# Supplementary material for: A new class of type VI secretion system effectors can carry two toxic domains and are recognized through the WHIX motif for export
Source: PLoS Biol. 2025 Mar 17;23(3):e3003053. doi: 10.1371/journal.pbio.3003053 (PMC12135965; doi:10.1371/journal.pbio.3003053)
Supplement: S1 File — (ZIP) [file pbio.3003053.s009.zip › fold_va01435_model_0.cif]

# By using this file you agree to the legally binding terms of use found at alphafoldserver.com/output-terms
data_7b71ac928d09f794
#
_entry.id 7b71ac928d09f794
#
loop_
_atom_type.symbol
C 
N 
O 
S 
#
loop_
_audit_author.name
_audit_author.pdbx_ordinal
"Google DeepMind" 1 
"Isomorphic Labs" 2 
#
_audit_conform.dict_location https://raw.githubusercontent.com/ihmwg/ModelCIF/master/dist/mmcif_ma.dic
_audit_conform.dict_name     mmcif_ma.dic
_audit_conform.dict_version  1.4.5
#
loop_
_chem_comp.formula
_chem_comp.formula_weight
_chem_comp.id
_chem_comp.mon_nstd_flag
_chem_comp.name
_chem_comp.pdbx_smiles
_chem_comp.pdbx_synonyms
_chem_comp.type
"C3 H7 N O2"    89.093  ALA y ALANINE         C[C@H](N)C(O)=O                  ? "L-PEPTIDE LINKING" 
"C6 H15 N4 O2"  175.209 ARG y ARGININE        N[C@@H](CCCNC(N)=[NH2+])C(O)=O   ? "L-PEPTIDE LINKING" 
"C4 H8 N2 O3"   132.118 ASN y ASPARAGINE      N[C@@H](CC(N)=O)C(O)=O           ? "L-PEPTIDE LINKING" 
"C4 H7 N O4"    133.103 ASP y "ASPARTIC ACID" N[C@@H](CC(O)=O)C(O)=O           ? "L-PEPTIDE LINKING" 
"C3 H7 N O2 S"  121.158 CYS y CYSTEINE        N[C@@H](CS)C(O)=O                ? "L-PEPTIDE LINKING" 
"C5 H10 N2 O3"  146.144 GLN y GLUTAMINE       N[C@@H](CCC(N)=O)C(O)=O          ? "L-PEPTIDE LINKING" 
"C5 H9 N O4"    147.129 GLU y "GLUTAMIC ACID" N[C@@H](CCC(O)=O)C(O)=O          ? "L-PEPTIDE LINKING" 
"C2 H5 N O2"    75.067  GLY y GLYCINE         NCC(O)=O                         ? "PEPTIDE LINKING"   
"C6 H10 N3 O2"  156.162 HIS y HISTIDINE       N[C@@H](Cc1c[nH]c[nH+]1)C(O)=O   ? "L-PEPTIDE LINKING" 
"C6 H13 N O2"   131.173 ILE y ISOLEUCINE      CC[C@H](C)[C@H](N)C(O)=O         ? "L-PEPTIDE LINKING" 
"C6 H13 N O2"   131.173 LEU y LEUCINE         CC(C)C[C@H](N)C(O)=O             ? "L-PEPTIDE LINKING" 
"C6 H15 N2 O2"  147.195 LYS y LYSINE          N[C@@H](CCCC[NH3+])C(O)=O        ? "L-PEPTIDE LINKING" 
"C5 H11 N O2 S" 149.211 MET y METHIONINE      CSCC[C@H](N)C(O)=O               ? "L-PEPTIDE LINKING" 
"C9 H11 N O2"   165.189 PHE y PHENYLALANINE   N[C@@H](Cc1ccccc1)C(O)=O         ? "L-PEPTIDE LINKING" 
"C5 H9 N O2"    115.130 PRO y PROLINE         OC(=O)[C@@H]1CCCN1               ? "L-PEPTIDE LINKING" 
"C3 H7 N O3"    105.093 SER y SERINE          N[C@@H](CO)C(O)=O                ? "L-PEPTIDE LINKING" 
"C4 H9 N O3"    119.119 THR y THREONINE       C[C@@H](O)[C@H](N)C(O)=O         ? "L-PEPTIDE LINKING" 
"C11 H12 N2 O2" 204.225 TRP y TRYPTOPHAN      N[C@@H](Cc1c[nH]c2ccccc12)C(O)=O ? "L-PEPTIDE LINKING" 
"C9 H11 N O3"   181.189 TYR y TYROSINE        N[C@@H](Cc1ccc(O)cc1)C(O)=O      ? "L-PEPTIDE LINKING" 
"C5 H11 N O2"   117.146 VAL y VALINE          CC(C)[C@H](N)C(O)=O              ? "L-PEPTIDE LINKING" 
#
_citation.book_publisher          ?
_citation.country                 UK
_citation.id                      primary
_citation.journal_full            Nature
_citation.journal_id_ASTM         NATUAS
_citation.journal_id_CSD          0006
_citation.journal_id_ISSN         0028-0836
_citation.journal_volume          ?
_citation.page_first              ?
_citation.page_last               ?
_citation.pdbx_database_id_DOI    ?
_citation.pdbx_database_id_PubMed ?
_citation.title                   "Accurate structure prediction of biomolecular interactions with AlphaFold 3"
_citation.year                    2024
#
loop_
_citation_author.citation_id
_citation_author.name
_citation_author.ordinal
primary "Google DeepMind" 1 
primary "Isomorphic Labs" 2 
#
_entity.id               1
_entity.pdbx_description .
_entity.type             polymer
#
_entity_poly.entity_id      1
_entity_poly.pdbx_strand_id A
_entity_poly.type           polypeptide(L)
#
loop_
_entity_poly_seq.entity_id
_entity_poly_seq.hetero
_entity_poly_seq.mon_id
_entity_poly_seq.num
1 n MET 1   
1 n ASP 2   
1 n ALA 3   
1 n VAL 4   
1 n PHE 5   
1 n PRO 6   
1 n ILE 7   
1 n ALA 8   
1 n GLN 9   
1 n ARG 10  
1 n GLU 11  
1 n GLY 12  
1 n ASP 13  
1 n ALA 14  
1 n TYR 15  
1 n TYR 16  
1 n THR 17  
1 n LEU 18  
1 n SER 19  
1 n ASP 20  
1 n PHE 21  
1 n THR 22  
1 n LYS 23  
1 n LEU 24  
1 n PHE 25  
1 n ASP 26  
1 n GLN 27  
1 n ALA 28  
1 n LYS 29  
1 n SER 30  
1 n GLY 31  
1 n ARG 32  
1 n TYR 33  
1 n LEU 34  
1 n ILE 35  
1 n GLY 36  
1 n GLN 37  
1 n GLY 38  
1 n TYR 39  
1 n GLY 40  
1 n TRP 41  
1 n HIS 42  
1 n SER 43  
1 n GLY 44  
1 n ILE 45  
1 n HIS 46  
1 n LEU 47  
1 n THR 48  
1 n SER 49  
1 n LYS 50  
1 n MET 51  
1 n LEU 52  
1 n PRO 53  
1 n TRP 54  
1 n GLY 55  
1 n LYS 56  
1 n GLY 57  
1 n LEU 58  
1 n ARG 59  
1 n PRO 60  
1 n ILE 61  
1 n GLN 62  
1 n ALA 63  
1 n MET 64  
1 n LEU 65  
1 n ASP 66  
1 n GLY 67  
1 n LYS 68  
1 n ILE 69  
1 n VAL 70  
1 n ALA 71  
1 n PHE 72  
1 n ARG 73  
1 n ILE 74  
1 n ASN 75  
1 n PRO 76  
1 n ASP 77  
1 n TYR 78  
1 n LEU 79  
1 n THR 80  
1 n SER 81  
1 n THR 82  
1 n TYR 83  
1 n GLN 84  
1 n GLU 85  
1 n GLN 86  
1 n GLU 87  
1 n PHE 88  
1 n LYS 89  
1 n TYR 90  
1 n SER 91  
1 n ASN 92  
1 n ASN 93  
1 n PHE 94  
1 n VAL 95  
1 n LEU 96  
1 n ILE 97  
1 n GLU 98  
1 n HIS 99  
1 n GLU 100 
1 n ALA 101 
1 n VAL 102 
1 n ASN 103 
1 n PRO 104 
1 n GLU 105 
1 n ASP 106 
1 n ASN 107 
1 n GLU 108 
1 n ASP 109 
1 n VAL 110 
1 n PHE 111 
1 n LYS 112 
1 n PHE 113 
1 n TYR 114 
1 n THR 115 
1 n LEU 116 
1 n TYR 117 
1 n MET 118 
1 n HIS 119 
1 n LEU 120 
1 n ALA 121 
1 n PRO 122 
1 n PRO 123 
1 n SER 124 
1 n ASP 125 
1 n ILE 126 
1 n GLY 127 
1 n ALA 128 
1 n ASN 129 
1 n SER 130 
1 n SER 131 
1 n ILE 132 
1 n THR 133 
1 n THR 134 
1 n ARG 135 
1 n TYR 136 
1 n ARG 137 
1 n LEU 138 
1 n GLN 139 
1 n GLU 140 
1 n ALA 141 
1 n ARG 142 
1 n ASN 143 
1 n VAL 144 
1 n ARG 145 
1 n THR 146 
1 n PHE 147 
1 n LYS 148 
1 n HIS 149 
1 n SER 150 
1 n ASP 151 
1 n VAL 152 
1 n PRO 153 
1 n THR 154 
1 n ASN 155 
1 n SER 156 
1 n GLY 157 
1 n GLU 158 
1 n LYS 159 
1 n LYS 160 
1 n GLN 161 
1 n SER 162 
1 n MET 163 
1 n SER 164 
1 n LYS 165 
1 n GLY 166 
1 n THR 167 
1 n LEU 168 
1 n LEU 169 
1 n GLU 170 
1 n TYR 171 
1 n LEU 172 
1 n TYR 173 
1 n ALA 174 
1 n GLU 175 
1 n GLU 176 
1 n LYS 177 
1 n GLU 178 
1 n THR 179 
1 n HIS 180 
1 n PRO 181 
1 n TYR 182 
1 n GLN 183 
1 n ILE 184 
1 n ASP 185 
1 n LYS 186 
1 n ASN 187 
1 n THR 188 
1 n TYR 189 
1 n LYS 190 
1 n MET 191 
1 n ILE 192 
1 n LYS 193 
1 n CYS 194 
1 n ARG 195 
1 n VAL 196 
1 n VAL 197 
1 n GLU 198 
1 n ASN 199 
1 n GLY 200 
1 n LYS 201 
1 n SER 202 
1 n ALA 203 
1 n SER 204 
1 n GLY 205 
1 n SER 206 
1 n GLU 207 
1 n LYS 208 
1 n ALA 209 
1 n LEU 210 
1 n LEU 211 
1 n ASN 212 
1 n LYS 213 
1 n ILE 214 
1 n VAL 215 
1 n TRP 216 
1 n PHE 217 
1 n ALA 218 
1 n SER 219 
1 n GLY 220 
1 n LEU 221 
1 n ASN 222 
1 n SER 223 
1 n ASP 224 
1 n PHE 225 
1 n ASP 226 
1 n ILE 227 
1 n LEU 228 
1 n GLU 229 
1 n ASP 230 
1 n SER 231 
1 n SER 232 
1 n ALA 233 
1 n VAL 234 
1 n LEU 235 
1 n SER 236 
1 n GLU 237 
1 n PRO 238 
1 n VAL 239 
1 n SER 240 
1 n GLU 241 
1 n PRO 242 
1 n LYS 243 
1 n TRP 244 
1 n MET 245 
1 n SER 246 
1 n ASP 247 
1 n LYS 248 
1 n ALA 249 
1 n ALA 250 
1 n MET 251 
1 n ILE 252 
1 n ARG 253 
1 n ASP 254 
1 n GLY 255 
1 n SER 256 
1 n VAL 257 
1 n VAL 258 
1 n SER 259 
1 n LEU 260 
1 n LEU 261 
1 n PRO 262 
1 n LEU 263 
1 n LEU 264 
1 n PHE 265 
1 n ARG 266 
1 n GLU 267 
1 n GLY 268 
1 n ILE 269 
1 n LYS 270 
1 n VAL 271 
1 n SER 272 
1 n ALA 273 
1 n GLY 274 
1 n GLU 275 
1 n ASP 276 
1 n ILE 277 
1 n GLY 278 
1 n TYR 279 
1 n MET 280 
1 n GLY 281 
1 n LEU 282 
1 n HIS 283 
1 n GLU 284 
1 n TYR 285 
1 n SER 286 
1 n ASN 287 
1 n ASP 288 
1 n ALA 289 
1 n ILE 290 
1 n GLY 291 
1 n THR 292 
1 n LYS 293 
1 n LYS 294 
1 n GLU 295 
1 n ASP 296 
1 n ASN 297 
1 n ARG 298 
1 n VAL 299 
1 n HIS 300 
1 n ILE 301 
1 n GLU 302 
1 n MET 303 
1 n PHE 304 
1 n SER 305 
1 n PHE 306 
1 n GLU 307 
1 n GLU 308 
1 n PRO 309 
1 n PRO 310 
1 n GLU 311 
1 n PHE 312 
1 n PHE 313 
1 n LYS 314 
1 n LYS 315 
1 n GLN 316 
1 n ILE 317 
1 n SER 318 
1 n PRO 319 
1 n LYS 320 
1 n ASN 321 
1 n ALA 322 
1 n GLU 323 
1 n GLU 324 
1 n ASN 325 
1 n PRO 326 
1 n LEU 327 
1 n VAL 328 
1 n VAL 329 
1 n LEU 330 
1 n ASP 331 
1 n GLY 332 
1 n ALA 333 
1 n ASP 334 
1 n SER 335 
1 n SER 336 
1 n GLY 337 
1 n ALA 338 
1 n VAL 339 
1 n ASP 340 
1 n MET 341 
1 n SER 342 
1 n ASN 343 
1 n SER 344 
1 n PHE 345 
1 n ILE 346 
1 n GLN 347 
1 n GLN 348 
1 n LEU 349 
1 n LEU 350 
1 n GLU 351 
1 n SER 352 
1 n VAL 353 
1 n THR 354 
1 n GLU 355 
1 n ASP 356 
1 n GLN 357 
1 n VAL 358 
1 n THR 359 
1 n ASP 360 
1 n PHE 361 
1 n SER 362 
1 n SER 363 
1 n PHE 364 
1 n THR 365 
1 n ALA 366 
1 n ARG 367 
1 n ASP 368 
1 n ALA 369 
1 n LYS 370 
1 n VAL 371 
1 n TYR 372 
1 n LEU 373 
1 n ASP 374 
1 n GLY 375 
1 n LYS 376 
1 n ARG 377 
1 n LYS 378 
1 n HIS 379 
1 n PHE 380 
1 n GLU 381 
1 n ARG 382 
1 n PHE 383 
1 n ILE 384 
1 n VAL 385 
1 n LYS 386 
1 n HIS 387 
1 n PRO 388 
1 n THR 389 
1 n ASP 390 
1 n TRP 391 
1 n HIS 392 
1 n THR 393 
1 n GLU 394 
1 n SER 395 
1 n SER 396 
1 n GLN 397 
1 n SER 398 
1 n LEU 399 
1 n TYR 400 
1 n GLU 401 
1 n SER 402 
1 n ILE 403 
1 n HIS 404 
1 n GLN 405 
1 n THR 406 
1 n ALA 407 
1 n LYS 408 
1 n GLU 409 
1 n ALA 410 
1 n LEU 411 
1 n ASP 412 
1 n ILE 413 
1 n LYS 414 
1 n CYS 415 
1 n SER 416 
1 n ALA 417 
1 n GLY 418 
1 n PHE 419 
1 n VAL 420 
1 n THR 421 
1 n ILE 422 
1 n GLU 423 
1 n ASP 424 
1 n TYR 425 
1 n ARG 426 
1 n ASN 427 
1 n SER 428 
1 n PRO 429 
1 n TRP 430 
1 n ARG 431 
1 n ASP 432 
1 n GLN 433 
1 n VAL 434 
1 n MET 435 
1 n ASP 436 
1 n SER 437 
1 n PHE 438 
1 n ASP 439 
1 n LEU 440 
1 n PHE 441 
1 n SER 442 
1 n GLN 443 
1 n PHE 444 
1 n GLU 445 
1 n LEU 446 
1 n GLU 447 
1 n ARG 448 
1 n ALA 449 
1 n ASP 450 
1 n LYS 451 
1 n PHE 452 
1 n SER 453 
1 n TRP 454 
1 n MET 455 
1 n GLN 456 
1 n ASP 457 
1 n LEU 458 
1 n HIS 459 
1 n GLY 460 
1 n ASP 461 
1 n LEU 462 
1 n GLN 463 
1 n LEU 464 
1 n SER 465 
1 n ASP 466 
1 n ASP 467 
1 n LYS 468 
1 n SER 469 
1 n LEU 470 
1 n TRP 471 
1 n HIS 472 
1 n TYR 473 
1 n TRP 474 
1 n PRO 475 
1 n PHE 476 
1 n VAL 477 
1 n GLY 478 
1 n ASN 479 
1 n HIS 480 
1 n THR 481 
1 n GLN 482 
1 n SER 483 
1 n LYS 484 
1 n CYS 485 
1 n PHE 486 
1 n CYS 487 
1 n ASN 488 
1 n ARG 489 
1 n ASP 490 
1 n ILE 491 
1 n SER 492 
1 n LYS 493 
1 n SER 494 
1 n PHE 495 
1 n LEU 496 
1 n LEU 497 
1 n GLU 498 
1 n VAL 499 
1 n LEU 500 
1 n GLY 501 
1 n GLY 502 
1 n LYS 503 
1 n GLU 504 
1 n THR 505 
1 n ILE 506 
1 n PHE 507 
1 n GLU 508 
1 n ASN 509 
1 n SER 510 
1 n HIS 511 
1 n TYR 512 
1 n ASP 513 
1 n SER 514 
1 n MET 515 
1 n ARG 516 
1 n ASN 517 
1 n VAL 518 
1 n SER 519 
1 n LEU 520 
1 n ASP 521 
1 n GLU 522 
1 n LEU 523 
1 n LEU 524 
1 n ASN 525 
1 n SER 526 
1 n LEU 527 
1 n ASN 528 
1 n ASP 529 
1 n MET 530 
1 n PHE 531 
1 n ARG 532 
1 n THR 533 
1 n TYR 534 
1 n GLU 535 
1 n ILE 536 
1 n ASP 537 
1 n ASP 538 
1 n CYS 539 
1 n LEU 540 
1 n ASN 541 
1 n LYS 542 
1 n ILE 543 
1 n HIS 544 
1 n PHE 545 
1 n LEU 546 
1 n SER 547 
1 n GLN 548 
1 n ALA 549 
1 n PHE 550 
1 n GLN 551 
1 n GLU 552 
1 n SER 553 
1 n ASP 554 
1 n PHE 555 
1 n PHE 556 
1 n LYS 557 
1 n THR 558 
1 n THR 559 
1 n GLU 560 
1 n GLU 561 
1 n TYR 562 
1 n TYR 563 
1 n TYR 564 
1 n ASN 565 
1 n GLY 566 
1 n LYS 567 
1 n TYR 568 
1 n PRO 569 
1 n GLU 570 
1 n LYS 571 
1 n TRP 572 
1 n ASN 573 
1 n LYS 574 
1 n TYR 575 
1 n ARG 576 
1 n GLY 577 
1 n GLY 578 
1 n ALA 579 
1 n PHE 580 
1 n TYR 581 
1 n HIS 582 
1 n GLY 583 
1 n ARG 584 
1 n GLY 585 
1 n LEU 586 
1 n LEU 587 
1 n GLN 588 
1 n ILE 589 
1 n THR 590 
1 n HIS 591 
1 n ILE 592 
1 n GLU 593 
1 n ASN 594 
1 n TYR 595 
1 n ALA 596 
1 n LYS 597 
1 n TYR 598 
1 n PHE 599 
1 n GLY 600 
1 n VAL 601 
1 n ASN 602 
1 n THR 603 
1 n LYS 604 
1 n ASP 605 
1 n LEU 606 
1 n THR 607 
1 n LYS 608 
1 n GLU 609 
1 n MET 610 
1 n ILE 611 
1 n GLU 612 
1 n SER 613 
1 n VAL 614 
1 n ALA 615 
1 n LYS 616 
1 n ASP 617 
1 n LEU 618 
1 n HIS 619 
1 n THR 620 
1 n ALA 621 
1 n VAL 622 
1 n ASP 623 
1 n SER 624 
1 n SER 625 
1 n GLY 626 
1 n TRP 627 
1 n PHE 628 
1 n TRP 629 
1 n VAL 630 
1 n LYS 631 
1 n GLY 632 
1 n SER 633 
1 n ALA 634 
1 n TRP 635 
1 n GLY 636 
1 n ASP 637 
1 n ILE 638 
1 n ARG 639 
1 n PRO 640 
1 n PHE 641 
1 n ALA 642 
1 n THR 643 
1 n LYS 644 
1 n ASN 645 
1 n ASP 646 
1 n LEU 647 
1 n PHE 648 
1 n ARG 649 
1 n VAL 650 
1 n THR 651 
1 n ILE 652 
1 n SER 653 
1 n VAL 654 
1 n ASN 655 
1 n GLY 656 
1 n GLY 657 
1 n TYR 658 
1 n ASN 659 
1 n HIS 660 
1 n LEU 661 
1 n LEU 662 
1 n GLU 663 
1 n ARG 664 
1 n LYS 665 
1 n ASN 666 
1 n ASN 667 
1 n LEU 668 
1 n LEU 669 
1 n LYS 670 
1 n LEU 671 
1 n SER 672 
1 n LYS 673 
1 n LEU 674 
1 n ILE 675 
1 n ASN 676 
1 n CYS 677 
1 n ASN 678 
1 n SER 679 
1 n ILE 680 
1 n SER 681 
1 n ASP 682 
1 n ASN 683 
1 n TYR 684 
1 n ASP 685 
1 n PHE 686 
1 n SER 687 
1 n LYS 688 
1 n PHE 689 
1 n TYR 690 
1 n LEU 691 
1 n LYS 692 
1 n ASP 693 
1 n SER 694 
1 n SER 695 
1 n MET 696 
1 n ILE 697 
1 n ASN 698 
1 n LYS 699 
1 n ASN 700 
1 n TYR 701 
1 n TYR 702 
1 n LYS 703 
1 n ARG 704 
1 n SER 705 
1 n LYS 706 
1 n SER 707 
1 n VAL 708 
1 n HIS 709 
1 n HIS 710 
1 n LYS 711 
1 n LEU 712 
1 n GLU 713 
1 n LEU 714 
1 n MET 715 
1 n ILE 716 
1 n ASN 717 
1 n GLU 718 
#
_ma_data.content_type "model coordinates"
_ma_data.id           1
_ma_data.name         Model
#
_ma_model_list.data_id          1
_ma_model_list.model_group_id   1
_ma_model_list.model_group_name "AlphaFold-beta-20231127 (be2c21f9-b611-4c21-bfc0-bc05c526bf76 @ 2024-08-06 05:08:58)"
_ma_model_list.model_id         1
_ma_model_list.model_name       "Top ranked model"
_ma_model_list.model_type       "Ab initio model"
_ma_model_list.ordinal_id       1
#
loop_
_ma_protocol_step.method_type
_ma_protocol_step.ordinal_id
_ma_protocol_step.protocol_id
_ma_protocol_step.step_id
"coevolution MSA" 1 1 1 
"template search" 2 1 2 
modeling          3 1 3 
#
loop_
_ma_qa_metric.id
_ma_qa_metric.mode
_ma_qa_metric.name
_ma_qa_metric.software_group_id
_ma_qa_metric.type
1 global pLDDT 1 pLDDT 
2 local  pLDDT 1 pLDDT 
#
_ma_qa_metric_global.metric_id    1
_ma_qa_metric_global.metric_value 86.11
_ma_qa_metric_global.model_id     1
_ma_qa_metric_global.ordinal_id   1
#
_ma_software_group.group_id    1
_ma_software_group.ordinal_id  1
_ma_software_group.software_id 1
#
_ma_target_entity.data_id   1
_ma_target_entity.entity_id 1
_ma_target_entity.origin    .
#
_ma_target_entity_instance.asym_id   A
_ma_target_entity_instance.details   .
_ma_target_entity_instance.entity_id 1
#
loop_
_pdbx_data_usage.details
_pdbx_data_usage.id
_pdbx_data_usage.type
_pdbx_data_usage.url
;NON-COMMERCIAL USE ONLY, BY USING THIS FILE YOU AGREE TO THE TERMS OF USE FOUND
AT alphafoldserver.com/output-terms.
;
1 license    ? 
;THE INFORMATION IS NOT INTENDED FOR, HAS NOT BEEN VALIDATED FOR, AND IS NOT
APPROVED FOR CLINICAL USE. IT SHOULD NOT BE USED FOR CLINICAL PURPOSE OR RELIED
ON FOR MEDICAL OR OTHER PROFESSIONAL ADVICE. IT IS THEORETICAL MODELLING ONLY
AND CAUTION SHOULD BE EXERCISED IN ITS USE. IT IS PROVIDED "AS-IS" WITHOUT ANY
WARRANTY OF ANY KIND, WHETHER EXPRESSED OR IMPLIED. NO WARRANTY IS GIVEN THAT
USE OF THE INFORMATION SHALL NOT INFRINGE THE RIGHTS OF ANY THIRD PARTY.
;
2 disclaimer ? 
#
loop_
_pdbx_poly_seq_scheme.asym_id
_pdbx_poly_seq_scheme.auth_seq_num
_pdbx_poly_seq_scheme.entity_id
_pdbx_poly_seq_scheme.hetero
_pdbx_poly_seq_scheme.mon_id
_pdbx_poly_seq_scheme.pdb_ins_code
_pdbx_poly_seq_scheme.pdb_seq_num
_pdbx_poly_seq_scheme.pdb_strand_id
_pdbx_poly_seq_scheme.seq_id
A 1   1 n MET . 1   A 1   
A 2   1 n ASP . 2   A 2   
A 3   1 n ALA . 3   A 3   
A 4   1 n VAL . 4   A 4   
A 5   1 n PHE . 5   A 5   
A 6   1 n PRO . 6   A 6   
A 7   1 n ILE . 7   A 7   
A 8   1 n ALA . 8   A 8   
A 9   1 n GLN . 9   A 9   
A 10  1 n ARG . 10  A 10  
A 11  1 n GLU . 11  A 11  
A 12  1 n GLY . 12  A 12  
A 13  1 n ASP . 13  A 13  
A 14  1 n ALA . 14  A 14  
A 15  1 n TYR . 15  A 15  
A 16  1 n TYR . 16  A 16  
A 17  1 n THR . 17  A 17  
A 18  1 n LEU . 18  A 18  
A 19  1 n SER . 19  A 19  
A 20  1 n ASP . 20  A 20  
A 21  1 n PHE . 21  A 21  
A 22  1 n THR . 22  A 22  
A 23  1 n LYS . 23  A 23  
A 24  1 n LEU . 24  A 24  
A 25  1 n PHE . 25  A 25  
A 26  1 n ASP . 26  A 26  
A 27  1 n GLN . 27  A 27  
A 28  1 n ALA . 28  A 28  
A 29  1 n LYS . 29  A 29  
A 30  1 n SER . 30  A 30  
A 31  1 n GLY . 31  A 31  
A 32  1 n ARG . 32  A 32  
A 33  1 n TYR . 33  A 33  
A 34  1 n LEU . 34  A 34  
A 35  1 n ILE . 35  A 35  
A 36  1 n GLY . 36  A 36  
A 37  1 n GLN . 37  A 37  
A 38  1 n GLY . 38  A 38  
A 39  1 n TYR . 39  A 39  
A 40  1 n GLY . 40  A 40  
A 41  1 n TRP . 41  A 41  
A 42  1 n HIS . 42  A 42  
A 43  1 n SER . 43  A 43  
A 44  1 n GLY . 44  A 44  
A 45  1 n ILE . 45  A 45  
A 46  1 n HIS . 46  A 46  
A 47  1 n LEU . 47  A 47  
A 48  1 n THR . 48  A 48  
A 49  1 n SER . 49  A 49  
A 50  1 n LYS . 50  A 50  
A 51  1 n MET . 51  A 51  
A 52  1 n LEU . 52  A 52  
A 53  1 n PRO . 53  A 53  
A 54  1 n TRP . 54  A 54  
A 55  1 n GLY . 55  A 55  
A 56  1 n LYS . 56  A 56  
A 57  1 n GLY . 57  A 57  
A 58  1 n LEU . 58  A 58  
A 59  1 n ARG . 59  A 59  
A 60  1 n PRO . 60  A 60  
A 61  1 n ILE . 61  A 61  
A 62  1 n GLN . 62  A 62  
A 63  1 n ALA . 63  A 63  
A 64  1 n MET . 64  A 64  
A 65  1 n LEU . 65  A 65  
A 66  1 n ASP . 66  A 66  
A 67  1 n GLY . 67  A 67  
A 68  1 n LYS . 68  A 68  
A 69  1 n ILE . 69  A 69  
A 70  1 n VAL . 70  A 70  
A 71  1 n ALA . 71  A 71  
A 72  1 n PHE . 72  A 72  
A 73  1 n ARG . 73  A 73  
A 74  1 n ILE . 74  A 74  
A 75  1 n ASN . 75  A 75  
A 76  1 n PRO . 76  A 76  
A 77  1 n ASP . 77  A 77  
A 78  1 n TYR . 78  A 78  
A 79  1 n LEU . 79  A 79  
A 80  1 n THR . 80  A 80  
A 81  1 n SER . 81  A 81  
A 82  1 n THR . 82  A 82  
A 83  1 n TYR . 83  A 83  
A 84  1 n GLN . 84  A 84  
A 85  1 n GLU . 85  A 85  
A 86  1 n GLN . 86  A 86  
A 87  1 n GLU . 87  A 87  
A 88  1 n PHE . 88  A 88  
A 89  1 n LYS . 89  A 89  
A 90  1 n TYR . 90  A 90  
A 91  1 n SER . 91  A 91  
A 92  1 n ASN . 92  A 92  
A 93  1 n ASN . 93  A 93  
A 94  1 n PHE . 94  A 94  
A 95  1 n VAL . 95  A 95  
A 96  1 n LEU . 96  A 96  
A 97  1 n ILE . 97  A 97  
A 98  1 n GLU . 98  A 98  
A 99  1 n HIS . 99  A 99  
A 100 1 n GLU . 100 A 100 
A 101 1 n ALA . 101 A 101 
A 102 1 n VAL . 102 A 102 
A 103 1 n ASN . 103 A 103 
A 104 1 n PRO . 104 A 104 
A 105 1 n GLU . 105 A 105 
A 106 1 n ASP . 106 A 106 
A 107 1 n ASN . 107 A 107 
A 108 1 n GLU . 108 A 108 
A 109 1 n ASP . 109 A 109 
A 110 1 n VAL . 110 A 110 
A 111 1 n PHE . 111 A 111 
A 112 1 n LYS . 112 A 112 
A 113 1 n PHE . 113 A 113 
A 114 1 n TYR . 114 A 114 
A 115 1 n THR . 115 A 115 
A 116 1 n LEU . 116 A 116 
A 117 1 n TYR . 117 A 117 
A 118 1 n MET . 118 A 118 
A 119 1 n HIS . 119 A 119 
A 120 1 n LEU . 120 A 120 
A 121 1 n ALA . 121 A 121 
A 122 1 n PRO . 122 A 122 
A 123 1 n PRO . 123 A 123 
A 124 1 n SER . 124 A 124 
A 125 1 n ASP . 125 A 125 
A 126 1 n ILE . 126 A 126 
A 127 1 n GLY . 127 A 127 
A 128 1 n ALA . 128 A 128 
A 129 1 n ASN . 129 A 129 
A 130 1 n SER . 130 A 130 
A 131 1 n SER . 131 A 131 
A 132 1 n ILE . 132 A 132 
A 133 1 n THR . 133 A 133 
A 134 1 n THR . 134 A 134 
A 135 1 n ARG . 135 A 135 
A 136 1 n TYR . 136 A 136 
A 137 1 n ARG . 137 A 137 
A 138 1 n LEU . 138 A 138 
A 139 1 n GLN . 139 A 139 
A 140 1 n GLU . 140 A 140 
A 141 1 n ALA . 141 A 141 
A 142 1 n ARG . 142 A 142 
A 143 1 n ASN . 143 A 143 
A 144 1 n VAL . 144 A 144 
A 145 1 n ARG . 145 A 145 
A 146 1 n THR . 146 A 146 
A 147 1 n PHE . 147 A 147 
A 148 1 n LYS . 148 A 148 
A 149 1 n HIS . 149 A 149 
A 150 1 n SER . 150 A 150 
A 151 1 n ASP . 151 A 151 
A 152 1 n VAL . 152 A 152 
A 153 1 n PRO . 153 A 153 
A 154 1 n THR . 154 A 154 
A 155 1 n ASN . 155 A 155 
A 156 1 n SER . 156 A 156 
A 157 1 n GLY . 157 A 157 
A 158 1 n GLU . 158 A 158 
A 159 1 n LYS . 159 A 159 
A 160 1 n LYS . 160 A 160 
A 161 1 n GLN . 161 A 161 
A 162 1 n SER . 162 A 162 
A 163 1 n MET . 163 A 163 
A 164 1 n SER . 164 A 164 
A 165 1 n LYS . 165 A 165 
A 166 1 n GLY . 166 A 166 
A 167 1 n THR . 167 A 167 
A 168 1 n LEU . 168 A 168 
A 169 1 n LEU . 169 A 169 
A 170 1 n GLU . 170 A 170 
A 171 1 n TYR . 171 A 171 
A 172 1 n LEU . 172 A 172 
A 173 1 n TYR . 173 A 173 
A 174 1 n ALA . 174 A 174 
A 175 1 n GLU . 175 A 175 
A 176 1 n GLU . 176 A 176 
A 177 1 n LYS . 177 A 177 
A 178 1 n GLU . 178 A 178 
A 179 1 n THR . 179 A 179 
A 180 1 n HIS . 180 A 180 
A 181 1 n PRO . 181 A 181 
A 182 1 n TYR . 182 A 182 
A 183 1 n GLN . 183 A 183 
A 184 1 n ILE . 184 A 184 
A 185 1 n ASP . 185 A 185 
A 186 1 n LYS . 186 A 186 
A 187 1 n ASN . 187 A 187 
A 188 1 n THR . 188 A 188 
A 189 1 n TYR . 189 A 189 
A 190 1 n LYS . 190 A 190 
A 191 1 n MET . 191 A 191 
A 192 1 n ILE . 192 A 192 
A 193 1 n LYS . 193 A 193 
A 194 1 n CYS . 194 A 194 
A 195 1 n ARG . 195 A 195 
A 196 1 n VAL . 196 A 196 
A 197 1 n VAL . 197 A 197 
A 198 1 n GLU . 198 A 198 
A 199 1 n ASN . 199 A 199 
A 200 1 n GLY . 200 A 200 
A 201 1 n LYS . 201 A 201 
A 202 1 n SER . 202 A 202 
A 203 1 n ALA . 203 A 203 
A 204 1 n SER . 204 A 204 
A 205 1 n GLY . 205 A 205 
A 206 1 n SER . 206 A 206 
A 207 1 n GLU . 207 A 207 
A 208 1 n LYS . 208 A 208 
A 209 1 n ALA . 209 A 209 
A 210 1 n LEU . 210 A 210 
A 211 1 n LEU . 211 A 211 
A 212 1 n ASN . 212 A 212 
A 213 1 n LYS . 213 A 213 
A 214 1 n ILE . 214 A 214 
A 215 1 n VAL . 215 A 215 
A 216 1 n TRP . 216 A 216 
A 217 1 n PHE . 217 A 217 
A 218 1 n ALA . 218 A 218 
A 219 1 n SER . 219 A 219 
A 220 1 n GLY . 220 A 220 
A 221 1 n LEU . 221 A 221 
A 222 1 n ASN . 222 A 222 
A 223 1 n SER . 223 A 223 
A 224 1 n ASP . 224 A 224 
A 225 1 n PHE . 225 A 225 
A 226 1 n ASP . 226 A 226 
A 227 1 n ILE . 227 A 227 
A 228 1 n LEU . 228 A 228 
A 229 1 n GLU . 229 A 229 
A 230 1 n ASP . 230 A 230 
A 231 1 n SER . 231 A 231 
A 232 1 n SER . 232 A 232 
A 233 1 n ALA . 233 A 233 
A 234 1 n VAL . 234 A 234 
A 235 1 n LEU . 235 A 235 
A 236 1 n SER . 236 A 236 
A 237 1 n GLU . 237 A 237 
A 238 1 n PRO . 238 A 238 
A 239 1 n VAL . 239 A 239 
A 240 1 n SER . 240 A 240 
A 241 1 n GLU . 241 A 241 
A 242 1 n PRO . 242 A 242 
A 243 1 n LYS . 243 A 243 
A 244 1 n TRP . 244 A 244 
A 245 1 n MET . 245 A 245 
A 246 1 n SER . 246 A 246 
A 247 1 n ASP . 247 A 247 
A 248 1 n LYS . 248 A 248 
A 249 1 n ALA . 249 A 249 
A 250 1 n ALA . 250 A 250 
A 251 1 n MET . 251 A 251 
A 252 1 n ILE . 252 A 252 
A 253 1 n ARG . 253 A 253 
A 254 1 n ASP . 254 A 254 
A 255 1 n GLY . 255 A 255 
A 256 1 n SER . 256 A 256 
A 257 1 n VAL . 257 A 257 
A 258 1 n VAL . 258 A 258 
A 259 1 n SER . 259 A 259 
A 260 1 n LEU . 260 A 260 
A 261 1 n LEU . 261 A 261 
A 262 1 n PRO . 262 A 262 
A 263 1 n LEU . 263 A 263 
A 264 1 n LEU . 264 A 264 
A 265 1 n PHE . 265 A 265 
A 266 1 n ARG . 266 A 266 
A 267 1 n GLU . 267 A 267 
A 268 1 n GLY . 268 A 268 
A 269 1 n ILE . 269 A 269 
A 270 1 n LYS . 270 A 270 
A 271 1 n VAL . 271 A 271 
A 272 1 n SER . 272 A 272 
A 273 1 n ALA . 273 A 273 
A 274 1 n GLY . 274 A 274 
A 275 1 n GLU . 275 A 275 
A 276 1 n ASP . 276 A 276 
A 277 1 n ILE . 277 A 277 
A 278 1 n GLY . 278 A 278 
A 279 1 n TYR . 279 A 279 
A 280 1 n MET . 280 A 280 
A 281 1 n GLY . 281 A 281 
A 282 1 n LEU . 282 A 282 
A 283 1 n HIS . 283 A 283 
A 284 1 n GLU . 284 A 284 
A 285 1 n TYR . 285 A 285 
A 286 1 n SER . 286 A 286 
A 287 1 n ASN . 287 A 287 
A 288 1 n ASP . 288 A 288 
A 289 1 n ALA . 289 A 289 
A 290 1 n ILE . 290 A 290 
A 291 1 n GLY . 291 A 291 
A 292 1 n THR . 292 A 292 
A 293 1 n LYS . 293 A 293 
A 294 1 n LYS . 294 A 294 
A 295 1 n GLU . 295 A 295 
A 296 1 n ASP . 296 A 296 
A 297 1 n ASN . 297 A 297 
A 298 1 n ARG . 298 A 298 
A 299 1 n VAL . 299 A 299 
A 300 1 n HIS . 300 A 300 
A 301 1 n ILE . 301 A 301 
A 302 1 n GLU . 302 A 302 
A 303 1 n MET . 303 A 303 
A 304 1 n PHE . 304 A 304 
A 305 1 n SER . 305 A 305 
A 306 1 n PHE . 306 A 306 
A 307 1 n GLU . 307 A 307 
A 308 1 n GLU . 308 A 308 
A 309 1 n PRO . 309 A 309 
A 310 1 n PRO . 310 A 310 
A 311 1 n GLU . 311 A 311 
A 312 1 n PHE . 312 A 312 
A 313 1 n PHE . 313 A 313 
A 314 1 n LYS . 314 A 314 
A 315 1 n LYS . 315 A 315 
A 316 1 n GLN . 316 A 316 
A 317 1 n ILE . 317 A 317 
A 318 1 n SER . 318 A 318 
A 319 1 n PRO . 319 A 319 
A 320 1 n LYS . 320 A 320 
A 321 1 n ASN . 321 A 321 
A 322 1 n ALA . 322 A 322 
A 323 1 n GLU . 323 A 323 
A 324 1 n GLU . 324 A 324 
A 325 1 n ASN . 325 A 325 
A 326 1 n PRO . 326 A 326 
A 327 1 n LEU . 327 A 327 
A 328 1 n VAL . 328 A 328 
A 329 1 n VAL . 329 A 329 
A 330 1 n LEU . 330 A 330 
A 331 1 n ASP . 331 A 331 
A 332 1 n GLY . 332 A 332 
A 333 1 n ALA . 333 A 333 
A 334 1 n ASP . 334 A 334 
A 335 1 n SER . 335 A 335 
A 336 1 n SER . 336 A 336 
A 337 1 n GLY . 337 A 337 
A 338 1 n ALA . 338 A 338 
A 339 1 n VAL . 339 A 339 
A 340 1 n ASP . 340 A 340 
A 341 1 n MET . 341 A 341 
A 342 1 n SER . 342 A 342 
A 343 1 n ASN . 343 A 343 
A 344 1 n SER . 344 A 344 
A 345 1 n PHE . 345 A 345 
A 346 1 n ILE . 346 A 346 
A 347 1 n GLN . 347 A 347 
A 348 1 n GLN . 348 A 348 
A 349 1 n LEU . 349 A 349 
A 350 1 n LEU . 350 A 350 
A 351 1 n GLU . 351 A 351 
A 352 1 n SER . 352 A 352 
A 353 1 n VAL . 353 A 353 
A 354 1 n THR . 354 A 354 
A 355 1 n GLU . 355 A 355 
A 356 1 n ASP . 356 A 356 
A 357 1 n GLN . 357 A 357 
A 358 1 n VAL . 358 A 358 
A 359 1 n THR . 359 A 359 
A 360 1 n ASP . 360 A 360 
A 361 1 n PHE . 361 A 361 
A 362 1 n SER . 362 A 362 
A 363 1 n SER . 363 A 363 
A 364 1 n PHE . 364 A 364 
A 365 1 n THR . 365 A 365 
A 366 1 n ALA . 366 A 366 
A 367 1 n ARG . 367 A 367 
A 368 1 n ASP . 368 A 368 
A 369 1 n ALA . 369 A 369 
A 370 1 n LYS . 370 A 370 
A 371 1 n VAL . 371 A 371 
A 372 1 n TYR . 372 A 372 
A 373 1 n LEU . 373 A 373 
A 374 1 n ASP . 374 A 374 
A 375 1 n GLY . 375 A 375 
A 376 1 n LYS . 376 A 376 
A 377 1 n ARG . 377 A 377 
A 378 1 n LYS . 378 A 378 
A 379 1 n HIS . 379 A 379 
A 380 1 n PHE . 380 A 380 
A 381 1 n GLU . 381 A 381 
A 382 1 n ARG . 382 A 382 
A 383 1 n PHE . 383 A 383 
A 384 1 n ILE . 384 A 384 
A 385 1 n VAL . 385 A 385 
A 386 1 n LYS . 386 A 386 
A 387 1 n HIS . 387 A 387 
A 388 1 n PRO . 388 A 388 
A 389 1 n THR . 389 A 389 
A 390 1 n ASP . 390 A 390 
A 391 1 n TRP . 391 A 391 
A 392 1 n HIS . 392 A 392 
A 393 1 n THR . 393 A 393 
A 394 1 n GLU . 394 A 394 
A 395 1 n SER . 395 A 395 
A 396 1 n SER . 396 A 396 
A 397 1 n GLN . 397 A 397 
A 398 1 n SER . 398 A 398 
A 399 1 n LEU . 399 A 399 
A 400 1 n TYR . 400 A 400 
A 401 1 n GLU . 401 A 401 
A 402 1 n SER . 402 A 402 
A 403 1 n ILE . 403 A 403 
A 404 1 n HIS . 404 A 404 
A 405 1 n GLN . 405 A 405 
A 406 1 n THR . 406 A 406 
A 407 1 n ALA . 407 A 407 
A 408 1 n LYS . 408 A 408 
A 409 1 n GLU . 409 A 409 
A 410 1 n ALA . 410 A 410 
A 411 1 n LEU . 411 A 411 
A 412 1 n ASP . 412 A 412 
A 413 1 n ILE . 413 A 413 
A 414 1 n LYS . 414 A 414 
A 415 1 n CYS . 415 A 415 
A 416 1 n SER . 416 A 416 
A 417 1 n ALA . 417 A 417 
A 418 1 n GLY . 418 A 418 
A 419 1 n PHE . 419 A 419 
A 420 1 n VAL . 420 A 420 
A 421 1 n THR . 421 A 421 
A 422 1 n ILE . 422 A 422 
A 423 1 n GLU . 423 A 423 
A 424 1 n ASP . 424 A 424 
A 425 1 n TYR . 425 A 425 
A 426 1 n ARG . 426 A 426 
A 427 1 n ASN . 427 A 427 
A 428 1 n SER . 428 A 428 
A 429 1 n PRO . 429 A 429 
A 430 1 n TRP . 430 A 430 
A 431 1 n ARG . 431 A 431 
A 432 1 n ASP . 432 A 432 
A 433 1 n GLN . 433 A 433 
A 434 1 n VAL . 434 A 434 
A 435 1 n MET . 435 A 435 
A 436 1 n ASP . 436 A 436 
A 437 1 n SER . 437 A 437 
A 438 1 n PHE . 438 A 438 
A 439 1 n ASP . 439 A 439 
A 440 1 n LEU . 440 A 440 
A 441 1 n PHE . 441 A 441 
A 442 1 n SER . 442 A 442 
A 443 1 n GLN . 443 A 443 
A 444 1 n PHE . 444 A 444 
A 445 1 n GLU . 445 A 445 
A 446 1 n LEU . 446 A 446 
A 447 1 n GLU . 447 A 447 
A 448 1 n ARG . 448 A 448 
A 449 1 n ALA . 449 A 449 
A 450 1 n ASP . 450 A 450 
A 451 1 n LYS . 451 A 451 
A 452 1 n PHE . 452 A 452 
A 453 1 n SER . 453 A 453 
A 454 1 n TRP . 454 A 454 
A 455 1 n MET . 455 A 455 
A 456 1 n GLN . 456 A 456 
A 457 1 n ASP . 457 A 457 
A 458 1 n LEU . 458 A 458 
A 459 1 n HIS . 459 A 459 
A 460 1 n GLY . 460 A 460 
A 461 1 n ASP . 461 A 461 
A 462 1 n LEU . 462 A 462 
A 463 1 n GLN . 463 A 463 
A 464 1 n LEU . 464 A 464 
A 465 1 n SER . 465 A 465 
A 466 1 n ASP . 466 A 466 
A 467 1 n ASP . 467 A 467 
A 468 1 n LYS . 468 A 468 
A 469 1 n SER . 469 A 469 
A 470 1 n LEU . 470 A 470 
A 471 1 n TRP . 471 A 471 
A 472 1 n HIS . 472 A 472 
A 473 1 n TYR . 473 A 473 
A 474 1 n TRP . 474 A 474 
A 475 1 n PRO . 475 A 475 
A 476 1 n PHE . 476 A 476 
A 477 1 n VAL . 477 A 477 
A 478 1 n GLY . 478 A 478 
A 479 1 n ASN . 479 A 479 
A 480 1 n HIS . 480 A 480 
A 481 1 n THR . 481 A 481 
A 482 1 n GLN . 482 A 482 
A 483 1 n SER . 483 A 483 
A 484 1 n LYS . 484 A 484 
A 485 1 n CYS . 485 A 485 
A 486 1 n PHE . 486 A 486 
A 487 1 n CYS . 487 A 487 
A 488 1 n ASN . 488 A 488 
A 489 1 n ARG . 489 A 489 
A 490 1 n ASP . 490 A 490 
A 491 1 n ILE . 491 A 491 
A 492 1 n SER . 492 A 492 
A 493 1 n LYS . 493 A 493 
A 494 1 n SER . 494 A 494 
A 495 1 n PHE . 495 A 495 
A 496 1 n LEU . 496 A 496 
A 497 1 n LEU . 497 A 497 
A 498 1 n GLU . 498 A 498 
A 499 1 n VAL . 499 A 499 
A 500 1 n LEU . 500 A 500 
A 501 1 n GLY . 501 A 501 
A 502 1 n GLY . 502 A 502 
A 503 1 n LYS . 503 A 503 
A 504 1 n GLU . 504 A 504 
A 505 1 n THR . 505 A 505 
A 506 1 n ILE . 506 A 506 
A 507 1 n PHE . 507 A 507 
A 508 1 n GLU . 508 A 508 
A 509 1 n ASN . 509 A 509 
A 510 1 n SER . 510 A 510 
A 511 1 n HIS . 511 A 511 
A 512 1 n TYR . 512 A 512 
A 513 1 n ASP . 513 A 513 
A 514 1 n SER . 514 A 514 
A 515 1 n MET . 515 A 515 
A 516 1 n ARG . 516 A 516 
A 517 1 n ASN . 517 A 517 
A 518 1 n VAL . 518 A 518 
A 519 1 n SER . 519 A 519 
A 520 1 n LEU . 520 A 520 
A 521 1 n ASP . 521 A 521 
A 522 1 n GLU . 522 A 522 
A 523 1 n LEU . 523 A 523 
A 524 1 n LEU . 524 A 524 
A 525 1 n ASN . 525 A 525 
A 526 1 n SER . 526 A 526 
A 527 1 n LEU . 527 A 527 
A 528 1 n ASN . 528 A 528 
A 529 1 n ASP . 529 A 529 
A 530 1 n MET . 530 A 530 
A 531 1 n PHE . 531 A 531 
A 532 1 n ARG . 532 A 532 
A 533 1 n THR . 533 A 533 
A 534 1 n TYR . 534 A 534 
A 535 1 n GLU . 535 A 535 
A 536 1 n ILE . 536 A 536 
A 537 1 n ASP . 537 A 537 
A 538 1 n ASP . 538 A 538 
A 539 1 n CYS . 539 A 539 
A 540 1 n LEU . 540 A 540 
A 541 1 n ASN . 541 A 541 
A 542 1 n LYS . 542 A 542 
A 543 1 n ILE . 543 A 543 
A 544 1 n HIS . 544 A 544 
A 545 1 n PHE . 545 A 545 
A 546 1 n LEU . 546 A 546 
A 547 1 n SER . 547 A 547 
A 548 1 n GLN . 548 A 548 
A 549 1 n ALA . 549 A 549 
A 550 1 n PHE . 550 A 550 
A 551 1 n GLN . 551 A 551 
A 552 1 n GLU . 552 A 552 
A 553 1 n SER . 553 A 553 
A 554 1 n ASP . 554 A 554 
A 555 1 n PHE . 555 A 555 
A 556 1 n PHE . 556 A 556 
A 557 1 n LYS . 557 A 557 
A 558 1 n THR . 558 A 558 
A 559 1 n THR . 559 A 559 
A 560 1 n GLU . 560 A 560 
A 561 1 n GLU . 561 A 561 
A 562 1 n TYR . 562 A 562 
A 563 1 n TYR . 563 A 563 
A 564 1 n TYR . 564 A 564 
A 565 1 n ASN . 565 A 565 
A 566 1 n GLY . 566 A 566 
A 567 1 n LYS . 567 A 567 
A 568 1 n TYR . 568 A 568 
A 569 1 n PRO . 569 A 569 
A 570 1 n GLU . 570 A 570 
A 571 1 n LYS . 571 A 571 
A 572 1 n TRP . 572 A 572 
A 573 1 n ASN . 573 A 573 
A 574 1 n LYS . 574 A 574 
A 575 1 n TYR . 575 A 575 
A 576 1 n ARG . 576 A 576 
A 577 1 n GLY . 577 A 577 
A 578 1 n GLY . 578 A 578 
A 579 1 n ALA . 579 A 579 
A 580 1 n PHE . 580 A 580 
A 581 1 n TYR . 581 A 581 
A 582 1 n HIS . 582 A 582 
A 583 1 n GLY . 583 A 583 
A 584 1 n ARG . 584 A 584 
A 585 1 n GLY . 585 A 585 
A 586 1 n LEU . 586 A 586 
A 587 1 n LEU . 587 A 587 
A 588 1 n GLN . 588 A 588 
A 589 1 n ILE . 589 A 589 
A 590 1 n THR . 590 A 590 
A 591 1 n HIS . 591 A 591 
A 592 1 n ILE . 592 A 592 
A 593 1 n GLU . 593 A 593 
A 594 1 n ASN . 594 A 594 
A 595 1 n TYR . 595 A 595 
A 596 1 n ALA . 596 A 596 
A 597 1 n LYS . 597 A 597 
A 598 1 n TYR . 598 A 598 
A 599 1 n PHE . 599 A 599 
A 600 1 n GLY . 600 A 600 
A 601 1 n VAL . 601 A 601 
A 602 1 n ASN . 602 A 602 
A 603 1 n THR . 603 A 603 
A 604 1 n LYS . 604 A 604 
A 605 1 n ASP . 605 A 605 
A 606 1 n LEU . 606 A 606 
A 607 1 n THR . 607 A 607 
A 608 1 n LYS . 608 A 608 
A 609 1 n GLU . 609 A 609 
A 610 1 n MET . 610 A 610 
A 611 1 n ILE . 611 A 611 
A 612 1 n GLU . 612 A 612 
A 613 1 n SER . 613 A 613 
A 614 1 n VAL . 614 A 614 
A 615 1 n ALA . 615 A 615 
A 616 1 n LYS . 616 A 616 
A 617 1 n ASP . 617 A 617 
A 618 1 n LEU . 618 A 618 
A 619 1 n HIS . 619 A 619 
A 620 1 n THR . 620 A 620 
A 621 1 n ALA . 621 A 621 
A 622 1 n VAL . 622 A 622 
A 623 1 n ASP . 623 A 623 
A 624 1 n SER . 624 A 624 
A 625 1 n SER . 625 A 625 
A 626 1 n GLY . 626 A 626 
A 627 1 n TRP . 627 A 627 
A 628 1 n PHE . 628 A 628 
A 629 1 n TRP . 629 A 629 
A 630 1 n VAL . 630 A 630 
A 631 1 n LYS . 631 A 631 
A 632 1 n GLY . 632 A 632 
A 633 1 n SER . 633 A 633 
A 634 1 n ALA . 634 A 634 
A 635 1 n TRP . 635 A 635 
A 636 1 n GLY . 636 A 636 
A 637 1 n ASP . 637 A 637 
A 638 1 n ILE . 638 A 638 
A 639 1 n ARG . 639 A 639 
A 640 1 n PRO . 640 A 640 
A 641 1 n PHE . 641 A 641 
A 642 1 n ALA . 642 A 642 
A 643 1 n THR . 643 A 643 
A 644 1 n LYS . 644 A 644 
A 645 1 n ASN . 645 A 645 
A 646 1 n ASP . 646 A 646 
A 647 1 n LEU . 647 A 647 
A 648 1 n PHE . 648 A 648 
A 649 1 n ARG . 649 A 649 
A 650 1 n VAL . 650 A 650 
A 651 1 n THR . 651 A 651 
A 652 1 n ILE . 652 A 652 
A 653 1 n SER . 653 A 653 
A 654 1 n VAL . 654 A 654 
A 655 1 n ASN . 655 A 655 
A 656 1 n GLY . 656 A 656 
A 657 1 n GLY . 657 A 657 
A 658 1 n TYR . 658 A 658 
A 659 1 n ASN . 659 A 659 
A 660 1 n HIS . 660 A 660 
A 661 1 n LEU . 661 A 661 
A 662 1 n LEU . 662 A 662 
A 663 1 n GLU . 663 A 663 
A 664 1 n ARG . 664 A 664 
A 665 1 n LYS . 665 A 665 
A 666 1 n ASN . 666 A 666 
A 667 1 n ASN . 667 A 667 
A 668 1 n LEU . 668 A 668 
A 669 1 n LEU . 669 A 669 
A 670 1 n LYS . 670 A 670 
A 671 1 n LEU . 671 A 671 
A 672 1 n SER . 672 A 672 
A 673 1 n LYS . 673 A 673 
A 674 1 n LEU . 674 A 674 
A 675 1 n ILE . 675 A 675 
A 676 1 n ASN . 676 A 676 
A 677 1 n CYS . 677 A 677 
A 678 1 n ASN . 678 A 678 
A 679 1 n SER . 679 A 679 
A 680 1 n ILE . 680 A 680 
A 681 1 n SER . 681 A 681 
A 682 1 n ASP . 682 A 682 
A 683 1 n ASN . 683 A 683 
A 684 1 n TYR . 684 A 684 
A 685 1 n ASP . 685 A 685 
A 686 1 n PHE . 686 A 686 
A 687 1 n SER . 687 A 687 
A 688 1 n LYS . 688 A 688 
A 689 1 n PHE . 689 A 689 
A 690 1 n TYR . 690 A 690 
A 691 1 n LEU . 691 A 691 
A 692 1 n LYS . 692 A 692 
A 693 1 n ASP . 693 A 693 
A 694 1 n SER . 694 A 694 
A 695 1 n SER . 695 A 695 
A 696 1 n MET . 696 A 696 
A 697 1 n ILE . 697 A 697 
A 698 1 n ASN . 698 A 698 
A 699 1 n LYS . 699 A 699 
A 700 1 n ASN . 700 A 700 
A 701 1 n TYR . 701 A 701 
A 702 1 n TYR . 702 A 702 
A 703 1 n LYS . 703 A 703 
A 704 1 n ARG . 704 A 704 
A 705 1 n SER . 705 A 705 
A 706 1 n LYS . 706 A 706 
A 707 1 n SER . 707 A 707 
A 708 1 n VAL . 708 A 708 
A 709 1 n HIS . 709 A 709 
A 710 1 n HIS . 710 A 710 
A 711 1 n LYS . 711 A 711 
A 712 1 n LEU . 712 A 712 
A 713 1 n GLU . 713 A 713 
A 714 1 n LEU . 714 A 714 
A 715 1 n MET . 715 A 715 
A 716 1 n ILE . 716 A 716 
A 717 1 n ASN . 717 A 717 
A 718 1 n GLU . 718 A 718 
#
_software.classification other
_software.date           ?
_software.description    "Structure prediction"
_software.name           AlphaFold
_software.pdbx_ordinal   1
_software.type           package
_software.version        "AlphaFold-beta-20231127 (be2c21f9-b611-4c21-bfc0-bc05c526bf76 @ 2024-08-06 05:08:58)"
#
_struct_asym.entity_id 1
_struct_asym.id        A
#
loop_
_atom_site.group_PDB
_atom_site.id
_atom_site.type_symbol
_atom_site.label_atom_id
_atom_site.label_alt_id
_atom_site.label_comp_id
_atom_site.label_asym_id
_atom_site.label_entity_id
_atom_site.label_seq_id
_atom_site.pdbx_PDB_ins_code
_atom_site.Cartn_x
_atom_site.Cartn_y
_atom_site.Cartn_z
_atom_site.occupancy
_atom_site.B_iso_or_equiv
_atom_site.auth_seq_id
_atom_site.auth_asym_id
_atom_site.pdbx_PDB_model_num
ATOM 1    N N   . MET A 1 1   ? 11.793  1.225   10.336  1.00 57.29 1   A 1 
ATOM 2    C CA  . MET A 1 1   ? 11.633  0.211   9.274   1.00 66.58 1   A 1 
ATOM 3    C C   . MET A 1 1   ? 10.388  0.561   8.489   1.00 69.54 1   A 1 
ATOM 4    O O   . MET A 1 1   ? 9.351   0.748   9.110   1.00 67.16 1   A 1 
ATOM 5    C CB  . MET A 1 1   ? 11.522  -1.173  9.921   1.00 64.93 1   A 1 
ATOM 6    C CG  . MET A 1 1   ? 11.465  -2.310  8.909   1.00 62.20 1   A 1 
ATOM 7    S SD  . MET A 1 1   ? 11.258  -3.917  9.711   1.00 56.27 1   A 1 
ATOM 8    C CE  . MET A 1 1   ? 12.844  -4.072  10.572  1.00 51.01 1   A 1 
ATOM 9    N N   . ASP A 1 2   ? 10.495  0.733   7.174   1.00 67.29 2   A 1 
ATOM 10   C CA  . ASP A 1 2   ? 9.368   1.088   6.317   1.00 70.63 2   A 1 
ATOM 11   C C   . ASP A 1 2   ? 8.638   -0.187  5.884   1.00 75.02 2   A 1 
ATOM 12   O O   . ASP A 1 2   ? 9.262   -1.097  5.353   1.00 72.71 2   A 1 
ATOM 13   C CB  . ASP A 1 2   ? 9.842   1.888   5.102   1.00 64.64 2   A 1 
ATOM 14   C CG  . ASP A 1 2   ? 10.276  3.315   5.429   1.00 58.23 2   A 1 
ATOM 15   O OD1 . ASP A 1 2   ? 9.982   3.798   6.552   1.00 53.10 2   A 1 
ATOM 16   O OD2 . ASP A 1 2   ? 10.847  3.962   4.525   1.00 52.05 2   A 1 
ATOM 17   N N   . ALA A 1 3   ? 7.341   -0.244  6.127   1.00 78.64 3   A 1 
ATOM 18   C CA  . ALA A 1 3   ? 6.488   -1.378  5.830   1.00 81.03 3   A 1 
ATOM 19   C C   . ALA A 1 3   ? 5.290   -0.954  4.974   1.00 81.80 3   A 1 
ATOM 20   O O   . ALA A 1 3   ? 4.804   0.175   5.075   1.00 80.25 3   A 1 
ATOM 21   C CB  . ALA A 1 3   ? 6.044   -2.034  7.146   1.00 80.61 3   A 1 
ATOM 22   N N   . VAL A 1 4   ? 4.777   -1.873  4.163   1.00 85.10 4   A 1 
ATOM 23   C CA  . VAL A 1 4   ? 3.487   -1.734  3.494   1.00 86.20 4   A 1 
ATOM 24   C C   . VAL A 1 4   ? 2.506   -2.769  4.046   1.00 88.68 4   A 1 
ATOM 25   O O   . VAL A 1 4   ? 2.902   -3.777  4.627   1.00 88.30 4   A 1 
ATOM 26   C CB  . VAL A 1 4   ? 3.594   -1.804  1.956   1.00 83.51 4   A 1 
ATOM 27   C CG1 . VAL A 1 4   ? 4.539   -0.723  1.411   1.00 76.40 4   A 1 
ATOM 28   C CG2 . VAL A 1 4   ? 4.053   -3.172  1.447   1.00 77.72 4   A 1 
ATOM 29   N N   . PHE A 1 5   ? 1.204   -2.532  3.879   1.00 89.28 5   A 1 
ATOM 30   C CA  . PHE A 1 5   ? 0.205   -3.539  4.260   1.00 90.44 5   A 1 
ATOM 31   C C   . PHE A 1 5   ? 0.224   -4.711  3.281   1.00 92.00 5   A 1 
ATOM 32   O O   . PHE A 1 5   ? 0.520   -4.515  2.100   1.00 91.71 5   A 1 
ATOM 33   C CB  . PHE A 1 5   ? -1.173  -2.888  4.383   1.00 89.07 5   A 1 
ATOM 34   C CG  . PHE A 1 5   ? -1.246  -1.913  5.529   1.00 88.17 5   A 1 
ATOM 35   C CD1 . PHE A 1 5   ? -1.337  -2.382  6.851   1.00 84.95 5   A 1 
ATOM 36   C CD2 . PHE A 1 5   ? -1.165  -0.534  5.289   1.00 84.82 5   A 1 
ATOM 37   C CE1 . PHE A 1 5   ? -1.343  -1.487  7.928   1.00 82.82 5   A 1 
ATOM 38   C CE2 . PHE A 1 5   ? -1.168  0.374   6.366   1.00 82.51 5   A 1 
ATOM 39   C CZ  . PHE A 1 5   ? -1.255  -0.104  7.682   1.00 83.39 5   A 1 
ATOM 40   N N   . PRO A 1 6   ? -0.111  -5.933  3.716   1.00 92.79 6   A 1 
ATOM 41   C CA  . PRO A 1 6   ? 0.030   -7.146  2.903   1.00 93.84 6   A 1 
ATOM 42   C C   . PRO A 1 6   ? -0.950  -7.244  1.726   1.00 94.71 6   A 1 
ATOM 43   O O   . PRO A 1 6   ? -0.876  -8.186  0.947   1.00 94.17 6   A 1 
ATOM 44   C CB  . PRO A 1 6   ? -0.191  -8.295  3.881   1.00 93.38 6   A 1 
ATOM 45   C CG  . PRO A 1 6   ? -1.118  -7.677  4.922   1.00 92.72 6   A 1 
ATOM 46   C CD  . PRO A 1 6   ? -0.585  -6.256  5.035   1.00 93.77 6   A 1 
ATOM 47   N N   . ILE A 1 7   ? -1.887  -6.318  1.596   1.00 93.32 7   A 1 
ATOM 48   C CA  . ILE A 1 7   ? -2.848  -6.250  0.495   1.00 93.55 7   A 1 
ATOM 49   C C   . ILE A 1 7   ? -3.301  -4.803  0.287   1.00 92.56 7   A 1 
ATOM 50   O O   . ILE A 1 7   ? -3.454  -4.043  1.243   1.00 91.11 7   A 1 
ATOM 51   C CB  . ILE A 1 7   ? -4.026  -7.219  0.757   1.00 93.52 7   A 1 
ATOM 52   C CG1 . ILE A 1 7   ? -4.902  -7.369  -0.501  1.00 90.84 7   A 1 
ATOM 53   C CG2 . ILE A 1 7   ? -4.852  -6.815  1.985   1.00 90.12 7   A 1 
ATOM 54   C CD1 . ILE A 1 7   ? -5.906  -8.527  -0.416  1.00 87.55 7   A 1 
ATOM 55   N N   . ALA A 1 8   ? -3.528  -4.420  -0.969  1.00 90.75 8   A 1 
ATOM 56   C CA  . ALA A 1 8   ? -4.104  -3.126  -1.324  1.00 89.81 8   A 1 
ATOM 57   C C   . ALA A 1 8   ? -5.634  -3.108  -1.127  1.00 90.28 8   A 1 
ATOM 58   O O   . ALA A 1 8   ? -6.284  -4.149  -1.018  1.00 89.46 8   A 1 
ATOM 59   C CB  . ALA A 1 8   ? -3.699  -2.797  -2.770  1.00 88.06 8   A 1 
ATOM 60   N N   . GLN A 1 9   ? -6.221  -1.911  -1.107  1.00 88.66 9   A 1 
ATOM 61   C CA  . GLN A 1 9   ? -7.672  -1.733  -1.146  1.00 87.38 9   A 1 
ATOM 62   C C   . GLN A 1 9   ? -8.251  -2.238  -2.476  1.00 88.33 9   A 1 
ATOM 63   O O   . GLN A 1 9   ? -7.529  -2.482  -3.450  1.00 87.79 9   A 1 
ATOM 64   C CB  . GLN A 1 9   ? -8.034  -0.257  -0.901  1.00 84.80 9   A 1 
ATOM 65   C CG  . GLN A 1 9   ? -7.574  0.253   0.471   1.00 81.42 9   A 1 
ATOM 66   C CD  . GLN A 1 9   ? -8.057  1.668   0.748   1.00 78.50 9   A 1 
ATOM 67   O OE1 . GLN A 1 9   ? -9.239  1.953   0.743   1.00 71.13 9   A 1 
ATOM 68   N NE2 . GLN A 1 9   ? -7.179  2.606   1.020   1.00 67.96 9   A 1 
ATOM 69   N N   . ARG A 1 10  ? -9.566  -2.395  -2.541  1.00 88.63 10  A 1 
ATOM 70   C CA  . ARG A 1 10  ? -10.258 -2.935  -3.716  1.00 89.55 10  A 1 
ATOM 71   C C   . ARG A 1 10  ? -9.919  -2.172  -5.000  1.00 89.25 10  A 1 
ATOM 72   O O   . ARG A 1 10  ? -9.601  -2.786  -6.024  1.00 87.06 10  A 1 
ATOM 73   C CB  . ARG A 1 10  ? -11.769 -2.930  -3.435  1.00 89.63 10  A 1 
ATOM 74   C CG  . ARG A 1 10  ? -12.548 -3.592  -4.587  1.00 89.68 10  A 1 
ATOM 75   C CD  . ARG A 1 10  ? -14.050 -3.583  -4.325  1.00 88.34 10  A 1 
ATOM 76   N NE  . ARG A 1 10  ? -14.429 -4.449  -3.193  1.00 86.66 10  A 1 
ATOM 77   C CZ  . ARG A 1 10  ? -15.019 -5.633  -3.259  1.00 86.33 10  A 1 
ATOM 78   N NH1 . ARG A 1 10  ? -15.219 -6.277  -4.374  1.00 80.57 10  A 1 
ATOM 79   N NH2 . ARG A 1 10  ? -15.448 -6.197  -2.192  1.00 82.31 10  A 1 
ATOM 80   N N   . GLU A 1 11  ? -9.917  -0.863  -4.929  1.00 84.80 11  A 1 
ATOM 81   C CA  . GLU A 1 11  ? -9.607  0.060   -6.025  1.00 83.78 11  A 1 
ATOM 82   C C   . GLU A 1 11  ? -8.130  0.019   -6.452  1.00 83.45 11  A 1 
ATOM 83   O O   . GLU A 1 11  ? -7.787  0.470   -7.540  1.00 79.33 11  A 1 
ATOM 84   C CB  . GLU A 1 11  ? -10.042 1.481   -5.625  1.00 81.96 11  A 1 
ATOM 85   C CG  . GLU A 1 11  ? -11.570 1.670   -5.479  1.00 78.02 11  A 1 
ATOM 86   C CD  . GLU A 1 11  ? -12.223 0.980   -4.268  1.00 72.19 11  A 1 
ATOM 87   O OE1 . GLU A 1 11  ? -13.467 0.790   -4.340  1.00 64.40 11  A 1 
ATOM 88   O OE2 . GLU A 1 11  ? -11.506 0.601   -3.317  1.00 64.29 11  A 1 
ATOM 89   N N   . GLY A 1 12  ? -7.260  -0.589  -5.640  1.00 83.19 12  A 1 
ATOM 90   C CA  . GLY A 1 12  ? -5.819  -0.701  -5.856  1.00 81.34 12  A 1 
ATOM 91   C C   . GLY A 1 12  ? -4.987  0.317   -5.086  1.00 81.04 12  A 1 
ATOM 92   O O   . GLY A 1 12  ? -3.764  0.313   -5.225  1.00 77.83 12  A 1 
ATOM 93   N N   . ASP A 1 13  ? -5.622  1.162   -4.273  1.00 77.91 13  A 1 
ATOM 94   C CA  . ASP A 1 13  ? -4.924  2.094   -3.395  1.00 77.50 13  A 1 
ATOM 95   C C   . ASP A 1 13  ? -4.353  1.371   -2.166  1.00 80.01 13  A 1 
ATOM 96   O O   . ASP A 1 13  ? -4.886  0.368   -1.698  1.00 79.41 13  A 1 
ATOM 97   C CB  . ASP A 1 13  ? -5.858  3.240   -2.983  1.00 73.94 13  A 1 
ATOM 98   C CG  . ASP A 1 13  ? -6.306  4.077   -4.185  1.00 69.01 13  A 1 
ATOM 99   O OD1 . ASP A 1 13  ? -5.407  4.482   -4.965  1.00 64.59 13  A 1 
ATOM 100  O OD2 . ASP A 1 13  ? -7.523  4.317   -4.313  1.00 62.45 13  A 1 
ATOM 101  N N   . ALA A 1 14  ? -3.253  1.883   -1.622  1.00 77.36 14  A 1 
ATOM 102  C CA  . ALA A 1 14  ? -2.721  1.391   -0.362  1.00 76.49 14  A 1 
ATOM 103  C C   . ALA A 1 14  ? -3.621  1.807   0.823   1.00 77.99 14  A 1 
ATOM 104  O O   . ALA A 1 14  ? -4.323  2.808   0.763   1.00 76.29 14  A 1 
ATOM 105  C CB  . ALA A 1 14  ? -1.281  1.903   -0.199  1.00 73.13 14  A 1 
ATOM 106  N N   . TYR A 1 15  ? -3.562  1.054   1.933   1.00 77.42 15  A 1 
ATOM 107  C CA  . TYR A 1 15  ? -4.089  1.543   3.209   1.00 77.70 15  A 1 
ATOM 108  C C   . TYR A 1 15  ? -3.186  2.648   3.756   1.00 75.54 15  A 1 
ATOM 109  O O   . TYR A 1 15  ? -1.961  2.558   3.673   1.00 72.78 15  A 1 
ATOM 110  C CB  . TYR A 1 15  ? -4.232  0.398   4.215   1.00 80.40 15  A 1 
ATOM 111  C CG  . TYR A 1 15  ? -5.355  -0.557  3.885   1.00 83.03 15  A 1 
ATOM 112  C CD1 . TYR A 1 15  ? -6.655  -0.302  4.379   1.00 80.39 15  A 1 
ATOM 113  C CD2 . TYR A 1 15  ? -5.115  -1.680  3.073   1.00 81.76 15  A 1 
ATOM 114  C CE1 . TYR A 1 15  ? -7.705  -1.165  4.047   1.00 80.57 15  A 1 
ATOM 115  C CE2 . TYR A 1 15  ? -6.173  -2.539  2.737   1.00 81.51 15  A 1 
ATOM 116  C CZ  . TYR A 1 15  ? -7.468  -2.286  3.220   1.00 84.23 15  A 1 
ATOM 117  O OH  . TYR A 1 15  ? -8.491  -3.113  2.872   1.00 83.58 15  A 1 
ATOM 118  N N   . TYR A 1 16  ? -3.794  3.691   4.317   1.00 69.49 16  A 1 
ATOM 119  C CA  . TYR A 1 16  ? -3.071  4.890   4.746   1.00 67.00 16  A 1 
ATOM 120  C C   . TYR A 1 16  ? -2.567  4.798   6.186   1.00 68.35 16  A 1 
ATOM 121  O O   . TYR A 1 16  ? -1.528  5.356   6.517   1.00 65.13 16  A 1 
ATOM 122  C CB  . TYR A 1 16  ? -3.971  6.118   4.579   1.00 62.11 16  A 1 
ATOM 123  C CG  . TYR A 1 16  ? -4.387  6.367   3.143   1.00 57.55 16  A 1 
ATOM 124  C CD1 . TYR A 1 16  ? -3.489  6.997   2.252   1.00 53.49 16  A 1 
ATOM 125  C CD2 . TYR A 1 16  ? -5.653  5.942   2.686   1.00 50.88 16  A 1 
ATOM 126  C CE1 . TYR A 1 16  ? -3.862  7.191   0.907   1.00 45.96 16  A 1 
ATOM 127  C CE2 . TYR A 1 16  ? -6.018  6.136   1.337   1.00 45.82 16  A 1 
ATOM 128  C CZ  . TYR A 1 16  ? -5.120  6.760   0.448   1.00 46.30 16  A 1 
ATOM 129  O OH  . TYR A 1 16  ? -5.463  6.928   -0.860  1.00 44.73 16  A 1 
ATOM 130  N N   . THR A 1 17  ? -3.303  4.107   7.041   1.00 69.26 17  A 1 
ATOM 131  C CA  . THR A 1 17  ? -2.972  3.980   8.463   1.00 69.95 17  A 1 
ATOM 132  C C   . THR A 1 17  ? -3.189  2.548   8.954   1.00 74.07 17  A 1 
ATOM 133  O O   . THR A 1 17  ? -4.034  1.819   8.439   1.00 74.33 17  A 1 
ATOM 134  C CB  . THR A 1 17  ? -3.780  4.950   9.344   1.00 65.88 17  A 1 
ATOM 135  O OG1 . THR A 1 17  ? -5.117  4.556   9.477   1.00 60.48 17  A 1 
ATOM 136  C CG2 . THR A 1 17  ? -3.761  6.397   8.854   1.00 58.92 17  A 1 
ATOM 137  N N   . LEU A 1 18  ? -2.463  2.172   10.006  1.00 75.98 18  A 1 
ATOM 138  C CA  . LEU A 1 18  ? -2.679  0.908   10.703  1.00 77.11 18  A 1 
ATOM 139  C C   . LEU A 1 18  ? -4.124  0.806   11.213  1.00 78.73 18  A 1 
ATOM 140  O O   . LEU A 1 18  ? -4.734  -0.242  11.101  1.00 78.31 18  A 1 
ATOM 141  C CB  . LEU A 1 18  ? -1.654  0.784   11.843  1.00 76.58 18  A 1 
ATOM 142  C CG  . LEU A 1 18  ? -1.756  -0.530  12.644  1.00 74.86 18  A 1 
ATOM 143  C CD1 . LEU A 1 18  ? -1.495  -1.766  11.781  1.00 73.01 18  A 1 
ATOM 144  C CD2 . LEU A 1 18  ? -0.733  -0.518  13.784  1.00 71.73 18  A 1 
ATOM 145  N N   . SER A 1 19  ? -4.698  1.906   11.716  1.00 74.31 19  A 1 
ATOM 146  C CA  . SER A 1 19  ? -6.085  1.944   12.184  1.00 73.49 19  A 1 
ATOM 147  C C   . SER A 1 19  ? -7.085  1.615   11.071  1.00 75.05 19  A 1 
ATOM 148  O O   . SER A 1 19  ? -8.018  0.857   11.303  1.00 72.80 19  A 1 
ATOM 149  C CB  . SER A 1 19  ? -6.406  3.321   12.769  1.00 69.51 19  A 1 
ATOM 150  O OG  . SER A 1 19  ? -7.719  3.352   13.294  1.00 61.10 19  A 1 
ATOM 151  N N   . ASP A 1 20  ? -6.894  2.137   9.861   1.00 73.76 20  A 1 
ATOM 152  C CA  . ASP A 1 20  ? -7.801  1.843   8.741   1.00 73.72 20  A 1 
ATOM 153  C C   . ASP A 1 20  ? -7.678  0.394   8.272   1.00 77.26 20  A 1 
ATOM 154  O O   . ASP A 1 20  ? -8.689  -0.226  7.953   1.00 76.55 20  A 1 
ATOM 155  C CB  . ASP A 1 20  ? -7.553  2.810   7.579   1.00 69.12 20  A 1 
ATOM 156  C CG  . ASP A 1 20  ? -7.872  4.254   7.959   1.00 61.97 20  A 1 
ATOM 157  O OD1 . ASP A 1 20  ? -8.876  4.470   8.692   1.00 55.84 20  A 1 
ATOM 158  O OD2 . ASP A 1 20  ? -7.072  5.125   7.563   1.00 54.83 20  A 1 
ATOM 159  N N   . PHE A 1 21  ? -6.471  -0.165  8.289   1.00 82.64 21  A 1 
ATOM 160  C CA  . PHE A 1 21  ? -6.253  -1.574  7.981   1.00 85.12 21  A 1 
ATOM 161  C C   . PHE A 1 21  ? -6.820  -2.494  9.071   1.00 85.45 21  A 1 
ATOM 162  O O   . PHE A 1 21  ? -7.509  -3.467  8.769   1.00 84.58 21  A 1 
ATOM 163  C CB  . PHE A 1 21  ? -4.753  -1.800  7.759   1.00 86.84 21  A 1 
ATOM 164  C CG  . PHE A 1 21  ? -4.434  -3.234  7.386   1.00 88.47 21  A 1 
ATOM 165  C CD1 . PHE A 1 21  ? -3.828  -4.094  8.324   1.00 86.29 21  A 1 
ATOM 166  C CD2 . PHE A 1 21  ? -4.777  -3.720  6.112   1.00 86.37 21  A 1 
ATOM 167  C CE1 . PHE A 1 21  ? -3.572  -5.427  7.985   1.00 85.87 21  A 1 
ATOM 168  C CE2 . PHE A 1 21  ? -4.523  -5.055  5.776   1.00 86.21 21  A 1 
ATOM 169  C CZ  . PHE A 1 21  ? -3.919  -5.917  6.710   1.00 88.21 21  A 1 
ATOM 170  N N   . THR A 1 22  ? -6.605  -2.185  10.349  1.00 85.49 22  A 1 
ATOM 171  C CA  . THR A 1 22  ? -7.048  -3.050  11.456  1.00 83.89 22  A 1 
ATOM 172  C C   . THR A 1 22  ? -8.551  -3.022  11.704  1.00 83.80 22  A 1 
ATOM 173  O O   . THR A 1 22  ? -9.069  -4.005  12.236  1.00 82.48 22  A 1 
ATOM 174  C CB  . THR A 1 22  ? -6.289  -2.780  12.767  1.00 82.25 22  A 1 
ATOM 175  O OG1 . THR A 1 22  ? -6.394  -1.431  13.144  1.00 78.10 22  A 1 
ATOM 176  C CG2 . THR A 1 22  ? -4.813  -3.151  12.659  1.00 76.04 22  A 1 
ATOM 177  N N   . LYS A 1 23  ? -9.287  -2.004  11.249  1.00 82.46 23  A 1 
ATOM 178  C CA  . LYS A 1 23  ? -10.767 -2.013  11.226  1.00 81.75 23  A 1 
ATOM 179  C C   . LYS A 1 23  ? -11.341 -3.227  10.496  1.00 83.20 23  A 1 
ATOM 180  O O   . LYS A 1 23  ? -12.434 -3.684  10.835  1.00 81.49 23  A 1 
ATOM 181  C CB  . LYS A 1 23  ? -11.290 -0.743  10.535  1.00 79.04 23  A 1 
ATOM 182  C CG  . LYS A 1 23  ? -11.270 0.490   11.451  1.00 71.37 23  A 1 
ATOM 183  C CD  . LYS A 1 23  ? -11.523 1.742   10.599  1.00 67.48 23  A 1 
ATOM 184  C CE  . LYS A 1 23  ? -11.223 3.024   11.383  1.00 59.65 23  A 1 
ATOM 185  N NZ  . LYS A 1 23  ? -11.047 4.169   10.453  1.00 52.06 23  A 1 
ATOM 186  N N   . LEU A 1 24  ? -10.610 -3.792  9.530   1.00 84.97 24  A 1 
ATOM 187  C CA  . LEU A 1 24  ? -11.005 -5.019  8.839   1.00 84.66 24  A 1 
ATOM 188  C C   . LEU A 1 24  ? -11.218 -6.187  9.825   1.00 85.19 24  A 1 
ATOM 189  O O   . LEU A 1 24  ? -12.081 -7.024  9.608   1.00 83.89 24  A 1 
ATOM 190  C CB  . LEU A 1 24  ? -9.914  -5.389  7.819   1.00 84.71 24  A 1 
ATOM 191  C CG  . LEU A 1 24  ? -9.686  -4.346  6.711   1.00 83.35 24  A 1 
ATOM 192  C CD1 . LEU A 1 24  ? -8.456  -4.749  5.898   1.00 79.80 24  A 1 
ATOM 193  C CD2 . LEU A 1 24  ? -10.893 -4.257  5.771   1.00 80.66 24  A 1 
ATOM 194  N N   . PHE A 1 25  ? -10.466 -6.203  10.928  1.00 85.42 25  A 1 
ATOM 195  C CA  . PHE A 1 25  ? -10.527 -7.263  11.929  1.00 84.26 25  A 1 
ATOM 196  C C   . PHE A 1 25  ? -11.695 -7.139  12.909  1.00 82.96 25  A 1 
ATOM 197  O O   . PHE A 1 25  ? -11.917 -8.068  13.681  1.00 79.01 25  A 1 
ATOM 198  C CB  . PHE A 1 25  ? -9.206  -7.334  12.690  1.00 84.15 25  A 1 
ATOM 199  C CG  . PHE A 1 25  ? -7.992  -7.548  11.816  1.00 85.71 25  A 1 
ATOM 200  C CD1 . PHE A 1 25  ? -7.775  -8.792  11.211  1.00 81.31 25  A 1 
ATOM 201  C CD2 . PHE A 1 25  ? -7.088  -6.499  11.596  1.00 81.67 25  A 1 
ATOM 202  C CE1 . PHE A 1 25  ? -6.669  -8.983  10.365  1.00 79.54 25  A 1 
ATOM 203  C CE2 . PHE A 1 25  ? -5.987  -6.681  10.744  1.00 80.06 25  A 1 
ATOM 204  C CZ  . PHE A 1 25  ? -5.780  -7.922  10.121  1.00 81.80 25  A 1 
ATOM 205  N N   . ASP A 1 26  ? -12.462 -6.045  12.888  1.00 82.57 26  A 1 
ATOM 206  C CA  . ASP A 1 26  ? -13.619 -5.864  13.779  1.00 79.79 26  A 1 
ATOM 207  C C   . ASP A 1 26  ? -14.716 -6.909  13.499  1.00 78.40 26  A 1 
ATOM 208  O O   . ASP A 1 26  ? -15.475 -7.294  14.387  1.00 75.56 26  A 1 
ATOM 209  C CB  . ASP A 1 26  ? -14.178 -4.437  13.642  1.00 78.08 26  A 1 
ATOM 210  C CG  . ASP A 1 26  ? -13.283 -3.339  14.232  1.00 75.17 26  A 1 
ATOM 211  O OD1 . ASP A 1 26  ? -12.404 -3.668  15.069  1.00 72.18 26  A 1 
ATOM 212  O OD2 . ASP A 1 26  ? -13.528 -2.160  13.902  1.00 71.41 26  A 1 
ATOM 213  N N   . GLN A 1 27  ? -14.753 -7.426  12.271  1.00 76.41 27  A 1 
ATOM 214  C CA  . GLN A 1 27  ? -15.699 -8.468  11.846  1.00 74.32 27  A 1 
ATOM 215  C C   . GLN A 1 27  ? -15.131 -9.892  11.959  1.00 75.08 27  A 1 
ATOM 216  O O   . GLN A 1 27  ? -15.869 -10.873 11.809  1.00 70.51 27  A 1 
ATOM 217  C CB  . GLN A 1 27  ? -16.166 -8.167  10.415  1.00 70.94 27  A 1 
ATOM 218  C CG  . GLN A 1 27  ? -16.796 -6.771  10.280  1.00 65.41 27  A 1 
ATOM 219  C CD  . GLN A 1 27  ? -17.379 -6.502  8.897   1.00 61.08 27  A 1 
ATOM 220  O OE1 . GLN A 1 27  ? -17.569 -7.391  8.083   1.00 56.65 27  A 1 
ATOM 221  N NE2 . GLN A 1 27  ? -17.719 -5.275  8.585   1.00 53.06 27  A 1 
ATOM 222  N N   . ALA A 1 28  ? -13.826 -10.041 12.231  1.00 76.22 28  A 1 
ATOM 223  C CA  . ALA A 1 28  ? -13.156 -11.332 12.268  1.00 75.29 28  A 1 
ATOM 224  C C   . ALA A 1 28  ? -13.354 -12.024 13.626  1.00 76.54 28  A 1 
ATOM 225  O O   . ALA A 1 28  ? -12.966 -11.517 14.679  1.00 72.86 28  A 1 
ATOM 226  C CB  . ALA A 1 28  ? -11.678 -11.158 11.939  1.00 71.76 28  A 1 
ATOM 227  N N   . LYS A 1 29  ? -13.901 -13.242 13.592  1.00 76.84 29  A 1 
ATOM 228  C CA  . LYS A 1 29  ? -14.118 -14.065 14.795  1.00 74.73 29  A 1 
ATOM 229  C C   . LYS A 1 29  ? -12.976 -15.043 15.089  1.00 76.28 29  A 1 
ATOM 230  O O   . LYS A 1 29  ? -12.927 -15.593 16.182  1.00 70.01 29  A 1 
ATOM 231  C CB  . LYS A 1 29  ? -15.461 -14.805 14.686  1.00 69.44 29  A 1 
ATOM 232  C CG  . LYS A 1 29  ? -16.647 -13.828 14.648  1.00 64.32 29  A 1 
ATOM 233  C CD  . LYS A 1 29  ? -17.978 -14.588 14.661  1.00 60.19 29  A 1 
ATOM 234  C CE  . LYS A 1 29  ? -19.125 -13.576 14.623  1.00 54.91 29  A 1 
ATOM 235  N NZ  . LYS A 1 29  ? -20.444 -14.246 14.653  1.00 48.21 29  A 1 
ATOM 236  N N   . SER A 1 30  ? -12.084 -15.283 14.116  1.00 76.04 30  A 1 
ATOM 237  C CA  . SER A 1 30  ? -11.002 -16.261 14.193  1.00 78.30 30  A 1 
ATOM 238  C C   . SER A 1 30  ? -9.730  -15.744 13.530  1.00 82.19 30  A 1 
ATOM 239  O O   . SER A 1 30  ? -9.760  -14.701 12.876  1.00 77.36 30  A 1 
ATOM 240  C CB  . SER A 1 30  ? -11.441 -17.579 13.539  1.00 72.80 30  A 1 
ATOM 241  O OG  . SER A 1 30  ? -11.797 -17.382 12.185  1.00 65.07 30  A 1 
ATOM 242  N N   . GLY A 1 31  ? -8.620  -16.476 13.685  1.00 82.30 31  A 1 
ATOM 243  C CA  . GLY A 1 31  ? -7.360  -16.159 13.012  1.00 84.62 31  A 1 
ATOM 244  C C   . GLY A 1 31  ? -6.703  -14.869 13.508  1.00 88.07 31  A 1 
ATOM 245  O O   . GLY A 1 31  ? -6.304  -14.036 12.708  1.00 85.00 31  A 1 
ATOM 246  N N   . ARG A 1 32  ? -6.665  -14.666 14.823  1.00 88.06 32  A 1 
ATOM 247  C CA  . ARG A 1 32  ? -6.070  -13.490 15.479  1.00 88.23 32  A 1 
ATOM 248  C C   . ARG A 1 32  ? -4.807  -13.884 16.230  1.00 90.68 32  A 1 
ATOM 249  O O   . ARG A 1 32  ? -4.765  -14.964 16.807  1.00 87.04 32  A 1 
ATOM 250  C CB  . ARG A 1 32  ? -7.090  -12.849 16.435  1.00 84.03 32  A 1 
ATOM 251  C CG  . ARG A 1 32  ? -8.362  -12.328 15.754  1.00 80.26 32  A 1 
ATOM 252  C CD  . ARG A 1 32  ? -8.119  -11.154 14.805  1.00 73.04 32  A 1 
ATOM 253  N NE  . ARG A 1 32  ? -7.667  -9.949  15.536  1.00 66.34 32  A 1 
ATOM 254  C CZ  . ARG A 1 32  ? -8.253  -8.764  15.578  1.00 56.45 32  A 1 
ATOM 255  N NH1 . ARG A 1 32  ? -9.344  -8.505  14.934  1.00 52.35 32  A 1 
ATOM 256  N NH2 . ARG A 1 32  ? -7.749  -7.796  16.279  1.00 49.52 32  A 1 
ATOM 257  N N   . TYR A 1 33  ? -3.824  -12.996 16.256  1.00 89.10 33  A 1 
ATOM 258  C CA  . TYR A 1 33  ? -2.563  -13.177 16.979  1.00 90.28 33  A 1 
ATOM 259  C C   . TYR A 1 33  ? -2.792  -13.496 18.457  1.00 90.81 33  A 1 
ATOM 260  O O   . TYR A 1 33  ? -3.719  -12.954 19.071  1.00 87.85 33  A 1 
ATOM 261  C CB  . TYR A 1 33  ? -1.716  -11.915 16.805  1.00 88.74 33  A 1 
ATOM 262  C CG  . TYR A 1 33  ? -0.339  -11.977 17.427  1.00 89.87 33  A 1 
ATOM 263  C CD1 . TYR A 1 33  ? 0.042   -11.032 18.416  1.00 85.89 33  A 1 
ATOM 264  C CD2 . TYR A 1 33  ? 0.573   -12.965 17.028  1.00 85.87 33  A 1 
ATOM 265  C CE1 . TYR A 1 33  ? 1.328   -11.079 18.973  1.00 83.15 33  A 1 
ATOM 266  C CE2 . TYR A 1 33  ? 1.860   -13.017 17.594  1.00 84.13 33  A 1 
ATOM 267  C CZ  . TYR A 1 33  ? 2.237   -12.075 18.560  1.00 87.64 33  A 1 
ATOM 268  O OH  . TYR A 1 33  ? 3.490   -12.125 19.114  1.00 87.14 33  A 1 
ATOM 269  N N   . LEU A 1 34  ? -1.960  -14.363 19.008  1.00 90.82 34  A 1 
ATOM 270  C CA  . LEU A 1 34  ? -1.932  -14.986 20.339  1.00 91.94 34  A 1 
ATOM 271  C C   . LEU A 1 34  ? -3.023  -16.015 20.608  1.00 92.29 34  A 1 
ATOM 272  O O   . LEU A 1 34  ? -2.704  -17.090 21.109  1.00 88.19 34  A 1 
ATOM 273  C CB  . LEU A 1 34  ? -1.871  -13.956 21.480  1.00 88.80 34  A 1 
ATOM 274  C CG  . LEU A 1 34  ? -0.725  -12.941 21.414  1.00 88.76 34  A 1 
ATOM 275  C CD1 . LEU A 1 34  ? -0.773  -12.046 22.652  1.00 85.04 34  A 1 
ATOM 276  C CD2 . LEU A 1 34  ? 0.647   -13.618 21.392  1.00 85.05 34  A 1 
ATOM 277  N N   . ILE A 1 35  ? -4.296  -15.724 20.341  1.00 92.53 35  A 1 
ATOM 278  C CA  . ILE A 1 35  ? -5.406  -16.612 20.723  1.00 91.93 35  A 1 
ATOM 279  C C   . ILE A 1 35  ? -6.342  -16.866 19.535  1.00 91.30 35  A 1 
ATOM 280  O O   . ILE A 1 35  ? -7.027  -15.963 19.031  1.00 88.32 35  A 1 
ATOM 281  C CB  . ILE A 1 35  ? -6.154  -16.067 21.953  1.00 90.30 35  A 1 
ATOM 282  C CG1 . ILE A 1 35  ? -5.244  -15.805 23.174  1.00 84.54 35  A 1 
ATOM 283  C CG2 . ILE A 1 35  ? -7.291  -17.031 22.359  1.00 82.90 35  A 1 
ATOM 284  C CD1 . ILE A 1 35  ? -4.511  -17.038 23.748  1.00 74.42 35  A 1 
ATOM 285  N N   . GLY A 1 36  ? -6.423  -18.135 19.144  1.00 89.90 36  A 1 
ATOM 286  C CA  . GLY A 1 36  ? -7.330  -18.649 18.132  1.00 88.01 36  A 1 
ATOM 287  C C   . GLY A 1 36  ? -8.772  -18.845 18.622  1.00 88.07 36  A 1 
ATOM 288  O O   . GLY A 1 36  ? -9.116  -18.636 19.788  1.00 83.99 36  A 1 
ATOM 289  N N   . GLN A 1 37  ? -9.651  -19.267 17.722  1.00 86.02 37  A 1 
ATOM 290  C CA  . GLN A 1 37  ? -11.062 -19.505 18.087  1.00 82.00 37  A 1 
ATOM 291  C C   . GLN A 1 37  ? -11.256 -20.748 18.968  1.00 81.36 37  A 1 
ATOM 292  O O   . GLN A 1 37  ? -12.162 -20.767 19.802  1.00 72.56 37  A 1 
ATOM 293  C CB  . GLN A 1 37  ? -11.898 -19.578 16.791  1.00 76.61 37  A 1 
ATOM 294  C CG  . GLN A 1 37  ? -13.409 -19.621 17.090  1.00 67.68 37  A 1 
ATOM 295  C CD  . GLN A 1 37  ? -14.285 -19.527 15.840  1.00 61.83 37  A 1 
ATOM 296  O OE1 . GLN A 1 37  ? -13.842 -19.353 14.719  1.00 54.98 37  A 1 
ATOM 297  N NE2 . GLN A 1 37  ? -15.584 -19.616 15.982  1.00 51.84 37  A 1 
ATOM 298  N N   . GLY A 1 38  ? -10.410 -21.759 18.801  1.00 82.21 38  A 1 
ATOM 299  C CA  . GLY A 1 38  ? -10.552 -23.101 19.379  1.00 82.68 38  A 1 
ATOM 300  C C   . GLY A 1 38  ? -9.807  -23.333 20.697  1.00 85.34 38  A 1 
ATOM 301  O O   . GLY A 1 38  ? -9.292  -24.417 20.872  1.00 79.95 38  A 1 
ATOM 302  N N   . TYR A 1 39  ? -9.751  -22.365 21.622  1.00 88.70 39  A 1 
ATOM 303  C CA  . TYR A 1 39  ? -9.010  -22.492 22.894  1.00 90.79 39  A 1 
ATOM 304  C C   . TYR A 1 39  ? -7.496  -22.679 22.738  1.00 92.08 39  A 1 
ATOM 305  O O   . TYR A 1 39  ? -6.864  -23.213 23.637  1.00 88.13 39  A 1 
ATOM 306  C CB  . TYR A 1 39  ? -9.620  -23.582 23.807  1.00 89.88 39  A 1 
ATOM 307  C CG  . TYR A 1 39  ? -11.007 -23.288 24.305  1.00 90.74 39  A 1 
ATOM 308  C CD1 . TYR A 1 39  ? -11.172 -22.693 25.573  1.00 87.39 39  A 1 
ATOM 309  C CD2 . TYR A 1 39  ? -12.134 -23.620 23.534  1.00 87.83 39  A 1 
ATOM 310  C CE1 . TYR A 1 39  ? -12.458 -22.436 26.065  1.00 85.75 39  A 1 
ATOM 311  C CE2 . TYR A 1 39  ? -13.421 -23.350 24.016  1.00 86.53 39  A 1 
ATOM 312  C CZ  . TYR A 1 39  ? -13.589 -22.765 25.285  1.00 88.70 39  A 1 
ATOM 313  O OH  . TYR A 1 39  ? -14.837 -22.496 25.761  1.00 86.60 39  A 1 
ATOM 314  N N   . GLY A 1 40  ? -6.910  -22.224 21.628  1.00 90.69 40  A 1 
ATOM 315  C CA  . GLY A 1 40  ? -5.498  -22.423 21.362  1.00 91.29 40  A 1 
ATOM 316  C C   . GLY A 1 40  ? -4.719  -21.155 21.045  1.00 92.66 40  A 1 
ATOM 317  O O   . GLY A 1 40  ? -5.299  -20.136 20.656  1.00 90.31 40  A 1 
ATOM 318  N N   . TRP A 1 41  ? -3.413  -21.267 21.185  1.00 93.11 41  A 1 
ATOM 319  C CA  . TRP A 1 41  ? -2.412  -20.368 20.626  1.00 93.72 41  A 1 
ATOM 320  C C   . TRP A 1 41  ? -2.642  -20.149 19.131  1.00 93.78 41  A 1 
ATOM 321  O O   . TRP A 1 41  ? -3.144  -21.031 18.428  1.00 92.06 41  A 1 
ATOM 322  C CB  . TRP A 1 41  ? -1.028  -20.981 20.868  1.00 92.42 41  A 1 
ATOM 323  C CG  . TRP A 1 41  ? 0.099   -20.329 20.132  1.00 92.85 41  A 1 
ATOM 324  C CD1 . TRP A 1 41  ? 0.706   -20.817 19.037  1.00 88.78 41  A 1 
ATOM 325  C CD2 . TRP A 1 41  ? 0.752   -19.051 20.411  1.00 91.92 41  A 1 
ATOM 326  N NE1 . TRP A 1 41  ? 1.694   -19.942 18.619  1.00 87.78 41  A 1 
ATOM 327  C CE2 . TRP A 1 41  ? 1.767   -18.842 19.434  1.00 90.46 41  A 1 
ATOM 328  C CE3 . TRP A 1 41  ? 0.586   -18.064 21.399  1.00 88.75 41  A 1 
ATOM 329  C CZ2 . TRP A 1 41  ? 2.588   -17.704 19.426  1.00 89.26 41  A 1 
ATOM 330  C CZ3 . TRP A 1 41  ? 1.403   -16.908 21.400  1.00 85.64 41  A 1 
ATOM 331  C CH2 . TRP A 1 41  ? 2.396   -16.734 20.428  1.00 85.46 41  A 1 
ATOM 332  N N   . HIS A 1 42  ? -2.282  -18.962 18.655  1.00 93.14 42  A 1 
ATOM 333  C CA  . HIS A 1 42  ? -2.238  -18.660 17.238  1.00 93.62 42  A 1 
ATOM 334  C C   . HIS A 1 42  ? -1.092  -17.675 16.963  1.00 93.84 42  A 1 
ATOM 335  O O   . HIS A 1 42  ? -1.132  -16.530 17.430  1.00 92.20 42  A 1 
ATOM 336  C CB  . HIS A 1 42  ? -3.592  -18.122 16.797  1.00 92.86 42  A 1 
ATOM 337  C CG  . HIS A 1 42  ? -3.722  -18.022 15.297  1.00 92.26 42  A 1 
ATOM 338  N ND1 . HIS A 1 42  ? -3.468  -16.910 14.545  1.00 84.42 42  A 1 
ATOM 339  C CD2 . HIS A 1 42  ? -4.144  -19.009 14.454  1.00 84.66 42  A 1 
ATOM 340  C CE1 . HIS A 1 42  ? -3.738  -17.221 13.258  1.00 85.72 42  A 1 
ATOM 341  N NE2 . HIS A 1 42  ? -4.161  -18.483 13.160  1.00 87.79 42  A 1 
ATOM 342  N N   . SER A 1 43  ? -0.107  -18.109 16.198  1.00 93.30 43  A 1 
ATOM 343  C CA  . SER A 1 43  ? 1.157   -17.400 15.960  1.00 93.69 43  A 1 
ATOM 344  C C   . SER A 1 43  ? 1.023   -16.150 15.084  1.00 94.05 43  A 1 
ATOM 345  O O   . SER A 1 43  ? 1.814   -15.217 15.197  1.00 92.14 43  A 1 
ATOM 346  C CB  . SER A 1 43  ? 2.134   -18.394 15.331  1.00 92.36 43  A 1 
ATOM 347  O OG  . SER A 1 43  ? 1.586   -18.923 14.143  1.00 88.97 43  A 1 
ATOM 348  N N   . GLY A 1 44  ? -0.025  -16.074 14.254  1.00 94.21 44  A 1 
ATOM 349  C CA  . GLY A 1 44  ? -0.194  -14.992 13.299  1.00 94.26 44  A 1 
ATOM 350  C C   . GLY A 1 44  ? -1.619  -14.468 13.150  1.00 94.12 44  A 1 
ATOM 351  O O   . GLY A 1 44  ? -2.431  -14.473 14.079  1.00 92.15 44  A 1 
ATOM 352  N N   . ILE A 1 45  ? -1.925  -13.993 11.952  1.00 95.20 45  A 1 
ATOM 353  C CA  . ILE A 1 45  ? -3.220  -13.408 11.604  1.00 95.21 45  A 1 
ATOM 354  C C   . ILE A 1 45  ? -3.722  -13.979 10.277  1.00 95.80 45  A 1 
ATOM 355  O O   . ILE A 1 45  ? -2.999  -14.020 9.294   1.00 95.20 45  A 1 
ATOM 356  C CB  . ILE A 1 45  ? -3.130  -11.868 11.564  1.00 93.56 45  A 1 
ATOM 357  C CG1 . ILE A 1 45  ? -2.848  -11.352 12.989  1.00 84.67 45  A 1 
ATOM 358  C CG2 . ILE A 1 45  ? -4.425  -11.244 11.007  1.00 83.67 45  A 1 
ATOM 359  C CD1 . ILE A 1 45  ? -2.691  -9.840  13.082  1.00 75.24 45  A 1 
ATOM 360  N N   . HIS A 1 46  ? -5.004  -14.331 10.232  1.00 95.04 46  A 1 
ATOM 361  C CA  . HIS A 1 46  ? -5.673  -14.641 8.973   1.00 94.82 46  A 1 
ATOM 362  C C   . HIS A 1 46  ? -6.298  -13.391 8.351   1.00 94.53 46  A 1 
ATOM 363  O O   . HIS A 1 46  ? -7.125  -12.715 8.967   1.00 93.40 46  A 1 
ATOM 364  C CB  . HIS A 1 46  ? -6.738  -15.739 9.160   1.00 94.25 46  A 1 
ATOM 365  C CG  . HIS A 1 46  ? -6.207  -17.079 9.597   1.00 93.72 46  A 1 
ATOM 366  N ND1 . HIS A 1 46  ? -6.969  -18.124 10.086  1.00 85.56 46  A 1 
ATOM 367  C CD2 . HIS A 1 46  ? -4.917  -17.510 9.558   1.00 85.14 46  A 1 
ATOM 368  C CE1 . HIS A 1 46  ? -6.134  -19.145 10.345  1.00 86.66 46  A 1 
ATOM 369  N NE2 . HIS A 1 46  ? -4.880  -18.817 10.035  1.00 88.74 46  A 1 
ATOM 370  N N   . LEU A 1 47  ? -5.972  -13.145 7.089   1.00 95.28 47  A 1 
ATOM 371  C CA  . LEU A 1 47  ? -6.801  -12.358 6.184   1.00 94.81 47  A 1 
ATOM 372  C C   . LEU A 1 47  ? -7.693  -13.316 5.399   1.00 94.89 47  A 1 
ATOM 373  O O   . LEU A 1 47  ? -7.204  -14.318 4.883   1.00 94.14 47  A 1 
ATOM 374  C CB  . LEU A 1 47  ? -5.939  -11.511 5.242   1.00 94.36 47  A 1 
ATOM 375  C CG  . LEU A 1 47  ? -4.938  -10.578 5.936   1.00 93.02 47  A 1 
ATOM 376  C CD1 . LEU A 1 47  ? -4.214  -9.745  4.874   1.00 90.45 47  A 1 
ATOM 377  C CD2 . LEU A 1 47  ? -5.619  -9.627  6.911   1.00 90.04 47  A 1 
ATOM 378  N N   . THR A 1 48  ? -8.985  -13.034 5.316   1.00 93.50 48  A 1 
ATOM 379  C CA  . THR A 1 48  ? -9.961  -13.905 4.660   1.00 92.90 48  A 1 
ATOM 380  C C   . THR A 1 48  ? -10.810 -13.145 3.646   1.00 92.57 48  A 1 
ATOM 381  O O   . THR A 1 48  ? -11.051 -11.945 3.810   1.00 91.92 48  A 1 
ATOM 382  C CB  . THR A 1 48  ? -10.878 -14.628 5.666   1.00 92.44 48  A 1 
ATOM 383  O OG1 . THR A 1 48  ? -11.802 -13.745 6.255   1.00 88.85 48  A 1 
ATOM 384  C CG2 . THR A 1 48  ? -10.121 -15.316 6.801   1.00 87.94 48  A 1 
ATOM 385  N N   . SER A 1 49  ? -11.338 -13.841 2.646   1.00 91.54 49  A 1 
ATOM 386  C CA  . SER A 1 49  ? -12.252 -13.262 1.660   1.00 90.20 49  A 1 
ATOM 387  C C   . SER A 1 49  ? -13.559 -12.745 2.270   1.00 89.76 49  A 1 
ATOM 388  O O   . SER A 1 49  ? -14.228 -11.911 1.665   1.00 88.43 49  A 1 
ATOM 389  C CB  . SER A 1 49  ? -12.546 -14.269 0.543   1.00 89.12 49  A 1 
ATOM 390  O OG  . SER A 1 49  ? -13.141 -15.444 1.063   1.00 86.07 49  A 1 
ATOM 391  N N   . LYS A 1 50  ? -13.922 -13.164 3.493   1.00 89.81 50  A 1 
ATOM 392  C CA  . LYS A 1 50  ? -15.068 -12.592 4.230   1.00 88.68 50  A 1 
ATOM 393  C C   . LYS A 1 50  ? -14.814 -11.160 4.692   1.00 89.53 50  A 1 
ATOM 394  O O   . LYS A 1 50  ? -15.752 -10.381 4.818   1.00 87.88 50  A 1 
ATOM 395  C CB  . LYS A 1 50  ? -15.417 -13.472 5.435   1.00 87.30 50  A 1 
ATOM 396  C CG  . LYS A 1 50  ? -15.952 -14.843 4.987   1.00 80.98 50  A 1 
ATOM 397  C CD  . LYS A 1 50  ? -16.197 -15.769 6.177   1.00 73.90 50  A 1 
ATOM 398  C CE  . LYS A 1 50  ? -16.661 -17.108 5.602   1.00 66.50 50  A 1 
ATOM 399  N NZ  . LYS A 1 50  ? -16.452 -18.233 6.535   1.00 57.74 50  A 1 
ATOM 400  N N   . MET A 1 51  ? -13.550 -10.828 4.962   1.00 89.07 51  A 1 
ATOM 401  C CA  . MET A 1 51  ? -13.112 -9.475  5.349   1.00 89.21 51  A 1 
ATOM 402  C C   . MET A 1 51  ? -12.701 -8.660  4.132   1.00 89.96 51  A 1 
ATOM 403  O O   . MET A 1 51  ? -12.922 -7.455  4.072   1.00 88.18 51  A 1 
ATOM 404  C CB  . MET A 1 51  ? -11.904 -9.595  6.278   1.00 87.73 51  A 1 
ATOM 405  C CG  . MET A 1 51  ? -12.193 -10.360 7.575   1.00 83.35 51  A 1 
ATOM 406  S SD  . MET A 1 51  ? -10.706 -11.020 8.379   1.00 82.84 51  A 1 
ATOM 407  C CE  . MET A 1 51  ? -9.749  -9.515  8.595   1.00 73.95 51  A 1 
ATOM 408  N N   . LEU A 1 52  ? -12.084 -9.332  3.167   1.00 90.85 52  A 1 
ATOM 409  C CA  . LEU A 1 52  ? -11.457 -8.779  1.979   1.00 91.17 52  A 1 
ATOM 410  C C   . LEU A 1 52  ? -11.895 -9.597  0.753   1.00 91.21 52  A 1 
ATOM 411  O O   . LEU A 1 52  ? -11.097 -10.387 0.237   1.00 89.32 52  A 1 
ATOM 412  C CB  . LEU A 1 52  ? -9.929  -8.854  2.177   1.00 90.23 52  A 1 
ATOM 413  C CG  . LEU A 1 52  ? -9.367  -7.998  3.319   1.00 89.15 52  A 1 
ATOM 414  C CD1 . LEU A 1 52  ? -7.926  -8.412  3.624   1.00 85.62 52  A 1 
ATOM 415  C CD2 . LEU A 1 52  ? -9.367  -6.526  2.929   1.00 86.33 52  A 1 
ATOM 416  N N   . PRO A 1 53  ? -13.136 -9.447  0.275   1.00 88.72 53  A 1 
ATOM 417  C CA  . PRO A 1 53  ? -13.627 -10.214 -0.872  1.00 87.05 53  A 1 
ATOM 418  C C   . PRO A 1 53  ? -12.740 -10.067 -2.117  1.00 87.27 53  A 1 
ATOM 419  O O   . PRO A 1 53  ? -12.538 -11.014 -2.864  1.00 85.07 53  A 1 
ATOM 420  C CB  . PRO A 1 53  ? -15.052 -9.701  -1.119  1.00 85.31 53  A 1 
ATOM 421  C CG  . PRO A 1 53  ? -15.500 -9.182  0.247   1.00 83.72 53  A 1 
ATOM 422  C CD  . PRO A 1 53  ? -14.204 -8.628  0.841   1.00 86.69 53  A 1 
ATOM 423  N N   . TRP A 1 54  ? -12.106 -8.908  -2.280  1.00 89.57 54  A 1 
ATOM 424  C CA  . TRP A 1 54  ? -11.150 -8.636  -3.356  1.00 89.76 54  A 1 
ATOM 425  C C   . TRP A 1 54  ? -9.788  -9.323  -3.185  1.00 89.62 54  A 1 
ATOM 426  O O   . TRP A 1 54  ? -8.965  -9.263  -4.093  1.00 87.35 54  A 1 
ATOM 427  C CB  . TRP A 1 54  ? -10.985 -7.129  -3.487  1.00 89.12 54  A 1 
ATOM 428  C CG  . TRP A 1 54  ? -10.436 -6.429  -2.283  1.00 89.30 54  A 1 
ATOM 429  C CD1 . TRP A 1 54  ? -9.126  -6.179  -2.058  1.00 87.65 54  A 1 
ATOM 430  C CD2 . TRP A 1 54  ? -11.154 -5.849  -1.161  1.00 89.30 54  A 1 
ATOM 431  N NE1 . TRP A 1 54  ? -8.985  -5.472  -0.878  1.00 86.69 54  A 1 
ATOM 432  C CE2 . TRP A 1 54  ? -10.217 -5.233  -0.288  1.00 87.99 54  A 1 
ATOM 433  C CE3 . TRP A 1 54  ? -12.511 -5.761  -0.799  1.00 86.59 54  A 1 
ATOM 434  C CZ2 . TRP A 1 54  ? -10.596 -4.552  0.878   1.00 86.14 54  A 1 
ATOM 435  C CZ3 . TRP A 1 54  ? -12.914 -5.088  0.373   1.00 85.44 54  A 1 
ATOM 436  C CH2 . TRP A 1 54  ? -11.963 -4.482  1.206   1.00 84.55 54  A 1 
ATOM 437  N N   . GLY A 1 55  ? -9.515  -9.969  -2.046  1.00 87.88 55  A 1 
ATOM 438  C CA  . GLY A 1 55  ? -8.329  -10.805 -1.860  1.00 86.40 55  A 1 
ATOM 439  C C   . GLY A 1 55  ? -8.373  -12.114 -2.657  1.00 86.39 55  A 1 
ATOM 440  O O   . GLY A 1 55  ? -7.342  -12.758 -2.847  1.00 83.87 55  A 1 
ATOM 441  N N   . LYS A 1 56  ? -9.552  -12.501 -3.159  1.00 86.65 56  A 1 
ATOM 442  C CA  . LYS A 1 56  ? -9.736  -13.640 -4.054  1.00 83.02 56  A 1 
ATOM 443  C C   . LYS A 1 56  ? -9.603  -13.177 -5.504  1.00 80.80 56  A 1 
ATOM 444  O O   . LYS A 1 56  ? -10.529 -12.624 -6.084  1.00 71.61 56  A 1 
ATOM 445  C CB  . LYS A 1 56  ? -11.097 -14.282 -3.730  1.00 79.21 56  A 1 
ATOM 446  C CG  . LYS A 1 56  ? -11.327 -15.569 -4.532  1.00 75.16 56  A 1 
ATOM 447  C CD  . LYS A 1 56  ? -12.656 -16.199 -4.086  1.00 72.13 56  A 1 
ATOM 448  C CE  . LYS A 1 56  ? -13.064 -17.400 -4.924  1.00 67.09 56  A 1 
ATOM 449  N NZ  . LYS A 1 56  ? -14.487 -17.735 -4.658  1.00 59.49 56  A 1 
ATOM 450  N N   . GLY A 1 57  ? -8.424  -13.367 -6.085  1.00 82.97 57  A 1 
ATOM 451  C CA  . GLY A 1 57  ? -8.156  -13.183 -7.511  1.00 82.63 57  A 1 
ATOM 452  C C   . GLY A 1 57  ? -8.053  -11.739 -8.031  1.00 84.88 57  A 1 
ATOM 453  O O   . GLY A 1 57  ? -7.534  -11.540 -9.127  1.00 80.77 57  A 1 
ATOM 454  N N   . LEU A 1 58  ? -8.501  -10.713 -7.268  1.00 86.24 58  A 1 
ATOM 455  C CA  . LEU A 1 58  ? -8.407  -9.312  -7.700  1.00 87.55 58  A 1 
ATOM 456  C C   . LEU A 1 58  ? -7.134  -8.618  -7.198  1.00 88.67 58  A 1 
ATOM 457  O O   . LEU A 1 58  ? -6.476  -7.918  -7.966  1.00 87.37 58  A 1 
ATOM 458  C CB  . LEU A 1 58  ? -9.664  -8.551  -7.226  1.00 86.42 58  A 1 
ATOM 459  C CG  . LEU A 1 58  ? -9.729  -7.098  -7.711  1.00 83.31 58  A 1 
ATOM 460  C CD1 . LEU A 1 58  ? -10.073 -7.019  -9.200  1.00 79.17 58  A 1 
ATOM 461  C CD2 . LEU A 1 58  ? -10.794 -6.319  -6.945  1.00 79.78 58  A 1 
ATOM 462  N N   . ARG A 1 59  ? -6.806  -8.768  -5.915  1.00 91.42 59  A 1 
ATOM 463  C CA  . ARG A 1 59  ? -5.619  -8.156  -5.293  1.00 92.03 59  A 1 
ATOM 464  C C   . ARG A 1 59  ? -4.715  -9.245  -4.731  1.00 92.96 59  A 1 
ATOM 465  O O   . ARG A 1 59  ? -5.180  -10.045 -3.917  1.00 92.15 59  A 1 
ATOM 466  C CB  . ARG A 1 59  ? -6.023  -7.153  -4.203  1.00 91.43 59  A 1 
ATOM 467  C CG  . ARG A 1 59  ? -6.797  -5.939  -4.722  1.00 89.02 59  A 1 
ATOM 468  C CD  . ARG A 1 59  ? -5.925  -4.996  -5.549  1.00 87.95 59  A 1 
ATOM 469  N NE  . ARG A 1 59  ? -6.760  -3.958  -6.190  1.00 86.88 59  A 1 
ATOM 470  C CZ  . ARG A 1 59  ? -7.206  -3.996  -7.440  1.00 86.40 59  A 1 
ATOM 471  N NH1 . ARG A 1 59  ? -6.896  -4.941  -8.267  1.00 78.22 59  A 1 
ATOM 472  N NH2 . ARG A 1 59  ? -7.997  -3.080  -7.872  1.00 81.38 59  A 1 
ATOM 473  N N   . PRO A 1 60  ? -3.454  -9.269  -5.154  1.00 93.42 60  A 1 
ATOM 474  C CA  . PRO A 1 60  ? -2.483  -10.196 -4.600  1.00 93.87 60  A 1 
ATOM 475  C C   . PRO A 1 60  ? -2.147  -9.847  -3.150  1.00 94.87 60  A 1 
ATOM 476  O O   . PRO A 1 60  ? -2.305  -8.706  -2.704  1.00 94.56 60  A 1 
ATOM 477  C CB  . PRO A 1 60  ? -1.266  -10.096 -5.515  1.00 92.46 60  A 1 
ATOM 478  C CG  . PRO A 1 60  ? -1.319  -8.647  -5.992  1.00 90.55 60  A 1 
ATOM 479  C CD  . PRO A 1 60  ? -2.809  -8.371  -6.102  1.00 92.24 60  A 1 
ATOM 480  N N   . ILE A 1 61  ? -1.645  -10.842 -2.431  1.00 95.10 61  A 1 
ATOM 481  C CA  . ILE A 1 61  ? -0.866  -10.659 -1.214  1.00 95.75 61  A 1 
ATOM 482  C C   . ILE A 1 61  ? 0.519   -10.174 -1.631  1.00 95.69 61  A 1 
ATOM 483  O O   . ILE A 1 61  ? 1.106   -10.719 -2.567  1.00 95.26 61  A 1 
ATOM 484  C CB  . ILE A 1 61  ? -0.802  -11.966 -0.409  1.00 95.95 61  A 1 
ATOM 485  C CG1 . ILE A 1 61  ? -2.202  -12.494 -0.044  1.00 94.98 61  A 1 
ATOM 486  C CG2 . ILE A 1 61  ? 0.054   -11.799 0.857   1.00 95.30 61  A 1 
ATOM 487  C CD1 . ILE A 1 61  ? -3.093  -11.505 0.724   1.00 91.85 61  A 1 
ATOM 488  N N   . GLN A 1 62  ? 1.039   -9.177  -0.936  1.00 94.88 62  A 1 
ATOM 489  C CA  . GLN A 1 62  ? 2.314   -8.538  -1.238  1.00 94.18 62  A 1 
ATOM 490  C C   . GLN A 1 62  ? 3.281   -8.616  -0.043  1.00 95.15 62  A 1 
ATOM 491  O O   . GLN A 1 62  ? 2.853   -8.689  1.111   1.00 94.74 62  A 1 
ATOM 492  C CB  . GLN A 1 62  ? 2.062   -7.105  -1.737  1.00 90.52 62  A 1 
ATOM 493  C CG  . GLN A 1 62  ? 1.388   -6.201  -0.693  1.00 84.82 62  A 1 
ATOM 494  C CD  . GLN A 1 62  ? 0.999   -4.819  -1.216  1.00 85.30 62  A 1 
ATOM 495  O OE1 . GLN A 1 62  ? 0.894   -4.538  -2.390  1.00 77.76 62  A 1 
ATOM 496  N NE2 . GLN A 1 62  ? 0.747   -3.875  -0.338  1.00 74.99 62  A 1 
ATOM 497  N N   . ALA A 1 63  ? 4.584   -8.589  -0.334  1.00 94.12 63  A 1 
ATOM 498  C CA  . ALA A 1 63  ? 5.623   -8.521  0.684   1.00 94.05 63  A 1 
ATOM 499  C C   . ALA A 1 63  ? 5.454   -7.250  1.527   1.00 93.30 63  A 1 
ATOM 500  O O   . ALA A 1 63  ? 5.363   -6.152  0.981   1.00 92.23 63  A 1 
ATOM 501  C CB  . ALA A 1 63  ? 6.992   -8.558  0.020   1.00 94.08 63  A 1 
ATOM 502  N N   . MET A 1 64  ? 5.424   -7.383  2.848   1.00 93.92 64  A 1 
ATOM 503  C CA  . MET A 1 64  ? 5.240   -6.226  3.730   1.00 93.30 64  A 1 
ATOM 504  C C   . MET A 1 64  ? 6.508   -5.375  3.878   1.00 92.19 64  A 1 
ATOM 505  O O   . MET A 1 64  ? 6.414   -4.190  4.170   1.00 90.92 64  A 1 
ATOM 506  C CB  . MET A 1 64  ? 4.766   -6.680  5.113   1.00 93.54 64  A 1 
ATOM 507  C CG  . MET A 1 64  ? 3.370   -7.306  5.058   1.00 93.09 64  A 1 
ATOM 508  S SD  . MET A 1 64  ? 2.638   -7.628  6.675   1.00 92.12 64  A 1 
ATOM 509  C CE  . MET A 1 64  ? 3.744   -8.918  7.289   1.00 85.74 64  A 1 
ATOM 510  N N   . LEU A 1 65  ? 7.677   -5.981  3.684   1.00 91.77 65  A 1 
ATOM 511  C CA  . LEU A 1 65  ? 8.988   -5.398  3.902   1.00 91.42 65  A 1 
ATOM 512  C C   . LEU A 1 65  ? 9.936   -5.836  2.774   1.00 91.23 65  A 1 
ATOM 513  O O   . LEU A 1 65  ? 9.738   -6.894  2.177   1.00 90.28 65  A 1 
ATOM 514  C CB  . LEU A 1 65  ? 9.531   -5.889  5.263   1.00 91.24 65  A 1 
ATOM 515  C CG  . LEU A 1 65  ? 8.742   -5.420  6.492   1.00 89.75 65  A 1 
ATOM 516  C CD1 . LEU A 1 65  ? 9.153   -6.198  7.740   1.00 86.00 65  A 1 
ATOM 517  C CD2 . LEU A 1 65  ? 8.997   -3.933  6.765   1.00 85.79 65  A 1 
ATOM 518  N N   . ASP A 1 66  ? 10.978  -5.058  2.529   1.00 88.30 66  A 1 
ATOM 519  C CA  . ASP A 1 66  ? 12.089  -5.494  1.687   1.00 87.15 66  A 1 
ATOM 520  C C   . ASP A 1 66  ? 12.781  -6.710  2.311   1.00 88.72 66  A 1 
ATOM 521  O O   . ASP A 1 66  ? 12.974  -6.771  3.520   1.00 88.38 66  A 1 
ATOM 522  C CB  . ASP A 1 66  ? 13.110  -4.361  1.491   1.00 83.64 66  A 1 
ATOM 523  C CG  . ASP A 1 66  ? 12.586  -3.156  0.703   1.00 79.95 66  A 1 
ATOM 524  O OD1 . ASP A 1 66  ? 11.659  -3.331  -0.119  1.00 75.55 66  A 1 
ATOM 525  O OD2 . ASP A 1 66  ? 13.126  -2.052  0.895   1.00 73.21 66  A 1 
ATOM 526  N N   . GLY A 1 67  ? 13.172  -7.685  1.487   1.00 90.04 67  A 1 
ATOM 527  C CA  . GLY A 1 67  ? 13.809  -8.895  1.964   1.00 90.77 67  A 1 
ATOM 528  C C   . GLY A 1 67  ? 14.167  -9.864  0.843   1.00 91.32 67  A 1 
ATOM 529  O O   . GLY A 1 67  ? 14.277  -9.496  -0.325  1.00 90.26 67  A 1 
ATOM 530  N N   . LYS A 1 68  ? 14.355  -11.131 1.218   1.00 93.25 68  A 1 
ATOM 531  C CA  . LYS A 1 68  ? 14.610  -12.219 0.277   1.00 93.38 68  A 1 
ATOM 532  C C   . LYS A 1 68  ? 13.836  -13.468 0.671   1.00 94.38 68  A 1 
ATOM 533  O O   . LYS A 1 68  ? 13.821  -13.852 1.840   1.00 93.83 68  A 1 
ATOM 534  C CB  . LYS A 1 68  ? 16.133  -12.457 0.142   1.00 90.76 68  A 1 
ATOM 535  C CG  . LYS A 1 68  ? 16.771  -12.884 1.470   1.00 84.91 68  A 1 
ATOM 536  C CD  . LYS A 1 68  ? 18.301  -12.899 1.442   1.00 83.40 68  A 1 
ATOM 537  C CE  . LYS A 1 68  ? 18.705  -13.259 2.869   1.00 73.63 68  A 1 
ATOM 538  N NZ  . LYS A 1 68  ? 20.125  -12.997 3.203   1.00 67.24 68  A 1 
ATOM 539  N N   . ILE A 1 69  ? 13.226  -14.122 -0.309  1.00 93.45 69  A 1 
ATOM 540  C CA  . ILE A 1 69  ? 12.589  -15.422 -0.111  1.00 93.82 69  A 1 
ATOM 541  C C   . ILE A 1 69  ? 13.689  -16.440 0.177   1.00 93.30 69  A 1 
ATOM 542  O O   . ILE A 1 69  ? 14.600  -16.607 -0.630  1.00 92.32 69  A 1 
ATOM 543  C CB  . ILE A 1 69  ? 11.732  -15.826 -1.327  1.00 94.57 69  A 1 
ATOM 544  C CG1 . ILE A 1 69  ? 10.614  -14.791 -1.576  1.00 94.21 69  A 1 
ATOM 545  C CG2 . ILE A 1 69  ? 11.148  -17.231 -1.130  1.00 94.16 69  A 1 
ATOM 546  C CD1 . ILE A 1 69  ? 9.851   -14.973 -2.902  1.00 93.03 69  A 1 
ATOM 547  N N   . VAL A 1 70  ? 13.596  -17.114 1.324   1.00 93.20 70  A 1 
ATOM 548  C CA  . VAL A 1 70  ? 14.586  -18.094 1.799   1.00 92.70 70  A 1 
ATOM 549  C C   . VAL A 1 70  ? 14.036  -19.519 1.833   1.00 92.76 70  A 1 
ATOM 550  O O   . VAL A 1 70  ? 14.809  -20.467 1.729   1.00 92.15 70  A 1 
ATOM 551  C CB  . VAL A 1 70  ? 15.158  -17.711 3.173   1.00 92.56 70  A 1 
ATOM 552  C CG1 . VAL A 1 70  ? 15.985  -16.432 3.053   1.00 90.39 70  A 1 
ATOM 553  C CG2 . VAL A 1 70  ? 14.078  -17.517 4.249   1.00 89.98 70  A 1 
ATOM 554  N N   . ALA A 1 71  ? 12.719  -19.677 1.918   1.00 92.62 71  A 1 
ATOM 555  C CA  . ALA A 1 71  ? 12.048  -20.961 1.775   1.00 93.55 71  A 1 
ATOM 556  C C   . ALA A 1 71  ? 10.638  -20.793 1.202   1.00 94.46 71  A 1 
ATOM 557  O O   . ALA A 1 71  ? 9.995   -19.765 1.378   1.00 94.68 71  A 1 
ATOM 558  C CB  . ALA A 1 71  ? 12.030  -21.691 3.125   1.00 93.19 71  A 1 
ATOM 559  N N   . PHE A 1 72  ? 10.150  -21.822 0.525   1.00 94.44 72  A 1 
ATOM 560  C CA  . PHE A 1 72  ? 8.780   -21.861 0.039   1.00 94.81 72  A 1 
ATOM 561  C C   . PHE A 1 72  ? 8.319   -23.302 -0.202  1.00 95.26 72  A 1 
ATOM 562  O O   . PHE A 1 72  ? 9.124   -24.223 -0.317  1.00 94.96 72  A 1 
ATOM 563  C CB  . PHE A 1 72  ? 8.637   -21.014 -1.236  1.00 94.48 72  A 1 
ATOM 564  C CG  . PHE A 1 72  ? 9.461   -21.497 -2.413  1.00 94.26 72  A 1 
ATOM 565  C CD1 . PHE A 1 72  ? 10.746  -20.980 -2.632  1.00 92.33 72  A 1 
ATOM 566  C CD2 . PHE A 1 72  ? 8.946   -22.481 -3.269  1.00 92.26 72  A 1 
ATOM 567  C CE1 . PHE A 1 72  ? 11.531  -21.464 -3.694  1.00 90.95 72  A 1 
ATOM 568  C CE2 . PHE A 1 72  ? 9.728   -22.967 -4.327  1.00 91.33 72  A 1 
ATOM 569  C CZ  . PHE A 1 72  ? 11.020  -22.467 -4.537  1.00 91.39 72  A 1 
ATOM 570  N N   . ARG A 1 73  ? 7.017   -23.484 -0.353  1.00 95.90 73  A 1 
ATOM 571  C CA  . ARG A 1 73  ? 6.391   -24.707 -0.854  1.00 96.34 73  A 1 
ATOM 572  C C   . ARG A 1 73  ? 5.340   -24.332 -1.883  1.00 96.41 73  A 1 
ATOM 573  O O   . ARG A 1 73  ? 4.505   -23.467 -1.615  1.00 95.70 73  A 1 
ATOM 574  C CB  . ARG A 1 73  ? 5.819   -25.506 0.323   1.00 96.09 73  A 1 
ATOM 575  C CG  . ARG A 1 73  ? 5.064   -26.776 -0.112  1.00 95.43 73  A 1 
ATOM 576  C CD  . ARG A 1 73  ? 4.725   -27.675 1.084   1.00 94.52 73  A 1 
ATOM 577  N NE  . ARG A 1 73  ? 3.862   -27.006 2.074   1.00 92.00 73  A 1 
ATOM 578  C CZ  . ARG A 1 73  ? 3.650   -27.399 3.324   1.00 92.38 73  A 1 
ATOM 579  N NH1 . ARG A 1 73  ? 4.145   -28.501 3.812   1.00 86.42 73  A 1 
ATOM 580  N NH2 . ARG A 1 73  ? 2.935   -26.681 4.120   1.00 87.07 73  A 1 
ATOM 581  N N   . ILE A 1 74  ? 5.367   -24.993 -3.040  1.00 95.11 74  A 1 
ATOM 582  C CA  . ILE A 1 74  ? 4.380   -24.821 -4.105  1.00 94.03 74  A 1 
ATOM 583  C C   . ILE A 1 74  ? 3.844   -26.199 -4.495  1.00 93.80 74  A 1 
ATOM 584  O O   . ILE A 1 74  ? 4.519   -26.957 -5.190  1.00 93.41 74  A 1 
ATOM 585  C CB  . ILE A 1 74  ? 4.952   -24.061 -5.329  1.00 92.61 74  A 1 
ATOM 586  C CG1 . ILE A 1 74  ? 5.531   -22.677 -4.935  1.00 86.47 74  A 1 
ATOM 587  C CG2 . ILE A 1 74  ? 3.851   -23.887 -6.388  1.00 86.18 74  A 1 
ATOM 588  C CD1 . ILE A 1 74  ? 6.270   -21.968 -6.086  1.00 80.85 74  A 1 
ATOM 589  N N   . ASN A 1 75  ? 2.630   -26.502 -4.060  1.00 95.20 75  A 1 
ATOM 590  C CA  . ASN A 1 75  ? 1.844   -27.581 -4.637  1.00 94.84 75  A 1 
ATOM 591  C C   . ASN A 1 75  ? 1.212   -27.096 -5.948  1.00 94.84 75  A 1 
ATOM 592  O O   . ASN A 1 75  ? 0.762   -25.948 -6.006  1.00 93.19 75  A 1 
ATOM 593  C CB  . ASN A 1 75  ? 0.768   -28.052 -3.652  1.00 93.44 75  A 1 
ATOM 594  C CG  . ASN A 1 75  ? 1.361   -29.001 -2.635  1.00 90.68 75  A 1 
ATOM 595  O OD1 . ASN A 1 75  ? 1.631   -30.148 -2.937  1.00 82.09 75  A 1 
ATOM 596  N ND2 . ASN A 1 75  ? 1.608   -28.540 -1.437  1.00 81.60 75  A 1 
ATOM 597  N N   . PRO A 1 76  ? 1.134   -27.955 -6.986  1.00 93.81 76  A 1 
ATOM 598  C CA  . PRO A 1 76  ? 0.525   -27.587 -8.258  1.00 92.63 76  A 1 
ATOM 599  C C   . PRO A 1 76  ? -0.985  -27.366 -8.162  1.00 92.46 76  A 1 
ATOM 600  O O   . PRO A 1 76  ? -1.530  -26.614 -8.964  1.00 90.33 76  A 1 
ATOM 601  C CB  . PRO A 1 76  ? 0.862   -28.748 -9.203  1.00 91.06 76  A 1 
ATOM 602  C CG  . PRO A 1 76  ? 0.978   -29.949 -8.264  1.00 89.74 76  A 1 
ATOM 603  C CD  . PRO A 1 76  ? 1.588   -29.334 -7.002  1.00 92.48 76  A 1 
ATOM 604  N N   . ASP A 1 77  ? -1.648  -28.000 -7.179  1.00 93.04 77  A 1 
ATOM 605  C CA  . ASP A 1 77  ? -3.086  -27.902 -6.926  1.00 93.82 77  A 1 
ATOM 606  C C   . ASP A 1 77  ? -3.383  -27.916 -5.416  1.00 94.99 77  A 1 
ATOM 607  O O   . ASP A 1 77  ? -2.482  -28.094 -4.591  1.00 94.26 77  A 1 
ATOM 608  C CB  . ASP A 1 77  ? -3.819  -29.043 -7.672  1.00 92.30 77  A 1 
ATOM 609  C CG  . ASP A 1 77  ? -5.289  -28.729 -8.003  1.00 89.10 77  A 1 
ATOM 610  O OD1 . ASP A 1 77  ? -5.807  -27.681 -7.548  1.00 84.34 77  A 1 
ATOM 611  O OD2 . ASP A 1 77  ? -5.892  -29.523 -8.748  1.00 82.41 77  A 1 
ATOM 612  N N   . TYR A 1 78  ? -4.641  -27.724 -5.048  1.00 94.71 78  A 1 
ATOM 613  C CA  . TYR A 1 78  ? -5.109  -27.861 -3.681  1.00 94.91 78  A 1 
ATOM 614  C C   . TYR A 1 78  ? -4.945  -29.299 -3.180  1.00 95.57 78  A 1 
ATOM 615  O O   . TYR A 1 78  ? -5.196  -30.261 -3.904  1.00 94.93 78  A 1 
ATOM 616  C CB  . TYR A 1 78  ? -6.573  -27.411 -3.575  1.00 94.39 78  A 1 
ATOM 617  C CG  . TYR A 1 78  ? -6.765  -25.916 -3.774  1.00 94.30 78  A 1 
ATOM 618  C CD1 . TYR A 1 78  ? -6.335  -25.025 -2.772  1.00 92.97 78  A 1 
ATOM 619  C CD2 . TYR A 1 78  ? -7.348  -25.412 -4.955  1.00 92.90 78  A 1 
ATOM 620  C CE1 . TYR A 1 78  ? -6.479  -23.641 -2.945  1.00 92.17 78  A 1 
ATOM 621  C CE2 . TYR A 1 78  ? -7.499  -24.024 -5.129  1.00 92.20 78  A 1 
ATOM 622  C CZ  . TYR A 1 78  ? -7.054  -23.130 -4.128  1.00 92.65 78  A 1 
ATOM 623  O OH  . TYR A 1 78  ? -7.166  -21.795 -4.292  1.00 91.34 78  A 1 
ATOM 624  N N   . LEU A 1 79  ? -4.573  -29.443 -1.913  1.00 95.84 79  A 1 
ATOM 625  C CA  . LEU A 1 79  ? -4.649  -30.715 -1.209  1.00 96.29 79  A 1 
ATOM 626  C C   . LEU A 1 79  ? -6.106  -31.007 -0.844  1.00 96.56 79  A 1 
ATOM 627  O O   . LEU A 1 79  ? -6.929  -30.089 -0.746  1.00 95.77 79  A 1 
ATOM 628  C CB  . LEU A 1 79  ? -3.767  -30.692 0.047   1.00 95.95 79  A 1 
ATOM 629  C CG  . LEU A 1 79  ? -2.269  -30.506 -0.239  1.00 94.50 79  A 1 
ATOM 630  C CD1 . LEU A 1 79  ? -1.511  -30.550 1.094   1.00 89.49 79  A 1 
ATOM 631  C CD2 . LEU A 1 79  ? -1.696  -31.608 -1.132  1.00 88.83 79  A 1 
ATOM 632  N N   . THR A 1 80  ? -6.395  -32.273 -0.597  1.00 95.80 80  A 1 
ATOM 633  C CA  . THR A 1 80  ? -7.706  -32.698 -0.128  1.00 95.70 80  A 1 
ATOM 634  C C   . THR A 1 80  ? -7.602  -33.501 1.166   1.00 95.46 80  A 1 
ATOM 635  O O   . THR A 1 80  ? -6.606  -34.179 1.423   1.00 93.74 80  A 1 
ATOM 636  C CB  . THR A 1 80  ? -8.496  -33.460 -1.206  1.00 94.63 80  A 1 
ATOM 637  O OG1 . THR A 1 80  ? -7.914  -34.674 -1.570  1.00 86.92 80  A 1 
ATOM 638  C CG2 . THR A 1 80  ? -8.631  -32.619 -2.486  1.00 84.69 80  A 1 
ATOM 639  N N   . SER A 1 81  ? -8.625  -33.388 2.000   1.00 95.54 81  A 1 
ATOM 640  C CA  . SER A 1 81  ? -8.826  -34.203 3.201   1.00 94.31 81  A 1 
ATOM 641  C C   . SER A 1 81  ? -10.287 -34.641 3.268   1.00 94.88 81  A 1 
ATOM 642  O O   . SER A 1 81  ? -11.156 -33.964 2.727   1.00 93.92 81  A 1 
ATOM 643  C CB  . SER A 1 81  ? -8.422  -33.434 4.462   1.00 92.42 81  A 1 
ATOM 644  O OG  . SER A 1 81  ? -9.137  -32.213 4.566   1.00 82.92 81  A 1 
ATOM 645  N N   . THR A 1 82  ? -10.577 -35.769 3.912   1.00 93.80 82  A 1 
ATOM 646  C CA  . THR A 1 82  ? -11.940 -36.334 3.962   1.00 93.23 82  A 1 
ATOM 647  C C   . THR A 1 82  ? -12.495 -36.295 5.375   1.00 93.35 82  A 1 
ATOM 648  O O   . THR A 1 82  ? -11.882 -36.817 6.299   1.00 92.05 82  A 1 
ATOM 649  C CB  . THR A 1 82  ? -11.976 -37.757 3.385   1.00 92.17 82  A 1 
ATOM 650  O OG1 . THR A 1 82  ? -11.484 -37.751 2.068   1.00 86.45 82  A 1 
ATOM 651  C CG2 . THR A 1 82  ? -13.407 -38.317 3.317   1.00 85.99 82  A 1 
ATOM 652  N N   . TYR A 1 83  ? -13.689 -35.720 5.532   1.00 92.97 83  A 1 
ATOM 653  C CA  . TYR A 1 83  ? -14.448 -35.737 6.776   1.00 92.60 83  A 1 
ATOM 654  C C   . TYR A 1 83  ? -15.916 -36.014 6.472   1.00 92.92 83  A 1 
ATOM 655  O O   . TYR A 1 83  ? -16.482 -35.406 5.562   1.00 91.87 83  A 1 
ATOM 656  C CB  . TYR A 1 83  ? -14.264 -34.402 7.509   1.00 91.80 83  A 1 
ATOM 657  C CG  . TYR A 1 83  ? -15.050 -34.289 8.811   1.00 91.27 83  A 1 
ATOM 658  C CD1 . TYR A 1 83  ? -16.049 -33.299 8.948   1.00 86.51 83  A 1 
ATOM 659  C CD2 . TYR A 1 83  ? -14.786 -35.174 9.872   1.00 86.98 83  A 1 
ATOM 660  C CE1 . TYR A 1 83  ? -16.773 -33.196 10.148  1.00 85.37 83  A 1 
ATOM 661  C CE2 . TYR A 1 83  ? -15.517 -35.077 11.065  1.00 85.41 83  A 1 
ATOM 662  C CZ  . TYR A 1 83  ? -16.522 -34.092 11.214  1.00 87.72 83  A 1 
ATOM 663  O OH  . TYR A 1 83  ? -17.233 -34.013 12.357  1.00 86.46 83  A 1 
ATOM 664  N N   . GLN A 1 84  ? -16.537 -36.950 7.195   1.00 91.96 84  A 1 
ATOM 665  C CA  . GLN A 1 84  ? -17.939 -37.347 6.978   1.00 91.30 84  A 1 
ATOM 666  C C   . GLN A 1 84  ? -18.259 -37.661 5.496   1.00 91.47 84  A 1 
ATOM 667  O O   . GLN A 1 84  ? -19.238 -37.182 4.941   1.00 87.44 84  A 1 
ATOM 668  C CB  . GLN A 1 84  ? -18.876 -36.286 7.586   1.00 90.14 84  A 1 
ATOM 669  C CG  . GLN A 1 84  ? -18.720 -36.102 9.098   1.00 88.19 84  A 1 
ATOM 670  C CD  . GLN A 1 84  ? -19.195 -37.287 9.937   1.00 87.63 84  A 1 
ATOM 671  O OE1 . GLN A 1 84  ? -19.722 -38.276 9.463   1.00 80.44 84  A 1 
ATOM 672  N NE2 . GLN A 1 84  ? -19.021 -37.233 11.239  1.00 77.80 84  A 1 
ATOM 673  N N   . GLU A 1 85  ? -17.375 -38.450 4.860   1.00 91.27 85  A 1 
ATOM 674  C CA  . GLU A 1 85  ? -17.469 -38.843 3.442   1.00 91.14 85  A 1 
ATOM 675  C C   . GLU A 1 85  ? -17.414 -37.674 2.428   1.00 92.00 85  A 1 
ATOM 676  O O   . GLU A 1 85  ? -17.601 -37.872 1.232   1.00 89.50 85  A 1 
ATOM 677  C CB  . GLU A 1 85  ? -18.674 -39.770 3.189   1.00 90.04 85  A 1 
ATOM 678  C CG  . GLU A 1 85  ? -18.738 -40.982 4.137   1.00 86.53 85  A 1 
ATOM 679  C CD  . GLU A 1 85  ? -19.953 -41.896 3.876   1.00 81.45 85  A 1 
ATOM 680  O OE1 . GLU A 1 85  ? -19.996 -42.980 4.507   1.00 73.47 85  A 1 
ATOM 681  O OE2 . GLU A 1 85  ? -20.834 -41.538 3.059   1.00 73.88 85  A 1 
ATOM 682  N N   . GLN A 1 86  ? -17.121 -36.471 2.877   1.00 93.65 86  A 1 
ATOM 683  C CA  . GLN A 1 86  ? -16.965 -35.289 2.029   1.00 93.24 86  A 1 
ATOM 684  C C   . GLN A 1 86  ? -15.493 -34.905 1.899   1.00 94.70 86  A 1 
ATOM 685  O O   . GLN A 1 86  ? -14.742 -34.917 2.868   1.00 93.72 86  A 1 
ATOM 686  C CB  . GLN A 1 86  ? -17.788 -34.117 2.574   1.00 90.98 86  A 1 
ATOM 687  C CG  . GLN A 1 86  ? -19.289 -34.414 2.541   1.00 83.12 86  A 1 
ATOM 688  C CD  . GLN A 1 86  ? -20.111 -33.209 2.971   1.00 80.89 86  A 1 
ATOM 689  O OE1 . GLN A 1 86  ? -20.051 -32.148 2.362   1.00 72.89 86  A 1 
ATOM 690  N NE2 . GLN A 1 86  ? -20.892 -33.325 4.006   1.00 68.79 86  A 1 
ATOM 691  N N   . GLU A 1 87  ? -15.100 -34.519 0.684   1.00 94.06 87  A 1 
ATOM 692  C CA  . GLU A 1 87  ? -13.755 -34.025 0.394   1.00 94.56 87  A 1 
ATOM 693  C C   . GLU A 1 87  ? -13.668 -32.506 0.619   1.00 95.09 87  A 1 
ATOM 694  O O   . GLU A 1 87  ? -14.509 -31.755 0.120   1.00 93.53 87  A 1 
ATOM 695  C CB  . GLU A 1 87  ? -13.381 -34.412 -1.038  1.00 93.02 87  A 1 
ATOM 696  C CG  . GLU A 1 87  ? -11.898 -34.175 -1.324  1.00 82.58 87  A 1 
ATOM 697  C CD  . GLU A 1 87  ? -11.568 -34.483 -2.785  1.00 81.23 87  A 1 
ATOM 698  O OE1 . GLU A 1 87  ? -11.698 -33.554 -3.608  1.00 71.61 87  A 1 
ATOM 699  O OE2 . GLU A 1 87  ? -11.187 -35.631 -3.064  1.00 73.36 87  A 1 
ATOM 700  N N   . PHE A 1 88  ? -12.648 -32.066 1.329   1.00 95.45 88  A 1 
ATOM 701  C CA  . PHE A 1 88  ? -12.359 -30.663 1.649   1.00 95.66 88  A 1 
ATOM 702  C C   . PHE A 1 88  ? -11.029 -30.249 1.034   1.00 95.99 88  A 1 
ATOM 703  O O   . PHE A 1 88  ? -9.989  -30.830 1.366   1.00 95.15 88  A 1 
ATOM 704  C CB  . PHE A 1 88  ? -12.341 -30.461 3.167   1.00 95.37 88  A 1 
ATOM 705  C CG  . PHE A 1 88  ? -13.676 -30.672 3.852   1.00 95.56 88  A 1 
ATOM 706  C CD1 . PHE A 1 88  ? -14.476 -29.569 4.187   1.00 93.05 88  A 1 
ATOM 707  C CD2 . PHE A 1 88  ? -14.122 -31.969 4.134   1.00 93.51 88  A 1 
ATOM 708  C CE1 . PHE A 1 88  ? -15.728 -29.760 4.795   1.00 92.40 88  A 1 
ATOM 709  C CE2 . PHE A 1 88  ? -15.382 -32.168 4.732   1.00 92.97 88  A 1 
ATOM 710  C CZ  . PHE A 1 88  ? -16.186 -31.064 5.054   1.00 93.70 88  A 1 
ATOM 711  N N   . LYS A 1 89  ? -11.042 -29.208 0.189   1.00 95.66 89  A 1 
ATOM 712  C CA  . LYS A 1 89  ? -9.854  -28.619 -0.434  1.00 95.47 89  A 1 
ATOM 713  C C   . LYS A 1 89  ? -9.207  -27.571 0.463   1.00 95.78 89  A 1 
ATOM 714  O O   . LYS A 1 89  ? -9.888  -26.770 1.102   1.00 95.19 89  A 1 
ATOM 715  C CB  . LYS A 1 89  ? -10.204 -28.007 -1.787  1.00 94.43 89  A 1 
ATOM 716  C CG  . LYS A 1 89  ? -10.592 -29.081 -2.822  1.00 91.72 89  A 1 
ATOM 717  C CD  . LYS A 1 89  ? -10.806 -28.447 -4.190  1.00 88.65 89  A 1 
ATOM 718  C CE  . LYS A 1 89  ? -11.090 -29.543 -5.205  1.00 82.22 89  A 1 
ATOM 719  N NZ  . LYS A 1 89  ? -11.065 -29.001 -6.576  1.00 75.23 89  A 1 
ATOM 720  N N   . TYR A 1 90  ? -7.881  -27.559 0.465   1.00 96.09 90  A 1 
ATOM 721  C CA  . TYR A 1 90  ? -7.099  -26.560 1.181   1.00 96.33 90  A 1 
ATOM 722  C C   . TYR A 1 90  ? -5.705  -26.400 0.566   1.00 96.54 90  A 1 
ATOM 723  O O   . TYR A 1 90  ? -5.216  -27.276 -0.141  1.00 96.04 90  A 1 
ATOM 724  C CB  . TYR A 1 90  ? -7.007  -26.932 2.667   1.00 96.01 90  A 1 
ATOM 725  C CG  . TYR A 1 90  ? -6.247  -28.206 2.962   1.00 96.05 90  A 1 
ATOM 726  C CD1 . TYR A 1 90  ? -6.871  -29.463 2.801   1.00 94.30 90  A 1 
ATOM 727  C CD2 . TYR A 1 90  ? -4.908  -28.146 3.397   1.00 94.38 90  A 1 
ATOM 728  C CE1 . TYR A 1 90  ? -6.169  -30.650 3.074   1.00 93.12 90  A 1 
ATOM 729  C CE2 . TYR A 1 90  ? -4.204  -29.327 3.678   1.00 93.41 90  A 1 
ATOM 730  C CZ  . TYR A 1 90  ? -4.830  -30.583 3.516   1.00 93.51 90  A 1 
ATOM 731  O OH  . TYR A 1 90  ? -4.143  -31.724 3.790   1.00 91.63 90  A 1 
ATOM 732  N N   . SER A 1 91  ? -5.045  -25.277 0.859   1.00 96.45 91  A 1 
ATOM 733  C CA  . SER A 1 91  ? -3.658  -25.039 0.472   1.00 96.40 91  A 1 
ATOM 734  C C   . SER A 1 91  ? -2.730  -25.098 1.678   1.00 96.44 91  A 1 
ATOM 735  O O   . SER A 1 91  ? -3.027  -24.515 2.720   1.00 95.67 91  A 1 
ATOM 736  C CB  . SER A 1 91  ? -3.499  -23.702 -0.245  1.00 95.81 91  A 1 
ATOM 737  O OG  . SER A 1 91  ? -2.155  -23.590 -0.675  1.00 91.82 91  A 1 
ATOM 738  N N   . ASN A 1 92  ? -1.572  -25.747 1.508   1.00 96.19 92  A 1 
ATOM 739  C CA  . ASN A 1 92  ? -0.443  -25.668 2.423   1.00 95.97 92  A 1 
ATOM 740  C C   . ASN A 1 92  ? 0.755   -24.938 1.799   1.00 96.38 92  A 1 
ATOM 741  O O   . ASN A 1 92  ? 1.872   -25.031 2.303   1.00 95.21 92  A 1 
ATOM 742  C CB  . ASN A 1 92  ? -0.101  -27.075 2.937   1.00 94.52 92  A 1 
ATOM 743  C CG  . ASN A 1 92  ? 0.552   -27.976 1.912   1.00 94.53 92  A 1 
ATOM 744  O OD1 . ASN A 1 92  ? 0.597   -27.680 0.722   1.00 90.98 92  A 1 
ATOM 745  N ND2 . ASN A 1 92  ? 1.092   -29.089 2.335   1.00 90.19 92  A 1 
ATOM 746  N N   . ASN A 1 93  ? 0.555   -24.214 0.682   1.00 96.80 93  A 1 
ATOM 747  C CA  . ASN A 1 93  ? 1.599   -23.422 0.045   1.00 97.12 93  A 1 
ATOM 748  C C   . ASN A 1 93  ? 2.009   -22.258 0.937   1.00 97.40 93  A 1 
ATOM 749  O O   . ASN A 1 93  ? 1.153   -21.599 1.534   1.00 96.99 93  A 1 
ATOM 750  C CB  . ASN A 1 93  ? 1.127   -22.915 -1.319  1.00 96.46 93  A 1 
ATOM 751  C CG  . ASN A 1 93  ? 0.925   -24.013 -2.332  1.00 95.61 93  A 1 
ATOM 752  O OD1 . ASN A 1 93  ? 1.465   -25.107 -2.238  1.00 90.78 93  A 1 
ATOM 753  N ND2 . ASN A 1 93  ? 0.169   -23.734 -3.371  1.00 89.52 93  A 1 
ATOM 754  N N   . PHE A 1 94  ? 3.305   -21.986 0.980   1.00 96.87 94  A 1 
ATOM 755  C CA  . PHE A 1 94  ? 3.843   -20.869 1.738   1.00 97.06 94  A 1 
ATOM 756  C C   . PHE A 1 94  ? 5.034   -20.213 1.048   1.00 97.18 94  A 1 
ATOM 757  O O   . PHE A 1 94  ? 5.697   -20.815 0.204   1.00 96.33 94  A 1 
ATOM 758  C CB  . PHE A 1 94  ? 4.192   -21.308 3.166   1.00 96.61 94  A 1 
ATOM 759  C CG  . PHE A 1 94  ? 5.483   -22.087 3.301   1.00 96.90 94  A 1 
ATOM 760  C CD1 . PHE A 1 94  ? 5.479   -23.493 3.254   1.00 95.11 94  A 1 
ATOM 761  C CD2 . PHE A 1 94  ? 6.701   -21.407 3.482   1.00 94.99 94  A 1 
ATOM 762  C CE1 . PHE A 1 94  ? 6.678   -24.207 3.389   1.00 94.03 94  A 1 
ATOM 763  C CE2 . PHE A 1 94  ? 7.904   -22.119 3.610   1.00 93.88 94  A 1 
ATOM 764  C CZ  . PHE A 1 94  ? 7.899   -23.521 3.562   1.00 94.69 94  A 1 
ATOM 765  N N   . VAL A 1 95  ? 5.328   -18.994 1.482   1.00 97.35 95  A 1 
ATOM 766  C CA  . VAL A 1 95  ? 6.564   -18.260 1.215   1.00 97.42 95  A 1 
ATOM 767  C C   . VAL A 1 95  ? 7.093   -17.719 2.536   1.00 97.67 95  A 1 
ATOM 768  O O   . VAL A 1 95  ? 6.348   -17.107 3.298   1.00 97.18 95  A 1 
ATOM 769  C CB  . VAL A 1 95  ? 6.324   -17.121 0.208   1.00 96.60 95  A 1 
ATOM 770  C CG1 . VAL A 1 95  ? 7.579   -16.291 -0.023  1.00 92.52 95  A 1 
ATOM 771  C CG2 . VAL A 1 95  ? 5.883   -17.669 -1.156  1.00 92.53 95  A 1 
ATOM 772  N N   . LEU A 1 96  ? 8.384   -17.935 2.798   1.00 96.34 96  A 1 
ATOM 773  C CA  . LEU A 1 96  ? 9.120   -17.374 3.919   1.00 95.80 96  A 1 
ATOM 774  C C   . LEU A 1 96  ? 10.123  -16.334 3.402   1.00 95.54 96  A 1 
ATOM 775  O O   . LEU A 1 96  ? 10.961  -16.649 2.567   1.00 94.98 96  A 1 
ATOM 776  C CB  . LEU A 1 96  ? 9.828   -18.510 4.682   1.00 95.46 96  A 1 
ATOM 777  C CG  . LEU A 1 96  ? 10.560  -18.046 5.949   1.00 94.58 96  A 1 
ATOM 778  C CD1 . LEU A 1 96  ? 9.582   -17.623 7.038   1.00 92.10 96  A 1 
ATOM 779  C CD2 . LEU A 1 96  ? 11.429  -19.175 6.488   1.00 91.87 96  A 1 
ATOM 780  N N   . ILE A 1 97  ? 10.038  -15.114 3.924   1.00 95.84 97  A 1 
ATOM 781  C CA  . ILE A 1 97  ? 10.920  -14.001 3.570   1.00 95.86 97  A 1 
ATOM 782  C C   . ILE A 1 97  ? 11.797  -13.659 4.766   1.00 95.58 97  A 1 
ATOM 783  O O   . ILE A 1 97  ? 11.281  -13.401 5.854   1.00 95.24 97  A 1 
ATOM 784  C CB  . ILE A 1 97  ? 10.110  -12.777 3.070   1.00 95.99 97  A 1 
ATOM 785  C CG1 . ILE A 1 97  ? 9.096   -13.184 1.972   1.00 95.18 97  A 1 
ATOM 786  C CG2 . ILE A 1 97  ? 11.069  -11.697 2.560   1.00 95.26 97  A 1 
ATOM 787  C CD1 . ILE A 1 97  ? 8.272   -12.020 1.414   1.00 93.28 97  A 1 
ATOM 788  N N   . GLU A 1 98  ? 13.114  -13.655 4.572   1.00 94.48 98  A 1 
ATOM 789  C CA  . GLU A 1 98  ? 14.102  -13.142 5.522   1.00 94.08 98  A 1 
ATOM 790  C C   . GLU A 1 98  ? 14.255  -11.633 5.337   1.00 93.84 98  A 1 
ATOM 791  O O   . GLU A 1 98  ? 14.371  -11.139 4.211   1.00 93.17 98  A 1 
ATOM 792  C CB  . GLU A 1 98  ? 15.455  -13.859 5.353   1.00 93.18 98  A 1 
ATOM 793  C CG  . GLU A 1 98  ? 16.528  -13.459 6.385   1.00 92.05 98  A 1 
ATOM 794  C CD  . GLU A 1 98  ? 17.865  -14.198 6.157   1.00 91.01 98  A 1 
ATOM 795  O OE1 . GLU A 1 98  ? 18.779  -13.619 5.514   1.00 84.62 98  A 1 
ATOM 796  O OE2 . GLU A 1 98  ? 18.014  -15.341 6.615   1.00 85.24 98  A 1 
ATOM 797  N N   . HIS A 1 99  ? 14.310  -10.922 6.454   1.00 94.99 99  A 1 
ATOM 798  C CA  . HIS A 1 99  ? 14.545  -9.491  6.564   1.00 94.61 99  A 1 
ATOM 799  C C   . HIS A 1 99  ? 15.741  -9.235  7.479   1.00 94.64 99  A 1 
ATOM 800  O O   . HIS A 1 99  ? 16.019  -10.011 8.389   1.00 94.08 99  A 1 
ATOM 801  C CB  . HIS A 1 99  ? 13.297  -8.808  7.124   1.00 94.60 99  A 1 
ATOM 802  C CG  . HIS A 1 99  ? 12.048  -9.127  6.356   1.00 94.91 99  A 1 
ATOM 803  N ND1 . HIS A 1 99  ? 11.722  -8.639  5.103   1.00 90.37 99  A 1 
ATOM 804  C CD2 . HIS A 1 99  ? 11.063  -10.001 6.735   1.00 90.63 99  A 1 
ATOM 805  C CE1 . HIS A 1 99  ? 10.561  -9.207  4.747   1.00 91.19 99  A 1 
ATOM 806  N NE2 . HIS A 1 99  ? 10.131  -10.037 5.712   1.00 91.84 99  A 1 
ATOM 807  N N   . GLU A 1 100 ? 16.407  -8.114  7.266   1.00 92.70 100 A 1 
ATOM 808  C CA  . GLU A 1 100 ? 17.542  -7.681  8.066   1.00 92.01 100 A 1 
ATOM 809  C C   . GLU A 1 100 ? 17.237  -6.320  8.722   1.00 91.54 100 A 1 
ATOM 810  O O   . GLU A 1 100 ? 16.846  -5.360  8.056   1.00 89.44 100 A 1 
ATOM 811  C CB  . GLU A 1 100 ? 18.816  -7.644  7.194   1.00 90.72 100 A 1 
ATOM 812  C CG  . GLU A 1 100 ? 19.280  -9.058  6.800   1.00 87.40 100 A 1 
ATOM 813  C CD  . GLU A 1 100 ? 20.480  -9.102  5.824   1.00 87.27 100 A 1 
ATOM 814  O OE1 . GLU A 1 100 ? 20.847  -10.235 5.414   1.00 78.84 100 A 1 
ATOM 815  O OE2 . GLU A 1 100 ? 20.977  -8.025  5.440   1.00 80.21 100 A 1 
ATOM 816  N N   . ALA A 1 101 ? 17.412  -6.247  10.032  1.00 92.08 101 A 1 
ATOM 817  C CA  . ALA A 1 101 ? 17.378  -5.007  10.789  1.00 91.94 101 A 1 
ATOM 818  C C   . ALA A 1 101 ? 18.796  -4.668  11.244  1.00 92.71 101 A 1 
ATOM 819  O O   . ALA A 1 101 ? 19.414  -5.429  11.983  1.00 91.87 101 A 1 
ATOM 820  C CB  . ALA A 1 101 ? 16.403  -5.146  11.960  1.00 91.44 101 A 1 
ATOM 821  N N   . VAL A 1 102 ? 19.305  -3.517  10.823  1.00 90.59 102 A 1 
ATOM 822  C CA  . VAL A 1 102 ? 20.641  -3.035  11.171  1.00 89.52 102 A 1 
ATOM 823  C C   . VAL A 1 102 ? 20.567  -2.172  12.431  1.00 89.82 102 A 1 
ATOM 824  O O   . VAL A 1 102 ? 19.673  -1.322  12.553  1.00 88.97 102 A 1 
ATOM 825  C CB  . VAL A 1 102 ? 21.280  -2.274  9.992   1.00 88.48 102 A 1 
ATOM 826  C CG1 . VAL A 1 102 ? 22.724  -1.872  10.306  1.00 84.36 102 A 1 
ATOM 827  C CG2 . VAL A 1 102 ? 21.295  -3.124  8.715   1.00 84.22 102 A 1 
ATOM 828  N N   . ASN A 1 103 ? 21.494  -2.378  13.348  1.00 89.02 103 A 1 
ATOM 829  C CA  . ASN A 1 103 ? 21.646  -1.541  14.521  1.00 88.60 103 A 1 
ATOM 830  C C   . ASN A 1 103 ? 22.072  -0.124  14.097  1.00 87.10 103 A 1 
ATOM 831  O O   . ASN A 1 103 ? 23.114  0.042   13.465  1.00 85.19 103 A 1 
ATOM 832  C CB  . ASN A 1 103 ? 22.663  -2.200  15.471  1.00 88.81 103 A 1 
ATOM 833  C CG  . ASN A 1 103 ? 22.781  -1.497  16.815  1.00 89.74 103 A 1 
ATOM 834  O OD1 . ASN A 1 103 ? 22.407  -0.346  16.996  1.00 84.68 103 A 1 
ATOM 835  N ND2 . ASN A 1 103 ? 23.313  -2.175  17.801  1.00 84.92 103 A 1 
ATOM 836  N N   . PRO A 1 104 ? 21.329  0.934   14.456  1.00 86.28 104 A 1 
ATOM 837  C CA  . PRO A 1 104 ? 21.695  2.301   14.105  1.00 83.65 104 A 1 
ATOM 838  C C   . PRO A 1 104 ? 23.025  2.779   14.703  1.00 84.75 104 A 1 
ATOM 839  O O   . PRO A 1 104 ? 23.578  3.774   14.231  1.00 81.74 104 A 1 
ATOM 840  C CB  . PRO A 1 104 ? 20.548  3.175   14.616  1.00 82.61 104 A 1 
ATOM 841  C CG  . PRO A 1 104 ? 19.359  2.215   14.680  1.00 80.87 104 A 1 
ATOM 842  C CD  . PRO A 1 104 ? 20.011  0.900   15.074  1.00 82.78 104 A 1 
ATOM 843  N N   . GLU A 1 105 ? 23.502  2.121   15.758  1.00 84.13 105 A 1 
ATOM 844  C CA  . GLU A 1 105 ? 24.746  2.460   16.456  1.00 85.89 105 A 1 
ATOM 845  C C   . GLU A 1 105 ? 25.943  1.620   15.978  1.00 87.51 105 A 1 
ATOM 846  O O   . GLU A 1 105 ? 27.082  2.044   16.151  1.00 83.18 105 A 1 
ATOM 847  C CB  . GLU A 1 105 ? 24.541  2.342   17.982  1.00 84.95 105 A 1 
ATOM 848  C CG  . GLU A 1 105 ? 23.432  3.282   18.513  1.00 80.78 105 A 1 
ATOM 849  C CD  . GLU A 1 105 ? 23.217  3.236   20.039  1.00 75.16 105 A 1 
ATOM 850  O OE1 . GLU A 1 105 ? 22.277  3.930   20.507  1.00 68.21 105 A 1 
ATOM 851  O OE2 . GLU A 1 105 ? 23.959  2.537   20.757  1.00 69.00 105 A 1 
ATOM 852  N N   . ASP A 1 106 ? 25.706  0.474   15.338  1.00 86.42 106 A 1 
ATOM 853  C CA  . ASP A 1 106 ? 26.724  -0.425  14.790  1.00 87.39 106 A 1 
ATOM 854  C C   . ASP A 1 106 ? 26.215  -1.130  13.526  1.00 87.04 106 A 1 
ATOM 855  O O   . ASP A 1 106 ? 25.395  -2.041  13.587  1.00 82.33 106 A 1 
ATOM 856  C CB  . ASP A 1 106 ? 27.154  -1.447  15.855  1.00 86.24 106 A 1 
ATOM 857  C CG  . ASP A 1 106 ? 28.324  -2.320  15.393  1.00 85.70 106 A 1 
ATOM 858  O OD1 . ASP A 1 106 ? 28.755  -2.173  14.218  1.00 78.93 106 A 1 
ATOM 859  O OD2 . ASP A 1 106 ? 28.836  -3.087  16.230  1.00 79.36 106 A 1 
ATOM 860  N N   . ASN A 1 107 ? 26.726  -0.734  12.367  1.00 87.00 107 A 1 
ATOM 861  C CA  . ASN A 1 107 ? 26.293  -1.280  11.079  1.00 85.90 107 A 1 
ATOM 862  C C   . ASN A 1 107 ? 26.674  -2.757  10.850  1.00 87.58 107 A 1 
ATOM 863  O O   . ASN A 1 107 ? 26.154  -3.363  9.918   1.00 83.38 107 A 1 
ATOM 864  C CB  . ASN A 1 107 ? 26.875  -0.414  9.949   1.00 81.95 107 A 1 
ATOM 865  C CG  . ASN A 1 107 ? 26.266  0.972   9.848   1.00 74.62 107 A 1 
ATOM 866  O OD1 . ASN A 1 107 ? 25.112  1.244   10.117  1.00 66.09 107 A 1 
ATOM 867  N ND2 . ASN A 1 107 ? 27.033  1.930   9.386   1.00 65.20 107 A 1 
ATOM 868  N N   . GLU A 1 108 ? 27.562  -3.319  11.654  1.00 86.97 108 A 1 
ATOM 869  C CA  . GLU A 1 108 ? 27.931  -4.737  11.581  1.00 89.12 108 A 1 
ATOM 870  C C   . GLU A 1 108 ? 27.002  -5.616  12.441  1.00 90.78 108 A 1 
ATOM 871  O O   . GLU A 1 108 ? 26.953  -6.827  12.255  1.00 86.58 108 A 1 
ATOM 872  C CB  . GLU A 1 108 ? 29.395  -4.915  12.005  1.00 87.91 108 A 1 
ATOM 873  C CG  . GLU A 1 108 ? 30.417  -4.134  11.154  1.00 82.33 108 A 1 
ATOM 874  C CD  . GLU A 1 108 ? 30.503  -4.572  9.677   1.00 75.09 108 A 1 
ATOM 875  O OE1 . GLU A 1 108 ? 30.616  -3.672  8.813   1.00 66.41 108 A 1 
ATOM 876  O OE2 . GLU A 1 108 ? 30.549  -5.793  9.415   1.00 67.93 108 A 1 
ATOM 877  N N   . ASP A 1 109 ? 26.237  -5.009  13.346  1.00 90.53 109 A 1 
ATOM 878  C CA  . ASP A 1 109 ? 25.235  -5.690  14.171  1.00 91.86 109 A 1 
ATOM 879  C C   . ASP A 1 109 ? 23.900  -5.772  13.416  1.00 92.22 109 A 1 
ATOM 880  O O   . ASP A 1 109 ? 23.120  -4.816  13.347  1.00 89.66 109 A 1 
ATOM 881  C CB  . ASP A 1 109 ? 25.131  -4.976  15.524  1.00 90.71 109 A 1 
ATOM 882  C CG  . ASP A 1 109 ? 24.150  -5.640  16.500  1.00 90.33 109 A 1 
ATOM 883  O OD1 . ASP A 1 109 ? 23.782  -6.812  16.284  1.00 84.21 109 A 1 
ATOM 884  O OD2 . ASP A 1 109 ? 23.757  -4.939  17.466  1.00 85.12 109 A 1 
ATOM 885  N N   . VAL A 1 110 ? 23.655  -6.932  12.790  1.00 93.68 110 A 1 
ATOM 886  C CA  . VAL A 1 110 ? 22.490  -7.196  11.944  1.00 93.54 110 A 1 
ATOM 887  C C   . VAL A 1 110 ? 21.635  -8.299  12.550  1.00 93.99 110 A 1 
ATOM 888  O O   . VAL A 1 110 ? 22.076  -9.433  12.691  1.00 92.66 110 A 1 
ATOM 889  C CB  . VAL A 1 110 ? 22.897  -7.554  10.500  1.00 91.79 110 A 1 
ATOM 890  C CG1 . VAL A 1 110 ? 21.662  -7.729  9.605   1.00 86.15 110 A 1 
ATOM 891  C CG2 . VAL A 1 110 ? 23.772  -6.463  9.872   1.00 86.81 110 A 1 
ATOM 892  N N   . PHE A 1 111 ? 20.388  -7.983  12.852  1.00 94.52 111 A 1 
ATOM 893  C CA  . PHE A 1 111 ? 19.396  -8.925  13.347  1.00 94.35 111 A 1 
ATOM 894  C C   . PHE A 1 111 ? 18.496  -9.431  12.225  1.00 94.43 111 A 1 
ATOM 895  O O   . PHE A 1 111 ? 17.950  -8.646  11.442  1.00 93.61 111 A 1 
ATOM 896  C CB  . PHE A 1 111 ? 18.578  -8.253  14.448  1.00 94.17 111 A 1 
ATOM 897  C CG  . PHE A 1 111 ? 17.503  -9.145  15.020  1.00 94.77 111 A 1 
ATOM 898  C CD1 . PHE A 1 111 ? 16.145  -8.868  14.783  1.00 92.91 111 A 1 
ATOM 899  C CD2 . PHE A 1 111 ? 17.861  -10.264 15.793  1.00 93.41 111 A 1 
ATOM 900  C CE1 . PHE A 1 111 ? 15.154  -9.685  15.326  1.00 92.80 111 A 1 
ATOM 901  C CE2 . PHE A 1 111 ? 16.865  -11.087 16.335  1.00 92.93 111 A 1 
ATOM 902  C CZ  . PHE A 1 111 ? 15.515  -10.795 16.110  1.00 94.02 111 A 1 
ATOM 903  N N   . LYS A 1 112 ? 18.309  -10.756 12.162  1.00 94.69 112 A 1 
ATOM 904  C CA  . LYS A 1 112 ? 17.450  -11.412 11.167  1.00 94.58 112 A 1 
ATOM 905  C C   . LYS A 1 112 ? 16.093  -11.775 11.756  1.00 95.26 112 A 1 
ATOM 906  O O   . LYS A 1 112 ? 16.003  -12.362 12.828  1.00 94.73 112 A 1 
ATOM 907  C CB  . LYS A 1 112 ? 18.131  -12.663 10.612  1.00 93.09 112 A 1 
ATOM 908  C CG  . LYS A 1 112 ? 19.386  -12.322 9.803   1.00 90.44 112 A 1 
ATOM 909  C CD  . LYS A 1 112 ? 19.949  -13.640 9.274   1.00 86.31 112 A 1 
ATOM 910  C CE  . LYS A 1 112 ? 21.167  -13.420 8.394   1.00 80.32 112 A 1 
ATOM 911  N NZ  . LYS A 1 112 ? 21.450  -14.689 7.685   1.00 72.86 112 A 1 
ATOM 912  N N   . PHE A 1 113 ? 15.041  -11.470 10.997  1.00 95.21 113 A 1 
ATOM 913  C CA  . PHE A 1 113 ? 13.670  -11.850 11.317  1.00 95.47 113 A 1 
ATOM 914  C C   . PHE A 1 113 ? 12.921  -12.202 10.030  1.00 95.73 113 A 1 
ATOM 915  O O   . PHE A 1 113 ? 13.408  -11.947 8.934   1.00 95.55 113 A 1 
ATOM 916  C CB  . PHE A 1 113 ? 12.991  -10.734 12.124  1.00 95.14 113 A 1 
ATOM 917  C CG  . PHE A 1 113 ? 12.731  -9.486  11.318  1.00 95.18 113 A 1 
ATOM 918  C CD1 . PHE A 1 113 ? 13.770  -8.578  11.055  1.00 93.92 113 A 1 
ATOM 919  C CD2 . PHE A 1 113 ? 11.445  -9.254  10.789  1.00 94.05 113 A 1 
ATOM 920  C CE1 . PHE A 1 113 ? 13.545  -7.468  10.239  1.00 93.16 113 A 1 
ATOM 921  C CE2 . PHE A 1 113 ? 11.217  -8.142  9.973   1.00 93.23 113 A 1 
ATOM 922  C CZ  . PHE A 1 113 ? 12.269  -7.250  9.687   1.00 93.38 113 A 1 
ATOM 923  N N   . TYR A 1 114 ? 11.749  -12.804 10.157  1.00 95.91 114 A 1 
ATOM 924  C CA  . TYR A 1 114 ? 11.079  -13.452 9.048   1.00 96.08 114 A 1 
ATOM 925  C C   . TYR A 1 114 ? 9.597   -13.080 8.990   1.00 96.50 114 A 1 
ATOM 926  O O   . TYR A 1 114 ? 8.948   -12.918 10.019  1.00 96.11 114 A 1 
ATOM 927  C CB  . TYR A 1 114 ? 11.259  -14.975 9.155   1.00 95.58 114 A 1 
ATOM 928  C CG  . TYR A 1 114 ? 12.715  -15.411 9.199   1.00 95.12 114 A 1 
ATOM 929  C CD1 . TYR A 1 114 ? 13.386  -15.767 8.019   1.00 93.07 114 A 1 
ATOM 930  C CD2 . TYR A 1 114 ? 13.416  -15.390 10.415  1.00 93.45 114 A 1 
ATOM 931  C CE1 . TYR A 1 114 ? 14.759  -16.076 8.044   1.00 92.27 114 A 1 
ATOM 932  C CE2 . TYR A 1 114 ? 14.800  -15.681 10.449  1.00 92.56 114 A 1 
ATOM 933  C CZ  . TYR A 1 114 ? 15.473  -16.009 9.253   1.00 92.87 114 A 1 
ATOM 934  O OH  . TYR A 1 114 ? 16.814  -16.237 9.270   1.00 91.22 114 A 1 
ATOM 935  N N   . THR A 1 115 ? 9.052   -13.006 7.775   1.00 96.37 115 A 1 
ATOM 936  C CA  . THR A 1 115 ? 7.607   -12.998 7.543   1.00 96.66 115 A 1 
ATOM 937  C C   . THR A 1 115 ? 7.191   -14.254 6.792   1.00 96.85 115 A 1 
ATOM 938  O O   . THR A 1 115 ? 7.788   -14.613 5.776   1.00 96.80 115 A 1 
ATOM 939  C CB  . THR A 1 115 ? 7.097   -11.746 6.820   1.00 96.10 115 A 1 
ATOM 940  O OG1 . THR A 1 115 ? 7.740   -11.562 5.583   1.00 90.85 115 A 1 
ATOM 941  C CG2 . THR A 1 115 ? 7.289   -10.481 7.656   1.00 89.83 115 A 1 
ATOM 942  N N   . LEU A 1 116 ? 6.157   -14.928 7.296   1.00 96.81 116 A 1 
ATOM 943  C CA  . LEU A 1 116 ? 5.553   -16.111 6.705   1.00 97.15 116 A 1 
ATOM 944  C C   . LEU A 1 116 ? 4.211   -15.737 6.066   1.00 97.44 116 A 1 
ATOM 945  O O   . LEU A 1 116 ? 3.362   -15.117 6.703   1.00 97.02 116 A 1 
ATOM 946  C CB  . LEU A 1 116 ? 5.392   -17.184 7.797   1.00 96.92 116 A 1 
ATOM 947  C CG  . LEU A 1 116 ? 4.644   -18.455 7.361   1.00 96.30 116 A 1 
ATOM 948  C CD1 . LEU A 1 116 ? 5.425   -19.251 6.318   1.00 93.85 116 A 1 
ATOM 949  C CD2 . LEU A 1 116 ? 4.402   -19.353 8.581   1.00 93.88 116 A 1 
ATOM 950  N N   . TYR A 1 117 ? 4.003   -16.189 4.830   1.00 97.97 117 A 1 
ATOM 951  C CA  . TYR A 1 117 ? 2.740   -16.108 4.107   1.00 97.84 117 A 1 
ATOM 952  C C   . TYR A 1 117 ? 2.288   -17.536 3.786   1.00 97.88 117 A 1 
ATOM 953  O O   . TYR A 1 117 ? 2.798   -18.148 2.848   1.00 96.97 117 A 1 
ATOM 954  C CB  . TYR A 1 117 ? 2.897   -15.268 2.841   1.00 97.64 117 A 1 
ATOM 955  C CG  . TYR A 1 117 ? 3.430   -13.866 3.077   1.00 97.56 117 A 1 
ATOM 956  C CD1 . TYR A 1 117 ? 2.546   -12.775 3.183   1.00 95.94 117 A 1 
ATOM 957  C CD2 . TYR A 1 117 ? 4.814   -13.662 3.200   1.00 96.12 117 A 1 
ATOM 958  C CE1 . TYR A 1 117 ? 3.044   -11.486 3.410   1.00 95.19 117 A 1 
ATOM 959  C CE2 . TYR A 1 117 ? 5.316   -12.375 3.434   1.00 95.33 117 A 1 
ATOM 960  C CZ  . TYR A 1 117 ? 4.441   -11.280 3.539   1.00 96.00 117 A 1 
ATOM 961  O OH  . TYR A 1 117 ? 4.926   -10.040 3.769   1.00 94.50 117 A 1 
ATOM 962  N N   . MET A 1 118 ? 1.363   -18.079 4.570   1.00 97.51 118 A 1 
ATOM 963  C CA  . MET A 1 118 ? 0.874   -19.458 4.501   1.00 97.33 118 A 1 
ATOM 964  C C   . MET A 1 118 ? -0.542  -19.503 3.905   1.00 97.57 118 A 1 
ATOM 965  O O   . MET A 1 118 ? -1.309  -18.544 4.022   1.00 96.16 118 A 1 
ATOM 966  C CB  . MET A 1 118 ? 0.940   -20.074 5.910   1.00 95.64 118 A 1 
ATOM 967  C CG  . MET A 1 118 ? 0.417   -21.511 5.999   1.00 88.19 118 A 1 
ATOM 968  S SD  . MET A 1 118 ? 1.409   -22.757 5.145   1.00 86.29 118 A 1 
ATOM 969  C CE  . MET A 1 118 ? 2.698   -22.995 6.387   1.00 77.62 118 A 1 
ATOM 970  N N   . HIS A 1 119 ? -0.900  -20.638 3.305   1.00 96.97 119 A 1 
ATOM 971  C CA  . HIS A 1 119 ? -2.177  -20.888 2.635   1.00 96.40 119 A 1 
ATOM 972  C C   . HIS A 1 119 ? -2.346  -20.133 1.314   1.00 96.11 119 A 1 
ATOM 973  O O   . HIS A 1 119 ? -3.467  -19.815 0.908   1.00 94.82 119 A 1 
ATOM 974  C CB  . HIS A 1 119 ? -3.377  -20.708 3.590   1.00 95.80 119 A 1 
ATOM 975  C CG  . HIS A 1 119 ? -3.232  -21.426 4.906   1.00 94.95 119 A 1 
ATOM 976  N ND1 . HIS A 1 119 ? -2.902  -22.746 5.063   1.00 88.36 119 A 1 
ATOM 977  C CD2 . HIS A 1 119 ? -3.401  -20.894 6.152   1.00 88.03 119 A 1 
ATOM 978  C CE1 . HIS A 1 119 ? -2.861  -23.009 6.382   1.00 88.41 119 A 1 
ATOM 979  N NE2 . HIS A 1 119 ? -3.170  -21.901 7.080   1.00 89.30 119 A 1 
ATOM 980  N N   . LEU A 1 120 ? -1.245  -19.846 0.612   1.00 96.35 120 A 1 
ATOM 981  C CA  . LEU A 1 120 ? -1.292  -19.213 -0.706  1.00 96.23 120 A 1 
ATOM 982  C C   . LEU A 1 120 ? -1.946  -20.130 -1.753  1.00 95.80 120 A 1 
ATOM 983  O O   . LEU A 1 120 ? -1.785  -21.352 -1.710  1.00 95.21 120 A 1 
ATOM 984  C CB  . LEU A 1 120 ? 0.122   -18.803 -1.128  1.00 96.29 120 A 1 
ATOM 985  C CG  . LEU A 1 120 ? 0.783   -17.749 -0.219  1.00 95.99 120 A 1 
ATOM 986  C CD1 . LEU A 1 120 ? 2.213   -17.510 -0.687  1.00 94.55 120 A 1 
ATOM 987  C CD2 . LEU A 1 120 ? 0.028   -16.417 -0.235  1.00 94.08 120 A 1 
ATOM 988  N N   . ALA A 1 121 ? -2.655  -19.533 -2.708  1.00 94.60 121 A 1 
ATOM 989  C CA  . ALA A 1 121 ? -3.291  -20.265 -3.800  1.00 94.02 121 A 1 
ATOM 990  C C   . ALA A 1 121 ? -2.259  -21.045 -4.637  1.00 94.15 121 A 1 
ATOM 991  O O   . ALA A 1 121 ? -1.166  -20.530 -4.897  1.00 93.84 121 A 1 
ATOM 992  C CB  . ALA A 1 121 ? -4.093  -19.281 -4.661  1.00 93.31 121 A 1 
ATOM 993  N N   . PRO A 1 122 ? -2.574  -22.271 -5.083  1.00 94.21 122 A 1 
ATOM 994  C CA  . PRO A 1 122 ? -1.711  -23.037 -5.967  1.00 93.50 122 A 1 
ATOM 995  C C   . PRO A 1 122 ? -1.714  -22.458 -7.392  1.00 92.81 122 A 1 
ATOM 996  O O   . PRO A 1 122 ? -2.666  -21.778 -7.780  1.00 91.95 122 A 1 
ATOM 997  C CB  . PRO A 1 122 ? -2.271  -24.456 -5.926  1.00 93.33 122 A 1 
ATOM 998  C CG  . PRO A 1 122 ? -3.758  -24.229 -5.716  1.00 92.73 122 A 1 
ATOM 999  C CD  . PRO A 1 122 ? -3.787  -23.012 -4.786  1.00 94.03 122 A 1 
ATOM 1000 N N   . PRO A 1 123 ? -0.710  -22.787 -8.223  1.00 91.78 123 A 1 
ATOM 1001 C CA  . PRO A 1 123 ? -0.675  -22.413 -9.636  1.00 90.12 123 A 1 
ATOM 1002 C C   . PRO A 1 123 ? -1.932  -22.795 -10.430 1.00 88.93 123 A 1 
ATOM 1003 O O   . PRO A 1 123 ? -2.279  -22.106 -11.386 1.00 86.03 123 A 1 
ATOM 1004 C CB  . PRO A 1 123 ? 0.557   -23.115 -10.207 1.00 88.88 123 A 1 
ATOM 1005 C CG  . PRO A 1 123 ? 1.490   -23.188 -9.007  1.00 87.95 123 A 1 
ATOM 1006 C CD  . PRO A 1 123 ? 0.533   -23.436 -7.845  1.00 90.73 123 A 1 
ATOM 1007 N N   . SER A 1 124 ? -2.634  -23.872 -10.034 1.00 88.93 124 A 1 
ATOM 1008 C CA  . SER A 1 124 ? -3.907  -24.277 -10.646 1.00 87.79 124 A 1 
ATOM 1009 C C   . SER A 1 124 ? -5.041  -23.260 -10.462 1.00 87.32 124 A 1 
ATOM 1010 O O   . SER A 1 124 ? -5.997  -23.307 -11.228 1.00 85.38 124 A 1 
ATOM 1011 C CB  . SER A 1 124 ? -4.358  -25.629 -10.084 1.00 87.60 124 A 1 
ATOM 1012 O OG  . SER A 1 124 ? -4.605  -25.526 -8.696  1.00 85.18 124 A 1 
ATOM 1013 N N   . ASP A 1 125 ? -4.926  -22.328 -9.516  1.00 88.66 125 A 1 
ATOM 1014 C CA  . ASP A 1 125 ? -5.920  -21.288 -9.219  1.00 88.41 125 A 1 
ATOM 1015 C C   . ASP A 1 125 ? -5.335  -19.860 -9.328  1.00 87.95 125 A 1 
ATOM 1016 O O   . ASP A 1 125 ? -5.867  -18.899 -8.777  1.00 85.26 125 A 1 
ATOM 1017 C CB  . ASP A 1 125 ? -6.567  -21.573 -7.854  1.00 87.59 125 A 1 
ATOM 1018 C CG  . ASP A 1 125 ? -7.885  -20.821 -7.608  1.00 86.72 125 A 1 
ATOM 1019 O OD1 . ASP A 1 125 ? -8.606  -20.506 -8.585  1.00 82.93 125 A 1 
ATOM 1020 O OD2 . ASP A 1 125 ? -8.243  -20.605 -6.429  1.00 82.11 125 A 1 
ATOM 1021 N N   . ILE A 1 126 ? -4.217  -19.684 -10.055 1.00 86.77 126 A 1 
ATOM 1022 C CA  . ILE A 1 126 ? -3.578  -18.380 -10.311 1.00 84.48 126 A 1 
ATOM 1023 C C   . ILE A 1 126 ? -3.448  -18.146 -11.817 1.00 80.54 126 A 1 
ATOM 1024 O O   . ILE A 1 126 ? -3.263  -19.069 -12.614 1.00 71.91 126 A 1 
ATOM 1025 C CB  . ILE A 1 126 ? -2.207  -18.257 -9.583  1.00 83.17 126 A 1 
ATOM 1026 C CG1 . ILE A 1 126 ? -2.371  -18.443 -8.061  1.00 80.13 126 A 1 
ATOM 1027 C CG2 . ILE A 1 126 ? -1.548  -16.880 -9.855  1.00 78.68 126 A 1 
ATOM 1028 C CD1 . ILE A 1 126 ? -1.038  -18.516 -7.299  1.00 75.73 126 A 1 
ATOM 1029 N N   . GLY A 1 127 ? -3.490  -16.891 -12.234 1.00 74.94 127 A 1 
ATOM 1030 C CA  . GLY A 1 127 ? -3.256  -16.516 -13.620 1.00 70.63 127 A 1 
ATOM 1031 C C   . GLY A 1 127 ? -4.341  -17.061 -14.538 1.00 72.86 127 A 1 
ATOM 1032 O O   . GLY A 1 127 ? -5.522  -16.812 -14.334 1.00 67.14 127 A 1 
ATOM 1033 N N   . ALA A 1 128 ? -3.928  -17.802 -15.567 1.00 65.04 128 A 1 
ATOM 1034 C CA  . ALA A 1 128 ? -4.842  -18.364 -16.556 1.00 61.91 128 A 1 
ATOM 1035 C C   . ALA A 1 128 ? -5.797  -19.426 -15.994 1.00 62.27 128 A 1 
ATOM 1036 O O   . ALA A 1 128 ? -6.819  -19.712 -16.615 1.00 57.78 128 A 1 
ATOM 1037 C CB  . ALA A 1 128 ? -4.011  -18.941 -17.709 1.00 56.97 128 A 1 
ATOM 1038 N N   . ASN A 1 129 ? -5.474  -19.985 -14.829 1.00 62.02 129 A 1 
ATOM 1039 C CA  . ASN A 1 129 ? -6.237  -21.036 -14.169 1.00 60.91 129 A 1 
ATOM 1040 C C   . ASN A 1 129 ? -7.132  -20.505 -13.033 1.00 62.26 129 A 1 
ATOM 1041 O O   . ASN A 1 129 ? -7.818  -21.297 -12.400 1.00 57.74 129 A 1 
ATOM 1042 C CB  . ASN A 1 129 ? -5.252  -22.087 -13.655 1.00 55.95 129 A 1 
ATOM 1043 C CG  . ASN A 1 129 ? -4.363  -22.654 -14.728 1.00 55.22 129 A 1 
ATOM 1044 O OD1 . ASN A 1 129 ? -4.768  -23.012 -15.818 1.00 49.57 129 A 1 
ATOM 1045 N ND2 . ASN A 1 129 ? -3.076  -22.756 -14.451 1.00 50.32 129 A 1 
ATOM 1046 N N   . SER A 1 130 ? -7.121  -19.191 -12.774 1.00 68.30 130 A 1 
ATOM 1047 C CA  . SER A 1 130 ? -7.892  -18.595 -11.692 1.00 69.13 130 A 1 
ATOM 1048 C C   . SER A 1 130 ? -9.382  -18.930 -11.811 1.00 71.39 130 A 1 
ATOM 1049 O O   . SER A 1 130 ? -9.991  -18.754 -12.872 1.00 67.37 130 A 1 
ATOM 1050 C CB  . SER A 1 130 ? -7.719  -17.082 -11.664 1.00 65.34 130 A 1 
ATOM 1051 O OG  . SER A 1 130 ? -8.459  -16.495 -10.611 1.00 59.42 130 A 1 
ATOM 1052 N N   . SER A 1 131 ? -9.978  -19.341 -10.698 1.00 70.78 131 A 1 
ATOM 1053 C CA  . SER A 1 131 ? -11.411 -19.610 -10.578 1.00 71.46 131 A 1 
ATOM 1054 C C   . SER A 1 131 ? -12.288 -18.373 -10.815 1.00 74.52 131 A 1 
ATOM 1055 O O   . SER A 1 131 ? -13.492 -18.495 -11.057 1.00 71.69 131 A 1 
ATOM 1056 C CB  . SER A 1 131 ? -11.692 -20.210 -9.194  1.00 68.28 131 A 1 
ATOM 1057 O OG  . SER A 1 131 ? -11.215 -19.375 -8.157  1.00 66.10 131 A 1 
ATOM 1058 N N   . ILE A 1 132 ? -11.690 -17.176 -10.802 1.00 76.26 132 A 1 
ATOM 1059 C CA  . ILE A 1 132 ? -12.379 -15.901 -11.013 1.00 78.69 132 A 1 
ATOM 1060 C C   . ILE A 1 132 ? -11.699 -15.093 -12.113 1.00 81.40 132 A 1 
ATOM 1061 O O   . ILE A 1 132 ? -10.516 -14.753 -12.038 1.00 80.16 132 A 1 
ATOM 1062 C CB  . ILE A 1 132 ? -12.484 -15.096 -9.699  1.00 75.28 132 A 1 
ATOM 1063 C CG1 . ILE A 1 132 ? -13.216 -15.935 -8.639  1.00 68.32 132 A 1 
ATOM 1064 C CG2 . ILE A 1 132 ? -13.225 -13.767 -9.948  1.00 67.62 132 A 1 
ATOM 1065 C CD1 . ILE A 1 132 ? -13.347 -15.222 -7.296  1.00 62.32 132 A 1 
ATOM 1066 N N   . THR A 1 133 ? -12.478 -14.681 -13.107 1.00 80.17 133 A 1 
ATOM 1067 C CA  . THR A 1 133 ? -12.046 -13.709 -14.111 1.00 83.78 133 A 1 
ATOM 1068 C C   . THR A 1 133 ? -12.305 -12.296 -13.601 1.00 86.75 133 A 1 
ATOM 1069 O O   . THR A 1 133 ? -13.447 -11.893 -13.416 1.00 85.80 133 A 1 
ATOM 1070 C CB  . THR A 1 133 ? -12.764 -13.934 -15.439 1.00 80.68 133 A 1 
ATOM 1071 O OG1 . THR A 1 133 ? -12.501 -15.240 -15.907 1.00 75.95 133 A 1 
ATOM 1072 C CG2 . THR A 1 133 ? -12.271 -12.973 -16.521 1.00 74.88 133 A 1 
ATOM 1073 N N   . THR A 1 134 ? -11.239 -11.529 -13.410 1.00 86.44 134 A 1 
ATOM 1074 C CA  . THR A 1 134 ? -11.315 -10.134 -12.957 1.00 88.17 134 A 1 
ATOM 1075 C C   . THR A 1 134 ? -10.955 -9.130  -14.047 1.00 90.56 134 A 1 
ATOM 1076 O O   . THR A 1 134 ? -11.288 -7.958  -13.929 1.00 90.31 134 A 1 
ATOM 1077 C CB  . THR A 1 134 ? -10.413 -9.902  -11.736 1.00 86.36 134 A 1 
ATOM 1078 O OG1 . THR A 1 134 ? -9.085  -10.230 -12.047 1.00 83.44 134 A 1 
ATOM 1079 C CG2 . THR A 1 134 ? -10.832 -10.760 -10.553 1.00 82.37 134 A 1 
ATOM 1080 N N   . ARG A 1 135 ? -10.300 -9.566  -15.130 1.00 90.81 135 A 1 
ATOM 1081 C CA  . ARG A 1 135 ? -9.794  -8.679  -16.185 1.00 91.75 135 A 1 
ATOM 1082 C C   . ARG A 1 135 ? -10.375 -9.006  -17.552 1.00 92.70 135 A 1 
ATOM 1083 O O   . ARG A 1 135 ? -10.453 -10.164 -17.946 1.00 91.91 135 A 1 
ATOM 1084 C CB  . ARG A 1 135 ? -8.265  -8.709  -16.214 1.00 90.15 135 A 1 
ATOM 1085 C CG  . ARG A 1 135 ? -7.670  -8.062  -14.957 1.00 87.36 135 A 1 
ATOM 1086 C CD  . ARG A 1 135 ? -6.146  -8.104  -15.014 1.00 84.38 135 A 1 
ATOM 1087 N NE  . ARG A 1 135 ? -5.573  -7.446  -13.835 1.00 78.99 135 A 1 
ATOM 1088 C CZ  . ARG A 1 135 ? -4.296  -7.378  -13.508 1.00 74.02 135 A 1 
ATOM 1089 N NH1 . ARG A 1 135 ? -3.368  -7.915  -14.256 1.00 69.27 135 A 1 
ATOM 1090 N NH2 . ARG A 1 135 ? -3.953  -6.767  -12.415 1.00 66.86 135 A 1 
ATOM 1091 N N   . TYR A 1 136 ? -10.710 -7.956  -18.304 1.00 94.27 136 A 1 
ATOM 1092 C CA  . TYR A 1 136 ? -11.318 -8.055  -19.626 1.00 94.60 136 A 1 
ATOM 1093 C C   . TYR A 1 136 ? -10.651 -7.074  -20.593 1.00 95.66 136 A 1 
ATOM 1094 O O   . TYR A 1 136 ? -10.629 -5.859  -20.358 1.00 95.26 136 A 1 
ATOM 1095 C CB  . TYR A 1 136 ? -12.817 -7.778  -19.518 1.00 93.89 136 A 1 
ATOM 1096 C CG  . TYR A 1 136 ? -13.559 -8.777  -18.660 1.00 93.37 136 A 1 
ATOM 1097 C CD1 . TYR A 1 136 ? -14.056 -9.968  -19.220 1.00 89.60 136 A 1 
ATOM 1098 C CD2 . TYR A 1 136 ? -13.736 -8.525  -17.282 1.00 90.44 136 A 1 
ATOM 1099 C CE1 . TYR A 1 136 ? -14.742 -10.899 -18.424 1.00 88.26 136 A 1 
ATOM 1100 C CE2 . TYR A 1 136 ? -14.422 -9.460  -16.473 1.00 88.52 136 A 1 
ATOM 1101 C CZ  . TYR A 1 136 ? -14.929 -10.640 -17.047 1.00 90.06 136 A 1 
ATOM 1102 O OH  . TYR A 1 136 ? -15.598 -11.535 -16.279 1.00 87.42 136 A 1 
ATOM 1103 N N   . ARG A 1 137 ? -10.129 -7.578  -21.700 1.00 95.02 137 A 1 
ATOM 1104 C CA  . ARG A 1 137 ? -9.522  -6.777  -22.762 1.00 95.23 137 A 1 
ATOM 1105 C C   . ARG A 1 137 ? -10.512 -6.536  -23.888 1.00 95.85 137 A 1 
ATOM 1106 O O   . ARG A 1 137 ? -11.044 -7.476  -24.473 1.00 95.40 137 A 1 
ATOM 1107 C CB  . ARG A 1 137 ? -8.213  -7.440  -23.232 1.00 94.58 137 A 1 
ATOM 1108 C CG  . ARG A 1 137 ? -7.439  -6.486  -24.161 1.00 91.85 137 A 1 
ATOM 1109 C CD  . ARG A 1 137 ? -6.044  -7.016  -24.511 1.00 91.34 137 A 1 
ATOM 1110 N NE  . ARG A 1 137 ? -5.140  -7.095  -23.352 1.00 90.00 137 A 1 
ATOM 1111 C CZ  . ARG A 1 137 ? -4.358  -6.171  -22.814 1.00 91.14 137 A 1 
ATOM 1112 N NH1 . ARG A 1 137 ? -4.314  -4.941  -23.209 1.00 82.09 137 A 1 
ATOM 1113 N NH2 . ARG A 1 137 ? -3.572  -6.490  -21.844 1.00 85.55 137 A 1 
ATOM 1114 N N   . LEU A 1 138 ? -10.735 -5.267  -24.222 1.00 94.93 138 A 1 
ATOM 1115 C CA  . LEU A 1 138 ? -11.662 -4.867  -25.271 1.00 95.30 138 A 1 
ATOM 1116 C C   . LEU A 1 138 ? -11.189 -5.355  -26.650 1.00 95.43 138 A 1 
ATOM 1117 O O   . LEU A 1 138 ? -10.064 -5.065  -27.070 1.00 95.32 138 A 1 
ATOM 1118 C CB  . LEU A 1 138 ? -11.852 -3.342  -25.276 1.00 95.80 138 A 1 
ATOM 1119 C CG  . LEU A 1 138 ? -12.380 -2.704  -23.968 1.00 94.87 138 A 1 
ATOM 1120 C CD1 . LEU A 1 138 ? -12.712 -1.236  -24.221 1.00 90.31 138 A 1 
ATOM 1121 C CD2 . LEU A 1 138 ? -13.637 -3.395  -23.442 1.00 91.17 138 A 1 
ATOM 1122 N N   . GLN A 1 139 ? -12.049 -6.056  -27.390 1.00 94.69 139 A 1 
ATOM 1123 C CA  . GLN A 1 139 ? -11.772 -6.532  -28.757 1.00 93.99 139 A 1 
ATOM 1124 C C   . GLN A 1 139 ? -12.163 -5.517  -29.833 1.00 94.60 139 A 1 
ATOM 1125 O O   . GLN A 1 139 ? -11.685 -5.592  -30.967 1.00 93.09 139 A 1 
ATOM 1126 C CB  . GLN A 1 139 ? -12.446 -7.890  -28.990 1.00 94.16 139 A 1 
ATOM 1127 C CG  . GLN A 1 139 ? -11.882 -8.991  -28.090 1.00 93.23 139 A 1 
ATOM 1128 C CD  . GLN A 1 139 ? -10.360 -9.067  -28.175 1.00 92.40 139 A 1 
ATOM 1129 O OE1 . GLN A 1 139 ? -9.765  -9.258  -29.220 1.00 82.39 139 A 1 
ATOM 1130 N NE2 . GLN A 1 139 ? -9.671  -8.841  -27.073 1.00 79.69 139 A 1 
ATOM 1131 N N   . GLU A 1 140 ? -12.961 -4.535  -29.460 1.00 94.73 140 A 1 
ATOM 1132 C CA  . GLU A 1 140 ? -13.343 -3.379  -30.267 1.00 94.01 140 A 1 
ATOM 1133 C C   . GLU A 1 140 ? -13.497 -2.130  -29.386 1.00 94.97 140 A 1 
ATOM 1134 O O   . GLU A 1 140 ? -13.428 -2.218  -28.155 1.00 93.82 140 A 1 
ATOM 1135 C CB  . GLU A 1 140 ? -14.628 -3.696  -31.041 1.00 91.30 140 A 1 
ATOM 1136 C CG  . GLU A 1 140 ? -15.811 -4.016  -30.129 1.00 84.12 140 A 1 
ATOM 1137 C CD  . GLU A 1 140 ? -17.107 -4.272  -30.914 1.00 83.12 140 A 1 
ATOM 1138 O OE1 . GLU A 1 140 ? -18.088 -4.639  -30.242 1.00 74.05 140 A 1 
ATOM 1139 O OE2 . GLU A 1 140 ? -17.128 -4.013  -32.137 1.00 75.18 140 A 1 
ATOM 1140 N N   . ALA A 1 141 ? -13.674 -0.959  -29.987 1.00 95.01 141 A 1 
ATOM 1141 C CA  . ALA A 1 141 ? -13.901 0.261   -29.223 1.00 94.80 141 A 1 
ATOM 1142 C C   . ALA A 1 141 ? -15.253 0.193   -28.479 1.00 94.89 141 A 1 
ATOM 1143 O O   . ALA A 1 141 ? -16.301 -0.009  -29.094 1.00 93.04 141 A 1 
ATOM 1144 C CB  . ALA A 1 141 ? -13.811 1.472   -30.151 1.00 93.86 141 A 1 
ATOM 1145 N N   . ARG A 1 142 ? -15.237 0.398   -27.173 1.00 95.48 142 A 1 
ATOM 1146 C CA  . ARG A 1 142 ? -16.418 0.337   -26.300 1.00 95.27 142 A 1 
ATOM 1147 C C   . ARG A 1 142 ? -16.480 1.555   -25.376 1.00 96.04 142 A 1 
ATOM 1148 O O   . ARG A 1 142 ? -15.460 2.159   -25.042 1.00 94.84 142 A 1 
ATOM 1149 C CB  . ARG A 1 142 ? -16.400 -0.982  -25.508 1.00 94.56 142 A 1 
ATOM 1150 C CG  . ARG A 1 142 ? -16.676 -2.242  -26.353 1.00 91.77 142 A 1 
ATOM 1151 C CD  . ARG A 1 142 ? -18.157 -2.389  -26.709 1.00 88.51 142 A 1 
ATOM 1152 N NE  . ARG A 1 142 ? -18.435 -3.608  -27.492 1.00 85.61 142 A 1 
ATOM 1153 C CZ  . ARG A 1 142 ? -19.519 -4.376  -27.455 1.00 82.10 142 A 1 
ATOM 1154 N NH1 . ARG A 1 142 ? -20.504 -4.181  -26.629 1.00 72.44 142 A 1 
ATOM 1155 N NH2 . ARG A 1 142 ? -19.649 -5.375  -28.272 1.00 76.79 142 A 1 
ATOM 1156 N N   . ASN A 1 143 ? -17.688 1.941   -24.983 1.00 95.47 143 A 1 
ATOM 1157 C CA  . ASN A 1 143 ? -17.874 3.101   -24.126 1.00 95.30 143 A 1 
ATOM 1158 C C   . ASN A 1 143 ? -17.780 2.724   -22.643 1.00 95.92 143 A 1 
ATOM 1159 O O   . ASN A 1 143 ? -18.443 1.780   -22.200 1.00 95.00 143 A 1 
ATOM 1160 C CB  . ASN A 1 143 ? -19.218 3.777   -24.431 1.00 94.31 143 A 1 
ATOM 1161 C CG  . ASN A 1 143 ? -19.270 4.360   -25.829 1.00 92.78 143 A 1 
ATOM 1162 O OD1 . ASN A 1 143 ? -18.437 5.137   -26.249 1.00 86.36 143 A 1 
ATOM 1163 N ND2 . ASN A 1 143 ? -20.280 4.029   -26.592 1.00 85.03 143 A 1 
ATOM 1164 N N   . VAL A 1 144 ? -17.079 3.546   -21.873 1.00 94.55 144 A 1 
ATOM 1165 C CA  . VAL A 1 144 ? -17.137 3.584   -20.410 1.00 94.17 144 A 1 
ATOM 1166 C C   . VAL A 1 144 ? -17.783 4.890   -19.951 1.00 94.50 144 A 1 
ATOM 1167 O O   . VAL A 1 144 ? -17.878 5.859   -20.715 1.00 94.34 144 A 1 
ATOM 1168 C CB  . VAL A 1 144 ? -15.763 3.366   -19.756 1.00 94.13 144 A 1 
ATOM 1169 C CG1 . VAL A 1 144 ? -15.139 2.041   -20.189 1.00 90.57 144 A 1 
ATOM 1170 C CG2 . VAL A 1 144 ? -14.784 4.518   -20.044 1.00 90.45 144 A 1 
ATOM 1171 N N   . ARG A 1 145 ? -18.227 4.913   -18.699 1.00 95.12 145 A 1 
ATOM 1172 C CA  . ARG A 1 145 ? -18.880 6.077   -18.092 1.00 94.40 145 A 1 
ATOM 1173 C C   . ARG A 1 145 ? -18.279 6.410   -16.741 1.00 94.69 145 A 1 
ATOM 1174 O O   . ARG A 1 145 ? -17.838 5.529   -16.018 1.00 93.62 145 A 1 
ATOM 1175 C CB  . ARG A 1 145 ? -20.388 5.822   -17.972 1.00 93.84 145 A 1 
ATOM 1176 C CG  . ARG A 1 145 ? -21.056 5.735   -19.347 1.00 91.44 145 A 1 
ATOM 1177 C CD  . ARG A 1 145 ? -22.495 5.243   -19.228 1.00 90.66 145 A 1 
ATOM 1178 N NE  . ARG A 1 145 ? -23.174 5.330   -20.522 1.00 89.69 145 A 1 
ATOM 1179 C CZ  . ARG A 1 145 ? -22.968 4.561   -21.576 1.00 89.57 145 A 1 
ATOM 1180 N NH1 . ARG A 1 145 ? -22.152 3.536   -21.550 1.00 80.49 145 A 1 
ATOM 1181 N NH2 . ARG A 1 145 ? -23.583 4.829   -22.678 1.00 84.61 145 A 1 
ATOM 1182 N N   . THR A 1 146 ? -18.286 7.689   -16.409 1.00 91.21 146 A 1 
ATOM 1183 C CA  . THR A 1 146 ? -17.976 8.197   -15.068 1.00 89.11 146 A 1 
ATOM 1184 C C   . THR A 1 146 ? -19.126 9.085   -14.606 1.00 88.43 146 A 1 
ATOM 1185 O O   . THR A 1 146 ? -19.756 9.742   -15.435 1.00 86.71 146 A 1 
ATOM 1186 C CB  . THR A 1 146 ? -16.648 8.961   -15.021 1.00 88.15 146 A 1 
ATOM 1187 O OG1 . THR A 1 146 ? -16.649 10.041  -15.933 1.00 83.27 146 A 1 
ATOM 1188 C CG2 . THR A 1 146 ? -15.457 8.084   -15.383 1.00 82.40 146 A 1 
ATOM 1189 N N   . PHE A 1 147 ? -19.383 9.129   -13.299 1.00 86.29 147 A 1 
ATOM 1190 C CA  . PHE A 1 147 ? -20.466 9.922   -12.711 1.00 82.81 147 A 1 
ATOM 1191 C C   . PHE A 1 147 ? -19.875 10.863  -11.660 1.00 80.38 147 A 1 
ATOM 1192 O O   . PHE A 1 147 ? -19.223 10.419  -10.728 1.00 75.76 147 A 1 
ATOM 1193 C CB  . PHE A 1 147 ? -21.534 8.981   -12.139 1.00 83.10 147 A 1 
ATOM 1194 C CG  . PHE A 1 147 ? -22.132 8.052   -13.182 1.00 84.88 147 A 1 
ATOM 1195 C CD1 . PHE A 1 147 ? -23.180 8.497   -14.007 1.00 80.29 147 A 1 
ATOM 1196 C CD2 . PHE A 1 147 ? -21.609 6.762   -13.359 1.00 82.05 147 A 1 
ATOM 1197 C CE1 . PHE A 1 147 ? -23.702 7.648   -15.005 1.00 80.55 147 A 1 
ATOM 1198 C CE2 . PHE A 1 147 ? -22.129 5.916   -14.358 1.00 81.43 147 A 1 
ATOM 1199 C CZ  . PHE A 1 147 ? -23.172 6.368   -15.170 1.00 85.62 147 A 1 
ATOM 1200 N N   . LYS A 1 148 ? -20.073 12.177  -11.838 1.00 74.55 148 A 1 
ATOM 1201 C CA  . LYS A 1 148 ? -19.398 13.196  -11.007 1.00 69.84 148 A 1 
ATOM 1202 C C   . LYS A 1 148 ? -19.930 13.266  -9.567  1.00 68.88 148 A 1 
ATOM 1203 O O   . LYS A 1 148 ? -19.202 13.695  -8.678  1.00 62.26 148 A 1 
ATOM 1204 C CB  . LYS A 1 148 ? -19.495 14.558  -11.726 1.00 64.14 148 A 1 
ATOM 1205 C CG  . LYS A 1 148 ? -18.654 15.641  -11.035 1.00 57.19 148 A 1 
ATOM 1206 C CD  . LYS A 1 148 ? -18.710 16.978  -11.777 1.00 53.15 148 A 1 
ATOM 1207 C CE  . LYS A 1 148 ? -17.885 17.997  -10.988 1.00 47.31 148 A 1 
ATOM 1208 N NZ  . LYS A 1 148 ? -17.942 19.357  -11.570 1.00 41.81 148 A 1 
ATOM 1209 N N   . HIS A 1 149 ? -21.191 12.917  -9.368  1.00 66.09 149 A 1 
ATOM 1210 C CA  . HIS A 1 149 ? -21.905 13.140  -8.106  1.00 65.26 149 A 1 
ATOM 1211 C C   . HIS A 1 149 ? -22.438 11.858  -7.452  1.00 68.12 149 A 1 
ATOM 1212 O O   . HIS A 1 149 ? -23.263 11.933  -6.555  1.00 61.93 149 A 1 
ATOM 1213 C CB  . HIS A 1 149 ? -23.032 14.168  -8.350  1.00 58.89 149 A 1 
ATOM 1214 C CG  . HIS A 1 149 ? -22.535 15.473  -8.913  1.00 57.42 149 A 1 
ATOM 1215 N ND1 . HIS A 1 149 ? -21.622 16.309  -8.316  1.00 48.93 149 A 1 
ATOM 1216 C CD2 . HIS A 1 149 ? -22.877 16.041  -10.116 1.00 47.99 149 A 1 
ATOM 1217 C CE1 . HIS A 1 149 ? -21.413 17.358  -9.133  1.00 47.86 149 A 1 
ATOM 1218 N NE2 . HIS A 1 149 ? -22.152 17.232  -10.242 1.00 48.36 149 A 1 
ATOM 1219 N N   . SER A 1 150 ? -22.024 10.694  -7.930  1.00 74.19 150 A 1 
ATOM 1220 C CA  . SER A 1 150 ? -22.510 9.411   -7.438  1.00 76.51 150 A 1 
ATOM 1221 C C   . SER A 1 150 ? -21.483 8.306   -7.656  1.00 78.46 150 A 1 
ATOM 1222 O O   . SER A 1 150 ? -20.855 8.251   -8.714  1.00 75.21 150 A 1 
ATOM 1223 C CB  . SER A 1 150 ? -23.796 9.044   -8.173  1.00 73.79 150 A 1 
ATOM 1224 O OG  . SER A 1 150 ? -24.366 7.880   -7.621  1.00 67.80 150 A 1 
ATOM 1225 N N   . ASP A 1 151 ? -21.385 7.403   -6.690  1.00 80.49 151 A 1 
ATOM 1226 C CA  . ASP A 1 151 ? -20.549 6.204   -6.792  1.00 82.09 151 A 1 
ATOM 1227 C C   . ASP A 1 151 ? -21.204 5.070   -7.598  1.00 85.72 151 A 1 
ATOM 1228 O O   . ASP A 1 151 ? -20.544 4.088   -7.930  1.00 82.66 151 A 1 
ATOM 1229 C CB  . ASP A 1 151 ? -20.177 5.714   -5.387  1.00 76.70 151 A 1 
ATOM 1230 C CG  . ASP A 1 151 ? -19.226 6.681   -4.683  1.00 68.74 151 A 1 
ATOM 1231 O OD1 . ASP A 1 151 ? -18.323 7.198   -5.376  1.00 62.31 151 A 1 
ATOM 1232 O OD2 . ASP A 1 151 ? -19.424 6.875   -3.468  1.00 61.62 151 A 1 
ATOM 1233 N N   . VAL A 1 152 ? -22.479 5.212   -7.927  1.00 83.37 152 A 1 
ATOM 1234 C CA  . VAL A 1 152 ? -23.263 4.289   -8.754  1.00 85.40 152 A 1 
ATOM 1235 C C   . VAL A 1 152 ? -23.819 5.009   -9.991  1.00 87.04 152 A 1 
ATOM 1236 O O   . VAL A 1 152 ? -23.949 6.237   -9.973  1.00 84.71 152 A 1 
ATOM 1237 C CB  . VAL A 1 152 ? -24.384 3.602   -7.953  1.00 83.70 152 A 1 
ATOM 1238 C CG1 . VAL A 1 152 ? -23.801 2.732   -6.833  1.00 77.05 152 A 1 
ATOM 1239 C CG2 . VAL A 1 152 ? -25.389 4.589   -7.350  1.00 77.67 152 A 1 
ATOM 1240 N N   . PRO A 1 153 ? -24.150 4.287   -11.069 1.00 87.41 153 A 1 
ATOM 1241 C CA  . PRO A 1 153 ? -24.708 4.895   -12.277 1.00 87.23 153 A 1 
ATOM 1242 C C   . PRO A 1 153 ? -25.992 5.687   -12.010 1.00 87.63 153 A 1 
ATOM 1243 O O   . PRO A 1 153 ? -26.978 5.157   -11.505 1.00 85.09 153 A 1 
ATOM 1244 C CB  . PRO A 1 153 ? -24.936 3.729   -13.249 1.00 85.04 153 A 1 
ATOM 1245 C CG  . PRO A 1 153 ? -23.894 2.710   -12.816 1.00 84.52 153 A 1 
ATOM 1246 C CD  . PRO A 1 153 ? -23.870 2.879   -11.304 1.00 87.90 153 A 1 
ATOM 1247 N N   . THR A 1 154 ? -26.006 6.971   -12.388 1.00 86.57 154 A 1 
ATOM 1248 C CA  . THR A 1 154 ? -27.174 7.862   -12.278 1.00 84.68 154 A 1 
ATOM 1249 C C   . THR A 1 154 ? -27.301 8.758   -13.510 1.00 85.00 154 A 1 
ATOM 1250 O O   . THR A 1 154 ? -26.331 9.019   -14.215 1.00 81.67 154 A 1 
ATOM 1251 C CB  . THR A 1 154 ? -27.124 8.768   -11.036 1.00 81.11 154 A 1 
ATOM 1252 O OG1 . THR A 1 154 ? -26.091 9.710   -11.120 1.00 77.33 154 A 1 
ATOM 1253 C CG2 . THR A 1 154 ? -26.998 8.022   -9.717  1.00 77.26 154 A 1 
ATOM 1254 N N   . ASN A 1 155 ? -28.485 9.315   -13.735 1.00 83.96 155 A 1 
ATOM 1255 C CA  . ASN A 1 155 ? -28.735 10.231  -14.865 1.00 81.46 155 A 1 
ATOM 1256 C C   . ASN A 1 155 ? -28.126 11.638  -14.677 1.00 81.82 155 A 1 
ATOM 1257 O O   . ASN A 1 155 ? -28.364 12.525  -15.491 1.00 76.53 155 A 1 
ATOM 1258 C CB  . ASN A 1 155 ? -30.255 10.281  -15.136 1.00 77.14 155 A 1 
ATOM 1259 C CG  . ASN A 1 155 ? -30.812 8.957   -15.600 1.00 70.86 155 A 1 
ATOM 1260 O OD1 . ASN A 1 155 ? -30.126 8.082   -16.090 1.00 63.06 155 A 1 
ATOM 1261 N ND2 . ASN A 1 155 ? -32.099 8.739   -15.453 1.00 63.96 155 A 1 
ATOM 1262 N N   . SER A 1 156 ? -27.373 11.879  -13.592 1.00 79.61 156 A 1 
ATOM 1263 C CA  . SER A 1 156 ? -26.772 13.181  -13.278 1.00 78.63 156 A 1 
ATOM 1264 C C   . SER A 1 156 ? -25.248 13.128  -13.333 1.00 79.15 156 A 1 
ATOM 1265 O O   . SER A 1 156 ? -24.620 12.247  -12.752 1.00 71.84 156 A 1 
ATOM 1266 C CB  . SER A 1 156 ? -27.239 13.653  -11.896 1.00 72.71 156 A 1 
ATOM 1267 O OG  . SER A 1 156 ? -26.766 14.963  -11.651 1.00 64.87 156 A 1 
ATOM 1268 N N   . GLY A 1 157 ? -24.636 14.088  -14.026 1.00 77.28 157 A 1 
ATOM 1269 C CA  . GLY A 1 157 ? -23.183 14.220  -14.082 1.00 78.52 157 A 1 
ATOM 1270 C C   . GLY A 1 157 ? -22.454 13.107  -14.854 1.00 82.88 157 A 1 
ATOM 1271 O O   . GLY A 1 157 ? -21.264 12.901  -14.622 1.00 78.44 157 A 1 
ATOM 1272 N N   . GLU A 1 158 ? -23.165 12.399  -15.753 1.00 83.24 158 A 1 
ATOM 1273 C CA  . GLU A 1 158 ? -22.558 11.378  -16.617 1.00 85.41 158 A 1 
ATOM 1274 C C   . GLU A 1 158 ? -21.547 12.003  -17.583 1.00 85.85 158 A 1 
ATOM 1275 O O   . GLU A 1 158 ? -21.836 12.971  -18.293 1.00 83.33 158 A 1 
ATOM 1276 C CB  . GLU A 1 158 ? -23.627 10.603  -17.418 1.00 83.62 158 A 1 
ATOM 1277 C CG  . GLU A 1 158 ? -23.033 9.448   -18.245 1.00 81.07 158 A 1 
ATOM 1278 C CD  . GLU A 1 158 ? -23.950 8.885   -19.344 1.00 81.15 158 A 1 
ATOM 1279 O OE1 . GLU A 1 158 ? -23.546 7.866   -19.973 1.00 73.17 158 A 1 
ATOM 1280 O OE2 . GLU A 1 158 ? -25.000 9.478   -19.644 1.00 75.56 158 A 1 
ATOM 1281 N N   . LYS A 1 159 ? -20.378 11.383  -17.699 1.00 87.87 159 A 1 
ATOM 1282 C CA  . LYS A 1 159 ? -19.432 11.598  -18.785 1.00 89.11 159 A 1 
ATOM 1283 C C   . LYS A 1 159 ? -19.138 10.267  -19.467 1.00 91.79 159 A 1 
ATOM 1284 O O   . LYS A 1 159 ? -18.593 9.354   -18.857 1.00 90.67 159 A 1 
ATOM 1285 C CB  . LYS A 1 159 ? -18.174 12.287  -18.235 1.00 86.36 159 A 1 
ATOM 1286 C CG  . LYS A 1 159 ? -17.194 12.669  -19.353 1.00 75.53 159 A 1 
ATOM 1287 C CD  . LYS A 1 159 ? -15.967 13.367  -18.762 1.00 71.28 159 A 1 
ATOM 1288 C CE  . LYS A 1 159 ? -14.985 13.747  -19.876 1.00 61.88 159 A 1 
ATOM 1289 N NZ  . LYS A 1 159 ? -13.763 14.380  -19.329 1.00 53.94 159 A 1 
ATOM 1290 N N   . LYS A 1 160 ? -19.480 10.185  -20.753 1.00 92.06 160 A 1 
ATOM 1291 C CA  . LYS A 1 160 ? -19.173 9.036   -21.617 1.00 93.19 160 A 1 
ATOM 1292 C C   . LYS A 1 160 ? -17.809 9.218   -22.270 1.00 93.39 160 A 1 
ATOM 1293 O O   . LYS A 1 160 ? -17.519 10.284  -22.807 1.00 91.08 160 A 1 
ATOM 1294 C CB  . LYS A 1 160 ? -20.295 8.878   -22.651 1.00 92.16 160 A 1 
ATOM 1295 C CG  . LYS A 1 160 ? -20.099 7.652   -23.553 1.00 90.91 160 A 1 
ATOM 1296 C CD  . LYS A 1 160 ? -21.219 7.501   -24.591 1.00 88.68 160 A 1 
ATOM 1297 C CE  . LYS A 1 160 ? -21.159 8.581   -25.669 1.00 79.95 160 A 1 
ATOM 1298 N NZ  . LYS A 1 160 ? -22.246 8.413   -26.669 1.00 73.72 160 A 1 
ATOM 1299 N N   . GLN A 1 161 ? -17.004 8.155   -22.305 1.00 93.84 161 A 1 
ATOM 1300 C CA  . GLN A 1 161 ? -15.736 8.098   -23.017 1.00 93.96 161 A 1 
ATOM 1301 C C   . GLN A 1 161 ? -15.649 6.794   -23.816 1.00 95.05 161 A 1 
ATOM 1302 O O   . GLN A 1 161 ? -15.871 5.726   -23.276 1.00 94.34 161 A 1 
ATOM 1303 C CB  . GLN A 1 161 ? -14.587 8.247   -22.005 1.00 93.22 161 A 1 
ATOM 1304 C CG  . GLN A 1 161 ? -13.188 8.184   -22.634 1.00 87.64 161 A 1 
ATOM 1305 C CD  . GLN A 1 161 ? -12.968 9.267   -23.679 1.00 86.65 161 A 1 
ATOM 1306 O OE1 . GLN A 1 161 ? -13.140 10.453  -23.434 1.00 78.90 161 A 1 
ATOM 1307 N NE2 . GLN A 1 161 ? -12.589 8.898   -24.889 1.00 74.28 161 A 1 
ATOM 1308 N N   . SER A 1 162 ? -15.324 6.884   -25.107 1.00 94.19 162 A 1 
ATOM 1309 C CA  . SER A 1 162 ? -15.020 5.699   -25.903 1.00 93.92 162 A 1 
ATOM 1310 C C   . SER A 1 162 ? -13.588 5.248   -25.624 1.00 94.10 162 A 1 
ATOM 1311 O O   . SER A 1 162 ? -12.678 6.066   -25.738 1.00 92.45 162 A 1 
ATOM 1312 C CB  . SER A 1 162 ? -15.212 5.986   -27.387 1.00 93.17 162 A 1 
ATOM 1313 O OG  . SER A 1 162 ? -15.157 4.790   -28.138 1.00 84.86 162 A 1 
ATOM 1314 N N   . MET A 1 163 ? -13.401 3.978   -25.265 1.00 95.07 163 A 1 
ATOM 1315 C CA  . MET A 1 163 ? -12.102 3.347   -25.059 1.00 94.86 163 A 1 
ATOM 1316 C C   . MET A 1 163 ? -11.737 2.532   -26.292 1.00 95.49 163 A 1 
ATOM 1317 O O   . MET A 1 163 ? -12.573 1.805   -26.831 1.00 94.75 163 A 1 
ATOM 1318 C CB  . MET A 1 163 ? -12.128 2.453   -23.807 1.00 94.59 163 A 1 
ATOM 1319 C CG  . MET A 1 163 ? -12.563 3.191   -22.539 1.00 93.27 163 A 1 
ATOM 1320 S SD  . MET A 1 163 ? -11.580 4.646   -22.068 1.00 92.60 163 A 1 
ATOM 1321 C CE  . MET A 1 163 ? -10.029 3.855   -21.584 1.00 84.58 163 A 1 
ATOM 1322 N N   . SER A 1 164 ? -10.500 2.643   -26.745 1.00 95.57 164 A 1 
ATOM 1323 C CA  . SER A 1 164 ? -10.006 1.952   -27.923 1.00 95.27 164 A 1 
ATOM 1324 C C   . SER A 1 164 ? -9.848  0.442   -27.696 1.00 95.70 164 A 1 
ATOM 1325 O O   . SER A 1 164 ? -9.673  -0.036  -26.576 1.00 95.16 164 A 1 
ATOM 1326 C CB  . SER A 1 164 ? -8.695  2.592   -28.407 1.00 93.96 164 A 1 
ATOM 1327 O OG  . SER A 1 164 ? -7.738  2.664   -27.380 1.00 89.17 164 A 1 
ATOM 1328 N N   . LYS A 1 165 ? -9.858  -0.326  -28.792 1.00 95.46 165 A 1 
ATOM 1329 C CA  . LYS A 1 165 ? -9.496  -1.747  -28.791 1.00 95.70 165 A 1 
ATOM 1330 C C   . LYS A 1 165 ? -8.162  -1.971  -28.069 1.00 95.82 165 A 1 
ATOM 1331 O O   . LYS A 1 165 ? -7.200  -1.235  -28.291 1.00 94.09 165 A 1 
ATOM 1332 C CB  . LYS A 1 165 ? -9.453  -2.268  -30.239 1.00 94.80 165 A 1 
ATOM 1333 C CG  . LYS A 1 165 ? -8.874  -3.689  -30.328 1.00 94.34 165 A 1 
ATOM 1334 C CD  . LYS A 1 165 ? -9.083  -4.322  -31.701 1.00 91.96 165 A 1 
ATOM 1335 C CE  . LYS A 1 165 ? -8.521  -5.748  -31.668 1.00 86.49 165 A 1 
ATOM 1336 N NZ  . LYS A 1 165 ? -9.240  -6.651  -32.599 1.00 79.28 165 A 1 
ATOM 1337 N N   . GLY A 1 166 ? -8.108  -3.018  -27.280 1.00 95.12 166 A 1 
ATOM 1338 C CA  . GLY A 1 166 ? -6.938  -3.375  -26.485 1.00 95.05 166 A 1 
ATOM 1339 C C   . GLY A 1 166 ? -6.907  -2.750  -25.088 1.00 95.90 166 A 1 
ATOM 1340 O O   . GLY A 1 166 ? -6.023  -3.110  -24.323 1.00 94.64 166 A 1 
ATOM 1341 N N   . THR A 1 167 ? -7.842  -1.862  -24.743 1.00 95.99 167 A 1 
ATOM 1342 C CA  . THR A 1 167 ? -7.984  -1.383  -23.362 1.00 96.16 167 A 1 
ATOM 1343 C C   . THR A 1 167 ? -8.275  -2.553  -22.421 1.00 96.61 167 A 1 
ATOM 1344 O O   . THR A 1 167 ? -9.129  -3.377  -22.727 1.00 96.24 167 A 1 
ATOM 1345 C CB  . THR A 1 167 ? -9.094  -0.338  -23.239 1.00 96.10 167 A 1 
ATOM 1346 O OG1 . THR A 1 167 ? -8.766  0.794   -24.015 1.00 92.41 167 A 1 
ATOM 1347 C CG2 . THR A 1 167 ? -9.313  0.155   -21.804 1.00 92.27 167 A 1 
ATOM 1348 N N   . LEU A 1 168 ? -7.581  -2.613  -21.286 1.00 95.20 168 A 1 
ATOM 1349 C CA  . LEU A 1 168 ? -7.779  -3.618  -20.246 1.00 94.82 168 A 1 
ATOM 1350 C C   . LEU A 1 168 ? -8.573  -3.014  -19.088 1.00 94.98 168 A 1 
ATOM 1351 O O   . LEU A 1 168 ? -8.145  -2.035  -18.472 1.00 94.38 168 A 1 
ATOM 1352 C CB  . LEU A 1 168 ? -6.407  -4.145  -19.797 1.00 93.84 168 A 1 
ATOM 1353 C CG  . LEU A 1 168 ? -6.464  -5.315  -18.803 1.00 91.77 168 A 1 
ATOM 1354 C CD1 . LEU A 1 168 ? -7.107  -6.555  -19.420 1.00 85.95 168 A 1 
ATOM 1355 C CD2 . LEU A 1 168 ? -5.048  -5.674  -18.361 1.00 86.12 168 A 1 
ATOM 1356 N N   . LEU A 1 169 ? -9.720  -3.610  -18.794 1.00 95.16 169 A 1 
ATOM 1357 C CA  . LEU A 1 169 ? -10.591 -3.263  -17.684 1.00 94.75 169 A 1 
ATOM 1358 C C   . LEU A 1 169 ? -10.498 -4.339  -16.598 1.00 94.69 169 A 1 
ATOM 1359 O O   . LEU A 1 169 ? -10.516 -5.525  -16.903 1.00 94.36 169 A 1 
ATOM 1360 C CB  . LEU A 1 169 ? -12.037 -3.109  -18.176 1.00 95.19 169 A 1 
ATOM 1361 C CG  . LEU A 1 169 ? -12.258 -2.028  -19.251 1.00 94.80 169 A 1 
ATOM 1362 C CD1 . LEU A 1 169 ? -13.741 -1.988  -19.640 1.00 90.86 169 A 1 
ATOM 1363 C CD2 . LEU A 1 169 ? -11.853 -0.632  -18.767 1.00 91.04 169 A 1 
ATOM 1364 N N   . GLU A 1 170 ? -10.423 -3.928  -15.346 1.00 94.22 170 A 1 
ATOM 1365 C CA  . GLU A 1 170 ? -10.448 -4.802  -14.179 1.00 93.30 170 A 1 
ATOM 1366 C C   . GLU A 1 170 ? -11.769 -4.612  -13.426 1.00 93.37 170 A 1 
ATOM 1367 O O   . GLU A 1 170 ? -12.051 -3.518  -12.951 1.00 93.13 170 A 1 
ATOM 1368 C CB  . GLU A 1 170 ? -9.224  -4.487  -13.314 1.00 91.55 170 A 1 
ATOM 1369 C CG  . GLU A 1 170 ? -9.110  -5.390  -12.084 1.00 88.20 170 A 1 
ATOM 1370 C CD  . GLU A 1 170 ? -7.857  -4.993  -11.307 1.00 87.62 170 A 1 
ATOM 1371 O OE1 . GLU A 1 170 ? -6.853  -5.741  -11.339 1.00 78.44 170 A 1 
ATOM 1372 O OE2 . GLU A 1 170 ? -7.861  -3.910  -10.692 1.00 79.63 170 A 1 
ATOM 1373 N N   . TYR A 1 171 ? -12.565 -5.675  -13.327 1.00 93.38 171 A 1 
ATOM 1374 C CA  . TYR A 1 171 ? -13.862 -5.691  -12.658 1.00 93.31 171 A 1 
ATOM 1375 C C   . TYR A 1 171 ? -13.672 -5.831  -11.148 1.00 93.04 171 A 1 
ATOM 1376 O O   . TYR A 1 171 ? -13.212 -6.859  -10.664 1.00 91.90 171 A 1 
ATOM 1377 C CB  . TYR A 1 171 ? -14.716 -6.807  -13.260 1.00 93.04 171 A 1 
ATOM 1378 C CG  . TYR A 1 171 ? -16.069 -7.048  -12.610 1.00 92.97 171 A 1 
ATOM 1379 C CD1 . TYR A 1 171 ? -16.683 -8.310  -12.768 1.00 88.48 171 A 1 
ATOM 1380 C CD2 . TYR A 1 171 ? -16.743 -6.051  -11.886 1.00 88.67 171 A 1 
ATOM 1381 C CE1 . TYR A 1 171 ? -17.944 -8.568  -12.211 1.00 87.68 171 A 1 
ATOM 1382 C CE2 . TYR A 1 171 ? -18.002 -6.301  -11.314 1.00 87.18 171 A 1 
ATOM 1383 C CZ  . TYR A 1 171 ? -18.601 -7.563  -11.482 1.00 89.63 171 A 1 
ATOM 1384 O OH  . TYR A 1 171 ? -19.817 -7.815  -10.947 1.00 88.74 171 A 1 
ATOM 1385 N N   . LEU A 1 172 ? -14.045 -4.794  -10.399 1.00 92.39 172 A 1 
ATOM 1386 C CA  . LEU A 1 172 ? -13.740 -4.668  -8.974  1.00 91.37 172 A 1 
ATOM 1387 C C   . LEU A 1 172 ? -14.609 -5.540  -8.051  1.00 91.06 172 A 1 
ATOM 1388 O O   . LEU A 1 172 ? -14.225 -5.768  -6.908  1.00 90.04 172 A 1 
ATOM 1389 C CB  . LEU A 1 172 ? -13.852 -3.188  -8.565  1.00 91.24 172 A 1 
ATOM 1390 C CG  . LEU A 1 172 ? -12.916 -2.229  -9.319  1.00 89.86 172 A 1 
ATOM 1391 C CD1 . LEU A 1 172 ? -13.114 -0.821  -8.769  1.00 84.93 172 A 1 
ATOM 1392 C CD2 . LEU A 1 172 ? -11.438 -2.590  -9.164  1.00 84.89 172 A 1 
ATOM 1393 N N   . TYR A 1 173 ? -15.749 -6.024  -8.532  1.00 92.72 173 A 1 
ATOM 1394 C CA  . TYR A 1 173 ? -16.720 -6.806  -7.755  1.00 92.14 173 A 1 
ATOM 1395 C C   . TYR A 1 173 ? -17.015 -8.153  -8.428  1.00 91.78 173 A 1 
ATOM 1396 O O   . TYR A 1 173 ? -18.149 -8.611  -8.465  1.00 89.35 173 A 1 
ATOM 1397 C CB  . TYR A 1 173 ? -17.977 -5.962  -7.511  1.00 91.74 173 A 1 
ATOM 1398 C CG  . TYR A 1 173 ? -17.759 -4.725  -6.664  1.00 91.51 173 A 1 
ATOM 1399 C CD1 . TYR A 1 173 ? -18.019 -4.769  -5.285  1.00 86.38 173 A 1 
ATOM 1400 C CD2 . TYR A 1 173 ? -17.307 -3.526  -7.252  1.00 87.35 173 A 1 
ATOM 1401 C CE1 . TYR A 1 173 ? -17.840 -3.620  -4.490  1.00 85.02 173 A 1 
ATOM 1402 C CE2 . TYR A 1 173 ? -17.114 -2.381  -6.460  1.00 85.48 173 A 1 
ATOM 1403 C CZ  . TYR A 1 173 ? -17.382 -2.422  -5.079  1.00 89.17 173 A 1 
ATOM 1404 O OH  . TYR A 1 173 ? -17.194 -1.320  -4.308  1.00 87.04 173 A 1 
ATOM 1405 N N   . ALA A 1 174 ? -15.976 -8.764  -9.001  1.00 91.56 174 A 1 
ATOM 1406 C CA  . ALA A 1 174 ? -16.095 -10.008 -9.756  1.00 89.90 174 A 1 
ATOM 1407 C C   . ALA A 1 174 ? -16.490 -11.206 -8.875  1.00 89.02 174 A 1 
ATOM 1408 O O   . ALA A 1 174 ? -17.230 -12.074 -9.337  1.00 87.29 174 A 1 
ATOM 1409 C CB  . ALA A 1 174 ? -14.777 -10.251 -10.487 1.00 89.62 174 A 1 
ATOM 1410 N N   . GLU A 1 175 ? -16.042 -11.250 -7.609  1.00 88.21 175 A 1 
ATOM 1411 C CA  . GLU A 1 175 ? -16.429 -12.291 -6.644  1.00 86.23 175 A 1 
ATOM 1412 C C   . GLU A 1 175 ? -17.910 -12.187 -6.281  1.00 86.46 175 A 1 
ATOM 1413 O O   . GLU A 1 175 ? -18.642 -13.171 -6.318  1.00 84.48 175 A 1 
ATOM 1414 C CB  . GLU A 1 175 ? -15.541 -12.186 -5.388  1.00 83.87 175 A 1 
ATOM 1415 C CG  . GLU A 1 175 ? -15.878 -13.196 -4.264  1.00 76.76 175 A 1 
ATOM 1416 C CD  . GLU A 1 175 ? -15.640 -14.678 -4.642  1.00 72.82 175 A 1 
ATOM 1417 O OE1 . GLU A 1 175 ? -15.892 -15.565 -3.798  1.00 65.59 175 A 1 
ATOM 1418 O OE2 . GLU A 1 175 ? -15.135 -14.965 -5.740  1.00 64.97 175 A 1 
ATOM 1419 N N   . GLU A 1 176 ? -18.365 -10.971 -5.980  1.00 87.40 176 A 1 
ATOM 1420 C CA  . GLU A 1 176 ? -19.755 -10.705 -5.607  1.00 88.17 176 A 1 
ATOM 1421 C C   . GLU A 1 176 ? -20.709 -10.703 -6.818  1.00 89.34 176 A 1 
ATOM 1422 O O   . GLU A 1 176 ? -21.926 -10.725 -6.626  1.00 87.71 176 A 1 
ATOM 1423 C CB  . GLU A 1 176 ? -19.842 -9.365  -4.860  1.00 87.03 176 A 1 
ATOM 1424 C CG  . GLU A 1 176 ? -18.976 -9.302  -3.587  1.00 84.13 176 A 1 
ATOM 1425 C CD  . GLU A 1 176 ? -17.558 -8.744  -3.811  1.00 83.97 176 A 1 
ATOM 1426 O OE1 . GLU A 1 176 ? -16.997 -8.173  -2.844  1.00 75.65 176 A 1 
ATOM 1427 O OE2 . GLU A 1 176 ? -17.009 -8.780  -4.934  1.00 77.40 176 A 1 
ATOM 1428 N N   . LYS A 1 177 ? -20.163 -10.668 -8.030  1.00 89.58 177 A 1 
ATOM 1429 C CA  . LYS A 1 177 ? -20.910 -10.531 -9.289  1.00 90.40 177 A 1 
ATOM 1430 C C   . LYS A 1 177 ? -21.850 -9.325  -9.285  1.00 92.59 177 A 1 
ATOM 1431 O O   . LYS A 1 177 ? -22.971 -9.383  -9.800  1.00 91.36 177 A 1 
ATOM 1432 C CB  . LYS A 1 177 ? -21.613 -11.847 -9.644  1.00 89.37 177 A 1 
ATOM 1433 C CG  . LYS A 1 177 ? -20.621 -12.999 -9.804  1.00 86.57 177 A 1 
ATOM 1434 C CD  . LYS A 1 177 ? -21.348 -14.282 -10.204 1.00 81.34 177 A 1 
ATOM 1435 C CE  . LYS A 1 177 ? -20.312 -15.399 -10.357 1.00 74.63 177 A 1 
ATOM 1436 N NZ  . LYS A 1 177 ? -20.947 -16.682 -10.742 1.00 65.75 177 A 1 
ATOM 1437 N N   . GLU A 1 178 ? -21.417 -8.219  -8.702  1.00 90.30 178 A 1 
ATOM 1438 C CA  . GLU A 1 178 ? -22.244 -7.028  -8.514  1.00 91.54 178 A 1 
ATOM 1439 C C   . GLU A 1 178 ? -22.467 -6.282  -9.833  1.00 92.69 178 A 1 
ATOM 1440 O O   . GLU A 1 178 ? -21.527 -5.902  -10.532 1.00 92.35 178 A 1 
ATOM 1441 C CB  . GLU A 1 178 ? -21.622 -6.112  -7.445  1.00 90.64 178 A 1 
ATOM 1442 C CG  . GLU A 1 178 ? -22.550 -4.954  -7.047  1.00 83.01 178 A 1 
ATOM 1443 C CD  . GLU A 1 178 ? -21.888 -3.970  -6.061  1.00 81.24 178 A 1 
ATOM 1444 O OE1 . GLU A 1 178 ? -22.244 -2.759  -6.132  1.00 71.99 178 A 1 
ATOM 1445 O OE2 . GLU A 1 178 ? -21.020 -4.398  -5.279  1.00 73.29 178 A 1 
ATOM 1446 N N   . THR A 1 179 ? -23.723 -6.013  -10.153 1.00 93.43 179 A 1 
ATOM 1447 C CA  . THR A 1 179 ? -24.131 -5.215  -11.308 1.00 94.17 179 A 1 
ATOM 1448 C C   . THR A 1 179 ? -25.135 -4.136  -10.907 1.00 94.02 179 A 1 
ATOM 1449 O O   . THR A 1 179 ? -25.938 -4.318  -9.999  1.00 93.15 179 A 1 
ATOM 1450 C CB  . THR A 1 179 ? -24.706 -6.069  -12.449 1.00 94.02 179 A 1 
ATOM 1451 O OG1 . THR A 1 179 ? -25.935 -6.662  -12.091 1.00 89.56 179 A 1 
ATOM 1452 C CG2 . THR A 1 179 ? -23.768 -7.175  -12.921 1.00 88.50 179 A 1 
ATOM 1453 N N   . HIS A 1 180 ? -25.143 -3.017  -11.648 1.00 95.13 180 A 1 
ATOM 1454 C CA  . HIS A 1 180 ? -26.092 -1.923  -11.450 1.00 94.63 180 A 1 
ATOM 1455 C C   . HIS A 1 180 ? -26.883 -1.665  -12.731 1.00 95.24 180 A 1 
ATOM 1456 O O   . HIS A 1 180 ? -26.279 -1.493  -13.789 1.00 94.50 180 A 1 
ATOM 1457 C CB  . HIS A 1 180 ? -25.349 -0.667  -10.986 1.00 93.50 180 A 1 
ATOM 1458 C CG  . HIS A 1 180 ? -24.850 -0.780  -9.577  1.00 88.04 180 A 1 
ATOM 1459 N ND1 . HIS A 1 180 ? -25.498 -0.313  -8.439  1.00 73.28 180 A 1 
ATOM 1460 C CD2 . HIS A 1 180 ? -23.715 -1.421  -9.193  1.00 74.41 180 A 1 
ATOM 1461 C CE1 . HIS A 1 180 ? -24.752 -0.679  -7.394  1.00 75.30 180 A 1 
ATOM 1462 N NE2 . HIS A 1 180 ? -23.666 -1.348  -7.805  1.00 77.23 180 A 1 
ATOM 1463 N N   . PRO A 1 181 ? -28.231 -1.605  -12.680 1.00 95.29 181 A 1 
ATOM 1464 C CA  . PRO A 1 181 ? -29.026 -1.255  -13.845 1.00 94.87 181 A 1 
ATOM 1465 C C   . PRO A 1 181 ? -28.821 0.223   -14.216 1.00 94.91 181 A 1 
ATOM 1466 O O   . PRO A 1 181 ? -28.872 1.106   -13.367 1.00 93.83 181 A 1 
ATOM 1467 C CB  . PRO A 1 181 ? -30.477 -1.560  -13.446 1.00 94.06 181 A 1 
ATOM 1468 C CG  . PRO A 1 181 ? -30.473 -1.353  -11.930 1.00 92.51 181 A 1 
ATOM 1469 C CD  . PRO A 1 181 ? -29.069 -1.790  -11.509 1.00 94.86 181 A 1 
ATOM 1470 N N   . TYR A 1 182 ? -28.633 0.490   -15.504 1.00 94.53 182 A 1 
ATOM 1471 C CA  . TYR A 1 182 ? -28.500 1.844   -16.022 1.00 94.27 182 A 1 
ATOM 1472 C C   . TYR A 1 182 ? -29.136 1.985   -17.400 1.00 94.79 182 A 1 
ATOM 1473 O O   . TYR A 1 182 ? -28.864 1.198   -18.310 1.00 94.17 182 A 1 
ATOM 1474 C CB  . TYR A 1 182 ? -27.024 2.252   -16.054 1.00 93.67 182 A 1 
ATOM 1475 C CG  . TYR A 1 182 ? -26.823 3.699   -16.454 1.00 93.36 182 A 1 
ATOM 1476 C CD1 . TYR A 1 182 ? -26.191 4.028   -17.669 1.00 89.09 182 A 1 
ATOM 1477 C CD2 . TYR A 1 182 ? -27.304 4.713   -15.614 1.00 90.08 182 A 1 
ATOM 1478 C CE1 . TYR A 1 182 ? -26.028 5.384   -18.039 1.00 88.48 182 A 1 
ATOM 1479 C CE2 . TYR A 1 182 ? -27.151 6.065   -15.978 1.00 88.90 182 A 1 
ATOM 1480 C CZ  . TYR A 1 182 ? -26.520 6.405   -17.191 1.00 90.34 182 A 1 
ATOM 1481 O OH  . TYR A 1 182 ? -26.386 7.707   -17.534 1.00 88.61 182 A 1 
ATOM 1482 N N   . GLN A 1 183 ? -29.989 2.984   -17.553 1.00 94.11 183 A 1 
ATOM 1483 C CA  . GLN A 1 183 ? -30.695 3.219   -18.809 1.00 93.34 183 A 1 
ATOM 1484 C C   . GLN A 1 183 ? -29.828 4.015   -19.783 1.00 93.02 183 A 1 
ATOM 1485 O O   . GLN A 1 183 ? -29.401 5.123   -19.484 1.00 92.01 183 A 1 
ATOM 1486 C CB  . GLN A 1 183 ? -32.048 3.882   -18.513 1.00 92.26 183 A 1 
ATOM 1487 C CG  . GLN A 1 183 ? -32.908 3.974   -19.786 1.00 85.48 183 A 1 
ATOM 1488 C CD  . GLN A 1 183 ? -34.311 4.510   -19.523 1.00 81.34 183 A 1 
ATOM 1489 O OE1 . GLN A 1 183 ? -34.733 4.777   -18.416 1.00 73.57 183 A 1 
ATOM 1490 N NE2 . GLN A 1 183 ? -35.095 4.684   -20.564 1.00 68.30 183 A 1 
ATOM 1491 N N   . ILE A 1 184 ? -29.629 3.452   -20.974 1.00 92.97 184 A 1 
ATOM 1492 C CA  . ILE A 1 184 ? -28.960 4.095   -22.113 1.00 92.07 184 A 1 
ATOM 1493 C C   . ILE A 1 184 ? -29.960 4.073   -23.268 1.00 92.40 184 A 1 
ATOM 1494 O O   . ILE A 1 184 ? -30.346 3.007   -23.748 1.00 91.10 184 A 1 
ATOM 1495 C CB  . ILE A 1 184 ? -27.643 3.374   -22.478 1.00 91.57 184 A 1 
ATOM 1496 C CG1 . ILE A 1 184 ? -26.681 3.278   -21.267 1.00 90.65 184 A 1 
ATOM 1497 C CG2 . ILE A 1 184 ? -26.971 4.109   -23.655 1.00 90.72 184 A 1 
ATOM 1498 C CD1 . ILE A 1 184 ? -25.510 2.315   -21.490 1.00 87.15 184 A 1 
ATOM 1499 N N   . ASP A 1 185 ? -30.394 5.255   -23.677 1.00 91.17 185 A 1 
ATOM 1500 C CA  . ASP A 1 185 ? -31.478 5.435   -24.644 1.00 90.67 185 A 1 
ATOM 1501 C C   . ASP A 1 185 ? -32.747 4.664   -24.215 1.00 91.25 185 A 1 
ATOM 1502 O O   . ASP A 1 185 ? -33.375 5.015   -23.219 1.00 87.40 185 A 1 
ATOM 1503 C CB  . ASP A 1 185 ? -30.995 5.122   -26.068 1.00 89.34 185 A 1 
ATOM 1504 C CG  . ASP A 1 185 ? -29.768 5.934   -26.484 1.00 87.01 185 A 1 
ATOM 1505 O OD1 . ASP A 1 185 ? -29.790 7.162   -26.230 1.00 81.99 185 A 1 
ATOM 1506 O OD2 . ASP A 1 185 ? -28.842 5.340   -27.066 1.00 81.91 185 A 1 
ATOM 1507 N N   . LYS A 1 186 ? -33.139 3.633   -24.965 1.00 91.98 186 A 1 
ATOM 1508 C CA  . LYS A 1 186 ? -34.338 2.818   -24.710 1.00 92.64 186 A 1 
ATOM 1509 C C   . LYS A 1 186 ? -34.053 1.503   -23.970 1.00 93.90 186 A 1 
ATOM 1510 O O   . LYS A 1 186 ? -34.997 0.811   -23.618 1.00 91.27 186 A 1 
ATOM 1511 C CB  . LYS A 1 186 ? -35.068 2.538   -26.032 1.00 91.79 186 A 1 
ATOM 1512 C CG  . LYS A 1 186 ? -35.589 3.820   -26.691 1.00 86.40 186 A 1 
ATOM 1513 C CD  . LYS A 1 186 ? -36.376 3.471   -27.962 1.00 80.28 186 A 1 
ATOM 1514 C CE  . LYS A 1 186 ? -36.879 4.755   -28.624 1.00 74.15 186 A 1 
ATOM 1515 N NZ  . LYS A 1 186 ? -37.636 4.459   -29.869 1.00 62.00 186 A 1 
ATOM 1516 N N   . ASN A 1 187 ? -32.784 1.168   -23.755 1.00 93.71 187 A 1 
ATOM 1517 C CA  . ASN A 1 187 ? -32.363 -0.106  -23.186 1.00 94.14 187 A 1 
ATOM 1518 C C   . ASN A 1 187 ? -31.817 0.088   -21.767 1.00 94.80 187 A 1 
ATOM 1519 O O   . ASN A 1 187 ? -31.133 1.071   -21.492 1.00 93.32 187 A 1 
ATOM 1520 C CB  . ASN A 1 187 ? -31.329 -0.756  -24.109 1.00 93.57 187 A 1 
ATOM 1521 C CG  . ASN A 1 187 ? -31.878 -1.116  -25.478 1.00 92.81 187 A 1 
ATOM 1522 O OD1 . ASN A 1 187 ? -33.036 -1.452  -25.655 1.00 85.12 187 A 1 
ATOM 1523 N ND2 . ASN A 1 187 ? -31.073 -1.049  -26.500 1.00 85.94 187 A 1 
ATOM 1524 N N   . THR A 1 188 ? -32.074 -0.882  -20.893 1.00 94.26 188 A 1 
ATOM 1525 C CA  . THR A 1 188 ? -31.477 -0.918  -19.558 1.00 94.67 188 A 1 
ATOM 1526 C C   . THR A 1 188 ? -30.328 -1.918  -19.560 1.00 95.36 188 A 1 
ATOM 1527 O O   . THR A 1 188 ? -30.563 -3.123  -19.667 1.00 94.21 188 A 1 
ATOM 1528 C CB  . THR A 1 188 ? -32.510 -1.276  -18.479 1.00 93.62 188 A 1 
ATOM 1529 O OG1 . THR A 1 188 ? -33.558 -0.331  -18.513 1.00 89.11 188 A 1 
ATOM 1530 C CG2 . THR A 1 188 ? -31.913 -1.223  -17.074 1.00 89.16 188 A 1 
ATOM 1531 N N   . TYR A 1 189 ? -29.109 -1.429  -19.434 1.00 95.50 189 A 1 
ATOM 1532 C CA  . TYR A 1 189 ? -27.897 -2.243  -19.347 1.00 95.67 189 A 1 
ATOM 1533 C C   . TYR A 1 189 ? -27.573 -2.568  -17.894 1.00 95.91 189 A 1 
ATOM 1534 O O   . TYR A 1 189 ? -27.861 -1.784  -16.987 1.00 95.12 189 A 1 
ATOM 1535 C CB  . TYR A 1 189 ? -26.730 -1.524  -20.020 1.00 95.58 189 A 1 
ATOM 1536 C CG  . TYR A 1 189 ? -26.848 -1.452  -21.530 1.00 95.83 189 A 1 
ATOM 1537 C CD1 . TYR A 1 189 ? -26.190 -2.402  -22.326 1.00 92.49 189 A 1 
ATOM 1538 C CD2 . TYR A 1 189 ? -27.633 -0.451  -22.129 1.00 93.08 189 A 1 
ATOM 1539 C CE1 . TYR A 1 189 ? -26.303 -2.359  -23.732 1.00 91.92 189 A 1 
ATOM 1540 C CE2 . TYR A 1 189 ? -27.757 -0.408  -23.529 1.00 92.16 189 A 1 
ATOM 1541 C CZ  . TYR A 1 189 ? -27.099 -1.356  -24.334 1.00 93.95 189 A 1 
ATOM 1542 O OH  . TYR A 1 189 ? -27.229 -1.316  -25.681 1.00 92.84 189 A 1 
ATOM 1543 N N   . LYS A 1 190 ? -26.909 -3.702  -17.686 1.00 96.19 190 A 1 
ATOM 1544 C CA  . LYS A 1 190 ? -26.205 -4.015  -16.444 1.00 96.13 190 A 1 
ATOM 1545 C C   . LYS A 1 190 ? -24.800 -3.443  -16.525 1.00 96.76 190 A 1 
ATOM 1546 O O   . LYS A 1 190 ? -24.073 -3.696  -17.481 1.00 95.95 190 A 1 
ATOM 1547 C CB  . LYS A 1 190 ? -26.195 -5.526  -16.217 1.00 95.57 190 A 1 
ATOM 1548 C CG  . LYS A 1 190 ? -27.604 -6.135  -16.146 1.00 92.50 190 A 1 
ATOM 1549 C CD  . LYS A 1 190 ? -28.447 -5.508  -15.044 1.00 87.57 190 A 1 
ATOM 1550 C CE  . LYS A 1 190 ? -29.785 -6.239  -14.944 1.00 82.08 190 A 1 
ATOM 1551 N NZ  . LYS A 1 190 ? -29.923 -6.896  -13.620 1.00 71.33 190 A 1 
ATOM 1552 N N   . MET A 1 191 ? -24.439 -2.614  -15.545 1.00 96.33 191 A 1 
ATOM 1553 C CA  . MET A 1 191 ? -23.152 -1.927  -15.476 1.00 96.32 191 A 1 
ATOM 1554 C C   . MET A 1 191 ? -22.311 -2.545  -14.368 1.00 96.49 191 A 1 
ATOM 1555 O O   . MET A 1 191 ? -22.822 -2.813  -13.281 1.00 95.83 191 A 1 
ATOM 1556 C CB  . MET A 1 191 ? -23.360 -0.429  -15.221 1.00 95.82 191 A 1 
ATOM 1557 C CG  . MET A 1 191 ? -24.284 0.268   -16.231 1.00 94.21 191 A 1 
ATOM 1558 S SD  . MET A 1 191 ? -23.700 0.358   -17.958 1.00 93.39 191 A 1 
ATOM 1559 C CE  . MET A 1 191 ? -22.227 1.382   -17.753 1.00 86.04 191 A 1 
ATOM 1560 N N   . ILE A 1 192 ? -21.028 -2.693  -14.627 1.00 95.84 192 A 1 
ATOM 1561 C CA  . ILE A 1 192 ? -20.031 -3.131  -13.646 1.00 95.77 192 A 1 
ATOM 1562 C C   . ILE A 1 192 ? -19.028 -2.010  -13.359 1.00 95.92 192 A 1 
ATOM 1563 O O   . ILE A 1 192 ? -18.662 -1.239  -14.257 1.00 95.79 192 A 1 
ATOM 1564 C CB  . ILE A 1 192 ? -19.322 -4.424  -14.080 1.00 95.61 192 A 1 
ATOM 1565 C CG1 . ILE A 1 192 ? -18.630 -4.307  -15.451 1.00 93.89 192 A 1 
ATOM 1566 C CG2 . ILE A 1 192 ? -20.335 -5.581  -14.046 1.00 92.79 192 A 1 
ATOM 1567 C CD1 . ILE A 1 192 ? -17.742 -5.504  -15.797 1.00 93.24 192 A 1 
ATOM 1568 N N   . LYS A 1 193 ? -18.582 -1.925  -12.103 1.00 95.01 193 A 1 
ATOM 1569 C CA  . LYS A 1 193 ? -17.544 -0.973  -11.676 1.00 94.56 193 A 1 
ATOM 1570 C C   . LYS A 1 193 ? -16.176 -1.543  -12.019 1.00 94.46 193 A 1 
ATOM 1571 O O   . LYS A 1 193 ? -15.816 -2.625  -11.558 1.00 93.88 193 A 1 
ATOM 1572 C CB  . LYS A 1 193 ? -17.720 -0.670  -10.177 1.00 93.59 193 A 1 
ATOM 1573 C CG  . LYS A 1 193 ? -16.967 0.598   -9.734  1.00 91.72 193 A 1 
ATOM 1574 C CD  . LYS A 1 193 ? -17.238 0.895   -8.245  1.00 89.09 193 A 1 
ATOM 1575 C CE  . LYS A 1 193 ? -16.572 2.198   -7.779  1.00 84.11 193 A 1 
ATOM 1576 N NZ  . LYS A 1 193 ? -16.812 2.481   -6.344  1.00 77.35 193 A 1 
ATOM 1577 N N   . CYS A 1 194 ? -15.418 -0.838  -12.840 1.00 95.34 194 A 1 
ATOM 1578 C CA  . CYS A 1 194 ? -14.123 -1.266  -13.347 1.00 95.01 194 A 1 
ATOM 1579 C C   . CYS A 1 194 ? -13.040 -0.226  -13.074 1.00 94.66 194 A 1 
ATOM 1580 O O   . CYS A 1 194 ? -13.304 0.972   -13.023 1.00 93.77 194 A 1 
ATOM 1581 C CB  . CYS A 1 194 ? -14.225 -1.535  -14.855 1.00 95.03 194 A 1 
ATOM 1582 S SG  . CYS A 1 194 ? -15.291 -2.957  -15.200 1.00 92.94 194 A 1 
ATOM 1583 N N   . ARG A 1 195 ? -11.795 -0.685  -12.985 1.00 93.76 195 A 1 
ATOM 1584 C CA  . ARG A 1 195 ? -10.594 0.150   -13.094 1.00 92.90 195 A 1 
ATOM 1585 C C   . ARG A 1 195 ? -9.973  -0.021  -14.481 1.00 93.36 195 A 1 
ATOM 1586 O O   . ARG A 1 195 ? -9.888  -1.137  -14.979 1.00 92.72 195 A 1 
ATOM 1587 C CB  . ARG A 1 195 ? -9.625  -0.208  -11.961 1.00 91.35 195 A 1 
ATOM 1588 C CG  . ARG A 1 195 ? -8.405  0.710   -11.907 1.00 87.18 195 A 1 
ATOM 1589 C CD  . ARG A 1 195 ? -7.522  0.424   -10.694 1.00 84.27 195 A 1 
ATOM 1590 N NE  . ARG A 1 195 ? -6.882  -0.912  -10.784 1.00 76.34 195 A 1 
ATOM 1591 C CZ  . ARG A 1 195 ? -5.668  -1.229  -10.360 1.00 71.26 195 A 1 
ATOM 1592 N NH1 . ARG A 1 195 ? -4.892  -0.376  -9.758  1.00 63.60 195 A 1 
ATOM 1593 N NH2 . ARG A 1 195 ? -5.209  -2.436  -10.540 1.00 62.50 195 A 1 
ATOM 1594 N N   . VAL A 1 196 ? -9.523  1.071   -15.099 1.00 92.24 196 A 1 
ATOM 1595 C CA  . VAL A 1 196 ? -8.745  1.005   -16.345 1.00 92.17 196 A 1 
ATOM 1596 C C   . VAL A 1 196 ? -7.300  0.640   -15.994 1.00 91.25 196 A 1 
ATOM 1597 O O   . VAL A 1 196 ? -6.586  1.453   -15.422 1.00 89.77 196 A 1 
ATOM 1598 C CB  . VAL A 1 196 ? -8.808  2.323   -17.135 1.00 92.99 196 A 1 
ATOM 1599 C CG1 . VAL A 1 196 ? -8.072  2.199   -18.471 1.00 89.66 196 A 1 
ATOM 1600 C CG2 . VAL A 1 196 ? -10.261 2.730   -17.442 1.00 87.76 196 A 1 
ATOM 1601 N N   . VAL A 1 197 ? -6.873  -0.581  -16.316 1.00 92.73 197 A 1 
ATOM 1602 C CA  . VAL A 1 197 ? -5.537  -1.099  -15.982 1.00 91.47 197 A 1 
ATOM 1603 C C   . VAL A 1 197 ? -4.525  -0.765  -17.075 1.00 91.99 197 A 1 
ATOM 1604 O O   . VAL A 1 197 ? -3.384  -0.426  -16.780 1.00 90.40 197 A 1 
ATOM 1605 C CB  . VAL A 1 197 ? -5.578  -2.618  -15.751 1.00 89.86 197 A 1 
ATOM 1606 C CG1 . VAL A 1 197 ? -4.209  -3.205  -15.397 1.00 83.05 197 A 1 
ATOM 1607 C CG2 . VAL A 1 197 ? -6.537  -2.966  -14.606 1.00 82.37 197 A 1 
ATOM 1608 N N   . GLU A 1 198 ? -4.948  -0.834  -18.330 1.00 90.30 198 A 1 
ATOM 1609 C CA  . GLU A 1 198 ? -4.108  -0.531  -19.485 1.00 91.06 198 A 1 
ATOM 1610 C C   . GLU A 1 198 ? -4.944  0.170   -20.558 1.00 92.06 198 A 1 
ATOM 1611 O O   . GLU A 1 198 ? -6.092  -0.204  -20.809 1.00 91.76 198 A 1 
ATOM 1612 C CB  . GLU A 1 198 ? -3.485  -1.836  -20.018 1.00 89.90 198 A 1 
ATOM 1613 C CG  . GLU A 1 198 ? -2.341  -1.608  -21.021 1.00 84.01 198 A 1 
ATOM 1614 C CD  . GLU A 1 198 ? -1.888  -2.910  -21.712 1.00 85.41 198 A 1 
ATOM 1615 O OE1 . GLU A 1 198 ? -1.474  -2.818  -22.893 1.00 76.77 198 A 1 
ATOM 1616 O OE2 . GLU A 1 198 ? -2.032  -4.010  -21.130 1.00 77.99 198 A 1 
ATOM 1617 N N   . ASN A 1 199 ? -4.387  1.192   -21.208 1.00 92.23 199 A 1 
ATOM 1618 C CA  . ASN A 1 199 ? -5.032  1.812   -22.362 1.00 91.72 199 A 1 
ATOM 1619 C C   . ASN A 1 199 ? -4.730  1.019   -23.647 1.00 92.78 199 A 1 
ATOM 1620 O O   . ASN A 1 199 ? -3.649  0.462   -23.813 1.00 91.44 199 A 1 
ATOM 1621 C CB  . ASN A 1 199 ? -4.578  3.266   -22.496 1.00 89.37 199 A 1 
ATOM 1622 C CG  . ASN A 1 199 ? -5.074  4.168   -21.380 1.00 87.23 199 A 1 
ATOM 1623 O OD1 . ASN A 1 199 ? -4.287  4.791   -20.693 1.00 78.87 199 A 1 
ATOM 1624 N ND2 . ASN A 1 199 ? -6.357  4.325   -21.203 1.00 78.32 199 A 1 
ATOM 1625 N N   . GLY A 1 200 ? -5.658  1.051   -24.602 1.00 93.04 200 A 1 
ATOM 1626 C CA  . GLY A 1 200 ? -5.422  0.504   -25.931 1.00 92.41 200 A 1 
ATOM 1627 C C   . GLY A 1 200 ? -4.298  1.232   -26.675 1.00 92.35 200 A 1 
ATOM 1628 O O   . GLY A 1 200 ? -4.017  2.406   -26.432 1.00 89.42 200 A 1 
ATOM 1629 N N   . LYS A 1 201 ? -3.661  0.542   -27.640 1.00 91.69 201 A 1 
ATOM 1630 C CA  . LYS A 1 201 ? -2.487  1.066   -28.371 1.00 89.59 201 A 1 
ATOM 1631 C C   . LYS A 1 201 ? -2.738  2.393   -29.107 1.00 90.80 201 A 1 
ATOM 1632 O O   . LYS A 1 201 ? -1.808  3.163   -29.306 1.00 86.78 201 A 1 
ATOM 1633 C CB  . LYS A 1 201 ? -1.972  0.017   -29.365 1.00 85.82 201 A 1 
ATOM 1634 C CG  . LYS A 1 201 ? -1.402  -1.227  -28.663 1.00 78.72 201 A 1 
ATOM 1635 C CD  . LYS A 1 201 ? -0.789  -2.210  -29.674 1.00 71.40 201 A 1 
ATOM 1636 C CE  . LYS A 1 201 ? -0.217  -3.412  -28.914 1.00 65.09 201 A 1 
ATOM 1637 N NZ  . LYS A 1 201 ? 0.434   -4.404  -29.816 1.00 56.34 201 A 1 
ATOM 1638 N N   . SER A 1 202 ? -3.975  2.653   -29.511 1.00 88.70 202 A 1 
ATOM 1639 C CA  . SER A 1 202 ? -4.395  3.867   -30.224 1.00 90.08 202 A 1 
ATOM 1640 C C   . SER A 1 202 ? -5.137  4.875   -29.339 1.00 91.41 202 A 1 
ATOM 1641 O O   . SER A 1 202 ? -5.903  5.687   -29.856 1.00 87.78 202 A 1 
ATOM 1642 C CB  . SER A 1 202 ? -5.227  3.477   -31.458 1.00 88.79 202 A 1 
ATOM 1643 O OG  . SER A 1 202 ? -6.359  2.732   -31.075 1.00 82.31 202 A 1 
ATOM 1644 N N   . ALA A 1 203 ? -4.951  4.802   -28.009 1.00 89.71 203 A 1 
ATOM 1645 C CA  . ALA A 1 203 ? -5.665  5.632   -27.051 1.00 89.57 203 A 1 
ATOM 1646 C C   . ALA A 1 203 ? -5.414  7.135   -27.269 1.00 89.52 203 A 1 
ATOM 1647 O O   . ALA A 1 203 ? -4.272  7.603   -27.364 1.00 86.90 203 A 1 
ATOM 1648 C CB  . ALA A 1 203 ? -5.281  5.203   -25.634 1.00 88.43 203 A 1 
ATOM 1649 N N   . SER A 1 204 ? -6.511  7.902   -27.283 1.00 89.84 204 A 1 
ATOM 1650 C CA  . SER A 1 204 ? -6.492  9.365   -27.293 1.00 88.48 204 A 1 
ATOM 1651 C C   . SER A 1 204 ? -6.018  9.938   -25.947 1.00 87.36 204 A 1 
ATOM 1652 O O   . SER A 1 204 ? -5.956  9.242   -24.937 1.00 84.77 204 A 1 
ATOM 1653 C CB  . SER A 1 204 ? -7.894  9.885   -27.637 1.00 88.73 204 A 1 
ATOM 1654 O OG  . SER A 1 204 ? -8.779  9.639   -26.575 1.00 87.77 204 A 1 
ATOM 1655 N N   . GLY A 1 205 ? -5.728  11.243  -25.900 1.00 84.91 205 A 1 
ATOM 1656 C CA  . GLY A 1 205 ? -5.356  11.915  -24.642 1.00 82.68 205 A 1 
ATOM 1657 C C   . GLY A 1 205 ? -6.420  11.791  -23.543 1.00 83.41 205 A 1 
ATOM 1658 O O   . GLY A 1 205 ? -6.080  11.581  -22.383 1.00 80.16 205 A 1 
ATOM 1659 N N   . SER A 1 206 ? -7.712  11.836  -23.910 1.00 86.44 206 A 1 
ATOM 1660 C CA  . SER A 1 206 ? -8.817  11.657  -22.956 1.00 85.80 206 A 1 
ATOM 1661 C C   . SER A 1 206 ? -8.946  10.227  -22.426 1.00 86.43 206 A 1 
ATOM 1662 O O   . SER A 1 206 ? -9.361  10.039  -21.289 1.00 83.70 206 A 1 
ATOM 1663 C CB  . SER A 1 206 ? -10.148 12.100  -23.581 1.00 84.40 206 A 1 
ATOM 1664 O OG  . SER A 1 206 ? -10.387 11.482  -24.833 1.00 77.22 206 A 1 
ATOM 1665 N N   . GLU A 1 207 ? -8.577  9.216   -23.223 1.00 90.34 207 A 1 
ATOM 1666 C CA  . GLU A 1 207 ? -8.516  7.820   -22.778 1.00 89.39 207 A 1 
ATOM 1667 C C   . GLU A 1 207 ? -7.326  7.585   -21.845 1.00 88.19 207 A 1 
ATOM 1668 O O   . GLU A 1 207 ? -7.470  6.956   -20.802 1.00 85.85 207 A 1 
ATOM 1669 C CB  . GLU A 1 207 ? -8.385  6.890   -23.983 1.00 88.18 207 A 1 
ATOM 1670 C CG  . GLU A 1 207 ? -9.640  6.817   -24.843 1.00 85.53 207 A 1 
ATOM 1671 C CD  . GLU A 1 207 ? -9.332  6.068   -26.134 1.00 86.80 207 A 1 
ATOM 1672 O OE1 . GLU A 1 207 ? -9.243  6.740   -27.187 1.00 79.38 207 A 1 
ATOM 1673 O OE2 . GLU A 1 207 ? -9.126  4.844   -26.056 1.00 81.09 207 A 1 
ATOM 1674 N N   . LYS A 1 208 ? -6.154  8.136   -22.184 1.00 84.00 208 A 1 
ATOM 1675 C CA  . LYS A 1 208 ? -4.948  8.047   -21.350 1.00 80.32 208 A 1 
ATOM 1676 C C   . LYS A 1 208 ? -5.163  8.635   -19.958 1.00 80.25 208 A 1 
ATOM 1677 O O   . LYS A 1 208 ? -4.700  8.061   -18.987 1.00 77.91 208 A 1 
ATOM 1678 C CB  . LYS A 1 208 ? -3.766  8.726   -22.051 1.00 78.90 208 A 1 
ATOM 1679 C CG  . LYS A 1 208 ? -3.290  7.923   -23.267 1.00 78.91 208 A 1 
ATOM 1680 C CD  . LYS A 1 208 ? -2.132  8.641   -23.962 1.00 75.70 208 A 1 
ATOM 1681 C CE  . LYS A 1 208 ? -1.686  7.836   -25.182 1.00 70.95 208 A 1 
ATOM 1682 N NZ  . LYS A 1 208 ? -0.557  8.501   -25.876 1.00 63.53 208 A 1 
ATOM 1683 N N   . ALA A 1 209 ? -5.937  9.708   -19.851 1.00 80.02 209 A 1 
ATOM 1684 C CA  . ALA A 1 209 ? -6.305  10.316  -18.570 1.00 78.54 209 A 1 
ATOM 1685 C C   . ALA A 1 209 ? -7.172  9.406   -17.666 1.00 80.22 209 A 1 
ATOM 1686 O O   . ALA A 1 209 ? -7.309  9.685   -16.478 1.00 78.17 209 A 1 
ATOM 1687 C CB  . ALA A 1 209 ? -7.019  11.638  -18.872 1.00 76.33 209 A 1 
ATOM 1688 N N   . LEU A 1 210 ? -7.767  8.341   -18.220 1.00 84.62 210 A 1 
ATOM 1689 C CA  . LEU A 1 210 ? -8.536  7.353   -17.450 1.00 85.91 210 A 1 
ATOM 1690 C C   . LEU A 1 210 ? -7.682  6.181   -16.939 1.00 86.62 210 A 1 
ATOM 1691 O O   . LEU A 1 210 ? -8.217  5.329   -16.243 1.00 86.10 210 A 1 
ATOM 1692 C CB  . LEU A 1 210 ? -9.738  6.852   -18.276 1.00 87.75 210 A 1 
ATOM 1693 C CG  . LEU A 1 210 ? -10.810 7.921   -18.568 1.00 87.39 210 A 1 
ATOM 1694 C CD1 . LEU A 1 210 ? -11.916 7.298   -19.415 1.00 83.12 210 A 1 
ATOM 1695 C CD2 . LEU A 1 210 ? -11.459 8.463   -17.290 1.00 83.77 210 A 1 
ATOM 1696 N N   . LEU A 1 211 ? -6.383  6.125   -17.229 1.00 84.12 211 A 1 
ATOM 1697 C CA  . LEU A 1 211 ? -5.498  5.104   -16.666 1.00 82.49 211 A 1 
ATOM 1698 C C   . LEU A 1 211 ? -5.560  5.137   -15.130 1.00 80.78 211 A 1 
ATOM 1699 O O   . LEU A 1 211 ? -5.490  6.206   -14.523 1.00 77.99 211 A 1 
ATOM 1700 C CB  . LEU A 1 211 ? -4.071  5.310   -17.189 1.00 82.32 211 A 1 
ATOM 1701 C CG  . LEU A 1 211 ? -3.092  4.191   -16.797 1.00 80.74 211 A 1 
ATOM 1702 C CD1 . LEU A 1 211 ? -3.446  2.860   -17.466 1.00 76.68 211 A 1 
ATOM 1703 C CD2 . LEU A 1 211 ? -1.675  4.578   -17.231 1.00 75.15 211 A 1 
ATOM 1704 N N   . ASN A 1 212 ? -5.722  3.969   -14.511 1.00 84.97 212 A 1 
ATOM 1705 C CA  . ASN A 1 212 ? -5.937  3.757   -13.077 1.00 82.53 212 A 1 
ATOM 1706 C C   . ASN A 1 212 ? -7.189  4.444   -12.488 1.00 83.43 212 A 1 
ATOM 1707 O O   . ASN A 1 212 ? -7.362  4.433   -11.274 1.00 81.17 212 A 1 
ATOM 1708 C CB  . ASN A 1 212 ? -4.650  4.071   -12.299 1.00 79.55 212 A 1 
ATOM 1709 C CG  . ASN A 1 212 ? -3.495  3.188   -12.722 1.00 74.44 212 A 1 
ATOM 1710 O OD1 . ASN A 1 212 ? -3.649  1.994   -12.954 1.00 69.56 212 A 1 
ATOM 1711 N ND2 . ASN A 1 212 ? -2.305  3.728   -12.826 1.00 65.80 212 A 1 
ATOM 1712 N N   . LYS A 1 213 ? -8.087  4.993   -13.321 1.00 84.14 213 A 1 
ATOM 1713 C CA  . LYS A 1 213 ? -9.347  5.580   -12.848 1.00 85.51 213 A 1 
ATOM 1714 C C   . LYS A 1 213 ? -10.466 4.551   -12.830 1.00 89.41 213 A 1 
ATOM 1715 O O   . LYS A 1 213 ? -10.472 3.586   -13.595 1.00 88.96 213 A 1 
ATOM 1716 C CB  . LYS A 1 213 ? -9.726  6.832   -13.656 1.00 82.85 213 A 1 
ATOM 1717 C CG  . LYS A 1 213 ? -8.676  7.947   -13.637 1.00 79.87 213 A 1 
ATOM 1718 C CD  . LYS A 1 213 ? -8.360  8.471   -12.219 1.00 74.59 213 A 1 
ATOM 1719 C CE  . LYS A 1 213 ? -7.337  9.600   -12.270 1.00 67.54 213 A 1 
ATOM 1720 N NZ  . LYS A 1 213 ? -6.906  10.019  -10.912 1.00 59.91 213 A 1 
ATOM 1721 N N   . ILE A 1 214 ? -11.435 4.798   -11.947 1.00 89.26 214 A 1 
ATOM 1722 C CA  . ILE A 1 214 ? -12.660 4.023   -11.844 1.00 89.81 214 A 1 
ATOM 1723 C C   . ILE A 1 214 ? -13.646 4.473   -12.917 1.00 91.34 214 A 1 
ATOM 1724 O O   . ILE A 1 214 ? -13.895 5.663   -13.099 1.00 90.64 214 A 1 
ATOM 1725 C CB  . ILE A 1 214 ? -13.256 4.109   -10.421 1.00 88.67 214 A 1 
ATOM 1726 C CG1 . ILE A 1 214 ? -12.245 3.700   -9.323  1.00 86.37 214 A 1 
ATOM 1727 C CG2 . ILE A 1 214 ? -14.527 3.256   -10.325 1.00 86.29 214 A 1 
ATOM 1728 C CD1 . ILE A 1 214 ? -11.575 2.335   -9.518  1.00 80.00 214 A 1 
ATOM 1729 N N   . VAL A 1 215 ? -14.216 3.499   -13.625 1.00 93.17 215 A 1 
ATOM 1730 C CA  . VAL A 1 215 ? -15.192 3.684   -14.694 1.00 94.06 215 A 1 
ATOM 1731 C C   . VAL A 1 215 ? -16.292 2.638   -14.588 1.00 95.16 215 A 1 
ATOM 1732 O O   . VAL A 1 215 ? -16.124 1.600   -13.956 1.00 95.49 215 A 1 
ATOM 1733 C CB  . VAL A 1 215 ? -14.527 3.637   -16.087 1.00 94.46 215 A 1 
ATOM 1734 C CG1 . VAL A 1 215 ? -13.449 4.713   -16.259 1.00 92.31 215 A 1 
ATOM 1735 C CG2 . VAL A 1 215 ? -13.910 2.265   -16.416 1.00 91.56 215 A 1 
ATOM 1736 N N   . TRP A 1 216 ? -17.408 2.891   -15.237 1.00 95.59 216 A 1 
ATOM 1737 C CA  . TRP A 1 216 ? -18.513 1.951   -15.364 1.00 96.02 216 A 1 
ATOM 1738 C C   . TRP A 1 216 ? -18.588 1.419   -16.790 1.00 96.47 216 A 1 
ATOM 1739 O O   . TRP A 1 216 ? -18.608 2.195   -17.753 1.00 95.77 216 A 1 
ATOM 1740 C CB  . TRP A 1 216 ? -19.799 2.624   -14.918 1.00 95.62 216 A 1 
ATOM 1741 C CG  . TRP A 1 216 ? -19.871 2.881   -13.448 1.00 95.37 216 A 1 
ATOM 1742 C CD1 . TRP A 1 216 ? -19.447 3.996   -12.801 1.00 93.43 216 A 1 
ATOM 1743 C CD2 . TRP A 1 216 ? -20.380 1.996   -12.420 1.00 94.92 216 A 1 
ATOM 1744 N NE1 . TRP A 1 216 ? -19.674 3.860   -11.452 1.00 92.73 216 A 1 
ATOM 1745 C CE2 . TRP A 1 216 ? -20.258 2.647   -11.161 1.00 93.67 216 A 1 
ATOM 1746 C CE3 . TRP A 1 216 ? -20.946 0.704   -12.430 1.00 93.28 216 A 1 
ATOM 1747 C CZ2 . TRP A 1 216 ? -20.690 2.053   -9.971  1.00 92.81 216 A 1 
ATOM 1748 C CZ3 . TRP A 1 216 ? -21.379 0.095   -11.236 1.00 92.40 216 A 1 
ATOM 1749 C CH2 . TRP A 1 216 ? -21.254 0.772   -10.011 1.00 91.44 216 A 1 
ATOM 1750 N N   . PHE A 1 217 ? -18.629 0.095   -16.934 1.00 95.72 217 A 1 
ATOM 1751 C CA  . PHE A 1 217 ? -18.708 -0.607  -18.206 1.00 95.87 217 A 1 
ATOM 1752 C C   . PHE A 1 217 ? -20.010 -1.410  -18.296 1.00 96.10 217 A 1 
ATOM 1753 O O   . PHE A 1 217 ? -20.464 -1.973  -17.306 1.00 95.73 217 A 1 
ATOM 1754 C CB  . PHE A 1 217 ? -17.473 -1.509  -18.348 1.00 95.65 217 A 1 
ATOM 1755 C CG  . PHE A 1 217 ? -17.446 -2.280  -19.647 1.00 95.78 217 A 1 
ATOM 1756 C CD1 . PHE A 1 217 ? -17.692 -3.672  -19.662 1.00 91.91 217 A 1 
ATOM 1757 C CD2 . PHE A 1 217 ? -17.208 -1.610  -20.856 1.00 91.98 217 A 1 
ATOM 1758 C CE1 . PHE A 1 217 ? -17.696 -4.373  -20.881 1.00 90.90 217 A 1 
ATOM 1759 C CE2 . PHE A 1 217 ? -17.217 -2.314  -22.073 1.00 90.69 217 A 1 
ATOM 1760 C CZ  . PHE A 1 217 ? -17.456 -3.699  -22.086 1.00 93.07 217 A 1 
ATOM 1761 N N   . ALA A 1 218 ? -20.619 -1.449  -19.472 1.00 95.65 218 A 1 
ATOM 1762 C CA  . ALA A 1 218 ? -21.814 -2.272  -19.692 1.00 95.11 218 A 1 
ATOM 1763 C C   . ALA A 1 218 ? -21.408 -3.750  -19.819 1.00 95.16 218 A 1 
ATOM 1764 O O   . ALA A 1 218 ? -20.772 -4.121  -20.803 1.00 94.21 218 A 1 
ATOM 1765 C CB  . ALA A 1 218 ? -22.555 -1.763  -20.933 1.00 94.61 218 A 1 
ATOM 1766 N N   . SER A 1 219 ? -21.760 -4.568  -18.827 1.00 94.62 219 A 1 
ATOM 1767 C CA  . SER A 1 219 ? -21.470 -6.009  -18.785 1.00 93.85 219 A 1 
ATOM 1768 C C   . SER A 1 219 ? -22.533 -6.860  -19.459 1.00 93.56 219 A 1 
ATOM 1769 O O   . SER A 1 219 ? -22.221 -7.961  -19.910 1.00 92.57 219 A 1 
ATOM 1770 C CB  . SER A 1 219 ? -21.323 -6.469  -17.340 1.00 94.27 219 A 1 
ATOM 1771 O OG  . SER A 1 219 ? -22.488 -6.172  -16.594 1.00 93.28 219 A 1 
ATOM 1772 N N   . GLY A 1 220 ? -23.765 -6.357  -19.529 1.00 94.28 220 A 1 
ATOM 1773 C CA  . GLY A 1 220 ? -24.867 -7.106  -20.089 1.00 94.24 220 A 1 
ATOM 1774 C C   . GLY A 1 220 ? -26.077 -6.259  -20.475 1.00 95.38 220 A 1 
ATOM 1775 O O   . GLY A 1 220 ? -26.250 -5.133  -20.005 1.00 94.19 220 A 1 
ATOM 1776 N N   . LEU A 1 221 ? -26.909 -6.819  -21.354 1.00 92.90 221 A 1 
ATOM 1777 C CA  . LEU A 1 221 ? -28.180 -6.255  -21.810 1.00 92.50 221 A 1 
ATOM 1778 C C   . LEU A 1 221 ? -29.340 -7.245  -21.619 1.00 92.60 221 A 1 
ATOM 1779 O O   . LEU A 1 221 ? -30.378 -6.866  -21.089 1.00 87.61 221 A 1 
ATOM 1780 C CB  . LEU A 1 221 ? -28.038 -5.835  -23.282 1.00 91.82 221 A 1 
ATOM 1781 C CG  . LEU A 1 221 ? -29.349 -5.350  -23.933 1.00 90.42 221 A 1 
ATOM 1782 C CD1 . LEU A 1 221 ? -29.926 -4.114  -23.240 1.00 84.91 221 A 1 
ATOM 1783 C CD2 . LEU A 1 221 ? -29.095 -4.988  -25.399 1.00 86.42 221 A 1 
ATOM 1784 N N   . ASN A 1 222 ? -29.163 -8.503  -22.045 1.00 92.25 222 A 1 
ATOM 1785 C CA  . ASN A 1 222 ? -30.179 -9.561  -21.940 1.00 91.21 222 A 1 
ATOM 1786 C C   . ASN A 1 222 ? -30.005 -10.390 -20.664 1.00 92.17 222 A 1 
ATOM 1787 O O   . ASN A 1 222 ? -30.993 -10.865 -20.096 1.00 88.17 222 A 1 
ATOM 1788 C CB  . ASN A 1 222 ? -30.122 -10.448 -23.188 1.00 90.93 222 A 1 
ATOM 1789 C CG  . ASN A 1 222 ? -30.211 -9.676  -24.482 1.00 89.11 222 A 1 
ATOM 1790 O OD1 . ASN A 1 222 ? -31.221 -9.083  -24.828 1.00 80.52 222 A 1 
ATOM 1791 N ND2 . ASN A 1 222 ? -29.139 -9.649  -25.256 1.00 80.45 222 A 1 
ATOM 1792 N N   . SER A 1 223 ? -28.757 -10.552 -20.200 1.00 90.69 223 A 1 
ATOM 1793 C CA  . SER A 1 223 ? -28.391 -11.086 -18.892 1.00 90.92 223 A 1 
ATOM 1794 C C   . SER A 1 223 ? -27.471 -10.101 -18.162 1.00 91.70 223 A 1 
ATOM 1795 O O   . SER A 1 223 ? -27.189 -9.015  -18.671 1.00 89.52 223 A 1 
ATOM 1796 C CB  . SER A 1 223 ? -27.743 -12.476 -19.048 1.00 90.26 223 A 1 
ATOM 1797 O OG  . SER A 1 223 ? -26.375 -12.349 -19.380 1.00 87.99 223 A 1 
ATOM 1798 N N   . ASP A 1 224 ? -27.016 -10.441 -16.962 1.00 90.97 224 A 1 
ATOM 1799 C CA  . ASP A 1 224 ? -26.087 -9.576  -16.232 1.00 91.81 224 A 1 
ATOM 1800 C C   . ASP A 1 224 ? -24.709 -9.475  -16.898 1.00 92.79 224 A 1 
ATOM 1801 O O   . ASP A 1 224 ? -24.020 -8.468  -16.719 1.00 90.43 224 A 1 
ATOM 1802 C CB  . ASP A 1 224 ? -25.996 -10.038 -14.758 1.00 90.54 224 A 1 
ATOM 1803 C CG  . ASP A 1 224 ? -27.235 -9.698  -13.915 1.00 89.71 224 A 1 
ATOM 1804 O OD1 . ASP A 1 224 ? -28.036 -8.818  -14.312 1.00 84.46 224 A 1 
ATOM 1805 O OD2 . ASP A 1 224 ? -27.381 -10.268 -12.824 1.00 85.40 224 A 1 
ATOM 1806 N N   . PHE A 1 225 ? -24.312 -10.466 -17.706 1.00 92.24 225 A 1 
ATOM 1807 C CA  . PHE A 1 225 ? -22.946 -10.606 -18.219 1.00 92.04 225 A 1 
ATOM 1808 C C   . PHE A 1 225 ? -22.841 -11.016 -19.693 1.00 92.45 225 A 1 
ATOM 1809 O O   . PHE A 1 225 ? -21.745 -11.328 -20.149 1.00 89.94 225 A 1 
ATOM 1810 C CB  . PHE A 1 225 ? -22.168 -11.578 -17.315 1.00 90.97 225 A 1 
ATOM 1811 C CG  . PHE A 1 225 ? -22.109 -11.169 -15.860 1.00 91.37 225 A 1 
ATOM 1812 C CD1 . PHE A 1 225 ? -21.387 -10.030 -15.468 1.00 88.28 225 A 1 
ATOM 1813 C CD2 . PHE A 1 225 ? -22.818 -11.912 -14.890 1.00 88.99 225 A 1 
ATOM 1814 C CE1 . PHE A 1 225 ? -21.365 -9.623  -14.122 1.00 87.57 225 A 1 
ATOM 1815 C CE2 . PHE A 1 225 ? -22.790 -11.509 -13.542 1.00 88.02 225 A 1 
ATOM 1816 C CZ  . PHE A 1 225 ? -22.077 -10.364 -13.155 1.00 90.02 225 A 1 
ATOM 1817 N N   . ASP A 1 226 ? -23.920 -10.979 -20.482 1.00 91.68 226 A 1 
ATOM 1818 C CA  . ASP A 1 226 ? -23.901 -11.431 -21.884 1.00 90.37 226 A 1 
ATOM 1819 C C   . ASP A 1 226 ? -22.883 -10.690 -22.770 1.00 91.61 226 A 1 
ATOM 1820 O O   . ASP A 1 226 ? -22.317 -11.278 -23.692 1.00 90.50 226 A 1 
ATOM 1821 C CB  . ASP A 1 226 ? -25.322 -11.388 -22.496 1.00 89.53 226 A 1 
ATOM 1822 C CG  . ASP A 1 226 ? -25.967 -10.003 -22.611 1.00 90.53 226 A 1 
ATOM 1823 O OD1 . ASP A 1 226 ? -25.740 -9.125  -21.758 1.00 84.69 226 A 1 
ATOM 1824 O OD2 . ASP A 1 226 ? -26.820 -9.809  -23.512 1.00 87.96 226 A 1 
ATOM 1825 N N   . ILE A 1 227 ? -22.560 -9.432  -22.460 1.00 91.30 227 A 1 
ATOM 1826 C CA  . ILE A 1 227 ? -21.493 -8.687  -23.143 1.00 90.55 227 A 1 
ATOM 1827 C C   . ILE A 1 227 ? -20.096 -9.196  -22.730 1.00 91.18 227 A 1 
ATOM 1828 O O   . ILE A 1 227 ? -19.183 -9.188  -23.553 1.00 90.65 227 A 1 
ATOM 1829 C CB  . ILE A 1 227 ? -21.644 -7.171  -22.905 1.00 91.57 227 A 1 
ATOM 1830 C CG1 . ILE A 1 227 ? -22.956 -6.652  -23.555 1.00 91.39 227 A 1 
ATOM 1831 C CG2 . ILE A 1 227 ? -20.441 -6.374  -23.445 1.00 91.23 227 A 1 
ATOM 1832 C CD1 . ILE A 1 227 ? -23.318 -5.210  -23.180 1.00 88.59 227 A 1 
ATOM 1833 N N   . LEU A 1 228 ? -19.890 -9.621  -21.479 1.00 92.93 228 A 1 
ATOM 1834 C CA  . LEU A 1 228 ? -18.617 -10.189 -21.012 1.00 91.86 228 A 1 
ATOM 1835 C C   . LEU A 1 228 ? -18.385 -11.615 -21.528 1.00 91.83 228 A 1 
ATOM 1836 O O   . LEU A 1 228 ? -17.241 -12.048 -21.631 1.00 91.09 228 A 1 
ATOM 1837 C CB  . LEU A 1 228 ? -18.529 -10.178 -19.478 1.00 91.80 228 A 1 
ATOM 1838 C CG  . LEU A 1 228 ? -18.547 -8.800  -18.810 1.00 91.11 228 A 1 
ATOM 1839 C CD1 . LEU A 1 228 ? -18.291 -8.977  -17.305 1.00 87.19 228 A 1 
ATOM 1840 C CD2 . LEU A 1 228 ? -17.475 -7.850  -19.350 1.00 87.70 228 A 1 
ATOM 1841 N N   . GLU A 1 229 ? -19.449 -12.332 -21.850 1.00 91.81 229 A 1 
ATOM 1842 C CA  . GLU A 1 229 ? -19.423 -13.671 -22.431 1.00 90.84 229 A 1 
ATOM 1843 C C   . GLU A 1 229 ? -19.203 -13.641 -23.954 1.00 91.24 229 A 1 
ATOM 1844 O O   . GLU A 1 229 ? -18.792 -14.638 -24.552 1.00 89.61 229 A 1 
ATOM 1845 C CB  . GLU A 1 229 ? -20.737 -14.383 -22.060 1.00 90.37 229 A 1 
ATOM 1846 C CG  . GLU A 1 229 ? -20.849 -14.677 -20.551 1.00 88.18 229 A 1 
ATOM 1847 C CD  . GLU A 1 229 ? -22.252 -15.148 -20.108 1.00 86.74 229 A 1 
ATOM 1848 O OE1 . GLU A 1 229 ? -22.425 -15.350 -18.878 1.00 78.79 229 A 1 
ATOM 1849 O OE2 . GLU A 1 229 ? -23.152 -15.278 -20.970 1.00 80.12 229 A 1 
ATOM 1850 N N   . ASP A 1 230 ? -19.410 -12.489 -24.602 1.00 92.02 230 A 1 
ATOM 1851 C CA  . ASP A 1 230 ? -19.174 -12.299 -26.033 1.00 92.22 230 A 1 
ATOM 1852 C C   . ASP A 1 230 ? -17.691 -12.022 -26.331 1.00 92.39 230 A 1 
ATOM 1853 O O   . ASP A 1 230 ? -17.185 -10.897 -26.195 1.00 90.22 230 A 1 
ATOM 1854 C CB  . ASP A 1 230 ? -20.100 -11.203 -26.571 1.00 91.76 230 A 1 
ATOM 1855 C CG  . ASP A 1 230 ? -19.947 -10.959 -28.084 1.00 91.45 230 A 1 
ATOM 1856 O OD1 . ASP A 1 230 ? -19.150 -11.666 -28.749 1.00 86.51 230 A 1 
ATOM 1857 O OD2 . ASP A 1 230 ? -20.611 -10.039 -28.591 1.00 86.26 230 A 1 
ATOM 1858 N N   . SER A 1 231 ? -16.993 -13.049 -26.849 1.00 92.74 231 A 1 
ATOM 1859 C CA  . SER A 1 231 ? -15.571 -12.968 -27.233 1.00 92.61 231 A 1 
ATOM 1860 C C   . SER A 1 231 ? -15.276 -11.987 -28.373 1.00 93.36 231 A 1 
ATOM 1861 O O   . SER A 1 231 ? -14.117 -11.615 -28.573 1.00 90.86 231 A 1 
ATOM 1862 C CB  . SER A 1 231 ? -15.064 -14.359 -27.599 1.00 91.44 231 A 1 
ATOM 1863 O OG  . SER A 1 231 ? -15.761 -14.888 -28.711 1.00 85.78 231 A 1 
ATOM 1864 N N   . SER A 1 232 ? -16.286 -11.527 -29.124 1.00 92.98 232 A 1 
ATOM 1865 C CA  . SER A 1 232 ? -16.119 -10.461 -30.104 1.00 92.92 232 A 1 
ATOM 1866 C C   . SER A 1 232 ? -16.075 -9.069  -29.459 1.00 93.52 232 A 1 
ATOM 1867 O O   . SER A 1 232 ? -15.415 -8.167  -29.975 1.00 91.13 232 A 1 
ATOM 1868 C CB  . SER A 1 232 ? -17.208 -10.545 -31.183 1.00 93.02 232 A 1 
ATOM 1869 O OG  . SER A 1 232 ? -18.444 -10.029 -30.763 1.00 88.85 232 A 1 
ATOM 1870 N N   . ALA A 1 233 ? -16.712 -8.910  -28.299 1.00 92.20 233 A 1 
ATOM 1871 C CA  . ALA A 1 233 ? -16.740 -7.681  -27.526 1.00 91.91 233 A 1 
ATOM 1872 C C   . ALA A 1 233 ? -15.528 -7.549  -26.601 1.00 93.91 233 A 1 
ATOM 1873 O O   . ALA A 1 233 ? -14.853 -6.508  -26.594 1.00 92.82 233 A 1 
ATOM 1874 C CB  . ALA A 1 233 ? -18.051 -7.656  -26.729 1.00 91.08 233 A 1 
ATOM 1875 N N   . VAL A 1 234 ? -15.247 -8.598  -25.819 1.00 94.93 234 A 1 
ATOM 1876 C CA  . VAL A 1 234 ? -14.154 -8.627  -24.839 1.00 95.10 234 A 1 
ATOM 1877 C C   . VAL A 1 234 ? -13.541 -10.028 -24.755 1.00 95.41 234 A 1 
ATOM 1878 O O   . VAL A 1 234 ? -14.211 -11.027 -25.001 1.00 93.62 234 A 1 
ATOM 1879 C CB  . VAL A 1 234 ? -14.610 -8.175  -23.430 1.00 93.79 234 A 1 
ATOM 1880 C CG1 . VAL A 1 234 ? -15.170 -6.746  -23.422 1.00 88.53 234 A 1 
ATOM 1881 C CG2 . VAL A 1 234 ? -15.655 -9.089  -22.796 1.00 87.40 234 A 1 
ATOM 1882 N N   . LEU A 1 235 ? -12.270 -10.111 -24.367 1.00 93.72 235 A 1 
ATOM 1883 C CA  . LEU A 1 235 ? -11.634 -11.365 -23.971 1.00 93.53 235 A 1 
ATOM 1884 C C   . LEU A 1 235 ? -11.219 -11.280 -22.511 1.00 93.86 235 A 1 
ATOM 1885 O O   . LEU A 1 235 ? -10.668 -10.263 -22.077 1.00 93.11 235 A 1 
ATOM 1886 C CB  . LEU A 1 235 ? -10.425 -11.681 -24.863 1.00 92.41 235 A 1 
ATOM 1887 C CG  . LEU A 1 235 ? -10.797 -12.107 -26.302 1.00 86.05 235 A 1 
ATOM 1888 C CD1 . LEU A 1 235 ? -9.520  -12.284 -27.120 1.00 81.54 235 A 1 
ATOM 1889 C CD2 . LEU A 1 235 ? -11.561 -13.424 -26.348 1.00 82.93 235 A 1 
ATOM 1890 N N   . SER A 1 236 ? -11.439 -12.362 -21.764 1.00 93.13 236 A 1 
ATOM 1891 C CA  . SER A 1 236 ? -10.890 -12.512 -20.425 1.00 91.40 236 A 1 
ATOM 1892 C C   . SER A 1 236 ? -9.356  -12.494 -20.478 1.00 91.65 236 A 1 
ATOM 1893 O O   . SER A 1 236 ? -8.762  -13.195 -21.305 1.00 89.93 236 A 1 
ATOM 1894 C CB  . SER A 1 236 ? -11.377 -13.812 -19.782 1.00 88.68 236 A 1 
ATOM 1895 O OG  . SER A 1 236 ? -11.043 -14.901 -20.605 1.00 79.89 236 A 1 
ATOM 1896 N N   . GLU A 1 237 ? -8.735  -11.749 -19.590 1.00 90.12 237 A 1 
ATOM 1897 C CA  . GLU A 1 237 ? -7.286  -11.723 -19.440 1.00 89.53 237 A 1 
ATOM 1898 C C   . GLU A 1 237 ? -6.916  -12.153 -18.017 1.00 88.88 237 A 1 
ATOM 1899 O O   . GLU A 1 237 ? -7.333  -11.502 -17.052 1.00 85.58 237 A 1 
ATOM 1900 C CB  . GLU A 1 237 ? -6.737  -10.346 -19.808 1.00 87.92 237 A 1 
ATOM 1901 C CG  . GLU A 1 237 ? -5.201  -10.330 -19.792 1.00 83.14 237 A 1 
ATOM 1902 C CD  . GLU A 1 237 ? -4.625  -9.200  -20.646 1.00 83.90 237 A 1 
ATOM 1903 O OE1 . GLU A 1 237 ? -3.653  -8.531  -20.243 1.00 74.76 237 A 1 
ATOM 1904 O OE2 . GLU A 1 237 ? -5.141  -8.997  -21.770 1.00 75.58 237 A 1 
ATOM 1905 N N   . PRO A 1 238 ? -6.161  -13.238 -17.854 1.00 86.04 238 A 1 
ATOM 1906 C CA  . PRO A 1 238 ? -5.765  -13.694 -16.537 1.00 84.24 238 A 1 
ATOM 1907 C C   . PRO A 1 238 ? -4.788  -12.712 -15.885 1.00 85.73 238 A 1 
ATOM 1908 O O   . PRO A 1 238 ? -3.995  -12.046 -16.551 1.00 84.24 238 A 1 
ATOM 1909 C CB  . PRO A 1 238 ? -5.141  -15.070 -16.758 1.00 81.38 238 A 1 
ATOM 1910 C CG  . PRO A 1 238 ? -4.583  -14.989 -18.173 1.00 78.36 238 A 1 
ATOM 1911 C CD  . PRO A 1 238 ? -5.596  -14.104 -18.886 1.00 80.73 238 A 1 
ATOM 1912 N N   . VAL A 1 239 ? -4.806  -12.656 -14.558 1.00 85.78 239 A 1 
ATOM 1913 C CA  . VAL A 1 239 ? -3.724  -12.017 -13.797 1.00 85.14 239 A 1 
ATOM 1914 C C   . VAL A 1 239 ? -2.427  -12.814 -13.980 1.00 85.88 239 A 1 
ATOM 1915 O O   . VAL A 1 239 ? -2.454  -14.029 -14.175 1.00 84.55 239 A 1 
ATOM 1916 C CB  . VAL A 1 239 ? -4.083  -11.846 -12.309 1.00 83.05 239 A 1 
ATOM 1917 C CG1 . VAL A 1 239 ? -5.281  -10.906 -12.156 1.00 75.65 239 A 1 
ATOM 1918 C CG2 . VAL A 1 239 ? -4.390  -13.163 -11.594 1.00 76.73 239 A 1 
ATOM 1919 N N   . SER A 1 240 ? -1.286  -12.135 -13.943 1.00 85.16 240 A 1 
ATOM 1920 C CA  . SER A 1 240 ? 0.006   -12.812 -14.010 1.00 84.70 240 A 1 
ATOM 1921 C C   . SER A 1 240 ? 0.328   -13.519 -12.693 1.00 87.25 240 A 1 
ATOM 1922 O O   . SER A 1 240 ? -0.065  -13.045 -11.631 1.00 86.43 240 A 1 
ATOM 1923 C CB  . SER A 1 240 ? 1.115   -11.817 -14.356 1.00 80.57 240 A 1 
ATOM 1924 O OG  . SER A 1 240 ? 0.826   -11.183 -15.584 1.00 73.23 240 A 1 
ATOM 1925 N N   . GLU A 1 241 ? 1.077   -14.629 -12.752 1.00 87.12 241 A 1 
ATOM 1926 C CA  . GLU A 1 241 ? 1.733   -15.166 -11.561 1.00 88.92 241 A 1 
ATOM 1927 C C   . GLU A 1 241 ? 2.686   -14.108 -10.966 1.00 90.47 241 A 1 
ATOM 1928 O O   . GLU A 1 241 ? 3.262   -13.312 -11.720 1.00 89.87 241 A 1 
ATOM 1929 C CB  . GLU A 1 241 ? 2.524   -16.452 -11.872 1.00 87.32 241 A 1 
ATOM 1930 C CG  . GLU A 1 241 ? 1.647   -17.668 -12.210 1.00 83.65 241 A 1 
ATOM 1931 C CD  . GLU A 1 241 ? 2.451   -18.983 -12.357 1.00 84.44 241 A 1 
ATOM 1932 O OE1 . GLU A 1 241 ? 1.831   -20.070 -12.455 1.00 76.63 241 A 1 
ATOM 1933 O OE2 . GLU A 1 241 ? 3.708   -18.986 -12.362 1.00 78.50 241 A 1 
ATOM 1934 N N   . PRO A 1 242 ? 2.896   -14.103 -9.633  1.00 92.23 242 A 1 
ATOM 1935 C CA  . PRO A 1 242 ? 3.900   -13.273 -8.992  1.00 93.19 242 A 1 
ATOM 1936 C C   . PRO A 1 242 ? 5.276   -13.427 -9.642  1.00 93.77 242 A 1 
ATOM 1937 O O   . PRO A 1 242 ? 5.708   -14.534 -9.964  1.00 92.59 242 A 1 
ATOM 1938 C CB  . PRO A 1 242 ? 3.931   -13.719 -7.533  1.00 92.47 242 A 1 
ATOM 1939 C CG  . PRO A 1 242 ? 2.497   -14.180 -7.305  1.00 91.08 242 A 1 
ATOM 1940 C CD  . PRO A 1 242 ? 2.124   -14.820 -8.635  1.00 92.80 242 A 1 
ATOM 1941 N N   . LYS A 1 243 ? 5.998   -12.328 -9.792  1.00 91.94 243 A 1 
ATOM 1942 C CA  . LYS A 1 243 ? 7.269   -12.278 -10.529 1.00 91.20 243 A 1 
ATOM 1943 C C   . LYS A 1 243 ? 8.307   -13.270 -9.993  1.00 92.18 243 A 1 
ATOM 1944 O O   . LYS A 1 243 ? 9.004   -13.892 -10.787 1.00 90.71 243 A 1 
ATOM 1945 C CB  . LYS A 1 243 ? 7.775   -10.839 -10.465 1.00 89.25 243 A 1 
ATOM 1946 C CG  . LYS A 1 243 ? 9.102   -10.618 -11.200 1.00 79.81 243 A 1 
ATOM 1947 C CD  . LYS A 1 243 ? 9.536   -9.179  -10.944 1.00 75.36 243 A 1 
ATOM 1948 C CE  . LYS A 1 243 ? 10.981  -8.923  -11.356 1.00 64.49 243 A 1 
ATOM 1949 N NZ  . LYS A 1 243 ? 11.471  -7.751  -10.601 1.00 56.08 243 A 1 
ATOM 1950 N N   . TRP A 1 244 ? 8.389   -13.451 -8.674  1.00 93.29 244 A 1 
ATOM 1951 C CA  . TRP A 1 244 ? 9.338   -14.368 -8.043  1.00 93.86 244 A 1 
ATOM 1952 C C   . TRP A 1 244 ? 9.131   -15.829 -8.483  1.00 93.99 244 A 1 
ATOM 1953 O O   . TRP A 1 244 ? 10.100  -16.581 -8.569  1.00 92.54 244 A 1 
ATOM 1954 C CB  . TRP A 1 244 ? 9.234   -14.244 -6.518  1.00 94.05 244 A 1 
ATOM 1955 C CG  . TRP A 1 244 ? 8.039   -14.881 -5.906  1.00 94.36 244 A 1 
ATOM 1956 C CD1 . TRP A 1 244 ? 6.854   -14.294 -5.634  1.00 93.41 244 A 1 
ATOM 1957 C CD2 . TRP A 1 244 ? 7.887   -16.275 -5.468  1.00 94.85 244 A 1 
ATOM 1958 N NE1 . TRP A 1 244 ? 5.991   -15.206 -5.067  1.00 93.55 244 A 1 
ATOM 1959 C CE2 . TRP A 1 244 ? 6.575   -16.443 -4.948  1.00 94.50 244 A 1 
ATOM 1960 C CE3 . TRP A 1 244 ? 8.739   -17.390 -5.469  1.00 94.08 244 A 1 
ATOM 1961 C CZ2 . TRP A 1 244 ? 6.125   -17.675 -4.435  1.00 94.00 244 A 1 
ATOM 1962 C CZ3 . TRP A 1 244 ? 8.296   -18.628 -4.960  1.00 93.52 244 A 1 
ATOM 1963 C CH2 . TRP A 1 244 ? 6.999   -18.770 -4.450  1.00 92.93 244 A 1 
ATOM 1964 N N   . MET A 1 245 ? 7.911   -16.221 -8.856  1.00 92.50 245 A 1 
ATOM 1965 C CA  . MET A 1 245 ? 7.591   -17.570 -9.347  1.00 91.56 245 A 1 
ATOM 1966 C C   . MET A 1 245 ? 8.205   -17.884 -10.719 1.00 90.47 245 A 1 
ATOM 1967 O O   . MET A 1 245 ? 8.198   -19.033 -11.147 1.00 88.14 245 A 1 
ATOM 1968 C CB  . MET A 1 245 ? 6.076   -17.781 -9.405  1.00 91.18 245 A 1 
ATOM 1969 C CG  . MET A 1 245 ? 5.386   -17.758 -8.047  1.00 89.59 245 A 1 
ATOM 1970 S SD  . MET A 1 245 ? 3.656   -18.317 -8.131  1.00 87.16 245 A 1 
ATOM 1971 C CE  . MET A 1 245 ? 3.210   -18.266 -6.381  1.00 77.64 245 A 1 
ATOM 1972 N N   . SER A 1 246 ? 8.750   -16.885 -11.417 1.00 90.44 246 A 1 
ATOM 1973 C CA  . SER A 1 246 ? 9.518   -17.068 -12.652 1.00 88.86 246 A 1 
ATOM 1974 C C   . SER A 1 246 ? 11.010  -17.358 -12.418 1.00 88.15 246 A 1 
ATOM 1975 O O   . SER A 1 246 ? 11.726  -17.682 -13.366 1.00 85.00 246 A 1 
ATOM 1976 C CB  . SER A 1 246 ? 9.329   -15.865 -13.585 1.00 87.64 246 A 1 
ATOM 1977 O OG  . SER A 1 246 ? 10.017  -14.710 -13.147 1.00 80.26 246 A 1 
ATOM 1978 N N   . ASP A 1 247 ? 11.488  -17.266 -11.163 1.00 88.36 247 A 1 
ATOM 1979 C CA  . ASP A 1 247 ? 12.855  -17.637 -10.828 1.00 87.04 247 A 1 
ATOM 1980 C C   . ASP A 1 247 ? 13.073  -19.147 -11.050 1.00 86.64 247 A 1 
ATOM 1981 O O   . ASP A 1 247 ? 12.188  -19.976 -10.845 1.00 84.62 247 A 1 
ATOM 1982 C CB  . ASP A 1 247 ? 13.219  -17.241 -9.383  1.00 85.75 247 A 1 
ATOM 1983 C CG  . ASP A 1 247 ? 14.723  -17.389 -9.173  1.00 81.78 247 A 1 
ATOM 1984 O OD1 . ASP A 1 247 ? 15.186  -18.530 -8.941  1.00 76.22 247 A 1 
ATOM 1985 O OD2 . ASP A 1 247 ? 15.450  -16.394 -9.388  1.00 75.13 247 A 1 
ATOM 1986 N N   . LYS A 1 248 ? 14.292  -19.520 -11.456 1.00 85.21 248 A 1 
ATOM 1987 C CA  . LYS A 1 248 ? 14.637  -20.925 -11.707 1.00 83.65 248 A 1 
ATOM 1988 C C   . LYS A 1 248 ? 14.451  -21.821 -10.471 1.00 84.12 248 A 1 
ATOM 1989 O O   . LYS A 1 248 ? 14.180  -22.998 -10.634 1.00 80.94 248 A 1 
ATOM 1990 C CB  . LYS A 1 248 ? 16.080  -21.044 -12.191 1.00 81.53 248 A 1 
ATOM 1991 C CG  . LYS A 1 248 ? 16.290  -20.459 -13.591 1.00 73.73 248 A 1 
ATOM 1992 C CD  . LYS A 1 248 ? 17.731  -20.686 -14.034 1.00 67.30 248 A 1 
ATOM 1993 C CE  . LYS A 1 248 ? 17.949  -20.104 -15.442 1.00 58.89 248 A 1 
ATOM 1994 N NZ  . LYS A 1 248 ? 19.340  -20.300 -15.893 1.00 50.20 248 A 1 
ATOM 1995 N N   . ALA A 1 249 ? 14.628  -21.278 -9.271  1.00 82.99 249 A 1 
ATOM 1996 C CA  . ALA A 1 249 ? 14.389  -22.013 -8.038  1.00 82.48 249 A 1 
ATOM 1997 C C   . ALA A 1 249 ? 12.903  -22.320 -7.837  1.00 84.56 249 A 1 
ATOM 1998 O O   . ALA A 1 249 ? 12.558  -23.427 -7.429  1.00 83.06 249 A 1 
ATOM 1999 C CB  . ALA A 1 249 ? 14.937  -21.193 -6.874  1.00 79.90 249 A 1 
ATOM 2000 N N   . ALA A 1 250 ? 12.020  -21.381 -8.189  1.00 85.10 250 A 1 
ATOM 2001 C CA  . ALA A 1 250 ? 10.578  -21.492 -8.025  1.00 86.29 250 A 1 
ATOM 2002 C C   . ALA A 1 250 ? 9.905   -22.413 -9.064  1.00 87.04 250 A 1 
ATOM 2003 O O   . ALA A 1 250 ? 8.691   -22.602 -9.038  1.00 85.15 250 A 1 
ATOM 2004 C CB  . ALA A 1 250 ? 9.992   -20.077 -8.039  1.00 85.68 250 A 1 
ATOM 2005 N N   . MET A 1 251 ? 10.689  -23.025 -9.972  1.00 85.81 251 A 1 
ATOM 2006 C CA  . MET A 1 251 ? 10.198  -24.050 -10.897 1.00 85.06 251 A 1 
ATOM 2007 C C   . MET A 1 251 ? 9.908   -25.396 -10.216 1.00 86.39 251 A 1 
ATOM 2008 O O   . MET A 1 251 ? 9.264   -26.249 -10.827 1.00 84.10 251 A 1 
ATOM 2009 C CB  . MET A 1 251 ? 11.210  -24.246 -12.040 1.00 82.49 251 A 1 
ATOM 2010 C CG  . MET A 1 251 ? 11.399  -22.987 -12.899 1.00 76.80 251 A 1 
ATOM 2011 S SD  . MET A 1 251 ? 9.917   -22.321 -13.715 1.00 69.00 251 A 1 
ATOM 2012 C CE  . MET A 1 251 ? 9.418   -23.714 -14.746 1.00 59.76 251 A 1 
ATOM 2013 N N   . ILE A 1 252 ? 10.370  -25.598 -8.972  1.00 88.17 252 A 1 
ATOM 2014 C CA  . ILE A 1 252 ? 10.041  -26.781 -8.169  1.00 88.39 252 A 1 
ATOM 2015 C C   . ILE A 1 252 ? 8.632   -26.587 -7.600  1.00 89.66 252 A 1 
ATOM 2016 O O   . ILE A 1 252 ? 8.411   -25.757 -6.713  1.00 88.64 252 A 1 
ATOM 2017 C CB  . ILE A 1 252 ? 11.104  -27.025 -7.071  1.00 86.90 252 A 1 
ATOM 2018 C CG1 . ILE A 1 252 ? 12.508  -27.197 -7.692  1.00 84.00 252 A 1 
ATOM 2019 C CG2 . ILE A 1 252 ? 10.721  -28.267 -6.247  1.00 83.20 252 A 1 
ATOM 2020 C CD1 . ILE A 1 252 ? 13.656  -27.283 -6.665  1.00 74.38 252 A 1 
ATOM 2021 N N   . ARG A 1 253 ? 7.670   -27.327 -8.142  1.00 91.27 253 A 1 
ATOM 2022 C CA  . ARG A 1 253 ? 6.230   -27.200 -7.843  1.00 91.15 253 A 1 
ATOM 2023 C C   . ARG A 1 253 ? 5.594   -28.562 -7.529  1.00 92.20 253 A 1 
ATOM 2024 O O   . ARG A 1 253 ? 4.489   -28.853 -7.976  1.00 89.92 253 A 1 
ATOM 2025 C CB  . ARG A 1 253 ? 5.509   -26.465 -8.997  1.00 88.89 253 A 1 
ATOM 2026 C CG  . ARG A 1 253 ? 6.015   -25.048 -9.243  1.00 87.68 253 A 1 
ATOM 2027 C CD  . ARG A 1 253 ? 5.196   -24.362 -10.342 1.00 84.46 253 A 1 
ATOM 2028 N NE  . ARG A 1 253 ? 5.698   -23.006 -10.653 1.00 82.31 253 A 1 
ATOM 2029 C CZ  . ARG A 1 253 ? 5.055   -22.036 -11.298 1.00 79.38 253 A 1 
ATOM 2030 N NH1 . ARG A 1 253 ? 3.867   -22.183 -11.804 1.00 73.80 253 A 1 
ATOM 2031 N NH2 . ARG A 1 253 ? 5.598   -20.878 -11.449 1.00 73.16 253 A 1 
ATOM 2032 N N   . ASP A 1 254 ? 6.309   -29.400 -6.805  1.00 91.56 254 A 1 
ATOM 2033 C CA  . ASP A 1 254 ? 5.888   -30.771 -6.467  1.00 92.59 254 A 1 
ATOM 2034 C C   . ASP A 1 254 ? 5.367   -30.922 -5.031  1.00 93.82 254 A 1 
ATOM 2035 O O   . ASP A 1 254 ? 5.048   -32.025 -4.600  1.00 90.80 254 A 1 
ATOM 2036 C CB  . ASP A 1 254 ? 7.046   -31.737 -6.771  1.00 90.68 254 A 1 
ATOM 2037 C CG  . ASP A 1 254 ? 8.304   -31.497 -5.934  1.00 91.20 254 A 1 
ATOM 2038 O OD1 . ASP A 1 254 ? 8.285   -30.622 -5.038  1.00 87.47 254 A 1 
ATOM 2039 O OD2 . ASP A 1 254 ? 9.318   -32.165 -6.233  1.00 87.17 254 A 1 
ATOM 2040 N N   . GLY A 1 255 ? 5.258   -29.809 -4.294  1.00 92.29 255 A 1 
ATOM 2041 C CA  . GLY A 1 255 ? 4.816   -29.794 -2.898  1.00 92.90 255 A 1 
ATOM 2042 C C   . GLY A 1 255 ? 5.929   -30.022 -1.875  1.00 94.27 255 A 1 
ATOM 2043 O O   . GLY A 1 255 ? 5.639   -30.035 -0.678  1.00 92.62 255 A 1 
ATOM 2044 N N   . SER A 1 256 ? 7.182   -30.193 -2.315  1.00 92.64 256 A 1 
ATOM 2045 C CA  . SER A 1 256 ? 8.332   -30.235 -1.411  1.00 92.69 256 A 1 
ATOM 2046 C C   . SER A 1 256 ? 8.641   -28.849 -0.833  1.00 93.10 256 A 1 
ATOM 2047 O O   . SER A 1 256 ? 8.333   -27.814 -1.428  1.00 92.54 256 A 1 
ATOM 2048 C CB  . SER A 1 256 ? 9.557   -30.844 -2.098  1.00 91.54 256 A 1 
ATOM 2049 O OG  . SER A 1 256 ? 9.980   -30.069 -3.201  1.00 88.32 256 A 1 
ATOM 2050 N N   . VAL A 1 257 ? 9.263   -28.827 0.345   1.00 91.84 257 A 1 
ATOM 2051 C CA  . VAL A 1 257 ? 9.808   -27.606 0.938   1.00 92.12 257 A 1 
ATOM 2052 C C   . VAL A 1 257 ? 11.147  -27.296 0.261   1.00 92.05 257 A 1 
ATOM 2053 O O   . VAL A 1 257 ? 12.079  -28.098 0.306   1.00 90.98 257 A 1 
ATOM 2054 C CB  . VAL A 1 257 ? 9.976   -27.737 2.461   1.00 91.75 257 A 1 
ATOM 2055 C CG1 . VAL A 1 257 ? 10.560  -26.452 3.073   1.00 89.88 257 A 1 
ATOM 2056 C CG2 . VAL A 1 257 ? 8.615   -28.008 3.122   1.00 90.60 257 A 1 
ATOM 2057 N N   . VAL A 1 258 ? 11.237  -26.139 -0.360  1.00 91.02 258 A 1 
ATOM 2058 C CA  . VAL A 1 258 ? 12.459  -25.657 -0.990  1.00 90.81 258 A 1 
ATOM 2059 C C   . VAL A 1 258 ? 13.116  -24.639 -0.066  1.00 91.35 258 A 1 
ATOM 2060 O O   . VAL A 1 258 ? 12.608  -23.535 0.097   1.00 90.92 258 A 1 
ATOM 2061 C CB  . VAL A 1 258 ? 12.172  -25.061 -2.381  1.00 90.17 258 A 1 
ATOM 2062 C CG1 . VAL A 1 258 ? 13.466  -24.611 -3.069  1.00 87.95 258 A 1 
ATOM 2063 C CG2 . VAL A 1 258 ? 11.483  -26.092 -3.291  1.00 88.48 258 A 1 
ATOM 2064 N N   . SER A 1 259 ? 14.258  -25.008 0.516   1.00 89.84 259 A 1 
ATOM 2065 C CA  . SER A 1 259 ? 15.125  -24.095 1.256   1.00 88.30 259 A 1 
ATOM 2066 C C   . SER A 1 259 ? 16.205  -23.536 0.316   1.00 86.86 259 A 1 
ATOM 2067 O O   . SER A 1 259 ? 16.918  -24.288 -0.353  1.00 83.79 259 A 1 
ATOM 2068 C CB  . SER A 1 259 ? 15.739  -24.798 2.474   1.00 86.82 259 A 1 
ATOM 2069 O OG  . SER A 1 259 ? 16.514  -23.880 3.207   1.00 76.39 259 A 1 
ATOM 2070 N N   . LEU A 1 260 ? 16.299  -22.209 0.238   1.00 87.45 260 A 1 
ATOM 2071 C CA  . LEU A 1 260 ? 17.266  -21.519 -0.633  1.00 84.93 260 A 1 
ATOM 2072 C C   . LEU A 1 260 ? 18.613  -21.249 0.053   1.00 81.19 260 A 1 
ATOM 2073 O O   . LEU A 1 260 ? 19.569  -20.851 -0.617  1.00 75.36 260 A 1 
ATOM 2074 C CB  . LEU A 1 260 ? 16.624  -20.232 -1.187  1.00 84.39 260 A 1 
ATOM 2075 C CG  . LEU A 1 260 ? 15.373  -20.463 -2.059  1.00 84.78 260 A 1 
ATOM 2076 C CD1 . LEU A 1 260 ? 14.838  -19.118 -2.563  1.00 81.30 260 A 1 
ATOM 2077 C CD2 . LEU A 1 260 ? 15.667  -21.328 -3.281  1.00 82.50 260 A 1 
ATOM 2078 N N   . LEU A 1 261 ? 18.724  -21.528 1.357   1.00 75.54 261 A 1 
ATOM 2079 C CA  . LEU A 1 261 ? 19.940  -21.432 2.174   1.00 71.19 261 A 1 
ATOM 2080 C C   . LEU A 1 261 ? 20.342  -22.850 2.633   1.00 71.98 261 A 1 
ATOM 2081 O O   . LEU A 1 261 ? 19.712  -23.364 3.547   1.00 64.78 261 A 1 
ATOM 2082 C CB  . LEU A 1 261 ? 19.654  -20.485 3.362   1.00 63.60 261 A 1 
ATOM 2083 C CG  . LEU A 1 261 ? 19.273  -19.040 2.986   1.00 57.54 261 A 1 
ATOM 2084 C CD1 . LEU A 1 261 ? 18.855  -18.294 4.247   1.00 53.74 261 A 1 
ATOM 2085 C CD2 . LEU A 1 261 ? 20.426  -18.281 2.345   1.00 53.16 261 A 1 
ATOM 2086 N N   . PRO A 1 262 ? 21.250  -23.610 2.008   1.00 68.45 262 A 1 
ATOM 2087 C CA  . PRO A 1 262 ? 22.682  -23.318 2.012   1.00 64.75 262 A 1 
ATOM 2088 C C   . PRO A 1 262 ? 23.414  -23.780 0.721   1.00 64.95 262 A 1 
ATOM 2089 O O   . PRO A 1 262 ? 24.379  -24.544 0.765   1.00 58.86 262 A 1 
ATOM 2090 C CB  . PRO A 1 262 ? 23.188  -24.094 3.233   1.00 57.73 262 A 1 
ATOM 2091 C CG  . PRO A 1 262 ? 22.333  -25.374 3.212   1.00 54.28 262 A 1 
ATOM 2092 C CD  . PRO A 1 262 ? 21.192  -25.055 2.248   1.00 57.57 262 A 1 
ATOM 2093 N N   . LEU A 1 263 ? 22.954  -23.334 -0.432  1.00 60.86 263 A 1 
ATOM 2094 C CA  . LEU A 1 263 ? 23.767  -23.496 -1.638  1.00 59.68 263 A 1 
ATOM 2095 C C   . LEU A 1 263 ? 24.771  -22.335 -1.687  1.00 60.52 263 A 1 
ATOM 2096 O O   . LEU A 1 263 ? 24.348  -21.181 -1.767  1.00 54.44 263 A 1 
ATOM 2097 C CB  . LEU A 1 263 ? 22.855  -23.595 -2.879  1.00 53.32 263 A 1 
ATOM 2098 C CG  . LEU A 1 263 ? 22.179  -24.966 -3.029  1.00 47.62 263 A 1 
ATOM 2099 C CD1 . LEU A 1 263 ? 21.011  -24.891 -4.020  1.00 43.90 263 A 1 
ATOM 2100 C CD2 . LEU A 1 263 ? 23.148  -26.038 -3.553  1.00 44.24 263 A 1 
ATOM 2101 N N   . LEU A 1 264 ? 26.056  -22.649 -1.701  1.00 47.81 264 A 1 
ATOM 2102 C CA  . LEU A 1 264 ? 27.238  -21.752 -1.717  1.00 47.46 264 A 1 
ATOM 2103 C C   . LEU A 1 264 ? 27.204  -20.566 -2.725  1.00 47.04 264 A 1 
ATOM 2104 O O   . LEU A 1 264 ? 28.160  -19.795 -2.775  1.00 43.02 264 A 1 
ATOM 2105 C CB  . LEU A 1 264 ? 28.479  -22.652 -1.984  1.00 41.53 264 A 1 
ATOM 2106 C CG  . LEU A 1 264 ? 29.116  -23.250 -0.714  1.00 37.75 264 A 1 
ATOM 2107 C CD1 . LEU A 1 264 ? 29.749  -24.605 -0.997  1.00 34.29 264 A 1 
ATOM 2108 C CD2 . LEU A 1 264 ? 30.206  -22.319 -0.166  1.00 36.68 264 A 1 
ATOM 2109 N N   . PHE A 1 265 ? 26.137  -20.395 -3.510  1.00 39.73 265 A 1 
ATOM 2110 C CA  . PHE A 1 265 ? 25.987  -19.400 -4.575  1.00 40.99 265 A 1 
ATOM 2111 C C   . PHE A 1 265 ? 24.578  -18.789 -4.710  1.00 42.25 265 A 1 
ATOM 2112 O O   . PHE A 1 265 ? 24.299  -18.178 -5.740  1.00 38.79 265 A 1 
ATOM 2113 C CB  . PHE A 1 265 ? 26.439  -20.036 -5.897  1.00 34.11 265 A 1 
ATOM 2114 C CG  . PHE A 1 265 ? 27.882  -20.521 -5.901  1.00 31.62 265 A 1 
ATOM 2115 C CD1 . PHE A 1 265 ? 28.926  -19.591 -5.982  1.00 28.84 265 A 1 
ATOM 2116 C CD2 . PHE A 1 265 ? 28.165  -21.891 -5.774  1.00 28.50 265 A 1 
ATOM 2117 C CE1 . PHE A 1 265 ? 30.262  -20.023 -5.930  1.00 26.63 265 A 1 
ATOM 2118 C CE2 . PHE A 1 265 ? 29.506  -22.327 -5.720  1.00 29.41 265 A 1 
ATOM 2119 C CZ  . PHE A 1 265 ? 30.554  -21.395 -5.794  1.00 31.16 265 A 1 
ATOM 2120 N N   . ARG A 1 266 ? 23.663  -18.930 -3.736  1.00 60.85 266 A 1 
ATOM 2121 C CA  . ARG A 1 266 ? 22.326  -18.312 -3.832  1.00 59.46 266 A 1 
ATOM 2122 C C   . ARG A 1 266 ? 21.997  -17.467 -2.602  1.00 61.86 266 A 1 
ATOM 2123 O O   . ARG A 1 266 ? 21.842  -17.989 -1.506  1.00 56.04 266 A 1 
ATOM 2124 C CB  . ARG A 1 266 ? 21.230  -19.364 -4.094  1.00 51.80 266 A 1 
ATOM 2125 C CG  . ARG A 1 266 ? 21.296  -19.885 -5.538  1.00 46.21 266 A 1 
ATOM 2126 C CD  . ARG A 1 266 ? 20.032  -20.687 -5.870  1.00 42.84 266 A 1 
ATOM 2127 N NE  . ARG A 1 266 ? 20.020  -21.140 -7.278  1.00 38.64 266 A 1 
ATOM 2128 C CZ  . ARG A 1 266 ? 18.946  -21.512 -7.954  1.00 35.27 266 A 1 
ATOM 2129 N NH1 . ARG A 1 266 ? 17.765  -21.522 -7.403  1.00 33.11 266 A 1 
ATOM 2130 N NH2 . ARG A 1 266 ? 19.035  -21.871 -9.196  1.00 32.06 266 A 1 
ATOM 2131 N N   . GLU A 1 267 ? 21.820  -16.163 -2.831  1.00 74.33 267 A 1 
ATOM 2132 C CA  . GLU A 1 267 ? 21.432  -15.175 -1.811  1.00 75.05 267 A 1 
ATOM 2133 C C   . GLU A 1 267 ? 19.910  -15.168 -1.498  1.00 77.56 267 A 1 
ATOM 2134 O O   . GLU A 1 267 ? 19.442  -14.266 -0.823  1.00 71.39 267 A 1 
ATOM 2135 C CB  . GLU A 1 267 ? 21.885  -13.763 -2.259  1.00 68.32 267 A 1 
ATOM 2136 C CG  . GLU A 1 267 ? 23.407  -13.574 -2.352  1.00 59.87 267 A 1 
ATOM 2137 C CD  . GLU A 1 267 ? 23.828  -12.130 -2.733  1.00 54.89 267 A 1 
ATOM 2138 O OE1 . GLU A 1 267 ? 25.041  -11.868 -2.684  1.00 50.51 267 A 1 
ATOM 2139 O OE2 . GLU A 1 267 ? 22.950  -11.310 -3.122  1.00 49.14 267 A 1 
ATOM 2140 N N   . GLY A 1 268 ? 19.142  -16.162 -1.971  1.00 81.08 268 A 1 
ATOM 2141 C CA  . GLY A 1 268 ? 17.682  -16.102 -1.963  1.00 84.30 268 A 1 
ATOM 2142 C C   . GLY A 1 268 ? 17.104  -15.320 -3.159  1.00 87.10 268 A 1 
ATOM 2143 O O   . GLY A 1 268 ? 17.842  -14.801 -3.998  1.00 85.42 268 A 1 
ATOM 2144 N N   . ILE A 1 269 ? 15.777  -15.237 -3.259  1.00 90.14 269 A 1 
ATOM 2145 C CA  . ILE A 1 269 ? 15.079  -14.445 -4.288  1.00 91.49 269 A 1 
ATOM 2146 C C   . ILE A 1 269 ? 14.695  -13.100 -3.670  1.00 92.01 269 A 1 
ATOM 2147 O O   . ILE A 1 269 ? 13.857  -13.056 -2.779  1.00 91.16 269 A 1 
ATOM 2148 C CB  . ILE A 1 269 ? 13.837  -15.193 -4.840  1.00 91.44 269 A 1 
ATOM 2149 C CG1 . ILE A 1 269 ? 14.206  -16.585 -5.402  1.00 90.27 269 A 1 
ATOM 2150 C CG2 . ILE A 1 269 ? 13.153  -14.330 -5.920  1.00 89.87 269 A 1 
ATOM 2151 C CD1 . ILE A 1 269 ? 12.987  -17.468 -5.710  1.00 87.31 269 A 1 
ATOM 2152 N N   . LYS A 1 270 ? 15.328  -12.006 -4.134  1.00 89.19 270 A 1 
ATOM 2153 C CA  . LYS A 1 270 ? 15.062  -10.652 -3.621  1.00 88.67 270 A 1 
ATOM 2154 C C   . LYS A 1 270 ? 13.640  -10.216 -3.941  1.00 89.44 270 A 1 
ATOM 2155 O O   . LYS A 1 270 ? 13.185  -10.376 -5.073  1.00 88.09 270 A 1 
ATOM 2156 C CB  . LYS A 1 270 ? 16.095  -9.637  -4.154  1.00 86.10 270 A 1 
ATOM 2157 C CG  . LYS A 1 270 ? 17.494  -9.941  -3.593  1.00 77.28 270 A 1 
ATOM 2158 C CD  . LYS A 1 270 ? 18.566  -8.921  -4.012  1.00 71.02 270 A 1 
ATOM 2159 C CE  . LYS A 1 270 ? 19.887  -9.414  -3.395  1.00 61.28 270 A 1 
ATOM 2160 N NZ  . LYS A 1 270 ? 21.077  -8.595  -3.728  1.00 53.27 270 A 1 
ATOM 2161 N N   . VAL A 1 271 ? 12.980  -9.646  -2.953  1.00 90.43 271 A 1 
ATOM 2162 C CA  . VAL A 1 271 ? 11.634  -9.064  -3.051  1.00 90.78 271 A 1 
ATOM 2163 C C   . VAL A 1 271 ? 11.616  -7.714  -2.346  1.00 89.58 271 A 1 
ATOM 2164 O O   . VAL A 1 271 ? 12.244  -7.546  -1.304  1.00 87.78 271 A 1 
ATOM 2165 C CB  . VAL A 1 271 ? 10.545  -9.994  -2.487  1.00 91.07 271 A 1 
ATOM 2166 C CG1 . VAL A 1 271 ? 10.386  -11.244 -3.358  1.00 84.87 271 A 1 
ATOM 2167 C CG2 . VAL A 1 271 ? 10.795  -10.431 -1.041  1.00 83.57 271 A 1 
ATOM 2168 N N   . SER A 1 272 ? 10.899  -6.768  -2.928  1.00 84.56 272 A 1 
ATOM 2169 C CA  . SER A 1 272 ? 10.704  -5.446  -2.338  1.00 82.54 272 A 1 
ATOM 2170 C C   . SER A 1 272 ? 9.328   -5.343  -1.673  1.00 84.02 272 A 1 
ATOM 2171 O O   . SER A 1 272 ? 8.374   -6.009  -2.083  1.00 83.22 272 A 1 
ATOM 2172 C CB  . SER A 1 272 ? 10.862  -4.357  -3.398  1.00 78.68 272 A 1 
ATOM 2173 O OG  . SER A 1 272 ? 12.191  -4.327  -3.873  1.00 71.83 272 A 1 
ATOM 2174 N N   . ALA A 1 273 ? 9.201   -4.477  -0.675  1.00 85.01 273 A 1 
ATOM 2175 C CA  . ALA A 1 273 ? 7.920   -4.131  -0.083  1.00 84.17 273 A 1 
ATOM 2176 C C   . ALA A 1 273 ? 6.915   -3.697  -1.167  1.00 83.62 273 A 1 
ATOM 2177 O O   . ALA A 1 273 ? 7.193   -2.827  -1.984  1.00 82.23 273 A 1 
ATOM 2178 C CB  . ALA A 1 273 ? 8.135   -3.044  0.967   1.00 83.64 273 A 1 
ATOM 2179 N N   . GLY A 1 274 ? 5.735   -4.304  -1.158  1.00 86.06 274 A 1 
ATOM 2180 C CA  . GLY A 1 274 ? 4.703   -4.118  -2.172  1.00 85.23 274 A 1 
ATOM 2181 C C   . GLY A 1 274 ? 4.809   -5.033  -3.398  1.00 86.95 274 A 1 
ATOM 2182 O O   . GLY A 1 274 ? 3.928   -4.966  -4.260  1.00 85.52 274 A 1 
ATOM 2183 N N   . GLU A 1 275 ? 5.832   -5.878  -3.513  1.00 86.21 275 A 1 
ATOM 2184 C CA  . GLU A 1 275 ? 5.927   -6.887  -4.579  1.00 88.24 275 A 1 
ATOM 2185 C C   . GLU A 1 275 ? 4.982   -8.060  -4.293  1.00 89.97 275 A 1 
ATOM 2186 O O   . GLU A 1 275 ? 4.840   -8.511  -3.160  1.00 89.96 275 A 1 
ATOM 2187 C CB  . GLU A 1 275 ? 7.381   -7.324  -4.787  1.00 87.25 275 A 1 
ATOM 2188 C CG  . GLU A 1 275 ? 7.593   -8.190  -6.047  1.00 83.24 275 A 1 
ATOM 2189 C CD  . GLU A 1 275 ? 9.077   -8.348  -6.478  1.00 81.73 275 A 1 
ATOM 2190 O OE1 . GLU A 1 275 ? 9.322   -8.778  -7.648  1.00 73.02 275 A 1 
ATOM 2191 O OE2 . GLU A 1 275 ? 9.977   -7.974  -5.701  1.00 73.05 275 A 1 
ATOM 2192 N N   . ASP A 1 276 ? 4.317   -8.559  -5.346  1.00 92.43 276 A 1 
ATOM 2193 C CA  . ASP A 1 276 ? 3.328   -9.624  -5.256  1.00 93.56 276 A 1 
ATOM 2194 C C   . ASP A 1 276 ? 3.973   -10.956 -4.836  1.00 94.61 276 A 1 
ATOM 2195 O O   . ASP A 1 276 ? 4.912   -11.441 -5.461  1.00 94.19 276 A 1 
ATOM 2196 C CB  . ASP A 1 276 ? 2.602   -9.801  -6.602  1.00 92.15 276 A 1 
ATOM 2197 C CG  . ASP A 1 276 ? 1.808   -8.585  -7.093  1.00 90.51 276 A 1 
ATOM 2198 O OD1 . ASP A 1 276 ? 1.578   -7.639  -6.308  1.00 86.26 276 A 1 
ATOM 2199 O OD2 . ASP A 1 276 ? 1.390   -8.619  -8.275  1.00 85.27 276 A 1 
ATOM 2200 N N   . ILE A 1 277 ? 3.417   -11.579 -3.792  1.00 95.27 277 A 1 
ATOM 2201 C CA  . ILE A 1 277 ? 3.850   -12.864 -3.248  1.00 95.58 277 A 1 
ATOM 2202 C C   . ILE A 1 277 ? 2.943   -14.012 -3.706  1.00 96.03 277 A 1 
ATOM 2203 O O   . ILE A 1 277 ? 3.426   -15.104 -4.021  1.00 94.82 277 A 1 
ATOM 2204 C CB  . ILE A 1 277 ? 3.935   -12.774 -1.709  1.00 93.65 277 A 1 
ATOM 2205 C CG1 . ILE A 1 277 ? 4.952   -11.712 -1.242  1.00 85.46 277 A 1 
ATOM 2206 C CG2 . ILE A 1 277 ? 4.271   -14.127 -1.066  1.00 84.46 277 A 1 
ATOM 2207 C CD1 . ILE A 1 277 ? 6.369   -11.879 -1.816  1.00 80.47 277 A 1 
ATOM 2208 N N   . GLY A 1 278 ? 1.633   -13.780 -3.764  1.00 95.17 278 A 1 
ATOM 2209 C CA  . GLY A 1 278 ? 0.648   -14.794 -4.107  1.00 94.96 278 A 1 
ATOM 2210 C C   . GLY A 1 278 ? -0.777  -14.274 -3.989  1.00 95.49 278 A 1 
ATOM 2211 O O   . GLY A 1 278 ? -1.002  -13.080 -3.881  1.00 94.51 278 A 1 
ATOM 2212 N N   . TYR A 1 279 ? -1.741  -15.191 -3.991  1.00 94.44 279 A 1 
ATOM 2213 C CA  . TYR A 1 279 ? -3.153  -14.890 -3.745  1.00 94.19 279 A 1 
ATOM 2214 C C   . TYR A 1 279 ? -3.665  -15.708 -2.566  1.00 94.79 279 A 1 
ATOM 2215 O O   . TYR A 1 279 ? -3.062  -16.712 -2.186  1.00 94.31 279 A 1 
ATOM 2216 C CB  . TYR A 1 279 ? -3.969  -15.127 -5.016  1.00 93.06 279 A 1 
ATOM 2217 C CG  . TYR A 1 279 ? -3.676  -14.141 -6.132  1.00 92.08 279 A 1 
ATOM 2218 C CD1 . TYR A 1 279 ? -4.459  -12.979 -6.266  1.00 89.08 279 A 1 
ATOM 2219 C CD2 . TYR A 1 279 ? -2.602  -14.375 -7.008  1.00 88.87 279 A 1 
ATOM 2220 C CE1 . TYR A 1 279 ? -4.178  -12.051 -7.282  1.00 87.16 279 A 1 
ATOM 2221 C CE2 . TYR A 1 279 ? -2.313  -13.445 -8.019  1.00 87.14 279 A 1 
ATOM 2222 C CZ  . TYR A 1 279 ? -3.097  -12.277 -8.160  1.00 88.03 279 A 1 
ATOM 2223 O OH  . TYR A 1 279 ? -2.813  -11.374 -9.136  1.00 85.31 279 A 1 
ATOM 2224 N N   . MET A 1 280 ? -4.783  -15.297 -1.971  1.00 93.91 280 A 1 
ATOM 2225 C CA  . MET A 1 280 ? -5.433  -16.076 -0.922  1.00 93.77 280 A 1 
ATOM 2226 C C   . MET A 1 280 ? -5.887  -17.435 -1.477  1.00 93.55 280 A 1 
ATOM 2227 O O   . MET A 1 280 ? -6.651  -17.489 -2.443  1.00 92.74 280 A 1 
ATOM 2228 C CB  . MET A 1 280 ? -6.653  -15.335 -0.374  1.00 92.92 280 A 1 
ATOM 2229 C CG  . MET A 1 280 ? -6.303  -14.044 0.370   1.00 91.04 280 A 1 
ATOM 2230 S SD  . MET A 1 280 ? -7.780  -13.273 1.079   1.00 90.55 280 A 1 
ATOM 2231 C CE  . MET A 1 280 ? -7.031  -11.762 1.735   1.00 85.15 280 A 1 
ATOM 2232 N N   . GLY A 1 281 ? -5.447  -18.527 -0.844  1.00 93.91 281 A 1 
ATOM 2233 C CA  . GLY A 1 281 ? -5.838  -19.881 -1.208  1.00 93.63 281 A 1 
ATOM 2234 C C   . GLY A 1 281 ? -7.213  -20.272 -0.674  1.00 93.42 281 A 1 
ATOM 2235 O O   . GLY A 1 281 ? -7.629  -19.805 0.391   1.00 92.91 281 A 1 
ATOM 2236 N N   . LEU A 1 282 ? -7.906  -21.144 -1.394  1.00 93.28 282 A 1 
ATOM 2237 C CA  . LEU A 1 282 ? -9.153  -21.742 -0.958  1.00 93.56 282 A 1 
ATOM 2238 C C   . LEU A 1 282 ? -8.930  -22.578 0.309   1.00 94.13 282 A 1 
ATOM 2239 O O   . LEU A 1 282 ? -7.975  -23.356 0.397   1.00 94.09 282 A 1 
ATOM 2240 C CB  . LEU A 1 282 ? -9.740  -22.593 -2.093  1.00 92.85 282 A 1 
ATOM 2241 C CG  . LEU A 1 282 ? -11.056 -23.321 -1.761  1.00 91.57 282 A 1 
ATOM 2242 C CD1 . LEU A 1 282 ? -12.212 -22.354 -1.523  1.00 88.71 282 A 1 
ATOM 2243 C CD2 . LEU A 1 282 ? -11.443 -24.237 -2.925  1.00 88.20 282 A 1 
ATOM 2244 N N   . HIS A 1 283 ? -9.815  -22.432 1.270   1.00 94.46 283 A 1 
ATOM 2245 C CA  . HIS A 1 283 ? -9.886  -23.231 2.470   1.00 94.25 283 A 1 
ATOM 2246 C C   . HIS A 1 283 ? -11.327 -23.687 2.695   1.00 94.67 283 A 1 
ATOM 2247 O O   . HIS A 1 283 ? -12.181 -22.919 3.147   1.00 94.09 283 A 1 
ATOM 2248 C CB  . HIS A 1 283 ? -9.335  -22.427 3.645   1.00 93.17 283 A 1 
ATOM 2249 C CG  . HIS A 1 283 ? -9.270  -23.228 4.916   1.00 90.91 283 A 1 
ATOM 2250 N ND1 . HIS A 1 283 ? -8.238  -24.049 5.299   1.00 80.06 283 A 1 
ATOM 2251 C CD2 . HIS A 1 283 ? -10.202 -23.252 5.915   1.00 79.83 283 A 1 
ATOM 2252 C CE1 . HIS A 1 283 ? -8.543  -24.547 6.516   1.00 80.33 283 A 1 
ATOM 2253 N NE2 . HIS A 1 283 ? -9.726  -24.089 6.925   1.00 82.42 283 A 1 
ATOM 2254 N N   . GLU A 1 284 ? -11.583 -24.950 2.397   1.00 93.37 284 A 1 
ATOM 2255 C CA  . GLU A 1 284 ? -12.832 -25.618 2.734   1.00 93.65 284 A 1 
ATOM 2256 C C   . GLU A 1 284 ? -12.727 -26.246 4.134   1.00 93.62 284 A 1 
ATOM 2257 O O   . GLU A 1 284 ? -11.722 -26.854 4.492   1.00 92.65 284 A 1 
ATOM 2258 C CB  . GLU A 1 284 ? -13.191 -26.669 1.677   1.00 93.86 284 A 1 
ATOM 2259 C CG  . GLU A 1 284 ? -13.446 -26.066 0.276   1.00 93.06 284 A 1 
ATOM 2260 C CD  . GLU A 1 284 ? -13.878 -27.156 -0.730  1.00 93.66 284 A 1 
ATOM 2261 O OE1 . GLU A 1 284 ? -14.759 -26.910 -1.567  1.00 87.39 284 A 1 
ATOM 2262 O OE2 . GLU A 1 284 ? -13.385 -28.303 -0.635  1.00 88.56 284 A 1 
ATOM 2263 N N   . TYR A 1 285 ? -13.760 -26.068 4.930   1.00 94.38 285 A 1 
ATOM 2264 C CA  . TYR A 1 285 ? -13.803 -26.517 6.317   1.00 93.69 285 A 1 
ATOM 2265 C C   . TYR A 1 285 ? -15.228 -26.874 6.742   1.00 93.91 285 A 1 
ATOM 2266 O O   . TYR A 1 285 ? -16.204 -26.428 6.142   1.00 93.32 285 A 1 
ATOM 2267 C CB  . TYR A 1 285 ? -13.207 -25.439 7.233   1.00 92.59 285 A 1 
ATOM 2268 C CG  . TYR A 1 285 ? -13.988 -24.133 7.302   1.00 92.18 285 A 1 
ATOM 2269 C CD1 . TYR A 1 285 ? -13.819 -23.152 6.299   1.00 89.53 285 A 1 
ATOM 2270 C CD2 . TYR A 1 285 ? -14.865 -23.899 8.369   1.00 89.38 285 A 1 
ATOM 2271 C CE1 . TYR A 1 285 ? -14.528 -21.942 6.370   1.00 87.72 285 A 1 
ATOM 2272 C CE2 . TYR A 1 285 ? -15.575 -22.688 8.448   1.00 88.01 285 A 1 
ATOM 2273 C CZ  . TYR A 1 285 ? -15.412 -21.700 7.452   1.00 88.68 285 A 1 
ATOM 2274 O OH  . TYR A 1 285 ? -16.096 -20.540 7.534   1.00 86.29 285 A 1 
ATOM 2275 N N   . SER A 1 286 ? -15.343 -27.635 7.829   1.00 92.37 286 A 1 
ATOM 2276 C CA  . SER A 1 286 ? -16.602 -27.820 8.550   1.00 91.14 286 A 1 
ATOM 2277 C C   . SER A 1 286 ? -16.500 -27.217 9.953   1.00 89.82 286 A 1 
ATOM 2278 O O   . SER A 1 286 ? -15.408 -27.040 10.487  1.00 87.30 286 A 1 
ATOM 2279 C CB  . SER A 1 286 ? -16.999 -29.288 8.614   1.00 90.50 286 A 1 
ATOM 2280 O OG  . SER A 1 286 ? -18.288 -29.355 9.177   1.00 84.01 286 A 1 
ATOM 2281 N N   . ASN A 1 287 ? -17.645 -26.876 10.540  1.00 89.31 287 A 1 
ATOM 2282 C CA  . ASN A 1 287 ? -17.741 -26.479 11.944  1.00 86.53 287 A 1 
ATOM 2283 C C   . ASN A 1 287 ? -18.902 -27.171 12.674  1.00 86.12 287 A 1 
ATOM 2284 O O   . ASN A 1 287 ? -19.392 -26.655 13.683  1.00 80.28 287 A 1 
ATOM 2285 C CB  . ASN A 1 287 ? -17.766 -24.950 12.045  1.00 82.73 287 A 1 
ATOM 2286 C CG  . ASN A 1 287 ? -19.079 -24.315 11.622  1.00 80.82 287 A 1 
ATOM 2287 O OD1 . ASN A 1 287 ? -19.931 -24.836 10.929  1.00 73.81 287 A 1 
ATOM 2288 N ND2 . ASN A 1 287 ? -19.285 -23.088 12.029  1.00 74.86 287 A 1 
ATOM 2289 N N   . ASP A 1 288 ? -19.350 -28.289 12.133  1.00 84.05 288 A 1 
ATOM 2290 C CA  . ASP A 1 288 ? -20.375 -29.137 12.725  1.00 84.20 288 A 1 
ATOM 2291 C C   . ASP A 1 288 ? -20.032 -30.622 12.564  1.00 85.45 288 A 1 
ATOM 2292 O O   . ASP A 1 288 ? -19.187 -31.017 11.771  1.00 83.71 288 A 1 
ATOM 2293 C CB  . ASP A 1 288 ? -21.760 -28.772 12.166  1.00 83.02 288 A 1 
ATOM 2294 C CG  . ASP A 1 288 ? -21.925 -28.977 10.663  1.00 85.17 288 A 1 
ATOM 2295 O OD1 . ASP A 1 288 ? -21.550 -30.053 10.153  1.00 82.08 288 A 1 
ATOM 2296 O OD2 . ASP A 1 288 ? -22.477 -28.065 10.010  1.00 81.72 288 A 1 
ATOM 2297 N N   . ALA A 1 289 ? -20.699 -31.439 13.355  1.00 83.47 289 A 1 
ATOM 2298 C CA  . ALA A 1 289 ? -20.457 -32.879 13.421  1.00 82.35 289 A 1 
ATOM 2299 C C   . ALA A 1 289 ? -20.920 -33.658 12.174  1.00 84.85 289 A 1 
ATOM 2300 O O   . ALA A 1 289 ? -20.554 -34.813 12.011  1.00 82.46 289 A 1 
ATOM 2301 C CB  . ALA A 1 289 ? -21.158 -33.407 14.676  1.00 79.48 289 A 1 
ATOM 2302 N N   . ILE A 1 290 ? -21.733 -33.041 11.301  1.00 82.99 290 A 1 
ATOM 2303 C CA  . ILE A 1 290 ? -22.268 -33.671 10.085  1.00 83.75 290 A 1 
ATOM 2304 C C   . ILE A 1 290 ? -21.431 -33.355 8.834   1.00 86.46 290 A 1 
ATOM 2305 O O   . ILE A 1 290 ? -21.751 -33.834 7.754   1.00 84.16 290 A 1 
ATOM 2306 C CB  . ILE A 1 290 ? -23.758 -33.346 9.883   1.00 82.07 290 A 1 
ATOM 2307 C CG1 . ILE A 1 290 ? -24.021 -31.835 9.734   1.00 76.05 290 A 1 
ATOM 2308 C CG2 . ILE A 1 290 ? -24.588 -33.947 11.037  1.00 73.90 290 A 1 
ATOM 2309 C CD1 . ILE A 1 290 ? -25.444 -31.495 9.237   1.00 68.39 290 A 1 
ATOM 2310 N N   . GLY A 1 291 ? -20.367 -32.560 8.976   1.00 85.83 291 A 1 
ATOM 2311 C CA  . GLY A 1 291 ? -19.455 -32.249 7.888   1.00 86.50 291 A 1 
ATOM 2312 C C   . GLY A 1 291 ? -19.971 -31.189 6.919   1.00 89.95 291 A 1 
ATOM 2313 O O   . GLY A 1 291 ? -19.524 -31.161 5.781   1.00 87.61 291 A 1 
ATOM 2314 N N   . THR A 1 292 ? -20.900 -30.311 7.324   1.00 88.90 292 A 1 
ATOM 2315 C CA  . THR A 1 292 ? -21.393 -29.257 6.419   1.00 89.06 292 A 1 
ATOM 2316 C C   . THR A 1 292 ? -20.224 -28.440 5.871   1.00 90.07 292 A 1 
ATOM 2317 O O   . THR A 1 292 ? -19.543 -27.716 6.617   1.00 89.53 292 A 1 
ATOM 2318 C CB  . THR A 1 292 ? -22.372 -28.303 7.105   1.00 88.09 292 A 1 
ATOM 2319 O OG1 . THR A 1 292 ? -23.484 -28.984 7.619   1.00 84.54 292 A 1 
ATOM 2320 C CG2 . THR A 1 292 ? -22.928 -27.248 6.136   1.00 83.49 292 A 1 
ATOM 2321 N N   . LYS A 1 293 ? -20.013 -28.519 4.547   1.00 92.13 293 A 1 
ATOM 2322 C CA  . LYS A 1 293 ? -18.924 -27.820 3.869   1.00 92.53 293 A 1 
ATOM 2323 C C   . LYS A 1 293 ? -19.169 -26.311 3.848   1.00 92.96 293 A 1 
ATOM 2324 O O   . LYS A 1 293 ? -20.214 -25.831 3.419   1.00 91.47 293 A 1 
ATOM 2325 C CB  . LYS A 1 293 ? -18.710 -28.409 2.461   1.00 90.68 293 A 1 
ATOM 2326 C CG  . LYS A 1 293 ? -17.494 -27.773 1.784   1.00 89.17 293 A 1 
ATOM 2327 C CD  . LYS A 1 293 ? -17.217 -28.330 0.377   1.00 88.23 293 A 1 
ATOM 2328 C CE  . LYS A 1 293 ? -16.489 -29.670 0.421   1.00 85.19 293 A 1 
ATOM 2329 N NZ  . LYS A 1 293 ? -15.778 -29.914 -0.859  1.00 80.76 293 A 1 
ATOM 2330 N N   . LYS A 1 294 ? -18.163 -25.565 4.289   1.00 93.49 294 A 1 
ATOM 2331 C CA  . LYS A 1 294 ? -18.044 -24.113 4.195   1.00 93.11 294 A 1 
ATOM 2332 C C   . LYS A 1 294 ? -16.717 -23.773 3.550   1.00 93.94 294 A 1 
ATOM 2333 O O   . LYS A 1 294 ? -15.790 -24.566 3.599   1.00 93.16 294 A 1 
ATOM 2334 C CB  . LYS A 1 294 ? -18.157 -23.481 5.589   1.00 91.79 294 A 1 
ATOM 2335 C CG  . LYS A 1 294 ? -19.556 -23.717 6.166   1.00 89.17 294 A 1 
ATOM 2336 C CD  . LYS A 1 294 ? -19.699 -23.136 7.568   1.00 84.27 294 A 1 
ATOM 2337 C CE  . LYS A 1 294 ? -21.113 -23.504 8.004   1.00 77.77 294 A 1 
ATOM 2338 N NZ  . LYS A 1 294 ? -21.364 -23.212 9.413   1.00 68.70 294 A 1 
ATOM 2339 N N   . GLU A 1 295 ? -16.616 -22.573 2.991   1.00 92.53 295 A 1 
ATOM 2340 C CA  . GLU A 1 295 ? -15.384 -22.118 2.349   1.00 91.83 295 A 1 
ATOM 2341 C C   . GLU A 1 295 ? -15.101 -20.643 2.637   1.00 91.74 295 A 1 
ATOM 2342 O O   . GLU A 1 295 ? -16.004 -19.833 2.873   1.00 90.13 295 A 1 
ATOM 2343 C CB  . GLU A 1 295 ? -15.435 -22.427 0.841   1.00 89.67 295 A 1 
ATOM 2344 C CG  . GLU A 1 295 ? -16.529 -21.672 0.082   1.00 86.22 295 A 1 
ATOM 2345 C CD  . GLU A 1 295 ? -16.575 -22.007 -1.412  1.00 85.59 295 A 1 
ATOM 2346 O OE1 . GLU A 1 295 ? -16.789 -21.065 -2.208  1.00 76.96 295 A 1 
ATOM 2347 O OE2 . GLU A 1 295 ? -16.416 -23.195 -1.747  1.00 78.29 295 A 1 
ATOM 2348 N N   . ASP A 1 296 ? -13.839 -20.313 2.612   1.00 91.53 296 A 1 
ATOM 2349 C CA  . ASP A 1 296 ? -13.325 -18.977 2.359   1.00 90.97 296 A 1 
ATOM 2350 C C   . ASP A 1 296 ? -11.954 -19.074 1.683   1.00 91.94 296 A 1 
ATOM 2351 O O   . ASP A 1 296 ? -11.293 -20.108 1.741   1.00 91.10 296 A 1 
ATOM 2352 C CB  . ASP A 1 296 ? -13.311 -18.122 3.639   1.00 88.42 296 A 1 
ATOM 2353 C CG  . ASP A 1 296 ? -12.509 -18.661 4.824   1.00 87.18 296 A 1 
ATOM 2354 O OD1 . ASP A 1 296 ? -11.296 -18.919 4.704   1.00 81.10 296 A 1 
ATOM 2355 O OD2 . ASP A 1 296 ? -13.064 -18.722 5.950   1.00 81.78 296 A 1 
ATOM 2356 N N   . ASN A 1 297 ? -11.513 -18.003 1.028   1.00 91.97 297 A 1 
ATOM 2357 C CA  . ASN A 1 297 ? -10.109 -17.859 0.656   1.00 92.03 297 A 1 
ATOM 2358 C C   . ASN A 1 297 ? -9.380  -17.147 1.795   1.00 92.64 297 A 1 
ATOM 2359 O O   . ASN A 1 297 ? -9.918  -16.184 2.362   1.00 91.77 297 A 1 
ATOM 2360 C CB  . ASN A 1 297 ? -9.972  -17.131 -0.683  1.00 91.28 297 A 1 
ATOM 2361 C CG  . ASN A 1 297 ? -10.528 -17.940 -1.836  1.00 89.56 297 A 1 
ATOM 2362 O OD1 . ASN A 1 297 ? -11.729 -18.108 -1.967  1.00 80.70 297 A 1 
ATOM 2363 N ND2 . ASN A 1 297 ? -9.690  -18.474 -2.685  1.00 79.58 297 A 1 
ATOM 2364 N N   . ARG A 1 298 ? -8.178  -17.600 2.126   1.00 94.07 298 A 1 
ATOM 2365 C CA  . ARG A 1 298 ? -7.403  -17.019 3.228   1.00 94.56 298 A 1 
ATOM 2366 C C   . ARG A 1 298 ? -5.903  -17.014 2.971   1.00 95.42 298 A 1 
ATOM 2367 O O   . ARG A 1 298 ? -5.393  -17.782 2.172   1.00 94.74 298 A 1 
ATOM 2368 C CB  . ARG A 1 298 ? -7.748  -17.721 4.555   1.00 92.69 298 A 1 
ATOM 2369 C CG  . ARG A 1 298 ? -7.304  -19.192 4.610   1.00 89.98 298 A 1 
ATOM 2370 C CD  . ARG A 1 298 ? -7.668  -19.851 5.960   1.00 89.90 298 A 1 
ATOM 2371 N NE  . ARG A 1 298 ? -9.130  -19.906 6.163   1.00 85.42 298 A 1 
ATOM 2372 C CZ  . ARG A 1 298 ? -9.759  -20.437 7.182   1.00 85.32 298 A 1 
ATOM 2373 N NH1 . ARG A 1 298 ? -9.131  -21.027 8.164   1.00 79.53 298 A 1 
ATOM 2374 N NH2 . ARG A 1 298 ? -11.054 -20.388 7.236   1.00 77.49 298 A 1 
ATOM 2375 N N   . VAL A 1 299 ? -5.219  -16.170 3.714   1.00 95.69 299 A 1 
ATOM 2376 C CA  . VAL A 1 299 ? -3.778  -16.244 3.953   1.00 96.09 299 A 1 
ATOM 2377 C C   . VAL A 1 299 ? -3.535  -16.099 5.445   1.00 96.28 299 A 1 
ATOM 2378 O O   . VAL A 1 299 ? -4.222  -15.319 6.112   1.00 95.86 299 A 1 
ATOM 2379 C CB  . VAL A 1 299 ? -3.015  -15.202 3.106   1.00 95.88 299 A 1 
ATOM 2380 C CG1 . VAL A 1 299 ? -3.360  -13.753 3.487   1.00 93.12 299 A 1 
ATOM 2381 C CG2 . VAL A 1 299 ? -1.502  -15.384 3.190   1.00 91.79 299 A 1 
ATOM 2382 N N   . HIS A 1 300 ? -2.598  -16.875 5.975   1.00 96.33 300 A 1 
ATOM 2383 C CA  . HIS A 1 300 ? -2.042  -16.663 7.305   1.00 96.75 300 A 1 
ATOM 2384 C C   . HIS A 1 300 ? -0.748  -15.865 7.161   1.00 97.04 300 A 1 
ATOM 2385 O O   . HIS A 1 300 ? 0.097   -16.206 6.335   1.00 96.69 300 A 1 
ATOM 2386 C CB  . HIS A 1 300 ? -1.821  -18.012 7.993   1.00 96.17 300 A 1 
ATOM 2387 C CG  . HIS A 1 300 ? -1.086  -17.917 9.301   1.00 95.90 300 A 1 
ATOM 2388 N ND1 . HIS A 1 300 ? -1.662  -17.907 10.556  1.00 91.08 300 A 1 
ATOM 2389 C CD2 . HIS A 1 300 ? 0.265   -17.862 9.464   1.00 91.52 300 A 1 
ATOM 2390 C CE1 . HIS A 1 300 ? -0.669  -17.853 11.452  1.00 91.47 300 A 1 
ATOM 2391 N NE2 . HIS A 1 300 ? 0.516   -17.822 10.831  1.00 92.33 300 A 1 
ATOM 2392 N N   . ILE A 1 301 ? -0.624  -14.793 7.941   1.00 96.90 301 A 1 
ATOM 2393 C CA  . ILE A 1 301 ? 0.539   -13.908 7.959   1.00 96.80 301 A 1 
ATOM 2394 C C   . ILE A 1 301 ? 1.096   -13.891 9.370   1.00 96.57 301 A 1 
ATOM 2395 O O   . ILE A 1 301 ? 0.385   -13.592 10.327  1.00 95.58 301 A 1 
ATOM 2396 C CB  . ILE A 1 301 ? 0.188   -12.494 7.468   1.00 96.23 301 A 1 
ATOM 2397 C CG1 . ILE A 1 301 ? -0.415  -12.563 6.044   1.00 94.38 301 A 1 
ATOM 2398 C CG2 . ILE A 1 301 ? 1.446   -11.604 7.506   1.00 94.66 301 A 1 
ATOM 2399 C CD1 . ILE A 1 301 ? -0.823  -11.206 5.479   1.00 88.82 301 A 1 
ATOM 2400 N N   . GLU A 1 302 ? 2.379   -14.178 9.466   1.00 96.75 302 A 1 
ATOM 2401 C CA  . GLU A 1 302 ? 3.104   -14.236 10.727  1.00 96.56 302 A 1 
ATOM 2402 C C   . GLU A 1 302 ? 4.438   -13.504 10.593  1.00 96.91 302 A 1 
ATOM 2403 O O   . GLU A 1 302 ? 5.016   -13.441 9.507   1.00 96.03 302 A 1 
ATOM 2404 C CB  . GLU A 1 302 ? 3.304   -15.705 11.093  1.00 94.56 302 A 1 
ATOM 2405 C CG  . GLU A 1 302 ? 3.956   -15.915 12.455  1.00 89.06 302 A 1 
ATOM 2406 C CD  . GLU A 1 302 ? 4.100   -17.417 12.777  1.00 91.81 302 A 1 
ATOM 2407 O OE1 . GLU A 1 302 ? 5.019   -17.748 13.538  1.00 82.97 302 A 1 
ATOM 2408 O OE2 . GLU A 1 302 ? 3.284   -18.211 12.266  1.00 86.47 302 A 1 
ATOM 2409 N N   . MET A 1 303 ? 4.932   -12.940 11.703  1.00 96.69 303 A 1 
ATOM 2410 C CA  . MET A 1 303 ? 6.263   -12.373 11.802  1.00 96.59 303 A 1 
ATOM 2411 C C   . MET A 1 303 ? 6.977   -12.938 13.027  1.00 96.49 303 A 1 
ATOM 2412 O O   . MET A 1 303 ? 6.424   -12.899 14.125  1.00 95.61 303 A 1 
ATOM 2413 C CB  . MET A 1 303 ? 6.182   -10.842 11.845  1.00 95.32 303 A 1 
ATOM 2414 C CG  . MET A 1 303 ? 7.566   -10.214 11.650  1.00 91.46 303 A 1 
ATOM 2415 S SD  . MET A 1 303 ? 7.538   -8.406  11.658  1.00 88.19 303 A 1 
ATOM 2416 C CE  . MET A 1 303 ? 8.203   -8.154  13.313  1.00 76.27 303 A 1 
ATOM 2417 N N   . PHE A 1 304 ? 8.194   -13.454 12.835  1.00 96.24 304 A 1 
ATOM 2418 C CA  . PHE A 1 304 ? 8.959   -14.094 13.898  1.00 96.26 304 A 1 
ATOM 2419 C C   . PHE A 1 304 ? 10.475  -13.983 13.692  1.00 96.25 304 A 1 
ATOM 2420 O O   . PHE A 1 304 ? 10.949  -13.599 12.628  1.00 95.73 304 A 1 
ATOM 2421 C CB  . PHE A 1 304 ? 8.509   -15.564 14.020  1.00 96.03 304 A 1 
ATOM 2422 C CG  . PHE A 1 304 ? 8.843   -16.442 12.830  1.00 96.41 304 A 1 
ATOM 2423 C CD1 . PHE A 1 304 ? 7.867   -16.708 11.854  1.00 94.68 304 A 1 
ATOM 2424 C CD2 . PHE A 1 304 ? 10.123  -17.015 12.711  1.00 94.55 304 A 1 
ATOM 2425 C CE1 . PHE A 1 304 ? 8.166   -17.543 10.766  1.00 93.85 304 A 1 
ATOM 2426 C CE2 . PHE A 1 304 ? 10.419  -17.849 11.623  1.00 93.97 304 A 1 
ATOM 2427 C CZ  . PHE A 1 304 ? 9.445   -18.112 10.650  1.00 94.48 304 A 1 
ATOM 2428 N N   . SER A 1 305 ? 11.239  -14.377 14.717  1.00 95.72 305 A 1 
ATOM 2429 C CA  . SER A 1 305 ? 12.675  -14.640 14.635  1.00 95.51 305 A 1 
ATOM 2430 C C   . SER A 1 305 ? 13.044  -15.935 15.346  1.00 95.34 305 A 1 
ATOM 2431 O O   . SER A 1 305 ? 12.333  -16.393 16.235  1.00 95.24 305 A 1 
ATOM 2432 C CB  . SER A 1 305 ? 13.484  -13.462 15.194  1.00 95.34 305 A 1 
ATOM 2433 O OG  . SER A 1 305 ? 13.180  -13.226 16.543  1.00 93.78 305 A 1 
ATOM 2434 N N   . PHE A 1 306 ? 14.178  -16.518 14.948  1.00 94.51 306 A 1 
ATOM 2435 C CA  . PHE A 1 306 ? 14.754  -17.663 15.656  1.00 93.60 306 A 1 
ATOM 2436 C C   . PHE A 1 306 ? 15.489  -17.227 16.934  1.00 93.83 306 A 1 
ATOM 2437 O O   . PHE A 1 306 ? 15.452  -17.911 17.942  1.00 92.60 306 A 1 
ATOM 2438 C CB  . PHE A 1 306 ? 15.710  -18.413 14.712  1.00 92.44 306 A 1 
ATOM 2439 C CG  . PHE A 1 306 ? 15.032  -19.061 13.524  1.00 91.91 306 A 1 
ATOM 2440 C CD1 . PHE A 1 306 ? 14.449  -20.344 13.667  1.00 87.96 306 A 1 
ATOM 2441 C CD2 . PHE A 1 306 ? 14.973  -18.414 12.280  1.00 88.20 306 A 1 
ATOM 2442 C CE1 . PHE A 1 306 ? 13.813  -20.961 12.580  1.00 85.96 306 A 1 
ATOM 2443 C CE2 . PHE A 1 306 ? 14.331  -19.037 11.185  1.00 86.25 306 A 1 
ATOM 2444 C CZ  . PHE A 1 306 ? 13.758  -20.307 11.338  1.00 87.91 306 A 1 
ATOM 2445 N N   . GLU A 1 307 ? 16.131  -16.059 16.877  1.00 93.26 307 A 1 
ATOM 2446 C CA  . GLU A 1 307 ? 16.889  -15.478 17.979  1.00 93.22 307 A 1 
ATOM 2447 C C   . GLU A 1 307 ? 16.059  -14.454 18.763  1.00 94.33 307 A 1 
ATOM 2448 O O   . GLU A 1 307 ? 15.122  -13.853 18.240  1.00 93.56 307 A 1 
ATOM 2449 C CB  . GLU A 1 307 ? 18.176  -14.839 17.448  1.00 91.53 307 A 1 
ATOM 2450 C CG  . GLU A 1 307 ? 19.105  -15.859 16.775  1.00 85.04 307 A 1 
ATOM 2451 C CD  . GLU A 1 307 ? 20.436  -15.258 16.297  1.00 78.78 307 A 1 
ATOM 2452 O OE1 . GLU A 1 307 ? 21.291  -16.058 15.839  1.00 68.01 307 A 1 
ATOM 2453 O OE2 . GLU A 1 307 ? 20.604  -14.023 16.384  1.00 66.46 307 A 1 
ATOM 2454 N N   . GLU A 1 308 ? 16.429  -14.232 20.031  1.00 93.42 308 A 1 
ATOM 2455 C CA  . GLU A 1 308 ? 15.802  -13.198 20.856  1.00 94.09 308 A 1 
ATOM 2456 C C   . GLU A 1 308 ? 16.013  -11.809 20.233  1.00 94.78 308 A 1 
ATOM 2457 O O   . GLU A 1 308 ? 17.139  -11.445 19.907  1.00 93.89 308 A 1 
ATOM 2458 C CB  . GLU A 1 308 ? 16.334  -13.242 22.293  1.00 92.88 308 A 1 
ATOM 2459 C CG  . GLU A 1 308 ? 15.557  -12.264 23.196  1.00 90.51 308 A 1 
ATOM 2460 C CD  . GLU A 1 308 ? 15.978  -12.264 24.668  1.00 89.16 308 A 1 
ATOM 2461 O OE1 . GLU A 1 308 ? 15.500  -11.328 25.372  1.00 79.96 308 A 1 
ATOM 2462 O OE2 . GLU A 1 308 ? 16.749  -13.152 25.088  1.00 82.21 308 A 1 
ATOM 2463 N N   . PRO A 1 309 ? 14.950  -10.994 20.088  1.00 94.46 309 A 1 
ATOM 2464 C CA  . PRO A 1 309 ? 15.079  -9.674  19.497  1.00 94.47 309 A 1 
ATOM 2465 C C   . PRO A 1 309 ? 15.947  -8.745  20.359  1.00 94.70 309 A 1 
ATOM 2466 O O   . PRO A 1 309 ? 15.636  -8.522  21.541  1.00 94.12 309 A 1 
ATOM 2467 C CB  . PRO A 1 309 ? 13.644  -9.155  19.361  1.00 93.74 309 A 1 
ATOM 2468 C CG  . PRO A 1 309 ? 12.885  -9.909  20.449  1.00 92.73 309 A 1 
ATOM 2469 C CD  . PRO A 1 309 ? 13.575  -11.264 20.459  1.00 94.21 309 A 1 
ATOM 2470 N N   . PRO A 1 310 ? 16.999  -8.137  19.781  1.00 94.15 310 A 1 
ATOM 2471 C CA  . PRO A 1 310 ? 17.827  -7.168  20.491  1.00 93.52 310 A 1 
ATOM 2472 C C   . PRO A 1 310 ? 17.066  -5.857  20.756  1.00 93.39 310 A 1 
ATOM 2473 O O   . PRO A 1 310 ? 16.088  -5.517  20.097  1.00 92.76 310 A 1 
ATOM 2474 C CB  . PRO A 1 310 ? 19.059  -6.967  19.607  1.00 93.52 310 A 1 
ATOM 2475 C CG  . PRO A 1 310 ? 18.512  -7.219  18.202  1.00 93.21 310 A 1 
ATOM 2476 C CD  . PRO A 1 310 ? 17.485  -8.325  18.424  1.00 94.76 310 A 1 
ATOM 2477 N N   . GLU A 1 311 ? 17.558  -5.073  21.720  1.00 92.52 311 A 1 
ATOM 2478 C CA  . GLU A 1 311 ? 16.892  -3.833  22.150  1.00 91.08 311 A 1 
ATOM 2479 C C   . GLU A 1 311 ? 16.730  -2.794  21.029  1.00 90.46 311 A 1 
ATOM 2480 O O   . GLU A 1 311 ? 15.721  -2.096  20.974  1.00 88.89 311 A 1 
ATOM 2481 C CB  . GLU A 1 311 ? 17.667  -3.210  23.323  1.00 90.18 311 A 1 
ATOM 2482 C CG  . GLU A 1 311 ? 17.505  -3.997  24.629  1.00 82.69 311 A 1 
ATOM 2483 C CD  . GLU A 1 311 ? 16.031  -4.137  25.035  1.00 81.29 311 A 1 
ATOM 2484 O OE1 . GLU A 1 311 ? 15.577  -5.286  25.261  1.00 71.45 311 A 1 
ATOM 2485 O OE2 . GLU A 1 311 ? 15.333  -3.103  25.021  1.00 72.36 311 A 1 
ATOM 2486 N N   . PHE A 1 312 ? 17.687  -2.710  20.102  1.00 91.26 312 A 1 
ATOM 2487 C CA  . PHE A 1 312 ? 17.549  -1.795  18.964  1.00 90.16 312 A 1 
ATOM 2488 C C   . PHE A 1 312 ? 16.379  -2.190  18.057  1.00 90.19 312 A 1 
ATOM 2489 O O   . PHE A 1 312 ? 15.646  -1.310  17.596  1.00 89.42 312 A 1 
ATOM 2490 C CB  . PHE A 1 312 ? 18.866  -1.699  18.180  1.00 90.49 312 A 1 
ATOM 2491 C CG  . PHE A 1 312 ? 19.157  -2.862  17.249  1.00 91.31 312 A 1 
ATOM 2492 C CD1 . PHE A 1 312 ? 20.062  -3.868  17.620  1.00 89.01 312 A 1 
ATOM 2493 C CD2 . PHE A 1 312 ? 18.529  -2.926  15.991  1.00 89.68 312 A 1 
ATOM 2494 C CE1 . PHE A 1 312 ? 20.343  -4.931  16.747  1.00 88.75 312 A 1 
ATOM 2495 C CE2 . PHE A 1 312 ? 18.798  -3.994  15.119  1.00 88.85 312 A 1 
ATOM 2496 C CZ  . PHE A 1 312 ? 19.704  -5.000  15.495  1.00 90.06 312 A 1 
ATOM 2497 N N   . PHE A 1 313 ? 16.149  -3.486  17.849  1.00 92.38 313 A 1 
ATOM 2498 C CA  . PHE A 1 313 ? 15.038  -3.981  17.050  1.00 91.70 313 A 1 
ATOM 2499 C C   . PHE A 1 313 ? 13.703  -3.762  17.764  1.00 91.17 313 A 1 
ATOM 2500 O O   . PHE A 1 313 ? 12.767  -3.232  17.155  1.00 90.36 313 A 1 
ATOM 2501 C CB  . PHE A 1 313 ? 15.257  -5.453  16.712  1.00 92.07 313 A 1 
ATOM 2502 C CG  . PHE A 1 313 ? 14.134  -6.048  15.876  1.00 92.38 313 A 1 
ATOM 2503 C CD1 . PHE A 1 313 ? 13.204  -6.922  16.459  1.00 90.14 313 A 1 
ATOM 2504 C CD2 . PHE A 1 313 ? 14.028  -5.717  14.515  1.00 90.44 313 A 1 
ATOM 2505 C CE1 . PHE A 1 313 ? 12.184  -7.477  15.675  1.00 89.76 313 A 1 
ATOM 2506 C CE2 . PHE A 1 313 ? 13.010  -6.269  13.737  1.00 89.85 313 A 1 
ATOM 2507 C CZ  . PHE A 1 313 ? 12.079  -7.158  14.313  1.00 91.64 313 A 1 
ATOM 2508 N N   . LYS A 1 314 ? 13.635  -4.041  19.073  1.00 91.17 314 A 1 
ATOM 2509 C CA  . LYS A 1 314 ? 12.449  -3.730  19.887  1.00 90.00 314 A 1 
ATOM 2510 C C   . LYS A 1 314 ? 12.068  -2.251  19.776  1.00 89.19 314 A 1 
ATOM 2511 O O   . LYS A 1 314 ? 10.903  -1.931  19.564  1.00 88.41 314 A 1 
ATOM 2512 C CB  . LYS A 1 314 ? 12.679  -4.125  21.363  1.00 90.95 314 A 1 
ATOM 2513 C CG  . LYS A 1 314 ? 12.825  -5.639  21.582  1.00 91.11 314 A 1 
ATOM 2514 C CD  . LYS A 1 314 ? 13.126  -5.953  23.061  1.00 89.17 314 A 1 
ATOM 2515 C CE  . LYS A 1 314 ? 13.515  -7.421  23.241  1.00 84.75 314 A 1 
ATOM 2516 N NZ  . LYS A 1 314 ? 14.216  -7.666  24.536  1.00 79.23 314 A 1 
ATOM 2517 N N   . LYS A 1 315 ? 13.046  -1.335  19.810  1.00 88.65 315 A 1 
ATOM 2518 C CA  . LYS A 1 315 ? 12.813  0.104   19.579  1.00 86.06 315 A 1 
ATOM 2519 C C   . LYS A 1 315 ? 12.278  0.391   18.172  1.00 85.27 315 A 1 
ATOM 2520 O O   . LYS A 1 315 ? 11.384  1.216   18.027  1.00 83.28 315 A 1 
ATOM 2521 C CB  . LYS A 1 315 ? 14.098  0.902   19.817  1.00 85.89 315 A 1 
ATOM 2522 C CG  . LYS A 1 315 ? 14.492  0.997   21.298  1.00 79.29 315 A 1 
ATOM 2523 C CD  . LYS A 1 315 ? 15.871  1.643   21.417  1.00 74.65 315 A 1 
ATOM 2524 C CE  . LYS A 1 315 ? 16.370  1.645   22.864  1.00 66.01 315 A 1 
ATOM 2525 N NZ  . LYS A 1 315 ? 17.779  2.110   22.948  1.00 58.15 315 A 1 
ATOM 2526 N N   . GLN A 1 316 ? 12.791  -0.282  17.135  1.00 87.38 316 A 1 
ATOM 2527 C CA  . GLN A 1 316 ? 12.349  -0.078  15.752  1.00 85.64 316 A 1 
ATOM 2528 C C   . GLN A 1 316 ? 10.900  -0.526  15.509  1.00 85.04 316 A 1 
ATOM 2529 O O   . GLN A 1 316 ? 10.209  0.095   14.708  1.00 83.55 316 A 1 
ATOM 2530 C CB  . GLN A 1 316 ? 13.274  -0.812  14.775  1.00 85.89 316 A 1 
ATOM 2531 C CG  . GLN A 1 316 ? 14.661  -0.164  14.625  1.00 83.32 316 A 1 
ATOM 2532 C CD  . GLN A 1 316 ? 15.564  -0.928  13.654  1.00 82.03 316 A 1 
ATOM 2533 O OE1 . GLN A 1 316 ? 15.122  -1.772  12.888  1.00 77.63 316 A 1 
ATOM 2534 N NE2 . GLN A 1 316 ? 16.833  -0.648  13.614  1.00 74.63 316 A 1 
ATOM 2535 N N   . ILE A 1 317 ? 10.441  -1.584  16.183  1.00 88.19 317 A 1 
ATOM 2536 C CA  . ILE A 1 317 ? 9.080   -2.119  16.049  1.00 87.74 317 A 1 
ATOM 2537 C C   . ILE A 1 317 ? 8.089   -1.542  17.072  1.00 86.85 317 A 1 
ATOM 2538 O O   . ILE A 1 317 ? 6.896   -1.804  16.982  1.00 84.65 317 A 1 
ATOM 2539 C CB  . ILE A 1 317 ? 9.072   -3.662  16.048  1.00 88.61 317 A 1 
ATOM 2540 C CG1 . ILE A 1 317 ? 9.459   -4.256  17.416  1.00 87.67 317 A 1 
ATOM 2541 C CG2 . ILE A 1 317 ? 9.957   -4.194  14.910  1.00 86.18 317 A 1 
ATOM 2542 C CD1 . ILE A 1 317 ? 9.184   -5.761  17.534  1.00 86.15 317 A 1 
ATOM 2543 N N   . SER A 1 318 ? 8.567   -0.757  18.024  1.00 84.86 318 A 1 
ATOM 2544 C CA  . SER A 1 318 ? 7.728   -0.131  19.039  1.00 82.38 318 A 1 
ATOM 2545 C C   . SER A 1 318 ? 6.721   0.851   18.425  1.00 80.37 318 A 1 
ATOM 2546 O O   . SER A 1 318 ? 7.056   1.602   17.506  1.00 77.37 318 A 1 
ATOM 2547 C CB  . SER A 1 318 ? 8.579   0.598   20.080  1.00 81.51 318 A 1 
ATOM 2548 O OG  . SER A 1 318 ? 9.189   -0.324  20.943  1.00 73.74 318 A 1 
ATOM 2549 N N   . PRO A 1 319 ? 5.482   0.903   18.940  1.00 77.54 319 A 1 
ATOM 2550 C CA  . PRO A 1 319 ? 4.497   1.883   18.510  1.00 74.49 319 A 1 
ATOM 2551 C C   . PRO A 1 319 ? 4.946   3.311   18.861  1.00 74.11 319 A 1 
ATOM 2552 O O   . PRO A 1 319 ? 5.727   3.534   19.785  1.00 71.21 319 A 1 
ATOM 2553 C CB  . PRO A 1 319 ? 3.196   1.479   19.207  1.00 72.07 319 A 1 
ATOM 2554 C CG  . PRO A 1 319 ? 3.676   0.794   20.488  1.00 70.00 319 A 1 
ATOM 2555 C CD  . PRO A 1 319 ? 4.958   0.099   20.045  1.00 72.75 319 A 1 
ATOM 2556 N N   . LYS A 1 320 ? 4.423   4.313   18.155  1.00 68.89 320 A 1 
ATOM 2557 C CA  . LYS A 1 320 ? 4.804   5.728   18.376  1.00 66.00 320 A 1 
ATOM 2558 C C   . LYS A 1 320 ? 4.540   6.237   19.794  1.00 66.70 320 A 1 
ATOM 2559 O O   . LYS A 1 320 ? 5.182   7.169   20.237  1.00 61.62 320 A 1 
ATOM 2560 C CB  . LYS A 1 320 ? 4.095   6.645   17.358  1.00 60.46 320 A 1 
ATOM 2561 C CG  . LYS A 1 320 ? 4.624   6.471   15.934  1.00 55.28 320 A 1 
ATOM 2562 C CD  . LYS A 1 320 ? 4.000   7.520   14.995  1.00 52.11 320 A 1 
ATOM 2563 C CE  . LYS A 1 320 ? 4.591   7.372   13.589  1.00 47.65 320 A 1 
ATOM 2564 N NZ  . LYS A 1 320 ? 4.095   8.414   12.660  1.00 42.84 320 A 1 
ATOM 2565 N N   . ASN A 1 321 ? 3.585   5.616   20.487  1.00 64.01 321 A 1 
ATOM 2566 C CA  . ASN A 1 321 ? 3.221   5.903   21.873  1.00 64.54 321 A 1 
ATOM 2567 C C   . ASN A 1 321 ? 3.825   4.894   22.864  1.00 66.60 321 A 1 
ATOM 2568 O O   . ASN A 1 321 ? 3.213   4.592   23.892  1.00 63.20 321 A 1 
ATOM 2569 C CB  . ASN A 1 321 ? 1.688   6.015   21.978  1.00 59.88 321 A 1 
ATOM 2570 C CG  . ASN A 1 321 ? 0.961   4.714   21.684  1.00 54.96 321 A 1 
ATOM 2571 O OD1 . ASN A 1 321 ? 1.388   3.878   20.908  1.00 50.37 321 A 1 
ATOM 2572 N ND2 . ASN A 1 321 ? -0.197  4.517   22.263  1.00 50.23 321 A 1 
ATOM 2573 N N   . ALA A 1 322 ? 5.002   4.344   22.579  1.00 64.32 322 A 1 
ATOM 2574 C CA  . ALA A 1 322 ? 5.661   3.339   23.406  1.00 65.28 322 A 1 
ATOM 2575 C C   . ALA A 1 322 ? 5.960   3.792   24.844  1.00 67.31 322 A 1 
ATOM 2576 O O   . ALA A 1 322 ? 6.066   2.952   25.729  1.00 65.59 322 A 1 
ATOM 2577 C CB  . ALA A 1 322 ? 6.956   2.905   22.707  1.00 60.95 322 A 1 
ATOM 2578 N N   . GLU A 1 323 ? 6.067   5.100   25.102  1.00 65.32 323 A 1 
ATOM 2579 C CA  . GLU A 1 323 ? 6.227   5.635   26.467  1.00 65.81 323 A 1 
ATOM 2580 C C   . GLU A 1 323 ? 4.993   5.367   27.344  1.00 67.15 323 A 1 
ATOM 2581 O O   . GLU A 1 323 ? 5.123   5.085   28.534  1.00 64.45 323 A 1 
ATOM 2582 C CB  . GLU A 1 323 ? 6.505   7.149   26.421  1.00 63.27 323 A 1 
ATOM 2583 C CG  . GLU A 1 323 ? 7.861   7.492   25.774  1.00 55.86 323 A 1 
ATOM 2584 C CD  . GLU A 1 323 ? 8.218   8.991   25.846  1.00 47.01 323 A 1 
ATOM 2585 O OE1 . GLU A 1 323 ? 9.354   9.324   25.424  1.00 42.68 323 A 1 
ATOM 2586 O OE2 . GLU A 1 323 ? 7.386   9.794   26.322  1.00 45.59 323 A 1 
ATOM 2587 N N   . GLU A 1 324 ? 3.803   5.405   26.743  1.00 65.18 324 A 1 
ATOM 2588 C CA  . GLU A 1 324 ? 2.533   5.138   27.424  1.00 66.31 324 A 1 
ATOM 2589 C C   . GLU A 1 324 ? 2.141   3.649   27.355  1.00 68.48 324 A 1 
ATOM 2590 O O   . GLU A 1 324 ? 1.486   3.133   28.254  1.00 63.92 324 A 1 
ATOM 2591 C CB  . GLU A 1 324 ? 1.423   5.982   26.779  1.00 63.54 324 A 1 
ATOM 2592 C CG  . GLU A 1 324 ? 1.631   7.496   26.929  1.00 56.92 324 A 1 
ATOM 2593 C CD  . GLU A 1 324 ? 0.538   8.337   26.232  1.00 49.86 324 A 1 
ATOM 2594 O OE1 . GLU A 1 324 ? 0.585   9.576   26.372  1.00 45.18 324 A 1 
ATOM 2595 O OE2 . GLU A 1 324 ? -0.326  7.742   25.538  1.00 47.88 324 A 1 
ATOM 2596 N N   . ASN A 1 325 ? 2.531   2.968   26.273  1.00 72.90 325 A 1 
ATOM 2597 C CA  . ASN A 1 325 ? 2.197   1.575   25.988  1.00 74.39 325 A 1 
ATOM 2598 C C   . ASN A 1 325 ? 3.447   0.807   25.527  1.00 77.62 325 A 1 
ATOM 2599 O O   . ASN A 1 325 ? 3.603   0.555   24.327  1.00 74.62 325 A 1 
ATOM 2600 C CB  . ASN A 1 325 ? 1.063   1.532   24.946  1.00 69.68 325 A 1 
ATOM 2601 C CG  . ASN A 1 325 ? -0.230  2.093   25.477  1.00 64.24 325 A 1 
ATOM 2602 O OD1 . ASN A 1 325 ? -0.932  1.466   26.257  1.00 58.85 325 A 1 
ATOM 2603 N ND2 . ASN A 1 325 ? -0.621  3.275   25.067  1.00 57.23 325 A 1 
ATOM 2604 N N   . PRO A 1 326 ? 4.344   0.442   26.451  1.00 78.30 326 A 1 
ATOM 2605 C CA  . PRO A 1 326 ? 5.568   -0.269  26.107  1.00 80.93 326 A 1 
ATOM 2606 C C   . PRO A 1 326 ? 5.268   -1.674  25.566  1.00 84.20 326 A 1 
ATOM 2607 O O   . PRO A 1 326 ? 4.227   -2.268  25.858  1.00 82.87 326 A 1 
ATOM 2608 C CB  . PRO A 1 326 ? 6.396   -0.311  27.397  1.00 77.04 326 A 1 
ATOM 2609 C CG  . PRO A 1 326 ? 5.337   -0.252  28.491  1.00 73.90 326 A 1 
ATOM 2610 C CD  . PRO A 1 326 ? 4.266   0.655   27.890  1.00 78.27 326 A 1 
ATOM 2611 N N   . LEU A 1 327 ? 6.225   -2.209  24.799  1.00 86.77 327 A 1 
ATOM 2612 C CA  . LEU A 1 327 ? 6.211   -3.613  24.402  1.00 88.77 327 A 1 
ATOM 2613 C C   . LEU A 1 327 ? 6.275   -4.516  25.642  1.00 90.46 327 A 1 
ATOM 2614 O O   . LEU A 1 327 ? 6.979   -4.226  26.605  1.00 89.36 327 A 1 
ATOM 2615 C CB  . LEU A 1 327 ? 7.380   -3.927  23.449  1.00 87.26 327 A 1 
ATOM 2616 C CG  . LEU A 1 327 ? 7.279   -3.272  22.056  1.00 85.14 327 A 1 
ATOM 2617 C CD1 . LEU A 1 327 ? 8.539   -3.583  21.264  1.00 81.38 327 A 1 
ATOM 2618 C CD2 . LEU A 1 327 ? 6.082   -3.782  21.260  1.00 81.87 327 A 1 
ATOM 2619 N N   . VAL A 1 328 ? 5.540   -5.620  25.592  1.00 90.58 328 A 1 
ATOM 2620 C CA  . VAL A 1 328 ? 5.520   -6.650  26.628  1.00 91.99 328 A 1 
ATOM 2621 C C   . VAL A 1 328 ? 6.182   -7.896  26.063  1.00 93.63 328 A 1 
ATOM 2622 O O   . VAL A 1 328 ? 5.741   -8.410  25.039  1.00 93.46 328 A 1 
ATOM 2623 C CB  . VAL A 1 328 ? 4.079   -6.937  27.095  1.00 90.71 328 A 1 
ATOM 2624 C CG1 . VAL A 1 328 ? 4.059   -8.004  28.197  1.00 87.89 328 A 1 
ATOM 2625 C CG2 . VAL A 1 328 ? 3.408   -5.674  27.649  1.00 88.20 328 A 1 
ATOM 2626 N N   . VAL A 1 329 ? 7.218   -8.381  26.731  1.00 93.35 329 A 1 
ATOM 2627 C CA  . VAL A 1 329 ? 7.937   -9.596  26.341  1.00 93.84 329 A 1 
ATOM 2628 C C   . VAL A 1 329 ? 7.529   -10.723 27.286  1.00 94.21 329 A 1 
ATOM 2629 O O   . VAL A 1 329 ? 7.667   -10.569 28.498  1.00 93.33 329 A 1 
ATOM 2630 C CB  . VAL A 1 329 ? 9.463   -9.382  26.337  1.00 93.12 329 A 1 
ATOM 2631 C CG1 . VAL A 1 329 ? 10.182  -10.605 25.768  1.00 90.35 329 A 1 
ATOM 2632 C CG2 . VAL A 1 329 ? 9.864   -8.162  25.485  1.00 90.63 329 A 1 
ATOM 2633 N N   . LEU A 1 330 ? 7.036   -11.833 26.733  1.00 94.35 330 A 1 
ATOM 2634 C CA  . LEU A 1 330 ? 6.672   -13.027 27.488  1.00 94.48 330 A 1 
ATOM 2635 C C   . LEU A 1 330 ? 7.447   -14.242 26.974  1.00 95.13 330 A 1 
ATOM 2636 O O   . LEU A 1 330 ? 7.529   -14.460 25.762  1.00 94.33 330 A 1 
ATOM 2637 C CB  . LEU A 1 330 ? 5.151   -13.292 27.411  1.00 93.38 330 A 1 
ATOM 2638 C CG  . LEU A 1 330 ? 4.252   -12.189 28.000  1.00 91.66 330 A 1 
ATOM 2639 C CD1 . LEU A 1 330 ? 2.789   -12.637 27.907  1.00 87.12 330 A 1 
ATOM 2640 C CD2 . LEU A 1 330 ? 4.549   -11.887 29.464  1.00 87.61 330 A 1 
ATOM 2641 N N   . ASP A 1 331 ? 7.960   -15.048 27.901  1.00 94.03 331 A 1 
ATOM 2642 C CA  . ASP A 1 331 ? 8.525   -16.356 27.587  1.00 93.75 331 A 1 
ATOM 2643 C C   . ASP A 1 331 ? 7.476   -17.445 27.854  1.00 93.70 331 A 1 
ATOM 2644 O O   . ASP A 1 331 ? 7.136   -17.741 29.000  1.00 90.86 331 A 1 
ATOM 2645 C CB  . ASP A 1 331 ? 9.840   -16.585 28.342  1.00 91.99 331 A 1 
ATOM 2646 C CG  . ASP A 1 331 ? 10.631  -17.775 27.769  1.00 91.20 331 A 1 
ATOM 2647 O OD1 . ASP A 1 331 ? 10.026  -18.602 27.050  1.00 86.66 331 A 1 
ATOM 2648 O OD2 . ASP A 1 331 ? 11.864  -17.818 27.990  1.00 85.09 331 A 1 
ATOM 2649 N N   . GLY A 1 332 ? 6.932   -17.980 26.790  1.00 91.61 332 A 1 
ATOM 2650 C CA  . GLY A 1 332 ? 5.994   -19.101 26.777  1.00 91.78 332 A 1 
ATOM 2651 C C   . GLY A 1 332 ? 6.588   -20.346 26.122  1.00 93.21 332 A 1 
ATOM 2652 O O   . GLY A 1 332 ? 5.833   -21.131 25.557  1.00 91.58 332 A 1 
ATOM 2653 N N   . ALA A 1 333 ? 7.914   -20.548 26.166  1.00 91.80 333 A 1 
ATOM 2654 C CA  . ALA A 1 333 ? 8.569   -21.703 25.544  1.00 91.21 333 A 1 
ATOM 2655 C C   . ALA A 1 333 ? 8.040   -23.054 26.064  1.00 91.13 333 A 1 
ATOM 2656 O O   . ALA A 1 333 ? 7.952   -24.015 25.307  1.00 88.33 333 A 1 
ATOM 2657 C CB  . ALA A 1 333 ? 10.082  -21.582 25.777  1.00 90.34 333 A 1 
ATOM 2658 N N   . ASP A 1 334 ? 7.604   -23.097 27.329  1.00 91.87 334 A 1 
ATOM 2659 C CA  . ASP A 1 334 ? 7.009   -24.286 27.951  1.00 91.11 334 A 1 
ATOM 2660 C C   . ASP A 1 334 ? 5.473   -24.350 27.804  1.00 91.89 334 A 1 
ATOM 2661 O O   . ASP A 1 334 ? 4.799   -25.152 28.468  1.00 88.32 334 A 1 
ATOM 2662 C CB  . ASP A 1 334 ? 7.416   -24.349 29.430  1.00 88.86 334 A 1 
ATOM 2663 C CG  . ASP A 1 334 ? 8.927   -24.507 29.658  1.00 81.27 334 A 1 
ATOM 2664 O OD1 . ASP A 1 334 ? 9.566   -25.275 28.914  1.00 75.20 334 A 1 
ATOM 2665 O OD2 . ASP A 1 334 ? 9.405   -23.903 30.647  1.00 73.56 334 A 1 
ATOM 2666 N N   . SER A 1 335 ? 4.875   -23.482 26.984  1.00 90.44 335 A 1 
ATOM 2667 C CA  . SER A 1 335 ? 3.423   -23.417 26.823  1.00 90.60 335 A 1 
ATOM 2668 C C   . SER A 1 335 ? 2.871   -24.658 26.131  1.00 90.99 335 A 1 
ATOM 2669 O O   . SER A 1 335 ? 3.361   -25.079 25.085  1.00 89.47 335 A 1 
ATOM 2670 C CB  . SER A 1 335 ? 3.037   -22.169 26.023  1.00 90.20 335 A 1 
ATOM 2671 O OG  . SER A 1 335 ? 1.639   -22.062 25.887  1.00 86.88 335 A 1 
ATOM 2672 N N   . SER A 1 336 ? 1.770   -25.191 26.670  1.00 89.77 336 A 1 
ATOM 2673 C CA  . SER A 1 336 ? 0.974   -26.235 26.016  1.00 89.44 336 A 1 
ATOM 2674 C C   . SER A 1 336 ? 0.192   -25.734 24.795  1.00 90.37 336 A 1 
ATOM 2675 O O   . SER A 1 336 ? -0.475  -26.514 24.125  1.00 87.75 336 A 1 
ATOM 2676 C CB  . SER A 1 336 ? -0.002  -26.845 27.033  1.00 89.24 336 A 1 
ATOM 2677 O OG  . SER A 1 336 ? -0.944  -25.876 27.450  1.00 89.67 336 A 1 
ATOM 2678 N N   . GLY A 1 337 ? 0.188   -24.421 24.550  1.00 90.22 337 A 1 
ATOM 2679 C CA  . GLY A 1 337 ? -0.629  -23.783 23.529  1.00 90.36 337 A 1 
ATOM 2680 C C   . GLY A 1 337 ? -2.123  -23.691 23.867  1.00 92.13 337 A 1 
ATOM 2681 O O   . GLY A 1 337 ? -2.835  -22.905 23.256  1.00 90.06 337 A 1 
ATOM 2682 N N   . ALA A 1 338 ? -2.620  -24.447 24.857  1.00 92.09 338 A 1 
ATOM 2683 C CA  . ALA A 1 338 ? -4.017  -24.421 25.246  1.00 92.79 338 A 1 
ATOM 2684 C C   . ALA A 1 338 ? -4.346  -23.222 26.151  1.00 93.21 338 A 1 
ATOM 2685 O O   . ALA A 1 338 ? -3.576  -22.854 27.036  1.00 92.21 338 A 1 
ATOM 2686 C CB  . ALA A 1 338 ? -4.378  -25.754 25.907  1.00 91.51 338 A 1 
ATOM 2687 N N   . VAL A 1 339 ? -5.525  -22.627 25.947  1.00 93.16 339 A 1 
ATOM 2688 C CA  . VAL A 1 339 ? -6.088  -21.597 26.835  1.00 92.66 339 A 1 
ATOM 2689 C C   . VAL A 1 339 ? -6.748  -22.284 28.029  1.00 92.79 339 A 1 
ATOM 2690 O O   . VAL A 1 339 ? -7.958  -22.488 28.052  1.00 91.31 339 A 1 
ATOM 2691 C CB  . VAL A 1 339 ? -7.070  -20.668 26.094  1.00 91.67 339 A 1 
ATOM 2692 C CG1 . VAL A 1 339 ? -7.556  -19.531 27.014  1.00 87.48 339 A 1 
ATOM 2693 C CG2 . VAL A 1 339 ? -6.421  -20.017 24.874  1.00 87.90 339 A 1 
ATOM 2694 N N   . ASP A 1 340 ? -5.941  -22.649 28.993  1.00 91.76 340 A 1 
ATOM 2695 C CA  . ASP A 1 340 ? -6.373  -23.207 30.268  1.00 90.68 340 A 1 
ATOM 2696 C C   . ASP A 1 340 ? -5.547  -22.626 31.428  1.00 92.10 340 A 1 
ATOM 2697 O O   . ASP A 1 340 ? -4.486  -22.034 31.234  1.00 90.28 340 A 1 
ATOM 2698 C CB  . ASP A 1 340 ? -6.348  -24.748 30.215  1.00 86.44 340 A 1 
ATOM 2699 C CG  . ASP A 1 340 ? -4.944  -25.327 30.310  1.00 82.07 340 A 1 
ATOM 2700 O OD1 . ASP A 1 340 ? -4.379  -25.230 31.424  1.00 74.10 340 A 1 
ATOM 2701 O OD2 . ASP A 1 340 ? -4.453  -25.882 29.315  1.00 72.96 340 A 1 
ATOM 2702 N N   . MET A 1 341 ? -6.071  -22.749 32.648  1.00 92.38 341 A 1 
ATOM 2703 C CA  . MET A 1 341 ? -5.469  -22.130 33.838  1.00 92.22 341 A 1 
ATOM 2704 C C   . MET A 1 341 ? -4.291  -22.921 34.421  1.00 92.76 341 A 1 
ATOM 2705 O O   . MET A 1 341 ? -3.666  -22.450 35.364  1.00 90.61 341 A 1 
ATOM 2706 C CB  . MET A 1 341 ? -6.550  -21.867 34.895  1.00 91.02 341 A 1 
ATOM 2707 C CG  . MET A 1 341 ? -7.612  -20.866 34.427  1.00 87.93 341 A 1 
ATOM 2708 S SD  . MET A 1 341 ? -6.987  -19.269 33.830  1.00 87.21 341 A 1 
ATOM 2709 C CE  . MET A 1 341 ? -6.140  -18.653 35.310  1.00 78.46 341 A 1 
ATOM 2710 N N   . SER A 1 342 ? -3.968  -24.092 33.883  1.00 92.59 342 A 1 
ATOM 2711 C CA  . SER A 1 342 ? -2.747  -24.822 34.219  1.00 92.20 342 A 1 
ATOM 2712 C C   . SER A 1 342 ? -1.540  -24.364 33.386  1.00 92.95 342 A 1 
ATOM 2713 O O   . SER A 1 342 ? -0.403  -24.517 33.818  1.00 90.54 342 A 1 
ATOM 2714 C CB  . SER A 1 342 ? -2.971  -26.331 34.105  1.00 91.13 342 A 1 
ATOM 2715 O OG  . SER A 1 342 ? -3.003  -26.788 32.768  1.00 85.68 342 A 1 
ATOM 2716 N N   . ASN A 1 343 ? -1.794  -23.724 32.258  1.00 92.18 343 A 1 
ATOM 2717 C CA  . ASN A 1 343 ? -0.783  -23.156 31.381  1.00 92.67 343 A 1 
ATOM 2718 C C   . ASN A 1 343 ? -0.237  -21.829 31.951  1.00 93.42 343 A 1 
ATOM 2719 O O   . ASN A 1 343 ? -0.928  -20.806 31.972  1.00 92.88 343 A 1 
ATOM 2720 C CB  . ASN A 1 343 ? -1.405  -23.016 29.988  1.00 91.65 343 A 1 
ATOM 2721 C CG  . ASN A 1 343 ? -0.429  -22.558 28.932  1.00 91.86 343 A 1 
ATOM 2722 O OD1 . ASN A 1 343 ? 0.666   -22.103 29.192  1.00 87.86 343 A 1 
ATOM 2723 N ND2 . ASN A 1 343 ? -0.813  -22.667 27.676  1.00 87.11 343 A 1 
ATOM 2724 N N   . SER A 1 344 ? 1.010   -21.838 32.394  1.00 93.35 344 A 1 
ATOM 2725 C CA  . SER A 1 344 ? 1.670   -20.677 33.001  1.00 93.06 344 A 1 
ATOM 2726 C C   . SER A 1 344 ? 1.755   -19.472 32.063  1.00 93.72 344 A 1 
ATOM 2727 O O   . SER A 1 344 ? 1.628   -18.332 32.516  1.00 92.31 344 A 1 
ATOM 2728 C CB  . SER A 1 344 ? 3.084   -21.061 33.462  1.00 91.43 344 A 1 
ATOM 2729 O OG  . SER A 1 344 ? 3.858   -21.505 32.365  1.00 79.30 344 A 1 
ATOM 2730 N N   . PHE A 1 345 ? 1.893   -19.699 30.761  1.00 93.93 345 A 1 
ATOM 2731 C CA  . PHE A 1 345 ? 1.871   -18.639 29.753  1.00 93.96 345 A 1 
ATOM 2732 C C   . PHE A 1 345 ? 0.520   -17.912 29.718  1.00 94.78 345 A 1 
ATOM 2733 O O   . PHE A 1 345 ? 0.481   -16.683 29.657  1.00 94.41 345 A 1 
ATOM 2734 C CB  . PHE A 1 345 ? 2.204   -19.242 28.384  1.00 93.35 345 A 1 
ATOM 2735 C CG  . PHE A 1 345 ? 1.923   -18.310 27.235  1.00 93.27 345 A 1 
ATOM 2736 C CD1 . PHE A 1 345 ? 0.855   -18.567 26.349  1.00 89.60 345 A 1 
ATOM 2737 C CD2 . PHE A 1 345 ? 2.686   -17.136 27.082  1.00 89.98 345 A 1 
ATOM 2738 C CE1 . PHE A 1 345 ? 0.553   -17.655 25.325  1.00 88.34 345 A 1 
ATOM 2739 C CE2 . PHE A 1 345 ? 2.380   -16.224 26.058  1.00 88.03 345 A 1 
ATOM 2740 C CZ  . PHE A 1 345 ? 1.315   -16.489 25.184  1.00 89.69 345 A 1 
ATOM 2741 N N   . ILE A 1 346 ? -0.599  -18.629 29.822  1.00 94.16 346 A 1 
ATOM 2742 C CA  . ILE A 1 346 ? -1.931  -18.019 29.846  1.00 94.25 346 A 1 
ATOM 2743 C C   . ILE A 1 346 ? -2.134  -17.185 31.111  1.00 94.25 346 A 1 
ATOM 2744 O O   . ILE A 1 346 ? -2.711  -16.101 31.031  1.00 94.02 346 A 1 
ATOM 2745 C CB  . ILE A 1 346 ? -3.023  -19.097 29.676  1.00 94.01 346 A 1 
ATOM 2746 C CG1 . ILE A 1 346 ? -2.920  -19.803 28.309  1.00 92.37 346 A 1 
ATOM 2747 C CG2 . ILE A 1 346 ? -4.439  -18.521 29.872  1.00 92.64 346 A 1 
ATOM 2748 C CD1 . ILE A 1 346 ? -3.049  -18.906 27.067  1.00 88.70 346 A 1 
ATOM 2749 N N   . GLN A 1 347 ? -1.627  -17.635 32.257  1.00 94.65 347 A 1 
ATOM 2750 C CA  . GLN A 1 347 ? -1.657  -16.846 33.494  1.00 93.62 347 A 1 
ATOM 2751 C C   . GLN A 1 347 ? -0.883  -15.532 33.339  1.00 93.71 347 A 1 
ATOM 2752 O O   . GLN A 1 347 ? -1.439  -14.458 33.579  1.00 93.24 347 A 1 
ATOM 2753 C CB  . GLN A 1 347 ? -1.100  -17.665 34.664  1.00 92.99 347 A 1 
ATOM 2754 C CG  . GLN A 1 347 ? -1.964  -18.899 34.984  1.00 87.49 347 A 1 
ATOM 2755 C CD  . GLN A 1 347 ? -1.384  -19.739 36.121  1.00 82.53 347 A 1 
ATOM 2756 O OE1 . GLN A 1 347 ? -0.479  -19.367 36.841  1.00 71.78 347 A 1 
ATOM 2757 N NE2 . GLN A 1 347 ? -1.901  -20.920 36.340  1.00 67.83 347 A 1 
ATOM 2758 N N   . GLN A 1 348 ? 0.350   -15.593 32.844  1.00 93.80 348 A 1 
ATOM 2759 C CA  . GLN A 1 348 ? 1.168   -14.405 32.580  1.00 93.48 348 A 1 
ATOM 2760 C C   . GLN A 1 348 ? 0.513   -13.457 31.569  1.00 94.18 348 A 1 
ATOM 2761 O O   . GLN A 1 348 ? 0.554   -12.234 31.726  1.00 93.57 348 A 1 
ATOM 2762 C CB  . GLN A 1 348 ? 2.534   -14.832 32.037  1.00 93.03 348 A 1 
ATOM 2763 C CG  . GLN A 1 348 ? 3.419   -15.515 33.088  1.00 87.57 348 A 1 
ATOM 2764 C CD  . GLN A 1 348 ? 4.710   -16.028 32.448  1.00 85.00 348 A 1 
ATOM 2765 O OE1 . GLN A 1 348 ? 5.390   -15.324 31.730  1.00 75.71 348 A 1 
ATOM 2766 N NE2 . GLN A 1 348 ? 5.085   -17.262 32.670  1.00 72.71 348 A 1 
ATOM 2767 N N   . LEU A 1 349 ? -0.124  -14.008 30.527  1.00 93.70 349 A 1 
ATOM 2768 C CA  . LEU A 1 349 ? -0.843  -13.221 29.529  1.00 93.67 349 A 1 
ATOM 2769 C C   . LEU A 1 349 ? -2.045  -12.489 30.143  1.00 93.82 349 A 1 
ATOM 2770 O O   . LEU A 1 349 ? -2.230  -11.306 29.886  1.00 93.56 349 A 1 
ATOM 2771 C CB  . LEU A 1 349 ? -1.237  -14.140 28.360  1.00 93.73 349 A 1 
ATOM 2772 C CG  . LEU A 1 349 ? -1.947  -13.411 27.212  1.00 91.76 349 A 1 
ATOM 2773 C CD1 . LEU A 1 349 ? -1.069  -12.345 26.554  1.00 88.54 349 A 1 
ATOM 2774 C CD2 . LEU A 1 349 ? -2.349  -14.423 26.132  1.00 88.91 349 A 1 
ATOM 2775 N N   . LEU A 1 350 ? -2.838  -13.173 30.981  1.00 93.89 350 A 1 
ATOM 2776 C CA  . LEU A 1 350 ? -3.965  -12.570 31.698  1.00 93.06 350 A 1 
ATOM 2777 C C   . LEU A 1 350 ? -3.515  -11.403 32.584  1.00 92.76 350 A 1 
ATOM 2778 O O   . LEU A 1 350 ? -4.104  -10.323 32.515  1.00 92.13 350 A 1 
ATOM 2779 C CB  . LEU A 1 350 ? -4.670  -13.652 32.552  1.00 93.28 350 A 1 
ATOM 2780 C CG  . LEU A 1 350 ? -5.559  -14.621 31.754  1.00 92.54 350 A 1 
ATOM 2781 C CD1 . LEU A 1 350 ? -5.906  -15.831 32.621  1.00 89.01 350 A 1 
ATOM 2782 C CD2 . LEU A 1 350 ? -6.871  -13.954 31.335  1.00 90.18 350 A 1 
ATOM 2783 N N   . GLU A 1 351 ? -2.460  -11.593 33.355  1.00 92.33 351 A 1 
ATOM 2784 C CA  . GLU A 1 351 ? -1.877  -10.552 34.213  1.00 91.46 351 A 1 
ATOM 2785 C C   . GLU A 1 351 ? -1.372  -9.358  33.385  1.00 91.00 351 A 1 
ATOM 2786 O O   . GLU A 1 351 ? -1.662  -8.208  33.700  1.00 89.18 351 A 1 
ATOM 2787 C CB  . GLU A 1 351 ? -0.729  -11.154 35.032  1.00 90.97 351 A 1 
ATOM 2788 C CG  . GLU A 1 351 ? -1.219  -12.152 36.098  1.00 87.58 351 A 1 
ATOM 2789 C CD  . GLU A 1 351 ? -0.080  -12.873 36.840  1.00 84.35 351 A 1 
ATOM 2790 O OE1 . GLU A 1 351 ? -0.415  -13.705 37.711  1.00 74.74 351 A 1 
ATOM 2791 O OE2 . GLU A 1 351 ? 1.108   -12.581 36.558  1.00 76.24 351 A 1 
ATOM 2792 N N   . SER A 1 352 ? -0.711  -9.627  32.259  1.00 91.09 352 A 1 
ATOM 2793 C CA  . SER A 1 352 ? -0.092  -8.597  31.419  1.00 90.14 352 A 1 
ATOM 2794 C C   . SER A 1 352 ? -1.087  -7.740  30.620  1.00 89.37 352 A 1 
ATOM 2795 O O   . SER A 1 352 ? -0.768  -6.614  30.237  1.00 87.02 352 A 1 
ATOM 2796 C CB  . SER A 1 352 ? 0.880   -9.251  30.437  1.00 90.67 352 A 1 
ATOM 2797 O OG  . SER A 1 352 ? 1.907   -9.919  31.122  1.00 84.64 352 A 1 
ATOM 2798 N N   . VAL A 1 353 ? -2.291  -8.255  30.343  1.00 90.17 353 A 1 
ATOM 2799 C CA  . VAL A 1 353 ? -3.350  -7.489  29.650  1.00 87.75 353 A 1 
ATOM 2800 C C   . VAL A 1 353 ? -4.281  -6.732  30.594  1.00 85.96 353 A 1 
ATOM 2801 O O   . VAL A 1 353 ? -5.172  -6.008  30.138  1.00 83.09 353 A 1 
ATOM 2802 C CB  . VAL A 1 353 ? -4.173  -8.349  28.675  1.00 88.45 353 A 1 
ATOM 2803 C CG1 . VAL A 1 353 ? -3.311  -8.972  27.594  1.00 82.88 353 A 1 
ATOM 2804 C CG2 . VAL A 1 353 ? -5.002  -9.430  29.378  1.00 83.56 353 A 1 
ATOM 2805 N N   . THR A 1 354 ? -4.106  -6.918  31.895  1.00 87.12 354 A 1 
ATOM 2806 C CA  . THR A 1 354 ? -4.952  -6.328  32.926  1.00 83.13 354 A 1 
ATOM 2807 C C   . THR A 1 354 ? -4.370  -5.000  33.391  1.00 80.14 354 A 1 
ATOM 2808 O O   . THR A 1 354 ? -3.204  -4.908  33.745  1.00 73.21 354 A 1 
ATOM 2809 C CB  . THR A 1 354 ? -5.167  -7.320  34.075  1.00 79.89 354 A 1 
ATOM 2810 O OG1 . THR A 1 354 ? -5.777  -8.466  33.533  1.00 71.40 354 A 1 
ATOM 2811 C CG2 . THR A 1 354 ? -6.141  -6.787  35.118  1.00 70.97 354 A 1 
ATOM 2812 N N   . GLU A 1 355 ? -5.197  -3.963  33.357  1.00 79.17 355 A 1 
ATOM 2813 C CA  . GLU A 1 355 ? -4.793  -2.608  33.767  1.00 75.00 355 A 1 
ATOM 2814 C C   . GLU A 1 355 ? -4.950  -2.379  35.279  1.00 74.06 355 A 1 
ATOM 2815 O O   . GLU A 1 355 ? -4.287  -1.524  35.852  1.00 66.27 355 A 1 
ATOM 2816 C CB  . GLU A 1 355 ? -5.623  -1.578  32.986  1.00 69.43 355 A 1 
ATOM 2817 C CG  . GLU A 1 355 ? -5.281  -1.528  31.483  1.00 62.97 355 A 1 
ATOM 2818 C CD  . GLU A 1 355 ? -6.298  -0.712  30.664  1.00 58.12 355 A 1 
ATOM 2819 O OE1 . GLU A 1 355 ? -6.375  -0.991  29.441  1.00 54.41 355 A 1 
ATOM 2820 O OE2 . GLU A 1 355 ? -7.061  0.075   31.244  1.00 54.21 355 A 1 
ATOM 2821 N N   . ASP A 1 356 ? -5.827  -3.138  35.918  1.00 73.49 356 A 1 
ATOM 2822 C CA  . ASP A 1 356 ? -6.052  -3.093  37.363  1.00 71.37 356 A 1 
ATOM 2823 C C   . ASP A 1 356 ? -5.296  -4.229  38.071  1.00 71.34 356 A 1 
ATOM 2824 O O   . ASP A 1 356 ? -5.334  -5.387  37.678  1.00 64.05 356 A 1 
ATOM 2825 C CB  . ASP A 1 356 ? -7.558  -3.063  37.683  1.00 65.57 356 A 1 
ATOM 2826 C CG  . ASP A 1 356 ? -8.374  -4.319  37.331  1.00 62.02 356 A 1 
ATOM 2827 O OD1 . ASP A 1 356 ? -7.898  -5.179  36.578  1.00 56.74 356 A 1 
ATOM 2828 O OD2 . ASP A 1 356 ? -9.517  -4.422  37.814  1.00 58.40 356 A 1 
ATOM 2829 N N   . GLN A 1 357 ? -4.645  -3.927  39.195  1.00 72.07 357 A 1 
ATOM 2830 C CA  . GLN A 1 357 ? -3.971  -4.931  40.028  1.00 72.13 357 A 1 
ATOM 2831 C C   . GLN A 1 357 ? -4.944  -5.730  40.930  1.00 75.28 357 A 1 
ATOM 2832 O O   . GLN A 1 357 ? -4.536  -6.249  41.966  1.00 68.53 357 A 1 
ATOM 2833 C CB  . GLN A 1 357 ? -2.868  -4.255  40.870  1.00 65.37 357 A 1 
ATOM 2834 C CG  . GLN A 1 357 ? -1.730  -3.682  40.036  1.00 59.08 357 A 1 
ATOM 2835 C CD  . GLN A 1 357 ? -0.571  -3.164  40.900  1.00 51.80 357 A 1 
ATOM 2836 O OE1 . GLN A 1 357 ? -0.643  -3.014  42.111  1.00 48.53 357 A 1 
ATOM 2837 N NE2 . GLN A 1 357 ? 0.552   -2.864  40.293  1.00 45.87 357 A 1 
ATOM 2838 N N   . VAL A 1 358 ? -6.237  -5.768  40.590  1.00 76.02 358 A 1 
ATOM 2839 C CA  . VAL A 1 358 ? -7.294  -6.237  41.504  1.00 78.92 358 A 1 
ATOM 2840 C C   . VAL A 1 358 ? -8.038  -7.460  40.958  1.00 82.40 358 A 1 
ATOM 2841 O O   . VAL A 1 358 ? -8.688  -8.167  41.728  1.00 76.75 358 A 1 
ATOM 2842 C CB  . VAL A 1 358 ? -8.275  -5.092  41.847  1.00 71.91 358 A 1 
ATOM 2843 C CG1 . VAL A 1 358 ? -9.233  -5.444  43.000  1.00 62.10 358 A 1 
ATOM 2844 C CG2 . VAL A 1 358 ? -7.542  -3.811  42.279  1.00 65.39 358 A 1 
ATOM 2845 N N   . THR A 1 359 ? -7.956  -7.741  39.665  1.00 78.91 359 A 1 
ATOM 2846 C CA  . THR A 1 359 ? -8.648  -8.887  39.061  1.00 81.87 359 A 1 
ATOM 2847 C C   . THR A 1 359 ? -8.010  -10.207 39.520  1.00 84.09 359 A 1 
ATOM 2848 O O   . THR A 1 359 ? -6.862  -10.495 39.213  1.00 81.86 359 A 1 
ATOM 2849 C CB  . THR A 1 359 ? -8.690  -8.774  37.534  1.00 79.58 359 A 1 
ATOM 2850 O OG1 . THR A 1 359 ? -9.357  -7.585  37.139  1.00 75.05 359 A 1 
ATOM 2851 C CG2 . THR A 1 359 ? -9.487  -9.912  36.901  1.00 73.60 359 A 1 
ATOM 2852 N N   . ASP A 1 360 ? -8.786  -11.032 40.251  1.00 86.78 360 A 1 
ATOM 2853 C CA  . ASP A 1 360 ? -8.387  -12.369 40.696  1.00 88.22 360 A 1 
ATOM 2854 C C   . ASP A 1 360 ? -8.791  -13.428 39.660  1.00 89.45 360 A 1 
ATOM 2855 O O   . ASP A 1 360 ? -9.979  -13.681 39.436  1.00 87.29 360 A 1 
ATOM 2856 C CB  . ASP A 1 360 ? -8.988  -12.661 42.082  1.00 85.90 360 A 1 
ATOM 2857 C CG  . ASP A 1 360 ? -8.657  -14.064 42.620  1.00 85.50 360 A 1 
ATOM 2858 O OD1 . ASP A 1 360 ? -7.774  -14.740 42.055  1.00 81.02 360 A 1 
ATOM 2859 O OD2 . ASP A 1 360 ? -9.314  -14.482 43.593  1.00 79.87 360 A 1 
ATOM 2860 N N   . PHE A 1 361 ? -7.801  -14.059 39.030  1.00 89.89 361 A 1 
ATOM 2861 C CA  . PHE A 1 361 ? -7.991  -15.101 38.030  1.00 90.09 361 A 1 
ATOM 2862 C C   . PHE A 1 361 ? -8.035  -16.523 38.606  1.00 90.90 361 A 1 
ATOM 2863 O O   . PHE A 1 361 ? -8.260  -17.473 37.860  1.00 88.42 361 A 1 
ATOM 2864 C CB  . PHE A 1 361 ? -6.892  -14.967 36.959  1.00 89.17 361 A 1 
ATOM 2865 C CG  . PHE A 1 361 ? -6.867  -13.623 36.271  1.00 90.06 361 A 1 
ATOM 2866 C CD1 . PHE A 1 361 ? -7.938  -13.226 35.451  1.00 86.89 361 A 1 
ATOM 2867 C CD2 . PHE A 1 361 ? -5.769  -12.757 36.445  1.00 87.98 361 A 1 
ATOM 2868 C CE1 . PHE A 1 361 ? -7.925  -11.981 34.813  1.00 86.62 361 A 1 
ATOM 2869 C CE2 . PHE A 1 361 ? -5.753  -11.512 35.803  1.00 87.22 361 A 1 
ATOM 2870 C CZ  . PHE A 1 361 ? -6.833  -11.117 34.983  1.00 88.21 361 A 1 
ATOM 2871 N N   . SER A 1 362 ? -7.863  -16.704 39.914  1.00 90.12 362 A 1 
ATOM 2872 C CA  . SER A 1 362 ? -7.759  -18.023 40.548  1.00 88.97 362 A 1 
ATOM 2873 C C   . SER A 1 362 ? -9.005  -18.904 40.370  1.00 89.21 362 A 1 
ATOM 2874 O O   . SER A 1 362 ? -8.911  -20.128 40.402  1.00 86.92 362 A 1 
ATOM 2875 C CB  . SER A 1 362 ? -7.463  -17.868 42.046  1.00 88.72 362 A 1 
ATOM 2876 O OG  . SER A 1 362 ? -8.541  -17.252 42.721  1.00 85.44 362 A 1 
ATOM 2877 N N   . SER A 1 363 ? -10.169 -18.286 40.146  1.00 90.70 363 A 1 
ATOM 2878 C CA  . SER A 1 363 ? -11.446 -18.963 39.926  1.00 91.05 363 A 1 
ATOM 2879 C C   . SER A 1 363 ? -11.816 -19.135 38.443  1.00 91.50 363 A 1 
ATOM 2880 O O   . SER A 1 363 ? -12.884 -19.680 38.158  1.00 88.94 363 A 1 
ATOM 2881 C CB  . SER A 1 363 ? -12.543 -18.224 40.690  1.00 89.79 363 A 1 
ATOM 2882 O OG  . SER A 1 363 ? -12.734 -16.926 40.191  1.00 83.13 363 A 1 
ATOM 2883 N N   . PHE A 1 364 ? -10.981 -18.678 37.518  1.00 90.62 364 A 1 
ATOM 2884 C CA  . PHE A 1 364 ? -11.298 -18.737 36.093  1.00 91.62 364 A 1 
ATOM 2885 C C   . PHE A 1 364 ? -11.239 -20.168 35.565  1.00 91.71 364 A 1 
ATOM 2886 O O   . PHE A 1 364 ? -10.301 -20.915 35.816  1.00 89.61 364 A 1 
ATOM 2887 C CB  . PHE A 1 364 ? -10.374 -17.822 35.279  1.00 91.18 364 A 1 
ATOM 2888 C CG  . PHE A 1 364 ? -10.789 -16.361 35.176  1.00 91.10 364 A 1 
ATOM 2889 C CD1 . PHE A 1 364 ? -11.421 -15.697 36.238  1.00 87.70 364 A 1 
ATOM 2890 C CD2 . PHE A 1 364 ? -10.547 -15.660 33.979  1.00 87.35 364 A 1 
ATOM 2891 C CE1 . PHE A 1 364 ? -11.809 -14.351 36.106  1.00 86.10 364 A 1 
ATOM 2892 C CE2 . PHE A 1 364 ? -10.932 -14.317 33.849  1.00 87.08 364 A 1 
ATOM 2893 C CZ  . PHE A 1 364 ? -11.566 -13.659 34.908  1.00 88.64 364 A 1 
ATOM 2894 N N   . THR A 1 365 ? -12.244 -20.513 34.767  1.00 91.92 365 A 1 
ATOM 2895 C CA  . THR A 1 365 ? -12.191 -21.677 33.880  1.00 91.57 365 A 1 
ATOM 2896 C C   . THR A 1 365 ? -11.493 -21.315 32.567  1.00 92.59 365 A 1 
ATOM 2897 O O   . THR A 1 365 ? -11.361 -20.140 32.223  1.00 92.15 365 A 1 
ATOM 2898 C CB  . THR A 1 365 ? -13.593 -22.218 33.597  1.00 90.83 365 A 1 
ATOM 2899 O OG1 . THR A 1 365 ? -14.345 -21.315 32.827  1.00 88.20 365 A 1 
ATOM 2900 C CG2 . THR A 1 365 ? -14.397 -22.535 34.866  1.00 87.11 365 A 1 
ATOM 2901 N N   . ALA A 1 366 ? -11.139 -22.325 31.761  1.00 91.53 366 A 1 
ATOM 2902 C CA  . ALA A 1 366 ? -10.640 -22.112 30.394  1.00 91.87 366 A 1 
ATOM 2903 C C   . ALA A 1 366 ? -11.553 -21.187 29.560  1.00 92.57 366 A 1 
ATOM 2904 O O   . ALA A 1 366 ? -11.094 -20.344 28.788  1.00 91.59 366 A 1 
ATOM 2905 C CB  . ALA A 1 366 ? -10.526 -23.488 29.725  1.00 90.98 366 A 1 
ATOM 2906 N N   . ARG A 1 367 ? -12.877 -21.316 29.743  1.00 92.01 367 A 1 
ATOM 2907 C CA  . ARG A 1 367 ? -13.861 -20.465 29.073  1.00 91.69 367 A 1 
ATOM 2908 C C   . ARG A 1 367 ? -13.787 -19.015 29.544  1.00 92.55 367 A 1 
ATOM 2909 O O   . ARG A 1 367 ? -13.863 -18.121 28.703  1.00 91.94 367 A 1 
ATOM 2910 C CB  . ARG A 1 367 ? -15.261 -21.051 29.280  1.00 90.81 367 A 1 
ATOM 2911 C CG  . ARG A 1 367 ? -16.322 -20.224 28.554  1.00 84.72 367 A 1 
ATOM 2912 C CD  . ARG A 1 367 ? -17.707 -20.843 28.777  1.00 78.60 367 A 1 
ATOM 2913 N NE  . ARG A 1 367 ? -18.751 -20.010 28.181  1.00 67.80 367 A 1 
ATOM 2914 C CZ  . ARG A 1 367 ? -20.052 -20.219 28.281  1.00 60.89 367 A 1 
ATOM 2915 N NH1 . ARG A 1 367 ? -20.522 -21.257 28.911  1.00 53.13 367 A 1 
ATOM 2916 N NH2 . ARG A 1 367 ? -20.889 -19.374 27.757  1.00 51.91 367 A 1 
ATOM 2917 N N   . ASP A 1 368 ? -13.657 -18.786 30.833  1.00 92.63 368 A 1 
ATOM 2918 C CA  . ASP A 1 368 ? -13.589 -17.434 31.395  1.00 92.78 368 A 1 
ATOM 2919 C C   . ASP A 1 368 ? -12.306 -16.735 30.938  1.00 93.68 368 A 1 
ATOM 2920 O O   . ASP A 1 368 ? -12.378 -15.610 30.435  1.00 93.15 368 A 1 
ATOM 2921 C CB  . ASP A 1 368 ? -13.684 -17.480 32.926  1.00 92.08 368 A 1 
ATOM 2922 C CG  . ASP A 1 368 ? -14.964 -18.172 33.384  1.00 91.07 368 A 1 
ATOM 2923 O OD1 . ASP A 1 368 ? -16.047 -17.836 32.858  1.00 86.52 368 A 1 
ATOM 2924 O OD2 . ASP A 1 368 ? -14.839 -19.135 34.188  1.00 86.08 368 A 1 
ATOM 2925 N N   . ALA A 1 369 ? -11.171 -17.426 30.988  1.00 92.82 369 A 1 
ATOM 2926 C CA  . ALA A 1 369 ? -9.895  -16.946 30.479  1.00 93.17 369 A 1 
ATOM 2927 C C   . ALA A 1 369 ? -9.984  -16.571 28.991  1.00 93.43 369 A 1 
ATOM 2928 O O   . ALA A 1 369 ? -9.623  -15.463 28.597  1.00 93.07 369 A 1 
ATOM 2929 C CB  . ALA A 1 369 ? -8.831  -18.019 30.726  1.00 93.28 369 A 1 
ATOM 2930 N N   . LYS A 1 370 ? -10.557 -17.456 28.157  1.00 94.03 370 A 1 
ATOM 2931 C CA  . LYS A 1 370 ? -10.750 -17.187 26.736  1.00 93.42 370 A 1 
ATOM 2932 C C   . LYS A 1 370 ? -11.620 -15.952 26.484  1.00 93.55 370 A 1 
ATOM 2933 O O   . LYS A 1 370 ? -11.270 -15.111 25.673  1.00 92.75 370 A 1 
ATOM 2934 C CB  . LYS A 1 370 ? -11.341 -18.431 26.057  1.00 92.40 370 A 1 
ATOM 2935 C CG  . LYS A 1 370 ? -11.341 -18.229 24.536  1.00 89.49 370 A 1 
ATOM 2936 C CD  . LYS A 1 370 ? -12.141 -19.326 23.824  1.00 84.56 370 A 1 
ATOM 2937 C CE  . LYS A 1 370 ? -12.123 -19.095 22.313  1.00 78.89 370 A 1 
ATOM 2938 N NZ  . LYS A 1 370 ? -12.642 -17.757 21.968  1.00 71.73 370 A 1 
ATOM 2939 N N   . VAL A 1 371 ? -12.772 -15.843 27.162  1.00 92.31 371 A 1 
ATOM 2940 C CA  . VAL A 1 371 ? -13.689 -14.703 27.002  1.00 91.77 371 A 1 
ATOM 2941 C C   . VAL A 1 371 ? -13.030 -13.396 27.434  1.00 92.14 371 A 1 
ATOM 2942 O O   . VAL A 1 371 ? -13.180 -12.381 26.760  1.00 91.55 371 A 1 
ATOM 2943 C CB  . VAL A 1 371 ? -15.002 -14.947 27.779  1.00 91.18 371 A 1 
ATOM 2944 C CG1 . VAL A 1 371 ? -15.896 -13.705 27.863  1.00 88.59 371 A 1 
ATOM 2945 C CG2 . VAL A 1 371 ? -15.835 -16.044 27.092  1.00 88.79 371 A 1 
ATOM 2946 N N   . TYR A 1 372 ? -12.268 -13.424 28.524  1.00 92.32 372 A 1 
ATOM 2947 C CA  . TYR A 1 372 ? -11.535 -12.264 29.012  1.00 91.99 372 A 1 
ATOM 2948 C C   . TYR A 1 372 ? -10.468 -11.810 28.008  1.00 91.89 372 A 1 
ATOM 2949 O O   . TYR A 1 372 ? -10.451 -10.645 27.609  1.00 90.98 372 A 1 
ATOM 2950 C CB  . TYR A 1 372 ? -10.932 -12.604 30.377  1.00 92.03 372 A 1 
ATOM 2951 C CG  . TYR A 1 372 ? -10.309 -11.401 31.055  1.00 91.67 372 A 1 
ATOM 2952 C CD1 . TYR A 1 372 ? -8.951  -11.107 30.861  1.00 88.81 372 A 1 
ATOM 2953 C CD2 . TYR A 1 372 ? -11.110 -10.571 31.861  1.00 89.68 372 A 1 
ATOM 2954 C CE1 . TYR A 1 372 ? -8.385  -9.973  31.488  1.00 88.49 372 A 1 
ATOM 2955 C CE2 . TYR A 1 372 ? -10.549 -9.445  32.493  1.00 88.70 372 A 1 
ATOM 2956 C CZ  . TYR A 1 372 ? -9.187  -9.148  32.304  1.00 89.96 372 A 1 
ATOM 2957 O OH  . TYR A 1 372 ? -8.651  -8.061  32.915  1.00 88.48 372 A 1 
ATOM 2958 N N   . LEU A 1 373 ? -9.638  -12.731 27.536  1.00 92.08 373 A 1 
ATOM 2959 C CA  . LEU A 1 373 ? -8.595  -12.463 26.543  1.00 91.66 373 A 1 
ATOM 2960 C C   . LEU A 1 373 ? -9.188  -12.004 25.201  1.00 91.38 373 A 1 
ATOM 2961 O O   . LEU A 1 373 ? -8.676  -11.057 24.597  1.00 90.66 373 A 1 
ATOM 2962 C CB  . LEU A 1 373 ? -7.729  -13.722 26.372  1.00 92.28 373 A 1 
ATOM 2963 C CG  . LEU A 1 373 ? -6.850  -14.058 27.593  1.00 92.14 373 A 1 
ATOM 2964 C CD1 . LEU A 1 373 ? -6.177  -15.413 27.389  1.00 89.90 373 A 1 
ATOM 2965 C CD2 . LEU A 1 373 ? -5.756  -13.012 27.817  1.00 90.87 373 A 1 
ATOM 2966 N N   . ASP A 1 374 ? -10.302 -12.586 24.760  1.00 91.31 374 A 1 
ATOM 2967 C CA  . ASP A 1 374 ? -11.025 -12.135 23.565  1.00 89.77 374 A 1 
ATOM 2968 C C   . ASP A 1 374 ? -11.461 -10.660 23.666  1.00 88.70 374 A 1 
ATOM 2969 O O   . ASP A 1 374 ? -11.431 -9.945  22.663  1.00 86.93 374 A 1 
ATOM 2970 C CB  . ASP A 1 374 ? -12.255 -13.035 23.309  1.00 88.97 374 A 1 
ATOM 2971 C CG  . ASP A 1 374 ? -11.974 -14.336 22.546  1.00 86.42 374 A 1 
ATOM 2972 O OD1 . ASP A 1 374 ? -10.872 -14.504 21.974  1.00 82.28 374 A 1 
ATOM 2973 O OD2 . ASP A 1 374 ? -12.938 -15.120 22.318  1.00 81.53 374 A 1 
ATOM 2974 N N   . GLY A 1 375 ? -11.827 -10.194 24.854  1.00 89.13 375 A 1 
ATOM 2975 C CA  . GLY A 1 375 ? -12.148 -8.787  25.136  1.00 88.19 375 A 1 
ATOM 2976 C C   . GLY A 1 375 ? -10.930 -7.853  25.161  1.00 88.04 375 A 1 
ATOM 2977 O O   . GLY A 1 375 ? -11.088 -6.646  24.999  1.00 86.39 375 A 1 
ATOM 2978 N N   . LYS A 1 376 ? -9.729  -8.404  25.312  1.00 89.26 376 A 1 
ATOM 2979 C CA  . LYS A 1 376 ? -8.470  -7.650  25.442  1.00 88.83 376 A 1 
ATOM 2980 C C   . LYS A 1 376 ? -7.581  -7.691  24.189  1.00 89.33 376 A 1 
ATOM 2981 O O   . LYS A 1 376 ? -6.451  -7.217  24.223  1.00 86.93 376 A 1 
ATOM 2982 C CB  . LYS A 1 376 ? -7.733  -8.132  26.704  1.00 88.43 376 A 1 
ATOM 2983 C CG  . LYS A 1 376 ? -8.468  -7.828  28.030  1.00 88.18 376 A 1 
ATOM 2984 C CD  . LYS A 1 376 ? -8.549  -6.320  28.339  1.00 85.26 376 A 1 
ATOM 2985 C CE  . LYS A 1 376 ? -9.077  -6.081  29.762  1.00 82.84 376 A 1 
ATOM 2986 N NZ  . LYS A 1 376 ? -8.836  -4.682  30.209  1.00 74.88 376 A 1 
ATOM 2987 N N   . ARG A 1 377 ? -8.087  -8.188  23.067  1.00 87.71 377 A 1 
ATOM 2988 C CA  . ARG A 1 377 ? -7.313  -8.421  21.828  1.00 86.31 377 A 1 
ATOM 2989 C C   . ARG A 1 377 ? -6.520  -7.218  21.304  1.00 86.54 377 A 1 
ATOM 2990 O O   . ARG A 1 377 ? -5.486  -7.414  20.682  1.00 83.37 377 A 1 
ATOM 2991 C CB  . ARG A 1 377 ? -8.246  -8.907  20.717  1.00 84.17 377 A 1 
ATOM 2992 C CG  . ARG A 1 377 ? -8.696  -10.350 20.928  1.00 79.04 377 A 1 
ATOM 2993 C CD  . ARG A 1 377 ? -9.696  -10.740 19.837  1.00 74.25 377 A 1 
ATOM 2994 N NE  . ARG A 1 377 ? -10.168 -12.119 19.974  1.00 68.78 377 A 1 
ATOM 2995 C CZ  . ARG A 1 377 ? -10.511 -12.944 19.003  1.00 61.92 377 A 1 
ATOM 2996 N NH1 . ARG A 1 377 ? -10.476 -12.584 17.757  1.00 56.44 377 A 1 
ATOM 2997 N NH2 . ARG A 1 377 ? -10.882 -14.160 19.265  1.00 55.29 377 A 1 
ATOM 2998 N N   . LYS A 1 378 ? -6.986  -5.983  21.545  1.00 84.72 378 A 1 
ATOM 2999 C CA  . LYS A 1 378 ? -6.252  -4.775  21.131  1.00 83.13 378 A 1 
ATOM 3000 C C   . LYS A 1 378 ? -4.910  -4.618  21.847  1.00 83.81 378 A 1 
ATOM 3001 O O   . LYS A 1 378 ? -4.006  -4.015  21.300  1.00 80.71 378 A 1 
ATOM 3002 C CB  . LYS A 1 378 ? -7.109  -3.521  21.344  1.00 80.17 378 A 1 
ATOM 3003 C CG  . LYS A 1 378 ? -8.271  -3.447  20.344  1.00 71.17 378 A 1 
ATOM 3004 C CD  . LYS A 1 378 ? -8.982  -2.096  20.447  1.00 66.11 378 A 1 
ATOM 3005 C CE  . LYS A 1 378 ? -10.076 -2.021  19.384  1.00 58.16 378 A 1 
ATOM 3006 N NZ  . LYS A 1 378 ? -10.735 -0.694  19.356  1.00 50.68 378 A 1 
ATOM 3007 N N   . HIS A 1 379 ? -4.772  -5.192  23.030  1.00 84.53 379 A 1 
ATOM 3008 C CA  . HIS A 1 379 ? -3.508  -5.183  23.769  1.00 84.88 379 A 1 
ATOM 3009 C C   . HIS A 1 379 ? -2.478  -6.136  23.160  1.00 86.93 379 A 1 
ATOM 3010 O O   . HIS A 1 379 ? -1.298  -5.970  23.425  1.00 85.19 379 A 1 
ATOM 3011 C CB  . HIS A 1 379 ? -3.748  -5.495  25.253  1.00 82.15 379 A 1 
ATOM 3012 C CG  . HIS A 1 379 ? -4.589  -4.463  25.956  1.00 79.24 379 A 1 
ATOM 3013 N ND1 . HIS A 1 379 ? -4.146  -3.472  26.794  1.00 69.05 379 A 1 
ATOM 3014 C CD2 . HIS A 1 379 ? -5.949  -4.332  25.854  1.00 67.78 379 A 1 
ATOM 3015 C CE1 . HIS A 1 379 ? -5.218  -2.754  27.192  1.00 66.08 379 A 1 
ATOM 3016 N NE2 . HIS A 1 379 ? -6.336  -3.240  26.636  1.00 66.73 379 A 1 
ATOM 3017 N N   . PHE A 1 380 ? -2.894  -7.108  22.340  1.00 86.15 380 A 1 
ATOM 3018 C CA  . PHE A 1 380 ? -1.988  -8.113  21.786  1.00 87.56 380 A 1 
ATOM 3019 C C   . PHE A 1 380 ? -0.982  -7.537  20.783  1.00 88.69 380 A 1 
ATOM 3020 O O   . PHE A 1 380 ? 0.081   -8.110  20.597  1.00 87.54 380 A 1 
ATOM 3021 C CB  . PHE A 1 380 ? -2.798  -9.259  21.167  1.00 87.05 380 A 1 
ATOM 3022 C CG  . PHE A 1 380 ? -3.650  -10.083 22.119  1.00 88.12 380 A 1 
ATOM 3023 C CD1 . PHE A 1 380 ? -3.592  -9.928  23.515  1.00 84.09 380 A 1 
ATOM 3024 C CD2 . PHE A 1 380 ? -4.498  -11.076 21.576  1.00 83.53 380 A 1 
ATOM 3025 C CE1 . PHE A 1 380 ? -4.375  -10.737 24.359  1.00 80.95 380 A 1 
ATOM 3026 C CE2 . PHE A 1 380 ? -5.272  -11.884 22.411  1.00 81.57 380 A 1 
ATOM 3027 C CZ  . PHE A 1 380 ? -5.214  -11.722 23.800  1.00 82.88 380 A 1 
ATOM 3028 N N   . GLU A 1 381 ? -1.280  -6.381  20.197  1.00 87.76 381 A 1 
ATOM 3029 C CA  . GLU A 1 381 ? -0.412  -5.703  19.228  1.00 87.33 381 A 1 
ATOM 3030 C C   . GLU A 1 381 ? 0.957   -5.298  19.814  1.00 88.22 381 A 1 
ATOM 3031 O O   . GLU A 1 381 ? 1.900   -5.078  19.062  1.00 87.18 381 A 1 
ATOM 3032 C CB  . GLU A 1 381 ? -1.140  -4.466  18.679  1.00 85.18 381 A 1 
ATOM 3033 C CG  . GLU A 1 381 ? -2.470  -4.815  17.984  1.00 81.40 381 A 1 
ATOM 3034 C CD  . GLU A 1 381 ? -3.225  -3.615  17.388  1.00 79.50 381 A 1 
ATOM 3035 O OE1 . GLU A 1 381 ? -4.349  -3.858  16.870  1.00 71.70 381 A 1 
ATOM 3036 O OE2 . GLU A 1 381 ? -2.724  -2.479  17.454  1.00 72.07 381 A 1 
ATOM 3037 N N   . ARG A 1 382 ? 1.081   -5.223  21.142  1.00 89.39 382 A 1 
ATOM 3038 C CA  . ARG A 1 382 ? 2.330   -4.857  21.836  1.00 89.75 382 A 1 
ATOM 3039 C C   . ARG A 1 382 ? 3.109   -6.055  22.403  1.00 91.64 382 A 1 
ATOM 3040 O O   . ARG A 1 382 ? 4.085   -5.841  23.103  1.00 90.99 382 A 1 
ATOM 3041 C CB  . ARG A 1 382 ? 2.045   -3.788  22.899  1.00 87.15 382 A 1 
ATOM 3042 C CG  . ARG A 1 382 ? 1.224   -4.329  24.076  1.00 82.78 382 A 1 
ATOM 3043 C CD  . ARG A 1 382 ? 0.938   -3.269  25.128  1.00 80.19 382 A 1 
ATOM 3044 N NE  . ARG A 1 382 ? 0.219   -3.857  26.272  1.00 72.42 382 A 1 
ATOM 3045 C CZ  . ARG A 1 382 ? 0.134   -3.368  27.494  1.00 65.83 382 A 1 
ATOM 3046 N NH1 . ARG A 1 382 ? 0.673   -2.229  27.829  1.00 60.47 382 A 1 
ATOM 3047 N NH2 . ARG A 1 382 ? -0.497  -4.017  28.428  1.00 56.67 382 A 1 
ATOM 3048 N N   . PHE A 1 383 ? 2.673   -7.295  22.149  1.00 91.98 383 A 1 
ATOM 3049 C CA  . PHE A 1 383 ? 3.319   -8.477  22.710  1.00 93.30 383 A 1 
ATOM 3050 C C   . PHE A 1 383 ? 4.380   -9.053  21.781  1.00 93.90 383 A 1 
ATOM 3051 O O   . PHE A 1 383 ? 4.149   -9.238  20.590  1.00 93.11 383 A 1 
ATOM 3052 C CB  . PHE A 1 383 ? 2.282   -9.540  23.107  1.00 93.54 383 A 1 
ATOM 3053 C CG  . PHE A 1 383 ? 1.572   -9.239  24.413  1.00 93.74 383 A 1 
ATOM 3054 C CD1 . PHE A 1 383 ? 1.920   -9.927  25.584  1.00 91.02 383 A 1 
ATOM 3055 C CD2 . PHE A 1 383 ? 0.570   -8.252  24.468  1.00 90.88 383 A 1 
ATOM 3056 C CE1 . PHE A 1 383 ? 1.272   -9.649  26.798  1.00 89.80 383 A 1 
ATOM 3057 C CE2 . PHE A 1 383 ? -0.071  -7.964  25.684  1.00 90.33 383 A 1 
ATOM 3058 C CZ  . PHE A 1 383 ? 0.277   -8.657  26.842  1.00 91.55 383 A 1 
ATOM 3059 N N   . ILE A 1 384 ? 5.515   -9.369  22.366  1.00 93.91 384 A 1 
ATOM 3060 C CA  . ILE A 1 384 ? 6.566   -10.206 21.806  1.00 94.63 384 A 1 
ATOM 3061 C C   . ILE A 1 384 ? 6.568   -11.493 22.632  1.00 95.20 384 A 1 
ATOM 3062 O O   . ILE A 1 384 ? 6.732   -11.433 23.848  1.00 94.80 384 A 1 
ATOM 3063 C CB  . ILE A 1 384 ? 7.929   -9.493  21.887  1.00 94.29 384 A 1 
ATOM 3064 C CG1 . ILE A 1 384 ? 7.894   -8.157  21.122  1.00 92.66 384 A 1 
ATOM 3065 C CG2 . ILE A 1 384 ? 9.029   -10.425 21.353  1.00 92.99 384 A 1 
ATOM 3066 C CD1 . ILE A 1 384 ? 9.200   -7.359  21.200  1.00 89.30 384 A 1 
ATOM 3067 N N   . VAL A 1 385 ? 6.377   -12.640 21.994  1.00 95.78 385 A 1 
ATOM 3068 C CA  . VAL A 1 385 ? 6.184   -13.901 22.716  1.00 96.19 385 A 1 
ATOM 3069 C C   . VAL A 1 385 ? 7.121   -14.964 22.180  1.00 96.49 385 A 1 
ATOM 3070 O O   . VAL A 1 385 ? 7.075   -15.277 20.995  1.00 96.06 385 A 1 
ATOM 3071 C CB  . VAL A 1 385 ? 4.716   -14.373 22.640  1.00 95.42 385 A 1 
ATOM 3072 C CG1 . VAL A 1 385 ? 4.516   -15.662 23.434  1.00 91.98 385 A 1 
ATOM 3073 C CG2 . VAL A 1 385 ? 3.770   -13.318 23.212  1.00 92.71 385 A 1 
ATOM 3074 N N   . LYS A 1 386 ? 7.923   -15.566 23.058  1.00 94.77 386 A 1 
ATOM 3075 C CA  . LYS A 1 386 ? 8.593   -16.825 22.755  1.00 95.06 386 A 1 
ATOM 3076 C C   . LYS A 1 386 ? 7.594   -17.962 22.943  1.00 95.04 386 A 1 
ATOM 3077 O O   . LYS A 1 386 ? 6.998   -18.068 24.005  1.00 93.91 386 A 1 
ATOM 3078 C CB  . LYS A 1 386 ? 9.815   -17.002 23.655  1.00 94.74 386 A 1 
ATOM 3079 C CG  . LYS A 1 386 ? 10.714  -18.132 23.134  1.00 94.33 386 A 1 
ATOM 3080 C CD  . LYS A 1 386 ? 11.876  -18.407 24.089  1.00 91.83 386 A 1 
ATOM 3081 C CE  . LYS A 1 386 ? 12.722  -19.537 23.510  1.00 87.39 386 A 1 
ATOM 3082 N NZ  . LYS A 1 386 ? 13.616  -20.153 24.510  1.00 80.94 386 A 1 
ATOM 3083 N N   . HIS A 1 387 ? 7.380   -18.786 21.912  1.00 95.00 387 A 1 
ATOM 3084 C CA  . HIS A 1 387 ? 6.395   -19.874 21.980  1.00 94.89 387 A 1 
ATOM 3085 C C   . HIS A 1 387 ? 6.776   -21.006 21.016  1.00 94.49 387 A 1 
ATOM 3086 O O   . HIS A 1 387 ? 7.308   -20.717 19.944  1.00 93.73 387 A 1 
ATOM 3087 C CB  . HIS A 1 387 ? 5.010   -19.307 21.656  1.00 94.25 387 A 1 
ATOM 3088 C CG  . HIS A 1 387 ? 3.872   -20.238 22.004  1.00 93.04 387 A 1 
ATOM 3089 N ND1 . HIS A 1 387 ? 3.464   -21.318 21.264  1.00 85.20 387 A 1 
ATOM 3090 C CD2 . HIS A 1 387 ? 3.076   -20.198 23.123  1.00 86.05 387 A 1 
ATOM 3091 C CE1 . HIS A 1 387 ? 2.464   -21.923 21.929  1.00 86.75 387 A 1 
ATOM 3092 N NE2 . HIS A 1 387 ? 2.194   -21.263 23.056  1.00 88.38 387 A 1 
ATOM 3093 N N   . PRO A 1 388 ? 6.498   -22.292 21.336  1.00 94.11 388 A 1 
ATOM 3094 C CA  . PRO A 1 388 ? 6.687   -23.400 20.404  1.00 93.33 388 A 1 
ATOM 3095 C C   . PRO A 1 388 ? 5.949   -23.149 19.081  1.00 93.55 388 A 1 
ATOM 3096 O O   . PRO A 1 388 ? 4.819   -22.664 19.072  1.00 92.48 388 A 1 
ATOM 3097 C CB  . PRO A 1 388 ? 6.174   -24.647 21.114  1.00 92.43 388 A 1 
ATOM 3098 C CG  . PRO A 1 388 ? 6.298   -24.296 22.595  1.00 91.36 388 A 1 
ATOM 3099 C CD  . PRO A 1 388 ? 5.999   -22.793 22.603  1.00 93.57 388 A 1 
ATOM 3100 N N   . THR A 1 389 ? 6.590   -23.463 17.965  1.00 93.60 389 A 1 
ATOM 3101 C CA  . THR A 1 389 ? 6.034   -23.182 16.636  1.00 93.05 389 A 1 
ATOM 3102 C C   . THR A 1 389 ? 4.905   -24.138 16.253  1.00 92.40 389 A 1 
ATOM 3103 O O   . THR A 1 389 ? 4.975   -25.340 16.500  1.00 91.30 389 A 1 
ATOM 3104 C CB  . THR A 1 389 ? 7.131   -23.173 15.567  1.00 92.42 389 A 1 
ATOM 3105 O OG1 . THR A 1 389 ? 6.583   -22.813 14.317  1.00 88.50 389 A 1 
ATOM 3106 C CG2 . THR A 1 389 ? 7.830   -24.517 15.379  1.00 88.07 389 A 1 
ATOM 3107 N N   . ASP A 1 390 ? 3.901   -23.613 15.539  1.00 92.80 390 A 1 
ATOM 3108 C CA  . ASP A 1 390 ? 2.829   -24.398 14.915  1.00 91.50 390 A 1 
ATOM 3109 C C   . ASP A 1 390 ? 3.322   -25.197 13.680  1.00 92.29 390 A 1 
ATOM 3110 O O   . ASP A 1 390 ? 2.607   -26.050 13.169  1.00 89.04 390 A 1 
ATOM 3111 C CB  . ASP A 1 390 ? 1.695   -23.451 14.484  1.00 88.49 390 A 1 
ATOM 3112 C CG  . ASP A 1 390 ? 1.062   -22.654 15.637  1.00 85.57 390 A 1 
ATOM 3113 O OD1 . ASP A 1 390 ? 0.640   -23.278 16.630  1.00 77.92 390 A 1 
ATOM 3114 O OD2 . ASP A 1 390 ? 0.952   -21.414 15.494  1.00 77.44 390 A 1 
ATOM 3115 N N   . TRP A 1 391 ? 4.534   -24.920 13.193  1.00 92.92 391 A 1 
ATOM 3116 C CA  . TRP A 1 391 ? 4.985   -25.342 11.857  1.00 93.11 391 A 1 
ATOM 3117 C C   . TRP A 1 391 ? 6.005   -26.484 11.856  1.00 93.21 391 A 1 
ATOM 3118 O O   . TRP A 1 391 ? 6.516   -26.848 10.796  1.00 90.14 391 A 1 
ATOM 3119 C CB  . TRP A 1 391 ? 5.532   -24.118 11.108  1.00 92.39 391 A 1 
ATOM 3120 C CG  . TRP A 1 391 ? 4.654   -22.909 11.154  1.00 93.00 391 A 1 
ATOM 3121 C CD1 . TRP A 1 391 ? 4.981   -21.727 11.698  1.00 90.09 391 A 1 
ATOM 3122 C CD2 . TRP A 1 391 ? 3.279   -22.755 10.672  1.00 93.17 391 A 1 
ATOM 3123 N NE1 . TRP A 1 391 ? 3.925   -20.852 11.601  1.00 89.92 391 A 1 
ATOM 3124 C CE2 . TRP A 1 391 ? 2.844   -21.430 10.974  1.00 91.94 391 A 1 
ATOM 3125 C CE3 . TRP A 1 391 ? 2.351   -23.604 10.025  1.00 90.31 391 A 1 
ATOM 3126 C CZ2 . TRP A 1 391 ? 1.572   -20.974 10.661  1.00 90.59 391 A 1 
ATOM 3127 C CZ3 . TRP A 1 391 ? 1.058   -23.146 9.698   1.00 88.54 391 A 1 
ATOM 3128 C CH2 . TRP A 1 391 ? 0.665   -21.838 10.020  1.00 88.07 391 A 1 
ATOM 3129 N N   . HIS A 1 392 ? 6.303   -27.085 13.020  1.00 91.29 392 A 1 
ATOM 3130 C CA  . HIS A 1 392 ? 7.155   -28.266 13.143  1.00 89.97 392 A 1 
ATOM 3131 C C   . HIS A 1 392 ? 6.327   -29.452 13.646  1.00 88.73 392 A 1 
ATOM 3132 O O   . HIS A 1 392 ? 5.670   -29.340 14.673  1.00 86.53 392 A 1 
ATOM 3133 C CB  . HIS A 1 392 ? 8.324   -27.957 14.084  1.00 89.28 392 A 1 
ATOM 3134 C CG  . HIS A 1 392 ? 9.298   -29.102 14.213  1.00 89.31 392 A 1 
ATOM 3135 N ND1 . HIS A 1 392 ? 9.085   -30.297 14.864  1.00 79.88 392 A 1 
ATOM 3136 C CD2 . HIS A 1 392 ? 10.567  -29.169 13.675  1.00 80.98 392 A 1 
ATOM 3137 C CE1 . HIS A 1 392 ? 10.181  -31.062 14.715  1.00 82.16 392 A 1 
ATOM 3138 N NE2 . HIS A 1 392 ? 11.104  -30.409 14.007  1.00 84.46 392 A 1 
ATOM 3139 N N   . THR A 1 393 ? 6.389   -30.591 12.984  1.00 88.19 393 A 1 
ATOM 3140 C CA  . THR A 1 393 ? 5.505   -31.741 13.224  1.00 85.80 393 A 1 
ATOM 3141 C C   . THR A 1 393 ? 5.363   -32.117 14.706  1.00 85.69 393 A 1 
ATOM 3142 O O   . THR A 1 393 ? 4.243   -32.225 15.210  1.00 84.65 393 A 1 
ATOM 3143 C CB  . THR A 1 393 ? 5.989   -32.958 12.422  1.00 84.07 393 A 1 
ATOM 3144 O OG1 . THR A 1 393 ? 6.057   -32.621 11.057  1.00 76.87 393 A 1 
ATOM 3145 C CG2 . THR A 1 393 ? 5.073   -34.172 12.539  1.00 75.86 393 A 1 
ATOM 3146 N N   . GLU A 1 394 ? 6.477   -32.264 15.440  1.00 84.64 394 A 1 
ATOM 3147 C CA  . GLU A 1 394 ? 6.417   -32.692 16.846  1.00 84.28 394 A 1 
ATOM 3148 C C   . GLU A 1 394 ? 5.803   -31.632 17.777  1.00 84.18 394 A 1 
ATOM 3149 O O   . GLU A 1 394 ? 5.028   -31.986 18.670  1.00 81.09 394 A 1 
ATOM 3150 C CB  . GLU A 1 394 ? 7.824   -33.047 17.359  1.00 82.66 394 A 1 
ATOM 3151 C CG  . GLU A 1 394 ? 8.491   -34.225 16.638  1.00 77.13 394 A 1 
ATOM 3152 C CD  . GLU A 1 394 ? 9.927   -34.484 17.135  1.00 74.08 394 A 1 
ATOM 3153 O OE1 . GLU A 1 394 ? 10.701  -35.152 16.419  1.00 66.17 394 A 1 
ATOM 3154 O OE2 . GLU A 1 394 ? 10.295  -33.952 18.194  1.00 68.35 394 A 1 
ATOM 3155 N N   . SER A 1 395 ? 6.129   -30.350 17.614  1.00 85.88 395 A 1 
ATOM 3156 C CA  . SER A 1 395 ? 5.538   -29.282 18.436  1.00 85.40 395 A 1 
ATOM 3157 C C   . SER A 1 395 ? 4.073   -29.061 18.058  1.00 86.89 395 A 1 
ATOM 3158 O O   . SER A 1 395 ? 3.228   -29.036 18.949  1.00 85.65 395 A 1 
ATOM 3159 C CB  . SER A 1 395 ? 6.324   -27.976 18.374  1.00 84.68 395 A 1 
ATOM 3160 O OG  . SER A 1 395 ? 6.513   -27.526 17.051  1.00 81.60 395 A 1 
ATOM 3161 N N   . SER A 1 396 ? 3.770   -29.028 16.769  1.00 86.00 396 A 1 
ATOM 3162 C CA  . SER A 1 396 ? 2.415   -28.882 16.249  1.00 85.16 396 A 1 
ATOM 3163 C C   . SER A 1 396 ? 1.484   -29.969 16.801  1.00 85.80 396 A 1 
ATOM 3164 O O   . SER A 1 396 ? 0.415   -29.650 17.312  1.00 85.68 396 A 1 
ATOM 3165 C CB  . SER A 1 396 ? 2.443   -28.932 14.719  1.00 83.43 396 A 1 
ATOM 3166 O OG  . SER A 1 396 ? 1.152   -28.768 14.171  1.00 76.55 396 A 1 
ATOM 3167 N N   . GLN A 1 397 ? 1.923   -31.228 16.786  1.00 85.20 397 A 1 
ATOM 3168 C CA  . GLN A 1 397 ? 1.127   -32.326 17.327  1.00 84.53 397 A 1 
ATOM 3169 C C   . GLN A 1 397 ? 0.839   -32.154 18.827  1.00 86.87 397 A 1 
ATOM 3170 O O   . GLN A 1 397 ? -0.318  -32.234 19.245  1.00 86.44 397 A 1 
ATOM 3171 C CB  . GLN A 1 397 ? 1.836   -33.650 17.027  1.00 83.39 397 A 1 
ATOM 3172 C CG  . GLN A 1 397 ? 0.988   -34.832 17.514  1.00 77.16 397 A 1 
ATOM 3173 C CD  . GLN A 1 397 ? 1.572   -36.204 17.191  1.00 70.03 397 A 1 
ATOM 3174 O OE1 . GLN A 1 397 ? 2.598   -36.378 16.553  1.00 64.91 397 A 1 
ATOM 3175 N NE2 . GLN A 1 397 ? 0.905   -37.242 17.659  1.00 60.45 397 A 1 
ATOM 3176 N N   . SER A 1 398 ? 1.866   -31.848 19.629  1.00 85.70 398 A 1 
ATOM 3177 C CA  . SER A 1 398 ? 1.712   -31.665 21.081  1.00 86.31 398 A 1 
ATOM 3178 C C   . SER A 1 398 ? 0.796   -30.486 21.438  1.00 88.24 398 A 1 
ATOM 3179 O O   . SER A 1 398 ? -0.076  -30.600 22.301  1.00 86.64 398 A 1 
ATOM 3180 C CB  . SER A 1 398 ? 3.090   -31.459 21.713  1.00 84.45 398 A 1 
ATOM 3181 O OG  . SER A 1 398 ? 2.990   -31.344 23.119  1.00 73.96 398 A 1 
ATOM 3182 N N   . LEU A 1 399 ? 0.959   -29.354 20.742  1.00 86.78 399 A 1 
ATOM 3183 C CA  . LEU A 1 399 ? 0.097   -28.180 20.880  1.00 86.87 399 A 1 
ATOM 3184 C C   . LEU A 1 399 ? -1.346  -28.528 20.522  1.00 88.38 399 A 1 
ATOM 3185 O O   . LEU A 1 399 ? -2.276  -28.242 21.273  1.00 89.44 399 A 1 
ATOM 3186 C CB  . LEU A 1 399 ? 0.614   -27.047 19.972  1.00 87.24 399 A 1 
ATOM 3187 C CG  . LEU A 1 399 ? 1.969   -26.431 20.365  1.00 84.50 399 A 1 
ATOM 3188 C CD1 . LEU A 1 399 ? 2.385   -25.412 19.299  1.00 79.51 399 A 1 
ATOM 3189 C CD2 . LEU A 1 399 ? 1.917   -25.734 21.710  1.00 80.57 399 A 1 
ATOM 3190 N N   . TYR A 1 400 ? -1.527  -29.202 19.397  1.00 90.34 400 A 1 
ATOM 3191 C CA  . TYR A 1 400 ? -2.835  -29.563 18.886  1.00 89.45 400 A 1 
ATOM 3192 C C   . TYR A 1 400 ? -3.596  -30.491 19.846  1.00 90.46 400 A 1 
ATOM 3193 O O   . TYR A 1 400 ? -4.758  -30.228 20.177  1.00 89.88 400 A 1 
ATOM 3194 C CB  . TYR A 1 400 ? -2.671  -30.200 17.507  1.00 87.44 400 A 1 
ATOM 3195 C CG  . TYR A 1 400 ? -3.960  -30.242 16.741  1.00 77.03 400 A 1 
ATOM 3196 C CD1 . TYR A 1 400 ? -4.848  -31.324 16.900  1.00 69.74 400 A 1 
ATOM 3197 C CD2 . TYR A 1 400 ? -4.294  -29.160 15.908  1.00 69.49 400 A 1 
ATOM 3198 C CE1 . TYR A 1 400 ? -6.088  -31.306 16.244  1.00 62.70 400 A 1 
ATOM 3199 C CE2 . TYR A 1 400 ? -5.525  -29.140 15.253  1.00 63.02 400 A 1 
ATOM 3200 C CZ  . TYR A 1 400 ? -6.434  -30.206 15.428  1.00 63.17 400 A 1 
ATOM 3201 O OH  . TYR A 1 400 ? -7.636  -30.146 14.840  1.00 60.05 400 A 1 
ATOM 3202 N N   . GLU A 1 401 ? -2.946  -31.543 20.357  1.00 87.87 401 A 1 
ATOM 3203 C CA  . GLU A 1 401 ? -3.530  -32.473 21.330  1.00 87.98 401 A 1 
ATOM 3204 C C   . GLU A 1 401 ? -3.995  -31.738 22.597  1.00 89.46 401 A 1 
ATOM 3205 O O   . GLU A 1 401 ? -5.129  -31.920 23.047  1.00 88.88 401 A 1 
ATOM 3206 C CB  . GLU A 1 401 ? -2.497  -33.562 21.680  1.00 87.31 401 A 1 
ATOM 3207 C CG  . GLU A 1 401 ? -2.326  -34.594 20.548  1.00 80.38 401 A 1 
ATOM 3208 C CD  . GLU A 1 401 ? -1.201  -35.618 20.795  1.00 75.52 401 A 1 
ATOM 3209 O OE1 . GLU A 1 401 ? -0.922  -36.410 19.863  1.00 66.78 401 A 1 
ATOM 3210 O OE2 . GLU A 1 401 ? -0.623  -35.626 21.914  1.00 67.71 401 A 1 
ATOM 3211 N N   . SER A 1 402 ? -3.173  -30.832 23.142  1.00 88.84 402 A 1 
ATOM 3212 C CA  . SER A 1 402 ? -3.500  -30.048 24.332  1.00 89.58 402 A 1 
ATOM 3213 C C   . SER A 1 402 ? -4.681  -29.098 24.095  1.00 91.00 402 A 1 
ATOM 3214 O O   . SER A 1 402 ? -5.626  -29.041 24.895  1.00 91.05 402 A 1 
ATOM 3215 C CB  . SER A 1 402 ? -2.269  -29.244 24.773  1.00 89.84 402 A 1 
ATOM 3216 O OG  . SER A 1 402 ? -1.188  -30.109 25.040  1.00 80.64 402 A 1 
ATOM 3217 N N   . ILE A 1 403 ? -4.682  -28.384 22.962  1.00 90.48 403 A 1 
ATOM 3218 C CA  . ILE A 1 403 ? -5.754  -27.463 22.567  1.00 90.13 403 A 1 
ATOM 3219 C C   . ILE A 1 403 ? -7.084  -28.211 22.402  1.00 90.83 403 A 1 
ATOM 3220 O O   . ILE A 1 403 ? -8.128  -27.763 22.891  1.00 90.93 403 A 1 
ATOM 3221 C CB  . ILE A 1 403 ? -5.356  -26.722 21.267  1.00 90.34 403 A 1 
ATOM 3222 C CG1 . ILE A 1 403 ? -4.188  -25.752 21.532  1.00 89.28 403 A 1 
ATOM 3223 C CG2 . ILE A 1 403 ? -6.552  -25.954 20.666  1.00 88.71 403 A 1 
ATOM 3224 C CD1 . ILE A 1 403 ? -3.468  -25.277 20.264  1.00 84.97 403 A 1 
ATOM 3225 N N   . HIS A 1 404 ? -7.057  -29.366 21.727  1.00 92.92 404 A 1 
ATOM 3226 C CA  . HIS A 1 404 ? -8.249  -30.167 21.486  1.00 91.33 404 A 1 
ATOM 3227 C C   . HIS A 1 404 ? -8.786  -30.812 22.755  1.00 92.32 404 A 1 
ATOM 3228 O O   . HIS A 1 404 ? -10.003 -30.822 22.947  1.00 92.05 404 A 1 
ATOM 3229 C CB  . HIS A 1 404 ? -7.986  -31.194 20.378  1.00 88.62 404 A 1 
ATOM 3230 C CG  . HIS A 1 404 ? -8.264  -30.574 19.042  1.00 78.13 404 A 1 
ATOM 3231 N ND1 . HIS A 1 404 ? -9.437  -30.728 18.325  1.00 66.51 404 A 1 
ATOM 3232 C CD2 . HIS A 1 404 ? -7.515  -29.632 18.398  1.00 65.30 404 A 1 
ATOM 3233 C CE1 . HIS A 1 404 ? -9.392  -29.895 17.274  1.00 61.38 404 A 1 
ATOM 3234 N NE2 . HIS A 1 404 ? -8.243  -29.192 17.284  1.00 61.93 404 A 1 
ATOM 3235 N N   . GLN A 1 405 ? -7.923  -31.245 23.667  1.00 92.24 405 A 1 
ATOM 3236 C CA  . GLN A 1 405 ? -8.339  -31.732 24.977  1.00 92.27 405 A 1 
ATOM 3237 C C   . GLN A 1 405 ? -9.080  -30.646 25.770  1.00 93.01 405 A 1 
ATOM 3238 O O   . GLN A 1 405 ? -10.208 -30.872 26.214  1.00 92.91 405 A 1 
ATOM 3239 C CB  . GLN A 1 405 ? -7.097  -32.276 25.718  1.00 92.16 405 A 1 
ATOM 3240 C CG  . GLN A 1 405 ? -7.450  -32.855 27.095  1.00 84.41 405 A 1 
ATOM 3241 C CD  . GLN A 1 405 ? -8.475  -33.990 27.051  1.00 79.36 405 A 1 
ATOM 3242 O OE1 . GLN A 1 405 ? -8.613  -34.748 26.100  1.00 70.78 405 A 1 
ATOM 3243 N NE2 . GLN A 1 405 ? -9.253  -34.135 28.094  1.00 65.83 405 A 1 
ATOM 3244 N N   . THR A 1 406 ? -8.533  -29.431 25.835  1.00 91.33 406 A 1 
ATOM 3245 C CA  . THR A 1 406 ? -9.193  -28.291 26.493  1.00 91.52 406 A 1 
ATOM 3246 C C   . THR A 1 406 ? -10.526 -27.927 25.821  1.00 92.19 406 A 1 
ATOM 3247 O O   . THR A 1 406 ? -11.540 -27.684 26.489  1.00 91.78 406 A 1 
ATOM 3248 C CB  . THR A 1 406 ? -8.260  -27.073 26.498  1.00 92.02 406 A 1 
ATOM 3249 O OG1 . THR A 1 406 ? -7.087  -27.390 27.190  1.00 87.80 406 A 1 
ATOM 3250 C CG2 . THR A 1 406 ? -8.864  -25.857 27.202  1.00 87.56 406 A 1 
ATOM 3251 N N   . ALA A 1 407 ? -10.586 -27.935 24.486  1.00 92.54 407 A 1 
ATOM 3252 C CA  . ALA A 1 407 ? -11.814 -27.681 23.740  1.00 91.32 407 A 1 
ATOM 3253 C C   . ALA A 1 407 ? -12.880 -28.764 23.975  1.00 91.66 407 A 1 
ATOM 3254 O O   . ALA A 1 407 ? -14.067 -28.445 24.117  1.00 91.43 407 A 1 
ATOM 3255 C CB  . ALA A 1 407 ? -11.458 -27.540 22.253  1.00 91.03 407 A 1 
ATOM 3256 N N   . LYS A 1 408 ? -12.466 -30.042 24.051  1.00 91.99 408 A 1 
ATOM 3257 C CA  . LYS A 1 408 ? -13.340 -31.183 24.349  1.00 92.11 408 A 1 
ATOM 3258 C C   . LYS A 1 408 ? -13.952 -31.076 25.744  1.00 92.48 408 A 1 
ATOM 3259 O O   . LYS A 1 408 ? -15.160 -31.213 25.887  1.00 92.22 408 A 1 
ATOM 3260 C CB  . LYS A 1 408 ? -12.541 -32.491 24.186  1.00 91.87 408 A 1 
ATOM 3261 C CG  . LYS A 1 408 ? -13.450 -33.721 24.222  1.00 91.67 408 A 1 
ATOM 3262 C CD  . LYS A 1 408 ? -12.640 -35.011 23.976  1.00 89.65 408 A 1 
ATOM 3263 C CE  . LYS A 1 408 ? -13.592 -36.218 23.941  1.00 85.55 408 A 1 
ATOM 3264 N NZ  . LYS A 1 408 ? -12.874 -37.458 23.595  1.00 80.50 408 A 1 
ATOM 3265 N N   . GLU A 1 409 ? -13.148 -30.747 26.744  1.00 91.17 409 A 1 
ATOM 3266 C CA  . GLU A 1 409 ? -13.615 -30.529 28.119  1.00 90.41 409 A 1 
ATOM 3267 C C   . GLU A 1 409 ? -14.601 -29.354 28.204  1.00 90.65 409 A 1 
ATOM 3268 O O   . GLU A 1 409 ? -15.670 -29.469 28.804  1.00 89.48 409 A 1 
ATOM 3269 C CB  . GLU A 1 409 ? -12.413 -30.273 29.033  1.00 90.70 409 A 1 
ATOM 3270 C CG  . GLU A 1 409 ? -11.609 -31.555 29.255  1.00 85.99 409 A 1 
ATOM 3271 C CD  . GLU A 1 409 ? -10.311 -31.320 30.047  1.00 82.46 409 A 1 
ATOM 3272 O OE1 . GLU A 1 409 ? -9.501  -32.282 30.064  1.00 73.17 409 A 1 
ATOM 3273 O OE2 . GLU A 1 409 ? -10.160 -30.229 30.639  1.00 75.28 409 A 1 
ATOM 3274 N N   . ALA A 1 410 ? -14.299 -28.249 27.540  1.00 91.62 410 A 1 
ATOM 3275 C CA  . ALA A 1 410 ? -15.202 -27.104 27.478  1.00 90.53 410 A 1 
ATOM 3276 C C   . ALA A 1 410 ? -16.532 -27.439 26.765  1.00 90.94 410 A 1 
ATOM 3277 O O   . ALA A 1 410 ? -17.593 -26.953 27.174  1.00 89.96 410 A 1 
ATOM 3278 C CB  . ALA A 1 410 ? -14.470 -25.953 26.784  1.00 90.43 410 A 1 
ATOM 3279 N N   . LEU A 1 411 ? -16.491 -28.275 25.730  1.00 91.09 411 A 1 
ATOM 3280 C CA  . LEU A 1 411 ? -17.684 -28.787 25.054  1.00 90.53 411 A 1 
ATOM 3281 C C   . LEU A 1 411 ? -18.494 -29.702 25.979  1.00 91.04 411 A 1 
ATOM 3282 O O   . LEU A 1 411 ? -19.706 -29.520 26.073  1.00 90.89 411 A 1 
ATOM 3283 C CB  . LEU A 1 411 ? -17.274 -29.495 23.754  1.00 90.46 411 A 1 
ATOM 3284 C CG  . LEU A 1 411 ? -18.456 -30.110 22.970  1.00 89.21 411 A 1 
ATOM 3285 C CD1 . LEU A 1 411 ? -19.443 -29.045 22.495  1.00 84.98 411 A 1 
ATOM 3286 C CD2 . LEU A 1 411 ? -17.935 -30.857 21.753  1.00 84.62 411 A 1 
ATOM 3287 N N   . ASP A 1 412 ? -17.849 -30.629 26.685  1.00 91.99 412 A 1 
ATOM 3288 C CA  . ASP A 1 412 ? -18.496 -31.562 27.621  1.00 91.75 412 A 1 
ATOM 3289 C C   . ASP A 1 412 ? -19.237 -30.798 28.730  1.00 91.91 412 A 1 
ATOM 3290 O O   . ASP A 1 412 ? -20.431 -31.002 28.952  1.00 90.77 412 A 1 
ATOM 3291 C CB  . ASP A 1 412 ? -17.433 -32.526 28.202  1.00 91.38 412 A 1 
ATOM 3292 C CG  . ASP A 1 412 ? -18.031 -33.794 28.829  1.00 90.28 412 A 1 
ATOM 3293 O OD1 . ASP A 1 412 ? -18.984 -34.354 28.263  1.00 85.37 412 A 1 
ATOM 3294 O OD2 . ASP A 1 412 ? -17.505 -34.317 29.839  1.00 85.24 412 A 1 
ATOM 3295 N N   . ILE A 1 413 ? -18.590 -29.812 29.346  1.00 91.38 413 A 1 
ATOM 3296 C CA  . ILE A 1 413 ? -19.192 -28.912 30.336  1.00 90.26 413 A 1 
ATOM 3297 C C   . ILE A 1 413 ? -20.398 -28.170 29.741  1.00 90.48 413 A 1 
ATOM 3298 O O   . ILE A 1 413 ? -21.472 -28.135 30.335  1.00 88.96 413 A 1 
ATOM 3299 C CB  . ILE A 1 413 ? -18.134 -27.928 30.890  1.00 89.60 413 A 1 
ATOM 3300 C CG1 . ILE A 1 413 ? -17.076 -28.690 31.719  1.00 86.92 413 A 1 
ATOM 3301 C CG2 . ILE A 1 413 ? -18.792 -26.837 31.757  1.00 86.40 413 A 1 
ATOM 3302 C CD1 . ILE A 1 413 ? -15.825 -27.858 32.021  1.00 78.92 413 A 1 
ATOM 3303 N N   . LYS A 1 414 ? -20.249 -27.606 28.550  1.00 90.54 414 A 1 
ATOM 3304 C CA  . LYS A 1 414 ? -21.328 -26.876 27.871  1.00 89.57 414 A 1 
ATOM 3305 C C   . LYS A 1 414 ? -22.531 -27.778 27.588  1.00 90.89 414 A 1 
ATOM 3306 O O   . LYS A 1 414 ? -23.670 -27.342 27.770  1.00 90.10 414 A 1 
ATOM 3307 C CB  . LYS A 1 414 ? -20.773 -26.256 26.589  1.00 88.52 414 A 1 
ATOM 3308 C CG  . LYS A 1 414 ? -21.846 -25.459 25.823  1.00 84.78 414 A 1 
ATOM 3309 C CD  . LYS A 1 414 ? -21.265 -24.964 24.498  1.00 80.80 414 A 1 
ATOM 3310 C CE  . LYS A 1 414 ? -22.365 -24.296 23.674  1.00 73.21 414 A 1 
ATOM 3311 N NZ  . LYS A 1 414 ? -21.884 -24.026 22.293  1.00 66.29 414 A 1 
ATOM 3312 N N   . CYS A 1 415 ? -22.298 -28.993 27.124  1.00 89.71 415 A 1 
ATOM 3313 C CA  . CYS A 1 415 ? -23.346 -29.968 26.834  1.00 89.55 415 A 1 
ATOM 3314 C C   . CYS A 1 415 ? -24.062 -30.431 28.109  1.00 90.42 415 A 1 
ATOM 3315 O O   . CYS A 1 415 ? -25.291 -30.545 28.104  1.00 90.10 415 A 1 
ATOM 3316 C CB  . CYS A 1 415 ? -22.722 -31.127 26.058  1.00 89.58 415 A 1 
ATOM 3317 S SG  . CYS A 1 415 ? -22.345 -30.587 24.366  1.00 87.46 415 A 1 
ATOM 3318 N N   . SER A 1 416 ? -23.341 -30.604 29.210  1.00 90.05 416 A 1 
ATOM 3319 C CA  . SER A 1 416 ? -23.910 -31.004 30.499  1.00 89.77 416 A 1 
ATOM 3320 C C   . SER A 1 416 ? -24.952 -30.018 31.040  1.00 90.13 416 A 1 
ATOM 3321 O O   . SER A 1 416 ? -25.937 -30.433 31.651  1.00 88.95 416 A 1 
ATOM 3322 C CB  . SER A 1 416 ? -22.801 -31.232 31.530  1.00 90.26 416 A 1 
ATOM 3323 O OG  . SER A 1 416 ? -22.311 -30.030 32.080  1.00 87.00 416 A 1 
ATOM 3324 N N   . ALA A 1 417 ? -24.817 -28.723 30.730  1.00 90.51 417 A 1 
ATOM 3325 C CA  . ALA A 1 417 ? -25.761 -27.687 31.149  1.00 89.35 417 A 1 
ATOM 3326 C C   . ALA A 1 417 ? -27.169 -27.835 30.535  1.00 89.92 417 A 1 
ATOM 3327 O O   . ALA A 1 417 ? -28.108 -27.189 31.005  1.00 86.56 417 A 1 
ATOM 3328 C CB  . ALA A 1 417 ? -25.150 -26.319 30.806  1.00 88.21 417 A 1 
ATOM 3329 N N   . GLY A 1 418 ? -27.323 -28.659 29.501  1.00 89.12 418 A 1 
ATOM 3330 C CA  . GLY A 1 418 ? -28.619 -28.989 28.903  1.00 88.08 418 A 1 
ATOM 3331 C C   . GLY A 1 418 ? -29.398 -30.097 29.625  1.00 90.06 418 A 1 
ATOM 3332 O O   . GLY A 1 418 ? -30.526 -30.392 29.234  1.00 87.29 418 A 1 
ATOM 3333 N N   . PHE A 1 419 ? -28.828 -30.709 30.673  1.00 86.00 419 A 1 
ATOM 3334 C CA  . PHE A 1 419 ? -29.422 -31.814 31.435  1.00 87.53 419 A 1 
ATOM 3335 C C   . PHE A 1 419 ? -29.810 -31.372 32.839  1.00 89.38 419 A 1 
ATOM 3336 O O   . PHE A 1 419 ? -29.266 -30.411 33.388  1.00 85.91 419 A 1 
ATOM 3337 C CB  . PHE A 1 419 ? -28.451 -32.999 31.452  1.00 86.10 419 A 1 
ATOM 3338 C CG  . PHE A 1 419 ? -28.344 -33.719 30.116  1.00 87.92 419 A 1 
ATOM 3339 C CD1 . PHE A 1 419 ? -28.956 -34.975 29.947  1.00 80.21 419 A 1 
ATOM 3340 C CD2 . PHE A 1 419 ? -27.649 -33.133 29.048  1.00 82.87 419 A 1 
ATOM 3341 C CE1 . PHE A 1 419 ? -28.863 -35.653 28.718  1.00 80.32 419 A 1 
ATOM 3342 C CE2 . PHE A 1 419 ? -27.567 -33.803 27.807  1.00 81.63 419 A 1 
ATOM 3343 C CZ  . PHE A 1 419 ? -28.172 -35.065 27.649  1.00 86.46 419 A 1 
ATOM 3344 N N   . VAL A 1 420 ? -30.766 -32.068 33.428  1.00 88.77 420 A 1 
ATOM 3345 C CA  . VAL A 1 420 ? -31.250 -31.766 34.787  1.00 88.59 420 A 1 
ATOM 3346 C C   . VAL A 1 420 ? -30.176 -32.062 35.832  1.00 89.25 420 A 1 
ATOM 3347 O O   . VAL A 1 420 ? -29.996 -31.282 36.768  1.00 86.76 420 A 1 
ATOM 3348 C CB  . VAL A 1 420 ? -32.543 -32.547 35.102  1.00 88.01 420 A 1 
ATOM 3349 C CG1 . VAL A 1 420 ? -33.089 -32.239 36.505  1.00 83.20 420 A 1 
ATOM 3350 C CG2 . VAL A 1 420 ? -33.655 -32.200 34.103  1.00 84.49 420 A 1 
ATOM 3351 N N   . THR A 1 421 ? -29.454 -33.172 35.656  1.00 89.24 421 A 1 
ATOM 3352 C CA  . THR A 1 421 ? -28.322 -33.538 36.513  1.00 88.93 421 A 1 
ATOM 3353 C C   . THR A 1 421 ? -27.097 -33.923 35.684  1.00 89.45 421 A 1 
ATOM 3354 O O   . THR A 1 421 ? -27.206 -34.374 34.548  1.00 89.54 421 A 1 
ATOM 3355 C CB  . THR A 1 421 ? -28.671 -34.654 37.508  1.00 88.96 421 A 1 
ATOM 3356 O OG1 . THR A 1 421 ? -28.732 -35.903 36.872  1.00 85.43 421 A 1 
ATOM 3357 C CG2 . THR A 1 421 ? -29.985 -34.436 38.270  1.00 84.20 421 A 1 
ATOM 3358 N N   . ILE A 1 422 ? -25.910 -33.781 36.284  1.00 90.90 422 A 1 
ATOM 3359 C CA  . ILE A 1 422 ? -24.654 -34.237 35.682  1.00 89.48 422 A 1 
ATOM 3360 C C   . ILE A 1 422 ? -24.648 -35.766 35.501  1.00 90.70 422 A 1 
ATOM 3361 O O   . ILE A 1 422 ? -24.085 -36.276 34.544  1.00 88.98 422 A 1 
ATOM 3362 C CB  . ILE A 1 422 ? -23.461 -33.767 36.545  1.00 87.19 422 A 1 
ATOM 3363 C CG1 . ILE A 1 422 ? -23.358 -32.219 36.514  1.00 79.68 422 A 1 
ATOM 3364 C CG2 . ILE A 1 422 ? -22.135 -34.396 36.088  1.00 77.89 422 A 1 
ATOM 3365 C CD1 . ILE A 1 422 ? -22.311 -31.629 37.468  1.00 69.50 422 A 1 
ATOM 3366 N N   . GLU A 1 423 ? -25.300 -36.501 36.401  1.00 89.75 423 A 1 
ATOM 3367 C CA  . GLU A 1 423 ? -25.441 -37.953 36.325  1.00 89.78 423 A 1 
ATOM 3368 C C   . GLU A 1 423 ? -26.258 -38.377 35.089  1.00 90.47 423 A 1 
ATOM 3369 O O   . GLU A 1 423 ? -25.827 -39.250 34.337  1.00 88.84 423 A 1 
ATOM 3370 C CB  . GLU A 1 423 ? -26.126 -38.428 37.623  1.00 89.94 423 A 1 
ATOM 3371 C CG  . GLU A 1 423 ? -26.011 -39.946 37.870  1.00 78.31 423 A 1 
ATOM 3372 C CD  . GLU A 1 423 ? -24.657 -40.394 38.464  1.00 70.76 423 A 1 
ATOM 3373 O OE1 . GLU A 1 423 ? -24.370 -41.610 38.368  1.00 63.33 423 A 1 
ATOM 3374 O OE2 . GLU A 1 423 ? -23.928 -39.530 39.009  1.00 63.85 423 A 1 
ATOM 3375 N N   . ASP A 1 424 ? -27.389 -37.709 34.825  1.00 91.55 424 A 1 
ATOM 3376 C CA  . ASP A 1 424 ? -28.209 -37.973 33.636  1.00 89.91 424 A 1 
ATOM 3377 C C   . ASP A 1 424 ? -27.429 -37.707 32.342  1.00 90.87 424 A 1 
ATOM 3378 O O   . ASP A 1 424 ? -27.548 -38.457 31.375  1.00 89.86 424 A 1 
ATOM 3379 C CB  . ASP A 1 424 ? -29.468 -37.081 33.627  1.00 90.00 424 A 1 
ATOM 3380 C CG  . ASP A 1 424 ? -30.412 -37.321 34.790  1.00 86.37 424 A 1 
ATOM 3381 O OD1 . ASP A 1 424 ? -30.629 -38.493 35.151  1.00 80.42 424 A 1 
ATOM 3382 O OD2 . ASP A 1 424 ? -30.902 -36.301 35.340  1.00 81.63 424 A 1 
ATOM 3383 N N   . TYR A 1 425 ? -26.619 -36.645 32.338  1.00 91.66 425 A 1 
ATOM 3384 C CA  . TYR A 1 425 ? -25.748 -36.332 31.207  1.00 90.68 425 A 1 
ATOM 3385 C C   . TYR A 1 425 ? -24.675 -37.408 30.992  1.00 91.81 425 A 1 
ATOM 3386 O O   . TYR A 1 425 ? -24.512 -37.885 29.875  1.00 90.71 425 A 1 
ATOM 3387 C CB  . TYR A 1 425 ? -25.106 -34.959 31.411  1.00 89.91 425 A 1 
ATOM 3388 C CG  . TYR A 1 425 ? -24.084 -34.615 30.336  1.00 89.78 425 A 1 
ATOM 3389 C CD1 . TYR A 1 425 ? -22.727 -34.427 30.675  1.00 84.04 425 A 1 
ATOM 3390 C CD2 . TYR A 1 425 ? -24.495 -34.544 28.996  1.00 86.25 425 A 1 
ATOM 3391 C CE1 . TYR A 1 425 ? -21.789 -34.146 29.667  1.00 84.80 425 A 1 
ATOM 3392 C CE2 . TYR A 1 425 ? -23.552 -34.273 27.983  1.00 84.64 425 A 1 
ATOM 3393 C CZ  . TYR A 1 425 ? -22.200 -34.068 28.319  1.00 87.02 425 A 1 
ATOM 3394 O OH  . TYR A 1 425 ? -21.301 -33.808 27.333  1.00 85.51 425 A 1 
ATOM 3395 N N   . ARG A 1 426 ? -23.972 -37.809 32.046  1.00 91.90 426 A 1 
ATOM 3396 C CA  . ARG A 1 426 ? -22.912 -38.817 31.977  1.00 90.19 426 A 1 
ATOM 3397 C C   . ARG A 1 426 ? -23.404 -40.181 31.509  1.00 91.08 426 A 1 
ATOM 3398 O O   . ARG A 1 426 ? -22.678 -40.855 30.792  1.00 89.44 426 A 1 
ATOM 3399 C CB  . ARG A 1 426 ? -22.224 -38.957 33.338  1.00 89.78 426 A 1 
ATOM 3400 C CG  . ARG A 1 426 ? -21.264 -37.795 33.608  1.00 83.60 426 A 1 
ATOM 3401 C CD  . ARG A 1 426 ? -20.660 -37.957 35.008  1.00 78.32 426 A 1 
ATOM 3402 N NE  . ARG A 1 426 ? -19.665 -36.906 35.291  1.00 70.66 426 A 1 
ATOM 3403 C CZ  . ARG A 1 426 ? -19.036 -36.727 36.428  1.00 63.24 426 A 1 
ATOM 3404 N NH1 . ARG A 1 426 ? -19.246 -37.489 37.461  1.00 58.09 426 A 1 
ATOM 3405 N NH2 . ARG A 1 426 ? -18.163 -35.770 36.553  1.00 57.32 426 A 1 
ATOM 3406 N N   . ASN A 1 427 ? -24.626 -40.552 31.874  1.00 92.10 427 A 1 
ATOM 3407 C CA  . ASN A 1 427 ? -25.265 -41.807 31.468  1.00 91.40 427 A 1 
ATOM 3408 C C   . ASN A 1 427 ? -26.027 -41.698 30.131  1.00 92.09 427 A 1 
ATOM 3409 O O   . ASN A 1 427 ? -26.676 -42.653 29.712  1.00 89.16 427 A 1 
ATOM 3410 C CB  . ASN A 1 427 ? -26.156 -42.283 32.625  1.00 91.22 427 A 1 
ATOM 3411 C CG  . ASN A 1 427 ? -25.361 -42.644 33.870  1.00 89.33 427 A 1 
ATOM 3412 O OD1 . ASN A 1 427 ? -24.359 -43.337 33.822  1.00 82.19 427 A 1 
ATOM 3413 N ND2 . ASN A 1 427 ? -25.774 -42.198 35.023  1.00 82.61 427 A 1 
ATOM 3414 N N   . SER A 1 428 ? -25.990 -40.544 29.478  1.00 92.00 428 A 1 
ATOM 3415 C CA  . SER A 1 428 ? -26.703 -40.331 28.217  1.00 91.21 428 A 1 
ATOM 3416 C C   . SER A 1 428 ? -25.907 -40.875 27.023  1.00 91.93 428 A 1 
ATOM 3417 O O   . SER A 1 428 ? -24.793 -40.407 26.781  1.00 90.93 428 A 1 
ATOM 3418 C CB  . SER A 1 428 ? -26.974 -38.838 28.012  1.00 89.52 428 A 1 
ATOM 3419 O OG  . SER A 1 428 ? -27.697 -38.638 26.816  1.00 83.10 428 A 1 
ATOM 3420 N N   . PRO A 1 429 ? -26.487 -41.736 26.166  1.00 92.06 429 A 1 
ATOM 3421 C CA  . PRO A 1 429 ? -25.856 -42.158 24.911  1.00 90.61 429 A 1 
ATOM 3422 C C   . PRO A 1 429 ? -25.529 -40.987 23.973  1.00 91.37 429 A 1 
ATOM 3423 O O   . PRO A 1 429 ? -24.639 -41.073 23.135  1.00 89.17 429 A 1 
ATOM 3424 C CB  . PRO A 1 429 ? -26.868 -43.110 24.252  1.00 90.20 429 A 1 
ATOM 3425 C CG  . PRO A 1 429 ? -27.712 -43.622 25.422  1.00 87.41 429 A 1 
ATOM 3426 C CD  . PRO A 1 429 ? -27.755 -42.425 26.370  1.00 90.27 429 A 1 
ATOM 3427 N N   . TRP A 1 430 ? -26.249 -39.869 24.117  1.00 92.82 430 A 1 
ATOM 3428 C CA  . TRP A 1 430 ? -25.991 -38.651 23.355  1.00 91.38 430 A 1 
ATOM 3429 C C   . TRP A 1 430 ? -24.632 -38.026 23.692  1.00 92.41 430 A 1 
ATOM 3430 O O   . TRP A 1 430 ? -23.978 -37.491 22.802  1.00 91.14 430 A 1 
ATOM 3431 C CB  . TRP A 1 430 ? -27.129 -37.655 23.610  1.00 88.03 430 A 1 
ATOM 3432 C CG  . TRP A 1 430 ? -26.977 -36.368 22.886  1.00 78.86 430 A 1 
ATOM 3433 C CD1 . TRP A 1 430 ? -27.320 -36.139 21.605  1.00 68.40 430 A 1 
ATOM 3434 C CD2 . TRP A 1 430 ? -26.401 -35.116 23.374  1.00 73.38 430 A 1 
ATOM 3435 N NE1 . TRP A 1 430 ? -27.005 -34.834 21.261  1.00 62.34 430 A 1 
ATOM 3436 C CE2 . TRP A 1 430 ? -26.443 -34.165 22.319  1.00 67.91 430 A 1 
ATOM 3437 C CE3 . TRP A 1 430 ? -25.853 -34.700 24.607  1.00 62.98 430 A 1 
ATOM 3438 C CZ2 . TRP A 1 430 ? -25.975 -32.848 22.475  1.00 65.53 430 A 1 
ATOM 3439 C CZ3 . TRP A 1 430 ? -25.375 -33.386 24.776  1.00 60.45 430 A 1 
ATOM 3440 C CH2 . TRP A 1 430 ? -25.435 -32.461 23.722  1.00 60.17 430 A 1 
ATOM 3441 N N   . ARG A 1 431 ? -24.184 -38.120 24.959  1.00 91.21 431 A 1 
ATOM 3442 C CA  . ARG A 1 431 ? -22.852 -37.634 25.357  1.00 91.62 431 A 1 
ATOM 3443 C C   . ARG A 1 431 ? -21.778 -38.376 24.581  1.00 91.72 431 A 1 
ATOM 3444 O O   . ARG A 1 431 ? -20.949 -37.713 23.962  1.00 90.74 431 A 1 
ATOM 3445 C CB  . ARG A 1 431 ? -22.652 -37.797 26.864  1.00 90.93 431 A 1 
ATOM 3446 C CG  . ARG A 1 431 ? -21.259 -37.300 27.293  1.00 89.94 431 A 1 
ATOM 3447 C CD  . ARG A 1 431 ? -21.020 -37.581 28.779  1.00 87.19 431 A 1 
ATOM 3448 N NE  . ARG A 1 431 ? -19.678 -37.144 29.158  1.00 82.30 431 A 1 
ATOM 3449 C CZ  . ARG A 1 431 ? -18.557 -37.855 29.145  1.00 79.18 431 A 1 
ATOM 3450 N NH1 . ARG A 1 431 ? -18.548 -39.132 28.889  1.00 72.39 431 A 1 
ATOM 3451 N NH2 . ARG A 1 431 ? -17.437 -37.240 29.368  1.00 73.10 431 A 1 
ATOM 3452 N N   . ASP A 1 432 ? -21.830 -39.698 24.572  1.00 92.85 432 A 1 
ATOM 3453 C CA  . ASP A 1 432 ? -20.833 -40.527 23.894  1.00 91.70 432 A 1 
ATOM 3454 C C   . ASP A 1 432 ? -20.808 -40.205 22.395  1.00 92.12 432 A 1 
ATOM 3455 O O   . ASP A 1 432 ? -19.746 -39.911 21.846  1.00 90.70 432 A 1 
ATOM 3456 C CB  . ASP A 1 432 ? -21.110 -42.013 24.167  1.00 90.40 432 A 1 
ATOM 3457 C CG  . ASP A 1 432 ? -21.002 -42.397 25.649  1.00 86.43 432 A 1 
ATOM 3458 O OD1 . ASP A 1 432 ? -20.342 -41.661 26.422  1.00 81.79 432 A 1 
ATOM 3459 O OD2 . ASP A 1 432 ? -21.617 -43.434 26.026  1.00 81.56 432 A 1 
ATOM 3460 N N   . GLN A 1 433 ? -21.978 -40.094 21.769  1.00 91.77 433 A 1 
ATOM 3461 C CA  . GLN A 1 433 ? -22.076 -39.711 20.358  1.00 90.11 433 A 1 
ATOM 3462 C C   . GLN A 1 433 ? -21.449 -38.338 20.065  1.00 91.29 433 A 1 
ATOM 3463 O O   . GLN A 1 433 ? -20.797 -38.157 19.026  1.00 90.62 433 A 1 
ATOM 3464 C CB  . GLN A 1 433 ? -23.555 -39.731 19.945  1.00 89.50 433 A 1 
ATOM 3465 C CG  . GLN A 1 433 ? -23.725 -39.506 18.445  1.00 80.22 433 A 1 
ATOM 3466 C CD  . GLN A 1 433 ? -25.179 -39.477 17.975  1.00 75.83 433 A 1 
ATOM 3467 O OE1 . GLN A 1 433 ? -26.137 -39.494 18.731  1.00 70.07 433 A 1 
ATOM 3468 N NE2 . GLN A 1 433 ? -25.398 -39.410 16.682  1.00 65.38 433 A 1 
ATOM 3469 N N   . VAL A 1 434 ? -21.638 -37.343 20.936  1.00 90.62 434 A 1 
ATOM 3470 C CA  . VAL A 1 434 ? -21.052 -36.013 20.774  1.00 89.82 434 A 1 
ATOM 3471 C C   . VAL A 1 434 ? -19.532 -36.059 20.943  1.00 90.99 434 A 1 
ATOM 3472 O O   . VAL A 1 434 ? -18.821 -35.445 20.152  1.00 90.93 434 A 1 
ATOM 3473 C CB  . VAL A 1 434 ? -21.688 -34.990 21.735  1.00 88.86 434 A 1 
ATOM 3474 C CG1 . VAL A 1 434 ? -20.940 -33.648 21.770  1.00 83.88 434 A 1 
ATOM 3475 C CG2 . VAL A 1 434 ? -23.124 -34.672 21.303  1.00 84.81 434 A 1 
ATOM 3476 N N   . MET A 1 435 ? -19.041 -36.782 21.929  1.00 92.08 435 A 1 
ATOM 3477 C CA  . MET A 1 435 ? -17.606 -36.913 22.188  1.00 91.63 435 A 1 
ATOM 3478 C C   . MET A 1 435 ? -16.896 -37.689 21.072  1.00 92.25 435 A 1 
ATOM 3479 O O   . MET A 1 435 ? -15.877 -37.221 20.586  1.00 91.36 435 A 1 
ATOM 3480 C CB  . MET A 1 435 ? -17.358 -37.561 23.561  1.00 90.97 435 A 1 
ATOM 3481 C CG  . MET A 1 435 ? -17.845 -36.705 24.745  1.00 88.46 435 A 1 
ATOM 3482 S SD  . MET A 1 435 ? -17.120 -35.045 24.890  1.00 86.36 435 A 1 
ATOM 3483 C CE  . MET A 1 435 ? -18.579 -34.011 24.593  1.00 76.79 435 A 1 
ATOM 3484 N N   . ASP A 1 436 ? -17.492 -38.789 20.590  1.00 92.54 436 A 1 
ATOM 3485 C CA  . ASP A 1 436 ? -16.972 -39.551 19.444  1.00 91.93 436 A 1 
ATOM 3486 C C   . ASP A 1 436 ? -16.916 -38.693 18.172  1.00 92.25 436 A 1 
ATOM 3487 O O   . ASP A 1 436 ? -15.941 -38.704 17.432  1.00 91.37 436 A 1 
ATOM 3488 C CB  . ASP A 1 436 ? -17.870 -40.772 19.179  1.00 91.49 436 A 1 
ATOM 3489 C CG  . ASP A 1 436 ? -17.805 -41.882 20.237  1.00 88.44 436 A 1 
ATOM 3490 O OD1 . ASP A 1 436 ? -16.872 -41.870 21.067  1.00 84.62 436 A 1 
ATOM 3491 O OD2 . ASP A 1 436 ? -18.686 -42.778 20.163  1.00 84.30 436 A 1 
ATOM 3492 N N   . SER A 1 437 ? -17.973 -37.895 17.937  1.00 91.30 437 A 1 
ATOM 3493 C CA  . SER A 1 437 ? -18.003 -36.969 16.796  1.00 90.63 437 A 1 
ATOM 3494 C C   . SER A 1 437 ? -16.926 -35.890 16.905  1.00 91.55 437 A 1 
ATOM 3495 O O   . SER A 1 437 ? -16.342 -35.498 15.899  1.00 90.57 437 A 1 
ATOM 3496 C CB  . SER A 1 437 ? -19.364 -36.278 16.677  1.00 89.64 437 A 1 
ATOM 3497 O OG  . SER A 1 437 ? -20.410 -37.205 16.501  1.00 78.03 437 A 1 
ATOM 3498 N N   . PHE A 1 438 ? -16.646 -35.406 18.123  1.00 91.39 438 A 1 
ATOM 3499 C CA  . PHE A 1 438 ? -15.572 -34.452 18.366  1.00 90.89 438 A 1 
ATOM 3500 C C   . PHE A 1 438 ? -14.198 -35.080 18.128  1.00 91.14 438 A 1 
ATOM 3501 O O   . PHE A 1 438 ? -13.348 -34.441 17.513  1.00 90.97 438 A 1 
ATOM 3502 C CB  . PHE A 1 438 ? -15.693 -33.884 19.787  1.00 90.77 438 A 1 
ATOM 3503 C CG  . PHE A 1 438 ? -14.678 -32.784 20.065  1.00 90.64 438 A 1 
ATOM 3504 C CD1 . PHE A 1 438 ? -13.383 -33.121 20.496  1.00 86.90 438 A 1 
ATOM 3505 C CD2 . PHE A 1 438 ? -15.014 -31.445 19.827  1.00 87.69 438 A 1 
ATOM 3506 C CE1 . PHE A 1 438 ? -12.424 -32.114 20.690  1.00 85.75 438 A 1 
ATOM 3507 C CE2 . PHE A 1 438 ? -14.061 -30.440 20.025  1.00 86.29 438 A 1 
ATOM 3508 C CZ  . PHE A 1 438 ? -12.760 -30.766 20.450  1.00 86.94 438 A 1 
ATOM 3509 N N   . ASP A 1 439 ? -13.984 -36.324 18.551  1.00 92.30 439 A 1 
ATOM 3510 C CA  . ASP A 1 439 ? -12.720 -37.037 18.338  1.00 91.95 439 A 1 
ATOM 3511 C C   . ASP A 1 439 ? -12.442 -37.279 16.851  1.00 92.21 439 A 1 
ATOM 3512 O O   . ASP A 1 439 ? -11.335 -37.016 16.384  1.00 91.39 439 A 1 
ATOM 3513 C CB  . ASP A 1 439 ? -12.722 -38.356 19.128  1.00 91.61 439 A 1 
ATOM 3514 C CG  . ASP A 1 439 ? -12.617 -38.147 20.642  1.00 90.03 439 A 1 
ATOM 3515 O OD1 . ASP A 1 439 ? -12.121 -37.091 21.091  1.00 86.48 439 A 1 
ATOM 3516 O OD2 . ASP A 1 439 ? -13.024 -39.028 21.433  1.00 85.94 439 A 1 
ATOM 3517 N N   . LEU A 1 440 ? -13.463 -37.643 16.075  1.00 92.10 440 A 1 
ATOM 3518 C CA  . LEU A 1 440 ? -13.356 -37.757 14.620  1.00 91.86 440 A 1 
ATOM 3519 C C   . LEU A 1 440 ? -12.998 -36.416 13.959  1.00 92.20 440 A 1 
ATOM 3520 O O   . LEU A 1 440 ? -12.161 -36.361 13.063  1.00 91.34 440 A 1 
ATOM 3521 C CB  . LEU A 1 440 ? -14.691 -38.276 14.050  1.00 91.27 440 A 1 
ATOM 3522 C CG  . LEU A 1 440 ? -14.989 -39.761 14.341  1.00 79.58 440 A 1 
ATOM 3523 C CD1 . LEU A 1 440 ? -16.414 -40.075 13.898  1.00 75.54 440 A 1 
ATOM 3524 C CD2 . LEU A 1 440 ? -14.040 -40.694 13.591  1.00 75.86 440 A 1 
ATOM 3525 N N   . PHE A 1 441 ? -13.629 -35.332 14.409  1.00 92.91 441 A 1 
ATOM 3526 C CA  . PHE A 1 441 ? -13.310 -33.998 13.928  1.00 91.60 441 A 1 
ATOM 3527 C C   . PHE A 1 441 ? -11.880 -33.579 14.311  1.00 92.04 441 A 1 
ATOM 3528 O O   . PHE A 1 441 ? -11.152 -33.034 13.486  1.00 91.68 441 A 1 
ATOM 3529 C CB  . PHE A 1 441 ? -14.340 -33.002 14.478  1.00 90.53 441 A 1 
ATOM 3530 C CG  . PHE A 1 441 ? -14.032 -31.567 14.094  1.00 88.15 441 A 1 
ATOM 3531 C CD1 . PHE A 1 441 ? -13.446 -30.694 15.031  1.00 83.41 441 A 1 
ATOM 3532 C CD2 . PHE A 1 441 ? -14.279 -31.123 12.785  1.00 82.93 441 A 1 
ATOM 3533 C CE1 . PHE A 1 441 ? -13.101 -29.381 14.649  1.00 80.21 441 A 1 
ATOM 3534 C CE2 . PHE A 1 441 ? -13.926 -29.813 12.398  1.00 80.33 441 A 1 
ATOM 3535 C CZ  . PHE A 1 441 ? -13.338 -28.949 13.333  1.00 81.00 441 A 1 
ATOM 3536 N N   . SER A 1 442 ? -11.465 -33.863 15.540  1.00 92.13 442 A 1 
ATOM 3537 C CA  . SER A 1 442 ? -10.115 -33.588 16.028  1.00 91.32 442 A 1 
ATOM 3538 C C   . SER A 1 442 ? -9.056  -34.327 15.209  1.00 91.56 442 A 1 
ATOM 3539 O O   . SER A 1 442 ? -8.084  -33.716 14.785  1.00 90.85 442 A 1 
ATOM 3540 C CB  . SER A 1 442 ? -10.014 -33.965 17.503  1.00 90.20 442 A 1 
ATOM 3541 O OG  . SER A 1 442 ? -8.747  -33.634 18.018  1.00 80.45 442 A 1 
ATOM 3542 N N   . GLN A 1 443 ? -9.282  -35.613 14.910  1.00 92.20 443 A 1 
ATOM 3543 C CA  . GLN A 1 443 ? -8.381  -36.392 14.067  1.00 91.68 443 A 1 
ATOM 3544 C C   . GLN A 1 443 ? -8.273  -35.806 12.652  1.00 92.13 443 A 1 
ATOM 3545 O O   . GLN A 1 443 ? -7.163  -35.645 12.137  1.00 91.55 443 A 1 
ATOM 3546 C CB  . GLN A 1 443 ? -8.860  -37.848 14.047  1.00 91.10 443 A 1 
ATOM 3547 C CG  . GLN A 1 443 ? -7.875  -38.715 13.245  1.00 79.06 443 A 1 
ATOM 3548 C CD  . GLN A 1 443 ? -8.250  -40.186 13.192  1.00 73.15 443 A 1 
ATOM 3549 O OE1 . GLN A 1 443 ? -9.189  -40.677 13.792  1.00 64.88 443 A 1 
ATOM 3550 N NE2 . GLN A 1 443 ? -7.494  -40.955 12.446  1.00 59.78 443 A 1 
ATOM 3551 N N   . PHE A 1 444 ? -9.405  -35.432 12.049  1.00 91.43 444 A 1 
ATOM 3552 C CA  . PHE A 1 444 ? -9.426  -34.786 10.737  1.00 90.80 444 A 1 
ATOM 3553 C C   . PHE A 1 444 ? -8.601  -33.488 10.697  1.00 91.39 444 A 1 
ATOM 3554 O O   . PHE A 1 444 ? -7.824  -33.275 9.767   1.00 90.82 444 A 1 
ATOM 3555 C CB  . PHE A 1 444 ? -10.887 -34.526 10.359  1.00 90.63 444 A 1 
ATOM 3556 C CG  . PHE A 1 444 ? -11.076 -33.505 9.251   1.00 90.76 444 A 1 
ATOM 3557 C CD1 . PHE A 1 444 ? -11.535 -32.202 9.556   1.00 86.45 444 A 1 
ATOM 3558 C CD2 . PHE A 1 444 ? -10.801 -33.861 7.924   1.00 87.35 444 A 1 
ATOM 3559 C CE1 . PHE A 1 444 ? -11.748 -31.270 8.532   1.00 85.63 444 A 1 
ATOM 3560 C CE2 . PHE A 1 444 ? -11.020 -32.924 6.896   1.00 86.41 444 A 1 
ATOM 3561 C CZ  . PHE A 1 444 ? -11.501 -31.634 7.197   1.00 86.93 444 A 1 
ATOM 3562 N N   . GLU A 1 445 ? -8.736  -32.631 11.699  1.00 91.48 445 A 1 
ATOM 3563 C CA  . GLU A 1 445 ? -7.974  -31.382 11.766  1.00 90.51 445 A 1 
ATOM 3564 C C   . GLU A 1 445 ? -6.488  -31.636 12.083  1.00 91.07 445 A 1 
ATOM 3565 O O   . GLU A 1 445 ? -5.630  -30.949 11.519  1.00 90.46 445 A 1 
ATOM 3566 C CB  . GLU A 1 445 ? -8.625  -30.420 12.769  1.00 89.62 445 A 1 
ATOM 3567 C CG  . GLU A 1 445 ? -9.974  -29.821 12.291  1.00 85.05 445 A 1 
ATOM 3568 C CD  . GLU A 1 445 ? -9.840  -28.842 11.104  1.00 82.60 445 A 1 
ATOM 3569 O OE1 . GLU A 1 445 ? -10.501 -29.040 10.063  1.00 72.21 445 A 1 
ATOM 3570 O OE2 . GLU A 1 445 ? -9.073  -27.862 11.211  1.00 72.41 445 A 1 
ATOM 3571 N N   . LEU A 1 446 ? -6.150  -32.646 12.891  1.00 90.38 446 A 1 
ATOM 3572 C CA  . LEU A 1 446 ? -4.765  -33.032 13.176  1.00 90.28 446 A 1 
ATOM 3573 C C   . LEU A 1 446 ? -4.034  -33.517 11.914  1.00 90.81 446 A 1 
ATOM 3574 O O   . LEU A 1 446 ? -2.902  -33.104 11.657  1.00 90.37 446 A 1 
ATOM 3575 C CB  . LEU A 1 446 ? -4.760  -34.113 14.276  1.00 89.18 446 A 1 
ATOM 3576 C CG  . LEU A 1 446 ? -3.355  -34.608 14.683  1.00 83.29 446 A 1 
ATOM 3577 C CD1 . LEU A 1 446 ? -2.491  -33.494 15.276  1.00 77.75 446 A 1 
ATOM 3578 C CD2 . LEU A 1 446 ? -3.484  -35.717 15.730  1.00 77.08 446 A 1 
ATOM 3579 N N   . GLU A 1 447 ? -4.691  -34.338 11.086  1.00 90.27 447 A 1 
ATOM 3580 C CA  . GLU A 1 447 ? -4.141  -34.786 9.801   1.00 89.78 447 A 1 
ATOM 3581 C C   . GLU A 1 447 ? -3.828  -33.605 8.868   1.00 90.73 447 A 1 
ATOM 3582 O O   . GLU A 1 447 ? -2.833  -33.619 8.138   1.00 89.76 447 A 1 
ATOM 3583 C CB  . GLU A 1 447 ? -5.130  -35.739 9.112   1.00 89.06 447 A 1 
ATOM 3584 C CG  . GLU A 1 447 ? -5.188  -37.131 9.761   1.00 81.15 447 A 1 
ATOM 3585 C CD  . GLU A 1 447 ? -6.246  -38.060 9.129   1.00 76.72 447 A 1 
ATOM 3586 O OE1 . GLU A 1 447 ? -6.539  -39.107 9.750   1.00 67.60 447 A 1 
ATOM 3587 O OE2 . GLU A 1 447 ? -6.723  -37.737 8.016   1.00 69.04 447 A 1 
ATOM 3588 N N   . ARG A 1 448 ? -4.649  -32.547 8.896   1.00 91.69 448 A 1 
ATOM 3589 C CA  . ARG A 1 448 ? -4.398  -31.316 8.137   1.00 91.83 448 A 1 
ATOM 3590 C C   . ARG A 1 448 ? -3.262  -30.490 8.745   1.00 92.46 448 A 1 
ATOM 3591 O O   . ARG A 1 448 ? -2.439  -29.981 7.987   1.00 91.34 448 A 1 
ATOM 3592 C CB  . ARG A 1 448 ? -5.683  -30.478 8.049   1.00 90.90 448 A 1 
ATOM 3593 C CG  . ARG A 1 448 ? -6.758  -31.187 7.225   1.00 87.21 448 A 1 
ATOM 3594 C CD  . ARG A 1 448 ? -8.053  -30.389 7.280   1.00 86.55 448 A 1 
ATOM 3595 N NE  . ARG A 1 448 ? -7.970  -29.170 6.469   1.00 81.68 448 A 1 
ATOM 3596 C CZ  . ARG A 1 448 ? -8.762  -28.124 6.575   1.00 81.94 448 A 1 
ATOM 3597 N NH1 . ARG A 1 448 ? -9.641  -28.011 7.529   1.00 74.68 448 A 1 
ATOM 3598 N NH2 . ARG A 1 448 ? -8.664  -27.165 5.713   1.00 71.80 448 A 1 
ATOM 3599 N N   . ALA A 1 449 ? -3.200  -30.385 10.069  1.00 91.19 449 A 1 
ATOM 3600 C CA  . ALA A 1 449 ? -2.139  -29.678 10.777  1.00 90.53 449 A 1 
ATOM 3601 C C   . ALA A 1 449 ? -0.752  -30.268 10.448  1.00 91.58 449 A 1 
ATOM 3602 O O   . ALA A 1 449 ? 0.165   -29.521 10.131  1.00 90.86 449 A 1 
ATOM 3603 C CB  . ALA A 1 449 ? -2.446  -29.690 12.279  1.00 89.08 449 A 1 
ATOM 3604 N N   . ASP A 1 450 ? -0.632  -31.596 10.392  1.00 91.35 450 A 1 
ATOM 3605 C CA  . ASP A 1 450 ? 0.590   -32.279 9.961   1.00 91.01 450 A 1 
ATOM 3606 C C   . ASP A 1 450 ? 1.018   -31.856 8.543   1.00 92.54 450 A 1 
ATOM 3607 O O   . ASP A 1 450 ? 2.189   -31.558 8.286   1.00 91.47 450 A 1 
ATOM 3608 C CB  . ASP A 1 450 ? 0.372   -33.800 10.041  1.00 88.81 450 A 1 
ATOM 3609 C CG  . ASP A 1 450 ? 1.636   -34.568 9.628   1.00 78.22 450 A 1 
ATOM 3610 O OD1 . ASP A 1 450 ? 2.606   -34.541 10.412  1.00 71.97 450 A 1 
ATOM 3611 O OD2 . ASP A 1 450 ? 1.621   -35.163 8.527   1.00 69.68 450 A 1 
ATOM 3612 N N   . LYS A 1 451 ? 0.065   -31.716 7.613   1.00 92.70 451 A 1 
ATOM 3613 C CA  . LYS A 1 451 ? 0.341   -31.243 6.245   1.00 93.40 451 A 1 
ATOM 3614 C C   . LYS A 1 451 ? 0.724   -29.771 6.155   1.00 94.53 451 A 1 
ATOM 3615 O O   . LYS A 1 451 ? 1.276   -29.360 5.132   1.00 93.27 451 A 1 
ATOM 3616 C CB  . LYS A 1 451 ? -0.844  -31.537 5.309   1.00 92.79 451 A 1 
ATOM 3617 C CG  . LYS A 1 451 ? -1.194  -33.021 5.158   1.00 90.64 451 A 1 
ATOM 3618 C CD  . LYS A 1 451 ? -0.005  -33.882 4.743   1.00 85.97 451 A 1 
ATOM 3619 C CE  . LYS A 1 451 ? -0.419  -35.340 4.697   1.00 80.95 451 A 1 
ATOM 3620 N NZ  . LYS A 1 451 ? 0.770   -36.209 4.867   1.00 70.06 451 A 1 
ATOM 3621 N N   . PHE A 1 452 ? 0.431   -28.977 7.182   1.00 93.85 452 A 1 
ATOM 3622 C CA  . PHE A 1 452 ? 0.888   -27.595 7.259   1.00 93.82 452 A 1 
ATOM 3623 C C   . PHE A 1 452 ? 2.320   -27.490 7.778   1.00 94.27 452 A 1 
ATOM 3624 O O   . PHE A 1 452 ? 3.007   -26.544 7.401   1.00 92.73 452 A 1 
ATOM 3625 C CB  . PHE A 1 452 ? -0.077  -26.751 8.100   1.00 93.05 452 A 1 
ATOM 3626 C CG  . PHE A 1 452 ? -1.502  -26.686 7.583   1.00 93.00 452 A 1 
ATOM 3627 C CD1 . PHE A 1 452 ? -1.772  -26.504 6.213   1.00 89.11 452 A 1 
ATOM 3628 C CD2 . PHE A 1 452 ? -2.581  -26.784 8.486   1.00 89.05 452 A 1 
ATOM 3629 C CE1 . PHE A 1 452 ? -3.099  -26.444 5.747   1.00 87.14 452 A 1 
ATOM 3630 C CE2 . PHE A 1 452 ? -3.906  -26.712 8.023   1.00 87.44 452 A 1 
ATOM 3631 C CZ  . PHE A 1 452 ? -4.171  -26.550 6.650   1.00 88.13 452 A 1 
ATOM 3632 N N   . SER A 1 453 ? 2.800   -28.450 8.549   1.00 93.50 453 A 1 
ATOM 3633 C CA  . SER A 1 453 ? 4.170   -28.462 9.061   1.00 93.03 453 A 1 
ATOM 3634 C C   . SER A 1 453 ? 5.202   -28.483 7.922   1.00 93.23 453 A 1 
ATOM 3635 O O   . SER A 1 453 ? 4.985   -29.080 6.863   1.00 91.87 453 A 1 
ATOM 3636 C CB  . SER A 1 453 ? 4.381   -29.643 10.011  1.00 91.49 453 A 1 
ATOM 3637 O OG  . SER A 1 453 ? 3.462   -29.563 11.084  1.00 81.50 453 A 1 
ATOM 3638 N N   . TRP A 1 454 ? 6.312   -27.770 8.129   1.00 94.28 454 A 1 
ATOM 3639 C CA  . TRP A 1 454 ? 7.359   -27.594 7.115   1.00 94.19 454 A 1 
ATOM 3640 C C   . TRP A 1 454 ? 8.736   -27.275 7.696   1.00 94.25 454 A 1 
ATOM 3641 O O   . TRP A 1 454 ? 9.735   -27.446 7.004   1.00 92.74 454 A 1 
ATOM 3642 C CB  . TRP A 1 454 ? 6.933   -26.486 6.139   1.00 93.64 454 A 1 
ATOM 3643 C CG  . TRP A 1 454 ? 6.683   -25.142 6.755   1.00 93.95 454 A 1 
ATOM 3644 C CD1 . TRP A 1 454 ? 5.498   -24.695 7.209   1.00 91.73 454 A 1 
ATOM 3645 C CD2 . TRP A 1 454 ? 7.632   -24.062 7.022   1.00 93.59 454 A 1 
ATOM 3646 N NE1 . TRP A 1 454 ? 5.637   -23.433 7.743   1.00 90.86 454 A 1 
ATOM 3647 C CE2 . TRP A 1 454 ? 6.939   -22.996 7.658   1.00 92.37 454 A 1 
ATOM 3648 C CE3 . TRP A 1 454 ? 9.010   -23.886 6.800   1.00 90.77 454 A 1 
ATOM 3649 C CZ2 . TRP A 1 454 ? 7.575   -21.816 8.068   1.00 90.68 454 A 1 
ATOM 3650 C CZ3 . TRP A 1 454 ? 9.673   -22.700 7.204   1.00 89.73 454 A 1 
ATOM 3651 C CH2 . TRP A 1 454 ? 8.952   -21.674 7.839   1.00 89.16 454 A 1 
ATOM 3652 N N   . MET A 1 455 ? 8.820   -26.832 8.944   1.00 92.64 455 A 1 
ATOM 3653 C CA  . MET A 1 455 ? 10.092  -26.399 9.543   1.00 92.59 455 A 1 
ATOM 3654 C C   . MET A 1 455 ? 11.083  -27.551 9.772   1.00 91.57 455 A 1 
ATOM 3655 O O   . MET A 1 455 ? 12.283  -27.300 9.753   1.00 89.14 455 A 1 
ATOM 3656 C CB  . MET A 1 455 ? 9.839   -25.657 10.859  1.00 92.50 455 A 1 
ATOM 3657 C CG  . MET A 1 455 ? 9.330   -24.236 10.611  1.00 90.64 455 A 1 
ATOM 3658 S SD  . MET A 1 455 ? 9.312   -23.218 12.109  1.00 90.19 455 A 1 
ATOM 3659 C CE  . MET A 1 455 ? 8.909   -21.610 11.372  1.00 82.84 455 A 1 
ATOM 3660 N N   . GLN A 1 456 ? 10.619  -28.789 9.910   1.00 92.13 456 A 1 
ATOM 3661 C CA  . GLN A 1 456 ? 11.483  -29.963 9.980   1.00 90.06 456 A 1 
ATOM 3662 C C   . GLN A 1 456 ? 12.272  -30.214 8.683   1.00 89.82 456 A 1 
ATOM 3663 O O   . GLN A 1 456 ? 13.310  -30.868 8.721   1.00 87.82 456 A 1 
ATOM 3664 C CB  . GLN A 1 456 ? 10.667  -31.211 10.378  1.00 89.02 456 A 1 
ATOM 3665 C CG  . GLN A 1 456 ? 9.648   -31.722 9.332   1.00 83.76 456 A 1 
ATOM 3666 C CD  . GLN A 1 456 ? 8.349   -30.924 9.252   1.00 85.98 456 A 1 
ATOM 3667 O OE1 . GLN A 1 456 ? 8.056   -30.042 10.046  1.00 77.40 456 A 1 
ATOM 3668 N NE2 . GLN A 1 456 ? 7.520   -31.220 8.290   1.00 77.21 456 A 1 
ATOM 3669 N N   . ASP A 1 457 ? 11.805  -29.676 7.566   1.00 90.16 457 A 1 
ATOM 3670 C CA  . ASP A 1 457 ? 12.429  -29.831 6.250   1.00 88.85 457 A 1 
ATOM 3671 C C   . ASP A 1 457 ? 13.414  -28.678 5.930   1.00 87.70 457 A 1 
ATOM 3672 O O   . ASP A 1 457 ? 14.002  -28.641 4.841   1.00 84.88 457 A 1 
ATOM 3673 C CB  . ASP A 1 457 ? 11.339  -29.949 5.179   1.00 88.59 457 A 1 
ATOM 3674 C CG  . ASP A 1 457 ? 10.361  -31.111 5.414   1.00 87.89 457 A 1 
ATOM 3675 O OD1 . ASP A 1 457 ? 10.831  -32.232 5.669   1.00 83.26 457 A 1 
ATOM 3676 O OD2 . ASP A 1 457 ? 9.136   -30.867 5.301   1.00 83.33 457 A 1 
ATOM 3677 N N   . LEU A 1 458 ? 13.601  -27.728 6.850   1.00 88.45 458 A 1 
ATOM 3678 C CA  . LEU A 1 458 ? 14.564  -26.639 6.696   1.00 86.48 458 A 1 
ATOM 3679 C C   . LEU A 1 458 ? 16.004  -27.127 6.870   1.00 85.28 458 A 1 
ATOM 3680 O O   . LEU A 1 458 ? 16.306  -28.073 7.586   1.00 82.26 458 A 1 
ATOM 3681 C CB  . LEU A 1 458 ? 14.264  -25.504 7.689   1.00 85.32 458 A 1 
ATOM 3682 C CG  . LEU A 1 458 ? 12.983  -24.710 7.413   1.00 83.42 458 A 1 
ATOM 3683 C CD1 . LEU A 1 458 ? 12.874  -23.615 8.488   1.00 80.70 458 A 1 
ATOM 3684 C CD2 . LEU A 1 458 ? 12.991  -24.037 6.032   1.00 80.88 458 A 1 
ATOM 3685 N N   . HIS A 1 459 ? 16.930  -26.428 6.225   1.00 83.78 459 A 1 
ATOM 3686 C CA  . HIS A 1 459 ? 18.365  -26.734 6.257   1.00 81.07 459 A 1 
ATOM 3687 C C   . HIS A 1 459 ? 19.203  -25.473 6.531   1.00 80.00 459 A 1 
ATOM 3688 O O   . HIS A 1 459 ? 18.793  -24.356 6.232   1.00 73.74 459 A 1 
ATOM 3689 C CB  . HIS A 1 459 ? 18.763  -27.397 4.930   1.00 77.78 459 A 1 
ATOM 3690 C CG  . HIS A 1 459 ? 18.028  -28.681 4.618   1.00 73.57 459 A 1 
ATOM 3691 N ND1 . HIS A 1 459 ? 17.730  -29.699 5.489   1.00 65.37 459 A 1 
ATOM 3692 C CD2 . HIS A 1 459 ? 17.536  -29.058 3.389   1.00 63.99 459 A 1 
ATOM 3693 C CE1 . HIS A 1 459 ? 17.068  -30.651 4.813   1.00 61.05 459 A 1 
ATOM 3694 N NE2 . HIS A 1 459 ? 16.951  -30.313 3.530   1.00 61.23 459 A 1 
ATOM 3695 N N   . GLY A 1 460 ? 20.417  -25.673 7.035   1.00 75.57 460 A 1 
ATOM 3696 C CA  . GLY A 1 460 ? 21.388  -24.599 7.270   1.00 75.23 460 A 1 
ATOM 3697 C C   . GLY A 1 460 ? 21.013  -23.710 8.462   1.00 77.05 460 A 1 
ATOM 3698 O O   . GLY A 1 460 ? 20.613  -24.222 9.493   1.00 72.41 460 A 1 
ATOM 3699 N N   . ASP A 1 461 ? 21.134  -22.400 8.299   1.00 75.02 461 A 1 
ATOM 3700 C CA  . ASP A 1 461 ? 20.948  -21.405 9.369   1.00 75.97 461 A 1 
ATOM 3701 C C   . ASP A 1 461 ? 19.470  -21.212 9.781   1.00 77.89 461 A 1 
ATOM 3702 O O   . ASP A 1 461 ? 19.184  -20.467 10.712  1.00 73.86 461 A 1 
ATOM 3703 C CB  . ASP A 1 461 ? 21.563  -20.060 8.942   1.00 71.09 461 A 1 
ATOM 3704 C CG  . ASP A 1 461 ? 23.049  -20.119 8.566   1.00 65.30 461 A 1 
ATOM 3705 O OD1 . ASP A 1 461 ? 23.742  -21.075 8.971   1.00 60.15 461 A 1 
ATOM 3706 O OD2 . ASP A 1 461 ? 23.480  -19.209 7.815   1.00 60.08 461 A 1 
ATOM 3707 N N   . LEU A 1 462 ? 18.536  -21.879 9.098   1.00 79.76 462 A 1 
ATOM 3708 C CA  . LEU A 1 462 ? 17.098  -21.823 9.386   1.00 80.23 462 A 1 
ATOM 3709 C C   . LEU A 1 462 ? 16.643  -22.961 10.322  1.00 80.63 462 A 1 
ATOM 3710 O O   . LEU A 1 462 ? 15.536  -23.480 10.175  1.00 77.31 462 A 1 
ATOM 3711 C CB  . LEU A 1 462 ? 16.304  -21.809 8.061   1.00 79.17 462 A 1 
ATOM 3712 C CG  . LEU A 1 462 ? 16.591  -20.622 7.132   1.00 78.18 462 A 1 
ATOM 3713 C CD1 . LEU A 1 462 ? 15.817  -20.812 5.829   1.00 74.32 462 A 1 
ATOM 3714 C CD2 . LEU A 1 462 ? 16.172  -19.291 7.745   1.00 75.39 462 A 1 
ATOM 3715 N N   . GLN A 1 463 ? 17.497  -23.388 11.242  1.00 79.26 463 A 1 
ATOM 3716 C CA  . GLN A 1 463 ? 17.159  -24.472 12.166  1.00 78.42 463 A 1 
ATOM 3717 C C   . GLN A 1 463 ? 16.560  -23.942 13.468  1.00 81.26 463 A 1 
ATOM 3718 O O   . GLN A 1 463 ? 17.019  -22.946 14.023  1.00 76.97 463 A 1 
ATOM 3719 C CB  . GLN A 1 463 ? 18.372  -25.374 12.419  1.00 71.48 463 A 1 
ATOM 3720 C CG  . GLN A 1 463 ? 18.698  -26.182 11.146  1.00 64.09 463 A 1 
ATOM 3721 C CD  . GLN A 1 463 ? 19.797  -27.216 11.333  1.00 58.23 463 A 1 
ATOM 3722 O OE1 . GLN A 1 463 ? 20.523  -27.282 12.308  1.00 53.54 463 A 1 
ATOM 3723 N NE2 . GLN A 1 463 ? 19.972  -28.098 10.368  1.00 50.35 463 A 1 
ATOM 3724 N N   . LEU A 1 464 ? 15.536  -24.645 13.948  1.00 82.07 464 A 1 
ATOM 3725 C CA  . LEU A 1 464 ? 14.937  -24.380 15.248  1.00 83.31 464 A 1 
ATOM 3726 C C   . LEU A 1 464 ? 15.899  -24.780 16.371  1.00 84.48 464 A 1 
ATOM 3727 O O   . LEU A 1 464 ? 16.654  -25.747 16.261  1.00 81.24 464 A 1 
ATOM 3728 C CB  . LEU A 1 464 ? 13.617  -25.157 15.373  1.00 81.20 464 A 1 
ATOM 3729 C CG  . LEU A 1 464 ? 12.468  -24.553 14.559  1.00 79.41 464 A 1 
ATOM 3730 C CD1 . LEU A 1 464 ? 11.345  -25.561 14.439  1.00 75.23 464 A 1 
ATOM 3731 C CD2 . LEU A 1 464 ? 11.911  -23.285 15.224  1.00 77.21 464 A 1 
ATOM 3732 N N   . SER A 1 465 ? 15.805  -24.067 17.494  1.00 83.54 465 A 1 
ATOM 3733 C CA  . SER A 1 465 ? 16.376  -24.469 18.780  1.00 84.07 465 A 1 
ATOM 3734 C C   . SER A 1 465 ? 15.746  -25.785 19.291  1.00 85.76 465 A 1 
ATOM 3735 O O   . SER A 1 465 ? 14.682  -26.206 18.832  1.00 82.50 465 A 1 
ATOM 3736 C CB  . SER A 1 465 ? 16.177  -23.344 19.802  1.00 81.34 465 A 1 
ATOM 3737 O OG  . SER A 1 465 ? 14.821  -22.936 19.833  1.00 76.20 465 A 1 
ATOM 3738 N N   . ASP A 1 466 ? 16.388  -26.424 20.265  1.00 82.73 466 A 1 
ATOM 3739 C CA  . ASP A 1 466 ? 15.926  -27.694 20.847  1.00 84.79 466 A 1 
ATOM 3740 C C   . ASP A 1 466 ? 14.504  -27.610 21.432  1.00 86.12 466 A 1 
ATOM 3741 O O   . ASP A 1 466 ? 13.753  -28.586 21.387  1.00 82.97 466 A 1 
ATOM 3742 C CB  . ASP A 1 466 ? 16.899  -28.137 21.960  1.00 82.46 466 A 1 
ATOM 3743 C CG  . ASP A 1 466 ? 18.271  -28.602 21.467  1.00 78.24 466 A 1 
ATOM 3744 O OD1 . ASP A 1 466 ? 18.384  -29.035 20.299  1.00 73.35 466 A 1 
ATOM 3745 O OD2 . ASP A 1 466 ? 19.217  -28.570 22.295  1.00 72.66 466 A 1 
ATOM 3746 N N   . ASP A 1 467 ? 14.112  -26.444 21.948  1.00 86.15 467 A 1 
ATOM 3747 C CA  . ASP A 1 467 ? 12.767  -26.178 22.471  1.00 86.60 467 A 1 
ATOM 3748 C C   . ASP A 1 467 ? 11.721  -25.899 21.365  1.00 88.69 467 A 1 
ATOM 3749 O O   . ASP A 1 467 ? 10.539  -25.732 21.668  1.00 85.42 467 A 1 
ATOM 3750 C CB  . ASP A 1 467 ? 12.827  -25.061 23.532  1.00 83.86 467 A 1 
ATOM 3751 C CG  . ASP A 1 467 ? 13.158  -23.657 23.004  1.00 84.96 467 A 1 
ATOM 3752 O OD1 . ASP A 1 467 ? 13.118  -23.441 21.773  1.00 80.59 467 A 1 
ATOM 3753 O OD2 . ASP A 1 467 ? 13.439  -22.746 23.823  1.00 81.34 467 A 1 
ATOM 3754 N N   . LYS A 1 468 ? 12.139  -25.851 20.084  1.00 88.71 468 A 1 
ATOM 3755 C CA  . LYS A 1 468 ? 11.311  -25.585 18.902  1.00 90.09 468 A 1 
ATOM 3756 C C   . LYS A 1 468 ? 10.472  -24.310 19.004  1.00 92.55 468 A 1 
ATOM 3757 O O   . LYS A 1 468 ? 9.391   -24.219 18.408  1.00 90.73 468 A 1 
ATOM 3758 C CB  . LYS A 1 468 ? 10.459  -26.804 18.561  1.00 87.95 468 A 1 
ATOM 3759 C CG  . LYS A 1 468 ? 11.320  -28.037 18.314  1.00 86.15 468 A 1 
ATOM 3760 C CD  . LYS A 1 468 ? 10.414  -29.251 18.249  1.00 80.30 468 A 1 
ATOM 3761 C CE  . LYS A 1 468 ? 11.273  -30.498 18.223  1.00 76.21 468 A 1 
ATOM 3762 N NZ  . LYS A 1 468 ? 10.496  -31.626 18.760  1.00 65.92 468 A 1 
ATOM 3763 N N   . SER A 1 469 ? 10.960  -23.339 19.767  1.00 91.90 469 A 1 
ATOM 3764 C CA  . SER A 1 469 ? 10.277  -22.071 19.980  1.00 92.78 469 A 1 
ATOM 3765 C C   . SER A 1 469 ? 10.822  -20.991 19.051  1.00 93.11 469 A 1 
ATOM 3766 O O   . SER A 1 469 ? 11.993  -20.977 18.676  1.00 91.95 469 A 1 
ATOM 3767 C CB  . SER A 1 469 ? 10.359  -21.637 21.440  1.00 91.89 469 A 1 
ATOM 3768 O OG  . SER A 1 469 ? 9.813   -22.642 22.262  1.00 86.01 469 A 1 
ATOM 3769 N N   . LEU A 1 470 ? 9.944   -20.070 18.709  1.00 94.53 470 A 1 
ATOM 3770 C CA  . LEU A 1 470 ? 10.224  -18.865 17.953  1.00 95.35 470 A 1 
ATOM 3771 C C   . LEU A 1 470 ? 9.831   -17.644 18.782  1.00 96.00 470 A 1 
ATOM 3772 O O   . LEU A 1 470 ? 8.969   -17.728 19.655  1.00 95.63 470 A 1 
ATOM 3773 C CB  . LEU A 1 470 ? 9.431   -18.897 16.639  1.00 94.60 470 A 1 
ATOM 3774 C CG  . LEU A 1 470 ? 9.822   -20.012 15.666  1.00 93.79 470 A 1 
ATOM 3775 C CD1 . LEU A 1 470 ? 8.848   -20.002 14.496  1.00 91.21 470 A 1 
ATOM 3776 C CD2 . LEU A 1 470 ? 11.236  -19.835 15.128  1.00 91.38 470 A 1 
ATOM 3777 N N   . TRP A 1 471 ? 10.409  -16.492 18.458  1.00 96.28 471 A 1 
ATOM 3778 C CA  . TRP A 1 471 ? 9.970   -15.198 18.958  1.00 96.54 471 A 1 
ATOM 3779 C C   . TRP A 1 471 ? 8.961   -14.609 17.986  1.00 96.71 471 A 1 
ATOM 3780 O O   . TRP A 1 471 ? 9.331   -14.207 16.889  1.00 95.84 471 A 1 
ATOM 3781 C CB  . TRP A 1 471 ? 11.177  -14.301 19.160  1.00 96.34 471 A 1 
ATOM 3782 C CG  . TRP A 1 471 ? 12.073  -14.730 20.271  1.00 96.14 471 A 1 
ATOM 3783 C CD1 . TRP A 1 471 ? 13.140  -15.553 20.173  1.00 94.03 471 A 1 
ATOM 3784 C CD2 . TRP A 1 471 ? 11.962  -14.374 21.678  1.00 95.48 471 A 1 
ATOM 3785 N NE1 . TRP A 1 471 ? 13.705  -15.723 21.411  1.00 93.31 471 A 1 
ATOM 3786 C CE2 . TRP A 1 471 ? 13.027  -15.016 22.385  1.00 94.65 471 A 1 
ATOM 3787 C CE3 . TRP A 1 471 ? 11.079  -13.572 22.438  1.00 93.89 471 A 1 
ATOM 3788 C CZ2 . TRP A 1 471 ? 13.207  -14.856 23.765  1.00 93.57 471 A 1 
ATOM 3789 C CZ3 . TRP A 1 471 ? 11.250  -13.408 23.822  1.00 92.50 471 A 1 
ATOM 3790 C CH2 . TRP A 1 471 ? 12.312  -14.044 24.487  1.00 91.77 471 A 1 
ATOM 3791 N N   . HIS A 1 472 ? 7.703   -14.550 18.402  1.00 96.63 472 A 1 
ATOM 3792 C CA  . HIS A 1 472 ? 6.588   -14.068 17.589  1.00 96.44 472 A 1 
ATOM 3793 C C   . HIS A 1 472 ? 6.281   -12.601 17.888  1.00 96.25 472 A 1 
ATOM 3794 O O   . HIS A 1 472 ? 6.309   -12.151 19.039  1.00 95.28 472 A 1 
ATOM 3795 C CB  . HIS A 1 472 ? 5.354   -14.936 17.830  1.00 95.92 472 A 1 
ATOM 3796 C CG  . HIS A 1 472 ? 5.571   -16.396 17.553  1.00 95.54 472 A 1 
ATOM 3797 N ND1 . HIS A 1 472 ? 5.389   -17.037 16.349  1.00 86.01 472 A 1 
ATOM 3798 C CD2 . HIS A 1 472 ? 5.981   -17.340 18.456  1.00 87.18 472 A 1 
ATOM 3799 C CE1 . HIS A 1 472 ? 5.681   -18.345 16.538  1.00 88.18 472 A 1 
ATOM 3800 N NE2 . HIS A 1 472 ? 6.045   -18.565 17.798  1.00 90.02 472 A 1 
ATOM 3801 N N   . TYR A 1 473 ? 5.906   -11.872 16.837  1.00 95.59 473 A 1 
ATOM 3802 C CA  . TYR A 1 473 ? 5.556   -10.458 16.879  1.00 95.06 473 A 1 
ATOM 3803 C C   . TYR A 1 473 ? 4.172   -10.228 16.277  1.00 94.78 473 A 1 
ATOM 3804 O O   . TYR A 1 473 ? 3.703   -10.991 15.433  1.00 92.92 473 A 1 
ATOM 3805 C CB  . TYR A 1 473 ? 6.595   -9.631  16.106  1.00 94.13 473 A 1 
ATOM 3806 C CG  . TYR A 1 473 ? 8.039   -9.992  16.400  1.00 94.99 473 A 1 
ATOM 3807 C CD1 . TYR A 1 473 ? 8.678   -9.471  17.535  1.00 91.16 473 A 1 
ATOM 3808 C CD2 . TYR A 1 473 ? 8.717   -10.893 15.566  1.00 91.44 473 A 1 
ATOM 3809 C CE1 . TYR A 1 473 ? 10.000  -9.856  17.843  1.00 89.54 473 A 1 
ATOM 3810 C CE2 . TYR A 1 473 ? 10.035  -11.279 15.872  1.00 90.28 473 A 1 
ATOM 3811 C CZ  . TYR A 1 473 ? 10.668  -10.768 17.008  1.00 91.61 473 A 1 
ATOM 3812 O OH  . TYR A 1 473 ? 11.927  -11.164 17.325  1.00 90.01 473 A 1 
ATOM 3813 N N   . TRP A 1 474 ? 3.543   -9.121  16.644  1.00 93.93 474 A 1 
ATOM 3814 C CA  . TRP A 1 474 ? 2.408   -8.633  15.875  1.00 93.02 474 A 1 
ATOM 3815 C C   . TRP A 1 474 ? 2.846   -8.398  14.413  1.00 93.02 474 A 1 
ATOM 3816 O O   . TRP A 1 474 ? 3.801   -7.645  14.199  1.00 91.36 474 A 1 
ATOM 3817 C CB  . TRP A 1 474 ? 1.893   -7.350  16.513  1.00 90.86 474 A 1 
ATOM 3818 C CG  . TRP A 1 474 ? 0.797   -6.684  15.744  1.00 89.38 474 A 1 
ATOM 3819 C CD1 . TRP A 1 474 ? 0.930   -5.564  15.004  1.00 84.42 474 A 1 
ATOM 3820 C CD2 . TRP A 1 474 ? -0.598  -7.077  15.625  1.00 86.24 474 A 1 
ATOM 3821 N NE1 . TRP A 1 474 ? -0.295  -5.225  14.449  1.00 82.71 474 A 1 
ATOM 3822 C CE2 . TRP A 1 474 ? -1.269  -6.118  14.814  1.00 84.60 474 A 1 
ATOM 3823 C CE3 . TRP A 1 474 ? -1.367  -8.138  16.148  1.00 81.92 474 A 1 
ATOM 3824 C CZ2 . TRP A 1 474 ? -2.650  -6.191  14.565  1.00 81.91 474 A 1 
ATOM 3825 C CZ3 . TRP A 1 474 ? -2.745  -8.224  15.894  1.00 79.37 474 A 1 
ATOM 3826 C CH2 . TRP A 1 474 ? -3.387  -7.248  15.112  1.00 79.43 474 A 1 
ATOM 3827 N N   . PRO A 1 475 ? 2.202   -9.000  13.391  1.00 92.76 475 A 1 
ATOM 3828 C CA  . PRO A 1 475 ? 2.752   -8.995  12.028  1.00 91.89 475 A 1 
ATOM 3829 C C   . PRO A 1 475 ? 2.823   -7.622  11.354  1.00 91.27 475 A 1 
ATOM 3830 O O   . PRO A 1 475 ? 3.597   -7.440  10.423  1.00 87.44 475 A 1 
ATOM 3831 C CB  . PRO A 1 475 ? 1.856   -9.943  11.225  1.00 90.35 475 A 1 
ATOM 3832 C CG  . PRO A 1 475 ? 1.301   -10.896 12.276  1.00 89.61 475 A 1 
ATOM 3833 C CD  . PRO A 1 475 ? 1.140   -9.989  13.492  1.00 92.32 475 A 1 
ATOM 3834 N N   . PHE A 1 476 ? 2.029   -6.676  11.805  1.00 90.57 476 A 1 
ATOM 3835 C CA  . PHE A 1 476 ? 1.934   -5.354  11.189  1.00 88.06 476 A 1 
ATOM 3836 C C   . PHE A 1 476 ? 2.728   -4.305  11.974  1.00 84.72 476 A 1 
ATOM 3837 O O   . PHE A 1 476 ? 2.231   -3.214  12.269  1.00 79.98 476 A 1 
ATOM 3838 C CB  . PHE A 1 476 ? 0.463   -4.981  10.956  1.00 87.88 476 A 1 
ATOM 3839 C CG  . PHE A 1 476 ? -0.368  -6.077  10.334  1.00 88.41 476 A 1 
ATOM 3840 C CD1 . PHE A 1 476 ? 0.036   -6.705  9.141   1.00 84.79 476 A 1 
ATOM 3841 C CD2 . PHE A 1 476 ? -1.540  -6.516  10.981  1.00 85.71 476 A 1 
ATOM 3842 C CE1 . PHE A 1 476 ? -0.700  -7.778  8.609   1.00 83.52 476 A 1 
ATOM 3843 C CE2 . PHE A 1 476 ? -2.277  -7.585  10.449  1.00 83.87 476 A 1 
ATOM 3844 C CZ  . PHE A 1 476 ? -1.852  -8.217  9.269   1.00 86.08 476 A 1 
ATOM 3845 N N   . VAL A 1 477 ? 3.958   -4.628  12.333  1.00 84.16 477 A 1 
ATOM 3846 C CA  . VAL A 1 477 ? 4.892   -3.702  12.981  1.00 78.53 477 A 1 
ATOM 3847 C C   . VAL A 1 477 ? 5.679   -2.885  11.954  1.00 75.20 477 A 1 
ATOM 3848 O O   . VAL A 1 477 ? 5.831   -3.265  10.797  1.00 66.32 477 A 1 
ATOM 3849 C CB  . VAL A 1 477 ? 5.848   -4.420  13.957  1.00 74.29 477 A 1 
ATOM 3850 C CG1 . VAL A 1 477 ? 5.078   -5.150  15.052  1.00 68.88 477 A 1 
ATOM 3851 C CG2 . VAL A 1 477 ? 6.781   -5.377  13.236  1.00 70.89 477 A 1 
ATOM 3852 N N   . GLY A 1 478 ? 6.207   -1.758  12.395  1.00 72.46 478 A 1 
ATOM 3853 C CA  . GLY A 1 478 ? 6.974   -0.846  11.557  1.00 70.42 478 A 1 
ATOM 3854 C C   . GLY A 1 478 ? 6.209   0.436   11.232  1.00 72.27 478 A 1 
ATOM 3855 O O   . GLY A 1 478 ? 5.020   0.588   11.513  1.00 65.84 478 A 1 
ATOM 3856 N N   . ASN A 1 479 ? 6.907   1.383   10.650  1.00 67.07 479 A 1 
ATOM 3857 C CA  . ASN A 1 479 ? 6.253   2.542   10.080  1.00 65.66 479 A 1 
ATOM 3858 C C   . ASN A 1 479 ? 5.611   2.088   8.770   1.00 64.68 479 A 1 
ATOM 3859 O O   . ASN A 1 479 ? 6.304   1.997   7.758   1.00 59.41 479 A 1 
ATOM 3860 C CB  . ASN A 1 479 ? 7.251   3.691   9.893   1.00 60.76 479 A 1 
ATOM 3861 C CG  . ASN A 1 479 ? 7.680   4.328   11.200  1.00 55.73 479 A 1 
ATOM 3862 O OD1 . ASN A 1 479 ? 6.879   4.603   12.079  1.00 51.20 479 A 1 
ATOM 3863 N ND2 . ASN A 1 479 ? 8.945   4.631   11.353  1.00 49.80 479 A 1 
ATOM 3864 N N   . HIS A 1 480 ? 4.299   1.823   8.786   1.00 65.94 480 A 1 
ATOM 3865 C CA  . HIS A 1 480 ? 3.528   1.662   7.562   1.00 64.34 480 A 1 
ATOM 3866 C C   . HIS A 1 480 ? 3.503   3.007   6.826   1.00 62.00 480 A 1 
ATOM 3867 O O   . HIS A 1 480 ? 2.530   3.755   6.865   1.00 59.52 480 A 1 
ATOM 3868 C CB  . HIS A 1 480 ? 2.125   1.123   7.858   1.00 61.48 480 A 1 
ATOM 3869 C CG  . HIS A 1 480 ? 2.173   -0.284  8.390   1.00 60.30 480 A 1 
ATOM 3870 N ND1 . HIS A 1 480 ? 2.369   -1.429  7.640   1.00 53.83 480 A 1 
ATOM 3871 C CD2 . HIS A 1 480 ? 2.115   -0.642  9.705   1.00 54.37 480 A 1 
ATOM 3872 C CE1 . HIS A 1 480 ? 2.430   -2.459  8.499   1.00 56.66 480 A 1 
ATOM 3873 N NE2 . HIS A 1 480 ? 2.283   -2.025  9.761   1.00 58.42 480 A 1 
ATOM 3874 N N   . THR A 1 481 ? 4.621   3.326   6.216   1.00 56.51 481 A 1 
ATOM 3875 C CA  . THR A 1 481 ? 4.699   4.382   5.245   1.00 55.08 481 A 1 
ATOM 3876 C C   . THR A 1 481 ? 4.094   3.799   3.979   1.00 54.40 481 A 1 
ATOM 3877 O O   . THR A 1 481 ? 4.614   2.856   3.391   1.00 50.31 481 A 1 
ATOM 3878 C CB  . THR A 1 481 ? 6.134   4.903   5.058   1.00 50.52 481 A 1 
ATOM 3879 O OG1 . THR A 1 481 ? 7.031   3.881   4.743   1.00 46.64 481 A 1 
ATOM 3880 C CG2 . THR A 1 481 ? 6.643   5.594   6.320   1.00 45.62 481 A 1 
ATOM 3881 N N   . GLN A 1 482 ? 2.963   4.350   3.560   1.00 50.20 482 A 1 
ATOM 3882 C CA  . GLN A 1 482 ? 2.676   4.362   2.134   1.00 50.38 482 A 1 
ATOM 3883 C C   . GLN A 1 482 ? 4.009   4.680   1.469   1.00 53.12 482 A 1 
ATOM 3884 O O   . GLN A 1 482 ? 4.642   5.653   1.894   1.00 50.04 482 A 1 
ATOM 3885 C CB  . GLN A 1 482 ? 1.646   5.484   1.877   1.00 46.12 482 A 1 
ATOM 3886 C CG  . GLN A 1 482 ? 1.107   5.529   0.444   1.00 40.19 482 A 1 
ATOM 3887 C CD  . GLN A 1 482 ? 0.086   6.656   0.258   1.00 35.77 482 A 1 
ATOM 3888 O OE1 . GLN A 1 482 ? 0.115   7.691   0.908   1.00 34.21 482 A 1 
ATOM 3889 N NE2 . GLN A 1 482 ? -0.854  6.520   -0.651  1.00 34.15 482 A 1 
ATOM 3890 N N   . SER A 1 483 ? 4.476   3.855   0.506   1.00 50.09 483 A 1 
ATOM 3891 C CA  . SER A 1 483 ? 5.673   4.211   -0.268  1.00 50.38 483 A 1 
ATOM 3892 C C   . SER A 1 483 ? 5.500   5.679   -0.630  1.00 53.97 483 A 1 
ATOM 3893 O O   . SER A 1 483 ? 4.615   6.012   -1.415  1.00 50.94 483 A 1 
ATOM 3894 C CB  . SER A 1 483 ? 5.789   3.330   -1.526  1.00 44.74 483 A 1 
ATOM 3895 O OG  . SER A 1 483 ? 6.736   3.865   -2.420  1.00 39.59 483 A 1 
ATOM 3896 N N   . LYS A 1 484 ? 6.243   6.565   0.028   1.00 60.87 484 A 1 
ATOM 3897 C CA  . LYS A 1 484 ? 6.135   8.017   -0.169  1.00 63.36 484 A 1 
ATOM 3898 C C   . LYS A 1 484 ? 6.804   8.372   -1.509  1.00 68.44 484 A 1 
ATOM 3899 O O   . LYS A 1 484 ? 7.467   9.378   -1.651  1.00 66.10 484 A 1 
ATOM 3900 C CB  . LYS A 1 484 ? 6.699   8.805   1.031   1.00 57.99 484 A 1 
ATOM 3901 C CG  . LYS A 1 484 ? 5.885   8.772   2.339   1.00 52.21 484 A 1 
ATOM 3902 C CD  . LYS A 1 484 ? 6.566   9.641   3.414   1.00 49.40 484 A 1 
ATOM 3903 C CE  . LYS A 1 484 ? 5.864   9.610   4.777   1.00 45.55 484 A 1 
ATOM 3904 N NZ  . LYS A 1 484 ? 6.611   10.386  5.816   1.00 41.44 484 A 1 
ATOM 3905 N N   . CYS A 1 485 ? 6.648   7.487   -2.480  1.00 69.31 485 A 1 
ATOM 3906 C CA  . CYS A 1 485 ? 6.957   7.663   -3.880  1.00 71.22 485 A 1 
ATOM 3907 C C   . CYS A 1 485 ? 5.705   8.206   -4.573  1.00 73.04 485 A 1 
ATOM 3908 O O   . CYS A 1 485 ? 4.701   7.513   -4.728  1.00 71.65 485 A 1 
ATOM 3909 C CB  . CYS A 1 485 ? 7.419   6.344   -4.475  1.00 69.47 485 A 1 
ATOM 3910 S SG  . CYS A 1 485 ? 7.735   6.531   -6.256  1.00 65.94 485 A 1 
ATOM 3911 N N   . PHE A 1 486 ? 5.798   9.440   -4.998  1.00 78.78 486 A 1 
ATOM 3912 C CA  . PHE A 1 486 ? 4.750   10.144  -5.724  1.00 80.62 486 A 1 
ATOM 3913 C C   . PHE A 1 486 ? 4.981   10.136  -7.239  1.00 83.07 486 A 1 
ATOM 3914 O O   . PHE A 1 486 ? 4.397   10.951  -7.942  1.00 80.96 486 A 1 
ATOM 3915 C CB  . PHE A 1 486 ? 4.610   11.554  -5.141  1.00 78.85 486 A 1 
ATOM 3916 C CG  . PHE A 1 486 ? 4.443   11.596  -3.635  1.00 78.24 486 A 1 
ATOM 3917 C CD1 . PHE A 1 486 ? 3.351   10.952  -3.026  1.00 73.52 486 A 1 
ATOM 3918 C CD2 . PHE A 1 486 ? 5.390   12.269  -2.842  1.00 73.75 486 A 1 
ATOM 3919 C CE1 . PHE A 1 486 ? 3.211   10.974  -1.630  1.00 70.19 486 A 1 
ATOM 3920 C CE2 . PHE A 1 486 ? 5.244   12.290  -1.448  1.00 70.81 486 A 1 
ATOM 3921 C CZ  . PHE A 1 486 ? 4.157   11.644  -0.841  1.00 73.71 486 A 1 
ATOM 3922 N N   . CYS A 1 487 ? 5.836   9.245   -7.752  1.00 78.23 487 A 1 
ATOM 3923 C CA  . CYS A 1 487 ? 6.021   9.086   -9.195  1.00 77.03 487 A 1 
ATOM 3924 C C   . CYS A 1 487 ? 4.715   8.589   -9.828  1.00 74.17 487 A 1 
ATOM 3925 O O   . CYS A 1 487 ? 4.201   7.541   -9.450  1.00 70.71 487 A 1 
ATOM 3926 C CB  . CYS A 1 487 ? 7.182   8.134   -9.489  1.00 76.98 487 A 1 
ATOM 3927 S SG  . CYS A 1 487 ? 8.755   8.873   -8.986  1.00 75.59 487 A 1 
ATOM 3928 N N   . ASN A 1 488 ? 4.185   9.348   -10.775 1.00 79.16 488 A 1 
ATOM 3929 C CA  . ASN A 1 488 ? 2.891   9.099   -11.427 1.00 77.24 488 A 1 
ATOM 3930 C C   . ASN A 1 488 ? 1.708   8.938   -10.454 1.00 77.22 488 A 1 
ATOM 3931 O O   . ASN A 1 488 ? 0.721   8.281   -10.769 1.00 74.15 488 A 1 
ATOM 3932 C CB  . ASN A 1 488 ? 3.033   7.927   -12.413 1.00 75.22 488 A 1 
ATOM 3933 C CG  . ASN A 1 488 ? 4.165   8.152   -13.395 1.00 71.32 488 A 1 
ATOM 3934 O OD1 . ASN A 1 488 ? 4.237   9.156   -14.079 1.00 66.15 488 A 1 
ATOM 3935 N ND2 . ASN A 1 488 ? 5.102   7.250   -13.479 1.00 63.78 488 A 1 
ATOM 3936 N N   . ARG A 1 489 ? 1.810   9.518   -9.250  1.00 78.83 489 A 1 
ATOM 3937 C CA  . ARG A 1 489 ? 0.794   9.453   -8.186  1.00 79.11 489 A 1 
ATOM 3938 C C   . ARG A 1 489 ? 0.595   10.828  -7.564  1.00 83.49 489 A 1 
ATOM 3939 O O   . ARG A 1 489 ? 1.480   11.680  -7.626  1.00 81.76 489 A 1 
ATOM 3940 C CB  . ARG A 1 489 ? 1.199   8.441   -7.100  1.00 73.28 489 A 1 
ATOM 3941 C CG  . ARG A 1 489 ? 1.377   7.014   -7.627  1.00 64.75 489 A 1 
ATOM 3942 C CD  . ARG A 1 489 ? 1.824   6.083   -6.499  1.00 60.34 489 A 1 
ATOM 3943 N NE  . ARG A 1 489 ? 2.414   4.844   -7.018  1.00 55.03 489 A 1 
ATOM 3944 C CZ  . ARG A 1 489 ? 2.863   3.835   -6.299  1.00 48.17 489 A 1 
ATOM 3945 N NH1 . ARG A 1 489 ? 2.767   3.803   -4.995  1.00 45.82 489 A 1 
ATOM 3946 N NH2 . ARG A 1 489 ? 3.444   2.825   -6.879  1.00 43.12 489 A 1 
ATOM 3947 N N   . ASP A 1 490 ? -0.541  11.018  -6.921  1.00 80.82 490 A 1 
ATOM 3948 C CA  . ASP A 1 490 ? -0.829  12.216  -6.147  1.00 80.36 490 A 1 
ATOM 3949 C C   . ASP A 1 490 ? 0.025   12.274  -4.867  1.00 80.10 490 A 1 
ATOM 3950 O O   . ASP A 1 490 ? 0.330   11.239  -4.261  1.00 79.06 490 A 1 
ATOM 3951 C CB  . ASP A 1 490 ? -2.338  12.276  -5.856  1.00 80.08 490 A 1 
ATOM 3952 C CG  . ASP A 1 490 ? -3.175  12.557  -7.117  1.00 79.42 490 A 1 
ATOM 3953 O OD1 . ASP A 1 490 ? -2.599  12.921  -8.173  1.00 75.84 490 A 1 
ATOM 3954 O OD2 . ASP A 1 490 ? -4.411  12.474  -7.070  1.00 73.89 490 A 1 
ATOM 3955 N N   . ILE A 1 491 ? 0.414   13.472  -4.440  1.00 86.40 491 A 1 
ATOM 3956 C CA  . ILE A 1 491 ? 0.955   13.665  -3.091  1.00 87.75 491 A 1 
ATOM 3957 C C   . ILE A 1 491 ? -0.169  13.494  -2.070  1.00 87.16 491 A 1 
ATOM 3958 O O   . ILE A 1 491 ? -1.322  13.816  -2.341  1.00 86.48 491 A 1 
ATOM 3959 C CB  . ILE A 1 491 ? 1.714   15.004  -2.921  1.00 88.90 491 A 1 
ATOM 3960 C CG1 . ILE A 1 491 ? 0.807   16.231  -3.123  1.00 86.10 491 A 1 
ATOM 3961 C CG2 . ILE A 1 491 ? 2.939   15.038  -3.848  1.00 84.51 491 A 1 
ATOM 3962 C CD1 . ILE A 1 491 ? 1.479   17.565  -2.788  1.00 84.79 491 A 1 
ATOM 3963 N N   . SER A 1 492 ? 0.161   12.975  -0.891  1.00 82.58 492 A 1 
ATOM 3964 C CA  . SER A 1 492 ? -0.831  12.672  0.145   1.00 80.88 492 A 1 
ATOM 3965 C C   . SER A 1 492 ? -1.018  13.821  1.140   1.00 82.95 492 A 1 
ATOM 3966 O O   . SER A 1 492 ? -0.105  14.609  1.401   1.00 82.57 492 A 1 
ATOM 3967 C CB  . SER A 1 492 ? -0.470  11.369  0.859   1.00 76.15 492 A 1 
ATOM 3968 O OG  . SER A 1 492 ? 0.705   11.521  1.630   1.00 70.58 492 A 1 
ATOM 3969 N N   . LYS A 1 493 ? -2.195  13.881  1.776   1.00 81.03 493 A 1 
ATOM 3970 C CA  . LYS A 1 493 ? -2.471  14.816  2.879   1.00 81.20 493 A 1 
ATOM 3971 C C   . LYS A 1 493 ? -1.514  14.608  4.053   1.00 82.27 493 A 1 
ATOM 3972 O O   . LYS A 1 493 ? -1.002  15.583  4.593   1.00 82.31 493 A 1 
ATOM 3973 C CB  . LYS A 1 493 ? -3.935  14.664  3.339   1.00 80.41 493 A 1 
ATOM 3974 C CG  . LYS A 1 493 ? -4.316  15.745  4.369   1.00 79.39 493 A 1 
ATOM 3975 C CD  . LYS A 1 493 ? -5.786  15.630  4.783   1.00 76.79 493 A 1 
ATOM 3976 C CE  . LYS A 1 493 ? -6.147  16.743  5.770   1.00 72.27 493 A 1 
ATOM 3977 N NZ  . LYS A 1 493 ? -7.610  16.818  6.012   1.00 67.64 493 A 1 
ATOM 3978 N N   . SER A 1 494 ? -1.228  13.363  4.411   1.00 77.71 494 A 1 
ATOM 3979 C CA  . SER A 1 494 ? -0.307  13.032  5.502   1.00 76.24 494 A 1 
ATOM 3980 C C   . SER A 1 494 ? 1.102   13.559  5.253   1.00 78.81 494 A 1 
ATOM 3981 O O   . SER A 1 494 ? 1.724   14.084  6.173   1.00 77.86 494 A 1 
ATOM 3982 C CB  . SER A 1 494 ? -0.263  11.515  5.734   1.00 71.47 494 A 1 
ATOM 3983 O OG  . SER A 1 494 ? 0.069   10.825  4.547   1.00 63.36 494 A 1 
ATOM 3984 N N   . PHE A 1 495 ? 1.578   13.505  4.010   1.00 82.68 495 A 1 
ATOM 3985 C CA  . PHE A 1 495 ? 2.859   14.086  3.624   1.00 84.79 495 A 1 
ATOM 3986 C C   . PHE A 1 495 ? 2.872   15.613  3.815   1.00 86.31 495 A 1 
ATOM 3987 O O   . PHE A 1 495 ? 3.779   16.133  4.453   1.00 86.52 495 A 1 
ATOM 3988 C CB  . PHE A 1 495 ? 3.154   13.695  2.181   1.00 85.55 495 A 1 
ATOM 3989 C CG  . PHE A 1 495 ? 4.366   14.383  1.584   1.00 86.41 495 A 1 
ATOM 3990 C CD1 . PHE A 1 495 ? 4.196   15.471  0.706   1.00 81.79 495 A 1 
ATOM 3991 C CD2 . PHE A 1 495 ? 5.658   13.927  1.890   1.00 81.27 495 A 1 
ATOM 3992 C CE1 . PHE A 1 495 ? 5.310   16.086  0.121   1.00 80.55 495 A 1 
ATOM 3993 C CE2 . PHE A 1 495 ? 6.778   14.542  1.299   1.00 80.34 495 A 1 
ATOM 3994 C CZ  . PHE A 1 495 ? 6.597   15.615  0.412   1.00 85.02 495 A 1 
ATOM 3995 N N   . LEU A 1 496 ? 1.854   16.319  3.325   1.00 86.35 496 A 1 
ATOM 3996 C CA  . LEU A 1 496 ? 1.777   17.771  3.515   1.00 87.59 496 A 1 
ATOM 3997 C C   . LEU A 1 496 ? 1.617   18.171  4.987   1.00 88.16 496 A 1 
ATOM 3998 O O   . LEU A 1 496 ? 2.268   19.113  5.419   1.00 87.77 496 A 1 
ATOM 3999 C CB  . LEU A 1 496 ? 0.635   18.370  2.677   1.00 88.13 496 A 1 
ATOM 4000 C CG  . LEU A 1 496 ? 0.907   18.471  1.166   1.00 85.56 496 A 1 
ATOM 4001 C CD1 . LEU A 1 496 ? -0.294  19.156  0.510   1.00 76.32 496 A 1 
ATOM 4002 C CD2 . LEU A 1 496 ? 2.148   19.299  0.832   1.00 76.90 496 A 1 
ATOM 4003 N N   . LEU A 1 497 ? 0.810   17.445  5.770   1.00 84.66 497 A 1 
ATOM 4004 C CA  . LEU A 1 497 ? 0.660   17.678  7.212   1.00 83.85 497 A 1 
ATOM 4005 C C   . LEU A 1 497 ? 1.993   17.530  7.945   1.00 83.89 497 A 1 
ATOM 4006 O O   . LEU A 1 497 ? 2.354   18.396  8.728   1.00 81.80 497 A 1 
ATOM 4007 C CB  . LEU A 1 497 ? -0.361  16.680  7.801   1.00 82.06 497 A 1 
ATOM 4008 C CG  . LEU A 1 497 ? -1.830  17.071  7.585   1.00 76.37 497 A 1 
ATOM 4009 C CD1 . LEU A 1 497 ? -2.738  15.914  8.022   1.00 70.31 497 A 1 
ATOM 4010 C CD2 . LEU A 1 497 ? -2.218  18.301  8.407   1.00 70.03 497 A 1 
ATOM 4011 N N   . GLU A 1 498 ? 2.755   16.481  7.642   1.00 82.12 498 A 1 
ATOM 4012 C CA  . GLU A 1 498 ? 4.069   16.250  8.240   1.00 80.86 498 A 1 
ATOM 4013 C C   . GLU A 1 498 ? 5.065   17.361  7.889   1.00 81.97 498 A 1 
ATOM 4014 O O   . GLU A 1 498 ? 5.802   17.864  8.748   1.00 79.87 498 A 1 
ATOM 4015 C CB  . GLU A 1 498 ? 4.554   14.859  7.785   1.00 77.34 498 A 1 
ATOM 4016 C CG  . GLU A 1 498 ? 5.832   14.406  8.493   1.00 69.60 498 A 1 
ATOM 4017 C CD  . GLU A 1 498 ? 6.273   12.981  8.095   1.00 67.59 498 A 1 
ATOM 4018 O OE1 . GLU A 1 498 ? 7.361   12.567  8.537   1.00 61.03 498 A 1 
ATOM 4019 O OE2 . GLU A 1 498 ? 5.562   12.291  7.333   1.00 60.83 498 A 1 
ATOM 4020 N N   . VAL A 1 499 ? 5.058   17.825  6.639   1.00 86.81 499 A 1 
ATOM 4021 C CA  . VAL A 1 499 ? 5.926   18.919  6.192   1.00 87.02 499 A 1 
ATOM 4022 C C   . VAL A 1 499 ? 5.560   20.252  6.851   1.00 88.44 499 A 1 
ATOM 4023 O O   . VAL A 1 499 ? 6.459   20.995  7.271   1.00 87.67 499 A 1 
ATOM 4024 C CB  . VAL A 1 499 ? 5.896   19.032  4.658   1.00 86.39 499 A 1 
ATOM 4025 C CG1 . VAL A 1 499 ? 6.721   20.234  4.187   1.00 79.50 499 A 1 
ATOM 4026 C CG2 . VAL A 1 499 ? 6.510   17.797  4.012   1.00 79.18 499 A 1 
ATOM 4027 N N   . LEU A 1 500 ? 4.264   20.536  6.971   1.00 87.34 500 A 1 
ATOM 4028 C CA  . LEU A 1 500 ? 3.718   21.781  7.503   1.00 88.25 500 A 1 
ATOM 4029 C C   . LEU A 1 500 ? 3.549   21.769  9.032   1.00 87.72 500 A 1 
ATOM 4030 O O   . LEU A 1 500 ? 3.045   22.739  9.602   1.00 84.33 500 A 1 
ATOM 4031 C CB  . LEU A 1 500 ? 2.404   22.108  6.774   1.00 89.98 500 A 1 
ATOM 4032 C CG  . LEU A 1 500 ? 2.567   22.366  5.264   1.00 89.63 500 A 1 
ATOM 4033 C CD1 . LEU A 1 500 ? 1.190   22.528  4.617   1.00 84.24 500 A 1 
ATOM 4034 C CD2 . LEU A 1 500 ? 3.382   23.639  4.976   1.00 84.77 500 A 1 
ATOM 4035 N N   . GLY A 1 501 ? 3.986   20.702  9.712   1.00 83.85 501 A 1 
ATOM 4036 C CA  . GLY A 1 501 ? 3.949   20.617  11.166  1.00 82.95 501 A 1 
ATOM 4037 C C   . GLY A 1 501 ? 2.530   20.458  11.727  1.00 84.43 501 A 1 
ATOM 4038 O O   . GLY A 1 501 ? 2.228   21.038  12.759  1.00 80.15 501 A 1 
ATOM 4039 N N   . GLY A 1 502 ? 1.670   19.723  11.022  1.00 82.11 502 A 1 
ATOM 4040 C CA  . GLY A 1 502 ? 0.307   19.423  11.463  1.00 82.13 502 A 1 
ATOM 4041 C C   . GLY A 1 502 ? -0.738  20.514  11.186  1.00 84.30 502 A 1 
ATOM 4042 O O   . GLY A 1 502 ? -1.855  20.409  11.671  1.00 80.60 502 A 1 
ATOM 4043 N N   . LYS A 1 503 ? -0.408  21.558  10.415  1.00 84.55 503 A 1 
ATOM 4044 C CA  . LYS A 1 503 ? -1.378  22.599  10.046  1.00 85.91 503 A 1 
ATOM 4045 C C   . LYS A 1 503 ? -2.445  22.054  9.090   1.00 87.87 503 A 1 
ATOM 4046 O O   . LYS A 1 503 ? -2.116  21.574  8.010   1.00 86.34 503 A 1 
ATOM 4047 C CB  . LYS A 1 503 ? -0.692  23.804  9.395   1.00 83.86 503 A 1 
ATOM 4048 C CG  . LYS A 1 503 ? 0.162   24.621  10.366  1.00 80.07 503 A 1 
ATOM 4049 C CD  . LYS A 1 503 ? 0.638   25.881  9.635   1.00 77.41 503 A 1 
ATOM 4050 C CE  . LYS A 1 503 ? 1.376   26.843  10.552  1.00 69.97 503 A 1 
ATOM 4051 N NZ  . LYS A 1 503 ? 1.564   28.158  9.866   1.00 63.25 503 A 1 
ATOM 4052 N N   . GLU A 1 504 ? -3.725  22.232  9.446   1.00 86.81 504 A 1 
ATOM 4053 C CA  . GLU A 1 504 ? -4.867  21.844  8.609   1.00 87.91 504 A 1 
ATOM 4054 C C   . GLU A 1 504 ? -5.426  22.991  7.749   1.00 89.97 504 A 1 
ATOM 4055 O O   . GLU A 1 504 ? -6.224  22.761  6.844   1.00 86.12 504 A 1 
ATOM 4056 C CB  . GLU A 1 504 ? -5.987  21.254  9.477   1.00 84.34 504 A 1 
ATOM 4057 C CG  . GLU A 1 504 ? -5.559  19.968  10.195  1.00 78.63 504 A 1 
ATOM 4058 C CD  . GLU A 1 504 ? -6.763  19.174  10.729  1.00 74.04 504 A 1 
ATOM 4059 O OE1 . GLU A 1 504 ? -6.618  17.937  10.819  1.00 65.30 504 A 1 
ATOM 4060 O OE2 . GLU A 1 504 ? -7.816  19.791  10.990  1.00 65.51 504 A 1 
ATOM 4061 N N   . THR A 1 505 ? -4.991  24.232  8.022   1.00 90.68 505 A 1 
ATOM 4062 C CA  . THR A 1 505 ? -5.349  25.422  7.255   1.00 91.86 505 A 1 
ATOM 4063 C C   . THR A 1 505 ? -4.103  26.219  6.877   1.00 92.28 505 A 1 
ATOM 4064 O O   . THR A 1 505 ? -3.079  26.177  7.560   1.00 90.60 505 A 1 
ATOM 4065 C CB  . THR A 1 505 ? -6.366  26.322  7.977   1.00 90.81 505 A 1 
ATOM 4066 O OG1 . THR A 1 505 ? -5.851  26.795  9.201   1.00 85.51 505 A 1 
ATOM 4067 C CG2 . THR A 1 505 ? -7.677  25.600  8.286   1.00 84.56 505 A 1 
ATOM 4068 N N   . ILE A 1 506 ? -4.198  26.970  5.772   1.00 94.38 506 A 1 
ATOM 4069 C CA  . ILE A 1 506 ? -3.089  27.696  5.148   1.00 94.24 506 A 1 
ATOM 4070 C C   . ILE A 1 506 ? -3.520  29.101  4.708   1.00 94.95 506 A 1 
ATOM 4071 O O   . ILE A 1 506 ? -4.693  29.461  4.778   1.00 94.39 506 A 1 
ATOM 4072 C CB  . ILE A 1 506 ? -2.518  26.859  3.977   1.00 93.11 506 A 1 
ATOM 4073 C CG1 . ILE A 1 506 ? -3.629  26.370  3.028   1.00 87.74 506 A 1 
ATOM 4074 C CG2 . ILE A 1 506 ? -1.705  25.652  4.489   1.00 86.10 506 A 1 
ATOM 4075 C CD1 . ILE A 1 506 ? -3.276  26.633  1.588   1.00 83.61 506 A 1 
ATOM 4076 N N   . PHE A 1 507 ? -2.542  29.897  4.246   1.00 95.48 507 A 1 
ATOM 4077 C CA  . PHE A 1 507 ? -2.713  31.272  3.767   1.00 95.59 507 A 1 
ATOM 4078 C C   . PHE A 1 507 ? -3.254  32.251  4.815   1.00 95.41 507 A 1 
ATOM 4079 O O   . PHE A 1 507 ? -3.925  33.224  4.477   1.00 93.63 507 A 1 
ATOM 4080 C CB  . PHE A 1 507 ? -3.478  31.298  2.433   1.00 95.61 507 A 1 
ATOM 4081 C CG  . PHE A 1 507 ? -2.938  30.374  1.358   1.00 95.81 507 A 1 
ATOM 4082 C CD1 . PHE A 1 507 ? -1.574  30.408  1.007   1.00 92.04 507 A 1 
ATOM 4083 C CD2 . PHE A 1 507 ? -3.804  29.486  0.702   1.00 92.41 507 A 1 
ATOM 4084 C CE1 . PHE A 1 507 ? -1.082  29.542  0.010   1.00 91.63 507 A 1 
ATOM 4085 C CE2 . PHE A 1 507 ? -3.309  28.628  -0.299  1.00 91.08 507 A 1 
ATOM 4086 C CZ  . PHE A 1 507 ? -1.945  28.654  -0.645  1.00 94.46 507 A 1 
ATOM 4087 N N   . GLU A 1 508 ? -2.891  32.026  6.075   1.00 94.88 508 A 1 
ATOM 4088 C CA  . GLU A 1 508 ? -3.320  32.875  7.190   1.00 94.05 508 A 1 
ATOM 4089 C C   . GLU A 1 508 ? -2.928  34.362  7.023   1.00 94.01 508 A 1 
ATOM 4090 O O   . GLU A 1 508 ? -3.621  35.238  7.528   1.00 92.56 508 A 1 
ATOM 4091 C CB  . GLU A 1 508 ? -2.785  32.307  8.527   1.00 92.56 508 A 1 
ATOM 4092 C CG  . GLU A 1 508 ? -1.254  32.217  8.716   1.00 87.70 508 A 1 
ATOM 4093 C CD  . GLU A 1 508 ? -0.644  30.849  8.369   1.00 87.66 508 A 1 
ATOM 4094 O OE1 . GLU A 1 508 ? 0.297   30.414  9.088   1.00 79.04 508 A 1 
ATOM 4095 O OE2 . GLU A 1 508 ? -1.087  30.212  7.403   1.00 80.74 508 A 1 
ATOM 4096 N N   . ASN A 1 509 ? -1.865  34.652  6.259   1.00 94.64 509 A 1 
ATOM 4097 C CA  . ASN A 1 509 ? -1.362  35.997  5.999   1.00 94.40 509 A 1 
ATOM 4098 C C   . ASN A 1 509 ? -1.844  36.591  4.662   1.00 94.64 509 A 1 
ATOM 4099 O O   . ASN A 1 509 ? -1.326  37.623  4.228   1.00 92.55 509 A 1 
ATOM 4100 C CB  . ASN A 1 509 ? 0.173   35.992  6.091   1.00 94.04 509 A 1 
ATOM 4101 C CG  . ASN A 1 509 ? 0.723   35.702  7.469   1.00 93.37 509 A 1 
ATOM 4102 O OD1 . ASN A 1 509 ? 0.073   35.766  8.491   1.00 86.53 509 A 1 
ATOM 4103 N ND2 . ASN A 1 509 ? 2.006   35.416  7.545   1.00 85.81 509 A 1 
ATOM 4104 N N   . SER A 1 510 ? -2.811  35.970  3.981   1.00 94.89 510 A 1 
ATOM 4105 C CA  . SER A 1 510 ? -3.325  36.499  2.726   1.00 94.56 510 A 1 
ATOM 4106 C C   . SER A 1 510 ? -4.037  37.840  2.925   1.00 94.10 510 A 1 
ATOM 4107 O O   . SER A 1 510 ? -4.793  38.036  3.883   1.00 92.96 510 A 1 
ATOM 4108 C CB  . SER A 1 510 ? -4.247  35.500  2.034   1.00 94.62 510 A 1 
ATOM 4109 O OG  . SER A 1 510 ? -4.606  36.012  0.763   1.00 89.60 510 A 1 
ATOM 4110 N N   . HIS A 1 511 ? -3.852  38.767  1.976   1.00 94.91 511 A 1 
ATOM 4111 C CA  . HIS A 1 511 ? -4.625  40.010  1.939   1.00 93.50 511 A 1 
ATOM 4112 C C   . HIS A 1 511 ? -6.089  39.790  1.536   1.00 94.10 511 A 1 
ATOM 4113 O O   . HIS A 1 511 ? -6.933  40.638  1.819   1.00 91.97 511 A 1 
ATOM 4114 C CB  . HIS A 1 511 ? -3.931  41.020  1.019   1.00 91.38 511 A 1 
ATOM 4115 C CG  . HIS A 1 511 ? -2.670  41.579  1.632   1.00 86.08 511 A 1 
ATOM 4116 N ND1 . HIS A 1 511 ? -2.625  42.348  2.773   1.00 72.63 511 A 1 
ATOM 4117 C CD2 . HIS A 1 511 ? -1.391  41.431  1.192   1.00 71.67 511 A 1 
ATOM 4118 C CE1 . HIS A 1 511 ? -1.335  42.649  3.018   1.00 71.18 511 A 1 
ATOM 4119 N NE2 . HIS A 1 511 ? -0.553  42.114  2.081   1.00 72.69 511 A 1 
ATOM 4120 N N   . TYR A 1 512 ? -6.398  38.647  0.937   1.00 94.44 512 A 1 
ATOM 4121 C CA  . TYR A 1 512 ? -7.739  38.303  0.458   1.00 94.52 512 A 1 
ATOM 4122 C C   . TYR A 1 512 ? -8.446  37.367  1.442   1.00 94.95 512 A 1 
ATOM 4123 O O   . TYR A 1 512 ? -7.950  36.274  1.722   1.00 93.37 512 A 1 
ATOM 4124 C CB  . TYR A 1 512 ? -7.637  37.675  -0.934  1.00 93.96 512 A 1 
ATOM 4125 C CG  . TYR A 1 512 ? -6.984  38.576  -1.960  1.00 93.84 512 A 1 
ATOM 4126 C CD1 . TYR A 1 512 ? -7.739  39.582  -2.598  1.00 88.79 512 A 1 
ATOM 4127 C CD2 . TYR A 1 512 ? -5.613  38.436  -2.263  1.00 89.56 512 A 1 
ATOM 4128 C CE1 . TYR A 1 512 ? -7.134  40.436  -3.543  1.00 88.21 512 A 1 
ATOM 4129 C CE2 . TYR A 1 512 ? -5.007  39.287  -3.205  1.00 88.68 512 A 1 
ATOM 4130 C CZ  . TYR A 1 512 ? -5.768  40.285  -3.847  1.00 91.24 512 A 1 
ATOM 4131 O OH  . TYR A 1 512 ? -5.182  41.107  -4.761  1.00 89.30 512 A 1 
ATOM 4132 N N   . ASP A 1 513 ? -9.627  37.775  1.907   1.00 93.48 513 A 1 
ATOM 4133 C CA  . ASP A 1 513 ? -10.422 36.967  2.834   1.00 93.31 513 A 1 
ATOM 4134 C C   . ASP A 1 513 ? -10.822 35.606  2.237   1.00 93.72 513 A 1 
ATOM 4135 O O   . ASP A 1 513 ? -10.905 34.625  2.966   1.00 91.51 513 A 1 
ATOM 4136 C CB  . ASP A 1 513 ? -11.681 37.738  3.268   1.00 91.72 513 A 1 
ATOM 4137 C CG  . ASP A 1 513 ? -11.377 38.976  4.120   1.00 87.35 513 A 1 
ATOM 4138 O OD1 . ASP A 1 513 ? -10.355 38.971  4.856   1.00 80.39 513 A 1 
ATOM 4139 O OD2 . ASP A 1 513 ? -12.171 39.932  4.026   1.00 79.69 513 A 1 
ATOM 4140 N N   . SER A 1 514 ? -10.988 35.521  0.918   1.00 92.77 514 A 1 
ATOM 4141 C CA  . SER A 1 514 ? -11.279 34.268  0.209   1.00 92.41 514 A 1 
ATOM 4142 C C   . SER A 1 514 ? -10.150 33.229  0.288   1.00 93.28 514 A 1 
ATOM 4143 O O   . SER A 1 514 ? -10.392 32.066  -0.011  1.00 91.61 514 A 1 
ATOM 4144 C CB  . SER A 1 514 ? -11.573 34.553  -1.272  1.00 91.63 514 A 1 
ATOM 4145 O OG  . SER A 1 514 ? -10.469 35.181  -1.894  1.00 88.36 514 A 1 
ATOM 4146 N N   . MET A 1 515 ? -8.942  33.642  0.632   1.00 94.04 515 A 1 
ATOM 4147 C CA  . MET A 1 515 ? -7.763  32.775  0.714   1.00 94.73 515 A 1 
ATOM 4148 C C   . MET A 1 515 ? -7.363  32.458  2.154   1.00 95.25 515 A 1 
ATOM 4149 O O   . MET A 1 515 ? -6.642  31.494  2.385   1.00 93.55 515 A 1 
ATOM 4150 C CB  . MET A 1 515 ? -6.592  33.435  -0.022  1.00 93.65 515 A 1 
ATOM 4151 C CG  . MET A 1 515 ? -6.789  33.444  -1.539  1.00 89.73 515 A 1 
ATOM 4152 S SD  . MET A 1 515 ? -6.901  31.814  -2.312  1.00 92.21 515 A 1 
ATOM 4153 C CE  . MET A 1 515 ? -5.223  31.203  -2.038  1.00 86.58 515 A 1 
ATOM 4154 N N   . ARG A 1 516 ? -7.813  33.250  3.137   1.00 94.28 516 A 1 
ATOM 4155 C CA  . ARG A 1 516 ? -7.457  33.000  4.530   1.00 93.00 516 A 1 
ATOM 4156 C C   . ARG A 1 516 ? -8.083  31.708  5.035   1.00 91.86 516 A 1 
ATOM 4157 O O   . ARG A 1 516 ? -9.286  31.515  4.916   1.00 85.79 516 A 1 
ATOM 4158 C CB  . ARG A 1 516 ? -7.870  34.165  5.429   1.00 91.54 516 A 1 
ATOM 4159 C CG  . ARG A 1 516 ? -6.994  35.387  5.195   1.00 87.49 516 A 1 
ATOM 4160 C CD  . ARG A 1 516 ? -7.421  36.487  6.170   1.00 86.21 516 A 1 
ATOM 4161 N NE  . ARG A 1 516 ? -6.726  37.753  5.865   1.00 82.38 516 A 1 
ATOM 4162 C CZ  . ARG A 1 516 ? -7.219  38.956  6.060   1.00 79.81 516 A 1 
ATOM 4163 N NH1 . ARG A 1 516 ? -8.343  39.154  6.699   1.00 71.37 516 A 1 
ATOM 4164 N NH2 . ARG A 1 516 ? -6.600  39.985  5.589   1.00 73.25 516 A 1 
ATOM 4165 N N   . ASN A 1 517 ? -7.261  30.880  5.680   1.00 91.79 517 A 1 
ATOM 4166 C CA  . ASN A 1 517 ? -7.671  29.613  6.287   1.00 91.61 517 A 1 
ATOM 4167 C C   . ASN A 1 517 ? -8.283  28.619  5.282   1.00 92.62 517 A 1 
ATOM 4168 O O   . ASN A 1 517 ? -9.147  27.825  5.661   1.00 89.35 517 A 1 
ATOM 4169 C CB  . ASN A 1 517 ? -8.565  29.873  7.509   1.00 88.64 517 A 1 
ATOM 4170 C CG  . ASN A 1 517 ? -7.956  30.847  8.497   1.00 84.64 517 A 1 
ATOM 4171 O OD1 . ASN A 1 517 ? -6.800  30.768  8.876   1.00 75.99 517 A 1 
ATOM 4172 N ND2 . ASN A 1 517 ? -8.716  31.815  8.948   1.00 73.95 517 A 1 
ATOM 4173 N N   . VAL A 1 518 ? -7.823  28.649  4.032   1.00 93.50 518 A 1 
ATOM 4174 C CA  . VAL A 1 518 ? -8.113  27.573  3.076   1.00 93.80 518 A 1 
ATOM 4175 C C   . VAL A 1 518 ? -7.693  26.240  3.693   1.00 94.11 518 A 1 
ATOM 4176 O O   . VAL A 1 518 ? -6.632  26.144  4.312   1.00 93.05 518 A 1 
ATOM 4177 C CB  . VAL A 1 518 ? -7.386  27.838  1.739   1.00 93.92 518 A 1 
ATOM 4178 C CG1 . VAL A 1 518 ? -7.337  26.629  0.807   1.00 88.56 518 A 1 
ATOM 4179 C CG2 . VAL A 1 518 ? -8.086  28.967  0.981   1.00 86.61 518 A 1 
ATOM 4180 N N   . SER A 1 519 ? -8.530  25.221  3.537   1.00 93.12 519 A 1 
ATOM 4181 C CA  . SER A 1 519 ? -8.239  23.894  4.069   1.00 93.00 519 A 1 
ATOM 4182 C C   . SER A 1 519 ? -7.085  23.232  3.317   1.00 92.98 519 A 1 
ATOM 4183 O O   . SER A 1 519 ? -6.885  23.421  2.113   1.00 92.44 519 A 1 
ATOM 4184 C CB  . SER A 1 519 ? -9.483  23.005  4.060   1.00 91.77 519 A 1 
ATOM 4185 O OG  . SER A 1 519 ? -9.854  22.687  2.735   1.00 86.82 519 A 1 
ATOM 4186 N N   . LEU A 1 520 ? -6.317  22.414  4.022   1.00 92.73 520 A 1 
ATOM 4187 C CA  . LEU A 1 520 ? -5.235  21.655  3.414   1.00 92.03 520 A 1 
ATOM 4188 C C   . LEU A 1 520 ? -5.737  20.682  2.335   1.00 92.35 520 A 1 
ATOM 4189 O O   . LEU A 1 520 ? -5.014  20.413  1.386   1.00 91.75 520 A 1 
ATOM 4190 C CB  . LEU A 1 520 ? -4.462  20.923  4.524   1.00 90.30 520 A 1 
ATOM 4191 C CG  . LEU A 1 520 ? -3.136  20.313  4.042   1.00 85.94 520 A 1 
ATOM 4192 C CD1 . LEU A 1 520 ? -2.128  21.381  3.613   1.00 76.14 520 A 1 
ATOM 4193 C CD2 . LEU A 1 520 ? -2.505  19.516  5.182   1.00 76.67 520 A 1 
ATOM 4194 N N   . ASP A 1 521 ? -6.971  20.193  2.453   1.00 89.04 521 A 1 
ATOM 4195 C CA  . ASP A 1 521 ? -7.601  19.320  1.449   1.00 88.40 521 A 1 
ATOM 4196 C C   . ASP A 1 521 ? -7.858  20.056  0.126   1.00 90.03 521 A 1 
ATOM 4197 O O   . ASP A 1 521 ? -7.578  19.518  -0.944  1.00 89.31 521 A 1 
ATOM 4198 C CB  . ASP A 1 521 ? -8.914  18.736  2.005   1.00 85.41 521 A 1 
ATOM 4199 C CG  . ASP A 1 521 ? -8.665  17.774  3.169   1.00 80.05 521 A 1 
ATOM 4200 O OD1 . ASP A 1 521 ? -7.867  16.818  3.010   1.00 72.55 521 A 1 
ATOM 4201 O OD2 . ASP A 1 521 ? -9.181  17.994  4.281   1.00 70.42 521 A 1 
ATOM 4202 N N   . GLU A 1 522 ? -8.318  21.311  0.179   1.00 91.55 522 A 1 
ATOM 4203 C CA  . GLU A 1 522 ? -8.512  22.137  -1.018  1.00 92.12 522 A 1 
ATOM 4204 C C   . GLU A 1 522 ? -7.178  22.459  -1.716  1.00 92.80 522 A 1 
ATOM 4205 O O   . GLU A 1 522 ? -7.082  22.361  -2.944  1.00 91.80 522 A 1 
ATOM 4206 C CB  . GLU A 1 522 ? -9.228  23.441  -0.648  1.00 92.07 522 A 1 
ATOM 4207 C CG  . GLU A 1 522 ? -10.709 23.229  -0.314  1.00 87.65 522 A 1 
ATOM 4208 C CD  . GLU A 1 522 ? -11.301 24.471  0.361   1.00 85.72 522 A 1 
ATOM 4209 O OE1 . GLU A 1 522 ? -12.226 25.068  -0.216  1.00 74.99 522 A 1 
ATOM 4210 O OE2 . GLU A 1 522 ? -10.810 24.807  1.473   1.00 75.51 522 A 1 
ATOM 4211 N N   . LEU A 1 523 ? -6.125  22.782  -0.934  1.00 94.55 523 A 1 
ATOM 4212 C CA  . LEU A 1 523 ? -4.781  22.976  -1.486  1.00 94.83 523 A 1 
ATOM 4213 C C   . LEU A 1 523 ? -4.247  21.687  -2.115  1.00 95.17 523 A 1 
ATOM 4214 O O   . LEU A 1 523 ? -3.709  21.726  -3.223  1.00 94.72 523 A 1 
ATOM 4215 C CB  . LEU A 1 523 ? -3.818  23.474  -0.395  1.00 95.18 523 A 1 
ATOM 4216 C CG  . LEU A 1 523 ? -2.367  23.631  -0.900  1.00 94.79 523 A 1 
ATOM 4217 C CD1 . LEU A 1 523 ? -2.222  24.704  -1.984  1.00 88.97 523 A 1 
ATOM 4218 C CD2 . LEU A 1 523 ? -1.417  23.972  0.245   1.00 89.34 523 A 1 
ATOM 4219 N N   . LEU A 1 524 ? -4.384  20.556  -1.428  1.00 93.51 524 A 1 
ATOM 4220 C CA  . LEU A 1 524 ? -3.912  19.263  -1.895  1.00 92.27 524 A 1 
ATOM 4221 C C   . LEU A 1 524 ? -4.536  18.882  -3.239  1.00 92.96 524 A 1 
ATOM 4222 O O   . LEU A 1 524 ? -3.815  18.485  -4.156  1.00 92.80 524 A 1 
ATOM 4223 C CB  . LEU A 1 524 ? -4.236  18.207  -0.816  1.00 89.92 524 A 1 
ATOM 4224 C CG  . LEU A 1 524 ? -3.845  16.772  -1.212  1.00 84.94 524 A 1 
ATOM 4225 C CD1 . LEU A 1 524 ? -2.328  16.620  -1.298  1.00 76.34 524 A 1 
ATOM 4226 C CD2 . LEU A 1 524 ? -4.378  15.799  -0.161  1.00 75.59 524 A 1 
ATOM 4227 N N   . ASN A 1 525 ? -5.850  19.060  -3.374  1.00 91.07 525 A 1 
ATOM 4228 C CA  . ASN A 1 525 ? -6.562  18.793  -4.622  1.00 90.31 525 A 1 
ATOM 4229 C C   . ASN A 1 525 ? -6.037  19.690  -5.746  1.00 91.27 525 A 1 
ATOM 4230 O O   . ASN A 1 525 ? -5.698  19.199  -6.825  1.00 90.68 525 A 1 
ATOM 4231 C CB  . ASN A 1 525 ? -8.066  18.989  -4.387  1.00 89.07 525 A 1 
ATOM 4232 C CG  . ASN A 1 525 ? -8.672  17.878  -3.542  1.00 81.84 525 A 1 
ATOM 4233 O OD1 . ASN A 1 525 ? -8.212  16.749  -3.515  1.00 72.92 525 A 1 
ATOM 4234 N ND2 . ASN A 1 525 ? -9.750  18.150  -2.840  1.00 69.23 525 A 1 
ATOM 4235 N N   . SER A 1 526 ? -5.871  20.992  -5.470  1.00 93.39 526 A 1 
ATOM 4236 C CA  . SER A 1 526 ? -5.358  21.957  -6.450  1.00 94.24 526 A 1 
ATOM 4237 C C   . SER A 1 526 ? -3.910  21.655  -6.871  1.00 95.09 526 A 1 
ATOM 4238 O O   . SER A 1 526 ? -3.585  21.702  -8.055  1.00 94.51 526 A 1 
ATOM 4239 C CB  . SER A 1 526 ? -5.456  23.382  -5.895  1.00 94.59 526 A 1 
ATOM 4240 O OG  . SER A 1 526 ? -6.793  23.709  -5.570  1.00 89.39 526 A 1 
ATOM 4241 N N   . LEU A 1 527 ? -3.033  21.273  -5.929  1.00 94.96 527 A 1 
ATOM 4242 C CA  . LEU A 1 527 ? -1.646  20.875  -6.209  1.00 95.05 527 A 1 
ATOM 4243 C C   . LEU A 1 527 ? -1.589  19.612  -7.068  1.00 95.10 527 A 1 
ATOM 4244 O O   . LEU A 1 527 ? -0.848  19.579  -8.050  1.00 94.82 527 A 1 
ATOM 4245 C CB  . LEU A 1 527 ? -0.882  20.637  -4.891  1.00 95.62 527 A 1 
ATOM 4246 C CG  . LEU A 1 527 ? -0.431  21.910  -4.155  1.00 94.69 527 A 1 
ATOM 4247 C CD1 . LEU A 1 527 ? 0.121   21.522  -2.782  1.00 86.80 527 A 1 
ATOM 4248 C CD2 . LEU A 1 527 ? 0.684   22.645  -4.903  1.00 88.50 527 A 1 
ATOM 4249 N N   . ASN A 1 528 ? -2.374  18.598  -6.731  1.00 92.91 528 A 1 
ATOM 4250 C CA  . ASN A 1 528 ? -2.398  17.349  -7.484  1.00 90.99 528 A 1 
ATOM 4251 C C   . ASN A 1 528 ? -2.973  17.534  -8.895  1.00 91.27 528 A 1 
ATOM 4252 O O   . ASN A 1 528 ? -2.445  16.967  -9.854  1.00 90.92 528 A 1 
ATOM 4253 C CB  . ASN A 1 528 ? -3.159  16.299  -6.663  1.00 89.43 528 A 1 
ATOM 4254 C CG  . ASN A 1 528 ? -2.320  15.740  -5.523  1.00 87.06 528 A 1 
ATOM 4255 O OD1 . ASN A 1 528 ? -1.111  15.604  -5.625  1.00 80.01 528 A 1 
ATOM 4256 N ND2 . ASN A 1 528 ? -2.939  15.332  -4.439  1.00 77.22 528 A 1 
ATOM 4257 N N   . ASP A 1 529 ? -3.999  18.367  -9.052  1.00 91.10 529 A 1 
ATOM 4258 C CA  . ASP A 1 529 ? -4.527  18.752  -10.368 1.00 91.20 529 A 1 
ATOM 4259 C C   . ASP A 1 529 ? -3.481  19.496  -11.205 1.00 92.48 529 A 1 
ATOM 4260 O O   . ASP A 1 529 ? -3.288  19.172  -12.381 1.00 91.77 529 A 1 
ATOM 4261 C CB  . ASP A 1 529 ? -5.800  19.599  -10.206 1.00 90.07 529 A 1 
ATOM 4262 C CG  . ASP A 1 529 ? -7.053  18.783  -9.872  1.00 82.90 529 A 1 
ATOM 4263 O OD1 . ASP A 1 529 ? -7.028  17.547  -10.108 1.00 75.75 529 A 1 
ATOM 4264 O OD2 . ASP A 1 529 ? -8.063  19.389  -9.478  1.00 72.07 529 A 1 
ATOM 4265 N N   . MET A 1 530 ? -2.753  20.427  -10.591 1.00 93.00 530 A 1 
ATOM 4266 C CA  . MET A 1 530 ? -1.657  21.142  -11.232 1.00 93.70 530 A 1 
ATOM 4267 C C   . MET A 1 530 ? -0.530  20.196  -11.641 1.00 93.76 530 A 1 
ATOM 4268 O O   . MET A 1 530 ? -0.093  20.237  -12.796 1.00 93.74 530 A 1 
ATOM 4269 C CB  . MET A 1 530 ? -1.197  22.279  -10.302 1.00 94.69 530 A 1 
ATOM 4270 C CG  . MET A 1 530 ? -0.013  23.078  -10.841 1.00 93.92 530 A 1 
ATOM 4271 S SD  . MET A 1 530 ? 1.640   22.358  -10.569 1.00 93.97 530 A 1 
ATOM 4272 C CE  . MET A 1 530 ? 1.745   22.437  -8.769  1.00 89.35 530 A 1 
ATOM 4273 N N   . PHE A 1 531 ? -0.086  19.300  -10.767 1.00 94.48 531 A 1 
ATOM 4274 C CA  . PHE A 1 531 ? 0.960   18.325  -11.091 1.00 93.41 531 A 1 
ATOM 4275 C C   . PHE A 1 531 ? 0.587   17.457  -12.292 1.00 92.79 531 A 1 
ATOM 4276 O O   . PHE A 1 531 ? 1.418   17.281  -13.185 1.00 91.72 531 A 1 
ATOM 4277 C CB  . PHE A 1 531 ? 1.286   17.454  -9.868  1.00 93.89 531 A 1 
ATOM 4278 C CG  . PHE A 1 531 ? 2.050   18.122  -8.734  1.00 94.07 531 A 1 
ATOM 4279 C CD1 . PHE A 1 531 ? 3.111   19.009  -9.000  1.00 88.44 531 A 1 
ATOM 4280 C CD2 . PHE A 1 531 ? 1.738   17.810  -7.394  1.00 88.45 531 A 1 
ATOM 4281 C CE1 . PHE A 1 531 ? 3.836   19.602  -7.940  1.00 88.24 531 A 1 
ATOM 4282 C CE2 . PHE A 1 531 ? 2.459   18.392  -6.341  1.00 88.23 531 A 1 
ATOM 4283 C CZ  . PHE A 1 531 ? 3.509   19.289  -6.612  1.00 93.35 531 A 1 
ATOM 4284 N N   . ARG A 1 532 ? -0.657  16.990  -12.362 1.00 90.24 532 A 1 
ATOM 4285 C CA  . ARG A 1 532 ? -1.157  16.239  -13.527 1.00 88.00 532 A 1 
ATOM 4286 C C   . ARG A 1 532 ? -1.215  17.103  -14.792 1.00 88.87 532 A 1 
ATOM 4287 O O   . ARG A 1 532 ? -0.796  16.658  -15.855 1.00 87.70 532 A 1 
ATOM 4288 C CB  . ARG A 1 532 ? -2.537  15.649  -13.223 1.00 86.28 532 A 1 
ATOM 4289 C CG  . ARG A 1 532 ? -2.487  14.491  -12.208 1.00 81.14 532 A 1 
ATOM 4290 C CD  . ARG A 1 532 ? -3.870  13.864  -12.012 1.00 78.79 532 A 1 
ATOM 4291 N NE  . ARG A 1 532 ? -4.831  14.776  -11.357 1.00 72.72 532 A 1 
ATOM 4292 C CZ  . ARG A 1 532 ? -5.132  14.822  -10.067 1.00 65.92 532 A 1 
ATOM 4293 N NH1 . ARG A 1 532 ? -4.551  14.082  -9.175  1.00 59.50 532 A 1 
ATOM 4294 N NH2 . ARG A 1 532 ? -6.053  15.634  -9.635  1.00 60.15 532 A 1 
ATOM 4295 N N   . THR A 1 533 ? -1.717  18.328  -14.686 1.00 89.74 533 A 1 
ATOM 4296 C CA  . THR A 1 533 ? -1.896  19.249  -15.826 1.00 90.95 533 A 1 
ATOM 4297 C C   . THR A 1 533 ? -0.565  19.614  -16.485 1.00 91.76 533 A 1 
ATOM 4298 O O   . THR A 1 533 ? -0.478  19.726  -17.710 1.00 89.94 533 A 1 
ATOM 4299 C CB  . THR A 1 533 ? -2.607  20.533  -15.368 1.00 91.05 533 A 1 
ATOM 4300 O OG1 . THR A 1 533 ? -3.883  20.194  -14.873 1.00 88.47 533 A 1 
ATOM 4301 C CG2 . THR A 1 533 ? -2.824  21.548  -16.488 1.00 87.12 533 A 1 
ATOM 4302 N N   . TYR A 1 534 ? 0.482   19.781  -15.681 1.00 92.87 534 A 1 
ATOM 4303 C CA  . TYR A 1 534 ? 1.807   20.191  -16.141 1.00 93.63 534 A 1 
ATOM 4304 C C   . TYR A 1 534 ? 2.816   19.035  -16.237 1.00 94.45 534 A 1 
ATOM 4305 O O   . TYR A 1 534 ? 4.005   19.301  -16.439 1.00 93.00 534 A 1 
ATOM 4306 C CB  . TYR A 1 534 ? 2.293   21.365  -15.278 1.00 94.73 534 A 1 
ATOM 4307 C CG  . TYR A 1 534 ? 1.478   22.620  -15.500 1.00 95.08 534 A 1 
ATOM 4308 C CD1 . TYR A 1 534 ? 1.665   23.367  -16.679 1.00 90.56 534 A 1 
ATOM 4309 C CD2 . TYR A 1 534 ? 0.513   23.025  -14.561 1.00 90.02 534 A 1 
ATOM 4310 C CE1 . TYR A 1 534 ? 0.869   24.507  -16.930 1.00 89.23 534 A 1 
ATOM 4311 C CE2 . TYR A 1 534 ? -0.280  24.164  -14.808 1.00 89.55 534 A 1 
ATOM 4312 C CZ  . TYR A 1 534 ? -0.113  24.896  -15.998 1.00 94.64 534 A 1 
ATOM 4313 O OH  . TYR A 1 534 ? -0.901  25.971  -16.258 1.00 94.35 534 A 1 
ATOM 4314 N N   . GLU A 1 535 ? 2.366   17.790  -16.125 1.00 91.23 535 A 1 
ATOM 4315 C CA  . GLU A 1 535 ? 3.211   16.589  -16.227 1.00 91.55 535 A 1 
ATOM 4316 C C   . GLU A 1 535 ? 4.422   16.651  -15.276 1.00 91.97 535 A 1 
ATOM 4317 O O   . GLU A 1 535 ? 5.571   16.399  -15.654 1.00 90.36 535 A 1 
ATOM 4318 C CB  . GLU A 1 535 ? 3.602   16.315  -17.695 1.00 90.91 535 A 1 
ATOM 4319 C CG  . GLU A 1 535 ? 2.408   16.181  -18.657 1.00 88.17 535 A 1 
ATOM 4320 C CD  . GLU A 1 535 ? 2.847   16.093  -20.142 1.00 84.76 535 A 1 
ATOM 4321 O OE1 . GLU A 1 535 ? 1.984   15.742  -20.991 1.00 75.41 535 A 1 
ATOM 4322 O OE2 . GLU A 1 535 ? 4.005   16.451  -20.459 1.00 75.46 535 A 1 
ATOM 4323 N N   . ILE A 1 536 ? 4.180   17.035  -14.039 1.00 93.64 536 A 1 
ATOM 4324 C CA  . ILE A 1 536 ? 5.148   17.046  -12.940 1.00 93.71 536 A 1 
ATOM 4325 C C   . ILE A 1 536 ? 5.008   15.714  -12.188 1.00 92.78 536 A 1 
ATOM 4326 O O   . ILE A 1 536 ? 4.463   15.640  -11.085 1.00 91.20 536 A 1 
ATOM 4327 C CB  . ILE A 1 536 ? 4.967   18.303  -12.045 1.00 94.97 536 A 1 
ATOM 4328 C CG1 . ILE A 1 536 ? 5.069   19.606  -12.880 1.00 94.36 536 A 1 
ATOM 4329 C CG2 . ILE A 1 536 ? 6.038   18.318  -10.935 1.00 93.83 536 A 1 
ATOM 4330 C CD1 . ILE A 1 536 ? 4.736   20.893  -12.100 1.00 92.53 536 A 1 
ATOM 4331 N N   . ASP A 1 537 ? 5.461   14.638  -12.820 1.00 90.36 537 A 1 
ATOM 4332 C CA  . ASP A 1 537 ? 5.045   13.278  -12.461 1.00 87.92 537 A 1 
ATOM 4333 C C   . ASP A 1 537 ? 6.017   12.553  -11.528 1.00 87.14 537 A 1 
ATOM 4334 O O   . ASP A 1 537 ? 5.591   11.690  -10.764 1.00 82.90 537 A 1 
ATOM 4335 C CB  . ASP A 1 537 ? 4.803   12.473  -13.741 1.00 84.82 537 A 1 
ATOM 4336 C CG  . ASP A 1 537 ? 3.618   13.011  -14.555 1.00 77.34 537 A 1 
ATOM 4337 O OD1 . ASP A 1 537 ? 2.620   13.406  -13.914 1.00 69.23 537 A 1 
ATOM 4338 O OD2 . ASP A 1 537 ? 3.739   13.009  -15.793 1.00 68.51 537 A 1 
ATOM 4339 N N   . ASP A 1 538 ? 7.304   12.900  -11.543 1.00 87.84 538 A 1 
ATOM 4340 C CA  . ASP A 1 538 ? 8.313   12.233  -10.713 1.00 88.34 538 A 1 
ATOM 4341 C C   . ASP A 1 538 ? 8.506   12.898  -9.338  1.00 89.75 538 A 1 
ATOM 4342 O O   . ASP A 1 538 ? 8.230   14.076  -9.125  1.00 89.16 538 A 1 
ATOM 4343 C CB  . ASP A 1 538 ? 9.628   12.070  -11.484 1.00 86.57 538 A 1 
ATOM 4344 C CG  . ASP A 1 538 ? 10.357  13.397  -11.664 1.00 84.97 538 A 1 
ATOM 4345 O OD1 . ASP A 1 538 ? 11.123  13.771  -10.748 1.00 78.81 538 A 1 
ATOM 4346 O OD2 . ASP A 1 538 ? 10.160  14.044  -12.709 1.00 77.71 538 A 1 
ATOM 4347 N N   . CYS A 1 539 ? 8.991   12.113  -8.372  1.00 88.46 539 A 1 
ATOM 4348 C CA  . CYS A 1 539 ? 9.208   12.570  -7.001  1.00 89.33 539 A 1 
ATOM 4349 C C   . CYS A 1 539 ? 10.181  13.742  -6.907  1.00 91.47 539 A 1 
ATOM 4350 O O   . CYS A 1 539 ? 9.928   14.663  -6.131  1.00 91.58 539 A 1 
ATOM 4351 C CB  . CYS A 1 539 ? 9.733   11.415  -6.154  1.00 86.13 539 A 1 
ATOM 4352 S SG  . CYS A 1 539 ? 8.390   10.283  -5.731  1.00 80.62 539 A 1 
ATOM 4353 N N   . LEU A 1 540 ? 11.274  13.742  -7.682  1.00 90.96 540 A 1 
ATOM 4354 C CA  . LEU A 1 540 ? 12.270  14.809  -7.649  1.00 92.15 540 A 1 
ATOM 4355 C C   . LEU A 1 540 ? 11.660  16.132  -8.103  1.00 93.79 540 A 1 
ATOM 4356 O O   . LEU A 1 540 ? 11.810  17.147  -7.407  1.00 93.90 540 A 1 
ATOM 4357 C CB  . LEU A 1 540 ? 13.484  14.451  -8.518  1.00 91.07 540 A 1 
ATOM 4358 C CG  . LEU A 1 540 ? 14.440  13.436  -7.883  1.00 87.82 540 A 1 
ATOM 4359 C CD1 . LEU A 1 540 ? 15.527  13.059  -8.880  1.00 80.44 540 A 1 
ATOM 4360 C CD2 . LEU A 1 540 ? 15.136  14.021  -6.644  1.00 79.39 540 A 1 
ATOM 4361 N N   . ASN A 1 541 ? 10.889  16.132  -9.187  1.00 93.45 541 A 1 
ATOM 4362 C CA  . ASN A 1 541 ? 10.172  17.319  -9.636  1.00 94.42 541 A 1 
ATOM 4363 C C   . ASN A 1 541 ? 9.207   17.848  -8.573  1.00 95.83 541 A 1 
ATOM 4364 O O   . ASN A 1 541 ? 9.199   19.054  -8.308  1.00 95.72 541 A 1 
ATOM 4365 C CB  . ASN A 1 541 ? 9.424   17.018  -10.944 1.00 93.62 541 A 1 
ATOM 4366 C CG  . ASN A 1 541 ? 10.188  17.544  -12.130 1.00 91.34 541 A 1 
ATOM 4367 O OD1 . ASN A 1 541 ? 10.185  18.737  -12.400 1.00 82.07 541 A 1 
ATOM 4368 N ND2 . ASN A 1 541 ? 10.866  16.713  -12.859 1.00 80.39 541 A 1 
ATOM 4369 N N   . LYS A 1 542 ? 8.426   16.965  -7.923  1.00 94.61 542 A 1 
ATOM 4370 C CA  . LYS A 1 542 ? 7.462   17.365  -6.894  1.00 95.00 542 A 1 
ATOM 4371 C C   . LYS A 1 542 ? 8.138   17.971  -5.668  1.00 95.91 542 A 1 
ATOM 4372 O O   . LYS A 1 542 ? 7.751   19.050  -5.230  1.00 96.08 542 A 1 
ATOM 4373 C CB  . LYS A 1 542 ? 6.574   16.171  -6.513  1.00 94.64 542 A 1 
ATOM 4374 C CG  . LYS A 1 542 ? 5.603   15.858  -7.658  1.00 93.41 542 A 1 
ATOM 4375 C CD  . LYS A 1 542 ? 4.765   14.608  -7.405  1.00 91.99 542 A 1 
ATOM 4376 C CE  . LYS A 1 542 ? 3.861   14.456  -8.629  1.00 89.82 542 A 1 
ATOM 4377 N NZ  . LYS A 1 542 ? 3.075   13.216  -8.634  1.00 86.54 542 A 1 
ATOM 4378 N N   . ILE A 1 543 ? 9.191   17.347  -5.137  1.00 94.20 543 A 1 
ATOM 4379 C CA  . ILE A 1 543 ? 9.882   17.877  -3.956  1.00 94.27 543 A 1 
ATOM 4380 C C   . ILE A 1 543 ? 10.704  19.129  -4.272  1.00 95.54 543 A 1 
ATOM 4381 O O   . ILE A 1 543 ? 10.755  20.040  -3.448  1.00 95.92 543 A 1 
ATOM 4382 C CB  . ILE A 1 543 ? 10.718  16.815  -3.210  1.00 92.98 543 A 1 
ATOM 4383 C CG1 . ILE A 1 543 ? 11.923  16.323  -4.037  1.00 90.22 543 A 1 
ATOM 4384 C CG2 . ILE A 1 543 ? 9.801   15.684  -2.732  1.00 89.16 543 A 1 
ATOM 4385 C CD1 . ILE A 1 543 ? 12.888  15.413  -3.274  1.00 88.00 543 A 1 
ATOM 4386 N N   . HIS A 1 544 ? 11.298  19.239  -5.458  1.00 95.70 544 A 1 
ATOM 4387 C CA  . HIS A 1 544 ? 11.940  20.470  -5.900  1.00 96.46 544 A 1 
ATOM 4388 C C   . HIS A 1 544 ? 10.924  21.595  -6.049  1.00 97.01 544 A 1 
ATOM 4389 O O   . HIS A 1 544 ? 11.155  22.663  -5.493  1.00 97.06 544 A 1 
ATOM 4390 C CB  . HIS A 1 544 ? 12.721  20.256  -7.205  1.00 96.48 544 A 1 
ATOM 4391 C CG  . HIS A 1 544 ? 14.155  19.856  -6.977  1.00 96.18 544 A 1 
ATOM 4392 N ND1 . HIS A 1 544 ? 15.185  20.730  -6.665  1.00 89.87 544 A 1 
ATOM 4393 C CD2 . HIS A 1 544 ? 14.669  18.597  -7.063  1.00 89.21 544 A 1 
ATOM 4394 C CE1 . HIS A 1 544 ? 16.300  19.995  -6.576  1.00 90.93 544 A 1 
ATOM 4395 N NE2 . HIS A 1 544 ? 16.031  18.702  -6.809  1.00 91.67 544 A 1 
ATOM 4396 N N   . PHE A 1 545 ? 9.783   21.350  -6.695  1.00 96.98 545 A 1 
ATOM 4397 C CA  . PHE A 1 545 ? 8.702   22.331  -6.795  1.00 97.33 545 A 1 
ATOM 4398 C C   . PHE A 1 545 ? 8.255   22.808  -5.409  1.00 97.63 545 A 1 
ATOM 4399 O O   . PHE A 1 545 ? 8.266   24.014  -5.150  1.00 97.54 545 A 1 
ATOM 4400 C CB  . PHE A 1 545 ? 7.523   21.733  -7.578  1.00 97.67 545 A 1 
ATOM 4401 C CG  . PHE A 1 545 ? 6.339   22.668  -7.684  1.00 97.81 545 A 1 
ATOM 4402 C CD1 . PHE A 1 545 ? 5.387   22.738  -6.646  1.00 94.46 545 A 1 
ATOM 4403 C CD2 . PHE A 1 545 ? 6.207   23.515  -8.804  1.00 93.66 545 A 1 
ATOM 4404 C CE1 . PHE A 1 545 ? 4.323   23.647  -6.718  1.00 94.32 545 A 1 
ATOM 4405 C CE2 . PHE A 1 545 ? 5.143   24.421  -8.875  1.00 93.29 545 A 1 
ATOM 4406 C CZ  . PHE A 1 545 ? 4.202   24.497  -7.834  1.00 97.29 545 A 1 
ATOM 4407 N N   . LEU A 1 546 ? 7.940   21.894  -4.503  1.00 97.02 546 A 1 
ATOM 4408 C CA  . LEU A 1 546 ? 7.502   22.231  -3.146  1.00 96.78 546 A 1 
ATOM 4409 C C   . LEU A 1 546 ? 8.584   22.980  -2.359  1.00 96.97 546 A 1 
ATOM 4410 O O   . LEU A 1 546 ? 8.274   23.960  -1.698  1.00 96.75 546 A 1 
ATOM 4411 C CB  . LEU A 1 546 ? 7.086   20.950  -2.411  1.00 96.29 546 A 1 
ATOM 4412 C CG  . LEU A 1 546 ? 5.781   20.312  -2.917  1.00 95.06 546 A 1 
ATOM 4413 C CD1 . LEU A 1 546 ? 5.600   18.950  -2.248  1.00 90.17 546 A 1 
ATOM 4414 C CD2 . LEU A 1 546 ? 4.552   21.166  -2.611  1.00 89.92 546 A 1 
ATOM 4415 N N   . SER A 1 547 ? 9.853   22.586  -2.465  1.00 96.62 547 A 1 
ATOM 4416 C CA  . SER A 1 547 ? 10.957  23.267  -1.775  1.00 96.59 547 A 1 
ATOM 4417 C C   . SER A 1 547 ? 11.101  24.738  -2.183  1.00 96.76 547 A 1 
ATOM 4418 O O   . SER A 1 547 ? 11.416  25.589  -1.350  1.00 96.16 547 A 1 
ATOM 4419 C CB  . SER A 1 547 ? 12.282  22.524  -2.001  1.00 95.98 547 A 1 
ATOM 4420 O OG  . SER A 1 547 ? 12.821  22.747  -3.283  1.00 83.50 547 A 1 
ATOM 4421 N N   . GLN A 1 548 ? 10.852  25.043  -3.459  1.00 97.44 548 A 1 
ATOM 4422 C CA  . GLN A 1 548 ? 10.843  26.402  -3.984  1.00 97.34 548 A 1 
ATOM 4423 C C   . GLN A 1 548 ? 9.558   27.133  -3.574  1.00 97.29 548 A 1 
ATOM 4424 O O   . GLN A 1 548 ? 9.636   28.251  -3.078  1.00 96.43 548 A 1 
ATOM 4425 C CB  . GLN A 1 548 ? 10.995  26.391  -5.511  1.00 97.36 548 A 1 
ATOM 4426 C CG  . GLN A 1 548 ? 12.286  25.734  -6.027  1.00 96.46 548 A 1 
ATOM 4427 C CD  . GLN A 1 548 ? 13.582  26.404  -5.600  1.00 96.55 548 A 1 
ATOM 4428 O OE1 . GLN A 1 548 ? 13.753  27.613  -5.663  1.00 88.91 548 A 1 
ATOM 4429 N NE2 . GLN A 1 548 ? 14.566  25.642  -5.178  1.00 88.36 548 A 1 
ATOM 4430 N N   . ALA A 1 549 ? 8.403   26.490  -3.713  1.00 97.18 549 A 1 
ATOM 4431 C CA  . ALA A 1 549 ? 7.108   27.066  -3.356  1.00 96.98 549 A 1 
ATOM 4432 C C   . ALA A 1 549 ? 7.042   27.446  -1.874  1.00 96.70 549 A 1 
ATOM 4433 O O   . ALA A 1 549 ? 6.556   28.519  -1.552  1.00 95.98 549 A 1 
ATOM 4434 C CB  . ALA A 1 549 ? 6.001   26.086  -3.741  1.00 97.05 549 A 1 
ATOM 4435 N N   . PHE A 1 550 ? 7.597   26.630  -0.965  1.00 96.96 550 A 1 
ATOM 4436 C CA  . PHE A 1 550 ? 7.678   26.962  0.456   1.00 96.04 550 A 1 
ATOM 4437 C C   . PHE A 1 550 ? 8.451   28.257  0.703   1.00 95.88 550 A 1 
ATOM 4438 O O   . PHE A 1 550 ? 8.022   29.073  1.505   1.00 94.73 550 A 1 
ATOM 4439 C CB  . PHE A 1 550 ? 8.329   25.817  1.242   1.00 95.36 550 A 1 
ATOM 4440 C CG  . PHE A 1 550 ? 7.540   24.523  1.313   1.00 94.41 550 A 1 
ATOM 4441 C CD1 . PHE A 1 550 ? 6.130   24.519  1.224   1.00 87.72 550 A 1 
ATOM 4442 C CD2 . PHE A 1 550 ? 8.222   23.311  1.502   1.00 87.37 550 A 1 
ATOM 4443 C CE1 . PHE A 1 550 ? 5.417   23.308  1.285   1.00 85.58 550 A 1 
ATOM 4444 C CE2 . PHE A 1 550 ? 7.510   22.108  1.567   1.00 85.57 550 A 1 
ATOM 4445 C CZ  . PHE A 1 550 ? 6.106   22.102  1.450   1.00 89.79 550 A 1 
ATOM 4446 N N   . GLN A 1 551 ? 9.546   28.469  -0.013  1.00 96.27 551 A 1 
ATOM 4447 C CA  . GLN A 1 551 ? 10.323  29.695  0.129   1.00 95.94 551 A 1 
ATOM 4448 C C   . GLN A 1 551 ? 9.603   30.920  -0.452  1.00 95.79 551 A 1 
ATOM 4449 O O   . GLN A 1 551 ? 9.645   31.983  0.150   1.00 94.14 551 A 1 
ATOM 4450 C CB  . GLN A 1 551 ? 11.704  29.496  -0.510  1.00 95.22 551 A 1 
ATOM 4451 C CG  . GLN A 1 551 ? 12.633  30.681  -0.245  1.00 88.46 551 A 1 
ATOM 4452 C CD  . GLN A 1 551 ? 12.857  30.917  1.249   1.00 90.79 551 A 1 
ATOM 4453 O OE1 . GLN A 1 551 ? 13.035  29.993  2.022   1.00 83.10 551 A 1 
ATOM 4454 N NE2 . GLN A 1 551 ? 12.839  32.141  1.705   1.00 80.76 551 A 1 
ATOM 4455 N N   . GLU A 1 552 ? 8.940   30.773  -1.586  1.00 96.05 552 A 1 
ATOM 4456 C CA  . GLU A 1 552 ? 8.244   31.882  -2.252  1.00 95.68 552 A 1 
ATOM 4457 C C   . GLU A 1 552 ? 6.941   32.273  -1.534  1.00 95.67 552 A 1 
ATOM 4458 O O   . GLU A 1 552 ? 6.577   33.441  -1.532  1.00 93.59 552 A 1 
ATOM 4459 C CB  . GLU A 1 552 ? 7.928   31.506  -3.705  1.00 95.18 552 A 1 
ATOM 4460 C CG  . GLU A 1 552 ? 9.150   31.264  -4.600  1.00 92.16 552 A 1 
ATOM 4461 C CD  . GLU A 1 552 ? 10.067  32.473  -4.802  1.00 92.54 552 A 1 
ATOM 4462 O OE1 . GLU A 1 552 ? 11.294  32.238  -4.831  1.00 84.95 552 A 1 
ATOM 4463 O OE2 . GLU A 1 552 ? 9.567   33.599  -4.962  1.00 86.97 552 A 1 
ATOM 4464 N N   . SER A 1 553 ? 6.249   31.337  -0.906  1.00 96.23 553 A 1 
ATOM 4465 C CA  . SER A 1 553 ? 4.940   31.548  -0.277  1.00 96.06 553 A 1 
ATOM 4466 C C   . SER A 1 553 ? 4.968   31.646  1.256   1.00 95.88 553 A 1 
ATOM 4467 O O   . SER A 1 553 ? 3.914   31.628  1.885   1.00 94.41 553 A 1 
ATOM 4468 C CB  . SER A 1 553 ? 3.965   30.461  -0.732  1.00 96.02 553 A 1 
ATOM 4469 O OG  . SER A 1 553 ? 4.340   29.202  -0.207  1.00 94.58 553 A 1 
ATOM 4470 N N   . ASP A 1 554 ? 6.159   31.706  1.869   1.00 95.39 554 A 1 
ATOM 4471 C CA  . ASP A 1 554 ? 6.352   31.646  3.329   1.00 94.93 554 A 1 
ATOM 4472 C C   . ASP A 1 554 ? 5.651   30.415  3.950   1.00 95.05 554 A 1 
ATOM 4473 O O   . ASP A 1 554 ? 4.827   30.527  4.856   1.00 93.48 554 A 1 
ATOM 4474 C CB  . ASP A 1 554 ? 5.972   32.990  3.975   1.00 94.50 554 A 1 
ATOM 4475 C CG  . ASP A 1 554 ? 6.228   33.067  5.492   1.00 93.24 554 A 1 
ATOM 4476 O OD1 . ASP A 1 554 ? 7.058   32.305  6.041   1.00 88.35 554 A 1 
ATOM 4477 O OD2 . ASP A 1 554 ? 5.543   33.863  6.171   1.00 87.50 554 A 1 
ATOM 4478 N N   . PHE A 1 555 ? 5.955   29.233  3.417   1.00 93.88 555 A 1 
ATOM 4479 C CA  . PHE A 1 555 ? 5.324   27.967  3.816   1.00 93.45 555 A 1 
ATOM 4480 C C   . PHE A 1 555 ? 3.784   27.980  3.704   1.00 94.29 555 A 1 
ATOM 4481 O O   . PHE A 1 555 ? 3.077   27.582  4.630   1.00 91.86 555 A 1 
ATOM 4482 C CB  . PHE A 1 555 ? 5.814   27.501  5.193   1.00 91.75 555 A 1 
ATOM 4483 C CG  . PHE A 1 555 ? 7.225   26.968  5.209   1.00 89.24 555 A 1 
ATOM 4484 C CD1 . PHE A 1 555 ? 7.440   25.580  5.131   1.00 80.63 555 A 1 
ATOM 4485 C CD2 . PHE A 1 555 ? 8.317   27.847  5.302   1.00 80.81 555 A 1 
ATOM 4486 C CE1 . PHE A 1 555 ? 8.747   25.070  5.168   1.00 77.80 555 A 1 
ATOM 4487 C CE2 . PHE A 1 555 ? 9.627   27.333  5.336   1.00 78.40 555 A 1 
ATOM 4488 C CZ  . PHE A 1 555 ? 9.846   25.944  5.274   1.00 83.27 555 A 1 
ATOM 4489 N N   . PHE A 1 556 ? 3.299   28.437  2.559   1.00 95.06 556 A 1 
ATOM 4490 C CA  . PHE A 1 556 ? 1.873   28.562  2.264   1.00 95.70 556 A 1 
ATOM 4491 C C   . PHE A 1 556 ? 1.110   29.452  3.254   1.00 95.89 556 A 1 
ATOM 4492 O O   . PHE A 1 556 ? -0.037  29.182  3.579   1.00 93.97 556 A 1 
ATOM 4493 C CB  . PHE A 1 556 ? 1.221   27.188  2.048   1.00 95.49 556 A 1 
ATOM 4494 C CG  . PHE A 1 556 ? 1.840   26.282  0.996   1.00 95.52 556 A 1 
ATOM 4495 C CD1 . PHE A 1 556 ? 2.430   26.804  -0.166  1.00 90.06 556 A 1 
ATOM 4496 C CD2 . PHE A 1 556 ? 1.772   24.884  1.167   1.00 89.90 556 A 1 
ATOM 4497 C CE1 . PHE A 1 556 ? 2.949   25.946  -1.156  1.00 88.48 556 A 1 
ATOM 4498 C CE2 . PHE A 1 556 ? 2.285   24.029  0.177   1.00 88.14 556 A 1 
ATOM 4499 C CZ  . PHE A 1 556 ? 2.874   24.558  -0.979  1.00 93.23 556 A 1 
ATOM 4500 N N   . LYS A 1 557 ? 1.741   30.535  3.729   1.00 95.25 557 A 1 
ATOM 4501 C CA  . LYS A 1 557 ? 1.043   31.582  4.492   1.00 95.37 557 A 1 
ATOM 4502 C C   . LYS A 1 557 ? 0.468   32.680  3.603   1.00 95.89 557 A 1 
ATOM 4503 O O   . LYS A 1 557 ? -0.468  33.356  4.013   1.00 94.96 557 A 1 
ATOM 4504 C CB  . LYS A 1 557 ? 1.984   32.196  5.523   1.00 94.91 557 A 1 
ATOM 4505 C CG  . LYS A 1 557 ? 2.466   31.188  6.566   1.00 93.84 557 A 1 
ATOM 4506 C CD  . LYS A 1 557 ? 3.330   31.948  7.572   1.00 90.95 557 A 1 
ATOM 4507 C CE  . LYS A 1 557 ? 4.241   31.026  8.368   1.00 84.96 557 A 1 
ATOM 4508 N NZ  . LYS A 1 557 ? 5.508   31.751  8.600   1.00 76.03 557 A 1 
ATOM 4509 N N   . THR A 1 558 ? 1.019   32.876  2.411   1.00 96.13 558 A 1 
ATOM 4510 C CA  . THR A 1 558 ? 0.584   33.900  1.467   1.00 96.35 558 A 1 
ATOM 4511 C C   . THR A 1 558 ? 0.674   33.414  0.018   1.00 96.55 558 A 1 
ATOM 4512 O O   . THR A 1 558 ? 1.408   32.479  -0.293  1.00 96.03 558 A 1 
ATOM 4513 C CB  . THR A 1 558 ? 1.393   35.193  1.661   1.00 95.59 558 A 1 
ATOM 4514 O OG1 . THR A 1 558 ? 0.835   36.219  0.878   1.00 91.15 558 A 1 
ATOM 4515 C CG2 . THR A 1 558 ? 2.868   35.059  1.290   1.00 90.99 558 A 1 
ATOM 4516 N N   . THR A 1 559 ? -0.079  34.062  -0.863  1.00 96.22 559 A 1 
ATOM 4517 C CA  . THR A 1 559 ? -0.058  33.864  -2.325  1.00 96.45 559 A 1 
ATOM 4518 C C   . THR A 1 559 ? 0.427   35.109  -3.076  1.00 96.58 559 A 1 
ATOM 4519 O O   . THR A 1 559 ? 0.289   35.184  -4.291  1.00 95.17 559 A 1 
ATOM 4520 C CB  . THR A 1 559 ? -1.434  33.422  -2.835  1.00 95.92 559 A 1 
ATOM 4521 O OG1 . THR A 1 559 ? -2.439  34.248  -2.280  1.00 92.66 559 A 1 
ATOM 4522 C CG2 . THR A 1 559 ? -1.743  31.992  -2.444  1.00 91.05 559 A 1 
ATOM 4523 N N   . GLU A 1 560 ? 0.972   36.094  -2.373  1.00 95.75 560 A 1 
ATOM 4524 C CA  . GLU A 1 560 ? 1.561   37.296  -2.977  1.00 95.25 560 A 1 
ATOM 4525 C C   . GLU A 1 560 ? 2.682   37.884  -2.101  1.00 95.20 560 A 1 
ATOM 4526 O O   . GLU A 1 560 ? 2.770   37.597  -0.906  1.00 93.08 560 A 1 
ATOM 4527 C CB  . GLU A 1 560 ? 0.474   38.343  -3.272  1.00 92.01 560 A 1 
ATOM 4528 C CG  . GLU A 1 560 ? -0.209  38.949  -2.033  1.00 87.27 560 A 1 
ATOM 4529 C CD  . GLU A 1 560 ? -1.318  39.942  -2.404  1.00 89.45 560 A 1 
ATOM 4530 O OE1 . GLU A 1 560 ? -2.201  40.188  -1.538  1.00 81.15 560 A 1 
ATOM 4531 O OE2 . GLU A 1 560 ? -1.335  40.479  -3.544  1.00 82.85 560 A 1 
ATOM 4532 N N   . GLU A 1 561 ? 3.522   38.719  -2.699  1.00 94.05 561 A 1 
ATOM 4533 C CA  . GLU A 1 561 ? 4.561   39.451  -1.967  1.00 93.19 561 A 1 
ATOM 4534 C C   . GLU A 1 561 ? 3.954   40.353  -0.869  1.00 93.00 561 A 1 
ATOM 4535 O O   . GLU A 1 561 ? 2.957   41.046  -1.085  1.00 91.00 561 A 1 
ATOM 4536 C CB  . GLU A 1 561 ? 5.416   40.324  -2.911  1.00 91.83 561 A 1 
ATOM 4537 C CG  . GLU A 1 561 ? 6.363   39.534  -3.833  1.00 87.62 561 A 1 
ATOM 4538 C CD  . GLU A 1 561 ? 7.239   40.490  -4.683  1.00 87.82 561 A 1 
ATOM 4539 O OE1 . GLU A 1 561 ? 8.451   40.617  -4.401  1.00 79.15 561 A 1 
ATOM 4540 O OE2 . GLU A 1 561 ? 6.707   41.128  -5.621  1.00 82.12 561 A 1 
ATOM 4541 N N   . TYR A 1 562 ? 4.590   40.388  0.297   1.00 93.70 562 A 1 
ATOM 4542 C CA  . TYR A 1 562 ? 4.105   41.183  1.419   1.00 93.30 562 A 1 
ATOM 4543 C C   . TYR A 1 562 ? 4.220   42.697  1.184   1.00 93.37 562 A 1 
ATOM 4544 O O   . TYR A 1 562 ? 5.294   43.233  0.903   1.00 90.78 562 A 1 
ATOM 4545 C CB  . TYR A 1 562 ? 4.833   40.792  2.711   1.00 92.58 562 A 1 
ATOM 4546 C CG  . TYR A 1 562 ? 4.479   39.420  3.258   1.00 92.83 562 A 1 
ATOM 4547 C CD1 . TYR A 1 562 ? 3.145   39.116  3.582   1.00 88.49 562 A 1 
ATOM 4548 C CD2 . TYR A 1 562 ? 5.489   38.457  3.469   1.00 88.56 562 A 1 
ATOM 4549 C CE1 . TYR A 1 562 ? 2.818   37.857  4.117   1.00 87.38 562 A 1 
ATOM 4550 C CE2 . TYR A 1 562 ? 5.163   37.200  4.011   1.00 87.56 562 A 1 
ATOM 4551 C CZ  . TYR A 1 562 ? 3.823   36.897  4.342   1.00 91.23 562 A 1 
ATOM 4552 O OH  . TYR A 1 562 ? 3.502   35.690  4.869   1.00 89.70 562 A 1 
ATOM 4553 N N   . TYR A 1 563 ? 3.116   43.399  1.425   1.00 92.64 563 A 1 
ATOM 4554 C CA  . TYR A 1 563 ? 3.052   44.857  1.548   1.00 92.31 563 A 1 
ATOM 4555 C C   . TYR A 1 563 ? 2.195   45.234  2.760   1.00 92.40 563 A 1 
ATOM 4556 O O   . TYR A 1 563 ? 1.358   44.463  3.222   1.00 88.99 563 A 1 
ATOM 4557 C CB  . TYR A 1 563 ? 2.535   45.476  0.244   1.00 91.13 563 A 1 
ATOM 4558 C CG  . TYR A 1 563 ? 1.128   45.082  -0.157  1.00 92.00 563 A 1 
ATOM 4559 C CD1 . TYR A 1 563 ? 0.914   43.920  -0.921  1.00 84.90 563 A 1 
ATOM 4560 C CD2 . TYR A 1 563 ? 0.028   45.873  0.237   1.00 86.16 563 A 1 
ATOM 4561 C CE1 . TYR A 1 563 ? -0.385  43.529  -1.287  1.00 82.73 563 A 1 
ATOM 4562 C CE2 . TYR A 1 563 ? -1.274  45.487  -0.120  1.00 84.02 563 A 1 
ATOM 4563 C CZ  . TYR A 1 563 ? -1.493  44.312  -0.877  1.00 88.78 563 A 1 
ATOM 4564 O OH  . TYR A 1 563 ? -2.763  43.924  -1.205  1.00 87.27 563 A 1 
ATOM 4565 N N   . TYR A 1 564 ? 2.413   46.435  3.294   1.00 88.52 564 A 1 
ATOM 4566 C CA  . TYR A 1 564 ? 1.780   46.853  4.545   1.00 87.67 564 A 1 
ATOM 4567 C C   . TYR A 1 564 ? 0.943   48.117  4.361   1.00 88.44 564 A 1 
ATOM 4568 O O   . TYR A 1 564 ? 1.291   49.000  3.574   1.00 84.76 564 A 1 
ATOM 4569 C CB  . TYR A 1 564 ? 2.849   47.014  5.637   1.00 84.35 564 A 1 
ATOM 4570 C CG  . TYR A 1 564 ? 3.637   45.751  5.921   1.00 80.25 564 A 1 
ATOM 4571 C CD1 . TYR A 1 564 ? 3.106   44.759  6.770   1.00 74.15 564 A 1 
ATOM 4572 C CD2 . TYR A 1 564 ? 4.896   45.550  5.313   1.00 73.75 564 A 1 
ATOM 4573 C CE1 . TYR A 1 564 ? 3.829   43.570  7.014   1.00 68.32 564 A 1 
ATOM 4574 C CE2 . TYR A 1 564 ? 5.619   44.369  5.546   1.00 68.15 564 A 1 
ATOM 4575 C CZ  . TYR A 1 564 ? 5.091   43.366  6.406   1.00 71.91 564 A 1 
ATOM 4576 O OH  . TYR A 1 564 ? 5.786   42.226  6.630   1.00 68.26 564 A 1 
ATOM 4577 N N   . ASN A 1 565 ? -0.154  48.224  5.107   1.00 86.29 565 A 1 
ATOM 4578 C CA  . ASN A 1 565 ? -1.065  49.377  5.114   1.00 86.89 565 A 1 
ATOM 4579 C C   . ASN A 1 565 ? -1.589  49.778  3.722   1.00 88.07 565 A 1 
ATOM 4580 O O   . ASN A 1 565 ? -1.788  50.960  3.446   1.00 83.07 565 A 1 
ATOM 4581 C CB  . ASN A 1 565 ? -0.399  50.540  5.878   1.00 84.56 565 A 1 
ATOM 4582 C CG  . ASN A 1 565 ? -0.019  50.175  7.293   1.00 80.88 565 A 1 
ATOM 4583 O OD1 . ASN A 1 565 ? -0.694  49.417  7.970   1.00 73.12 565 A 1 
ATOM 4584 N ND2 . ASN A 1 565 ? 1.076   50.696  7.810   1.00 72.47 565 A 1 
ATOM 4585 N N   . GLY A 1 566 ? -1.759  48.802  2.822   1.00 87.32 566 A 1 
ATOM 4586 C CA  . GLY A 1 566 ? -2.226  49.039  1.454   1.00 86.61 566 A 1 
ATOM 4587 C C   . GLY A 1 566 ? -1.238  49.800  0.564   1.00 88.98 566 A 1 
ATOM 4588 O O   . GLY A 1 566 ? -1.624  50.269  -0.507  1.00 85.50 566 A 1 
ATOM 4589 N N   . LYS A 1 567 ? 0.013   49.969  0.992   1.00 89.69 567 A 1 
ATOM 4590 C CA  . LYS A 1 567 ? 1.046   50.699  0.239   1.00 90.68 567 A 1 
ATOM 4591 C C   . LYS A 1 567 ? 2.107   49.739  -0.289  1.00 92.50 567 A 1 
ATOM 4592 O O   . LYS A 1 567 ? 2.800   49.076  0.496   1.00 90.21 567 A 1 
ATOM 4593 C CB  . LYS A 1 567 ? 1.686   51.785  1.108   1.00 88.03 567 A 1 
ATOM 4594 C CG  . LYS A 1 567 ? 0.702   52.896  1.448   1.00 81.03 567 A 1 
ATOM 4595 C CD  . LYS A 1 567 ? 1.409   54.004  2.246   1.00 75.18 567 A 1 
ATOM 4596 C CE  . LYS A 1 567 ? 0.403   55.112  2.599   1.00 67.96 567 A 1 
ATOM 4597 N NZ  . LYS A 1 567 ? 1.053   56.202  3.363   1.00 56.98 567 A 1 
ATOM 4598 N N   . TYR A 1 568 ? 2.280   49.748  -1.604  1.00 92.84 568 A 1 
ATOM 4599 C CA  . TYR A 1 568 ? 3.362   49.006  -2.233  1.00 93.56 568 A 1 
ATOM 4600 C C   . TYR A 1 568 ? 4.731   49.651  -1.945  1.00 94.21 568 A 1 
ATOM 4601 O O   . TYR A 1 568 ? 4.848   50.872  -2.007  1.00 92.14 568 A 1 
ATOM 4602 C CB  . TYR A 1 568 ? 3.119   48.892  -3.742  1.00 92.37 568 A 1 
ATOM 4603 C CG  . TYR A 1 568 ? 1.824   48.202  -4.138  1.00 92.87 568 A 1 
ATOM 4604 C CD1 . TYR A 1 568 ? 1.385   47.051  -3.452  1.00 87.53 568 A 1 
ATOM 4605 C CD2 . TYR A 1 568 ? 1.059   48.705  -5.209  1.00 88.11 568 A 1 
ATOM 4606 C CE1 . TYR A 1 568 ? 0.187   46.414  -3.825  1.00 86.33 568 A 1 
ATOM 4607 C CE2 . TYR A 1 568 ? -0.137  48.072  -5.590  1.00 86.78 568 A 1 
ATOM 4608 C CZ  . TYR A 1 568 ? -0.580  46.922  -4.897  1.00 89.53 568 A 1 
ATOM 4609 O OH  . TYR A 1 568 ? -1.738  46.306  -5.254  1.00 87.58 568 A 1 
ATOM 4610 N N   . PRO A 1 569 ? 5.768   48.858  -1.674  1.00 94.47 569 A 1 
ATOM 4611 C CA  . PRO A 1 569 ? 7.134   49.352  -1.551  1.00 93.78 569 A 1 
ATOM 4612 C C   . PRO A 1 569 ? 7.589   50.097  -2.815  1.00 94.32 569 A 1 
ATOM 4613 O O   . PRO A 1 569 ? 7.396   49.624  -3.933  1.00 93.01 569 A 1 
ATOM 4614 C CB  . PRO A 1 569 ? 7.996   48.110  -1.293  1.00 92.25 569 A 1 
ATOM 4615 C CG  . PRO A 1 569 ? 7.024   47.125  -0.657  1.00 90.44 569 A 1 
ATOM 4616 C CD  . PRO A 1 569 ? 5.711   47.443  -1.362  1.00 92.97 569 A 1 
ATOM 4617 N N   . GLU A 1 570 ? 8.261   51.229  -2.638  1.00 93.64 570 A 1 
ATOM 4618 C CA  . GLU A 1 570 ? 8.699   52.067  -3.761  1.00 93.25 570 A 1 
ATOM 4619 C C   . GLU A 1 570 ? 9.577   51.312  -4.780  1.00 93.16 570 A 1 
ATOM 4620 O O   . GLU A 1 570 ? 9.471   51.513  -5.988  1.00 90.44 570 A 1 
ATOM 4621 C CB  . GLU A 1 570 ? 9.460   53.275  -3.182  1.00 92.04 570 A 1 
ATOM 4622 C CG  . GLU A 1 570 ? 9.763   54.350  -4.236  1.00 81.94 570 A 1 
ATOM 4623 C CD  . GLU A 1 570 ? 10.515  55.556  -3.655  1.00 75.37 570 A 1 
ATOM 4624 O OE1 . GLU A 1 570 ? 10.750  56.501  -4.436  1.00 66.76 570 A 1 
ATOM 4625 O OE2 . GLU A 1 570 ? 10.880  55.506  -2.460  1.00 67.33 570 A 1 
ATOM 4626 N N   . LYS A 1 571 ? 10.378  50.364  -4.297  1.00 94.31 571 A 1 
ATOM 4627 C CA  . LYS A 1 571 ? 11.210  49.501  -5.144  1.00 93.45 571 A 1 
ATOM 4628 C C   . LYS A 1 571 ? 10.409  48.700  -6.181  1.00 94.56 571 A 1 
ATOM 4629 O O   . LYS A 1 571 ? 10.976  48.343  -7.209  1.00 93.27 571 A 1 
ATOM 4630 C CB  . LYS A 1 571 ? 12.093  48.583  -4.277  1.00 91.62 571 A 1 
ATOM 4631 C CG  . LYS A 1 571 ? 11.294  47.564  -3.431  1.00 86.07 571 A 1 
ATOM 4632 C CD  . LYS A 1 571 ? 12.198  46.603  -2.635  1.00 82.66 571 A 1 
ATOM 4633 C CE  . LYS A 1 571 ? 11.308  45.592  -1.891  1.00 74.64 571 A 1 
ATOM 4634 N NZ  . LYS A 1 571 ? 12.070  44.530  -1.177  1.00 67.22 571 A 1 
ATOM 4635 N N   . TRP A 1 572 ? 9.124   48.437  -5.935  1.00 94.03 572 A 1 
ATOM 4636 C CA  . TRP A 1 572 ? 8.262   47.684  -6.847  1.00 94.45 572 A 1 
ATOM 4637 C C   . TRP A 1 572 ? 7.834   48.480  -8.078  1.00 94.85 572 A 1 
ATOM 4638 O O   . TRP A 1 572 ? 7.460   47.900  -9.094  1.00 93.00 572 A 1 
ATOM 4639 C CB  . TRP A 1 572 ? 7.043   47.142  -6.092  1.00 93.94 572 A 1 
ATOM 4640 C CG  . TRP A 1 572 ? 7.291   46.095  -5.054  1.00 93.81 572 A 1 
ATOM 4641 C CD1 . TRP A 1 572 ? 8.475   45.581  -4.656  1.00 91.31 572 A 1 
ATOM 4642 C CD2 . TRP A 1 572 ? 6.277   45.397  -4.277  1.00 93.64 572 A 1 
ATOM 4643 N NE1 . TRP A 1 572 ? 8.262   44.618  -3.688  1.00 91.10 572 A 1 
ATOM 4644 C CE2 . TRP A 1 572 ? 6.924   44.466  -3.412  1.00 92.42 572 A 1 
ATOM 4645 C CE3 . TRP A 1 572 ? 4.859   45.455  -4.214  1.00 90.90 572 A 1 
ATOM 4646 C CZ2 . TRP A 1 572 ? 6.222   43.634  -2.533  1.00 90.54 572 A 1 
ATOM 4647 C CZ3 . TRP A 1 572 ? 4.143   44.635  -3.339  1.00 89.45 572 A 1 
ATOM 4648 C CH2 . TRP A 1 572 ? 4.815   43.724  -2.495  1.00 88.62 572 A 1 
ATOM 4649 N N   . ASN A 1 573 ? 7.994   49.813  -8.073  1.00 94.43 573 A 1 
ATOM 4650 C CA  . ASN A 1 573 ? 7.822   50.624  -9.281  1.00 93.63 573 A 1 
ATOM 4651 C C   . ASN A 1 573 ? 8.825   50.255  -10.393 1.00 93.98 573 A 1 
ATOM 4652 O O   . ASN A 1 573 ? 8.639   50.652  -11.545 1.00 91.77 573 A 1 
ATOM 4653 C CB  . ASN A 1 573 ? 7.923   52.109  -8.912  1.00 93.27 573 A 1 
ATOM 4654 C CG  . ASN A 1 573 ? 6.772   52.552  -8.035  1.00 90.59 573 A 1 
ATOM 4655 O OD1 . ASN A 1 573 ? 5.621   52.197  -8.245  1.00 82.66 573 A 1 
ATOM 4656 N ND2 . ASN A 1 573 ? 7.030   53.352  -7.022  1.00 81.17 573 A 1 
ATOM 4657 N N   . LYS A 1 574 ? 9.863   49.485  -10.076 1.00 94.68 574 A 1 
ATOM 4658 C CA  . LYS A 1 574 ? 10.813  48.935  -11.048 1.00 93.71 574 A 1 
ATOM 4659 C C   . LYS A 1 574 ? 10.265  47.724  -11.818 1.00 94.71 574 A 1 
ATOM 4660 O O   . LYS A 1 574 ? 10.871  47.346  -12.823 1.00 92.53 574 A 1 
ATOM 4661 C CB  . LYS A 1 574 ? 12.129  48.556  -10.345 1.00 92.10 574 A 1 
ATOM 4662 C CG  . LYS A 1 574 ? 12.817  49.769  -9.707  1.00 85.45 574 A 1 
ATOM 4663 C CD  . LYS A 1 574 ? 14.140  49.344  -9.047  1.00 79.34 574 A 1 
ATOM 4664 C CE  . LYS A 1 574 ? 14.821  50.563  -8.427  1.00 71.62 574 A 1 
ATOM 4665 N NZ  . LYS A 1 574 ? 16.103  50.213  -7.784  1.00 62.05 574 A 1 
ATOM 4666 N N   . TYR A 1 575 ? 9.179   47.118  -11.366 1.00 94.66 575 A 1 
ATOM 4667 C CA  . TYR A 1 575 ? 8.530   46.072  -12.141 1.00 94.45 575 A 1 
ATOM 4668 C C   . TYR A 1 575 ? 7.967   46.654  -13.436 1.00 94.98 575 A 1 
ATOM 4669 O O   . TYR A 1 575 ? 7.385   47.742  -13.454 1.00 92.94 575 A 1 
ATOM 4670 C CB  . TYR A 1 575 ? 7.449   45.347  -11.328 1.00 93.70 575 A 1 
ATOM 4671 C CG  . TYR A 1 575 ? 7.962   44.501  -10.177 1.00 93.20 575 A 1 
ATOM 4672 C CD1 . TYR A 1 575 ? 9.030   43.609  -10.376 1.00 87.38 575 A 1 
ATOM 4673 C CD2 . TYR A 1 575 ? 7.341   44.574  -8.915  1.00 87.98 575 A 1 
ATOM 4674 C CE1 . TYR A 1 575 ? 9.491   42.793  -9.313  1.00 85.76 575 A 1 
ATOM 4675 C CE2 . TYR A 1 575 ? 7.793   43.763  -7.857  1.00 86.03 575 A 1 
ATOM 4676 C CZ  . TYR A 1 575 ? 8.870   42.873  -8.055  1.00 88.52 575 A 1 
ATOM 4677 O OH  . TYR A 1 575 ? 9.322   42.083  -7.037  1.00 86.49 575 A 1 
ATOM 4678 N N   . ARG A 1 576 ? 8.142   45.950  -14.552 1.00 94.83 576 A 1 
ATOM 4679 C CA  . ARG A 1 576 ? 7.563   46.361  -15.826 1.00 93.90 576 A 1 
ATOM 4680 C C   . ARG A 1 576 ? 6.047   46.353  -15.701 1.00 94.35 576 A 1 
ATOM 4681 O O   . ARG A 1 576 ? 5.470   45.373  -15.241 1.00 92.33 576 A 1 
ATOM 4682 C CB  . ARG A 1 576 ? 8.039   45.467  -16.970 1.00 93.72 576 A 1 
ATOM 4683 C CG  . ARG A 1 576 ? 9.558   45.566  -17.191 1.00 90.71 576 A 1 
ATOM 4684 C CD  . ARG A 1 576 ? 10.014  44.693  -18.365 1.00 86.37 576 A 1 
ATOM 4685 N NE  . ARG A 1 576 ? 9.708   43.274  -18.115 1.00 79.97 576 A 1 
ATOM 4686 C CZ  . ARG A 1 576 ? 10.355  42.214  -18.546 1.00 73.31 576 A 1 
ATOM 4687 N NH1 . ARG A 1 576 ? 11.402  42.302  -19.305 1.00 65.10 576 A 1 
ATOM 4688 N NH2 . ARG A 1 576 ? 9.938   41.030  -18.206 1.00 66.76 576 A 1 
ATOM 4689 N N   . GLY A 1 577 ? 5.430   47.474  -16.069 1.00 94.32 577 A 1 
ATOM 4690 C CA  . GLY A 1 577 ? 4.015   47.745  -15.804 1.00 94.06 577 A 1 
ATOM 4691 C C   . GLY A 1 577 ? 3.739   48.463  -14.473 1.00 95.12 577 A 1 
ATOM 4692 O O   . GLY A 1 577 ? 2.674   49.034  -14.313 1.00 91.99 577 A 1 
ATOM 4693 N N   . GLY A 1 578 ? 4.712   48.522  -13.546 1.00 94.48 578 A 1 
ATOM 4694 C CA  . GLY A 1 578 ? 4.603   49.205  -12.258 1.00 94.47 578 A 1 
ATOM 4695 C C   . GLY A 1 578 ? 4.317   48.262  -11.082 1.00 95.33 578 A 1 
ATOM 4696 O O   . GLY A 1 578 ? 4.166   47.057  -11.244 1.00 93.95 578 A 1 
ATOM 4697 N N   . ALA A 1 579 ? 4.225   48.848  -9.882  1.00 94.95 579 A 1 
ATOM 4698 C CA  . ALA A 1 579 ? 4.120   48.098  -8.625  1.00 94.91 579 A 1 
ATOM 4699 C C   . ALA A 1 579 ? 2.902   47.163  -8.523  1.00 95.32 579 A 1 
ATOM 4700 O O   . ALA A 1 579 ? 2.927   46.217  -7.746  1.00 93.98 579 A 1 
ATOM 4701 C CB  . ALA A 1 579 ? 4.105   49.112  -7.471  1.00 93.85 579 A 1 
ATOM 4702 N N   . PHE A 1 580 ? 1.856   47.381  -9.297  1.00 95.77 580 A 1 
ATOM 4703 C CA  . PHE A 1 580 ? 0.686   46.502  -9.335  1.00 95.71 580 A 1 
ATOM 4704 C C   . PHE A 1 580 ? 1.007   45.096  -9.881  1.00 96.44 580 A 1 
ATOM 4705 O O   . PHE A 1 580 ? 0.350   44.135  -9.511  1.00 95.69 580 A 1 
ATOM 4706 C CB  . PHE A 1 580 ? -0.418  47.178  -10.163 1.00 95.01 580 A 1 
ATOM 4707 C CG  . PHE A 1 580 ? -1.718  46.404  -10.162 1.00 94.66 580 A 1 
ATOM 4708 C CD1 . PHE A 1 580 ? -2.149  45.731  -11.320 1.00 89.16 580 A 1 
ATOM 4709 C CD2 . PHE A 1 580 ? -2.475  46.307  -8.979  1.00 89.45 580 A 1 
ATOM 4710 C CE1 . PHE A 1 580 ? -3.321  44.954  -11.296 1.00 88.16 580 A 1 
ATOM 4711 C CE2 . PHE A 1 580 ? -3.640  45.527  -8.949  1.00 88.47 580 A 1 
ATOM 4712 C CZ  . PHE A 1 580 ? -4.065  44.846  -10.107 1.00 92.77 580 A 1 
ATOM 4713 N N   . TYR A 1 581 ? 2.041   44.954  -10.694 1.00 96.12 581 A 1 
ATOM 4714 C CA  . TYR A 1 581 ? 2.501   43.691  -11.285 1.00 96.59 581 A 1 
ATOM 4715 C C   . TYR A 1 581 ? 3.596   43.014  -10.437 1.00 96.71 581 A 1 
ATOM 4716 O O   . TYR A 1 581 ? 4.552   42.450  -10.976 1.00 95.30 581 A 1 
ATOM 4717 C CB  . TYR A 1 581 ? 2.929   43.941  -12.732 1.00 96.45 581 A 1 
ATOM 4718 C CG  . TYR A 1 581 ? 1.836   44.495  -13.614 1.00 96.62 581 A 1 
ATOM 4719 C CD1 . TYR A 1 581 ? 0.960   43.626  -14.283 1.00 93.05 581 A 1 
ATOM 4720 C CD2 . TYR A 1 581 ? 1.684   45.887  -13.759 1.00 93.77 581 A 1 
ATOM 4721 C CE1 . TYR A 1 581 ? -0.058  44.142  -15.114 1.00 92.40 581 A 1 
ATOM 4722 C CE2 . TYR A 1 581 ? 0.671   46.404  -14.579 1.00 92.31 581 A 1 
ATOM 4723 C CZ  . TYR A 1 581 ? -0.204  45.537  -15.264 1.00 94.76 581 A 1 
ATOM 4724 O OH  . TYR A 1 581 ? -1.174  46.030  -16.067 1.00 93.36 581 A 1 
ATOM 4725 N N   . HIS A 1 582 ? 3.470   43.118  -9.100  1.00 96.43 582 A 1 
ATOM 4726 C CA  . HIS A 1 582 ? 4.314   42.423  -8.133  1.00 96.44 582 A 1 
ATOM 4727 C C   . HIS A 1 582 ? 4.023   40.916  -8.096  1.00 96.83 582 A 1 
ATOM 4728 O O   . HIS A 1 582 ? 3.085   40.445  -8.745  1.00 96.19 582 A 1 
ATOM 4729 C CB  . HIS A 1 582 ? 4.155   43.052  -6.750  1.00 95.74 582 A 1 
ATOM 4730 C CG  . HIS A 1 582 ? 2.773   42.933  -6.158  1.00 95.98 582 A 1 
ATOM 4731 N ND1 . HIS A 1 582 ? 1.740   43.826  -6.352  1.00 90.64 582 A 1 
ATOM 4732 C CD2 . HIS A 1 582 ? 2.338   41.979  -5.285  1.00 90.32 582 A 1 
ATOM 4733 C CE1 . HIS A 1 582 ? 0.705   43.416  -5.607  1.00 91.13 582 A 1 
ATOM 4734 N NE2 . HIS A 1 582 ? 1.018   42.299  -4.943  1.00 91.98 582 A 1 
ATOM 4735 N N   . GLY A 1 583 ? 4.835   40.170  -7.344  1.00 96.11 583 A 1 
ATOM 4736 C CA  . GLY A 1 583 ? 4.804   38.720  -7.280  1.00 96.06 583 A 1 
ATOM 4737 C C   . GLY A 1 583 ? 3.498   38.157  -6.724  1.00 96.22 583 A 1 
ATOM 4738 O O   . GLY A 1 583 ? 3.071   38.537  -5.645  1.00 95.17 583 A 1 
ATOM 4739 N N   . ARG A 1 584 ? 2.867   37.223  -7.462  1.00 97.47 584 A 1 
ATOM 4740 C CA  . ARG A 1 584 ? 1.673   36.463  -7.070  1.00 97.64 584 A 1 
ATOM 4741 C C   . ARG A 1 584 ? 1.784   35.011  -7.527  1.00 97.74 584 A 1 
ATOM 4742 O O   . ARG A 1 584 ? 2.438   34.726  -8.524  1.00 96.89 584 A 1 
ATOM 4743 C CB  . ARG A 1 584 ? 0.398   37.098  -7.652  1.00 97.20 584 A 1 
ATOM 4744 C CG  . ARG A 1 584 ? 0.121   38.508  -7.128  1.00 95.90 584 A 1 
ATOM 4745 C CD  . ARG A 1 584 ? -1.235  38.999  -7.630  1.00 95.68 584 A 1 
ATOM 4746 N NE  . ARG A 1 584 ? -1.566  40.330  -7.115  1.00 94.53 584 A 1 
ATOM 4747 C CZ  . ARG A 1 584 ? -1.160  41.487  -7.589  1.00 94.87 584 A 1 
ATOM 4748 N NH1 . ARG A 1 584 ? -0.369  41.590  -8.627  1.00 89.37 584 A 1 
ATOM 4749 N NH2 . ARG A 1 584 ? -1.530  42.583  -7.009  1.00 90.59 584 A 1 
ATOM 4750 N N   . GLY A 1 585 ? 1.105   34.122  -6.827  1.00 96.97 585 A 1 
ATOM 4751 C CA  . GLY A 1 585 ? 1.163   32.667  -6.984  1.00 96.89 585 A 1 
ATOM 4752 C C   . GLY A 1 585 ? 2.075   32.005  -5.947  1.00 97.02 585 A 1 
ATOM 4753 O O   . GLY A 1 585 ? 2.790   32.679  -5.208  1.00 95.86 585 A 1 
ATOM 4754 N N   . LEU A 1 586 ? 2.054   30.675  -5.885  1.00 97.57 586 A 1 
ATOM 4755 C CA  . LEU A 1 586 ? 2.977   29.914  -5.032  1.00 97.46 586 A 1 
ATOM 4756 C C   . LEU A 1 586 ? 4.422   30.003  -5.536  1.00 97.49 586 A 1 
ATOM 4757 O O   . LEU A 1 586 ? 5.355   30.001  -4.741  1.00 96.52 586 A 1 
ATOM 4758 C CB  . LEU A 1 586 ? 2.559   28.430  -4.969  1.00 97.23 586 A 1 
ATOM 4759 C CG  . LEU A 1 586 ? 1.113   28.132  -4.538  1.00 96.51 586 A 1 
ATOM 4760 C CD1 . LEU A 1 586 ? 0.934   26.607  -4.473  1.00 92.64 586 A 1 
ATOM 4761 C CD2 . LEU A 1 586 ? 0.778   28.722  -3.172  1.00 92.30 586 A 1 
ATOM 4762 N N   . LEU A 1 587 ? 4.599   30.108  -6.853  1.00 97.21 587 A 1 
ATOM 4763 C CA  . LEU A 1 587 ? 5.807   30.593  -7.513  1.00 97.17 587 A 1 
ATOM 4764 C C   . LEU A 1 587 ? 5.469   31.938  -8.160  1.00 96.72 587 A 1 
ATOM 4765 O O   . LEU A 1 587 ? 4.616   32.019  -9.050  1.00 94.54 587 A 1 
ATOM 4766 C CB  . LEU A 1 587 ? 6.326   29.591  -8.556  1.00 96.88 587 A 1 
ATOM 4767 C CG  . LEU A 1 587 ? 6.727   28.215  -7.990  1.00 96.26 587 A 1 
ATOM 4768 C CD1 . LEU A 1 587 ? 7.258   27.343  -9.136  1.00 92.92 587 A 1 
ATOM 4769 C CD2 . LEU A 1 587 ? 7.813   28.306  -6.926  1.00 93.00 587 A 1 
ATOM 4770 N N   . GLN A 1 588 ? 6.097   32.990  -7.683  1.00 96.30 588 A 1 
ATOM 4771 C CA  . GLN A 1 588 ? 5.639   34.350  -7.920  1.00 95.46 588 A 1 
ATOM 4772 C C   . GLN A 1 588 ? 5.847   34.813  -9.367  1.00 95.99 588 A 1 
ATOM 4773 O O   . GLN A 1 588 ? 6.969   34.992  -9.845  1.00 94.49 588 A 1 
ATOM 4774 C CB  . GLN A 1 588 ? 6.306   35.290  -6.915  1.00 93.12 588 A 1 
ATOM 4775 C CG  . GLN A 1 588 ? 5.840   34.998  -5.476  1.00 89.24 588 A 1 
ATOM 4776 C CD  . GLN A 1 588 ? 6.438   35.960  -4.455  1.00 83.93 588 A 1 
ATOM 4777 O OE1 . GLN A 1 588 ? 7.340   36.742  -4.722  1.00 75.45 588 A 1 
ATOM 4778 N NE2 . GLN A 1 588 ? 5.945   35.948  -3.236  1.00 72.10 588 A 1 
ATOM 4779 N N   . ILE A 1 589 ? 4.734   35.091  -10.067 1.00 96.43 589 A 1 
ATOM 4780 C CA  . ILE A 1 589 ? 4.752   35.778  -11.360 1.00 96.37 589 A 1 
ATOM 4781 C C   . ILE A 1 589 ? 4.908   37.282  -11.113 1.00 96.89 589 A 1 
ATOM 4782 O O   . ILE A 1 589 ? 4.153   37.877  -10.348 1.00 96.00 589 A 1 
ATOM 4783 C CB  . ILE A 1 589 ? 3.487   35.465  -12.193 1.00 94.32 589 A 1 
ATOM 4784 C CG1 . ILE A 1 589 ? 3.387   33.944  -12.451 1.00 84.39 589 A 1 
ATOM 4785 C CG2 . ILE A 1 589 ? 3.522   36.236  -13.533 1.00 83.38 589 A 1 
ATOM 4786 C CD1 . ILE A 1 589 ? 2.156   33.541  -13.269 1.00 82.85 589 A 1 
ATOM 4787 N N   . THR A 1 590 ? 5.861   37.899  -11.796 1.00 96.68 590 A 1 
ATOM 4788 C CA  . THR A 1 590 ? 6.072   39.354  -11.794 1.00 96.28 590 A 1 
ATOM 4789 C C   . THR A 1 590 ? 6.085   39.896  -13.224 1.00 96.29 590 A 1 
ATOM 4790 O O   . THR A 1 590 ? 6.294   39.152  -14.182 1.00 94.20 590 A 1 
ATOM 4791 C CB  . THR A 1 590 ? 7.379   39.741  -11.085 1.00 94.33 590 A 1 
ATOM 4792 O OG1 . THR A 1 590 ? 8.480   39.113  -11.707 1.00 85.99 590 A 1 
ATOM 4793 C CG2 . THR A 1 590 ? 7.409   39.334  -9.616  1.00 84.58 590 A 1 
ATOM 4794 N N   . HIS A 1 591 ? 5.905   41.229  -13.378 1.00 96.49 591 A 1 
ATOM 4795 C CA  . HIS A 1 591 ? 5.875   41.963  -14.651 1.00 96.50 591 A 1
[truncated: 79,803 more chars]
