# Supplementary material for: A new class of type VI secretion system effectors can carry two toxic domains and are recognized through the WHIX motif for export
Source: PLoS Biol. 2025 Mar 17;23(3):e3003053. doi: 10.1371/journal.pbio.3003053 (PMC12135965; doi:10.1371/journal.pbio.3003053)
Supplement: S1 File — (ZIP) [file pbio.3003053.s009.zip › fold_va01435_summary_confidences_0.json]

{
 "chain_iptm": [
  null
 ],
 "chain_pair_iptm": [
  [
   0.71
  ]
 ],
 "chain_pair_pae_min": [
  [
   0.76
  ]
 ],
 "chain_ptm": [
  0.71
 ],
 "fraction_disordered": 0.0,
 "has_clash": 0.0,
 "iptm": null,
 "num_recycles": 10.0,
 "ptm": 0.71,
 "ranking_score": 0.71
}
