# Supplementary material for: A new class of type VI secretion system effectors can carry two toxic domains and are recognized through the WHIX motif for export
Source: PLoS Biol. 2025 Mar 17;23(3):e3003053. doi: 10.1371/journal.pbio.3003053 (PMC12135965; doi:10.1371/journal.pbio.3003053)
Supplement: S2 File — (ZIP) [file pbio.3003053.s010.zip › Cter100_1001_Rounds_with_Groups_eran_colors.clans]

sequences=4278
<param>
maxmove=0.1
pval=1.0
usescval=false
complexatt=true
cooling=1.0
currcool=1.0
attfactor=10.0
attvalpow=1
repfactor=10.0
repvalpow=1
dampening=0.2
minattract=1.0
cluster2d=true
blastpath=blastp 
formatdbpath=makeblastdb -dbtype prot
showinfo=true
zoom=1.0
dotsize=2
ovalsize=4
groupsize=4
usefoldchange=false
avgfoldchange=false
colorcutoffs=0.0;0.1;0.2;0.3;0.4;0.5;0.6;0.7;0.8;0.9;
colorarr=(230;230;230):(207;207;207):(184;184;184):(161;161;161):(138;138;138):(115;115;115):(92;92;92):(69;69;69):(46;46;46):(23;23;23):
</param>
<rotmtx>
1.0;0.0;0.0;
0.0;1.0;0.0;
0.0;0.0;1.0;
</rotmtx>
<seq>
>WP_003298392.1
AFLKNIKEFENLDITSSTERAEQLAYNPKLAALASGYYWAMLKPNLNAAADSDDLFWVSVYVNGWARQDRPFYPNRSKEPNNMHHRAQMLERAKRALGIL
>WP_012315095.1
VALYDLCVQQGGFEKGATIRNIQEEVISAKSIDQGALLEICVRERAKTASSRWMADSLSRRMGIIEGEPYLAVLGGRSVRRENPNVHLLSKVRDFHVCDI
>WP_012735340.1
FRDDRIALMTYDWTITSGGAVTQIQKMLNSKYGAGVGEDGGLGPNTIKAINAVQDQDQLLQDIAEIRRKYYRMLVDNDSSQVVFLKGWLGRVDDCLQVKL
>WP_014595373.1
DLFVFVYEFMEKDVRRICEKRDVIEAYGATDWDALHPKIKDMLVDLRYRGDYTPNIRSLLQEHVANNDLTRFSRVIKNRSNWPQNLPSDRFLRRSRYIDE
>WP_024161916.1
DLFVFVYEFMEKDVRRICEKRDVIEAYGATDWDALHPKIKDMLVDLRYRGDYTPNIRSLLQEYVANNDLAQFSSVIKNRSNWPQNLPNDRFLRRLRYIYE
>WP_024652743.1
LVHLTWKKNYREAAEYFGVDFVSSPELAAEFKHSIPIMIWGMKEGVFSGAKIGTYIRNGLTDYEGARRVINGSDKKQLIASYALKFEEILKATSVAPEVN
>WP_027792265.1
NKHDLETGNYVNAMTSEFVNGKEIRIPQPFKKFPTWKEAFDFHAELLATRKPYAEARAHLPDPFGFARGLDGHYATDPIYSKKLIGRMIEPYNLTQYDLK
>WP_034152079.1
LQVTGKSEYQRFTNVHNQRNPTDIQDFVANPDLLISSTEYGVESAFVFWFTKAGQGGTKLCEVAKTGSVVDVTQMVNGGQNGYADRNSRFQALAALMNIN
>WP_039203085.1
RMFRDFLFDKAGGGKLAAFVKHGKGTIDDAVFGASQEWASIATPAGYPTNKVKRNPDGSKVVTLSDGTLTYFQNEGAANKASMTSTQKLRDILAEIQGSR
>WP_039765164.1
IKGCAKLNKSGAYDLLDSKAYNKAKFSFAWGLWSDPSGGKAGKAPDAAQAIIGYKRFLELYNSDSSVSGNTNTTYYASGRIASVAKQYAEARIVALGGTL
>WP_045159589.1
SPEQEILLFNIVYPNYVDRAIRNYDQWTAREPDRTDWSALDQAIRDVLVDFVYQGFTKGPNPMKAGMRNDKAELIRYIENTPAIRQYEPGRNRARYLRNN
>WP_045160045.1
EADVKRISTASTTLNRYFPTMSGRGEEAWNAIDEKIKDLMIDLRYRGDYKPATREKIQELCYKNDFPNLKQAMQDQAFWVSTHNVPPDRFNRRKEYTNDW
>WP_045163058.1
LLHLTHYANYHACALAIGKPIDAEPILVQSDTSVIIETGLWFWKTNNLKIYAESIDLTDDEAVEKITRVINGGAKGLAERIQFKREITDVFVELYGACSS
>WP_045632424.1
DLFVFVYEFMEKDVRRICEKRDVIEAYGATDWDALHPKIKDMLVDLRYRGDYTPNIRSLLQEHVANNDLTQFSRVIKNRSNWPQNLPSDRFLRRSRYIDE
>WP_048244985.1
YRGRGYVQVTWKNNYRTIGEQIGVDLVHEPDRMLEPEIAAWATVYGMERGIFTGKKLADYVNADEQDYFNARRIINGLDQADTIASFAVRFKSILEAVKC
>WP_048328084.1
SPEQEILLFNIVYPNYVDRAIRNYDQWTAREPDRTDWSALDQAIRDVLVDFVYQGFTKGPNPMKAGMRNDKAELIRYIENTPAIRQYEPGRNRARYLRNN
>WP_049341029.1
SPEQEILLFNIVYPNYVDRAIRNYDQWTAREPDRTDWSALDQAIRDVLVDFVYQGFTKGPNPMKAGMRNDKAELIRYIENTPAIRQYEPGRNRARYLRNN
>WP_052960578.1
LTHYDTYKKFANETGIAVDRNPELLENDFAVAIETSLWFWKSRNIAAIADNVSLVGDAAVTAVTRPINAGFAGLSERQQYKREITSIFNNHFNSGCSKND
>WP_052967798.1
MLQVTGKSEYLRFTNVHNQKNPTDIQDFVANPDLLVSSIEYGVESAFVFWFTKTGQGGMKLCDIAKTGSVVNVTQMVNGGQNGYTDRNNRFQSLATLMNL
>WP_057387877.1
KYRGRGLIQLTGKDTYRRYMNHHNSAIPEDIQDFLSNPDLISTEIRYGIESAFWYCMANNFSAAADKDDLTKTTFIINGGTNGLEDRRTRLNSLKRAMGI
>WP_057395915.1
GLKQLTGRSNYNMFDKWHRKHWPNDPVNFEEQPDLLLETKYAVRSAAYFWVKHRLYEIADGGPSGDIVDKITTIINKHTTSYPQRRENFEKIWKEKWLIS
>WP_057443256.1
LRSSLTKKPTGYNFTAGGFFKTSLGKAVVLDHDINRPGYVKDDLGSALDTFFAQNPTVSRDIDTWGAAYSVNERKVLDLYGARRRMTNALLRYNHLKAEL
>WP_059489208.1
YALLRNIVPQYEERMRQYVDNSLSQHEYDAMVCYAYNSGGGLGKVAVLVNEDKFDEAANLIKKYVYSAGRRVSGLEKRRDDESNLLLHGRYEYHGVPLNR
>WP_059531441.1
YVHRYFLPSKGRLRELEDVYMHILYPAAVGKPGEYVIADKYVREDSGVIKIDKNGNKVINKMYAQNIGLDVDGNEKITKTEAASKVREKYKKGMGNDFKG
>WP_059589110.1
YVHRYFLPSKGRLRELEDVYMHILYPAAVGKSGEYVIADKYVREDSGVIKIDKNGNKIINKIYAQNIGLDVDGNEKITKTEAASKVREKYEKGMGNDFKG
>WP_059620241.1
ARLQFTCWSERVDPDGYKAIHNPQGDPWKDCKTAALKVMLAREEENVFPGATHYYSPRAQAQLHAKNPTLYPNTPPFAVPDKRVKNPEGVSDEDYQFYRM
>WP_059650309.1
YVHRYFLPSKGRLRELEDVYMHILYPAAVGKPGGYVIADKYVREDSGVIKIDKNGNKIINKIYAQNIGLDVDGNEKITKTEAASKVREKYEKGMGNDFKG
>WP_059677404.1
YVHRYFLPSKGRLRELEDVYMHILYPAAVGKPGEYVIADKYVREDSGVIKIDKNGNKIINKIYAQNIGLDVDGNEKITKTEAASKVREKYEKGMGNDFKG
>WP_059687963.1
YALLRYIVPQYEERMRQYVDNSLSQHEYDAMVCYAYNSGGGLGKVAVLVNEDKFDEAANLIKKYVYSAGRRVSGLEKRRDDESNLLLHGRYEYHGVPLNR
>WP_059695228.1
ARLQFTCWSERIDPDGYKAIHNPQGDPWKDCKKAALKVMLARDEENVFPGATHYYSPRAQAQLHAKNPTLYPNTPLFAVPEKRVKNPEGVSDEDYQFYRM
>WP_059707238.1
GLLRHTVKPYEKMVRNSIKIQLSQNQFDALVSFAYNPAARWDSVTNLINTGKVDAAMSKIKEGIKSKGVVLPGLVHRRDDEVNLYQEGRYEMNGVPINHE
>WP_059729930.1
GLLRHTVKPYEKMVRNSIKIQLSQNQFDALVSFAYNPAARWDSVTNLINTGKVDAAMSKIKEGIKSKGVVLPGLVHRRDDEVNLYQEGRYEMNGVPINHE
>WP_059733066.1
YVHRYFLPSKGRLRELEDVYMHILYPAAVGKPGEYVIADKYVREDSGVIKIDKNGNKIINKMYAQNIGLDVDGNEKITKTEAASKVREKYEKGMGNDFKG
>WP_060051263.1
YALLRYIVPQYEERMRQYVDNSLSQHEYDAMVCYAYNSGGGLGKVAVLVNEDKFDEAANLIKKYVYSAGRRVSGLEKRRDDESNLLLHGRYEYHGVSLNR
>WP_060057683.1
ARLQFTCWSERVDPDGYKAIHNPQGDPWKDCKTAALKVMLAREEENVFPGATHYYSPRAQAQLHAKNPTLYPNTPPFAVPDKRVKNPEGVSDEDYQFYRM
>WP_060061996.1
FRDDRIALMTYDWTITSGGAVKQIQKMLNSKYGAGVGEDGGLGPNTIKAINAVQDQDQLLQDIAGIRRKYYKMLVDNDASQIVFLKGWLGRVDDCLQVKL
>WP_060072726.1
ARLQFTCWSERVDPDGYKAIHNPQGDPWKDCKTAALKVMLAREEENVFPGATHYYSPLAQAQLHAKNPTLYPNTPPFAVPDKRVKNPEGVSDEDYQFYRM
>WP_060208349.1
ARLQFTCWSERIDPDGYKAIHNPQGDPWKDCKKAALKVMLARDEENVFPGATHYYSPRAQAQLHAKNPTLYPNTPLFAVPEKRVKNPEGVSDEDYQFYRM
>WP_060221849.1
YALLRNIVPQYEERMRQYVDNSLSQHEYDAMVCYAYNSGGGLGKVAVLVNEDKFDEAANLIKKYVYSAGRRVSGLEKRRDDESNLLLHGRYEYHGVPLNR
>WP_060233134.1
ARLQFTCWSERVDPDGYKAIHNPQGDPWKDCKTAALKVMLAREEENVFPGATHYYSPRAQAQLHAKNPTLYPNTPPFAVPDKRVKNPEGVSDEDYHFYRM
>WP_060359778.1
ARLQFTCWSERIDPDGYKAIHNPQGDPWKDCKKAALKVMLARDEENVFPGATHYYSPRAQAQLHAKNPTLYPNTPLFAVPEKRVKNPEGVSDEDYQFYRM
>WP_060373545.1
ARLQFTCWSERIDPDGYKAIHNPQGDPWKDCKKAALKVMLARDEENVFPGATHYYSPRAQAQLHAKNPTLYPNTPLFAVPEKRVKNPEGVSDEDYQFYRM
>WP_061374491.1
SPEQEILLFNIVYPNYVDRAIRNYDQWTAREPDRTDWSALDQAIRDVLVDFVYQGFTKGPNPMKAGMRNDKAELIRYIENTPAIRQYEPGRNRARYLRNN
>WP_063342119.1
IIKLREEHGITDFTPEMQDRYCVVILKYRRDALPEIMRGDIKAAIKKCNKEWASLPGSPYGQPTVKLEDVVAEYNNMVSQELSGETDLPMKVGFIADLME
>WP_064116453.1
KQLTGRVNYRDFTTWYRSNLSRWPNEDHDFIETPDLLVQMKYAVRSAGYFWVDHNLHIRADAGPTEAAVDSITDIVNYNTNSRVARKENFKKIWEGEYFK
>WP_064481262.1
DLFVFVYEFMEKDVRRICEKRDVIEAYGATDWDALHPKIKDMLVDLRYRGDYTPDIRSLLQEYVASNDLARFSSVIKNRSNWPQNLPSDRFLRRSRYTDE
>WP_070747560.1
KYRGRGLIQLTGKDTYRRYMNHHNSAIPEDIQDFLSNPDLISTEIRYGIESAFWYCMANNFSAAADKDDLTKTTFIINGGTNGLEDRRTRLNSLKKAMGI
>WP_080982039.1
TYRRLAKVKDFSPISQDRYIVAIMKYKRNCLDDVKNADLERAIFTHHANNEWASLPGDQYGQGGVNMRSVKENFEKYVADELAGNSDLAVPVGGLDDLIK
>WP_081075947.1
SQMTVDAFPGVTKLHPHCQGALLSLVYNRGPQLEDKPGQKPRIHMRNIHAAIENKNLPEVPVQLRAMKVLWEGTGNDGLLTRREREAVLFEKGMTCDCWR
>WP_082082169.1
LQLTWKKNYATYSKYRGIDFTSVPDLIAADMYNAIDVSCWFWRKNGGVYKKHNAKGDINILIEHEKDNVELVTLAVNGGDNGLDERKAIFEAIKKEWRLE
>WP_084904829.1
DLFVFVYEFMEKDVRRICEKRDVIEAYGATDWDALHPKIKDMLVDLRYRGDYTPNIRSLLQEHVANNDLTRFSRVIKNRSNWPQNLPSDRFLRRSRYIDE
>WP_096134064.1
LVHLTWKKNYREAAEYFGVDFVSSPELAAEFKHSIPIMIWGMKEGVFSGAKIGTYIRNGLTDYEGARRVINGSDKKQLIASYALKFEEILKATSVAPEVN
>WP_101220867.1
RAYQLSASEALKSASWGRFQIMGRYFSNAGYSSVEDFVRDLNRSEKNHLKAFVSFIKFDAILSSAIVKKDWLKFALKYNGPGQKGYDRKMRDNYNALKGL
>WP_102826859.1
TLEQEIVLFNIIYPNYVDRAIRNYDHWTASEPERTEWNALDQVIRDVLVDFVYQGFTKGPNPMKAGMRNDKAELIRYIENTPAIRQYEPGRSRARYLRNN
>WP_102847694.1
ELFVPVYDFMKSEVIRISSSASNISSYGALNWEVTDKKIQDLAVDLIYRGDYTPASREKIQQYFVDNDIERLRTVMADRSKWLNVPEDRFNRRVDYLRRP
>WP_102851262.1
KPEIGNLAYFNKYDPVLAETPEHRIRAITNENTEKGDGFKYRGRGLVHLTWKVNYRKAERYFNISFVENPEKAAEYQHAVPIMIWGMKAGILPGTSLLAT
>WP_103360164.1
KHLTGKANYETFKIYHKTFWGEDIDFVQEPDLLHTNYKYSVRSGVYFWLKNNIFMEADKGEDRANVDAVTRIINRDTKSYDERWKNFERIYKNEKIFEGI
>WP_103689882.1
LLHLTHYTTYHKCGLAIGADIDAHPELLETDTRIILETGLWFWKANSIGSIADNTGMAMDAKIRSVTSKINTGLKGLDERVEFTKDISAIFKSDLGSCSE
>WP_103713671.1
LVHLTWKKNYREAAEYFGVDFVSSPELAAEFKHSIPIMIWGMKEGVFSGAKIGTYIRNGLTDYEGARRVINGSDKKQLIASYALKFEEILKATSVAPEVN
>WP_104766518.1
EQQIRLFNLIYPDYVSRAIANYDHWTSGFPDKVAWGQLHPVIRDVLVDFVYQGFTKGSKPMEAGMRNDIDELIRYIENTPGISQYEPGRHRAEYLRKNRR
>WP_111939159.1
LIQTTFKSNYMVLTDEHNRRFPDDQRDFVENPDLVLSNLEYGIESAFVFWAVTRNINRVADSGSVRAVSAKVNGGDIGYSERLIAYNNVAQILGLPKEVA
>WP_116866658.1
DAYKKYKEHSGIDCVANPEIISQSIEHAVNVSFWFWTIFKGENLNKKIDRYYQELNAQGGLSVEQIDDEVVRKITKVVNGGSNHLAERQALFKKIKGELK
>WP_121358110.1
RTSLDTVPAGYSFTARLLFSTKLGKSLVLDEHINRPGNVAIDLGAALDRFFIENPSVSRDVSTWGADHLSYEHSISEDYGRNRSMTDSVGRYENLRGLLI
>WP_122596742.1
IIKLREEHGITDFTPAMQDRYCVVILKYRRDALPEIMRGDIKAAIKKCNKEWASLPGSPYGQPTVKLEDVVAEYNNMVSQELAGESDLPMKVGFVADLME
>WP_123376089.1
IKGCAKLNKLGVYELADSKAYKNAKFSFAWGLWSDPAGGTSGKASDRNQAIIGYKRFIELYNSDSSVSGNATRKYYASSRTASVAKQHAEARIVALGGTL
>WP_124199693.1
ITGKAAYEEFQRVHNHNNPDDIQDFLSTPELVSDSIEYGIESAFAYWFGKTNHLGEKLSEIAKTGTISEVTQIVNGGQNGFSDRKHRFNAIAPLLGVNME
>WP_124469658.1
EQQIRLFNLIYPDYVSRAIANYNHWTSGFPDKVAWGQLHPVIRDVLVDFVYQGFTKGSKPMEAGMRNDIDELIRYIENTPGISQYEPGRHRAEYLRKNRR
>WP_124544400.1
YELLRYIVPQYEERVRQYVDNSLSQSEYDAMVCYAYNSGGGLGKVAVLVNEDRFEEAANLIKKYVYSAGRRVSGLEKRRGDESNLLLYGRYEYHGVPLSR
>WP_124589139.1
ARLQFTCWSERVDPDGYKAIHNPQGDPWKDCKTAALKVMLAREEENVFPGATHYYSPRAQAQLHAKNPTLYPNTPPFAVPDKRVKNPEGVSDEDYQFYRM
>WP_124624202.1
ARLQFTCWSERVDPDGYKAIHNPQGGPWKDCKTAALKVMLAREEENVFPGATHYYSPRAQAQLHAKNPTLYPNTPPFAVPDKRVKNPEGVSDEDYQFYRM
>WP_124816363.1
ARLQFTCWSERIDPDGYKAIHNPQGDPWKDCKKAALKVMLARDEENVFPGATHYYSPRAQAQLHAKNPTLYPNTPLFAVPEKRVKNPEGVSDEDYQFYRM
>WP_124840280.1
ARLQFTCWSERIDPDGYKAIHNPQGDPWKDCKKAALKVMLARDEENVFPGATHYYSPRAQAQLHAKNPTLYPNTPLFAVPEKRVKNPEGVSDEDYQFYRM
>WP_124917991.1
LIQTTFKSNYMVLTDEHNRRFPDDQRDFVENPDLVLSNLEYGIESAFVFWAVTRNINRVADSGSVRAVSAKVNGGDIGYSERLIAYNNVAQILGLPKEVA
>WP_125856651.1
SPEQEILLFNIVYPNYVDRAIRNYDQWTAREPDRTDFSALDQAIRDVLVDFVYQGFTKGPNPMKAGMRNDKAELIRYIENTPAIRQYEPGRNRARYLRNN
>WP_125871968.1
SPEQEILLFNIVYPNYVDRAIRNYDQWTAREPDRTDWSALDQAIRDVLVDFVYQGFTKGPNPMKAGMRNDKAELIRYIENTPAIRQYEPGRNRARYLRNN
>WP_125873021.1
SPEQEILLFNIVYPNYVDRAIRNYDQWTAREPDRTDFSALDQAIRDVLVDFVYQGFTKGPNPMKAGMRNDKAELIRYIENTPAIRQYEPGRNRARYLRNN
>WP_127646202.1
HSHTINDVVWSTAVQQGPGASIIVNAINSLGIPHEETKAYDEKLIDAIYNERGRKIVGGTLNGQLYYFSKNSISVQNGVAERFVSEKAKAQGRLKDESSY
>WP_129997952.1
LVHLTWKKNYQKAKDYFGIDFVEHPDEAAGFENSVPIMIWGMKEGIFTGKKLGDYVNNSAKDYEGARKVINGSDQKALIASYAVKFEAILKATSIAPETK
>WP_134255976.1
ARLQFTCWSERIDPDGYKAIHNPQGDPWKDCKKAALKVMLARDEENVFPGATHYYSPRAQAQLHAKNPTLYPNTPLFAVPEKRVKNPEGVSDEDYQFYRM
>WP_134334180.1
QQYKLFVSVYEIMKNRVITISEQSFNVGHYGALNWDSVDTKIQDMIVDLIYRGDYKPSSREIVQRPFVENNKAELKAVMSLEGNWPGVPAARFSARKNYL
>WP_135296848.1
VVDVYPKAINLHPDCQGVLLSLVVNRGNSLSGNTPAKALKRLEMKQIKEDFDNDKPELIPSRLRSMKRLWENDPNTAGVATRREKEAVFFEEALKCNCWK
>WP_141125941.1
LLHLTHYETYKKCANDIGMRIDANPLLVETDVYAIVASGSWFWKDKHIGLIADDSSLDIDLKIRKVTRVINAGLDKLNLRNSYSKEIIEIINTDFGGCAG
>WP_146253936.1
GLLRHTVKPYEKMVRNSIKIKLSQNQFDALVSFAYNPAARWDSVTNLINTGKVDAAMSKIKEGVKSKGTVLPGLVHRRDDEVNLYQEGRYEMNGVPINHE
>WP_148925921.1
QLTGRHNYEALTSWHNRLTKHWPADKNVDFTEQPDLLQTMKYATRSAANFWISNKLYQLADKGADSATVDSITRIVNLNTDSYQARQGNFERLWTANILK
>WP_150105130.1
ELFINIYEFMRGEVFRISRQVKNVEEFGELKWELVDPRIQNIMIDLVYRGDYVIETRRFIQKPFVENDLESVRSALKDRSNWTRRNVPGERFRQRVEYIK
>WP_150640960.1
AQLVINTYPGVMGLHPHCQGALLSLVVNRGNSFTQPNTDSRLEMKQINDDLLDFSPENIPSRLRSMKRLWVGKAGLGGLVTRREDEARLFEKGLKCDCWD
>WP_150649046.1
KVKRKAFIQYLEGDGDVEKAAYAWALEFASAGVRKGKTISPVPKKDEHGNIEMKDGKPVMLARVASFEGQSYYAGDGLNTAHILPADMVRVLEESKNNGK
>WP_150652856.1
SKQAQRILFEDIVYPRYVVAAQQRYSSIVTPGSIAWEELNDRVRDVAVDLTYQQGSIWERQIPYVSVNDRSRFAQYIQDTPELVRYELGRNRVRYLRGGD
>WP_150725433.1
RAREINNAAAVKSCSWGKFQVMGEYYRHLYSSVEELEGAQNYCALQHLQYFKVFLVKEKKLMEPMRNKDWLLIAQKYNGKGQIGYDVKIRNAYENLKQNW
>WP_150749084.1
YELFLPVYDYMKKDVVRISSAAAAKDAYGVLVWGMVNSKIQDIVIDLIYRGDYTTHARTFIQKPFVESDIGLVRNIMSNKDRWSNVPDDRFKRRAEYIKQ
>WP_150782952.1
YELFLPVYDYMKKDVVRISSAAAAKDAYGVLVWGMVNSKIQDIVIDLIYRGDYTTHARTFIQKPFVESDIGLVRNIMSNKDRWSNVPDDRFKRRAEYIKQ
>WP_150801725.1
IQLTWKNNYASYSSYAGIDFVRAPNLVAESMFNAIDVSCWYWRRSGAVSRKYNAQGDINVLIDNEPNNVNLVTLAVNGGDNGLHERIKIYEAIRKEWGLT
>WP_153489876.1
LIQTTFKSNYMVLTDEHNRRFPDDQRDFVENPDLVLSNLEYGIESAFVFWAVTRNINRVADSGSVRAVSVKVNGGDIGYSERLIAYNNVAQILGLPKEVA
>WP_154502248.1
KHLTGKANYEAFKTYHKTFWGEEVDFVGSPDLLHTKYQYSVRSGVYFWLKNSIFAEADKGDTRENVDAVTKIINRDTDSYLKRWNNFERIYKVEKIFEGI
>WP_158661206.1
ELRTYCALYDLCVQQNNLTKAEELIRSEFSGANVTSQKELLVFVCKKRAEKASMKYRADAFSRRMGIITGQTYSVSMSGETSARANSNYHMITEGHVCDF
>WP_162886821.1
LVHLTWKKNYRLAGEYFGLDFVSSPDLAAEFENSVPIMIWGMTTGVFTGMKIGSYVYNGHTDYAGARRVINGTDKKDLIASYALKFENILKVTSIAPENK
>WP_163973724.1
QQYKLFVSVYEIMKNRVITISEQSFNVGHYGALNWDSVDTKIQDMIVDLIYRGDYKPSSREIVQRPFVENNKAELKAVMSLEGNWPGVPAARFSARKNYL
>WP_169432481.1
IKGCAKLNKFGVYELADSKAYKNAKFSFAWGLWSDPAGGTSGKAADRNQAIIGYKRFIELYNSDSSVSGNATRKYYASSRTASVAKQYAEARIVALGGTL
>WP_169511133.1
RKQHHRSTVEQIPVSNISQRVNDLVDSYLRERENGEPSSVGTNLNYANPNYSDAVNLPWINALSGPRYGKGTAMHYHGTTPGLEPYRPAPYSILLVGESE
>WP_171466622.1
DTTYRRYQDESGTTVMPNPRLFATDSAIGCDSSAWFWKTNGISEPADRNSLHDVTHIINKALLRIRDRGNMAKRAFALLNGANNPCSEKWQSALTAANGW
>WP_171467053.1
RMFRDFLFDKAGGGKLAAFVKHGKGTIDDAVFGASQEWASIATPAGYPTNKVKRNPDGSKVVTLSDGTLTYFQNEGAANKASMTSTQKLRDILAEIQGSR
>WP_173941275.1
RMFRDFLFDKAGGGKLAAFVKHGKGTIDDAVFGASQEWASIATPAGYPTNKVKRNPDGSKVVTLSDGTLTYFQNEGAANKASMTSTQKLRDILAEIQGSR
>WP_174415927.1
YALLRYIVPQYEERMRQYVDNSLSQHEYDAMVCYAYNSGGGLGKVAVLVNEDKFDEAANLIKKYVYSAGRRVSGLEKRRDDESNLLLHGRYEYHGVPLNR
>WP_175829249.1
LIQTTFKSNYMVLTDEHNRRFPDDQRDFVENPDLVLSNLEYGIESAFVFWAVTRNINRVADSGSVRAVSAKVNGGDIGYSERLIAYNNVAQILGLPKEVA
>WP_175852980.1
GLLRHTVKPYEKMVRNSIKIKLSQNQFDALVSFAYNPAARWDSVTNLINTGKVDAAMSKIKEGVKSKGTVLPGLVHRRDDEVNLYQEGRYEMNGVPINHE
>WP_175861476.1
GLLRHTVKPYEKMVRNSIKIKLSQNQFDALVSFAYNPAARWDSVTNLINTGKVDAAMSKIKEGVKSKGTVLPGLVHRRDDEVNLYQEGRYEMNGVPINHE
>WP_175862345.1
NKHDLETGNYVNAMTSEFVNGKEIRIPQPFKKFPTWKEAFDFHAELLATRKPYAEARAHLPDPFGFARGLDGHYATDPIYSKKLIGRMIEPYNLTQYDLK
>WP_175862720.1
GRGFIQVTGKVGYESFQNEHNRRSPDDQQDFVKNPDLVASQLEYAVESAFTFWAKKNLNSISDNGTVRDVTQIVNGGQTGYDDRLSRYNKVAPLLGLSTE
>WP_175865151.1
GTTSAAGLGQFVDRTGRSYGLFTNEQRFDARTNADALVRHTLDNMKIVKSRYSGRELYLMTYAVHHDGPGLSSGGRQISERDVMPYFDLFLDNICKDIVE
>WP_175888875.1
GLLRHTVKPYEKMVRNSIKIQLSQNQFDALVSFAYNPAARWDSVTNLINTGKVDAAMSKIKEGVKSKGVVLPGLVHRRDDEVNLYQEGRYEMNGVPINHE
>WP_175892021.1
RMFRDFLFDKAGGGKLSAFVKHGKGTIDDGVFGASQEWASIAVPNGYPTNKVKKHPDGTKERVLSDGTLTYFQNEGAANKANMTSTRRLREILEEIQGSR
>WP_175898113.1
GRGFIQVTGKVGYESFQNEHNRRSPDDQQDFVKNPDLVASQLEYAVESAFTFWAKKNLNSISDNGTVRDVTQIVNGGQTGYDDRLSRYNKVAPLLGLSTE
>WP_175898173.1
FTKWHKENAYAWPKEAAADFEADPESVGQVKYAVRSACFFWVTHGLYSLADKGDAHDVVDSISKVINPGLFKGKRNKMKAESIGGRRENFAEIHKWGGLA
>WP_175927515.1
YALLRYIVPQYEERMRQYVDNSLSQHEYDAMVCYAYNSGGGVGKVAVLVNEDKFDEAANLIKKYVYSAGRRVSGLEKRRDDESNLLLHGRYEYHGVSLNR
>WP_176097704.1
NVPESRVPARVRAMVIAHLQDRANGGPSLVGNNLSYANPYALDEATDATKAWVEDVVHQASITGYRYGAGRAVHVHGTTEGLMPFRPEPFTIVIPESYNQ
>WP_176100538.1
ARLQFTCWSERIDPDGYKAIHNPQGDPWKDCKKAALKVMLARDEENVFPGATHYYSPRAQAQLHAKNPTLYPNTPLFAVPEKRVKNPEGVSDENYQFYRM
>WP_176115358.1
RWRERFYVSDFSPVSQDRYCVVILKMKRKALDFIKSGELSKAVFQANCKLEWASFPGAPYDQGGVSWEDLNAKFTTFVREELAGKSDLAVSRGALDDLID
>WP_176130823.1
EQQIRLFNLIYPDYVSRAIENYDHWTSGFPDKVAWGQLHPVIRDVLVDFVYQGFTKGSKPMEAGMRNNIDELIRYIENTPGISQYEPGRHRAEYLRKNRR
>WP_176470056.1
LVHLTWKKNYQKAKDHFGIDFVNRPDEAAGFENSIPIMIWGMKEGIFTGKKLSDYVNSSTKDYEGARKVINGSDRKELIASYAVKFESILRATSSAPETK
>WP_180246726.1
ELRTYCALYDLCVQQNNLTKAEELIRSEFSGANVTSQKELLVFVCKKRAEKASMKYRADAFSRRMGIITGQTYSVSMSGETSARANSNYHMITEGHVCDF
>WP_181091951.1
SPEQEILLFNIVYPNYVDRAIRNYDQWTAREPDRTDWSALDQAIRDVLVDFVYQGFTKGPNPMKAGMRNDKAELIRYIENTPAIRQYEPGRNRARYLRNN
>WP_181104881.1
IQLTWKNNYAAYSRYRGIKFIDSPGLIASDMYNAVDASCWFWRNIGGIYKKYNANGDINVLIEHEKNNVDLITLAVNGGYNGLAERKEIFAAIKREWNLT
>WP_185036837.1
LVHLTWKKNYQKAKDYFGIDFVGNPDEAAGFENSIPIMIWGMKEGIFTGKKLGDYINNTTKDYEGARRIINGSDQKVLIASYAVKFEAILRATSNAPETK
>WP_185752671.1
LEVPTSYNFKIGELFKSDFGRATVLDESVNRPSHVPDSVKRALDKFFLAHATVSKDVATWGSSHAAYEREILVHYGTGNNRGNMTDGPIRHNNLKVALNG
>WP_185753132.1
QLRTYCALYDLCVQQNNLSKAEELIRTEFPTANITTQKELLIFVCKKRAEKATTAYRADAFSRRMGIIQGKKYTATMSGNTSTRENTNYGIIVEGDICEL
>WP_192386591.1
GTTSAAGLGQFVDRTGRSYGLFTNEQRFDARANADALVRHTLDNMKIVKSRYSGRELYLMTYAVHHDGPGLSSGGRQISERDVMPYFDLFLDNICKDIVE
>WP_192389525.1
YVHRYFLPSKGRLRELEDVYMHILYPAAVGKPGEYVIADKYVREDSGVIKIDKNGNKIINKIYAQNIGLDVDGNEKITKTEAASKVREKYEKGMGNDFKG
>WP_196111771.1
SPEQEILLFNIVYPNYVDRAIRNYDQWTAREPDRTDWSALDQAIRDVLVDFVYQGFTKGPNPMKAGMRNDKAELIRYIENTPAIRQYEPGRNRARYLRNN
>WP_196187184.1
ITGKAAYEEFQRIHNHNNPDDIQDFLSTPELVSDSIEYGIESAFAYWFGKTNHWGEKLSEIAKTGTVSEVTQIVNGGQNGFSDRKHRFNAIAPLLGVNME
>WP_198742036.1
RAYNLSASEALKSASWGRFQIMGRYHVNAGYSSVEDFVRDMNRSEKNHLKAFVSFIKSSRTLSSAIVQKNWLKFALEYNGPRQKGYDEKMRENYEVLKGL
>WP_200059576.1
ARLQFTCWSERIDPDGYKAIHNPQGDPWKDCKKAALKVMLARDEENVFPGATHYYSPRAQAQLHAKNPTLYPNTPLFAVPEKRVKNPEGVSDENYQFYRM
>WP_200060874.1
NVPESRVPARVRAMVIAHLQDRANGGPSLVGNNLSYANPYALDEATDATKAWVEDVVHQASITGYRYGAGRAVHVHGTTEGLMPFRPEPFTIVIPESYNQ
>WP_205350834.1
QLRTYCALYDLCVQQNNLSKAEQLIRTEFPSANITTQKELLIFVCKKRAEKAATAYRADAFSRRMGIIQGQKYTATMSGNTATRENGNYGIIVEGDICEL
>WP_208939237.1
LVHLTWKKNYQKAKDYFGIDFVENPDEAAGFENSVPIMIWGMKEGIFTGKKLGDYVNNSAKDYEGARKVINGSDQKALIASYAVKFEAILKATSIAPETK
>WP_212619740.1
FLRSIPKYAALDITSSTASASQVATDPYLAALVSGYYWSKLKPRLNSAADSNDLFWVSVYVNGWAVQKIPYYPDREREPNNMAHRAKMTARAIKVIEEQQ
>WP_213662316.1
TIEQEIILFNTIYPDYIDRAIKNYNNWTASEPNRIEWGALDQAIRDVLVDFVYQGFTKGPNPMKAGMKNDRSELIRYIENTPTIRQYEPGRNRARYLRTN
>WP_214379830.1
LVHLTWKKNYRKATEYFGIDFVSNPEAAAEFKNSIPIMIWGMKEGIFSGAKIGTYISNSGKDYIGARMVINGVDDKELIAGYAEKFEEILKATSIAPEKN
>WP_218277060.1
RAYKLSPDAALKSTSWGRFQIMGSNHERAGYRTVEDFVRDHSRSEKNHLKGFVSFIKSDPSLSSAIVKKDWLKFALRYNGLEQQGYDIKMRDNYNALKQK
>WP_218422082.1
AFLKNIKEFKNLDITSSTERAEQLAHNPKLAALASGYYWAKLKSNLNAAADSDDLFWVSVYVNGWARQYRPFYPNRSKEPNNMHHRAQMLERAKRALGIL
>WP_222154345.1
YALLRYIVPQYEERMRQYVDNSLSQHEYDAMVCYAYNSGGGLGKVAVLVNEDKFDEAANLIKKYVYSAGRRVSGLEKRRDDESNLLLHGRYEYHGVPLNR
>WP_223026517.1
LVHLTWKKNYQKAKDHFGIDFVNRPDEAAGFENSIPIMIWGMKEGIFTGKKLSDYVNSSTKDYEGARKVINGSDRKELIASYAVKFESILRATSSAPETK
>WP_224787274.1
KHLTGKANYQAFKDYHKTFWDEEVDFVGQPDILHTQFKYSVRSGVYFWLKNNIFVEADKGDADENVDAVTRIINRDTDSYDERRKHFQRIYKNEKIFETV
>WP_224789693.1
SVLSRIGFPIHNKSAALNDLVWSTSVQFGPRSRLIEKAIKNLDISSASIIEIIGAVQDYKISNNASLFASSPSLQSGLLARAKDERRKLLELEMADYEIE
>WP_224791498.1
SVLSRVGFPVRNKSAALNDLVWSTSVQFGPRSRLIEKAIKNLDISSASIIEIIGAVQDYKISNNASLFASSPSLQSGLLARAKDEKRKLLELEMADYEVE
>WP_225136791.1
KVKRKAFIQYLEGDGDVEKAAYAWALEFASAGVRKGKTISPVPKKDEHGNIEMKDGKPVMQARVASFEGQSYYAGDGLNTAHILPADMVRVLEESKNNGK
>WP_226113387.1
TYRRLAKVKDFSPISQDRYIVAIMKYKRNCLDDVKNADLERAIFTHHANNEWASLPGDQYGQGGVNMRSVKEHFEKYVADELAGNSDLAVPVGGLDDLIK
>WP_226129817.1
FRDDRVALMTYDWTITSGGAVKQIQKMLNSKYGAGVGEDGGLGSNTIKAINAVQDQDQLLQDIAEIRRKYYKMLVDNDSSQVVFLKGWLGRVDDCLQVKI
>WP_226129860.1
VDMRYHSHALNDVIWSTCVQHGPATDVVTTAMSTLGPPTETRDYDVKLIDAIYAERGRKDSHGNLVRFIHSSAAEQENVGKRFVSERVKAQRELANEKDY
>WP_226143985.1
EQQIGLFNLIYPDYVSRAIANYDHWTSGFSDKVAWGQLHPVIRDVLVDFVYQGFTKGPKPMEAGMRNDIDELIRYIENTPGISQYEPGRHRAEYLRKNRR
>WP_226146566.1
YALLRYIVPQYEERMRQYVDNSLSQHEYDAMVCYAYNSGGGLGKVAVLVNEDKFDEAANLIKKYVYSAGRRVSGLEKRRDDESNLLLHGRYEYHGVPLNR
>WP_226159462.1
GRGFIQVTGKVGYESFQNEHNRRSPDDQQDFVKNPDLVASQLEYAVESAFTFWAKKNLNSISDNGTVRDVTQIVNGGQTGYDDRLSRYNKVAPLLGLSTE
>WP_226159709.1
GLLRHTVKPYEKVVRNSIKIKLSQNQFDALVSFAYNPAARWDSVTNLINTGKVDAAMSKIKEGVKSKGTVLPGLVHRRDDEVNLYQEGRYEMNGVPINHE
>WP_226160172.1
VDMRYHSHALNDVIWSTCVQHGPATDVVTTAMSTLGPPTETRDYDVKLIDAIYAERGRKDSHGNLVRFIHSSAAEQENVGKRFVSERVKAQRELANEKDY
>WP_226160252.1
TYRRLAKVKDFSPISQDRYIVAIMKYKRNCLDDVKNADLERAIFTHHANNEWASLPGDQYGQGGVNMRSVKENFEKYVADELAGNSDLAVPVGGLDDLIK
>WP_226164960.1
WEQQIRLFNLIYPDYVSRAIANYDHWTSGFPDKVAWGQLHPVIRDVLVDFVYQGFTKGSKPMEAGMRNNIDELIRYIENTPGISQYEPGRHRAEYLRKNR
>WP_226180886.1
TYRRLAKVKDFSPISQDRYIVAIMKYKRNCLDDVKNADLERAIFTHHANNEWASLPGDQYGQGGVNMRSVKEHFEKYVADELAGNSDLAVPVGGLDDLIK
>WP_226191337.1
VDMRYHSHALNDVIWSTCVQHGPATDVVTTAMSTLGPPTETRDYDVKLIDAIYAERGRKDSHGNLVRFIHSSAAEQENVGKRFVSERVKAQRELANEKDY
>WP_226204204.1
YVHRYFLPSKGRLRELEDVYMHILYPAAVGKPGEYVIADKYVREDSGVIKIDKNGNKIINKIYVQNIGLDVDGNEKITKTEAASKVREKYEKGMGNDFKG
>WP_226204613.1
VDMRYHSHALNDVIWSTCVQHGPATDVVTTAMSTLGPPTETRDYDVKLIDAIYAERGRKNSHGNLVRFIHSSAAEQDNVGKRFVSERVKAQRELANEKDY
>WP_226204992.1
EQQIRLFNLIYPDYVSRAIANYNHWTSGFPDKVAWGQLHPVIRDVLVDFVYQGFTKGSKPMEAGMRNDIDELIRYIENTPGISQYEPGRHRAEYLRKNRR
>WP_226231009.1
NVPESRVPARVRAMVIAHLQDRANGGPSLVGNNLSYANPYALDEATDATKAWVEDVVHQASITGYRYGAGRAVHVHGTTEGLMPFRPEPFTIVIPESYNQ
>WP_226254956.1
TYRRLAKVKDFSPISQDRYIVAIMKYKRNCLDDVKNADLERAIFTHHANNEWASLPGDQYGQGGVNMRSVKEHFEKYVADELAGNSDLAVPVGGLDDLIK
>WP_226255812.1
ARLQFTCWSERIDPDGYKAIHNPQGDPWKDCKKAALKVMLARDEENVFPGATHYYSPRAQAQLHAKNPTLYPNTPLFAVPEKRVKNPEGVSDEDYQFYRM
>WP_226281697.1
EQQIRLFNLIYPDYVSRAIANYNHWTSGFPDKVAWGQLHPVIRDVLVDFVYQGFTKGSKPMEAGMRNDIDELIRYIENTPGISQYEPGRHRAEYLRKNRR
>WP_226286033.1
EQQIRLFNLIYPDYVSRAIANYNHWTSGFPDKVAWGQLHPVIRDVLVDFVYQGFTKGSKPMEAGMRNDIDELIRYIENTPGISQYEPGRHRAEYLRKNRR
>WP_226686335.1
AFLKNIKEFENLDITSSTERAEQLAYNPKLAVLASGYYWAMLKPNLNAAADSDDLFWVSVYVNGWARQDRPFYPNRSKEPNNMHHRAQMLERAKRALGIL
>WP_226992670.1
LRSSLTKKPTGYNFTAGGFFKTSLGKAVVLDHDINRPGYVKDDLGSALDTFFAQNPTVSRDIDTWGAAYSVNERKVLDLYGARRRMTNALLRYNHLKAEL
>WP_230485927.1
TPEQEILLFKIIYPNYVNRAIRNYDHWTASEPDRADWNALDQVIRDVLVDFVYQGFTKGPNPMKAGMRNDKAELIRYIENTPAIRQYEPGRNRARYLRNN
>WP_230945795.1
VDMRYHSHALNDVIWSTCVQHGPATDVVTTAMSTLGPPTETRDYDVKLIDAIYAERGRKNSHGNLVRFIHSSAAEQDNVGKRFVSERVKAQRELANEKDY
>WP_230959763.1
GMESCAKLNHGGVYKFEESRAYNEKHASFGWGLWHDPDASQAGTDKNVDEAIKGYKRYIALDDADGKPVDKHGLPADQGWYYIHVVRTHAEARLKALSGS
>WP_230980653.1
GMESCAKLNHGGVYKFEESRAYNEKHASFGWGLWHDPDASQAGTDKNVDEAIKGYKRYIALDDADGKPVDKHGLPADQGWYYIHVVRTHAEARLKALSGS
>WP_231286351.1
QLTGRYNYRELQAWHHQNSIEWPDDHPDFIESPDLLLTMKYAVRSAAHFWSKNKLYKIADEGSGAETVDRITKIVNKSTDSYTQRRENFLKVWGEVFNAK
>WP_231616444.1
LHIAIAKKPSGYSNSASDFFPSRLGRALVLDQDVNAPGNVSVDLGASINTLRARHKGLGADPTQWGDNRSHYEAELIQIYGPSRHMNSAVERYNQLRGML
>WP_232019501.1
TPEQEILLFNIIYPNYVDRAIRNYDHWTASEPDRTDWNALDQVIRDVLVDFVYQGFTKGPNPMKAGMRNDKAELIRYIENTPAIRQYEPGRNRARYLRNN
>WP_233342734.1
LIQTTFKSNYMVLTDEHNRRFPDDQRDFVENPDLVLSNLEYGIESAFVFWAVTRNINRVADSGSVRAVSAKVNGGDIGYSERLIAYNNVAQILGLPKEVA
>WP_235374454.1
KHLTGKANYKAFKDYHKNFWGEEVDFVGDPDILHTKFKYSVRSGVYFWLKNNLFVEADKGDAEANVNAITAIINLGTASYDKRRAHFKRIYHNEKIFDSI
>WP_236469485.1
ELRTYCALYDLCVQQNNLTKAEELIRSEFSGANVTSQKELLVFVCKKRAEKASMKYRADAFSRRMGIITGQTYSVSMSGETSARANSNYHLITEGHVCDF
>WP_236473533.1
ELRTYCALYDLCVQQNNLTKAEELIRSEFSGANVTSQKELLVFVCKKRAEKASMKYRADAFSRRMGIITGQTYSVSMSGETSARANSNYHMITEGHVCDF
>WP_236690576.1
IKPFGSGFKLKDYLKSPLGKATVLDHHINRPGYVSRDFGAALQRFFDRNPSAAQEPSNWGDNHEKYEHSILNDYGNTRRMAIVNGQSVAPIRYQHLKDKL
>WP_238437618.1
LEQQKELFDLIYPDYVSRTIVVYNSWTSTLPGRIEWEGLRQIVRDILVDFVYQGFTQGPNPMKAGMNDDVDELIRYIENTPAISQYEGGRHRANYLRNNR
>WP_240787225.1
GRGLLQITGRSNYEACEAFLKNIKEFKNLDITSSTERAEQLAYNPKLAALASGYYWAKLKSNLNAAADSDDLFWAVAGAECNTVIELKPEHHAASPWHFA
>WP_241785061.1
FLRSIPKYAALDITSSTASASQVATDPYLAALVSGYYWSKLKPRLNSAADSNDLFWVSVYVNGWAVQKIPYYPDREREPNNMAHRAKMTARAIKVIEEQQ
>WP_244115877.1
TYRRLAKVKDFSPISQDRYIVAIMKYKRNCLDDVKNADLERAIFTHHANNEWASLPGDQYGQGGVNMRSVKEHFEKYVADELAGNSDLAVPVGGLDDLIK
>WP_244116717.1
RMFRDFLFDKAGGGKLSAFVKHGKGTIDDGVFGASQEWASIAVPNGYPTNKVKKHPDGTKERVLSDGTLTYFQNEGAANKANMTSTRRLREILEEIQGSR
>WP_245163856.1
HGPAPYYGWTPDFYSEPPTGTWSAFEGAGLSGVGGNAQVTDRKKVFVVVSSVRVGMEFKAKYIVHYNGNYARWFSTDANAQAVYRKTLESITPKIVNSFH
>WP_249453051.1
RWRERFYVSDFSPVSQDRYCVVILKMKRKALDFIKNGDLSKAVFQANCKLEWASFPGAPYDQGGVSWEDLNAKFTTFVREELAGKSDLAASRGALDDLID
>WP_249724669.1
ELRTYCALYDLCVQQNNLTKAEELIRSEFSGANVTSQKELLVFVCKKRAEKASMKYRADAFSRRMGIITGQTYSVSMSGETSARANSNYHMITEGHVCDF
>WP_249929079.1
GKGFIQLTWKENYKEVERLLKAKIPNENINIVANPDQVLETKYGLLSALGFWEWKRLNAKSGSSTTHTNEITKVVNLHTSTESYEKRRNNFEFIYEILKK
>WP_251107604.1
AHLQFTCWSSKIDPGNYAAIQNPSGPVWEECKQVAEEVVSAPASSNPIPGAINYYSPRAQAALHATDPANYKALPPFADPAKRVPNPPGISDEYFKFYKK
>WP_252836586.1
HGPAPYYGWTPDFYSEPPTGTWSAFEGAGLSGVGGNAQVTDRKKVFVVVSSVRVGMEFKAKYIVHYNGNYARWFSTDANAQAVYRKTLESITPKIVNSFH
>WP_252836628.1
FRDDRIALMTYDWTITSGGAVTQIQKMLNSKYGAGVGEDGGLGPNTIKAINAVQDQDQLLQDIAEIRRKYYRMLVDNDSSQVVFLKGWLGRVDDCLQVKL
>WP_253149808.1
LQVTGKSEYQRFTNVHNQRNPSDIQDFVANPDLLISSTEYGVESAFVFWFTKTGQGGTKLCEVAKTGSVVDVTQMVNGGQNGYTDRNNRYQALAALMNIN
>WP_253277660.1
QLRTYCALYDLCVQQNHLAKAEQLIRTEFPSANITTQKELLIFVCKKRAEKASEAYRADAFSRRMGIIQGQKYTATMSGNTATRENGNYGIIVEGDICEL
>WP_254162073.1
SPEQEILLFNIVYPNYVDRAIRNYDQWTAREPDRTDWSALDQAIRDVLVDFVYQGFTKGPNPMKAGMRNDKAELIRYIENTPAIRQYEPGRNRARYLRNN
>WP_255979060.1
VLFLFVYESMEKDVKRICNKRDVIEAFGGTDWEALHPKIKDVLVDLRYRGDYTPSIRSEIQQHVANNDLLSFTRAIKNRAIWPTNLPNDRFIKRSNFLDE
>WP_256044761.1
HLTWKNNYWKAKDHFGVDFVSQPDKAAEPKHSVPIMIWGMNEGIFTGRKLSHYINSAGVDYVEARRIINGSDQQQLIAGYAIKFESILRKTSSAKESFDP
>WP_256049995.1
GKGFIQLTWKENYKAVERLLKAKIPNENINIVANPNQVLETKYGLLTALGFWEWQSLGGKSGNSTTHTDEITKVVNLHTKSYAKRRENFEFIYGILKNAQ
>WP_256058031.1
TIEQEVILFNTIYPDYVERAVKNYNHWTANEPDRTEWSALKQVIRDVLVDFVYQGFTKGPNPMRAGMRNDKEELIRYIENTPAISQYEPGRNRASYLRND
>WP_257758118.1
HGPAPYYGWTPDFYSEPPTGTWSAFEGAGLSGVGGNAQVTDRKKVFVVVSSVRVGMEFKAKYIVHYNGNYARWFSTDENAQAVYRKTLESITPKIVNSFH
>WP_257814143.1
YNTGTKDVPGKVVGHSYAHGGPAGPVTSKTINEILATEPLSGTNTNRMFATGKYQTTFDTLSSLLKYPSSVSGLSSPTRRVGVVFRKTEIQASLPRFPMV
>WP_257818976.1
HGPAPYYGWTPDFYSEPPTGTWSAFEGAGLSGVGGNAQVTDRKKVFVVVSSVRVGMEFKAKYIVHYNGNYARWFSTDANAQAVYRKTLESITPKIVNSFH
>WP_257829884.1
HGPAPYYGWTPDFYSEPPTGTWSAFEGAGLSGVGGNAQVTDRKKVFVVVSSVRVGMEFKAKYIVHYNGNYARWFSTDANAQAVYRKTLESITPKIVNSFH
>WP_258041319.1
ELRTYCALYDLCVQQNNLTKAEELIRSEFSGANVTSQKELLVFICKKRAEKASMKYRADAFSRRMGIITGQTYSVSMSGETSARANSNYHLITEGHVCDF
>WP_258041321.1
KQLTGRANYRTFTEWYKANSSEWPSEDHDFEDAPDLLIQMKYAVRSAAYFWVGNRLHLRADAGANDAVVESITDIVNRKTDSRRARINNFKLIWERGYFK
>WP_259698362.1
GLKQLTGRYNYNDFTNKYPGLWPGENLNFINNPALLEQPKYAARSAVYFWLKNELYNIADKGDSESYVNDITKVINLHTGSYAERRAQFTRIWENEKIFR
>WP_260435395.1
TYRRLAKVKDFSPISQDRYIVAIMKYKRNCLDDVKNADLERAIFTHHANNEWASLPGDQYGQGGVNMRSVKEHFEKYVADELAGNSDLAVPVGGLDDLIK
>WP_262667042.1
AQLVIEAYPSAIDLHPHCQGALLSLVVNRGISFSRPDPDSRLEMKQINDDLLNFTPEKIPSRFRSMKRLWEGKTGLGGLITRREEEAKLFERGIKCDCWH
>WP_262667720.1
CVHLTWKNNYRKFSALLSVDFVSNPDAAAKFEYSIPIMIIGMTEGMFTGKKLADYINANGVNYMSARRIINGIDEQALIASYAERFENILKQTSQLPAGF
>WP_264165316.1
FTKWHKENAYAWPKEAAADFEADPESVGQVKYAVRSACFFWVTHGLYSLADKGDAHDVVDSISKVINPGLFKGKRNKMKAESIGGRRENFAEIHKWGGLA
>WP_270067223.1
AFLKNIKEFKNLDITSSTERAEQLAHNPKLAALASGYYWAKLKSNLNAAADSDDLFWVSVYVNGWARQDRPFYPNRSKEPNNMHHRAQMLERAKRALGIL
>WP_272545065.1
ARLQFTCWSERIDPDGYKAIHNPQGDPWKDCKKAALKVMLARDEENVFPGATHYYSPRAQAQLHAKNPTLYPNTPLFAVPEKRVKNPEGVSDEDYQFYRM
>WP_277264299.1
KHLTGKANYETFKIYHKTFWGEDIDFVQEPDLLHTNYKYSVRSGVYFWLKNNIFMEADKGEDRANVDAVTRIINRDTKSYDERWKNFERIYKNEKIFEGI
>WP_279645502.1
HLTWKNNYRKAQEHFDVNFVSQPDKAAEPEHSVPIMIWGMKEGIFTGKKLSDYISSAGVNYVEARRIINGSDQQQLIAGYARKFESILRKTSSAKEIFVP
>WP_279648092.1
SPEQEILLFNIVYPNYVDRAIRNYDQWTAREPDRTDWSALDQAIRDVLVDFVYQGFTKGPNPMKAGMRNDKAELIRYIENTPAIRQYEPGRNRARYLRNN
>WP_289204079.1
YKGKGFIQLTWKSNYQVVEDRLKQKIPEETIEMVSNPDQLLDTKIGLLSAMGFWDVNNINNLVAPDTDSTNKITEVVNKHTDSYGERRNNFTAIYQELNK
>WP_301619538.1
HLTWKNNYRKAEDHFDIPFVTQPEQAAEPEHSVPIMIWGMKEGIFTGKKLSHYINSNGVDYLEARRIINGTDQRQRIAGYAQKFEAILRKTSSAKETFAP
>WP_301632949.1
IKPSGSGFKLKDYLKSPLGKATVLDHHINRPGYVSRDFGAALQRFFDSNPSAAQEPISWGDNHEKYEHSILNDYGNTRRMAIVNGQSVAPIRYQHLKNKL
>WP_301766020.1
GRGFIQVTGKVGYESFQNEHNRRSPDDQQDFVKNPDLVASQLEYAVESAFTFWAKKNLNSISDNGTVRDVTQIVNGGQTGYDDRLSRYNKVAPLLGLSTE
>WP_301837208.1
WEQQIRLFNLIYPDYVSRAIANYDHWTSGFPDKVAWGQLHPVIRDVLVDFVYQGFTKGCKPMEAGMRNNIDELIRYIENTPGISQYEPGRHRAEYLRKNR
>WP_000125542.1
YCQKVVDIYPQAINLPPDSAGAMLSLIYNRGASLALPKPNDPIDSRREMREIRDDFAQGNEIKIPSRLRSMKRLWSNQRGLIRRREGEAQLIENDLGKDD
>WP_000125544.1
TKVALMVYDWTITSGRAVKQIRKMLHDEYNNRLIVNNIMDDDMIHCINAVEDQEQLLSRIAEIRKDYYRSLTITNGEPNAQIKFLNGWINRVDDCLKVDI
>WP_000703217.1
SLAAEHLNQKAMNDDFLFDDSDVYDNKVYALGWGIWHDPDSSRRGTIKSNEEALKGYRRAKELIDLHPFPQEGREGDRKVYGIEKRNISTFVERRITELE
>WP_003469730.1
KGTYNAYKEYSGSDVVSNPMKVAEDLATAVSTAFWFWAKFKGEDLNRKIDRYYEEGAKSGLNSEALDDDVVRRLTKIINGGDRGLSERQNLLKKIKKEMQ
>WP_004161798.1
IQLTWKKSYQKFSEYSGVDCVNNTELVASVMSNAIKASCWFWRNNGGVHKKHNAKGDINILIDNEKNNVELVTLAVNGGQNGLSERQSYFNAIKKTWGLK
>WP_004161800.1
KLRKLLICMNDFYSTSVEYKPNLYKLAYMLATTRHETYHYITAEFFSEKPEIGGVSYFNKYDPVLAETKKRKDRAVQNGNAVQGDGFKYRGRGCVHLRGK
>WP_011259950.1
KGTYNAYKEYSGSDVVSNPMKVAEDLATAVSTAFWFWAKFKGEDLNRKIDRYYEEGAKSGLNSEALDDDVVRRLTKIINGGDRGLSERQNLLKKIKKEMQ
>WP_012445676.1
KGTYNAYKEYSGSDVVSNPMKVAEDLATAVSTAFWFWAKFKGEDLNRKIDRYYEEGAKSGLNSEALDDDVVRRLTKIINGGDRGLSERQNLLKKIKKEMQ
>WP_029392916.1
ASKGLNFSHSLAAINDMIWSTSVQYGPTTGLISRALKGKNLETLTDADVITIVQNYKINHVEDLFPSSPTWWDDLKTRALTEKKDLLELNELNLELKNED
>WP_042342623.1
ASKGLNFSHSLAAINDMIWSTSVQYGPTTGLISRALKGKNLETLTDADVITIVQDYKINHVEDLFPSSPTWWDDLKTRALTEKKDLLELNELNLELKNED
>WP_044756533.1
RTANSLAPAGYAAHKISDYIRSNLGKAVVLDHHVNRPGYVERDFGAALDTFFSRNPTVSRDPGTWGTQHSSHESSILDIYGNSRVMTDAGARYSSLKAKL
>WP_050940521.1
LVKAYTLDKKAALKSASWGKFQILASNYATTGYASPEDFVFALSKSEKNQLKAFVSFIKADRVLLHSIRTKDWLSFAQRYNGPRQKGYDLKMERNYNASL
>WP_052061770.1
YGRGYVQITWDYNYKAYSEKLGVDLFSQPDKALEPNNALFILIDGFKNGVFTGKKLSNYVNHIESDFFNARKCINGLDHAEQIKEFANEFLTKLDSGELK
>WP_053501982.1
LTHYETYKSCADATGLKIDSNPELLETDYAAAIESALWFWKTRNIGLIADDTSQSGDTAVTAVTKPINTGLAGLSDRQKYKKEISPIFNEEFNSGCTKND
>WP_057698560.1
GTLKSSAAGAYQVMGYTWNDPNMLSYRKKYGIVDFSPKSQDEFCVLILKYKRKGALKLIIDGDIDGALDILSYEWASLPLARYPQPRVRVRLCPYTISIY
>WP_058361088.1
RTANSLAPAGYATHKISDYIRSNLGKAVVLDHHVNRPGYVERDFGAALDTFFSRNPTVSRDPGTWATQHSSHESSILDIYGNSRVMTDASARYSSLKAKL
>WP_058363493.1
KGTYNAYKEYSGSDVVSNPMKVAEDLATAVSTAFWFWAKFKGEDLNRKIDRYYEEGAKSGLNSEALDDDVVRRLTKIINGGDRGLSERQNLLKKIKKEMQ
>WP_061356769.1
MKQLTFKNNYRSFTNYHERVWGERVDFESKPDLLVETVYAARSALYFWDQNNLFDRADKGISREVSDSITRIVNRYDNHYEDRYNNLIRFFQEGIFDEIF
>WP_061358656.1
ASKGLNFSHSLAAINDMIWSTSVQYGPTTGLISRALKGKNLETLTDADVITIVQDYKINHVEDLFPSSPTWWDDLKTRALTEKKDLLELNELNLELKNED
>WP_061358689.1
LEQQEKLFSIIYPKYIARAIANYNKWTNGVSGVKPWDDLDSKIQEVLVDFVYQGFTKGPKPMLAGANNSKKELIDYIKNTPAISQYEPGRHRADYLESEK
>WP_061361411.1
MKQLTFKNNYRSFTNYHERVWGERVDFESKPDLLVETVYAARSALYFWDQNNLFDRADKGISREVSDSITRIVNRYDNHYEDRYNNLIRFLQEGIFDEIF
>WP_063103280.1
MKQLTFKNNYRSFTNYHERVWGERVDFESKPDLLVETVYAARSALYFWDQNNLFDRADKGISREVSDSITRIVNRYDNHYEDRYNNLIRFFQEGIFDEIF
>WP_063443815.1
GRGMIQLTGKDGYRYFTNMHNKKNPSDSQDFVASPDLVISNEEYGVESAFSFWVSKGLNVSAKNLSVYDVTFKVNGGHNGYDDRRIRFNKVAELLKINKD
>WP_073568938.1
RYSFPDFSPSNQDLGCIALIAGRKALDVVMQGKISEAIHLCRIEWASLPGSPHGQPTANKKMIMEKYELYLAEEKEGKTSLHATTEKIVKFIEGNYPEYL
>WP_073569164.1
ASKGLNFSHSLAAINDMIWSTSVQYGPTTGLISRALKGKNLETLTDADVITIVQDYKINHVEDLFPSSPTWWDDLKTRALTEKKDLLELNELNLELKNED
>WP_086624608.1
TKVALMVYDWTITSGRAVKQIRKMLHDEYNNRLIVNNIMDDDMIHCINAVEDQEQLLSRIAEIRKDYYRSLTITNGEPNAQIKFLNGWINRVDDCLEVDI
>WP_089527487.1
KQLTGRYNYRVFTQYSSKVWGESLDFEEQPELVSSSIKQAVRSALFFWDGHELYKKADGGITRAASDAITDVVNAGTDSRTLRYNNLIRFSHEKIFDDVF
>WP_089608319.1
YRKKYGIVDFSPKSQDEFCVLILKYKRKGALKLIIDGDIDGALDILSYEWASLPPARYPQPTKSKSEVMSLYNKYLLEELSGETDLHLPIGYIKQVYNGV
>WP_089643521.1
KQLTGRYNYRVFTQYSSKVWGESLDFEEQPELVSSSIKQAVRSALFFWDGHELYKKADGGITRAASDAITDVVNAGTDSRTLRYNNLIRFSHEKIFDDVF
>WP_096133075.1
SLAAEHLNQKEMNDDFLFDDSDVYDNKVYALGWGIWHDPDSSRRGTIKSNEEALKGYRRAKELIDLHPFPQEGREGDRKVYGIEKRNISTFVERRITELE
>WP_096970658.1
TKVALMVYDWTITSGRAVKQIRKMLHDEYNNRLIVNNIMDDDMIHCINAVENQEQLLSRIAEIRKDYYRSLTITNGEPNAQIKFLNGWINRVDDCLKVDI
>WP_097316298.1
KQLTGRYNYRVFTQYSSKVWGESLDFEEQPELVSSSIKQAVRSALFFWDGHELYKKADGGITRAASDAITDVVNAGTDSRTLRYNNLIRFSHEKIFDDVF
>WP_097498469.1
RYSFPDFSPSNQDLGCIALIAGRKALDVVMQGKISEAIHLCRIEWASLPGSPHGQPTANKKMIMEKYELYLAEEKEGKTSLHATTEKIVKFIEGNYPEYL
>WP_097509797.1
GIHLTGKTNYQGFSDYYKKHWGDDIDFVKNPSLLEEGIYCVRSAVYFWLREKLYDLADQGDTGSIVDKITAKVNLHTTSYAKRREHFERIKSTNVFTDAF
>WP_097513094.1
YLKMNLDSEDKDMGNVSFFIETIIADINRNVRSVYSGGNLVWHNDETGNPFSPGFETNDQPIFIIPDKDCFYYVETRSELSEIYKWFEQQGYSPERSPRI
>WP_097746376.1
ASKGLNFSHSLAAINDMIWSTSVQYGPTTGLISRALKGKNLETLTDADVITIVQDYKINHVEDLFPSSPTWWDDLKTRALTEKKDLLELNELNLELKNED
>WP_097762327.1
TKVALMVYDWTITSGRAVKQIRKMLHDEYNNRLIVNNIMDDDMIHCINAVEDQEQLLSRIAEIRKDYYRSLTITNGEPNAQIKFLNGWINRVDDCLKVDI
>WP_099258313.1
GRGMIQLTGKDEYRYFTNMHNKKNPSDRQDFVVAPDSVISNVEYGVESAFSFWVSKGLNLSAKSLSVYDVTYKVNGGYNGCDDRRARFNKVAKLLNINKD
>WP_099258506.1
GRGMIQLTGKDEYRYFTNMHNKKNPSDRQDFVVAPDSVISNVEYGVESAFSFWVSKGLNLSAKSLSVYDVTYKVNGGYNGCDDRRARFNKVAKLLNINKD
>WP_099319732.1
GRGMIQLTGKDEYRYFTNMHNKKNPSDRQDFVVAPDSVISNVEYGVESAFSFWVSKGLNLSAKSLSVYDVTYKVNGGYNGCDDRRARFNKVAKLLNINKD
>WP_099330451.1
IQLTWKKSYQKFSEYSGVDCVNNTELVASVMSNAIKASCWFWRNNGGVHKKHNAKGDINILIDNEKNNVELVTLAVNGGQNGLSERQSYFNAIKKTWGLK
>WP_099330453.1
KLRKLLICMNDFYSTSVEYKPNLYKLAYMLATTRHETYHYITAEFFSEKPEIGGVSYFNKYDPVLAETKKRKDRAVQNGNAVQGDGFKYRGRGCVHLRGK
>WP_099330520.1
GRGMIQLTGKDEYRYFTNMHNKKNPSDRQDFVVAPDSVISNVEYGVESAFSFWVSKGLNLSAKSLSVYDVTYKVNGGYNGCDDRRARFNKVAKLLNINKD
>WP_099330556.1
IQLTWKKSYQKFSEYSGVDCVNNTELVASVMSNAIKASCWFWRNNGGVHKKHNAKGDINILIDNEKNNVELVTLAVNGGQNGLSERQSYFNAIKKTWGLK
>WP_099330557.1
KLRKLLICMNDFYSTSVEYKPNLYKLAYMLATTRHETYHYITAEFFSEKPEIGGVSYFNKYDPVLAETKKRKDRAVQNGNAVQGDGFKYRGRGCVHLRGK
>WP_099336716.1
KLRKLLICMNDFYSTSVEYKPNLYKLAYMLATTRHETYHYITAEFFSEKPEIGGVSYFNKYDPVLAETKKRKDRAVQNGNAVQGDGFKYRGRGCVHLRGK
>WP_099336726.1
GRGMIQLTGKDEYRYFTNMHNKKNPSDRQDFVVAPDSVISNVEYGVESAFSFWVSKGLNLSAKSLSVYDVTYKVNGGYNGCDDRRARFNKVAKLLNINKD
>WP_099349958.1
IQLTWKKSYQKFSEYSGVDCVNNTELVASVMSNAIKASCWFWRNNGGVHKKHNAKGDINILIDNEKNNVELVTLAVNGGQNGLSERQSYFNAIKKTWGLK
>WP_099349983.1
KLRKLLICMNDFYSTSVEYKPNLYKLAYMLATTRHETYHYITAEFFSEKPEIGGVSYFNKYDPVLAETKKRKDRAVQNGNAVQGDGFKYRGRGCVHLRGK
>WP_105461200.1
LVKAYTLDKKAALKSASWGKFQILASNYATAGYASPEDFVFALSKSEKNQLKAFVSFIKADRVLLHSIRTKDWLSFAQRYNGPRQKGYDLKMERNYNASL
>WP_105477349.1
RYSFPDFSPSNQDLGCIALIAGRKALDVVMQGKISEAIHLCRIEWASLPGSPHGQPTANKKMIMEKYELYLAEEKEGKTSLHATTEKIVKFIEGNYPEYL
>WP_105485496.1
LVKAYTLDKKAALKSASWGKFQILASNYATAGYASPEDFVFALSKSEKNQLKAFVSFIKADRVLLHSIRTKDWLSFAQRYNGPRQKGYDLKMERNYNASL
>WP_105495317.1
RYSFPDFSPSNQDLGCIALIAGRKALDVVMQGKISEAIHLCRIEWASLPGSPHGQPTANKKMIMEKYELYLAEEKEGKTSLHATTEKIVKFIEGNYPEYL
>WP_108090449.1
DADRYFYLDLIRFENGVKRDVGVKLFQYEFDALVSLLFNCGEFFFAANGAPNLLRLVNSEKYEEAVNEFLDITNGGDPGLAKRRVSENNMFLNGIYDSAH
>WP_109863011.1
ITPARADELFEERLPTYVNELKRSVTVNLYQHEFDALVSLLFNIGSLRKAPLLKSKLNSGDYAGAADEFLDITNGDTAGLKIRRRKEWNLFNNNVYDSSH
>WP_111951156.1
GIHLTGKTNYQGFSDYYKKHWGDDIDFVKNPSLLEEGIYCVRSAVYFWLREKLYDLADQGDTGSIVDKITAKVNLHTTSYAKRREHFERIKSTNVFTDAF
>WP_111986312.1
LVKAYTLDKKAALKSASWGKFQILASNYATAGYASPEDFVFALSKSEKNQLKAFVKFIKADRVLLHSIRTKDWLSFAQRYNGPRQKGYDLKMERNYNASL
>WP_112022769.1
GIHLTGKTNYQGFSDYYKKHWGDDIDFVKNPSLLEEGIYCVRSAVYFWLREKLYDLADQGDTGSIVDKITAKVNLHTTSYAKRREHFERIKSTNVFTDAF
>WP_112041973.1
KQLTGRYNYRVFTQYSSKVWGESLDFEEQPELVSSSIKQAVRSALFFWDGHELYKKADGGITRAASDAITDVVNAGTDSRTLRYNNLIRFSHEKIFDDVF
>WP_112793980.1
TKVALMVYDWTITSGRAVKQIRKMLHDEYNNRLIVNNIMDDDMIHCINAVEDQEQLLSRIAEIRKDYYRSLTITNGEPNAQIKFLNGWINRVDDCLKVDI
>WP_112794262.1
RYSFPDFSPSNQDLGCIALIAGRKALDVVMQGKISEAIHLCRIEWASLPGSPHGQPTANKKMIMEKYELYLAEEKEGKTSLHATTEKIVKFVEGNYPEYL
>WP_115423830.1
RYSFPDFSPSNQDLGCIALIAGRKALDVVMQGKISEAIHLCRIEWASLPGSPHGQPTANKKMIMEKYELYLAEEKEGKTSLHATTEKIVKFVEGNYPEYL
>WP_125366796.1
GFLAKHGISITHKRAAIHDMIWSTSVQYGPYTNLIVKAVAGLSFDSATDVQIITAVQDYKHDNVETKFRSSPTLWPGLKARAISEKAKLLKLERDNYEVE
>WP_126723076.1
TKVALMVYDWTITSGRAVKQIRKMLHDEYNNRLIVNNIMDDDMIHCINAVENQEQLLSRIAEIRKDYYRSLTITNGEPNAQIKFLNGWINRVDDCLKVDI
>WP_127133435.1
IQLTWKKSYQKFSEYSGVDCVNNTELVASVMSNAIKASCWFWRNNGGVHKKHNAKGDINILIDNEKNNVELVTLAVNGGQNGLSERQSYFNAIKKTWGLK
>WP_127133436.1
KLRKLLICMNDFYSTSVEYKPNLYKLAYMLATTRHETYHYITAEFFSEKPEIGGVSYFNKYDPVLAETKKRKDRAVQNGNAVQGDGFKYRGRGCVHLRGK
>WP_127677884.1
RYSFPDFSPSNQDLGCIALIAGRKALDVVMQGKISEAIHLCRIEWASLPGSPHGQPTANKKIIMEKYEFYLAEENEGKTSLHATTEKIVKFIESNYPEYL
>WP_127766476.1
YLKINLDSEDKDMGNVSFFVETIIADINRNVRSVYSGGNLVWHNDETGNPFSPGFETNDQPIFIIPDKDCFYYVETKSELSEIYKWFELQGYSPERSPRI
>WP_129996770.1
DVNAQYDEAMQDKIFEEYLIKIKRESIINYLDGNGSVEDAIYAWAMEFASAGVRKGKIISKGRTAHIEGVSYYSGDGLNRSHIMPDEMVSILEVSKNGKK
>WP_130560446.1
ITPARADELFEERLPTYVNELKRSVTVNLYQHEFDALVSLLFNIGSLRKAPLLKSKLNSGDYAGAADEFLDITNGDTAGLKIRRRKEWNLFNNNVYDSSH
>WP_131078542.1
KQLTGRSNYRQFATAHQKIWGDFVDFEADPDKVNEPLYAVRSALYFWVDHKLYLKADNGITEEVADSITKVINSGTDSYSQRWGFVKQIWDERIFKDAYQ
>WP_131078613.1
DIRYHSHALNDVVWSTAVQHGGSSDIIAYCIKSLGVPNAETRDYDKKLIEAIYDERGRKDGKGILVHFKSASADQRDGVEKRYKSERLTAQKELEDEKDY
>WP_131083963.1
RTANSLAPAGYATHKISDYIRSNLGKAVVLDHHVNRPGYVERDFGAALDTFFSRNPTVSRDPGTWGTQHSIHEYSILDIYGNSRVMTDAGARYSSLKAKL
>WP_131085521.1
DIRYHSHALNDVVWSTAVQHGGSSDIIADCIKSLGLPNAETRDYDKKLIEAIYDERGRKDGKGILVHFKSASADQRDGVEKRYKSERLTAQKELEDEKDY
>WP_131348871.1
KQLTGRANYMKLTAWHRAHQEEWLADDSDFEKAPELLLQPKYAVRSAAFFWISNKLYLKADRGSAESVVDSITDVINFHTNSRNARKKNFREIIDRGDLK
>WP_132718620.1
KQLTGRSNYRQFATAHQKIWGDFVDFEADPDKVNEPLYAVRSALYFWVDHKLYLKADNGITEEVADSITKVINSGTDSYSQRWGFVKQIWDERIFKDAYQ
>WP_133142149.1
LVKAYTLDKKAALKSASWGKFQILASNYATAGYASPEDFVFALSKSEKNQLKAFVSFIKADRVLLHSIRTKDWLSFAQRYNGPRQKGYDLKMERNYNASL
>WP_134235416.1
KQLTGRYNYRVFTQYSSKVWGESLDFEEQPELVSSSIKQAVRSALFFWDGHELYKKADGGITRAASDAITDVVNAGTDSRTLRYNNLIRFSHEKIFDDVF
>WP_137230009.1
VIALGANHLNKKSLDDAFIFEQSSVYQNKIYSLAWGLWHDPSSNRSGTDKNREEALKGYKRAKELIVASPFPVSTSHKKIYGIEYINVLGFVNHRIEALQ
>WP_137487484.1
RYSFPDFSPSNQDLGCIALIAGRKALDVVMQGKISEAIHLCRIEWASLPGSPHGQPTANKKMIMEKYELYLAEEKEGKTSLHATTEKIVKFIEGNYPEYL
>WP_137499789.1
ITPARADELFEERLPTYVNELKRSVTVNLYQHEFDALVSLLFNIGSLRKAPLLKSKLNSGDYAGAADEFLDITNGDTAGLKIRRRKEWNLFNNNVYDSSH
>WP_137508508.1
LVKAYTLDKKAALKSASWGKFQILASNYATAGYASPEDFVFALSKSEKNQLKAFVSFIKADRVLLHSIRTKDWLSFAQRYNGPRQKGYDLKMERNYNASL
>WP_137520925.1
RYSFPDFSPSNQDLGCIALIAGRKALDVVMQGKISEAIHLCRIEWASLPGSPHGQPTANKKMIMEKYELYLAEEKEGKTSLHATTEKIVKFIEGNYPEYL
>WP_137547131.1
SDHPNIIITRGTLKSSAAGAYQVMGYTWNDPNMLSYRKKYGIVDFSPKSQDEFCVLILKYKRKGALKLIIDGDIDGALDILSYEWASLPPARYPQPTNQE
>WP_137587849.1
YCQKVVDIYPQAINLPPDSAGAMLSLIYNRGASLALPKPNDPIDSRREMREIRDDFAQGNEIKIPSRLRSMKRLWSNQRGLIRRREGEAQLIENDLGKDD
>WP_137594902.1
YCQKVVDIYPQAINLPPDSAGAMLSLIYNRGASLALPKPNDPIDSRREMREIRDDFAQGNEIKIPSRLRSMKRLWSNQRGLIRRREGEAQLIENDLGKDD
>WP_149507768.1
YRGRGLIQLTGKAMYRNYMNYHNNALPADQKDFISIPDLISSELRYGVESAFWYCNANNFSAAADADDLTKTTIIVNGGENGMPDRRTRLNSLKNIMGIN
>WP_153476802.1
LTHYETYKSCADATGLKIDSNPELLETDYAAAIESALWFWKTRNIGLIADDTSHSGDTAVTAVTKPINTGLAGLSDRQKYKKEISPIFNEEFNSGCTKND
>WP_163363089.1
CVHLTWKNNYQKAKGKFEIDYVNQPELASDFKHAVPIMIWGMEDGLFTGKKLSSYINNSGIDYEGARKIINGSDQKVLIASYAMKFQTILEETSSIPKGF
>WP_165892181.1
VRRRLEIKDFTPESQDKFCVALLKYKVRGKTLDAIMNGNSQEAIENSSWEWASLPPGRYGQPIESMSQALSSYEKFLKEELSGSSDLHLKPGFLREFSDT
>WP_167852933.1
MYGIGALDGRAVETGSKMAKRMGWTTPEKAIDGGAAWIASHYIKAKQNTLYKMRWNPEKPGTHQYATAANWALAQSKLLKRECDLFPDVTLPLDIPVYKK
>WP_168409998.1
IQLTWKKSYQKFSEYSGVDCVNNTELVASVMSNAIKASCWFWRNNGGVHKKHNAKGDINILIDNEKNNVELVTLAVNGGQNGLSERQSYFNAIKKTWGLK
>WP_168421795.1
KLRKLLICMNDFYSTSVEYKPNLYKLAYMLATTRHETYHYITAEFFSEKPEIGGVSYFNKYDPVLAETKKRKDRAVQNGNAVQGDGFKYRGRGCVHLRGK
>WP_168428830.1
KLRKLLICMNDFYSTSVEYKPNLYKLAYMLATTRHETYHYITAEFFSEKPEIGGVSYFNKYDPVLAETKKRKDRAVQNGNAVQGDGFKYRGRGCVHLRGK
>WP_181631881.1
SANLLFDSDLVRFEQGVKNVVSVKLYQHEFDALVSLLFNCGESFFRLGKAPLLIDSLNREDYSGVAEQFLDITNGGEDGLVKRRNAEYNIFREAVYNAEH
>WP_181637571.1
SANLLFDSDLVRFEQGVKNAVSVKLYQHEFDALVSLLFNCGESFFRLGKAPLLIDSLNREDYSGVAEQFLDITNGGEDGLVKRRNAEYNIFREAVYNAEH
>WP_182014669.1
TTKLSKMTHVEQMDYVKKYFNMQAANFNYPTKEWSLGDVYLSIFTPSAMLIKDSDTVYAKGQRAYAVNLFHDRNKDGKITKAEIVKNIEGFYKDGFKYAG
>WP_182015450.1
ITVTEADDLFESRIPGFVSELKSSVSSDLYQYEFDALISLLFNMGSMSKAPLLTAKLNQKDYAGAADEFSDITNGGVSGLVKRRQKERSLFLQGIYDSSH
>WP_187514807.1
KGTYNAYKEYSGSDVVSNPMKVAEDLATAVSTAFWFWAKFKGEDLNRKIDRYYEEGAKSGLNSEALDDDVVRRLTKIINGGDRGLSERQNLLKKIKKEMQ
>WP_192072756.1
GRGMIQLTGKDGYQYFTNIHNKKNPSDNQDFVATPDLVISNLEYGVESAFSFWVSKKLNVLAKSLNVYDVTFKVNGGHNGYDDRRIRFNKVAELININKD
>WP_197980991.1
YGRGYVQITWDYNYKAYSEKLGVDLFSQPDKALEPNNALFILIDGFKNGVFTGKKLSNYVNHIESDFFNARKCINGLDHAEQIKEFANEFLTKLDSGELK
>WP_201792539.1
LEQQEKLFSIIYPKYIARAISNYNKWTNGVSGAKPWDDLDSRIQEVLVDFVYQGFTKGPKPMLAGANNSKKELIDYIKNTPAISQYEPGRHRADYLESEK
>WP_201792642.1
LEQQEKLFSIIYPKYISRAISNYNKWTNGVSGAKPWDDLDSRIQEVLVDFVYQGFTKGPKPMLAGANNSKKELIDYIKNTPAISQYEPGRHRADYLESEK
>WP_204162476.1
KLRKLLICMNDFYSTSVEYKPNLYKLAYMLATTRHETYHYITAEFFSEKPEIGGVSYFNKYDPVLAETKKRKDRAVQNGNAVQGDGFKYRGRGCVHLRGK
>WP_204360419.1
LEQQEKLFSIIYPKYIARAISNYNKWTNGVSGAKPWDDLDSRIQEVLVDFVYQGFTKGPKPMLAGANNSKKELIDYIKNTPAISQYEPGRHRADYLESEK
>WP_206737114.1
PAIINYLEGNGSVEDAIYDWAKEFASAGVRKGKEISRSKTEFEKNDDGSFKRDKNNKKIGVRRYAQSEGVSYYSGDGINKAHIKPDDMVRVLEESKNESS
>WP_207220714.1
FRGRGLIQITGYEKYHGFMTDYSEHWQGPSPDTVTDPDEVNEMPYAIRSALWFWIKYKPYNADKGRGYDDVADVTSVVNGGDMGLAERQAAYKICEKVFL
>WP_207306779.1
DIRYHSHALNDVVWSTAVQHGGSSDIIADCIKSLGLPNAETRDYDKKLIEAIYDERGRKDGKGILVHFKSASADQRDGVEKRYKSERLTAQKELEDEKDY
>WP_220131145.1
ITKNKADELFDERVVSYVSELKRTVSVALYQYEFDALISLLFNMGSMSKAPMLNAKLNKRDYFGASNEFLDITNGGVAGLVKRRRQEQNIFLNNDYDSSH
>WP_223386117.1
IQLTWKKSYQKFSEYSGVDCVNNTELVASVMSNAIKASCWFWRNNGGVHKKHNAKGDINILIDNEKNNVELVTLAVNGGQNGLSERQSYFNAIKKTWGLK
>WP_223414812.1
KLRKLLICMNDFYSTSVEYKPNLYKLAYMLATTRHETYHYITAEFFSEKPEIGGVSYFNKYDPVLAETKKRKDRAVQNGNAVQGDGFKYRGRGCVHLRGK
>WP_223564071.1
IQLTWKNNYRRFSSYSGVDCVANSELVASVMSNAIKASCWFWRNNGGVHKKYDARGDVNILIDSEKNNVELITLAVNGGKNGLAERQGYFDAIKKEWGLE
>WP_223564252.1
YERGYVQITWDYNYKAYSEKLGVDLFSQPDKALEPNNALFILIDGFKNGVFTGKKLSNYVNHIESDFFNARKCINGLDHAEQIKEFANEFLTKLDSGELK
>WP_224476443.1
MKQLTFKNNYRSFTNYHERVWGERVDFESKPDLLVETVYAARSALYFWDQNNLFDRADKGISREVSDSITRIVNRYDNHYEDRYNNLIRFLQEGIFDEIF
>WP_227118999.1
KLRKLLICMNDFYSTSVEYKPNLYKLAYMLATTRHETYHYITAEFFSEKPEIGGVSYFNKYDPVLAETKKRKDRAVQNGNAVQGDGFKYRGRGCVHLRGK
>WP_227438905.1
GMDVKWLKVPKGQLTFDAEGNDTDSSAWFSRKIHWPGGVSGVTIGRGYDLGQQSSSSVDLHQVGIVGPLQEWVSGSQGLSGIDARTRFNSAPGNMVRLHG
>WP_228303768.1
LHNAENKVVTDTGIKIKDFVKSNFGRAVVLDHSVNRPGYVVPDFKKAIENFHANNPTLSLEPQTWGSQSASNESKLLEEYKLTRRMTDSTLRYNSLKAKL
>WP_228303769.1
YGRGYVQITWDYNYQTYSDKLGVDLINNPDLALEPNNSLFILVDGFKNGVFTGKTIYDYINEVKTDFYNARRCINGLDHAEEIKHSAEAFLERLNAGEIS
>WP_228312507.1
GRGMIQLTGKDGYQYFTNIHNKKNPSDNQDFVATPDLVISNLEYGVESAFSFWVSKKLNVLAKSLNVYDVTFKVNGGHNGYDDRRIRFNKVAELININKD
>WP_232487156.1
VLLFNLIYPGYVERTIDNYNKWTSSDLGRIRWPDLKLVIREILVDFVYQGFTKGPNPMRAGMNNNIDELIRYIENTPAIKQYEDGRHRALYLKKHKREIL
>WP_233700467.1
LTHYETYKSCADATGLKIDSNPELLETDYAAAIESALWFWKTRNIGLIADDTSHSGDTAVTAVTKPINTGLAGLSDRQKYKKEISPIFNEEFNSGCTKND
>WP_234626310.1
RYSFPDFSPSNQDLGCIALIAGRKALDVVMQGKISEAIHLCRIEWASLPGSPHGQPTANKKMIMEKYELYLAEEKEGKTSLHATTEKIVKFIEGNYPEYL
>WP_236277340.1
ALYEKKHVTFASGTPALSQGSKNNLKKILESINDFYPKHPEYKPNLYGISYMLATTRHETYHFPTSEYFSEQPEVGCMSYFNKYDPVLAGTQALKKQSIS
>WP_236942926.1
TSKLAAMTHVEQMDYVKKYFEMQANNFNYPTNKWSLGDVYLSIFTPAAMLLKDTDIVYSSGQRGYAVNQFHDRDKDGKIIKSEIVKNIEEFYAKGFNYEG
>WP_237384788.1
YHESDHFNTTIEYASGLDYDLSKYPTSVCDVNSSEYDKKKCRRRNQIIQEGNTTIGDGPTYKGKGIIQLTWKGTYNAYKEYSGSDVVSNPMKVAEDLGNL
>WP_239101930.1
SLHAEHLNKKNEAGTYPFTISEIYNSKIYSFGWGLWHDPGSRRQGTEKNKDKALAGYKRAKELINANPFPARQAHRKIYGVEYQEVLNYIDGRITALEVS
>WP_240152616.1
CVHLTWKNNYQKAQDKFGVNFVSIPDLAGNFEYAVPIMVWGMEEGMFSGKKLKSYISSSGINYTGARYVINGQDQAPLISSYAKRFEAILEKTSTSPQGF
>WP_240769897.1
CVHLTWKNNYKKAQDKFDVNFVDSPDLAGDFKYAVPIMIWGMEEGMFSGKKLNGYINAGEINYVGSRYIINGQDQAPLIASYAKRFEAILEQTSSASKGF
>WP_241442770.1
KGTYNAYKEYSGSDVVSNPMKVAEDLATAVSTAFWFWAKFKGEDLNRKIDRYYEEGAKSGLNSEALDDDVVRRLTKIINGGDRGLSERQNLLKKIKKEMQ
>WP_241442772.1
YRGRGLIQLTGKAMYRNYMNYHNNALPADQKDFISSPDLISSELRYGVESAFWYCNANNFSAAADADDLTKTTIIVNGGENGMPDRRKRLDSLKSIMGIN
>WP_242462213.1
SLHAEHLNKKNEDGTYPFTSSEIYNSKIYSFGWGLWHDPGSRRHGTDKNKDKALAGYKRAKELINASPFPVRQAHRKIYGVEYQEVLNYINGRITALEVS
>WP_242514480.1
DIRYHSHTINDVVWSTAVQHGPSNNIIINAIKTVGGDVSESKVYDQQLISAIYDERGKKNSEGNLTYFSKNSTAVQDGVSARFVSEKKEALGRLKNENDY
>WP_242514481.1
CVHLTWKNNYQKAKDKFSVDFINQPDLAGDFKYSVPIMVWGMEGGIFTGKSISTYINSSNVSYESARKVINGSDQKALVASYAERFQSILEKTSLAPKDF
>WP_242628802.1
YRGRGLIQLTGKAMYRNYMNYHNNVLPADQKDFISSPDLISSELRYGVESAFWYCNANNFSAAADADDLTKTTIIVNGGENGMPDRRKRLDSLKSIMGIN
>WP_242671616.1
ILLFNLIYPGYVERTIDNYNKWTSSDLGRICWPDLKLVIREILVDFVYQGFTKGPNPMRAGMNNNIDVLIRYIENTPAIKQYEDGRHRALYLKKHKREIL
>WP_242672496.1
ILLFNLIYPSYVEKTINNYNKWTLGEPGKVSWLDLSLVIREILVDFVYQGFTKGPNPMRAGMNNNIDELIRYIEKTPDIKQYEDGRHRALHLKKHKREAL
>WP_244568346.1
MKQLTFKNNYRSFTNYHERVWGERVDFESKPDLLVETVYAARSALYFWDQNNLFDRADKGISREVSDSITRIVNRYDNHYEDRYNNLIRFFQEGIFDEIF
>WP_244568347.1
RYSFPDFSPSNQDLGCIALIAGRKALDVVMQGKISEAIHLCRIEWASLPGSPHGQPTANKKMIMEKYELYLAEEKEGKTSLHATTEKIVKFIEGNYPEYL
>WP_244581361.1
LVKAYTLDKKAALKSASWGKFQILASNYATAGYASPEDFVFALSKSEKNQLKAFVSFIKADRVLLHSIRTKDWLSFAQRYNGPRQKGYDLKMERNYNALL
>WP_244588159.1
TSKLAAMTHVEQMDYVKKYFEMQANNFNYPTNKWSLGDVYLSIFTPAAMLLKDTDIVYSSGQRGYAVNQFHDRDKDGKIIKSEIVKNIEEFYAKGFNYEG
>WP_244588311.1
MKQLTFKNNYRSFTNYHERVWGERVDFESKPDLLVETVYAARSALYFWDQNNLFDRADKGISREVSDSITRIVNRYDNHYEDRYNNLIRFFQEGIFDEIF
>WP_244588819.1
RYSFPDFSPSNQDLGCIALIAGRKALDVVMQGKISEAIHLCRIEWASLPGSPHGQPTANKKMIMEKYELYLAEEKEGKTSLHATTEKIVKFIEGNYPEYL
>WP_244596896.1
ALGTTINELASMTSVEQMDYVEKYFKPYTGKIKTIEDVYMVIFCPRAVGKPNSYILYNEGRSYDDNKGLDLNKDNAITKYEAGFKVREKLKLGMKDGYRG
>WP_244598980.1
RYSFPDFSPSNQDLGCIALIAGRKALDVVMQGKISEAIHLCRIEWASLPGSPHGQPTANKKMIMEKYELYLAEEKEGKTSLHATTEKIVKFIEGNYPEYL
>WP_248063156.1
CVHLTWKSNYKKAQDKFGVNFVDSPDLAGDFKYAVPIMAWGMEEGMFSGKKLNDYINAGEVNYVGSRYIINGQDQAPLIASYAKRFEAILEKTSSASKGF
>WP_248078829.1
FGIKAKSGQEFVEIWTTEHINGSNIKIKDKFAAYNSFEESIADRTRFLTENKRYASLFESYDPEKWAHGLQDKGYATDPNYASKLISIMKGSYMKGRGLK
>WP_248408337.1
IQLTWKKSYQKFSEYSGVDCVNNTELVASVMSNAIKASCWFWRNNGGVHKKHNAKGDINILIDNEKNNVELVTLAVNGGQNGLSERQSYFNAIKKTWGLK
>WP_248725360.1
TKIALMVYDWTITSGRAVTQIRKMLHNEYNPNLVVSNTMDDDMIHCINAIEDQEQLLLRIAEIRKDYYRSLTITDGVPNTQVRFLNGWINRVNDCLRIDI
>WP_248766530.1
RQLRAMDHVEQMEYVKKYFKMQANNVGVPTEQWTLEDVYYSIFRPKTILLGSNDIVYQRSDGDYYSKNLYHDRNSDGKITKNEIAENIRVNYKLGIPEAG
>WP_249820885.1
MKQLTFKNNYRSFTNYHERVWGERVDFESKPDLLVETVYAARSALYFWDQNNLFDRADKGISREVSDSITRIVNRYDNHYEDRYNNLIRFFQEGIFDEIF
>WP_249825174.1
MKQLTFKNNYRSFTNYHERVWGERVDFESKPDLLVETVYAARSALYFWDQNNLFDRADKGISREVSDSITRIVNRYDNHYEDRYNNLIRFFQEGIFDEIF
>WP_249941781.1
TKVALMVYDWTITSGRAVKQIRKMLHDEYNNRLIVNNIMDDDMIHCINAVEDQEQLLSRIAEIRKDYYRSLTITNGEPNAQIKFLNGWINRVDDCLKVDI
>WP_249941892.1
LVKAYTLDKKAALKSASWGKFQILASNYATAGYASPEDFVFALSKSEKNQLKAFVKFIKADRVLLHSIRTKDWLSFAQRYNGPRQKGYDLKMERNYNASL
>WP_249941895.1
MKQLTFKNNYRSFTNYHERVWGERVDFESKPDLLVETVYAARSALYFWDQNNLFDRADKGISREVSDSITRIVNRYDNHYEDRYNNLIRFFQEGIFDEIF
>WP_250113606.1
MKQLTFKNNYRSFTNYHERVWGERVDFESKPDLLVETVYAARSALYFWDQNNLFDRADKGISREVSDSITRIVNRYDNHYEDRYNNLIRFFQEGIFDEIF
>WP_250188223.1
PAFINYLEGDGSAEDAIYAWAKEFASAGVRKGKSISPKKEPVLDANGLPVYENGKKKYRLVPRVAEVEGESYYSGDGLNKAHLLPDTMIKALEDSKNGMQ
>WP_250189063.1
RYSFPDFSPSNQDLGCIALIAGRKALDVVMQGKISEAIHLCRIEWASLPGSPHGQPTANKKMIMEKYELYLAEEKEGKTSLHATTEKIVKFIEGNYPEYL
>WP_250264064.1
NGYTDRLKYFRTAVSVLKADHLSSKMKDGEFLFEDSEIYNYRVYAYSWGRYHDPLQTGVVGTGKDKSESLKAYQRALTLYQGKNDTKKVNAIREKIEALR
>WP_250693977.1
NGYTDRLKYFRTAVSVLKADHLSSKMKDGEFLFEDSEIYNYRVYAYSWGRYHDPLQTGVVGTGKDKSESLKAYQRALTLYQGKNDTKKVNAIREKIEALR
>WP_252147413.1
LVKAYTLDKKAALKSASWGKFQILASNYATAGYASPEDFVFALSKSEKNQLKAFVSFIKADRVLLHSIRTKDWLSFAQRYNGPRQKGYDLKMERNYNASL
>WP_252344110.1
NGYTDRLKYFRTAVSVLKADHLSSKMKDGEFLFEDSEIYNYRVYAYSWGRYHDPLQTGVVGTGKDKSESLKAYQRALTLYQGKNDTKKVNAIREKIEALR
>WP_252356225.1
YCQKVVDIYPQAINLPPDSAGAMLSLIYNRGASLALPKPNDPIDSRREMREIRDDFAQGNEIKIPSRLRSMKRLWSNQRGLIRRREGEAQLIENDLGKDD
>WP_257211041.1
KLRKLLICMNDFYSTSVEYKPNLYKLAYMLATTRHETYHYITAEFFSEKPEIGGVSYFNKYDPVLAETKKRKDRAVQNGNAVQGDGFKYRGRGCVHLRGK
>WP_257211042.1
GMRRIFGCIKGPKHYNKTNDDCDLGRLRNKLWTNESIYAHHPENLANYVYAGRMGNDDETSGDGYMYRGRGMIQLTGKDEYRYFTNMHNKKIRLIGRILL
>WP_257211060.1
KLRKLLICMNDFYSTSVEYKPNLYKLAYMLATTRHETYHYITAEFFSEKPEIGGVSYFNKYDPVLAETKKRKDRAVQNGNAVQGDGFKYRGRGCVHLRGK
>WP_257211079.1
KLRKLLICMNDFYSTSVEYKPNLYKLAYMLATTRHETYHYITAEFFSEKPEIGGVSYFNKYDPVLAETKKRKDRAVQNGNAVQGDGFKYRGRGCVHLRGK
>WP_257211224.1
KLRKLLICMNDFYSTSVEYKPNLYKLAYMLATTRHETYHYITAEFFSEKPEIGGVSYFNKYDPVLAETKKRKDRAVQNGNAVQGDGFKYRGRGCVHLRGK
>WP_257211291.1
VKSLGAEHLNKKCESKRFSFEASSVYQSKVYALAWGLWHDPASNRNGVDKDSEEALKGYQRAKELISSSPFPVNRPHVKIYGIEYAHVLDYVNQRIEGLQ
>WP_257212210.1
KLRKLLICMNDFYSTSVEYKPNLYKLAYMLATTRHETYHYITAEFFSEKPEIGGVSYFNKYDPVLAETKKRKDRAVQNGNAVQGDGFKYRGRGCVHLRGK
>WP_257213034.1
GVYIYVENNYQKAQDKFGVNFVSIPDLAGNFEYAVPIMVWGMEEGMFSGKKLKSYISSSGINYTGARYVINGQDQAPLISSYAKRFEAILEKTSTSPQGF
>WP_257213059.1
KLRKLLICMNDFYSTSVEYKPNLYKLAYMLATTRHETYHYITAEFFSEKPEIGGVSYFNKYDPVLAETKKRKDRAVQNGNAVQGDGFKYRGRGCVHLRGK
>WP_257213587.1
KLRKLLICMNDFYSTSVEYKPNLYKLAYMLATTRHETYHYITAEFFSEKPEIGGVSYFNKYDPVLAETKKRKDRAVQNGNAVQGDGFKYRGRGCVHLRGK
>WP_257811975.1
KASTLSALDALIRRIGDIIASGEGGYEAYNTGTKDVPGKVVGHSYAHGGPAGPVTSKTINEILATEPLSGTNTNRMFATGKYQTTFDTLRGQFKNPAQLV
>WP_257820065.1
HGPAPYYGWTPDFYSEPPTGTWSAFEGAGLSGVGGNAQVTDRKKVFVVVSSVRVGMEFKAKYIVHYNGNYARWFSTDANAQAVYRKTLESITPKIVNSFH
>WP_257820347.1
RMFRDFLFDKAGGGKLAAFVKHGKGTIDDAVFGASQEWASIATPAGYPTNKVKRNPDGSKVVTLSDGTLTYFQNEGAANKASMTSTQKLRDILAEIQGSR
>WP_257835424.1
FRDDRIALMTYDWTITSGGAVTQIQKMLNSKYGAGVGEDGGLGPNTIKAINAVQDQDQLLQDIAEIRRKYYRMLVDNDSSQVVFLKGWLGRVDDCLQVKL
>WP_258994849.1
SLHAEHLNKKNEAGTYPFTISEIYNSKIYSFGWGLWHDPGSRRQGTEKNKDKALAGYKRAKELINANPFPARQAHRKIYGVEYQEVLNYIDGRITALEVS
>WP_260466993.1
NGYTDRLKYFKTAVSVLKAEHLSSKMTDGVFLFEDSEIYNYRVYAYSWGRYHDPLQVRVVGTGKDKTEALKAYQRALTLYQSKNDTRKVDAINEKIDALR
>WP_264071304.1
IQLTWKKSYQKFSEYSGVDCVNNTELVASVMSNAIKASCWFWRNNGGVHKKHNAKGDINILIDNEKNNVELVTLAVNGGQNGLSERQSYFNAIKKTWGLK
>WP_277972598.1
HFLFNAVYDHLYSVTKRVVAKGANIDGHQISVNLEDYSQKVQDVLVDLAFRGDNSSRTRQYFMKDLKSGEGDFKVNISNSHWKSSFGVPTQRFNERKGYL
>WP_279271572.1
KQVIFPLTVKPENDPGHIWSHYDWRNMHQSNMAAYGTNRNGGARKHAARDLYTKPYEKVVAICDGIVLDSRGFYCKTNQVTIKHLRKVRISRSFLPKLTR
>WP_304481881.1
QNAECTCGGCLGKVFSRYKWVRKRKNSPDTTYYGPVYQGTKKLDKFIGWDDLISSDLPPPSVPVITDKALGRRLLRRWFVVYGSWRRTVPAGCDHNCYAA
>WP_304532356.1
IRSAIAKKPTGYNNSASDFFQTKLGRALVLDHDVNAPGNVSRDLKRSIETLLNRHPGLSADPGQWGASHAQYETELIEIYGPSRNMNSPQERYNRLKELL
>WP_304532359.1
KGTYNAYKEYSGSDVVSNPMKVAEDLATAVSTAFWFWAKFKGEDLNRKIDRYYEEGAKSGLNSEALDDDVVRRLTKIINGGDRGLSERQNLLKKIKKEMQ
>WP_002439459.1
GFLAKHGISITHKRAAIHDMIWSTSVQYGPYTNLIVKAVAGLSFDSATDVQIITAVQDYKHDNVETKFRSSPTLWPGLKARAISEKAKLLKLENDNYEVE
>WP_002440979.1
KQLTGRYNYRVFTQYSSKVWGESLDFEEQPELVSSSIKQAVRSALFFWDRYELYKKADGGVTRAASEAITDVVNSGTDSRALRYNNLIRFSHEKIFGDVF
>WP_014715900.1
HFLFNAVYDHLYTVTKRVVAKGAIIDGHQISVNLEDYSQKVQDVLVDLTFRGDNSLRTRQYFMKDLKAGEVDFKANISNPYWKSSFGVPVQRFNERKGYL
>WP_014715906.1
RLHYAENGSVGNGLKIKDYAKSNFGRALVLDESVNRPANVTADFKKAIKNFHSHNPSINPDPKMWGAQHERNESLLLDEYRLTRRMTDSTKRYNQLKAKL
>WP_014715907.1
GIHLTGKVNYQGFSDYYKKNWGTDVDFINNPSMLEKGTYCVRSAVYFWLREKLYELADQGDTGAVVDKITAKVNLYTTSYEKRRGHFEKIKSTNVFADAF
>WP_023290564.1
AAVDGNAVGGGKATAYSRGWFSPELAIRGGAEWISQKFVHQKQNTLYKMRWNPLRPASHQYATAVNWPEHIAARMYEICGDYHEFDNELIFDVPVYKGSN
>WP_023316941.1
ITRARADELFEERLPTYVNELKSSVTVNLYQYEFDALVSLLFNLGSLRKAPLLKSKLNSGDYAGAADEFLDITNDGTTGLVTRRRKEWDLFNNNIYDSSH
>WP_025368037.1
RYSFSDFSQSNQDLGCIALIAGRKALDAVMQDKISEAIHLCRIEWASLPGSPHGQPTANKKMIMEKYEVYLAEEKLGKTSLHATSEEMTKFIEDNYPEYL
>WP_032175867.1
MKQLTFKNNYRSFTNYHERVWGERVDFESKPDLLVETVYAARSALYFWDQNNLFDRADKGISREVSDSITRIVNRYDNHYEDRYNNLIRFFQEGIFDEIF
>WP_032415061.1
ITRARADELFEERLPTYVNELKSSVTVNLYQYEFDALVSLLFNLGSLRKAPLLKSKLNSGDYAGAADEFLDITNDGTTGLVTRRRKEWDLFNNNIYDSSH
>WP_046653593.1
ERYCQIVVDIYPQAIILPPDSAGAILSLVYNRGPSLALPKPGDLIDRRREMREIRDDFEQGNIKKIPERLRSMKRLWPHQRGLGLRRDGEAKLIENEIFD
>WP_048265640.1
MKQLTFKNNYRSFTNYHERVWGERVDFESTPDLLVETVYAARSALYFWDQNNLFSSADNGISRAVSDSITRIVNLYDNHYEDRHNNLIRFLQEGIFDEIF
>WP_048332846.1
ITRARADELFEERLPTYVNELKSSVTVNLYQYEFDALVSLLFNLGSLRKAPLLKSKLNSGDYAGAADEFLDITNDGTTGLVTRRRKEWDLFNNNIYDSSH
>WP_055316471.1
IKIALMLYDWTITSGRAVTQVRKMLHNEYNINLVVSNTMDDDMIHCINAIEDQEQLLSRIAEVRKEYYRSLTITNGEPNTQVRFLTGWINRVNDCLRVNI
>WP_064114847.1
MKQLTFKNNYRSFTNYHERVWGERVDFESTPDLLVETVYAARSALYFWDQNNLFSSADNGISRAVSDSITRIVNLYDNHYEDRHNNLIRFLQEGIFDEIF
>WP_064165399.1
MKQLTFKNNYRSFTNYHERVWGERVDFESTPDLLVETVYAARSALYFWDQNNLFSSADNGISRAVSDSITRIVNLYDNHYEDRHNNLIRFLQEGIFDEIF
>WP_064190709.1
IKIALMLYDWTITSGRAVTQVRKMLHNEYNINLVVSNTMDDDMIHCINAIEDQEQLLSRIAEVRKEYYRSLTITNGEPNTQVRFLTGWINRVNDCLRVNI
>WP_064839087.1
MKQLTFKNNYRSFTNYHERVWGERVDFESTPDLLVETVYAARSALYFWDQNNLFSSADNGISRAVSDSITRIINLYDNHYEDRHNNLIRFLQEGIFDEIF
>WP_065809074.1
WASRNMAYYADNEHILERCSVNTRRNGVKIYYRSQAFWQASAAVNLPAQIDNEQYQGLNGFNERCCAYGSAIAVLTEQKFPDSNNFLVNEEPESEQLRRG
>WP_065899710.1
IKIALMLYGWTITSGRAVTQVRKMLHNEYNINLVVSNTMDDDMIHCVNAIEDQEQLLSRIAEVRKEYYRSLTITNGEPNTQVRFLTGWINRVNDCLRVNI
>WP_065907536.1
MKQLTFKNNYRSFTNYHERVWGERVDFESTPDLLVETVYAARSALYFWDQNNLFSSADNGISRAVSDSITRIINLYDNHYEDRHNNLIRFLQEGIFDEIF
>WP_070984095.1
MKQLTFKNNYRSFTNYHERVWGERVDFESTPDLLVETVYAARSALYFWDQNNLFSSADNGISRAVSDSITRIVNLYDNHYEDRHNNLIRFLQEGIFDEIF
>WP_072307926.1
FGIKAKAGQDYVENWTSEFINGRKIKIIDKFAAYSSFEESIADRARFLKENKRYASLFETDDPIKWAHGLQEKGYATNPTYAKNLIAIMKGSYMKSRGLK
>WP_077254137.1
RYSFSDFSQSNQDLGCIALIAGRKALDAVMQDKISEAIHLCRIEWASLPGSPHGQPTANKKMIMEKYEVYLAEEKLGKTSLHATSEEMTKFIEDNYPEYL
>WP_077258325.1
IGVFPGNTQNGVVVAYNKGWFSVDEAIDGGAKWISEKFVNNSKNQQNTLYKMRWNPSNPGTRQYATSINWALIQKTDMKKMFDQFPDANLRFEIPVYKKG
>WP_077259512.1
RYSFSDFSQSNQDLGCIALIAGRKALDAVMQDKISEAIHLCRIEWASLPGSPHGQPTANKKMIMEKYEVYLAEEKLGKTSLHATSEEMTKFIEDNYSEYL
>WP_077260168.1
IGVFPGNTQNGVVVAYNKGWFSVDEAIDGGAKWISEKFVNNSKNQQNTLYKMRWNPSNPGTRQYATSINWALIQKTDMKKMFDQFPDANLRFEIPVYKKG
>WP_077266248.1
YGIAAVDGNAVGGGKATAYSRGWFTPESAIRGGAEWISRAFVHKKQNTLYKMRWNPAHPASHQYATDVNWPEHISSGMYAICGDYHDYDQELIFDVPVYK
>WP_077267413.1
RYSFSDFSQSNQDLGCIALIAGRKALDAVMQDKISEAIHLCRIEWASLPGSPHGQPTANKKMIMEKYEVYLAEEKLGKTSLHATSEEMTKFIEDNYPEYL
>WP_077267875.1
RYSFSDFSQSNQDLGCIALIAGRKALDAVMQDKISEAIHLCRIEWASLPGSPHGQPTANKKMIMEKYEVYLAEEKLGKTSLHATSEEMTKFIEDNYPEYL
>WP_077268141.1
YGIAAVDGNAVGGGKATAYSRGWFTPESAIRGGAEWISRAFVHKKQNTLYKMRWNPAHPASHQYATDVNWPEHISSGMYAICGDYHDYDQELIFDVPVYK
>WP_077274118.1
RYSFSDFSQSNQDLGCIALIAGRKALDAVMQDKISEAIHLCRIEWASLPGSPHGQPTANKKMIMEKYEVYLAEEKLGKTSLHATSEEMTKFIEDNYPEYL
>WP_080823612.1
IGVFPGNTQNGVVVAYNKGWFSVDEAIDGGAKWISEKFVNNSKNQQNTLYKMRWNPSNPGTRQYATSINWALIQKTDMKKMFDQFPDANLRFEIPVYKKG
>WP_080823721.1
ITRARADELFEERLPTYVNELKSSVTVNLYQYEFDALVSLLFNLGSLRKAPLLKSKLNSGDYAGAADEFLDITNDGTTGLVTRRRKEWDLFNNNIYDSSH
>WP_080896258.1
ITRARADELFEERLPTYVNELKSSVTVNLYQYEFDALVSLLFNLGSLRKAPLLKSKLNSGDYAGAADEFLDITNDGTTGLVTRRRKEWDLFNNNIYDSSH
>WP_080902549.1
ITRARADELFEERLPTYVNELKSSVTVNLYQYEFDALVSLLFNLGSLRKAPLLKSKLNSGDYAGAADEFLDITNDGTTGLVTRRRKEWDLFNNNIYDSSH
>WP_080911184.1
ITRARADELFEERLPTYVNELKSSVTVNLYQYEFDALVSLLFNLGSLRKAPLLKSKLNSGDYAGAADEFLDITNDGTTGLVTRRRKEWDLFNNNIYDSSH
>WP_082222733.1
ITRARADELFEERLPTYVNELKSSVTVNLYQYEFDALVSLLFNLGSLRKAPLLKSKLNSGDYAGAADEFLDITNDGTTGLVTRRRKEWDLFNNNIYDSSH
>WP_082226393.1
ITRARADELFEERLPTYVNELKSSVTVNLYQYEFDALVSLLFNLGSLRKAPLLKSKLNSGDYAGAADEFLDITNDGTTGLVTRRRKEWDLFNNNIYDSSH
>WP_083565243.1
ITRARADELFEERLPTYVNELKSSVTVNLYQYEFDALVSLLFNLGSLRKAPLLKSKLNSGDYAGAADEFLDITNDGTTGLVTRRRKEWDLFNNNIYDSSH
>WP_086531851.1
ITRARADELFEERLPTYVNELKSSVTVNLYQYEFDALVSLLFNLGSLRKAPLLKSKLNSGDYAGAADEFLDITNDGTTGLVTRRRKEWDLFNNNIYDSSH
>WP_086549548.1
ITRARADELFEERLPTYVNELKSSVTVNLYQYEFDALVSLLFNLGSLRKAPLLKSKLNSGDYAGAADEFLDITNDGTTGLVTRRRKEWDLFNNNIYDSSH
>WP_087836005.1
IKIALMLYDWTITSGRAVTQVRKMLHNEYNINLVVSNTMDDDMIHCINAIEDQEQLLSRIAEVRKEYYRSLTITNGEPNTQVRFLTGWINRVNDCLRVNI
>WP_096812616.1
IGVFPGNTQNGVVVAYNKGWFSVDEAIDGGAKWISEKFVNNSKNQQNTLYKMRWNPSNPGTRQYATSINWALIQKTDMKKMFDQFPDANLRFEIPVYKKG
>WP_099718619.1
RYSFADFSQSNQDLGCIALIAGRKALDSVMQDKISEAIHLCRIEWASLPGSPHGQPTANKKMIMEKYEDYLAEEKQGKTSLYATSEEMVKFIEDNYPEYL
>WP_108631613.1
YRKKYGIVDFSPKSQDEFCVLILKYKRKGALKLIIDGDIDGALDILSYEWASLPPARYPQPTKSKSEVMSLYNKYLLEELSGETDLHLPIGYIKQVYNGV
>WP_137566574.1
ITPARADELFEERLPTYVNELKRSVTVNLYQHEFDALVSLLFNIGSLRKAPLLKSKLNSGDYAGAADEFLDITNGDTAGLKIRRRKEWNLFNNNVYDSSH
>WP_141220400.1
ITPARADELFEERLPTYVNELKRSVTVNLYQHEFDALVSLLFNIGSLRKAPLLKSKLNSGDYTGAADEFLDITNGDTAGLKIRRRKEWNLFNNNVYDSSH
>WP_142392822.1
AGAWKNGEEVDEPFYGAIAVMNYSHVGFVYGKNSQGSILILGGNQGGGRIGTANCISIRANALSSIRYIMKPKGYVVPKEDFDLHVYDIDGVTPTYEDSH
>WP_149036913.1
AAGAYQFLYGTWRNLQRRYSFSDFSQSNQDLGCIALIAGRKALDAVMQDKISEAIHLCRIEWASLPGSPHGQPTANKKMIMEKYEVYLGKVRISGEILLG
>WP_153686529.1
ITPARADELFEERLPTYVNELKRSVTVNLYQHEFDALVSLLFNIGSLRKAPLLKSKLNSGDYAGAADEFLDITNGDTAGLKIRRRKEWNLFNNNVYDSSH
>WP_155851418.1
TKVALMVYDWTITSGRAVKQIRKMLHDEYNNRLIVNNIMDDDMIHCINAVENQEQLLSRIAEIRKDYYRSLTITNGEPNAQIKFLNGWINRVDDCLKVDI
>WP_158126853.1
ASKGLNFSHSLAAINDMIWSTSVQYGPTTGLISRALKGKNLETLTDADVITIVQDYKINHVEDLFPSSPTWWDDLKTRALTEKKDLLELNELNLELKNED
>WP_158131045.1
YRKKYGIVDFSPKSQDEFCVLILKYKRKGALKLIIDGDIDGALDILSYEWASLPPARYPQPTKSKSEVMSLYNKYLLEELSGETDLHLPIGYIKQVYNGV
>WP_158179499.1
KQLTGRYNYRVFTQYSSKVWGESLDFEEQPELVSSSIKQAVRSALFFWDGHELYKKADGGITRAASDAITDVVNAGTDSRTLRYNNLIRFSHEKIFDDVF
>WP_158181190.1
ITPARADELFEERLPTYVNELKRSVTVNLYQHEFDALVSLLFNIGSLRKAPLLKSKLNSGDYAGAADEFLDITNGDTAGLKIRRRKEWNLFNNNVYDSSH
>WP_158181476.1
YRKKYGIVDFSPKSQDEFCVLILKYKRKGALKLIIDGDIDGALDILSYEWASLPPARYPQPTKSKSEVMSLYNKYLLEELSGETDLHLPIGYIKQVYNGV
>WP_158414491.1
IGVFPGNTQNGVVVAYNKGWFSVDEAIDGGAKWISEKFVNNSKNQQNTLYKMRWNPSNPGTRQYATSINWALIQKTDMKKMFDQFPDANLRFEIPVYKKG
>WP_160460644.1
YRKKYGIVDFSPKSQDEFCVLILKYKRKGALKLIIDGDIDGALDILSYEWASLPPARYPQPTKSKSEVMSLYNKYLLEELSGETDLHLPIGYIKQVYNGV
>WP_160522424.1
TKVALMVYDWTITSGRAVKQIRKMLHDEYNNRLIVNNIMDDDMIHCINAVENQEQLLSRIAEIRKDYYRSLTITNGEPNAQIKFLNGWINRVDDCLKVDI
>WP_160524329.1
TKVALMVYDWTITSGRAVKQIRKMLHDEYNNRLIVNNIMDDDMIHCINAVEDQEQLLSRIAEIRKDYYRSLTITNGEPNAQIKFLNGWINRVDDCLKVDI
>WP_160527093.1
ITPARADELFEERLPTYVNELKRSVTVNLYQHEFDALVSLLFNIGSLRKAPLLKSKLNSGDYAGAADEFLDITNGDTAGLKIRRRKEWNLFNNNVYDSSH
>WP_161620222.1
RYSFPDFSPSNQDLGCIALIAGRKALDVVMQGKISEAIHLCRIEWASLPGSPHGQPTANKKMIMEKYELYLAEEKEGKTSLHATTEKIVKFIEGNYPEYL
>WP_163516270.1
TKVALMVYDWTITSGRAVKQIRKMLHDEYNNRLIVNNIMDDDMIHCINAVENQEQLLSRIAEIRKDYYRSLTITNGEPNAQIKFLNGWINRVDDCLKVDI
>WP_164475979.1
YRKKYGIVDFSPKSQDEFCVLILKYKRKGALKLIIDGDIDGALDILSYEWASLPPARYPQPTKSKSEVMSLYNKYLLEELLGETDLHLPIGYIKQVYNGV
>WP_168780233.1
CVHLTWKNNYKKAQDKFGVNFVGSPDLAGDFKYAVPIMIWGMEEGHFSGKALGNYISESGVNYSGARYVINGQDQAALIASYAKRFENILEKTSTAQKGF
>WP_170898804.1
ITPARADELFEERLPTYVNELKRSVTVNLYQHEFDALVSLLFNIGSLRKAPLLKSKLNSGDYAGAADEFLDITNGDTAGLKIRRRKEWNLFNNNVYDSSH
>WP_171992465.1
IGVFPGNTQNGVVVAYNKGWFSVDEAIDGGAKWISEKFVNNSKNQQNTLYKMRWNPSNPGTRQYATSINWALIQKTDMKKMFDQFPDANLRFEIPVYKKG
>WP_180558005.1
ITIAKADELFEDRLSGFVSELKRTVSVDLYQYEFDALISLLFNMGSMSKAPNLNSKLNQKDYIGASNEFLDITNGGVAGLVIRRRKEQNLFLNNVYDSSH
>WP_185159616.1
ITPARADELFEERLPTYVNELKRSVTVNLYQHEFDALVSLLFNIGSLRKAPLLKSKLNSGDYAGAADEFLDITNGDTAGLKIRRRKEWNLFNNNVYDSSH
>WP_195807839.1
KQLTGRYNYRVFTQYSSKVWGESLDFEEQPELVSSSIKQAVRSALFFWDGHELYKKADGGITRAASDAITDVVNAGTDSRTLRYNNLIRFSHEKIFDDVF
>WP_196530245.1
KKGNEARAIVHELFDITIEKDKALDMAMVLKERYCQIVVDIYPQAIILPPDSAGAILSLVYNRGPSLALPKPGDLIDRRREMREIRDDFEQGNIKKFLSV
>WP_201479283.1
ASKGLNFSHSLAAINDMIWSTSVQYGPTTGLISRALKGKNLETLTDADVITIVQNYKINHVEDLFPSSPTWWDDLKTRALTEKKDLLELNELNLELKNED
>WP_201489635.1
ITPARADELFEERLPTYVNELKRSVTVNLYQHEFDALVSLLFNIGSLRKAPLLKSKLNSGDYAGAADEFLDITNGDTAGLKIRRRKEWNLFNNNVYDSSH
>WP_201491156.1
LEQQEKLFSIIYPKYIARAIANYNKWTNGVSGAKPWDDLDSKIQEVLVDFVYQGFTKGPKPMLAGANNSKKELIDYIKNTPVISQYEPGRHRADYLESEK
>WP_205330252.1
ERYCQIVVDIYPQAIILPPDSAGAILPLVYNRGPSLALPKPGDLIDRRREMREIRDDFEQGNIKKIPERLRSMKRLWPHQRGLGLRRDGEAKLIENEIFD
>WP_213846166.1
YRKKYGIVDFSPKSQDEFCVLILKYKRKGALKLIIDGDIDGALDILSYEWASLPPARYPQPTKSKSEVMSLYNKYLLEELSGETDLHLPIGYIKQVYNGV
>WP_213846488.1
ITPARADELFEERLPTYVNELKRSVTVNLYQHEFDALVSLLFNIGSLRKAPLLKSKLNSGDYAGAADEFLDITNGDTAGLKIRRRKEWNLFNNNVYDSSH
>WP_216093337.1
ERYCQIVVDIYPQAIILPPDSAGAILSLVYNRGPSLALPKPGDLIDRRREMREIRDDFEQGNIKKIPERLRSMKRLWPHQRGLGLRRDGEAKLIENEIFD
>WP_217896200.1
KKGNEARAIVHELFDITIEKDKALDMAMVLKERYCQIVVDIYPQAIILPPDSAGAILSLVYNRGPSLALPKPGDLIDRRREMREIRDDFEQGNIKKFLSV
>WP_218072784.1
LEQQEKLFSIIYPKYIARAIANYNKWTNGVSGAKPWDDLDSKIQEVLVDFVYQGFTKGPKPMLAGANNSKKELIDYIKNTPAISQYEPGRHRADYLESEK
>WP_218075458.1
ASKGLNFSHSLAAINDMIWSTSVQYGPTTGLISRALKGKNLETLTDADVITIVQNYKINHVEDLFPSSPTWWDDLKTRALTEKKDLLELNELNLELKNED
>WP_218077169.1
ITPARADELFEERLPTYVNELKRSVTVNLYQHEFDALVSLLFNIGSLRKAPLLKSKLNSGDYTGAADEFLDITNGDTAGLKIRRRKEWNLFNNNVYDSSH
>WP_218077202.1
KQLTGRYNYRVFTQYSFKVWGESLDFEEQPELVSSSIKQAVRSALFFWDGHELYKKADGGITRAASDAITDVVNAGTDSRTLRYNNLIRFSHEKIFDDVF
>WP_220428416.1
KKGNEARAIVHELFDITIEKDKALDMAMVLKERYCQIVVDIYPQAIILPPDSAGAILSLVYNRGPSLALPKPGDLIDRRREMREIRDDFEQGNIKKFLSV
>WP_222673181.1
KQLTGRYNYRVFTQYSSKVWGESLDFEEQPELVSSSIKQAVRSALFFWDGHELYKKADGGITRAASDAITDVVNAGTDSRTLRYNNLIRFSHEKIFDDVF
>WP_222689554.1
TKVALMVYDWTITSGRAVKQIRKMLHDEYNNRLIVNNIMDDDMIHCINAVEDQEQLLSRIAEIRKDYYRSLTITNGEPNAQIKFLNGWINRVDDCLKVDI
>WP_222689771.1
LEQQEKLFSIIYPKYIARAISNYNKWTNGVSGAKPWDDLDSRIQEVLVDFVYQGFTKGPKPMLAGANNSKKELIDYIKNTPAISQYEPGRHRADYLESEK
>WP_222699534.1
ITPARADELFEERLPTYVNELKRSVTVNLYQHEFDALVSLLFNIGSLRKAPLLKSKLNSGDYAGAADEFLDITNGDTAGLKIRRRKEWNLFNNNVYDSSH
>WP_223168856.1
WSSDFFSQHPEYQPTGIWSKKEGRGLSGQGGNSQVTDKPKQFVVFDSVESSMEYIVYYINKHGGNYARWYSTQDSAQKLYREECGAIKPRFTNEFSEVKS
>WP_223175065.1
WSSDFFSQHPEYQPTGIWSKKEGRGLSGQGGNSQVTDKPKQFVVFDSVESSMEYIVYYINKHGGNYARWYSTQDSAQKLYREECGAIKPRFTNEFSEVKS
>WP_223355435.1
WSSDFFSQHPEYQPTGIWSKKEGRGLSGQGGNSQVTDKPKQFVVFDSVESSMEYIVYYINKHGGNYARWYSTQDSAQKLYREECGAIKPRFTNEFSEVKS
>WP_223371093.1
LGELGFVTLNKASESFDLIDGIKHPNNVVKGILEQLYKAAEDETRTSHALNKYNYQRLLTLIDSNQDGYYQEQEYLQAVHNISYRDRLYRVIAKHASEWY
>WP_225882969.1
MKQLTFKNNYRSFTNYHERVWGERVDFESKPDLLVETVYAARSALYFWDQNNLFDRADKGISREVSDSITRIVNRYDNHYEDRYNNLIRFFQEGIFDEIF
>WP_227130466.1
IIFPLKVKPKNDINGVWKNYYWAASLSDSNASQAIFGRNRSGGSRKHAARDLYTDPSTEIVAVCDGTVKSITAYYMGTSQITIEHKTNDNRRFFCTLWRG
>WP_227366993.1
IEATTNTLRNMTKEQAEIIYYNHYWEPKGFCKLETIKIALMLYDWTITSGRAVTQVRKMLHNEYNINLVVSNTMDDDMIHCINAIEDQEQLLSRIAEVRK
>WP_227508448.1
GRGMIQLTGKDGYRFFTNKHNEMNPDDKRDFVEQPDLVISDTEYGVESAFSFWVSKGLNKTARALSVQEVTQIVNGGQNGYPDRLQRFNAVAPLLRVDKE
>WP_227638583.1
GRGMIQLTGKDGYRFFTNKHNEMNPDDKRDFVEQPDLVISDTEYGVESAFSFWVSKGLNKTARALSVQEVTQIVNGGQNGYPDRLQRFNSVAPLLRVDKE
>WP_227642409.1
MKQLTFKNNYRSFTNYHERVWGERVDFESTPDLLVETVYAARSALYFWDQNNLFSSADNGISRAVSDSITRIINLYDNHYEDRHNNLIRFLQEGIFDEIF
>WP_228299660.1
MKQLTFKNNYRSFTNYHERVWGERVDFESTPDLLVETVYAARSALYFWDQNNLFSSADNGISRAVSDSITRIVNLYDNHYEDRHNNLIRFLQEGIFDEIF
>WP_228703350.1
WSSDFFSQHPEYQPTGIWSKKEGRGLSGQGGNSQVTDKPKQFVVFDSVESSMEYIVYYINKHGGNYARWYSTQDSAQKLYREECGAIKPRFTNEFSEVKS
>WP_228706368.1
GNMDAVQSYDSEVITAGAMQKTVKDQENLEGKGELSTQFAKFRDAHPDLYASYAKSCGWTVEGTGSSAVIYYSDSLLTQGNKITSTELKELLRQGCIENT
>WP_228740171.1
HSAENKVVLSAGNKKIKDFIKSNFGRAVVLDHSVNRPGYVAPDFSKAIENFHKNNPTVSLDPQTWGNESASYESKLLEEYKLTRRMTNSSLRFNTLKAKL
>WP_234619554.1
LFKAYTLDKRAALMSASWGKFQILASNYSAAGYSSPESFVLAMSQSEKLQLRAFVSFIYFDTTLLQAIRAKDWLSFALRYNGPNQHGYDLKIERNYNELL
>WP_236486682.1
TKVALMVYDWTITSGRAVKQIRKMLHDEYNNRLIVNNIMDDDMIHCINAVENQEQLLSRIAEIRKDYYRSLTITNGEPNAQIKFLNGWINRVDDCLKVDI
>WP_243043260.1
TKVALMVYDWTITSGRAVKQIRKMLHDEYNNRLIVNNIMDDDMIHCINAVEDQEQLLSRIAEIRKDYYHSLTITNGEPNAQIKFLNGWINRVDDCLKVDI
>WP_243043306.1
LVKAYTLDKKAALKSASWGKFQILASNYATAGYASPEDFVFALSKSEKNQLKAFVSFIKADRVLLHSIRTKDWLSFAQRYNGPRQKGYDLKMERNYNASL
>WP_244073897.1
LLRAYVLDKQAALKSASWGKFQILASNYQAAGYSSPEEFIISISESEKNHLAAFINFIKSNPVLLRAIRDKDWLNFALCYNGQSQRGYDDRIRASYEQYR
>WP_247148218.1
RYSFPDFSPSNQDLGCIALIAGRKALDVVMQGKISEAIHLCRIEWASLPGSPHGQPTANKKMIMEKYELYLAEEKEGKTSLHATTEKIVKFIEGNYPEYL
>WP_247178639.1
TKVALMVYDWTITSGRAVKQIRKMLHDEYNNRLIVNNIMDDDMIHCINAVEDQEQLLSRIAEIRKDYYRSLTITNGEPNAQIKFLNGWINRVDDCLKVDI
>WP_248871973.1
YRKKYGIVDFSPKSQDEFCVLILKYKRKGALKLIIDGDIDGALDILSYEWASLPPARYPQPTKSKSEVISLYNKYLSEELSGETDLHLPIGYIKQVYNGV
>WP_250152770.1
MKQLTFKNNYRSFTNYHERVWGERVDFESKPDLLVETVYAARSALYFWDQNNLFDRADKGISREVSDSITRIVNRYDNHYEDRYNNLIRFFQEGIFDEIF
>WP_250152772.1
RYSFPDFSPSNQDLGCIALIAGRKALDVVMQGKISEAIHLCRIEWASLPGSPHGQPTANKKMIMEKYELYLAEEKEGKTSLHATTEKIVKFIEGNYPEYL
>WP_250298835.1
ITPARADELFEERLPTYVNELKRSVTVNLYQHEFDALVSLLFNISSLRKAPLLKLKLNSGDYTGAADEFLDITNGDTAGLKIRRRKEWNLFNNNVYDSSH
>WP_250349428.1
DVNSLYDESMQDKIFEEYLIKIKRKPIIEYLEGNGNVEDAIYAWAQEFASAGVRKGKTISKGRTAHNEGVSYYSGDGLNRAHLMPDEMVKILEESKNENR
>WP_250667323.1
MKQLTFKNNYRSFTNYHERVWGERVDFESKPDLLVETVYAARSALYFWDQNNLFDRADKGISREVSDSITRIVNRYDNHYEDRYNNLIRFFQEGIFDEIF
>WP_250667640.1
NGYTDRLKYFRTAVSVLKADHLSSKMKDGEFSFEDSEIYNYRVYAYSWGRYHDPLQTGVVGTGKDKSESLKAYQRALTLYQGKNDTKKVNAIREKIEALR
>WP_250667856.1
MKQLTFKNNYRSFTNYHERVWGERVDFESKPDLLVETVYAARSALYFWDQNNLFDRADKGISREVSDSITRIVNRYDNHYEDRYNNLIRFFQEGIFDEIF
>WP_250668089.1
PAFINYLEGDGSAEDAIYAWAKEFASAGVRKGKSISPKKEPVLDANGLPVYENGKKKYRLVPRVAEVEGESYYSGDGLNKAHLLPDTMIKALEDSKNGMQ
>WP_250692769.1
RYSFPDFSPSNQDLGCIALIAGRKALDVVMQGKISEAIHLCRIEWASLPGSPHGQPTANKKMIMEKYELYLAEEKEGKTSLHATTEKIVKFIEGNYPEYL
>WP_250694989.1
ALGTTINELASMTSVEQMDYVEKYFKPYTGKIKTIEDVYMVIFCPRAVGKPNSYILYNEGRSYDDNKGLDLNKDNAITKYEAGFKVREKLKLGMKDGYRG
>WP_250910023.1
MKQLTFKNNYRSFTNYHERVWGERVDFESKPDLLVETVYAARSALYFWDQNNLFDRADKGISREVSDSITRIVNRYDNHYEDRYNNLIRFFQEGIFDEIF
>WP_250910876.1
GYLRAKLNDSTFDITSSVSSAKQLSENPRYAALASGYFWKYIKPKLNDTADRDDIYWVSVYVNGWAVQDHPYYPDKAREPNHMDDRVNKLSIAKNAFGLE
>WP_250997097.1
VLGTTINELAGMTSVEQMDYVEKYFKPYTGKIKTIEDVYMVIFCPRAVGKPNSYILYNEGKSYNDNKGLDLNKDNAITKYEAGFKVREKLKLGMKDGYRG
>WP_251005567.1
TSKLATMTHVEQMDYVKKYFEMQANNFNYPTNKWSLGDVYLSIFTPAAMLLKDTDIVYSSGQRGYAVNQFHDRDKDGKIIKSEIVKNIEEFYAKGFNYEG
>WP_251005947.1
QYLRTKLNDNSFDITSTTAKASHLSNNPRYATLASGYFWRYIKPKLNSSADKDDIYWVSVYVNGWAVQKKPYYPDKAKEPNHMDDRVAKLSITKNAFGLE
>WP_251026460.1
SLGTTTNELAGMTSVEQMDYVEKYFKPYTGKIKTIEDVYMVIFCPRAVGKPNSYILYDEGRSYNDNKGLDLNEDNAITKYEAGFKVREKLKLGMKEGYRG
>WP_251039088.1
ALGTTINELASMTSVEQMDYVEKYFKPYTGKIKTIEDVYMVIFCPRAVGKPNSYILYNEGRSYDDNKGLDLNKDNAITKYEAGFKVREKLKLGMKDGYRG
>WP_251296917.1
RPAFINYLEGNGSAEDAIYAWAKEFASAGVRKGKSISPKKEPVLDANGLPVYENGKKKYRLVPRVAEVEGESYYSGDGLNKAHLLPDTMIKALEDSKNGM
>WP_252370455.1
VLGTTINELAGMTSVEQMDYVEKYFKPYTGKIKTIEDVYMVIFCPRAVGKPNSYILYNEGRSYNDNKGLDLNKDNAITKYEAGFKVREKLKLGMKDGYRG
>WP_252402207.1
MKQLTFKNNYRSFTNYHERVWGERVDFESKPDLLVETVYAARSALYFWDQNNLFDRADKGISREVSDSITRIVNRYDNHYGDRYNNLIRFFQEGIFDEIF
>WP_252494190.1
RYSFPDFSPSNQDLGCIALIAGRKALDVVMQGKISEAIHLCRIEWASLPGSPHGQPTANKKMIMEKYELYLAEEKEGKTSLHATTEKIVKFIEGNYPEYL
>WP_252499454.1
KQLTGRYNYRVFTQYSSKVWGESLDFEEQPELVSSSIKQAVRSALFFWDGHELYKKADGGITRAASDAITDVVNAGTDSRTLRYNNLIRFSHEKIFDDVF
>WP_252516559.1
MKQLTFKNNYRSFTNYHERVWGERVDFESKPDLLVETVYAARSALYFWDQNNLFDRADKGISREVSDSITRIVNRYDNHYEDRYNNLIRFFQEGIFDEIF
>WP_253180151.1
ITPARADELFEERLPTYVNELKRSVTVNLYQHEFDALVSLLFNIGSLRKAPLLKSKLNSGDYAGAADEFLDITNGDTAGLKIRRRKEWNLFNNNVYDSSH
>WP_254669310.1
MKQLTFKNNYRSFTNYHERVWGERVDFESKPDLLVETVYAARSALYFWDQNNLFDRADKGISREVSDSITRIVNRYDNHYEDRYNNLIRFFQEGIFDEIF
>WP_254881533.1
RYSFPDFSPSNQDLGCIALIAGRKALDVVMQGKISEAIHLCRIEWASLPGSPHGQPTANKKMIMEKYELYLAEEKEGKTSLHATTEKIVKFIEGNYPEYL
>WP_255117391.1
HSAENKVVLSAGNKKIKDFIKSNFGRAVVLDHSVNRPGYVAPDFSKAIENFHKNNPTVSLDPQTWGNESASYESKLLEEYKLTRRMTNSSLRFNTLKAKL
>WP_256127122.1
NGYTDRLKYFRTAVSVLKADHLSSKMKDGEFLFEDSEIYNYRVYAYSWGRYHDPLQTGVVGTGKDKSESLKAYQRALTLYQGKNDTKKVNAIREKIEALR
>WP_256127595.1
MKQLTFKNNYRSFTNYHERVWGERVDFESKPDLLVETVYAARSALYFWDQNNLFDRADKGISREVSDSITRIVNRYDNHYEDRYNNLIRFFQEGIFDEIF
>WP_256947848.1
FTVQDGKEALCKIYNKYGKNMSVIVERMFRIETKHFTSGQYQHCGAPGMEVHGAPPAYGWSSDFFSQHPEYQPTGIWSKKEGRGLSGQGGNSGREFPSHR
>WP_257214405.1
MKQLTFKNNYRSFTNYHERVWGERVDFESTPDLLVETVYAARSALYFWDQNNLFSSADNGISRAVSDSITRIVNLYDNHYEDRHNNLIRFLQEGIFDEIF
>WP_259281646.1
PEAFGAISQSAEQSASYQYGLVPQFYRDLMSEMDSNRDGKVTAEEIRQALAVRDPLVKNVVNRLAVKHHSEWCKGRSTGRREEFYKELYTLVLWHLADYH
>WP_262362156.1
IEATTNTLRNMTKEQAEIIYYNHYWEPKGFCKLETIKIASMLYDWTITSGRAVTQVRKMLHNEYNINLVVSNTMDDDMIHCINAIEDQEQLLSRIAEVRK
>WP_262813885.1
ITPARADELFEERLPTYVNELKRSVTVNLYQHEFDALVSLLFNIGSLRKAPLLKSKLNSGDYAGAADEFLDITNGDTAGLKIRRRKEWNLFNNNVYDSSH
>WP_262824874.1
ALGTTINELASMTSVEQMDYVEKYFKPYTGKIKTIEDVYMVIFCPRAVGKPNSYILYNEGRSYDDNKGLDLNKDNAITKYEAGFKVREKLKLGMKDGYRG
>WP_263774705.1
HFMAQVYQETGPKFSIIESLDYSASRLSKLFSYYRSHPEEQLLDGRTENQKANQINIANKAYGGRNGNYLPNDGWNYRGRGMKQLTGRYNYRVLVMLPTY
>WP_267196538.1
RYSFPDFSPSNQDLGCIALIAGRKALDVVMQGKISEAIHLCRIEWASLPGSPHAQPTANKKMIMEKYELYLAEEKEGKTSLHATTEKIVKFIEGNYPEYL
>WP_272716575.1
RPAFINYLEGNGSAEDAIYAWAKEFASAGVRKGKSISPKKEPVLDANGLPVYENGKKKYRLVPRVAEVEGESYYSGDGLNKAHLLPDTMIKALEDSKNGM
>WP_272725566.1
MKQLTFKNNYRSFTNYHERVWGERVDFESKPDLLVETVYAARSALYFWDQNNLFDRADKGISREVSDSITRIVNRYDNHYEDRYNNLIRFFQEGIFDEIF
>WP_272725572.1
RYSFPDFSPSNQDLGCIALIAGRKALDVVMQGKISEAIHLCRIEWASLPGSPHGQPTANKKMIMEKYELYLAEEKEGKTSLHATTEKIVKFVEGNYPEYL
>WP_281324567.1
RYSFPDFSPSNQDLGCIALIAGRKALDVVMQGKISEAIHLCRIEWASLPGSPHGQPTANKKMIMEKYELYLAEEKEGKTSLHATTEKIVKFIEGNYPEYL
>WP_281988851.1
MKQLTFKNNYRSFTNYHERVWGERVDFESKPDLLVETVYAARSALYFWDQNNLFDRADKGISREVSNSITRIVNRYDNHYEDRYNNLIRFLQEGIFDEIF
>WP_032440672.1
MKQLTFKNNYRSFTNYHERVWGERVDFESTPDLLVETVYAARSALYFWDQNNLFSSADNGIGRAVSDSITRIVNLYDNHYEDRHNNLIRFLQEGIFDEIF
>WP_065764097.1
IKIALMLYDWTITSGRAVTQVRKMLHNEYNINLVVSNTMDDDMIHCINAIEDQEQLLSRIAEVRKEYYRSLTITNGEPNTQVRFLTGWINRVNDCLRVNI
>WP_109224547.1
IKIALMLYDWTITSGRAVTQVRKMLHNEYNINLVVSNTMDDDMIHCINAIEDQEQLLSRIAEVRKEYYRSLTITNGEPNTQVRFLTGWINRVNDCLRVNI
>WP_110534579.1
IKIALMLYDWTITSGRAVTQVRKMLHNEYNINLVVSNTMDDDMIHCINAIEDQEQLLSRIAEVRKEYYRSLTITNGEPNTQVRFLTGWINRVNDCLRVNI
>WP_114415503.1
YGIAAVDGNAVGGGKATAYSRGWFTPESAIRGGAEWISRAFVHKKQNTLYKMRWNPAHPASHQYATDVNWPEHISSGMYAICGDYHDYDQELIFDVPVYK
>WP_114690942.1
ITRARADELFEERLPTYVNELKSSVTVNLYQYEFDALVSLLFNLGSLRKAPLLKSKLNSGDYAGAADEFLDITNDGTTGLVTRRRKEWDLFNNNIYDSSH
>WP_116288184.1
IKIALMLYDWTITSGRAVTQVRKMLHNEYNINLVVSNTMDDDMIHCINAIEDQEQLLSRIAEVRKEYYRSLTITNGEPNTQVRFLTGWINRVNDCLRVNI
>WP_117006264.1
ITRARADELFEERLPTYVNELKSSVTVNLYQYEFDALVSLLFNLGSLRKAPLLKSKLNSGDYAGAADEFLDITNDGTTGLVTRRRKEWDLFNNNIYDSSH
>WP_117030991.1
IKIALMLYDWTITSGRAVTQVRKMLHNEYNINLVVSNTMDDDMIHCINAIEDQEQLLSRIAEVRKEYYRSLTITNGEPNTQVRFLTGWINRVNDCLRVNI
>WP_117031404.1
RYSFSDFSQSNQDLGCIALIAGRKALDAVMQDKISEAIHLCRIEWASLPGSPHGQPTANKKMIMEKYEVYLAEEKLGKTSLHATSEEMTKFIEDNYPEYL
>WP_117061887.1
IKIALMLYDWTITSGRTVTQVRKMLHNEYNINLVVSNTMDDDMIHCINAIEDQEQLLSRIAEVRKEYYRSLTITNGEPNTQVRFLTGWINRVNDYLRVNI
>WP_117067371.1
IKIALMLYDWTITSGRAVTQVRKMLHNEYNINLVVSNTMDDDMIHCINAIEDQEQLLSRIAEVRKEYYRSLTITNGEPNTQVRFLTGWINRVNDCLRVNI
>WP_117075755.1
RYSFSDFSQSNQDLGCIALIAGRKALDAVMQDKISEAIHLCRIEWASLPGSPHGQPTANKKMIMEKYEVYLAEEKLGKTSLHATSEEMTKFIEDNYPEYL
>WP_117095772.1
RYSFSDFSQSNQDLGCIALIAGRKALDAVMQDKISEAIHLCRIEWASLPGSPHGQPTANKKLIMEKYEVYLAEENLGKTSLHATSEEMTKFIEDNYPEYL
>WP_118213813.1
IGVFPGNSQNGVVVAYNKGWFSVDEAIDGGAKWISEKFVNNSKNQQNTLYKMRWNPSNPGTRQYATSINWALIQKTDMKKMFDQFPDANLRFEIPVYKKG
>WP_118213961.1
AGAWKNGEEVDEPFYGAIAVMNYSHVGFVYGKNSQGSILILGGNQGGGRIGTANCISIRANALSSIRYIMKPKGYVVPKEDFDLHVYDIDGVTPTYEDSH
>WP_121592948.1
AGAWKNGEEVDEPFYGAIAVMNYSHVGFVYGKNSQGSILILGGNQGGGRIGTANCISIRANALSSIRYIMKPKGYVVPKEDFDLHVYDIDGVTPTYEDSH
>WP_124035352.1
IKIALMLYDWTITSGRAVTQVRKMLHNEYNINLVVSNTMDDDMIHCINAIEDQEQLLSRIAEVRKEYYRSLTITNGEPNTQVRFLTGWINRVNDCLRVNI
>WP_130950118.1
IKIALMLYDWTITSGRAVTQVRKMLHNEYNINLVVSNTMDDDMIHCINAIEDQEQLLSRIAEVRKEYYRSLTITNGEPNTQVRFLTGWINRVNDCLRVNI
>WP_130957410.1
IKIALMLYDWTITSGRAVTQVRKMLHNEYNINLVVSNTMDDDMIHCINAIEDQEQLLSRIAEVRKEYYRSLTITNGEPNTQVRFLTGWINRVNDCLRVNI
>WP_130957498.1
GYSFSDFSQSNQDLGCIALIAGRKALDAVMQDKISEAIHLCRIEWASLPGSPHGQPTANKKMIMEKYEVYLAEEKLGKTSLHATSEEMTKFIEDNYSEYL
>WP_130973595.1
RYSFSDFSQSNQDLGCIALIAGRKALDAVMQDKISEAIHLCRIEWASLPGSPHGQPTANKKMIMEKYEVYLAEEKLGKTSLHATSEEMTKFIEDNYPEYL
>WP_135711427.1
RYSFSDFSQSNQDLGCIALIAGRKALDAVMQDKISEAIHLCRIEWASLPGSPHGQPTANKKMIMEKYEVYLAEEKLGKTSLHATSEEMTKFIEDNYPEYL
>WP_136398201.1
VYMLHFEYYPVNESESPPNNTLDLPYRRRNDLRDPLEILREGYENTFSENVKNGNRIDINQLQVSDEGKAFIKGWESFKSKPYNDSEGYCTIGYVTCPQS
>WP_142907270.1
ITRARADELFEERLPTYVNELKSSVTVNLYQYEFDALVSLLFNLGSLRKAPLLKSKLNSGDYAGAADEFLDITNDGTTGLVTRRRKEWDLFNNNIYDSSH
>WP_165455345.1
WASRNMAYYADNEHILERCSVNTRRNGVKIYYRSQAFWQASAAVNLPAQIDNEQYQGLNGFNERCCAYGSAIAVLTEQKFPDSNNFLVNEEPESEQLRRG
>WP_167879106.1
IGVFPGNTQNGVVVAYNKGWFSVDEAIDGGAKWISEKFVNNSKNQQNTLYKMRWNPSNPGTRQYATSINWALIQKTDMKKMFDQFPDANLRFEIPVYKKG
>WP_181815191.1
YGIAAVDGNAVGGGKATAYSRGWFTPESAIRGGAEWISRAFVHKKQNTLYKMRWNPAHPASHQYATDVNWPEHISSGMYAICGDYHDYDQELIFDVPVYK
>WP_181876925.1
IGVFPGNTQNGVVVAYNKGWFSVDEAIDGGAKWISEKFVNNSKNQQNTLYKMRWNPSNPGTRQYATSINWALIQKTDMKKMFDQFPDANLRFEIPVYKKG
>WP_181943559.1
WASRNMAYYADNEHILERCSVNTRRNGVKIYYRSQAFWQASAAVNLPAQIDNEQYQGLNGFNERCCAYGSAIAVLTEQKFPDSNNFLVNEEPESEQLRRG
>WP_181945954.1
YGIAAVDGNAVGGGKATAYSRGWFTPESAIRGGAEWISRAFVHKKQNTLYKMRWNPAHPASHQYATDVNWPEHISSGMYAICGDYHDYDQELIFDVPVYK
>WP_181946218.1
WASRNMAYYADNEHILERCSVYTRRNGVKIYYRSQAFWQASAAVNLPAQIDNEQYQGLNGFNERCCAYGSAIAVLTEQKFPDSNNFLVNEEPESEQLRRG
>WP_196535425.1
ERYCQIVVDIYPQAIILPPDSAGAILSLVYNRGPSLALPKPGDLIDRRREMREIRDDFEQGNIKKIPERLRSMKRLWPHQRGLGLRRDGEAKLIENEIFD
>WP_219821846.1
ERYCQIVVDIYPQAIILPPDSAGAILSLVYNRGPSLALPKPGDLIDRRREMREIRDDFEQGNIKKIPERLRSMKRLWPHQRGLGLRRDGEAKLIENEIFD
>WP_227507026.1
FSKISSVILQHEGGYVNDPNDRGGETNMGITIATWRAYAPSDLGIEATTNTLRNMTKEQAEIIYYNHYWEPKGFCKLETIKIALMLYDWTITSGRAVTQV
>WP_227545612.1
MKQLTFKNNYRSFTNYHERVWGERVDFESTPDLLVETVYAARSALYFWDQNNLFSSADNGISRAVSDSITRIVNLYDNHYEDRHNNLIRFLQEGIFDEIF
>WP_227606153.1
VHGAPPAYGWSSDFFSQHPEYQPTGIWSKKEGRGLSGQGGNSQVTDKPKQFVVFDNILCTILISTAETMPDGTQPKTQHKNYIEKNVGRSNPDSLMNFLR
>WP_227640323.1
FRGRGLIQVTGYEKYNGFMEGYHDHWHDEAPDTVSEPEKINTMPYAIRSALWFWLHYEVYSLDQGNGYSDVVAVTKRVNGGDMGLAERQEAYSLCETVFQ
>WP_228260286.1
GRGMIQLTGKDGYRFFTNKHNEINPDDKRDFVEQPDLVISDTEYGVESAFSFWVSKGLNKTARALSVQEVTQIVNGGQNGYPDRLQRFNAVAPLLRVDKE
>WP_228714415.1
MKQLTFKNNYRSFTNYHERVWGERVDFESTPDLLVETVYAARSALYFWDQNNLFSSADNGISRAVSDSITRIINLYDNHYEDRHNNLIRFLQEGIFDEIF
>WP_244632687.1
WSSDFFSQHPEYQPTGIWSKKEGRGLSGQGGNSQVTDKPKQFVVFDSVESSMEYIVYYINKHGGNYARWYSTQDSAQKLYREECGAIKPRFTNEFSEVKS
>WP_246841901.1
IEATTNTLRNMTKEQAEIIYYNHYWEPKGFCKLETIKIASMLYDWTITSGRAVTQVRKMLHNEYNINLVVSNTMDDDMIHCINAIEDQEQLLSRIAEVRK
>WP_246842642.1
AEHLNEKYIDGDFSFENSGIYNNKVYALGWGLWHDPGSSQQGTVKSKEKALTGYRRAKDLIAFSPFPQEGREGLKKIYGIERRNVAAFVDRRITELESSI
>WP_246845963.1
HSAENKVVLSAGNKKIKDFIKSNFGRAVVLDHSVNRPGYVAPDFSKAIENFHKNNPTVSLDPQTWGNESASYESKLLEEYKLTRRMTNSSLRFNTLKAKL
>WP_254056044.1
RDPLVKNVVNRVIVKHHSEWYGGRSTGRWEGFYKDLDSLEVKYCEKWQADLEWMSKVPPFDKDEAVWHFHPVIFLSTLQSVSHGPLWMSVAINEYKNLKT
>WP_258313734.1
MKQLTLKNNYRSFTNYHERVWGERVDFESTPDLLVETVYAARSALYFWDQNNLFSSADNGISRAVSDSITRIINLYDNHYEDRHNNLIRFLQEGIFDEIF
>WP_258958454.1
WSSDFFSQHPEYQPTGIWSKKEGRGLSGQGGNSQVTDKPKQFVVFDSVESSMEYIVYYINKHGGNYARWYSTQDSAQKLYREECGAIKPRFTNEFSEVKS
>WP_258963214.1
GRGMIQLTGKDGYRFFTNKHNEMNPDDKRDFVEQPDLVISDTEYGVESAFSFWVSKGLNKTARALSVQEVTQIVNGGQNGYPDRLQRFNSVAPLLRVDKE
>WP_258963660.1
WSSDFFSQHPEYQPTGIWSKKEGRGLSGQGGNSQVTDKPKQFVVFDSVESSMEYIVYYINKHGGNYARWYSTQDSAQKLYREECGAIKPRFTNEFSEVKS
>WP_259271063.1
MKQLTLKNNYRSFTNYHERVWGERVDFESTPDLLVETVYAARSALYFWDQNNLFSSADNGISRAVSDSITRIINLYDNHYEDRHNNLIRFLQEGIFDEIF
>WP_259271184.1
WSSDFFSQHPEYQPTGIWSKKEGRGLSGQGGNSQVTDKPKQFVVFDSVESSMEYIVYYINKHGGNYARWYSTQDSAQKLYREECGAIKPRFTNEFSEVKS
>WP_259272061.1
AEHLNEKYIDGDFSFENSGIYNNKVYALGWGLWHDPGSSQQGTVKSKEKALTGYRRAKDLIAFSPFPQEGREGLKKIYGIERRNVAAFVDRRITELESSI
>WP_259272534.1
WSSDFFSQHPEYQPTGIWSKKEGRGLSGQGGNSQVTDKPKQFVVFDSVESSMEYIVYYINKHGGNYARWYSTQDSAQKLYREECGAIKPRFTNEFSEVKS
>WP_259273291.1
WSSDFFSQHPEYQPTGIWSKKEGRGLSGQGGNSQVTDKPKQFVVFDSVESSMEYIVYYINKHGGNYARWYSTQDSAQKLYREECGAIKPRFTNEFSEVKS
>WP_259392327.1
HSAENKVVLSAGNKKIKDFIKSNFGRAVVLDHSVNRPGYVAPDFSKAIENFHKNNPTVSLDPQTWGNESASYESKLLEEYKLTRRMTNSSLRFNTLKAKL
>WP_259677612.1
HSAENKVVLSAGNKKIKDFIKSNFGRAVVLDHSVNRPGYVAPDFSKAIENFHKNNPTVSLDPQTWGNESASYESKLLEEYKLTRRMTNSSLRFNTLKAKL
>WP_260479436.1
FTGAKFTNFSKHPNTRHEANGVVSTAAGAYQFLYGTWRNLQRRYSFSDFSQSNQDLGCIALIAGRKALDAVMQDKISEAIHLCRIEWASLRFTTWSTNCK
>WP_009309565.1
RYSFSDFSQSNQDLGCIALIAGRKALDAVMQDKISEAIHLCRIEWASLPGSPHGQPTANKKMIMEKYEVYLAEEKLGKTSLHATSEEMTKFIEDNYPEYL
>WP_032438337.1
ITRARADELFEERLPTYVNELKSSVTVNLYQYEFDALVSLLFNLGSLRKAPLLKSKLNSGDYAGAADEFLDITNDGTTGLVTRRRKEWDLFNNNIYDSSH
>WP_060175886.1
FRGRGLIQVTGYEKYNGFMEGYHDHWHDEAPDTVSEPEKINTMPYAIRSALWFWLHYEVYSLDQGNGYSDVVAVTKRVNGGDMGLAERQEAYSLCETVFQ
>WP_136846457.1
IKIALMLYDWTITSGRAVTQVRKMLHNEYNINLVVSNTMDDDMIHCINAIEDQEQLLSRIAEVRKEYYRSLTITNGEPNTQVRFLTGWINRVNDCLRVNI
>WP_136865525.1
IKIALMLYDWTITSGRAVTQVRKMLHNEYNINLVVSNTMDDDMIHCINAIEDQEQLLSRIAEVRKEYYRSLTITNGEPNTQVRFLTGWINRVNDCLRVNI
>WP_148831948.1
RYSFSDFSQSNQDLGCIALIAGRKALDAVMQDKISEAIHLCRIEWASLPGSPHGQPTANKKMIMEKYEVYLAEEKLGKTSLHATSEEMTKFIEDNYPEYL
>WP_153931969.1
IKIALMLYDWTITSGRTVTQVRKMLHNEYNINLVVSNTMDDDMIHCINAIEDQEQLLSRIAEVRKEYYRSLTITNGEPNTQVRFLTGWINRVNDYLRVNI
>WP_159109740.1
YGIAAVDGNAVGGGKATAYSRGWFTPESAIRVGAEWISRAFVHKKQNTLYKMRWNPAHPASHQYATDVNWPKHISSGMYAICGDYHDYDQELIFDVPVYK
>WP_159224673.1
IGVFPGNTQNGVVVAYNKGWFSVDEAIDGGAKWISEKFVNNSKNQQNTLYKMRWNPSNPGTRQYATSINWALIQKTDMKKMFDQFPDANLRFEIPVYKKG
>WP_163583507.1
ITRARADELFEERLPTYVNELKSSVTVNLYQYEFDALVSLLFNLGSLRKAPLLKSKLNSGDYAGAADEFLDITNDGTTGLVTRRRKEWDLFNNNIYDSSH
>WP_166689288.1
IKIALMLYDWTITSGRAVTQVRKMLHNEYNINLVVSNTMDDDMIHCINAIEDQEQLLSRIAEVRKEYYRSLTITNGEPNTQVRFLTGWINRVNDCLRVNI
>WP_167590669.1
IKIALMLYDWTITSGRAVTQVRKMLHNEYNINLVVSNTMDDDMIHCINAIEDQEQLLSRIAEVRKEYYRSLTITNGEPNTQVRFLTGWINRVNDCLRVNI
>WP_173017202.1
YGIAAVDGNAVGGGKATAYSRGWFTPESAIRGGAEWISRAFVHKKQNTLYKMRWNPAHPASHQYATDVNWPEHISSGMYAICGDYHDYDQELIFDVPVYK
>WP_173018237.1
AGAWKNGEEVDEPFYGAIAVMNYSHVGFVYGKNSQGSILILGGNQGGGRIGTANCISIRANALSSIRYIMKPKGYVVPKEVFDLHVYDIDGVTPTYEDSH
>WP_178941584.1
ITHARADELFEERLPTYVNELKSSVTVNLYQYEFDALVSLLFNLGSLRKAPLLKSKLNSGDYAGAADEFLDITNDGTTGLVTRRRKEWDLFNNNIYDSSH
>WP_185953716.1
IGVFPGNTQNGVVVAYNKGWFSVDEAIDGGAKWISEKFVNNSKNQQNTLYKMRWNPSNPGTRQYATSINWALIQKTDKKKMFDQFPDANLRFEIPVYKKG
>WP_191975334.1
WASRNMAYYADNEHILERCSVNTRRNGVKIYYRSQAFWQASAAVNLPAQIDNEQYQGLNGFNERCCAYGSAIAVLTEQKFPDSNNFLVNEEPESEQLRRG
>WP_198080546.1
ERYCQIVVDIYPQAIILPPDSAGAILSLVYNRGPSLALPKPGDLIDRRREMREIRDNFEQGNIKKIPERLRSMKRLWPHQRGLGLRRDGEAKLIENEIFD
>WP_202021382.1
ERYCQIVVDIYPQAIILPPDSAGAILSLVYNRGPSLTLPKPGDLIDRRREMREIRDDFEQGNIKKIPERLRSMKRLWPHQRGLGLRRDGEAKLIENEIFD
>WP_203196680.1
IKIALMLYDWTITSGRAVTQVRKMLHNEYNINLVVSNTMDDDMIHCINAIEDQEQLLSRIAEVRKEYYRSLTITNGEPNTQVRFLTGWINRVNDCLRVNI
>WP_207148853.1
RYSFSDFSQSNQDLGCIALIAGRKALDAVMQDKISEAIHLCRIEWASLPGSPHGQPTANKKMIMEKYEVYLAEEKLGKTSLHATSEEMTKFIEDNYPEYL
>WP_210724558.1
IKIALMLYDWTITSGRAVTQVRKMLHNEYNINLVVSNTMDDDMIHCINAIEDQEQLLSRIAEVRKEYYRSLTITNGEPNTQVRFLTGWINRVNDCLRVNI
>WP_211832163.1
IKIALMLYDWTITSGRAVTQVRKMLHNEYNINLVVSNTMDDDMIHCINAIEDQEQLLSRIAEVRKEYYRSLTITNGEPNTQVRFLTGWINRVNDCLRVNI
>WP_214018353.1
ITRARADELFEERLPTYVNELKSSVTVNLYQYEFDALVSLLFNLGSLRKAPLLKSKLNSGDYAGAADEFLDITNDGTTGLVTRRRKEWDLFNNNIYDSSH
>WP_214018629.1
ITRARADELFEERLPTYVNELKSSVTVNLYQYEFDALVSLLFNLGSLRKAPLLKSKLNSGDYAGAADEFLDITNDGTTGLVTRRRKEWDLFNNNIYDSSH
>WP_220467984.1
RYSFSDFSQSNQDLGCIALIAGRKALDAVMQDKISEAIHLCRIEWASLPGSPHGQPTANKKMIMEKYEVYLAEEKLGKTSLHATSEEMTKFIEDNYPEYL
>WP_222846060.1
ERYCQIVVDIYPQAIILPPDSAGAILSLVYNRGPSLALPKPGDLIDRRREMREIRDDFEQGNIKKIPERLRSMKRLWPHQRGLGLRRDGEAKLIENEIFD
>WP_223175369.1
RYSFSDFSQSNQDLGCIALIAGRKALDAVMQDKISEAIHLCRIEWASLPGSPHGQPTANKKMIMEKYEVYLAEEKLGKTSLHATSEEMTKFIEDNYSEYL
>WP_225368524.1
IIFPLKVKPKNDINGVWKNYYWAASLSDSNASQAIFGRNRSGGSRKHAARDLYTDPSTEIVAVCDGTVKSITAYYMGTSQITIEHKTNDNRRFFCTLWRG
>WP_226957122.1
WSSDFFSQHPEYQPTGIWSKKEGRGLSGQGGNSQVTDKPKQFVVFDSVESSMEYIVYYINKHGGNYARWYSTQDSAQKLYREECGAIKPRFTNEFSEVKS
>WP_227639604.1
RYSFSDFSQSNQDLGCIALIAGRKALDAVMQDKISEAIHLCRIEWASLPGSPHGQPTANKKMIMEKYEVYLAEEKLGKTILHATSEEMTKFIEDNYPEYL
>WP_227641979.1
RYSFSDFSQSNQDLGCIALIAGRKALDAVMQDKISEAIHLCRIEWASLPGSPHGQPTANKKLIMEKYEVYLAEENLGKTSLHATSEEMTKFIEDNYPEYL
>WP_227642082.1
MKQLTFKNNYRSFTNYHERVWGERVDFESTPDLLVETVYAARSALYFWDQNNLFSSADNGISRAVSDSITRIINLYDNHYEDRHNNLIRFLQEGIFDEIF
>WP_227643473.1
IIFPLKVKPKNDINGVWKNYYWAASLSDSNASQAIFGRNRSGGSRKHAARDLYTDPSTEIVAVCDGTVKSITAYYMGTSQITIEHKTNDNRRFFCTLWRG
>WP_227648496.1
WSSDFFSQHPEYQPTGIWSKKEGRGLSGQGGNSQVTDKPKQFVVFDSVESSMEYIVYYINKHGGNYARWYSTQDSAQKLYREECGAIKPRFTNEFSEVKS
>WP_227656910.1
MKKLTFKNNYRSFTNYHERVWGERVDFESTPDLLVETVYAARSALYFWDQNNLFSSADNGISRAVSDSITRIVNLYDNHYEDRHNNLIRFLQEGIFDEIF
>WP_227662449.1
WSSDFFSQHPEYQPTGIWSKKEGRGLSGQGGNSQVTDKPKQFVVFDSVESSMEYIVYYINKHGGNYARWYSTQDSAQKLYREECGAIKPRFTNEFSEVKS
>WP_227667877.1
IIFPLKVKPKNDINGVWKNYYWAASLSDSNASQAIFGRNRSGGSRKHAARDLYTDPSTEIVAVCDGTVKSITAYYMGTSQITIEHKTNDNRRFFCTLWRG
>WP_227818491.1
MKQLTFKNNYRSFTNYHERVWGERVDFESTPDLLVETVYAARSALYFWDQNNLFSSADNGISRAVSDSITRIVNLYDNHYEDRHNNLIRFLQEGIFDEIF
>WP_228299532.1
HSAENKVVLSAGNKKIKDFIKSNFGRAVVLDHSVNRPGYVAPDFSKAIENFHKNNPTVSLDPQTWGNESASYESKLLEEYKLTRRITNSSLRFNTLKAKL
>WP_228299962.1
IIFPLKVKPKNDINGVWKNYYWAASLSDSNASQAIFGRNRSGGSRKHAARDLYTDPSTEIVAVCDGTVKSITAYYMGTSQITIEHKTNDNRRFFCTLWRG
>WP_228307126.1
AEHLNEKYIDGDFSFENSGIYNNKVYALGWGLWHDPGSSQQGTVKSKEKALTGYRRAKDLIAFSPFPQEGREGLKKIYGIERRNVAAFVDRRITELESSI
>WP_228308366.1
AEHLNEKYIDGDFSFENSGIYNNKVYALGWGLWHDPGSSQQGTVKSKEKALTGYRRAKDLIAFSPFPQEGREGLKKIYGIERRNVAAFVDRRITELESSI
>WP_228714434.1
GRGMIQLTGKDGYRFFTNKHNEMNPDDKRDFVEQPDLVISDTEYGVESAFSFWVSKGLNKTARALSVQEVTQIVNGGQNGYPDRLQRFNAVAPLLRVDKE
>WP_228716758.1
WSSDFFSQHPEYQPTGIWSKKEGRGLSGQGGNSQVTDKPKQFVVFDSVESSMEYIVYYINKHGGNYARWYSTQDSAQKLYREECGAIKPRFTNEFSEVKS
>WP_242033410.1
WSSDFFSQHPEYQPTGIWSKKEGRGLSGQGGNSQVTDKPKQFVVFDSVESSMEYIVYYINKHGGNYARWYSTQDSAQKLYREECGAIKPRFTNEFSEVKS
>WP_250889421.1
LGELGFVTLNKAPESFDLIDGIKQPNNVVKGILEQLYKAAQDETRTTHALNKYNYKRLLELIDSNQDGYYQEQEYLQAVHNISYRDRLYRVIAKHASEWY
>WP_057209149.1
IKIALMLYDWTITSGRAVTQVRKMLHNEYNINLVVSNTMDDDMIHCINAIEDQEQLLSRIAEVRKEYYRSLTITNGEPNTQVRFLTGWINRVNDCLRVNI
>WP_094315815.1
RYSFSDFSQSNQDLGCIALIAGRKALDAVMQDKISEAIHLCRIEWASLPGSPHGQPTANKKMIMEKYEVYLAEEKLGKTSLHATSEEMTKFIEDNYPEYL
>WP_132380230.1
IKIALMLYDWTITSGRAVTQVRKMLHNEYNINLVVSNTMDDDMIHCINAIEDQEQLLSRIAEVRKEYYRSLTITNGEPNTQVRFLTGWINRVNDCLRVNI
>WP_222920708.1
IKIALMLYDWTITSGRAVTQVRKMLHNEYNINLVVSNTMDDDMIHCINAIEDQEQLLSRIAEVRKEYYRSLTITNGEPNTQVRFLTGWINRVNDCLRVNI
>WP_222926880.1
IKIALMLYDWTITSGRAVTQVRKMLHNEYNINLVVSNTMDDDMIHCINAIEDQEQLLSRIAEVRKEYYRSLTITNGEPNTQVRFLTGWINRVNDCLRVNI
>WP_225002553.1
IGVFPGNTQNGVVVAYNKGWFSVDEAIDGGAKWISEKFVNNSKNQQNTLYKMRWNPSNPGTRQYATSINWALIQKTDMKKMFDQFPDANLRFEIPVYKKG
>WP_225371912.1
WASRNMAYYADNEHILERCSVNTRRNGVKIYYRSQAFWQASAAVNLPAQIDNEQYQGLNGFNERCCAYGSAIAVLTEQKFPDSNNFLVNEEPESEQLRRG
>WP_229982591.1
AEHLNEKYIDGDFSFENSGIYNNKVYALGWGLWHDPGSSQQGTVKSKEKALTGYRRAKDLIAFSPFPQEGREGLKKIYGIERRNVAAFVDRRITELESSI
>WP_235364548.1
HSAENKVVLSAGNKKIKDFIKSNFGRAVVLDHSVNRPGYVAPDFSKAIENFHKNNPTVSLDPQTWGNESASYESKLLEEYKLTRRMTNSSLRFNTLKAKL
>WP_238645914.1
RYSFADFSQSNQDLGCIALIAGRKALDSVMQDKISEAIHLCRIEWASLPGSPHGQPTANKKMIMEKYEDYLAEEKQGKTSLYATSEEMVKFIEDNYPEYL
>WP_240245666.1
WSSDFFSQHPEYQPTGIWSKKEGRGLSGQGGNAQVTDKPKQFVVFDSVESSMEYIVYYINKHGGNYARWYSTQDSAQKLYREECGAIKPRFTNEFSEVKS
>WP_241184377.1
RYSFSDFSQSNQDLGCIALIAGRKALDAVMQDKISEAIHLCRIEWASLPGSPHGQPTANKKMIMEKYEVYLAEEKLGKTSLHATSEEMTKFIEDNYPEYL
>WP_247184888.1
IGVFPGNTQNGVVVAYNKGWFSVDEAIDGGAKWISEKFVNNSKNQQNTLYKMRWNPSNPGTRQYATSINWALIQKTDMKKMFDQFPDANLRFEIPVYKKG
>WP_248753016.1
HSAENKVVLSAGNKKIKDFIKSNFGRAVVLDHSVNRPGYVAPDFSKAIENFHKNNPTVSLDPQTWGNESASYESKLLEEYKLTRRMTNSSLRFNTLKAKL
>WP_250950813.1
ITRARADELFEERLPTYVNELKSSVTVNLYQYEFDALVSLLFNLGSLRKAPLLKSKLNSGDYAGAADEFLDITNDGTTGLVTRRRKEWDLFNNNIYDSSH
>WP_253884240.1
RYSFSDFSQSNQDLGCIALIAGRKALDAVMQDKISEAIHLCRIEWASLPGSPHGQPTANKKMIMEKYEVYLAEEKLGKTSLHATSEEMTKFIEDNYSEYL
>WP_255054123.1
HSAENKVVLSAGNKKIKDFIKSNFGRAVVLDHSVNRPGYVAPDFSKAIENFHKNNPTVSLDPQTWGNESASYESKLLEEYKLTRRITNSSLRFNTLKAKL
>WP_255057158.1
IKIALMLYDWTITSGRAVTQVRKMLHNEYNINLVVSNTMDDDMIHCINAIEDQEQLLSRIAEVRKEYYRSLTITNGEPNTQVRFLTGWINRVNDCLRVNI
>WP_255201848.1
WSSDFFSQHPEYQPTGIWSKKEGRGLSGQGGNSQVTDKPKQFVVFDSVESSMEYIVYYINKHGGNYARWYSTQDSAQKLYREECGAIKPRFTNEFSEVKS
>WP_255984151.1
WSSDFFSQHPEYQPTGIWSKKEGRGLSGQGGNSQVTDKPKQFVVFDSVESSMEYIVYYINKHGGNYARWYSTQDSAQKLYREECGAIKPRFTNEFSEVKS
>WP_255984199.1
MEDKKEIAHFLSQIGHESGFSITEENLNYSAKGMRRIFGCIKGPAQYNKNTDDCNLGRLRDKLWTQESLYAHSPKNLANYVYASRMGNDGESGNGANLLI
>WP_256755039.1
ITRARADELFEERLPTYVNELKSSVTVNLYQYEFDALVSLLFNLGSLRKAPLLKSKLNSGDYAGAADKFLDITNDGTTGLVTRRRKEWDLFNNNIYDSSH
>WP_256755615.1
ERYCQIVVDIYPQAIILPPDSAGAILSLVYNRGASLALPKPGDLIDRRREMREIRDDFEQGNIKKIPERLRSMKRLWPHQRGLGLRRDGEAKLIENEIFD
>WP_256756322.1
RYSFSDFSQSNQDLGCIALIAGRKALDAVMQDKISEAIHLCRIEWASLPGSPHGQPTANKKMIMEKYEVYLAEEKPGKTSLHATSEEMTKFIEDNYPEYL
>WP_256776240.1
IEATTNTLRNMTKEQAEIIYYNHYWEPKGFCKLETIKIALMLYDWTITSGRAVTQVRKMLHNEYNINLVVSNTMDDDMIHCINAIEDQEQLLSRIAEVRK
>WP_256799584.1
IGVFPGNTQNGVVVAYNKGWFSVDEAIDGGAKWISEKFVNNSKNQQNTLYKMRWNPSNPGTRQYATSINWALIQKTDMKKMFDQFPDANLRFEMPVYKKG
>WP_257739301.1
LHAAEENIVTSDGKQIKNFVKSNFGRAVVLDHSVNRPTYVVPDFQKAIENFHANNPAISLDPQTWGIESVTNENKLLEEYKLTRRMTDSSARFNSLKAKL
>WP_257796745.1
RYSFSDFSQSNQDLGCIALIAGRKALDAVMQDKISEAIHLCRFEWASLPGSPHGQPTANKKMIMEKYEVYLAEEKLGKTSLHATSEEMTKFIEDNYPEYL
>WP_257952469.1
LHAAEENIVTSDGKQIKNFVKSNFGRAVVLDHSVNRPTYVVPDFQKAIENFHANNPAISLDPQTWGIESVTNENKLLEEYKLTRRMTDSSARFNSLKAKL
>WP_259431209.1
RYSFSDFSQSNQDLGCIALIAGRKALDAVMQDKISEAIHLCRIEWASLPGSPHGQPTANKKMIMEKYEVYLAEEKLGKTSLHATSEEMTKFIEDNYPEYL
>WP_263087494.1
IEATTNTLRNMTKEQAEIIYYNHYWEPKGFCKLETIKIALMLYDWTITSGRAVTQVRKMLHNEYNINLVVSNTMDDDMIHCINAIEDQEQLLSRIAEVRK
>WP_011705729.1
YPDYVLRAKSNYERWTTAQSIQDANIPGVSISDKTNWESLDDKVKDVIVDLVYQGFTKGPRPMVYGMLNDRQKYADYIKNNPSLSQYEPGRNRAKYLTGE
>WP_039214575.1
SYNLFGIKAHGHPEFVEIYTHEYEGGVKVKILDKFRAYDSFEDSISGRADFFVKNKRYHSLFESSDPVLWAQGLQDKGYATDPKYAYKLISIMKTNGWVK
>WP_045790041.1
DRLSKLNDIVSILSAQHLSSKIKDGVFPFSSSEIYNYRVYSYSWGRYHDPNLIGIKGTNKNSVEALNAYQRALTLYKSKNDKRNVAAIEKRIASLRDKIR
>WP_049048603.1
DRLSKLNDIVSILSAQHLSSKIKDGVFPFSSSEIYNYRVYSYSWGRYHDPNLIGIKGTSKNSVEALNAYQRALTLYKSKNDKRNVAAIEKRIASLRDKIR
>WP_050297504.1
GKSAYQDFTRTHNKMNPSDSKDFVTNPELIITDIEYGVESAFAFWVKKTNSSGEHLKELAKHSTVSVVTQIVNGGQNGYADRLKRYNKVAPLLGLNIELE
>WP_053010303.1
FRGRGLIQVTGYAKYHGFPTDYNNYWSDDVPNTVEDPEIINEMPYAIRSALWFWVTAKPYTADRGRGYDDVIAVTLIVNGGDMGLEERRSAYRLCEEVFL
>WP_073349885.1
SYNLFGIKAHGHPEFVEIYTHEYEGGVKVKILDKFRAYDSFEDSISGRADFFVKNKRYHSLFESSDPVLWAQGLQDKGYATDPKYAYKLISIMKTNGWVK
>WP_074561683.1
GISVFDDATQKGTKYAYDKGWTSVDKAIDGGAKWISVNFINKGGRAQNTLYKMRWNPDAPATMQYATAVNWSLIQVSKMKKVFDLFPDANWTFEIPVYLK
>WP_076362755.1
YCQVVVNTYPQAINLPPDSAGAILSLVYNRGPSLKKPKIGDSIDSRREMREIGDDFSKGNIKNIPARLRSMRRLWANQRGLRDRREGEAKFIEEELARGE
>WP_077095951.1
CVHLTWKKNYQRAKDNIGIDFVNFPEKAADFDYAVSIMIWGMEEGIFTGSSLDDYINESSMNYVSARKIINGNDAAALIASYAEKFQSLLEVTSIASKEF
>WP_087816655.1
CVHLTWKNNYQKAKEKYGTDFVNQPDLAGDFKYAVPIMVWGMEDGIFTGKKTSLYINNNVVDYESARKIINGNDQKALIASYANKFQSILEKTSSAPKEF
>WP_115115028.1
KAKEIFDADLIRFENGVKRDIHVDLYQYEFDALVSLLFNCGEFFFAANKAPALLRLINSEEYESAANEFLDITNHGNTGLVRRRSAENNIFLNNIYDSSH
>WP_124724933.1
YSYNIFGIKAHGDPNYVEVYTHEVIDGKRIKIIDKFQAYSSYEESIKGRENFFIKNKRYHFLFNTKDPIEWANGLQKAGYATDPNYAKTLIAIMRSQNLL
>WP_145584780.1
GKSAYQDFTRTHNKMNPSDSKDFVTNPELIITDIEYGVESAFAFWVKKTNSSGEHLKELAKHSTVSVVTQIVNGGQNGYADRLKRYNKVAPLLGLNIELE
>WP_145603079.1
GKSAYQDFTRTHNKMNPSDSKDFVTNPELIITDIEYGVESAFAFWVKKTNSSGEHLKELAKHSTVSVVTQIVNGGQNGYADRLKRYNKVAPLLGLNIELE
>WP_146197262.1
IQLTWKKNYQHFSQYAGIDCVSNSDLVASVMVNAIKASCWFWRNNGGVHKKHNAKGDINILIDNEKDNVELVTLAVNGGQNGLDERKSYFESIKKEWGLK
>WP_147882621.1
FRGRGLIQITGYGKYHKFMMDYPDYWQDVVPDIISHPDEVNEMPYAIRTALWYWLDRHIYNFDSGNGVGDVSRITSVVNGGQMGLDKRIEAYKLCEGVFK
>WP_148242104.1
FGIKAKSGQKFVEIWTTEHINGSDIKIKDKFAAYDSFDESIADRTRFLTENKRYASLFESDDPEKWAHGLQNKGYATDPNYASKLISIMKGSYMKSRGLK
>WP_155398508.1
IGSFANLNEFAKNINGEYEFESSEIYNIRKGALAWGLWNDEGSGKGGANNSSQKALAGYRRFLTLLDAQPFTQQEKGKKWYGRLCRDWRGFVEQRIITLE
>WP_164095590.1
FRGRGLIQITGYGKYHKFMLDYSNYWQDVVPDTVSHPDKVNEMPYAIRTALWYWLDRKVYNFDSGNGVGDVSRITSIVNGGQMGLAKRIEAYKLCEDVFK
>WP_164456817.1
YGRGYVQITWKYNYEKYSQKLNVDMVNEPDLALNPEYSLFILIDGFKYGEFTGKKITDYINESKTDFYNARKCINGLDQADQIKGFAEDYLEKLNNGLLA
>WP_196714072.1
IDTASLFDEAMQDYIFEEYLIKIKRPSIIKYLEGDGNVEDAIYDWAKEFASAGVRIGKPISRGRNARFEGESYYSGDGLNRAHIMPDEMVKALEESKNER
>WP_200891482.1
VNIDWEHNNESGIPDKQAAIMAAKKMVAAYNIIYKPSLTSRHTEKKAIDMTITGVRGLFIKTNNGKLIEIKNSDDLHRVGASYNVFKLVSDPPHWSVDGR
>WP_202970012.1
QITHKDAYIKFTEAHNVANPSDQKDFLASPDDILTLRYAASSAYFFWFIYKKSFNLHSTACTGTVKEVTKIVNGGDAGYEDRLKRFNAVAAVIGIDGARE
>WP_206092970.1
YGRGYVQITWKYNYEKYSQKLNVDMVNEPDLALNPEYSLFILIDGFKYGEFTGKKITDYINESKTDFYNARKCINGLDQADQIKGFAEDYLEKLNNGLLA
>WP_210831367.1
IDTSSLFDEAMQDYIFEEYLIKIKRPSIIKYLEGDGNVEDAIYDWAKEFASAGVRIGKPISRGRNARFEGESYYSGDGLNRAHIMPDEMVKALEESKNGR
>WP_210849253.1
GISVFDDATQKGTKYAYDKGWTSVDKAIDGGAKWISVNFINKGGRAQNTLYKMRWNPDAPATMQYATAVNWSLIQVSKMKKVFDLFPDANWTFEIPVYLK
>WP_219993138.1
YGRGYVQITWDYNYQTYSDKLGVDLINNPDLALEPNNSLFILVDGFKNGVFTGKTIYDYINNVKTDFYNARRCINGLDHAEEIKHSAEGFLERLNAGEIS
>WP_225829594.1
WNESLFTRHPEYTPVGVWWSFENQGMSGKGGNTQVIDRKKGYIIFPSVLAAMEYKVDYMNRHNGNWAQWHTRDPVTQENYRNAIMKMRYPFVKEMQEENK
>WP_226335527.1
ERYCKIVVDIYPQAIILPPDSAGAILSLVYNRGPSLALPKPGDLIDRRREMREIRDDFEQGNIKKIPERLRSMKRLWPHQRGLGLRRDGEAKLIENEIFD
>WP_226693117.1
VDGNAVSGGKAAAYSRGWFTPELAIMGGAEWISQKFVHKNQNTLYKMRWNPAHPASYQYATAVNWSEHISARMYEICGDYHDFDNELIFDIPVYKRGSNE
>WP_226715475.1
CVHLTWKNNYQKAKEKYGTDFVNQPDLAGDFKYAVPIMVWGMEDGIFTGKKTSLYINNNVVDYESARKIINGNDQKALIASYANKFQSILEKTSSAPKEF
>WP_230581455.1
LKSKGLLIEHNRAAVHDLVWSTAVQFGAKTNLIINALSNSDLQNISDKELIITVQNYKKDNTETLFKSSPTLWADLKDRADSEKKALLELESKMFEVEIK
>WP_235333202.1
FNDWHKSNQSKWSNDIINAVDDFEILSQMKFATRSAAWFWISNSSNANPDSHAKCFDYANEASDAAVDRITNIINLNTDSRQKRKNNFWRLWNEEVLHDQ
>WP_240040014.1
DRLSKLNDIVSILSAQHLSSKIKDGVFPFSSSEIYNYRVYSYSWGRYHDPNLIDVKGTSKNSVEALNAYQRALTLYKSKNDKRNVAAIEKRIASLRDKIR
>WP_241783412.1
ITMAKADELFESRLSVYVDELKRTVTVNLYQYEFDALISLLFNLGRMSKAPQLNSKLNIADYNGAATEFLDITNGGVSGLVKRRQKEQGLFLNGVYDSSH
>WP_241915708.1
PEKDGVSIDWTHRGDSTAAISAARDMVAQYGIVYRPSLTSRHIERRAIDMTITGITGNSIVKANGNSIIVRTNTELNAVGASYGVHKLISDPPHWSDDGR
>WP_246771378.1
VGESLLGREESLWYSVSALSDTFKRYFSHYPDEANMLGYKRINLRLYNKLTASEKRAYIRVDRGYAYTQIPDEEGIAKRVYSCNSLMGGLSSFRGGMSLV
>WP_263756936.1
IGVFPGNTQNGVVVAYNKGWFSVDEAIDGGAKWISEKFVNNSKNQQNTLYKMRWNPSNPGTRQYATSINWALIQKTDMKKMFDQFPDANLRFEIPVYKKG
>WP_264955256.1
IKIALMLYDWTITSGRAVTQVRKMLHNEYNINLVVSNTMDDDMIHCINAIEDQEQLLSRIAEVRKEYYRSLTITNGEPNTQVRFLTGWINRVNDCLRVNI
>WP_265534661.1
TKIALMIYDWTITSGLAVKQIRKMLHNEYNSNLEISNKMNDDMIHCINAAEDQGKLLSRIAEIRKDYYRSLTMTNGVVNSQIKYLSGWLNRVDDCLRVTV
>WP_265534817.1
CVHLTWKNNYQKAKEKYGTDFVNQPDLAGDFKYAVPIMVWGMEDGIFTGKKTSLYINNNVVDYESARKIINGNDQKALIASYANKFQSILEKTSSAPKEF
>WP_265930901.1
RYSFSDFSQSNQDLGCIALIAGRKALDAVMQDKISEAIHLCRIEWASLPGSPHGQPTANKKMIMEKYEVYLAEEKLGKTSLHATSEEMTKFIEDNYPEYL
>WP_267199855.1
ITRARADELFEERLPTYVNELKSSVTVNLYQYEFDALVSLLFNLGSLRKAPLLKSKLNSGDYAGAADEFLDITNDGTTGLVTRRRKEWDLFNNNIYDSSH
>WP_268116665.1
IKIALMLYDWTITSGRAVTQVRKMLHNEYNINLVVSNTMDDDMIHCINAIEDQEQLLSRIAEVRKEYYRSLTITNGEPNTQVRFLTGWINRVNDCLRVNI
>WP_269233174.1
MKQLTFKNNYRSFTNYHERVWGERVDFESTPDLLVETVYAARSALYFWDQNNLFSSADNGISRAVSDSITRIVNLYDNHYEDRHNNLIRFLQEGIFDEIF
>WP_269689266.1
RYSFSDFSQSNQDLGCIALIAGRKALDAVMQDKISEAIHLCRIEWASLPGSPHGQPTANKKMIMEKYEVYLAEEKLGKTSLHATSEEMTKFIEDNYPEYL
>WP_270022760.1
ITRARADELFEERLPTYVNELKSSVTVNLYQYEFDALVSLLFNLGSLRKAPLLKSKLNSGDYAGAADEFLDITNDGTTGLVTRRRKEWDLFNNNIYDSSH
>WP_270034364.1
ITRARADELFEERLPTYVNELKSSVTVNLYQYEFDALVSLLFNLGSLRKAPLLKSKLNSGDYAGAADEFLDITNDGTTGLVTRRRKEWDLFNNNTYDSSH
>WP_271293925.1
PEKDGVSIDWTHRGDSTAAISAARDMVAQYGIVYRPSLTSRHIERRAIDMTITGITGNSIVKANGNSIIVRTNTELNAVGASYGVHKLISDPPHWSDDGR
>WP_273849661.1
GISVFDDATQKGTKYAYDKGWTSVDKAIDGGAKWISVNFINKGGRAQNTLYKMRWNPDAPATMQYATAVNWSLIQVSKMKKVFDLFPDANWTFEIPVYLK
>WP_273849664.1
YGRGYVQITWKYNYEKYSQKLNVDMVNEPDLALNPEYSLFILIDGFKYGEFTGKKITDYINESKTDFYNARKCINGLDQAEQIKGFAEDYLEKLNNGLLS
>WP_273849665.1
RNKYSINDFTPKSQDIFCVLILKYKRKKSLNLIMEGKIDNALEILSYEWASLPPGRYGQPAKSKKEALVLYENYLNEELQGISDLFISLGTIEKIANGDY
>WP_274729197.1
IKIALMLYDWTITSGRAVTQVRKMLHNEYNINLVVSNTMDDDMIHCINAIEDQEQLLSRIAEVRKEYYRSLTITNGEPNTQVRFLTGWINRVNDCLRVNI
>WP_274920150.1
ERYCQIVVDIYPQAIILPPDSAGAILSLVYNRGPSLALPKPGDLIDRRREMREIRDDFEQGNIKKIPERLRSMKRLWPHQRGLGLRRDGEAKLIENEIFD
>WP_275549878.1
ERYCQIVVDIYPQAIILPPDSAGAILSLVYNRGPSLALPKPGDLIDRRREMREIRDDFEQGNIKKIPERLRSMKRLWPHQRGLGLRRDGEAKLIENEIFD
>WP_276122834.1
PEKEGVNIDWTHNGDLASAKKAAQQMDRAYVIKYKPSLTSRHTQRRAIDMTITNIIGKSLINGSGANVPIKNLKNLFDAGASFGVIKLVVDEPHWSDDGA
>WP_277449986.1
ERYCQIVVDIYPQAIILPPDSAGAILSLVYNRGPSLALPKPGDLIDRRREMREIRDDFEQGNIKKIPERLRSMKRLWPHQRGLGLRRDGEAKLIENEIFD
>WP_277458298.1
AKFTDFSKHPNTRHEANGVVSTAAGAYQFLYGTWRNLQRRYSFSDFSQSNQDLGCIALIAGRKALDAVMQDKISEAIHLCRIEWASLPGSPHGQPTANKK
>WP_277460330.1
IKIALMLYDWTITSGRAVTQVRKMLHNEYNINLVVSNTMDDDMIHCINAIEDQEQLLSRIAEVRKEYYRSLTITNGEPNTQVRFLTGWINRVNDCLRVNI
>WP_279279382.1
WSSDFFSQHPEYQPTGIWSKKEGRGLSGQGGNSQVTDKPKQFVVFDSVESSMEYIVYYINKHGGNYARWYSTQDSAQKLYREECGAIKPRFTNEFSEVKS
>WP_282552869.1
ESLFTRHPEYTPVGVWWSFENQGMSGKGGNTQVIDRKKGYIIFPSVLAAMEYKVDYMNRHNGNWAQWHTRDPVTQENYRNAIMKMRYPFVKEMQEENKWK
>WP_282553077.1
ESLFTRHPEYTPVGVWWSFENQGMSGKGGNTQVIDRKKGYIIFPSVLAAMEYKVDYMNRHNGNWAQWHTRDPVTQENYRNAIMKMRYPFVKEMQEENKWK
>WP_282812471.1
YGIAAVDGNAVGGGKATAYSRGWFTPESAIRGGAEWISRAFVHKKQNTLYKMRWNPAHPASHQYATDVNWPEHISSGMYAICGDYHDYDQELIFDVPVYK
>WP_282812733.1
KKGNEARAIVHELFDITIEKDKALDMAMVLKERYCQIVVDIYPQAIILPPDSAGAILSLVYNRGPSLALPKPGDLIDRRREMREIRDDFEQGNIKKFLSV
>WP_285199155.1
ASKGLNFSHSRAAINDMIWSTSVQYGPTTGLISRALKGKDFETLTDADVITIVQDYKINHVEDLFPSSPTWWDDLKTRALTEKKDLLKLNELNLELKNED
>WP_285199677.1
ASKGLNFSHSRAAINDMIWSTSVQYGPTTGLISRALKGKDFETLTDADVITIVQDYKINHVEDLFPSSPTWWDDLKTRALTEKKDLLKLNELNLELKNED
>WP_285208815.1
AEHLNEKYIDGDFSFENSGIYNNKVYALGWGLWHDPGSSQQGTVKSKEEALTGYRRAKDLIAFSPFPQEGREGLKKIYGIERRNVAAFVDRRITELESSI
>WP_285208818.1
HSAENKVVLSAGNKKIKDFIKSNFGRAVVLDHSVNRPGYVAPDFSKAIENFHKNNPTVSLDPQTWGNESASYESKLLEEYKLTRRMTNSSLRFNTLKAKL
>WP_285284340.1
YGIAAVDGNAVGGGKATAYSRGWFTPESAIRGGAEWISRAFVHKKQNTLYKMRWNPAHPASHQYATDVNWPEHISSGMYAICGDYHDYDQELIFDVPVYK
>WP_285286828.1
IEATTNTLRNMTKEQAEIIYYNHYWEPKGFCKLETIKIALMLYDWTITSGRAVTQVRKMLHNEYNINLVVSNTMDDDMIHCINAIEDQEQLLSRIAEVRK
>WP_285292193.1
ITRARADELFEERLPTYVNELKSSVTVNLYQYEFDALVSLLFNLGSLRKAPLLKSKLNSGDYAGAADEFLDITNDGTTGLVTRRRKEWDLFNNNIYDSSH
>WP_285813891.1
WSSDFFSQHPEYQPTGIWSKKEGRGLSGQGGNSQVTDKPKQFVVFDSVESSMEYIVYYINKHGGNYARWYSTQDSAQKLYREECGAIKPRFTNEFSEVKS
>WP_286439714.1
GISVFDDATQKGTKYAYDKGWTSVDKAIDGGAKWISVNFINKGGRAQNTLYKMRWNPDAPATMQYATAVNWSLIQVSKMKKVFDLFPDANWTFEIPVYLK
>WP_305174791.1
ERYCQIVVDIYPQAIILPPDSAGAILSLVYNRGPSLALPKPGDLIDRRREMREIRDDFEQGNIKKIPERLRSMKRLWPHQRGLGLRRDGEAKLIENEIFD
>WP_305218496.1
KSCGWTVEGTGSSAVIYYSDSLLTQGNKITSTELKELLRQGCIENTYNQKVHNKPLAALVKVLTLPEYLDIQVLDFIERLHSAENKVVLSAGNKKNKRFY
>WP_305230433.1
IKIALMLYDWTITSGRAVTQVRKMLHNEYNINLVVSNTMDDDMIHCINAIEDQEQLLSRIAEVRKEYYRSLTITNGEPNTQVRFLTGWINRVNDCLRVNI
>WP_305230700.1
YGIAAVDGNAVGGGKATAYSRGWFTPESAIRGGAEWISRAFVHKKQNTLYKMRWNPAHPASHQYATDVNWPEHISSGMYAICGDYHDYDQELIFDVPVYK
>WP_305230949.1
ERYCQIVVDIYPQAIILPPDSAGAILSLVYNRGPSLALPKPGDLIDRRREMREIRDDFEQGNIKKIPERLRSMKRLWPHQRGLGLRRDGEAKLIENEIFD
>WP_005373349.1
HTAVDSSGWFWVKGSAWGDIRPFATKNDLFRVTISVNGGYNHLLERKNNLLKLSKLINCNSISDNYDFSKFYLKDSSMINKNYYKRSKSVHHKLELMINE
>WP_005386124.1
HTAVDSSGWFWVKGSAWGDIRPFATKNDLFRVTISVNGGYNHLLERKNNLLKLSKLINCNSISDNYDFSKFYLKDSSMINKNYYKRSKSVHHKLELMINE
>WP_017820367.1
INEDELLLINHVVKKHETEKIIALYNKNSQIEFACLPSQAQTVIASVAYQYGYLPRETRKFWFQAVNQKWEEMYDNLMDFRDLYPTRRKKEALLLKEIIE
>WP_042642420.1
KLMLAYSLDKNAALKAASWGKFQILGSNHLNAGYKDVKEFVSALSVSEKNHLKAFVNFIKADNRLLKAIRAKDWLAFALVYNGPRQKGYDKRMKDNYNAF
>WP_048207471.1
AVWYWVSGSAWGDIRGFTKNNDFLKVTIAVNGGFNHVKERNESLLRLSKSIDCRNVDFSKLKFKKFEFSESALKDSKWYSAYKDGSMVRKANQDLESVNE
>WP_050498466.1
VFNSNPQNGVTLAYNKGWFSVDEAIEGGAKWISENFINKRGTPKNTLYKMRWNPAAPATGQYATDINWALAQKNDMKKMFDLFPDAKITFDIPVYKDSSL
>WP_052130436.1
IQLTWKNNYIRFSKHSGVDCVNDSSLVAASMANAIEASCWYWRFNGAVHKKFDAKGDINILVDNDRDNVKLITLAVNGGDNGLLDRMKYFNLIKTEWGLN
>WP_052443842.1
YPDYVLRAKSNYERWTTAQSINDANIPGVSISDKTNWESLDDKVKDVIVDLVYQGFTKGPKPMIYGMLNDRRKYADYIKNNPTLNQYEPGRKRAKYLIGE
>WP_052455407.1
GINVRDDKPSLGTKYAFDKGWDSIDKAIDGGAKWISDNFVNHPKYKQNTLYKMRWNPASPGEHQYASDVLWAKHQIPNMKKRFDIFPDAVLYIDVPVYEE
>WP_058053608.1
QIVVNTYPQAINLPPDSAGAILSLVYNRGPSLKKPKIGDPIDSRREMREIGDDFSKGNIKNIPARLRSMKRLWANQRGLRDRREGEAKFIEEELAGGRMI
>WP_059112420.1
GINVRDDKPSLGTEYAYNNGWDSIDKAIDGGAKWISSNFVNHPKYKQNTLYKMRWNPASPGEHQYASDVLWAKHQIPNMKKRFDVFPNAILHVDIPVYEE
>WP_064354679.1
HTAVDSSGWFWVKGSAWGDIRPFATKNDLFRVTISVNGGYNHLLERKNNLLKLSKLINCNSISDNYDFSKFYLKDSSMINKNYYKRSKSLHHKLELMINE
>WP_076495669.1
IQLTWKNNYKRFSKYSGIDCVNDSSLVAADMANAIEASCWYWRFNGAVHKKFDAKGDVNILVDNARDNVTLITLAVNGGDNGLLERKKYFNLIKKTWGLD
>WP_080771418.1
VEALAKMNHVEQMDYVKMYFVRKAEMFGVPTNRWSLEDVYLSIFAPSAIAIDGNAPVYSSPSENYNRNKFHDLNGDGKIMKSEIANNIRVFYDKGFSYEG
>WP_081007922.1
INEDELLLINHVVKKHETEKIIALYNKNSQIEFACLPSQAQTVIASVAYQYGYLPRETRKFWFQAVNQKWEEMYDNLMDFRDLYPTRRKKEALLLKEIIE
>WP_081934688.1
WDKSFFEKNPSYKPVGTWSAFENKGKSGSGGNVQVTDRKKSFIKFPSVLAAMEYKAFYIKKHNGNWARWHNASDANVQEVYRGYISKIKPKISDLLKDEK
>WP_082035413.1
WDKSFFEKNPSYKPVGTWSAFENKGKSGLGGNVQVTNKKKTFIKFPSVLAAMEYKVFYINKHDGNWARWHNASDANVQKVYKEYISKIKPKISDSFKDIK
>WP_085946058.1
RESTTKRTIEAARGSRHVLAPPGKIIWDQLPTDVKEVLVDLTFRGDNHSKSRDSIIPTLVEGLESGDYSAFKYLMSDRSVWIDVFRVPRERFNARSSWVN
>WP_086047483.1
HTAVDSSGWFWVKGSAWGDIRPFATKNDLFRVTISVNGGYNHLLERKNNLLKLSKLINCNSISDNYDFSKFYLKDSSMINKNYYKRSKSVHHKLELMINE
>WP_087755869.1
FWRRGKILSTSDTWRPSSSDSIVSQYSDTILIKKELISVVFSDGSKSKYGTFDLGILADGDYTDVISYLVNGGSNGLLERRSYVKTLKEIFKYEQCENKK
>WP_103254839.1
GINVRDDKPSLGTKYAFDKGWDSIDKAIDGGAKWISDNFVNHPKYKQNTLYKMRWNPASPGEHQYASDVLWAKHQIPNMKKRFDIFPDAVLYIDVPVYEE
>WP_103827142.1
WDKTFFEKNPSYMPIGTWSAFENKGKSGSGGNIQVTDRKKTFIKFPSVVAAMEYKVFYIKKHNGNWARWHNASDANIQKTYRDYISKINPKISNSLKGEK
>WP_104976193.1
QLTGKNNYATFDKWHSKNKREWSEDINVSFLDNPDLLFEAKYAVRSAAFFWVTNNLYKLADNGVEYSDSQAITAIVNKNTDSYIKRFENLQRLLKLETFE
>WP_104980542.1
NKLISEGIIKNTNEAAILDMIWSTSVQFGARTSLISRAVGKSTELSSREIIELVQNYKHDKTHLLFKSSPTWWGGLRQRALSEKIKLLALLDQNAIIEEN
>WP_113994249.1
YPDYVLRAKSNYERWTTAQSIQDANIPGVSISDKTNWESLDDKVKDVIVDLVYQGFTKGPRPMVYGMLNDRQKYADYIKNNPSLSQYEPGRNRAKYLTGE
>WP_115523176.1
RTIENPKGTRTRAAPNGIDLDPERMISWLALPQNIKDLLIDLTFRGDNRPSTREFFIPDLVESIKNNDEFSAFKENIKSNRWKETYNVPLDRHQRRCNYL
>WP_115545188.1
RTIENPKGTRTRAAPNGIDLDPERMISWLALPQNIKDLLIDLTFRGDNRPSTREFFIPDLVESIKNNDEFSAFKENIKSNRWKETYNVPLDRHQRRCNYL
>WP_115571754.1
RTIENPKGTRTRAAPNGIDLDPERMISWLALPQNIKDLLIDLTFRGDNRSSTREFFIPDLVESIKNNDEFSAFKENIKSNRWKETYNVPLDRHQRRCNYL
>WP_118881401.1
GINVRDDKPALGTEYAYKNGWNSIDKAIDGGAKWISDNFVNHHKYKQNTLYKMRWNPASPGEHQYASDVLWAKHQIPNMKKRFDVFPNAILHVDIPVYEE
>WP_124928682.1
VEALAKMNHVEQMDYVKMYFVRKAEMFGVPTNRWSLEDVYLSIFAPSAIAIDGNAPVYSSPSENYNRNKFHDLNGDGKIMKSEIANNIRVFYDKGFSYEG
>WP_130632555.1
KKYKIKDFSPIYQDLLCVVFLKEKVRGNALSMIVNNKIKEAIEDSCSYEWASLPPGRHGQPIKKIDECLSSYEKFLSEERLGKTSLFIKPGFLELFNDVQ
>WP_131730992.1
AVWYWVSGSAWGDIRGFTKNNDFLKVTIAVNGGFNHVKERNESLLRLSKSIDCSNVDFSKLKFSKFEFSESALKDSKWYSAYKDGSMVRKANQDLESVNE
>WP_132937158.1
HTAVDSSGWFWVKGSAWGDIRPFATKNDIFRVTISVNGGYNHLLERKNNLLKLSKLINCNSISDNYDFSKFYLKDSSMINKNYYKRSKSLHHKLELMINE
>WP_139389078.1
GINVRDDKPSLGTEYAYKNGWNSIDKAIDGGARWISDNFVNHHKYKQNTLYKMRWNPASPGEHQYASDVLWAKHQIPNMKKRFDVFPNAILHVDIPVYEE
>WP_139392719.1
GINVRDDKPSLGTEYAYKNGWNSIDKAIDGGARWISDNFVNHHKYKQNTLYKMRWNPASPGEHQYASDVLWAKHQIPNMKKRFDVFPNAILHVDIPVYEE
>WP_139403220.1
YPDYVLRAKSNYERWTTAQSIQDANIPGVSISDKTNWESLDDKVKDVIVDLVYQGFTKGPRPMVYGMLNDRQKYADYIKNNPSLSQYEPGRNRAKYLTGE
>WP_139410255.1
WDKTFFENNPSYKPVGTWSAFENKGKSGLGGNVQVTDKKKTFIKFPSVLAAMEYKVFYINKYDGNWARWHNASDANVQKAYREYISKIKPKISDSLKEIK
>WP_139426278.1
FTLPSGQCQILFVDNYHALALARDDNSWYLFDTGLNIDKDFYMEKDQNKESALNVMRQMSPHTFTPSGNKYATDNEAKEIVNGYLKEIKRQPVIITVANA
>WP_139428667.1
YPDYVLRAKSNYERWTTAQSIQDANIPGVSISDKTNWESLDDKVKDVIVDLVYQGFTKGPRPMVYGMLNDRQKYADYIKNNPSLSQYEPGRNRAKYLTGE
>WP_139436752.1
VEALAKMNHVEQMDYVKMYFVRKAEMFGVPTNRWSLEDVYLSIFAPSAIAIDGNAPVYSSPSENYNRNKFHDLNGDGKIMKSEIANNIRVFYDKGFSYEG
>WP_139439459.1
GINVRDDKPSLGTKYAFDKGWDSIDKAIDGGAKWISDNFVNHPKYKQNTLYKMRWNPALPGEHQYASDVLWAKHQIPNMKKRFDIFPDAVLYIDVPVYEE
>WP_139477952.1
YPDYVLRAKSNYERWTTAQSIQDANIPGVSISDKTNWESLDDKVKDVIVDLVYQGFTKGPRPMVYGMLNDRQKYADYIKNNPSLSQYEPGRNRAKYLTGE
>WP_139730154.1
RTIENPKGTRTRAAPNGINLDPERIISWPALPQNIKDLLIDLTFRGDNRPSTREFFIPDLVESIKNNDEFSAFKENIKSNRWKETYNVPLDRHQRRCNYL
>WP_139736888.1
IQLTWKNNYIRFSKHSGVDCVNDSSLVAASMANAIEASCWYWRFNGAVHKKFDAKGDINILVDNDRDNVKLITLAVNGGDNGLLDRMKYFNLIKTEWGLN
>WP_139740952.1
RESTTKRTIEAARGSRHVLAPPGKIIWDQLPTDVKEVLVDLTFRGDNHSKSRDSIIPTLVEGLESGDYSAFKYLMSDRSVWIDVFRVPRERFNARSSWVN
>WP_139743517.1
VEALAKMNHVEQMDYVKMYFVRKTEMFGVPTNRWSLEDVYLSIFAPSAIAIDGNAPVYSSPSENYNRNKFHDLNGDGKIMKSEIANNIRVFYDKGFSYEG
>WP_139744844.1
SMVSARNEYKVKDFTPLSQDTFCLILFKKKRAGTLDEIRQGKIKDALDKLSYEWASLPPGRYGQPSKTMSEALSIFEIYLEEELNGKTDLKIPVGFTNDF
>WP_139748091.1
VEALAKMNHVEQMDYVKMYFVRKAEMFGVPTNRWSLEDVYLSIFAPSAIAIDGNAPVYSSPSENYNRNKFHDLNGDGKIMKSEIANNIRVFYDKGFSYEG
>WP_146045093.1
KFHGRGFVQLTGRSNYDKAGNYLGVDLLNSPELAKDQVIAGKIMCWGMENGIFTGRKLDQYFSASKADYYNARKIINGLDRAQDIADYAKNISSCILISR
>WP_151028075.1
IQLTWKNNYIRFSKHSGVDCVNDSSLVAASMANAIEASCWYWRFNGAVHKKFDAKGDINILVDNDRDNVKLITLAVNGGDNGLLDRMKYFNLIKTEWGLN
>WP_154204269.1
HTAVDSSGWFWVKGSAWGDIRPFATKNDLFRVTISVNGGYNHLLERKNNLLKLSKLINCNSISDNYDFSKFYLKDSSMINKNYYKRSKSLHHKLELMINE
>WP_158109895.1
SYNLFGIKAHGHPDFVEIYTHEYERGVKVKVLDKFRAYKSFEDSISGRADFFVNNKRYHSLFESGDPVKWAQGLQNKGYATDPQYANKLISIMKANGWVK
>WP_158113002.1
SMVAARDEYNVKDFTPLSQDIFCLILFKKKRVGTLDDIRQGRIKDALGKLSYEWASLPPGRYGQPSKTMEEALSIFDSYLKEELDGKTDLKIPVGVTNEF
>WP_166464440.1
YPDYVLRAKSNYERWTTAQSIQDANIPGVSISDKTNWESLDDKVKDVIVDLVYQGFTKGPRPMVYGMLNDRQKYADYIKNNPSLSQYEPGRNRAKYLTGE
>WP_167416121.1
HTAVDSSGWFWVKGSAWGDIRPFATKNDLFRVTISVNGGYNHLLERKNNLLKLSKLINCNSISDNYDFSKFYLKDSSMINKNYYKRSKSVHHKLELMINE
>WP_167826290.1
AVWYWVSGSAWGDIRGFTKNNDFLKVTIAVNGGFNHVKERNESLLRLSKSIDCRNVDFSKLKFKKFEFSESALKDSKWYSAYKDGSMVRKANQDLESVNE
>WP_168754807.1
LKYKGRGFIQLTWKSNYRMVNDVLRKKIVNYNHDIVANPELLHEPEIGILSAMGFWEVNSLNAIASSASSSVDLITAVVNKKTASYEKRKRYFTEIFNVL
>WP_171345602.1
HTAVDSSGWFWVKGSAWGDIRPFATKNDLFRVTISVNGGYNHLLERKNNLLKLSKLINCNSISDNYDFSKFYLKDSSMINKNYYKRSKSVHHKLELMINE
>WP_182039768.1
HTAVDSSGWFWVKGSAWGDIRPFATKNDLFRVTISVNGGYNHLLERKNNLLKLSKLINCNSISDNYDFSKFYLKDSSMINKNYYKRSKSVHHKLELMINE
>WP_187267415.1
YPDYVLRAKSNYERWTTAQSIQDANIPGVSISDKTNWESLDDKVKDVIVDLVYQGFTKGPRPMVYGMLNDRQKYADYIKNNPSLSQYEPGRNRAKYLTGE
>WP_190283627.1
ATARHETYHFVSGEYFSEKPEVGSVSYFDKYDPILADTPKRRERAILNGNTVEGDGYKYRGRGCVHLTWKKIIREQKTILVLILLTSLRRPPILTMQFRL
>WP_191115754.1
QLTGKNNYATFDKWHSKNKREWSEDINVSFVDNPDLLFEAKYAVRSAAFFWVTNNLYKLADNGVEYSDSQAITAIVNKNTDSYIKRFENLQRLLKLETFE
>WP_197918157.1
LKYKGRGFIQLTWKSNYRMVNDVLRKKIVNYNHDIVANPELLHEPEIGILSAMGFWEVNSLNAIASSASSSVDLITAVVNKKTASYEKRKRYFTEIFNVL
>WP_197970291.1
SVTSDEANEIYLAVKKQSTEELIRKYNAESSVDFESLPKEAQTVIASVEYQYGSLKVSTPALWEQVVNQEWQDAYENLLDFGDAYITRRRKEAEYLKGIL
>WP_201354163.1
KKYKIKDFSPIYQDLLCVVFLKEKVRGNALSMIVNNKIKEAIEDSCSYEWASLPPGRHGQPIKKIDECLSSYEKFLSEERLGKTSLFIKPGFLELFNDVQ
>WP_201888948.1
AVWYWVSGSAWGDIRGFTKNNDFLKVTIAVNGGFNHVKERNESLLRLSKSIDCRNVDFSKLKFKKFEFSESALKDSKWYSAYKDGSMVRKANQDLESVNE
>WP_201890978.1
AVWYWVSGSAWGDIRGFTKNNDFLKVTIAVNGGFNHVKERNESLLRLSKSIDCRNVDFSKLKFKKFEFSESALKDSKWYSAYKDGSMVRKANQDLESVNE
>WP_201900920.1
AVWYWVSGSAWGDIRGFTKNNDFLKVTIAVNGGFNHVKERNESLLRLSKSIDCRNVDFSKLKFKKFEFSESALKDSKWYSAYKDGSMVRKANQDLESVNE
>WP_201903047.1
GINVRDDKPALGTEYAYKNGWNSIDKAIDGGAKWISDNFVNHHKYKQNTLYKMRWNPASPGEHQYASDVLWAKHQIPNMKKRFDVFPNAILHVDIPVYEE
>WP_201907488.1
FWRRGKVLSTSDTWRPSSSDSIVSRYSSVILIKKELISVLFSDGTKSKYGTFDLGILADDDYTDVISYLVNGGKNGLLERRKYVGALKEIFNYEQCKNRK
>WP_201934434.1
GRYNYTTFNTWHRENQGMWPNDTLNAVLNPELLSEIKYATRSAAWFWIGQGTTKCFEFASEATDDAVNKITDIVNYHTDSRANRIAHFWRLWNEKVLHEN
>WP_201965402.1
KKYKIRDFSPQSQDLLCVVFLKEKVRGNALSMITSNKIKEAIEDSCSYEWASLPPGRHGQPIKKIDECLSAYENFLSEERLGQTTLFIKPGFLELLDNDK
>WP_201973284.1
KVSSCYRLLWGQKVTVSLGSEKACEFRRRVVDICSEVWGENKKIEYANVLMACMAVETSRIFTSSVVLLKPLRDTNGAYIYIIKMVGLKNHINLYLKKKL
>WP_202002492.1
WDKTFFEKNPSYMPIGTWSAFENKGKSGSGGNIQVTDRKKTFIKFPSVVAAMEYKIFYIKKHNGNWARWHNASDADIQRTYRDYISKINPKISNSLKGEK
>WP_202043801.1
SVTSDEANEIYLAVKKQSTEELIRKYNAESSVDFESLPKEAQTVIASVEYQYGSLKVSTPALWEQVVNQEWQDAYENLLDFGDAYITRRRKEAEYLKGIL
>WP_203134068.1
KQMAIPSKYAPKVGNNKLASRDEVLLHLTPDDDLTKNTIYQFLDLSKYSEVSEDELNKFLLGQGVLEGKGSIFISAAKKYNVSEVYLVSHASLETGRGTW
>WP_203345356.1
QLTGKNNYATFDKWHSKNKREWSEDINVSFVDNPDLLFEAKYAVRSAAFFWVTNNLYKLADNGVEYSDSQAITAIVNKNTDSYIKRFENLQRLLKLETFE
>WP_204807554.1
KLMLAYSLDKNAALKAASWGKFQILGSNHLSSGYKDVNEFVSSLSSSEKNHLKAFVNFIKADNRLLKAIRAKDWLAFALVYNGPRQKGYDKKMKDNYNAL
>WP_206225656.1
INEDELLLINHVVKKHETEKIIALYNKNSQIEFACLPSQAQTVIASVAYQYGYLPRETRKFWFQAVNQKWEEMYDNLMDFRDLYPTRRKKEALLLKEIIE
>WP_207138682.1
QITHKDAYIKFTEAHNVANPSDQKDFLASPDDILTLRYAASSAYFFWFIYKKSFNLHSTACTGTVKEVTKIVNGGDAGYEDRLKRFNAVAAVIGIDGARE
>WP_209297053.1
VFNSNPQNGVTLAYNKGWFSVDEAIEGGAKWISENFINKRGTPKNTLYKMRWNPAAPATGQYATDINWALAQKNDMKKMFDLFPDAKITFDIPVYKDSSL
>WP_211067353.1
KKYKIKDFSPIYQDLLCVVFLKEKVRGNALSMIVNNKIKEAIEDSCSYEWASLPPGRHGQPIKKIDECLSSYEKFLSEERLGKTSLFIKPGFLELFNDVQ
>WP_211162435.1
QITHKDAYIKFTEAHNVANPSDQKDFLASPDDILTLRYAASSAYFFWFIYKKSFNLHSTACTGTVKEVTKIVNGGDAGYEDRLKRFNAVAAVIGIDGARE
>WP_211183104.1
KLMLAYSLDKNAALKAASWGKFQILGSNHLSAGYKDVNEFVSSLSGSEKNHLKAFVNFIKADNRLLKAIRAKDWLAFALVYNGPRQKGYDKRMKDNYNAL
>WP_212539873.1
AVWYWVSGSAWGDIRGFTKNNDFLKVTIAVNGGFNHVKERNESLLRLSKSIDCSNVDFSKLKFSKFEFSESALKDSKWYSAYKDGSMVRKANQDLESVNE
>WP_213319481.1
SVTSDEANEIYLAVKKQSTEELIRKYNAESSVDFESLPKEAQTVIASVEYQYGSLKVSTPALWEQVVNQEWQDAYENLLDFGDAYITRRRKEAEYLKGIL
>WP_213344924.1
GRYNYTTFNTWHRENQAMWPNDTLNAVLNPELLSDIKFATRSAAWFWIGQGTTKCFEFASEATDDAVNKITDIVNYHTDSRANRIAHFWRLWNEKVLHEN
>WP_213866785.1
HTAVDSSGWFWVKGSAWGDIRPFATKNDLFRVTISVNGGYNHLLERKNNLLKLSKLINCNSISDNYDFSKFYLKDSSMINKNYYKRSKSVHHKLELMINE
>WP_213867633.1
LTGRDNYERFNKWHLQNQSEWPLDVVDFLNTPELILEAKYATRSAAWFWLDIKGPERADKGANDKVVNEITRKVNRYTSNKSYRKRRENFKLLWENKVFN
>WP_213885477.1
HTAVDSSGWFWVKGSAWGDIRPFATKNDLFRVTISVNGGYNHLLERKNNLLKLSKLINCNSISDNYDFSKFYLKDSSMINKNYYKRSKSVHHKLELMINE
>WP_213906996.1
HTAVDSSGWFWVKGSAWGDIRPFATKNDLFRVTISVNGGYNHLLERKNNLLKLSKLINCNSISDNYDFSKFYLKDSSMINKNYYKRSKSVHHKLELMINE
>WP_213910156.1
HTAVDSSGWFWVKGSAWGDIRPFATKNDLFRVTISVNGGYNHLLERKNNLLKLSKLINCNSISDNYDFSKFYLKDSSMINKNYYKRSKSLHHKLELMINE
>WP_213962662.1
HTAVDSSGWFWVKGSAWGDIRPFATKNDLFRVTISVNGGYNHLLERKNNLLKLSKFINCNSISDNYDFSKFYLKDSSMINKNYYKRSKSLHHKLELMINE
>WP_213963692.1
INEDELLLINHVVKKHETEKIIALYNKNSQIEFACLPSQAQTVIASVAYQYGYLPRETRKFWFQAVNQKWEEMYDNLMDFRDLYPTRRKKEALLLKEIIE
>WP_213965444.1
NKLISEGIIKNTNEAAILDMIWSTSVQFGARTSLISRAVGKSTELSSREIIELVQNYKHDKTHLLFKSSPTWWDGLRQRALSEKIKLLALLDQNAIIEEN
>WP_213966592.1
HTAVDSSGWFWVKGSAWGDIRPFATKNDLFRVTISVNGGYNHLLERKNNLLKLSKLINCNSISDNYDFSKFYLKDSSMINKNYYKRSKSVHHKLELMINE
>WP_213972217.1
HTAVDSSGWFWVKGSAWGDIRPFATKNDLFRVTISVNGGYNHLLERKNNLLKLSKLINCNSISDNYDFSKFYLKDSSMINKNYYKRSKSVHHKLELMINE
>WP_214005783.1
AVWYWVSGSAWGDIRGFTKNNDFLKVTIAVNGGFNHVKERNESLLRLSKSIDCRNVDFSKLKFKKFEFSESALKDSKWYSAYKDGSMVRKANQDLESVNE
>WP_215801807.1
LKYKGRGFIQLTWKSNYRMVNDVLRKKIVNYNHDIVANPELLHDPEIGILSAMGFWEVNSLNAIASSASSSVDLITAVVNKKTASYEKRKRYFTEIFNVL
>WP_219252790.1
FWRRGKVLSTSDTWRPSSSDSIVSRYSSVILIKKELISVLFSDGTKSKYGTFDLGILADDDYTDVISYLVNGGKNGLLERRKYVGALKEIFKYEQCKNRK
>WP_219271186.1
KKYKIRDFSPQSQDLLCVVFLKEKVRGNALSMITRNKIKEAIEDSCSYEWASLPPGRHGQPIKKIDECLSAYENFLSEERLGQTTLFIKPGFLELLDNDK
>WP_219281436.1
SYNLFGIKAHGHPEFVEIYTHEYEGGVKVKILDKFRAYDSFEDSISGRADFFVKNKRYHSLFESSDPVLWAQGLQDKGYATDPKYAYKLISIMKTNGWVK
>WP_219295863.1
VEALAKMNHVEQMDYVKMYFVRKAEMFGVPTNRWSLEDVYLSIFAPSAIAIDGNAPVYSSPSENYNRNKFHDLNGDGKIMKSEIANNIRVFYDKGFSYEG
>WP_219588013.1
QITHKDAYIKFTEAHNVANPSDQKDFLASPDDILTLRYAASSAYFFWFIYKKSFNLHSTACTGTVKEVTKIVNGGDAGYEDRLKRFNAVAAVIGIDGARE
>WP_219925235.1
KLMLAYSLDKNAALKAASWGKFQILGSNHLSSGYKDVNEFVSSLSSSEKNHLKAFVNFIKADSRLLKAIRAKDWLAFALVYNGPRQKGYDKKMKDNYNAL
>WP_220085148.1
KLMLAYSLDKNAALKAASWGKFQILGSNHLSAGYKDVNEFVSSLSGSEKNHLKAFVNFIKADNRLLKAIRAKDWLAFALVYNGPRQKGYDKRMKDNYNAL
>WP_223290093.1
YKGRGFVQITGKSNYIKFSRALGLDLENTPDLALSWDNAFSIMIVGMQDGLFTGHSLSGFISEGSKNYRNARQIINSMNEADTISVYAEEFEACLLKSIG
>WP_223951288.1
LKSKGLLIEHNRAAVHDLVWSTAVQFGAKTNLIINALSNPDLQNISDKELIITVQNYKKDNTETLFKSSPTLWKDLKDRADSEKKALLELESKMFEVEIK
>WP_224160290.1
KLMLAYSLDKNAALKAASWGKFQILGSNHLNAGYKDVHEFVSSLSVSEKNHLKAFVNFIKADDRLLKAIRAKDWLAFALVYNGPSQKGYDKRMKDNYNAL
>WP_224162200.1
RGLLHLTHAENYRLCALATGLNIYSNPELVESDMPSIVLSGFWFWKSNKLGIIADSSVSSLDKVKKITKIINPGLKGLEERIEFTAEARELHVRLFGECN
>WP_225315447.1
LKSKGLLIEHARAAVHDLVWSTAVQFGAKTNLIINALSNSDLQNISDKELIITVQNYKKDNTETLFKSSPTWWKDLKDRADTEKKALLELESKMFEVEIK
>WP_227656847.1
YKGRGFVQITGKSNYIKFSRALGLDLEKTPDLALSWDNAFSIMIVGMQDGLFTGYSLSDFISEGAKNYRNARQIINSMNEADAISIYAEEFEVCLLKSIG
>WP_228520117.1
QITHKDAYIKFTEAHNVANPSDQKDFLASPDDILTLRYAASSAYFFWFIYKKSFNLHSTACTGTVKEVTKIVNGGDAGYEDRLKRFNAVAAVIGIDGARE
>WP_230581643.1
DRLSKLNDIVSILSAQHLSSKIKDGVFPFSSSEIYNYRVYSYSWGRYHDPNLIGVKGTSKNSVEALNAYQRALTLYKSKNDKRNVAAIEKRIASLRDKIR
>WP_230818657.1
KGFIQLTWKYNYDAVQTRLENKIQDLGFNISDDPYSVLKTKEGFLAALGFWDVNNLNEKVSGTIASTNSITNVVNSRLPRSDKEKRTKYFLDIYEVLCNE
>WP_230848172.1
HSAESHVVSSGDIRIKDYIKSNFGRAVVLDHSVNRPGYVKDNFKMAISNFHTKNPNVSLNPHDWAGSHEIYEEKLLEEYKMTRSMTDSISRYNSLRSKLQ
>WP_233272541.1
LYNNCPSKRHVVNEYVFSQSQVYHVTKACFGWGLWHDPSLKKKGCVKNKQFALEGYKRFIDLCGGKLNGSRKWYGFKKSNIVSFVLGRIKELERVGNENY
>WP_233466789.1
RGLLHLTHAENYRLCALATGLNIYSNPELVETDMPSIVLSGFWFWSTNNLGLIADNNLGYVDKVKKVTKVINPGLKGLKERIEFTAEARELHVRLYGECN
>WP_233716082.1
FNHWHKSNQSKWPNDIINAVDDFEILSEIKFAARSAAWFWISNSSKANPDPRAKCFDYANEASDAAVDRITNIINLNTDSRQKRKNNFWRLWNEEILHGQ
>WP_234781320.1
HSAESHVVSSGDIRIKDYIKSNFGRAVVLDHSVNRPGYVKDNFKMAISNFHTKNPNVSLNPHDWAGSHEIYEKKLLEEYKMTRSMTDSISRYNSLRSKLQ
>WP_234839500.1
RGLLHLTHAENYRLCALATGLNIYSNPELVETDMSSIVLSGFWFWSTNNLGLIANNNLGYVDKVKKVTKVINPGLKGLEERIEFTAEARELHVRLYGECN
>WP_235195047.1
FNDWHKSNQSKWPNDIINAVDDFEILSQMKFATRSAAWFWISNSSNANPDSHAKCFDYANEASDAAVDRITNIINLNTDSRQKRKNNFWRLWNEEVLHDQ
>WP_235630069.1
KFHGRGFVQLTGRSNYDKAGNYLGVDLLNSPELAKDQVIAGKIMCWGMENGIFTGRKLDQYFSASKADYYNARKIINGLDRAQDIADYAKNISSCILISR
>WP_235671535.1
RGLLHLTHAENYRLCALATGLNIYSNPELVESDMPSIVLSGFWFWKSNRLGTIADSSVSSLDKVKKITKIINPGLKGLEERVEFTAEARELHVRLFGECN
>WP_235672071.1
KYHGRGFVQLTGRSNYDKAGNYLGVDLLNAPELAKDQVIAGKIMCWGMENGIFTGRKLDHYFSASKADYYNARKIINGLDRAQDIADYAKNISSCILISR
>WP_235675001.1
YPDYVLRAKSNYERWTTAQGIQDANIPGVSISDKTNWESLDDKVKDVIVDLVYQGFTKGPRPMVYGMLNDRQKYADYIKNNPSLSQYEPGRNRAKYLTGE
>WP_235695459.1
GRYNYTTFNTWHRENQAMWPNDTLNAVLNPELLSDIKYATRSAAWFWIGQGTTKCFEFASEATDDAVNKITDIVNYHTDSRANRIANFWRLWNEKVLHEN
>WP_235695661.1
LIQITFKDAYKKFTKEHNKRNPEDLKDFVLSPDDVLELRYATESAFFFWFVYKKDLNKVASTGTVSEVTKIVNGGKNGYADRLMRFNSVASVIGIKKCNE
>WP_236276807.1
AVWYWVSGSAWGDIRGFTKNNDFLKVTIAVNGGFNHVKERNESLLRLSKSIDCRNVDFSKLKFKKFEFSESALKDSKWYSAYKDGSMVRKANQDLESVNE
>WP_236283327.1
KLMLAYSLDKNAALKAASWGKFQILGSNHLSSGYKNVNEFVSSLSSSEKNHLKAFVNFIKADNRLLKAIRAKDWLAFALVYNGPRQKGYDKRMKDNYNAL
>WP_236285495.1
RGLLHLTHAENYRLCALATGLNIYSNPELVESDMPSIVLSGFWFWKSNRLGTIADSSVSNLDKVKKITKIINPGLKGLEERVEFTAEARELHVRLFGECN
>WP_236348427.1
KFHGRGFVQLTGRSNYDKAGNYLGVDLLNSPELAKDQVIAGKIMCWGMENGIFTGRKLDQYFSASKADYYNARKIINGLDRAQDIADYAKNISTCILISR
>WP_236351591.1
KKYKIRDFSPQSQDLLCVVFLKEKVRGNALSMITSNKIKEAIEDSCSYEWASLPPGRHGQPIKKIDECLSAYENFLSEERLGQTTLFIKPGFLELLDNDK
>WP_236399960.1
VEALAKMNHVEQMDYVKMYFVSRAEMFGVPTNRWSLEDVYLSIFAPSAIAIDGNAPVYSSPSENYNRNKFHDLNGDGKIMKSEIANNIRVFYDKGFSYEG
>WP_236662274.1
KFHGRGFVQLTGRSNYDKAGNYLGVDLLNSPELAKDQVIAGKIMCWGMENGIFTGRKLDQYFSDSKADYYNARKIINGLDRAQDIADYAKNISSCILISR
>WP_236662837.1
QITHKDAYIKFTEAHNVANPSDQKDFLDSPDDILTLRYAASSAYFFWFIYKKSFNLHSTACTGTVKEVTKIVNGGDAGYEDRLKRFNAVAAVIGIDGARE
>WP_236763852.1
KFHGRGFVQLTGRSNYDKAGNYLGVDLLNSPELAKDQVIAGKIMCWGMENGIFTGRKLDQYFSASKADYYNARKIINGLDRAQDIADYAKNISSCILISR
>WP_236767911.1
SMVAARDEYNVKDFTPLSQDIFCLILFKKKRVGTLDDIRQGRIKDALGKLSYEWASLPPGRYGQPSKTMEEALSIFDSYLKEELNGKTDLKIPVGVSNEF
>WP_239053401.1
IQLTWKNNYIRFSKHSGVDCVNDSSLVAASMANAIEASCWYWRFNGAVHKKFDAKGDINILVDNDRDNVKLITLAVNGGDNGLLDRMKYFNLIKTEWGLN
>WP_240038008.1
DRLSKLNDIVSILSAQHLSSKIKDEVFPFLSSEIYNYRVYSYSWGRYHDPNLIGIKGTSKNSVEALNAYQRALTLYKSKNDKRNVAAIEKRIASLRDKIR
>WP_240687602.1
FNDWHKSNQSKWPNDIINAVDDFEILSQMKFATRSAAWFWISNSSNANPDSHAKCFDYANEASDAAVDRITNIINLNTDSRQKRKNNFWRLWNEEVLHDQ
>WP_241416291.1
KKYKIKDFSPIYQDLLCVVFLKEKVRGNALSMIVNNKIKEAIEDSCSYEWASLPPGRHGQPIKKIDECLSSYEKFLSEERLGKTSLFIKPGFLELFNDVQ
>WP_241870803.1
GINVRDDKPSLGTEYAYKNGWNSIDKAIDGGARWISDNFVNHHKYKQNTLYKMRWNPASPGEHQYASDVLWAKHQIPNMKKRFDVFPNAILHVDIPVYEE
>WP_242013374.1
FKYRGRGYVHLTWKNNYQRAKDKFGIDFVNSPDLAMTLHNSFMIMLWGMEEGIFTGKSLDDYIGKNTDYINSRKIINGSDQADLIASYAKEFESILGDSI
>WP_242526730.1
IGGFANPDEFVKNINGEYEFESSGIYNIRKGALAWGLWNDGGSGKGGANNSPQKALAGYRRFLTLLDSQPFTQQEAGKKWYGRLCRDWRSFVEQRIITLE
>WP_242532903.1
KGFIQLTWKYNYDAVQTRLENKIQDLGFNISDDPYSVLKTKEGFLAALGFWDVNNLNEKVSGTIASTNSITNVVNSRLPRSDKEKRTKYFLDIYEVLCNE
>WP_242795188.1
DRLSKFNDIVFILNAQHLSSKIKDGIFPFSSSEIYNYRVYSYSWGRYHDPNLIGVKGTNKNGVEALNAYQRALTLYKSKNDKRNVAAIEKRIASLRDKIR
>WP_244088574.1
YCQVVVNTYPQAINLPPDSAGAILSLVYNRGPSLKKPKIGDSIDSRREMREIGDDFSKGNIKNIPARLRSMRRLWANQRGLRDRREGEAKFIEEELARGE
>WP_245133142.1
SMVAARDEYNVKDFTPLSQDIFCLILFKKKRVGTLDDIRQGRIKDALGKLSYEWASLPPGRYGQPSKTMEEALSIFDSYLKEELNGKTDLKIPVGVSNEF
>WP_250154620.1
FKYRGRGYVHLTWKNNYQRAKDKFGIDFVNSPDLAMTLHNSFMIMLWGMEEGIFTGKSLDDYIGKNTDYINSRKIINGSDQADLIASYAKEFESILGDSI
>WP_250154950.1
LYNNCPSKRHVVNEYVFSQSQVYHVTKACFGWGLWHDPSLKKKGCVKNKQFALEGYKRFIDLCGGKLNGSRKWYGFKKSNIVSFVLGRIKELERVGNENY
>WP_250155902.1
FKYRGRGYVHLTWKNNYQRAKDKFGIDFVNSPDLAMTFHNSFMIMLWGMEEGIFTGKSLDDYIGKNTDYINSRKIINGSDQADLIASYAKEFESILGDSI
>WP_250156173.1
FKYRGRGYVHLTWKNNYQRAKDKFGIDFVNSPDLAMTLHNSFMIMLWGMEEGIFTGKSLDDYIGKNTDYINSRKIINGSDQADLIASYAKEFESILGDSI
>WP_250156261.1
FKYRGRGYVHLTWKNNYQRAKDKFGIDFVNSPDLAMTLHNSFMIMLWGMEEGIFTGKSLDDYIGKNTDYINSRKIINGSDQADLIASYAKEFESILGDSI
>WP_250158237.1
FKYRGRGYVHLTWKNNYQRAKDKFGIDFVNSPDLAMTLHNSFMIMLWGMEEGIFTGKSLDDYIGKNTDYINYRKIINGSDQADLIASYAKEFESILGDSI
>WP_252353451.1
YTYLEEDVKRICQKNATIRAYHSDPSTSPEQAWNDIPAKIKEILVDLRYRGDYTPSVRKLIQTPAFNGDIAEFGRLLSDRSVWPNVPPDRFNRRIAYYAN
>WP_252377033.1
RGLLHLTHAENYRLCALATGLNIYTNPELVENNMPAIIESGFWFWNSNKLGLIADNKLGSLDKVKEITKIINPGMKGLEERIKFTEEARKLYIGLYGECN
>WP_252450916.1
FNDWHKSNQSKWPNDIINAVDDFEILSQMKFATRSAAWFWISNSSNANPDSRAKCFDYANEASDAAVDRITNIINLNTDSRQKRKNNFWRLWNEEVLHDQ
>WP_252477221.1
QITHKDAYIKFTEAHNVANPSDQKDFLASPDDILTLRYAASSAYFFWFIYKKSFNLHSTACTGTVKEVTKIVNGGDAGYEDRLKRFNAVAAVIGIDGARE
>WP_254197018.1
LKSKGLLIEHNRAAVHDLVWSTAVQFGAKTNLIINALSNSDLQNISDKELIITVQNYKKDNTETLFKSSPTLWADLKDRADSEKKALLELESKMFEVEIK
>WP_254199823.1
VKRKKFIDYLEGSGNVEDAIYAWSMEFASAGVRKGKEISPKLMRDENGKIMRDKDGKPIKKRRFARFEGESYYSGDGLNVAHIMPDKMVEVLEESKNEMQ
>WP_257496400.1
LIQITFKDAYKKFTKEHNKRNPEDLKDFVLSPDDVLELRYATESAFFFWFVYKKDLNKVASTGTVSEVTKIVNGGKNGYADRLMRFNSVASVIGIKKSNE
>WP_257619449.1
FNHWHKSNQSKWPNDIINAVDDFEILSEIKFAARSAAWFWISNSSKANPDPRAKCFDYANEASDAAVDRITNIINLNTDSRQKRKNNFWRLWNEEVLHDQ
>WP_257620696.1
QITHKDAYIKFTEAHNVANPSDQKDFLASPDDILTLRYAASSAYFFWFIYKKSFNLHSTACIGTVKEVTKIVNGGDAGYEDRLKRFNAVAAVIGIDGVRE
>WP_257684342.1
GINVRDDKPALGTEYAYKNGWNSIDKAIDGGAKWISDNFVNHHKYKQNTLYKMRWNPASPGEHQYASDVLWAKHQIPNMKKRFDVFPNAILHVDIPVYEE
>WP_257726371.1
GINVRDDKPSLGTKYAFDKGWDSIDKAIDGGAKWISDNFVNHPKYKQNTLYKMRWNPASPGEHQYASDVLWAKHQIPNMKKRFDIFPDAVLYIDVPVYEE
>WP_258870112.1
FKYRGRGYVHLTWKNNYQRAKDKFGIDFVNSPDLAMTLHNSFMIMLWGMEEGIFTGKSLDDYIGKNTDYINSRKIINGSDQADLIASYAKEFESILGDSI
>WP_259232222.1
VEELAKMDHVEQMDYVKMYFVRMADMFGVPTNRWSLEDVYLSIFAPSAIAIDGNAPVYTSPSESYNRNKFHDLDGDGKIMKSEIANNIRVFYDKGFAYEG
>WP_261999797.1
GINVRDDKPSLGTKYAFDKGWDSIDKAIDGGAKWISDNFVNHPKYKQNTLYKMRWNPASPGEHQYASDVLWAKHQIPNMKKRFDIFPDAVLYIDVPVYEE
>WP_263308584.1
IQLTWKNNYIRFSKHSGVDCVNDSSLVAASMANAIEASCWYWRFNGAVHKKFDAKGDINILVDNDRDNVKLITLAVNGGDNGLLDRMKYFNLIKTEWGLN
>WP_263676571.1
RTIENPKGTRTKAAPNGIDLDPERIISWSVLPQNIKDLLIDLTFRGDNRPSTREFFIPDLIESIKNNDEFSTLKENIKSNRWKETYNVPLDRHQRRCNYL
>WP_265061384.1
VEALAKMNHVEQMDYVKMYFVRKAEMFGVPTNRWSLEDVYLSIFAPSAIAIDGNAPVYSSPSENYNRNKFHDLNGDGKIMKSEIANNIRVFYDKGFSYEG
>WP_265421367.1
AVWYWVSGSAWGDIRGFTKNNDFLKVTIAVNGGFNHVKERNESLLRLSKSIDCSNVDFSKLKFSKFEFSESALKDSKWYSAYKDGSMVRKANQDLESVNE
>WP_265431686.1
GINVRDDKPSLGTEYAYINGWDSIDKAIDGGAKWISSNFVNHPKYKQNTLYKMRWNPASPGEHQYASDVLWAKHQIPNMKKRFDVFPSAILHVDIPVYEE
>WP_265437146.1
SVTLDEANEIYLAVKKQSTEELIRKYNAESSVDFESLPKEAQTVIASVEYQYGSLKVSTPALWEQVVNQEWQDSYENLLDFGDAYITRRRKEAEYLKGIL
>WP_265456054.1
GLIQITFKDAYRSFTKEHNKRNPGDVKDFVLSPDDVLELRYATESAFFFWFVYKKGLNKTASTGTVSEVTQIVNGGQNGYADRLKRFDSVAAVMGIKKNN
>WP_265759984.1
VEALAKMNHVEQMDYVKMYFVRKAEMFGVPTNRWSLEDVYLSIFAPSAIAIDGNAPVYSSPSENYNRNKFHDLNGDGKIMKSEIANNIRVFYDKGFSYEG
>WP_265775453.1
VKRKKFIDYLEGSGSVEDAIYAWSMEFASAGVRKGKEISPKLMRDENGKIMRDKDGKPIKKRRFARFEGESYYSGDGLNVAHIMPDKMVEVLEESKYEMQ
>WP_265775455.1
WDKSFFENNPSYKPVGTWSAFESKGKSGLGGNVQVTDKKKTFIKFPSVLAAMEYKVFYINKYDGNWARWHNASDANVQKVYREYISKIRPKISDSLKDIK
>WP_266136160.1
AVWYWVSGSAWGDIRGFTKNNDFLKVTIAVNGGFNHVKERNESLLRLSKSIDCRNVDFSKLKFKKFEFSESALKDSKWYSAYKDGSMVRKANQDLESVNE
>WP_266140541.1
IQLTWKNNYIRFSKHSGVDCVNDSSLVAASMANAIEASCWYWRFNGAVHKKFDAKGDINILVDNDRDNVKLITLAVNGGDNGLLDRMKYFNLIKTEWGLN
>WP_266140873.1
RTIENPKGTRTRAAPNGIDLDPERIISWSVLPQKIKDFLIDLTFRGDNRPSTREFFIPDLIESIKNNDEFSALKENIKSNRWKETYNVPLDRHQRRCNYL
>WP_267529655.1
LKSKGLLIEHARAAVHDLVWSTAVQFGAKTNLIINALSNSDLQKISDKELIITVQNYKKDNTETLFKSSPTWWKDLKDRADTEKKALLELESKMFEVEIK
>WP_268032638.1
FWRRGKVLSTSDTWRPSSSDSIVSRYSSVILIKKELISVLFSDGTKSKYGTFDLGILADDDYTDVISYLVNGGKNGLLERRKYVGALKEIFKYEQCKNRK
>WP_269381197.1
RGLLHLTHAENYRLCALATGLNIYANPELVENNMPAIIESGFWFWNSNKLGLIADNKLGSLDKVKEITKIINPGMKGLEERIKFTEEARKLYIGLYGECN
>WP_270823962.1
DKNLLFNEEVQDYIFNNYLIAIKRPEIIEFLEKDGSVEDAIYSWAKEFASAGVRKGRAISKNRVALGGESYYAGDGLNKAHITPDKMVDVLVKAKKDALK
>WP_271770956.1
SYNLFGIKAHGHPEFVEIYTHEYEGGVKVKILDKFRAYDSFEDSISGRADFFVKNKRYHSLFESSDPVLWAQGLQDKGYATDPKYAYKLISIMKTNGWVK
>WP_271786418.1
FNYWHQNNQSKWPNDIINAVDDFEILSKMKFATRSAAWFWISNSSNANPDSRAKCFDYANEASDAAVDRITNIINLNTDSRQKRKNNFWRLWNEEVLHDQ
>WP_273766853.1
LKYKGRGFIQLTWKSNYRMVNDVLRKKIVNYNHDIVANPELLHEPEIGILSAMGFWEVNSLNAIASSASSSVDLITAVVNKKTASYEKRKRYFTEIFNVL
>WP_274278108.1
QITHKDAYIKFTEAHNVANPSDQKDFLASPDDILTLRYAASSAYFFWFIYKKSFNLHSTACTGTVKEVTKIVNGGDAGYEDRLKRFNAVAAVIGIDGARE
>WP_275057589.1
SYNLFGIKAHGHPDFVEIYTHEYERGVKVKVLDKFRAYKSFEDSISGRADFFVNNKRYHSLFESGDPVKWAQGLQNKGYATDPQYANKLISIMKANGWVK
>WP_275202149.1
YPDYVLRAKSNYERWTTAQSIQDANIPGVSISDKTNWESLDDKVKDVIVDLVYQGFTKGPRPMVYGMLNDRQKYADYIKNNPSLSQYEPGRNRAKYLTGE
>WP_275873205.1
AVWYWVSGSAWGDIRGFTKNNDFLKVTIAVNGGFNHVKERNESLLRLSKSIDCRNVDFSKLKFKKFEFSESALKDSKWYSAYKDGSMVRKANQDLESVNE
>WP_277736228.1
RGLLHLTHAENYRLCALATGLNIYSNPELVENNMSAIIESGFWFWNSNKLGLIADKKLGSLDKIKEITKIINPGMKGLEERIKFTAEARELYIGLYGECN
>WP_279488301.1
YPDYVLRAKSNYERWTTAQSIQDANIPGVSISDKTNWESLDDKVKDVIVDLVYQGFTKGPRPMVYGMLNDRQKYADYIKNNPSLSQYEPGRNRAKYLTGE
>WP_279986450.1
CVHLTWKKNYQKAKDNIGVDFVSFPERAADFDYAVSIMIWGMRDGVFTGASLNDHINKSSVNYVSARKIINGSDAAALIASYAEKFQSILEVTSIVSKEF
>WP_279989584.1
RGLLHLTHAENYRLCALATGLNIYSNPELVETDMSSIVLSGFWFWSTNNLGLIADNNLGYVDKVKKVTKVINPGLKGLEERIEFTAEARELHVRLYGECN
>WP_282790477.1
GLIQITFKDAYRSFTKEHNKRNPGDVKDFVLSPDDVLELRYATESAFFFWFVYKKGLNKTASTGTVSEVTQIVNGGQNGYADRLKRFDSVAAVMDIKKNN
>WP_283941435.1
KLMLAYSLDKNAALKAASWGKFQILGSNHLSAGYKDVNEFVSSLSVSEKNHLKAFVDFIKADNRLLKAIRAKDWLAFALVYNGPRQKGYDKRMKDNYNAL
>WP_290020093.1
GLIQITFKDAYRSFTKEHNKRNPGDVKDFVLSPDDVLELRYATESAFFFWFVYKKGLNKTASTGTVSEVTKIVNGGQNGYADRLKRFDSVAAVMGIKKNN
>WP_290026512.1
RGLLHLTHAENYRLCALATGLNVYANPELVENNMSVIIESGFWFWNSNKLGLIADKKLGSLDKIKEITKIINPGMKGLEERIKFTAEARELYIGLYGECN
>WP_290045989.1
AVWYWVSGSAWGDIRGFTKNNDFLKVTIAVNGGFNHVKERNESLLRLSKSIDCSNVDFSKLKFSKFEFSESALKDSKWYSAYKDGSMVRKANQDLESVNE
>WP_290067613.1
AVWYWVSGSAWGDIRGFTKNNDFLKVTIAVNGGFNHVKERNESLLRLSKSIDCSNVDFSKLKFSKFEFSESALKDSKWYSAYKDGSMVRKANQDLESVNE
>WP_290073924.1
SYNLFGIKAHGHPEFVEIYTHEYEGGVKVKILDKFRAYDSFEDSISGRADFFVKNKRYHSLFESSDPVLWAQGLQDKGYATDPKYAYKLISIMKTNGWVK
>WP_290076941.1
KLMLAYSLDKNAALKAASWGKFQILGSNHLSAGYKDVNEFVSSLSGSEKNHLKAFVNFIKADNRLLKAIRAKDWLAFALVYNGPRQKGYDKRMKDNYNAL
>WP_301285031.1
ITRKSQHRLFEKIYPDYILRAKSNYERWTTAQSIQDANIPGVSISDKTNWESLDDKVKDVIVDLVYQGFTKGPRPMVYGMLNDRPKIRRLHQKQPLLEPI
>WP_301481375.1
AVWYWVSGSAWGDIRGFTKNNDFLKVTIAVNGGFNHVKERNESLLRLSKSIDCRNVDFSKLKFKKFEFSESALKDSKWYSAYKDGSMVRKANQDLESVNE
>WP_302247730.1
MYGIGAIDGMAVEAGKRKAYELGWNTPEKAIDGGAKWIASKFIKSKQNTLYKMRWNPDSPGTHQYATAANWALVQASSLKKEFDKFPNVTVPLDIPVYNG
>WP_005703995.1
RSDISEYFKNRKTVKQAAYAVAQEWASAAVPAGEPLVKKKGDKEARKSDGTMSYYDSDGLNKAHYSADKTMSALEETKKMIEDAGGYEKVREIILLKLSN
>WP_036032617.1
AHLQFTCWSSKIDPGNYAAIQNPSGPVWEECKQVAEEVVSAPASSNPIPGAINYYSPRAQAALHATDPANYKALPPFADPAKRVPNPPGISDEYFKFYKK
>WP_036052169.1
NPTGYPYQIDEYFQGDLGRATVLDQSVNRPGYVAGDVAASLNHLYATYPATPRNPSEWGQNRSTLERALADHYGITRRMAIQNGVSVAPGRYQTLKGTLG
>WP_036055402.1
DLASGNYVNAMTSEFVNGKEVRLPQPFRKFPNLIEAFDFHGQLLATGRAYAEARAQIPDAHKFAKALDHHYATDPNYSKKLINNYIDPYNLTQYDLEEKT
>WP_045417480.1
QLTGKNNYATFDKWHSKNKREWSEDINISFVDNPDLLFEAKYAVRSAAFFWVTNSLYKLADNGVEYSDSQAITAIVNKNTDSYIKRFENLQRLLKLETFE
>WP_046577833.1
GEEIYDADMQERVFREFLIYHAGGGKLAAFIFKNVGTLTDAQFAASQEWASIAAPAGTKIKDGRISDGTLSYYEKAKQNHANPRSTAKVIAVLEEIDRSR
>WP_047482042.1
HTAVDSSGWFWVKGSAWGDIRPFASKNDLFRVTISVNGGYNHLLERKNNLLKLSKLIDCNTISDNYDFSKFYLKDSSMINKNYYKRSKSLHHKLELMINE
>WP_060004712.1
RDQHHRSTVEQIPVSQISQRVHNLVDSYLRERENGEPSSVGTNLNYANPSYSDAVNLPWINALSGPRYGKGTSMHYHGTTPGLEPYRPSPYAISLATGSE
>WP_060006180.1
NPTGYPYRIDEYFQGGLGRATVLDQSVNRPGYVAGDVAASLNHLYATYPATPRNPSEWGQNRSTLERALADHYGITRRMAIQNGVSVAPGRYQTLKGTLE
>WP_063658829.1
LIQITGRDKYTAFTAYHNSKNIDDQQDFLINPELVADSLDYATSSAFYFWYKFKKINDEFSSSASVIDITKKVNGGTNGLKDREKRYKMVTKQMGMSSNE
>WP_064977345.1
AKQLTFRSNYKEFTRFSRAEWGTLDDYELNPDLLVNIDISIRSALFFWRQKKLYSIADQGVTYAESSAITKVVNKYDDSYQKRFKNLTSFISMGVFDDVL
>WP_065295908.1
LDFLDLAPDEERSRRYNIIWNYLADNDYLQPKVPDLDEIVPLPPAKLPKWDGKIAFQRWYEREAPPKPDEALVRRLAWQAGLNGDTGLDAKTGMPKKPTK
>WP_077263003.1
LTGRDNYERFNKWHLQNQSEWPLDVVDFLNTPELILKAKYATRSAAWFWLDIKGPERADKGENGKVVDEITRKVNRYTSKKSYRKRRDNFKFLWENKVFN
>WP_080959476.1
EYKRRAHITDFSPISQDRYSVALLVFKRHALNAVKRGDMRAAIFTYNCNLEWASLPGDKYDQGGVTMKAVQDNFQAFVEEELRGKTDLAVPYGGLDDLIK
>WP_084978027.1
GINVRDDNPSLGTKYAYEKGWDSVDKAIDGGAKWISENFVNHPKYKQNTLYKMRWNPASPAEHQYASDVLWVKHQIKNIKKRFDMFPDAILYLDIPVYEG
>WP_098153283.1
RMFRDFLFDKAGGGKLAAFVKHGKGTIDDAVFGASQEWASIATPAGYPTNKVKRNPDGSKVVTLSDGTLTYFQNEGAANKASMTSTQKLRDILAEIQGSR
>WP_103691617.1
RMFRDFLFDKAGGGKLAAFVKHGKGTIDDAVFGASQEWASIATPAGYPTNKVKRNPDGSKVVTLSDGTLTYFQNEGAANKASMTSTQKLRDILAEIQGSR
>WP_105819097.1
AHLQFTCWSSKIDPGNYAAIQNPSGPVWEECKQVAEEVVSAPASSNPIPGAINYYSPRAQAALHATDPANYKALPPFADPAKRVPNPPGISDEYFKFYKK
>WP_105819312.1
NPTGYPYQIDEYFQGDLGRATVLDQSVNRPGYVAGDVAASLNHLYATYPATPRNPSEWGQNRSTLERALADHYGITRRMAIQNGVSVAPGRYQTLKGTLG
>WP_105820816.1
GEEIYNADMQERVFREFLIYHAGGGKLAAFIFKNVGSPTDAQYAASQEWASIAAPEGTKIRDGRISDGTLSYYEKAKQNHANPRSTAMVIAVLEEIDRSR
>WP_105827354.1
DLASGNYVNAMTSEFVNGKEVRLPQPFRKFPNLIEAFDFHGQLLATGRAYAEARAQIPDAHKFAKALDHHYATDPNYSKKLINNYIDPYNLTQYDLEEKT
>WP_105829701.1
FHDDRIALMTYDWTITSGGAVAQIQKMLNSKYGAGVGEDGGLGPNTIKAINAVQDQDQLLQDIAEIRRKYYKMLVDNDSSQVVFLKGWLARVDDCLQVKL
>WP_105853380.1
FHDDRIALMTYDWTITSGGAVAQIQKMLNSKYGAGVGEDGGLGPNTIKAINAVQDQDQLLQDIAEIRRKYYKMLVDNDSSQVVFLKGWLARVDDCLQVKL
>WP_105858034.1
FHDDRIALMTYDWTITSGGAVAQIQKMLNSKYGAGVSEDGGLGPNTIKAINAVQDQDQLLQDIAEIRRKYYKMLVDNDSSQVVFLKGWLGRVDDCLQVKL
>WP_106911234.1
SFNDWHKKNQSKWPEDTINAVDNFEILSEIKFATRSAAWFWISNSSNENPDSRAKCFDYANEASDAAVDRITNIINLNTDSRQKRKDNFWRLWNDEVLHD
>WP_111301008.1
GRTNYTKFNKDYPKIWGNDGVDFVENPELLGEDPKYVVRSAIWFWLNGKLYDIADKGSSRAVVDEITAVINIGTDSYSQRYDEFIGYGNIKGTYYVFENY
>WP_111711243.1
RSDISEYFRNRKTVKQAAYAVAQEWASAAVPAGEPLVKKKGDKEARKSDGTMSYYDSDGLNKAHYSADKTMSALEETKKMIEDAGGYEKVREIILLKLSN
>WP_111711288.1
GRTNYTKFNKDYPKIWGNDGVDFVENPELLGEDPKYVVRSAIWFWLNGKLYDIADKGSSRAVVDEITAVINIGTDSYSQRYDEFIGYGNIKGTYYVFENY
>WP_116546904.1
LRSKGLLIEHARAAVHDLIWSTSVQFGPKTKVIIKALHDTDLQSISDKELIIRVQDYKRDNTETLFKSSPTLWEDLKVRADSEKKSLLDLESEFFEVNIK
>WP_123037060.1
GYDFSIKDYFHSPLGRATALDQSVNAPSLVSRDVGAALDRFFKKNPNVSRNPEEWGAGRAEYESSILQDYGNSRAMAVANGKSVGPDRYAHLVAVLGDPS
>WP_124076087.1
NPTGYPYQIDEYFQGDLGRATVLDQSVNRPGYVAGDVAASLNHLYATYPATPRNPSEWGQNRSTLERALADHYGITRRMAIQNGVSVAPGRYQTLKGTLG
>WP_124076479.1
GYAYPIKDYLQSPLGRATVLDQDVNYPGATSRSLKASLDRFFKANPAASKNPAEWGGNRAAYETSILQDYGPSRSMAKVNGLMVSPTRYATLVKDLGMPS
>WP_124076935.1
AHLQFTCWSSKIDPGNYAAIQNPSGPVWEECKQVAEEVVSAPASSNPIPGAINYYSPRAQAALHATDPANYKALPPFADPAKRVPNPPGISDEYFKFYKK
>WP_124083875.1
DTTYRRYQDESGTTVMPNPRLFATDSAIGCDSSAWFWKTNGISEPADRNSLHDVTHIINKALLRIRDRGNMAKRAFALLNGANNPCSEKWQSALTAANGW
>WP_124083941.1
GLETCAKLNRNGVYRFEESRAYNEKRASFGWGHWHDPDSTVSGTPKDKDEAIKGFRRYLELDDAAGKPVDKHGKPKDQNWYHTAIVRPHVEARLAALTKS
>WP_124084051.1
FHDDRIALMTYDWTITSGGAVAQIQKMLNSKYGAGVGEDGGLGPNTIKAINAVQDQDQLLQDIAEIRRKYYKMLVDNDSSQVVFLKGWLGRVDDCLQVKL
>WP_124093893.1
NPTGYPYRIDEYFQGDLGRATVLDQSVNRPGYVAGDVAASLNHLYATYPATPRNPSEWGQNRSTLERALADHYGITRRMAIQNGVSVAPGRYQTLKGTLG
>WP_124094777.1
RMFRDFLFDKAGGGKLAAFVKHGKGTIDDAVFGASQEWASIATPAGYPTNKVKRNPDGSKVVTLSDGTLTYFQNEGAANKASMTSTQKLRDILAEIQGSR
>WP_124095983.1
AHLQFTCWSSKVDPGNYAAIQNPSGPAWEECKQVAEEVVSAPASSNPVPSAINYYSPRAQAALHATDPANYKALPSFADPAKQIPNPPGISDEYFKFYKK
>WP_126241670.1
EYKRRAHITDFSPISQDRYSVALLVFKRHALNAVKRGDMRAAIFTYNCNLEWASLPGDKYDQGGVTMKAVQDNFQAFVEEELRGKTDLAVPYGGLDDLIK
>WP_126242634.1
HQKNASNWPSDADLDFLVSYTLLGEIKYAVRSAAAYWINNGMYTTADHGATEDDVDKITRAINPGLFAHKPGQPINAENMADIIDRRNNFSSIHTWGGLQ
>WP_126243082.1
FHDDRIALMTYDWTITSGGAVAQIQKMLNSKYGAGVGEDGGLGPNTIKAINAVQDQDQLLQDIAEIRRKYYKMLVDNDSSQVVFLKGWLARVDDCLQVKL
>WP_127837664.1
MSAEHRQGKVLGEDVLSALRDKWRANRVDHLVVKYESEWGGQMSKWDALDPLMHDGLPYWKVEKDRIKQLQVWDACKGALKPLSGPSVYGSPPVFNGGQK
>WP_127841010.1
GYDFSIKDYFHSPLGRATALDQSVNAPSLVSRDVGAALDRFFKKNPNVSRNPEEWGAGRAEYESSILQDYGNSRAMAVANGKSVAPDRYAHLVAVLGDPS
>WP_133167843.1
GYDFSIKDYFHSPLGRATALDQSVNAPSLVSRDVGAALDRFFKKNPNVSRNPEEWGAGRAEYESSILQDYGNSRAMAVANGKSVAPDRYAHLVAVLGDPS
>WP_144417681.1
HQKNASNWPSDADLDFLVSYTLLGEIKYAVRSAAAYWINNGMYTAADHGATEDDVDKITRAINPGLFAHKPGQPINAENMADIIDRRNNFSSIHTWGGLQ
>WP_146127940.1
GYDFSIKDYFHSPLGRATALDQSVNAPSLVSRDVGAALDRFFKKNPNVSRNPEEWGAGRAEYESSILQDYGNSRAMAVANGKSVAPDRYAHLVAVLGDPS
>WP_146128368.1
GYDFSIKDYFHSPLGRATALDQSVNAPSLVSRDVGAALDRFFKKNPNVSRNPEEWGAGRAEYESSILQDYGNSRAMAVANGKSVAPDRYAHLVAVLGDPS
>WP_146129420.1
HQKNASNWPSDADLDFLVSYTLLGEIKYAVRSAAAYWINNGMYTAADHGATEDDVDKITRAINPGLFAHKPGQPINAENMADIIDRRNNFSSIHTWGGLQ
>WP_152107815.1
HSAESHVVFSGDIRIKDYIKSDFGRAVVLDHSVNRPGYVKDNFKMAISNFHTKNPNVSLNPHDWAESHEIYEKKLLEEYKMTRSMTDSISRYNSLRIKLQ
>WP_152115775.1
AKQLTFRSNYKEFTRFSRAEWGTLDDYELNPDLLVNIDISIRSALFFWRQKKLYSIADQGVTYAESSAITKVVNKYDDSYQKRFKNLTSFISMGVFDDVL
>WP_152117462.1
GLLHLTHAENYRLCAIATGLNIYSNPELVESDMPSIVLSGFWFWNSKKLGSIADSNVSNLDKVKKITKIINPGLKGLEERVEFTEEARKLHVRLFGECDK
>WP_152136083.1
AKQLTFRSNYKEFTRFSRAEWGTLDDYELNPDLLVNIDISIRSALFFWRQKKLYSIADQGVTYAESSAITKVVNKYDDSYQKRFKNLTSFISMGVFDDVL
>WP_152148521.1
YKGRGFVQITGKSNYIKFSRALGLDLEKTPDLALSWNNAFSIMIVGMQDGLFTGYSLSDFILEGAKNYRDARQIINGMNEADAISVYAEEFEECILKSIF
>WP_155301647.1
GLETCAKLNRNGVYRFEESRAYNEKRASFGWGHWHDPDSTVSGTPKDKDEAIKGFRRYLELDDAAGKPVDKHGKPKDQNWYHTAIVRPHVEARLAALTKS
>WP_155651950.1
MVKAYPHIIKLNPHCQGALLGLIINRGTSFGTVGRSSWEARKEMRDISKHLKENQITLIPNDIRSMKRLWENKGLGGLIKRREFEALMFEKYGECTCYQI
>WP_155689998.1
KYRGRGYVHLTWKNNYQRAKNKFNIDFVSNPDLAMTLENAVNIMIWGMEEGIFTGKKLSDYISGDKKDYYEARKIINGLDAAELISKYAFEFENILGETT
>WP_157627722.1
GYDFSIKDYFHSPLGRATALDQSVNAPSLVSRDVGAALDRFFKKNPNVSRNPEEWGAGRAEYESSILQDYGNSRAMAVANGKSVAPDRYAHLVAVLGDPS
>WP_160222558.1
FWEEKVSKVASFFRGNIDAKSAAYAISMEWASAGVPKGEPTKSKNMSDGGLVTYYDAKPGNKAHYSADVTIKALNDTKQMIDAAGGYDAVREISLSKIRG
>WP_160293028.1
GYDFSIKDYFHSPLGRATALDQSVNAPSLVSRDVGAALDRFFKKNPNVSRNPEEWGAGRAEYESSILQDYGNSRAMAVANGKSVAPDRYAHLVAVLGDPS
>WP_165650518.1
GEEIYDADMQERVFREFLIYHAGGGKLAAFIFKNVGSLTDAQYAASQEWASIAAPEGTKIKDGRISDGTLSYYEKAKQNHANPRSTAMVIAVLEEIDRSR
>WP_172877494.1
GYDFSIKDYFHSPLGRATALDQSVNAPSLVSRDVGAALDRFFKKNPNVSRNPEEWGAGRAEYESSILQDYGNSRAMAVANGKSVAPDRYAHLVAVLGDPS
>WP_172877964.1
EYKRRAHITDFSPISQDRYSVALLVFKRHALNAVKRGDMRAAIFTYNCNLEWASLPGDKYDQGGVTMKAVQDNFQAFVEEELQGKTDLAVPYGGLDDLIK
>WP_176310334.1
QLTGKNNYATFDKWHSKNKREWSEDINVSFVDNPDLLFEVKYAVRSAAFFWVTNNLYKLADNGVEYSDSQAITAIVNKNTDSYIKRFENLQRLLKLETFE
>WP_181278193.1
GYDFSIKDYFHSPLGRATALDQSVNAPSLVSRDVGAALDRFFKKNPNVSRNPEEWGAGRAEYESSILQDYGNSRVMAVANGKSVAPDRYAHLVAVLGDPS
>WP_181278540.1
EYKRRAHITDFSPISQDRYSVALLVFKRHALNAVKRGDMRAAIFTYNCNLEWASLPGDKYDQGGVTMKAVQDNFQAFVEEELRGKTDLAVPYGGLDDLIK
>WP_186011454.1
KQDLASGNYVNAMTSEFVNGKEIRIPQPFRKFPSLNEAFDFHGQLLATGRAYAEARSKIPDAHEFAKALDHHYATDPNYSKKLIGNYIDPYNLTQYDLEE
>WP_186011718.1
GYDFSIKDYFHSPLGRATALDQSVNAPSLVSRDVGAALDRFFKKNPNVSRNPEEWGAGRAEYESSILQDYGNSRAMAVANGKSVAPDRYAHLVAVLGDPS
>WP_186012365.1
AHLQFTCWSSKIDPGNYAAIQNPSGPVWEECKQVAEEVVSAPASSNPIPGAINYYSPRAQAALHATDPANYKALPPFADPAKRVPNPPGISDEYFKFYKK
>WP_186012976.1
DLASGNYVNAMTSEFVNGKEVRLPQPFRKFPNLIEAFDFHGQLLATGRAYAEARAQIPDAHKFAKALDHHYATDPNYSKKLINNYIDPYNLTQYDLEEKT
>WP_186014493.1
GYDFSIKDYFHSPLGRATALDQSVNAPSLVSRDVGAALDRFFKKNPNVSRNPEEWGAGRAEYESSILQDYGNSRAMAVANGKSVAPDRYAHLVAVLGDPS
>WP_186016602.1
GYDFSIKDYFHSPLGRATALDQSVNAPSLVSRDVGAALDRFFKKNPNVSRNPEEWGAGRAEYESSILQDYGNSRAMAVANGKSVAPDRYAHLVAVLGDPS
>WP_186019490.1
KQDLASGNYVNAMTSEFVNGKEIRIPQPFRKFPSLNEAFDFHGQLLATGRAYAEARSKIPDAHEFAKALDHHYATDPNYSKKLIGNYIDPYNLTQYDLEE
>WP_186020741.1
KQDLASGNYVNAMTSEFVNGKEIRIPQPFRKFPSLNEAFDFHGQLLATGRAYAEARSKIPDAHEFAKALDHHYATDPNYSKKLIGNYIDPYNLTQYDLEE
>WP_186022157.1
KQDLASGNYVNAMTSEFVNGKEIRIPQPFRKFPSLNEAFDFHGQLLTTGRAYAEARSKIPDAHEFAKALDHHYATDPNYSKKLIGNYIDPYNLTQYDLEE
>WP_186023113.1
GYDFSIKDYFHSPLGRATALDQSVNAPSLVSRDVGAALDRFFKKNPNVSRNPEEWGAGRAEYESSILQDYGNSRAMAVANGKSVAPDRYAHLVAVLGDPS
>WP_186024862.1
GLETCAKLNRNGVYRFEESRAYNEKRASFGWGHWHDPDSTVSGTPKDKDEAIKGFRRYLELDDAAGKPVDKHGKPKDQNWYHTAIVRPHVEARLAALTKS
>WP_186026088.1
HQKNASNWPSDADLDFLVSYTLLGEIKYAVRSAAAYWINNGMYTTADHGATEDDVDKITRAINPGLFAHKPGQPINAENMADIIDRRNNFSSIHTWGGLQ
>WP_186026209.1
DLASGNYVNAMTSEFVNGKEVRLPQPFRKFPNLIEAFDFHGQLLATGRAYAEARAQIPDAHKFAKALDHHYATDPNYSKKLINNYIDPYNLTQYDLEEKT
>WP_186028258.1
EYKRRAHITDFSPISQDRYSVALLVFKRHALNAVKRGDMRAAIFTYNCNLEWASLPGDKYDQGGVTMKAVQDNFQAFVEEELQGKTDLAVPYGGLDDLIK
>WP_186028895.1
GLETCAKLNRNGVYRFEESRAYNEKRASFGWGHWHDPDSTVSGTPKDKDEAIKGFRRYLELDDAAGKPVDKHGKPKDQNWYHTAIVRPHVEARLAALTKS
>WP_186030348.1
GEEIYDADMQERVFREFLIYHAGGGKLAAFIFKNVGSLTDAQYAASQEWASIAAPEGTKIKDGRISDGTLSYYEKAKQNHANPRSTAMVIAVLEEIDRSR
>WP_186030989.1
GYDFSIKDYFHSPLGRATALDQSVNAPSLVSRDVGAALDRFFKKNPNVSRNPEEWGAGRAEYESSILQDYGNSRAMAVANGKSVAPDRYAHLVAVLGDPS
>WP_186033942.1
AHLQFTCWSSKIDPGNYAAIQNPSGPVWEECKQVAEEVVSAPASSNPIPGAINYYSPRAQAALHATDPANYKALPPFADPAKRVPNPPGISDEYFKFYKK
>WP_186034098.1
EYKRRAHITDFSPISQDRYSVALLVFKRHALNAVKRGDMRAAIFTYNCNLEWASLPGDKYDQGGVTMKAVQDNFQAFVEEELRGKTDLAVPYGGLDDLIK
>WP_186035702.1
GEEIYDADMQERVFREFLIYHAGGGKLAAFIFKNVGTLTDAQFAASQEWASIAAPAGTKIKDGRISDGTLSYYEKAKQNHANPRSTAKVIAVLEEIDRSR
>WP_186036584.1
EYKRRAHITDFSPISQDRYSVALLVFKRYALNAVKRGDMRAAIFTYNCNLEWASLPGDKYDQGGVTMKAVQDNFQAFVEEELQGKTDLAVPYGGLDDLIK
>WP_186039956.1
DLASGNYVNAMTSEFVNGKEVRLPQPFRKFPNLIEAFDFHGQLLATGRAYAEARAQIPDAHKFAKALDHHYATDPNYSKKLINNYIDPYNLTQYDLEEKT
>WP_186041311.1
GYAYPIKDYLQSPLGRATVLDQDVNYPGATSRSLKASLDRFFKANPAASKNPAEWGGNRAAYETSILQDYGPSRSMAKVNGLMVSPTRYATLVKDLGMPS
>WP_186042029.1
EYKRRAHITDFSPISQDRYSVALLVFKRHALNAVKRGDMRAAIFTYNCNLEWASLPGDKYDQGGVTMKAVQDNFQAFVEEELRGKTDLAVPYGGLDDLIK
>WP_186042571.1
GEEIYDADMQERVFREFLIYHAGGGKLAAFIFKNVGSLTDAQYAASQEWASIAAPEGTKIKDGRISDGTLSYYEKAKQNHANPRSTAMVIAVLEEIDRSR
>WP_186044022.1
GYAYAIKDYLQSPLGRATVLDQDVNYPGATSRSLKASLDRFFKANPAASKNPAEWGGNRAAYETSILQDYGPSRSMAKVNGLMVSPTRYAALVKDLGMPS
>WP_186046319.1
GYDFSIKDYFHSPLGRATALDQSVNAPSLVSRDVGAALDRFFKKNPNVSRNPEEWGAGRAEYESSILQDYGNSRAMAVANGKSVAPDRYAHLVAVLGDPS
>WP_186047004.1
AHLQFTCWSSKIDPGNYAAIQNPSGPVWEECKQVAEEVVSAPASSNPIPGAINYYSPRAQAALHATDPANYKALPPFADPAKRVPNPPGISDEYFKFYKK
>WP_186050695.1
NPTGYPYRIDEYFQGDLGRATVLDQSVNRPGYVAGDVAASLNHLYATYPATPRNPSEWGQNRSTLERALADHYGITRRMAIQNGVSVAPGRYQTLKGTLG
>WP_186052007.1
GEEIYDADMQERVFREFLIYHAGGGKLAAFIFKNVGTLTDAQFAASQEWASIAAPAGTKIKDGRISDGTLSYYEKAKQNHANPRSTAKVIAVLEEIDRSR
>WP_186052291.1
AHLQFTCWSSKVDPGNYAAIQNPSGPAWEECKQVAEEVVSAPASSNPVPSAINYYSPRAQAALHATDPANYKALPSFADPAKQIPNPPGISDEYFKFYKK
>WP_186053361.1
DQSPRGYDFSIKDYFHSPLGRATALDQSVNAPSLVSRDVGAALDRFFKKIRMFRVIQRNGALVELSMNPVFCRTTETLEPWRWPMANRSARIDMHTWLRC
>WP_186057323.1
GLETCAKLNRNGVYRFEESRAYNEKRASFGWGHWHDPDSTVSGTPKDKDEAIKGFRRYLELDDAAGKPVDKHGKPKDQNWYHTAIVRPHVEARLAALTKS
>WP_186058149.1
KQDLASGNYVNAMTSEFVNGKEVRLPQPFRKFPSLIEAFDFHGQLLATGRAYAEARSKIPDAHEFAKALDHHYATDPNYSKKLIGNYIDPYNLTQYDLEE
>WP_186059237.1
GYDFSIKDYFHSPLGRATALDQSVNAPSLVSRDVGAALDRFFKKNPNVSRNPEEWGAGRAEYESSILQDYGNSRAMAVANGKSVAPDRYAHLVAVLGDPS
>WP_186061910.1
RMFRDFLFDKAGGGKLAAFVKHGKGTIDDAAYGASQEWASIAAPAGYPTNKVKKNLDGSKIEILSDGTMTYFQSQGAANKASMESTRKLRDILAEIQRSR
>WP_186062373.1
GYDFSIKDYFHSPLGRATALDQSVNAPSLVSRDVGAALDRFFKKNPNVSRNPEEWGAGRAEYESSILQDYGNSRAMAVANGKSVAPDRYAHLVAVLGDPS
>WP_186066595.1
EYKRRAHITDFSPISQDRYSVALLVFKRHALNAVKRGDMRAAIFTYNCNLEWASLPGDKYDQGGVTMKAVQDNFQAFVEEELRGKTDLAVPYGGLDDLIK
>WP_186067176.1
GYDFSIKDYFHSPLGRATALDQSVNAPSLVSRDVGAALDRFFKKNPNVSRNPEEWGAGRAEYESSILQDYGNSRAMAVANGKSVGPDRYAHLVAVLGDPS
>WP_186067606.1
AHLQFTCWSSKIDPGNYAAIQNPSGAVWEECKQVAEEVVSAPASSNPIPGAINYYSPRAQAALHATDPANYKALPPFADPAKRVPNPPGISDEYFKFYKK
>WP_186071857.1
FRDDRIALMTYDWTITSGGAVTQIQKMLNSKYGAGVGEDGGLGPNTIKAINAVQDQDQLLQDIAETRRKYYRMLVDNDSSQVVFLKGWLGRVDDCLQVKL
>WP_186072017.1
GLETCAKLNRNGVYRFEESRAYNEKRASFGWGHWHDPDSTVSGTPKDKDEAIKGFRRYLELDDAAGKPVDKHGKPKDQNWYHTAIVRPHVEARLAALTKS
>WP_186074066.1
DLASGNYVNAMTSEFVNGKEVRLPQPFRKFPNLIEAFDFHGQLLATGRAYAEARAQIPDAHKFAKALDHHYATDPNYSKKLINNYIDPYNLTQYDLEEKT
>WP_186074706.1
GYDFSIKDYFHSPLGRATALDQSVNAPSLVSRDVGAALDRFFKKNPNVSRNPEEWGAGRAEYESSILQDYGNSRAMAVANGKSVAPDRYAHLVAVLGDPS
>WP_186075316.1
FRDDRIALMTYDWTITSGGAVTQIQKMLNSKYGAGVGEDGGLGPNTIKAINAVQDQDQLLQDIAETRRKYYRMLVDNDSSQVVFLKGWLGRVDDCLQVKL
>WP_186076781.1
EYKRRAHITDFSPISQDRYSVALLVFKRHALNAVKRGDMRAAIFTYNCNLEWASLPGDKYDQGGVTMKAVQDNFQAFVEEELRGKTDLAVPYGGLDDLIK
>WP_186079048.1
RMFRDFLFDKAGGGKLAAFVKHGKGTIDDAAYGASQEWASIAAPAGYPTNKVKKNLDGSKIEILSDGTMTYFQSQGAANKASMESTRKLRDILAEIQRSR
>WP_186081775.1
EYKRRAHITDFSPISQDRYSVALLVFKRHALNAVKRGDMRAAIFTYNCNLEWASLPGDKYDQGGVTMKAVQDNFQAFVEEELRGKTDLAVPYGGLDDLIK
>WP_186082308.1
KQDLASGNYVNAMTSEFVNGKEIRIPQPFRKFPSLNEAFDFHGQLLATGRAYAEARSKIPDAHEFAKALDHHYATDPNYSKKLIGNYIDPYNLTQYDLEE
>WP_186084588.1
GEEIYNADMQERVFIEFLIYHAGGGKLAAFIFKNVGSPTDAQYAASQEWASIAAPEGTKIRDGRISDGTLSYYEKAKQNHANPRSTAMVIAVLEEIDRSR
>WP_186087342.1
RMFRDFLFDKAGGGKLAAFVKHGKGTIDDAVFGASQEWASIATPAGYPTNKVKRNPDGSKVVTLSDGTLTYFQNEGAANKASMTSTRKLRDILAEIQGSR
>WP_186087434.1
NPTGYPYQIDEYFQGDLGRATVLDQSVNRPGYVAGDVAASLNHLYATYPATPRNPSEWGQNRSTLERALADHYGITRRMAIQNGVSVAPGRYQTLKGTLG
>WP_186090967.1
DTTYRRYQDESGTTVMPNPRLFATDSAIGCDSSAWFWKTNGISEPADRNSLHDVTHIINKALLRIRDRGNMAKRAFALLNGANNPCSEKWQSALTAANGW
>WP_186091504.1
GEEIYDADMQERVFREFLIYHAGGGKLAAFIFKNVGTLTDAQFAASQEWASIAAPAGTKIKDGRISDGTLSYYEKAKQNHANPRSTAKVIAVLEEIDRSR
>WP_186094096.1
NPTGYPYQIDEYFQGDLGRATVLDQSVNRPGYVAGDVAASLNHLYATYPATPRNPSEWGQNRSTLERALADHYGITRRMAIQNGVSVAPGRYQTLKGTLG
>WP_186094665.1
GYAYPIKDYLQSPLGRATVLDQDVNYPGATSRSLKASLDRFFKANPAASKNPAEWGGNRAAYETSILQDYGPSRSMAKVNGLMVSPTRYATLVKDLGMPS
>WP_186095010.1
KQDLASGNYVNAMTSEFVNGKEVRLPQPFRKFPSLIEAFDFHGQLLATGRAYAEARSKIPDAHEFAKALDHHYATDPNYSKKLIGNYIDPYNLTQYDLEE
>WP_186095998.1
KQDLASGNYVNAMTSEFVNGKEIRIPQPFRKFPSLNEAFDFHGQLLATGRAYAEARSKIPDAHEFAKALDHHYATDPNYSKKLIGNYIDPYNLTQYDLEE
>WP_186096840.1
GYDFSIKDYFHSPLGRATALDQSVNAPSLVSRDVGAALDRFFKKNPNVSRNPEEWGAGRAEYESSILQDYGNSRAMAVANGKSVAPDRYAHLVAVLGDPS
>WP_186098569.1
AHLQFTCWSSKIDPGNYAAIQNPSGPVWEECKQVAEEVVSAPASSNPIPGAINYYSPRAQAALHATDPANYKALPPFADPAKRVPNPPGISDEYFKFYKK
>WP_186100134.1
GYDFSIKDYFHSPLGRATALDQSVNAPSLVSRDVGAALDRFFKKNPNVSRNPEEWGAGRAEYESSILQDYGNSRAMAVANGKSVAPDRYAHLVAVLGDPS
>WP_186102124.1
NPTGYPYQIDEYFQGDLGRATVLDQSVNRPGYVAGDVAASLNHLYATYPATPRNPSEWGQNRSTLERALADHYGITRRMAIQNGVSVAPGRYQTLKGTLG
>WP_186102747.1
GYDFSIKDYFHSPLGRATALDQSVNAPSLVSRDVGAALDRFFKKNPNVSRNPEEWGAGRAEYESSILQDYGNSRAMAVANGKSVAPDRYAHLVAVLGDPS
>WP_186103543.1
GYAYPIKDYLQSPLGRATVLDQDVNYPGATSRSLKASLDRFFKANPAASKNPAEWGGNRAAYETSILQDYGPSRSMAKVNGLMVSPTRYATLVKDLGMPS
>WP_186105773.1
GLETCAKLNRNGVYRFEESRAYNEKRASFGWGHWHDPDSTVSGTPKDKDEAIKGFRRYLELDDAAGKPVDKHGKPKDQNWYHTAIVRPHVEARLAALTKS
>WP_186106586.1
EASIDKLSCLASTTASRTNEIHYLDSSTGTDSFRRSLTVMANLYEGGDTTKVISRLEKYTPGENNSDWTKYVNLNCSMTATKLKEEHDVCTARLNFYKNW
>WP_186106789.1
EYRRRAHITDFSPISQDRYSVALLVFKRHALDAVKRGDMKAAIFTYNCNLEWASLPGDKYDQGGVTMKEVQDNFQKFVDEELQGKTDLAVPYGGLDDLIK
>WP_186107042.1
EYRRRAHITDFSPISQDRYSVALLVFKRHALDAVKRGDMKAAIFTYNCNLEWASLPGDKYDQGGVTMKEVQDNFQKFVDEELQGKTDLAVPYGGLDDLIK
>WP_186107492.1
GYAYPIKDYLQSPLGRATVLDQDVNYPGATSRSLKASLDRFFKANPAASKNPAEWGGNRAAYETSILQDYGPSRSMAKVNGLMVSPTRYATLVKDLGMPS
>WP_186108363.1
GYDFSIKDYFHSPLGRATALDQSVNAPSLVSRDVGAALDRFFKKNPNVSRNPEEWGAGRAEYESSILQDYGNSRAMAVANGKSVGPDRYAHLVAVLGDPS
>WP_186109952.1
GYDFSIKDYFHSPLGRATALDQSVNAPSLVSRDVGAALDRFFKKNPNVSRNPEEWGAGRAEYESSILQDYGNSRAMAVANGKSVAPDRYAHLVAVLGDPS
>WP_186110275.1
KQDLASGNYVNAMTSEFVNGKEIRIPQPFRKFPSLNEAFDFHGQLLATGRAYAEARSKIPDAHEFAKALDHHYATDPNYSKKLIGNYIDPYNLTQYDLEE
>WP_186111531.1
GLETCAKLNRNGVYRFEESRAYNEKRASFGWGHWHDPDSTVSGTPKDKDEAIKGFRRYLELDDAAGKPVDKHGKPKDQNWYHTAIVRPHVEARLAALTKS
>WP_186112726.1
GLETCAKLNRNGVYRFEESRAYNEKRASFGWGHWHDPDSTVSGTPKDKDEAIKGFRRYLELDDAAGKPVDKHGKPKDQNWYHTAIVRPHVEARLAALTKS
>WP_186113845.1
GYDFSIKDYFHSPLGRATALDQSVNAPSLVSRDVGAALDRFFKKNPNVSRNPEEWGAGRAEYESSILQDYGNSRAMAVANGKSVGPDRYAHLVAVLGDPS
>WP_186115471.1
GYDFSIKDYFHSPLGRATALDQSVNAPSLVSRDVGAALDRFFKKNPNVSRNPEEWGAGRAEYESSILQDYGNSRAMAVANGKSVAPDRYAHLVAVLGDPS
>WP_186115971.1
DTTYRRYQDESGTTVMPNPRLFATDSAIGCDSSAWFWKTNGISEPADRNSLHDVTHIINKALLRIRDRGNMAKRAFALLNGANNPCSEKWQSALTAANGW
>WP_186117537.1
EYKRRAHITDFSPISQDRYSVALLVFKRHALNAVKRGDMRAAIFTYNCNLEWASLPGDKYDQGGVTMKAVQDNFQAFVEEELRGKTDLAVPYGGLDDLIK
>WP_186117854.1
RMFRDFLFDKAGGGKLAAFVKHGKGTIDDAVFGASQEWASIATPAGYPTNKVKRNPDGSKVVTLSDGTLTYFQNEGAANKASMTSTQKLRDILAEIQGSR
>WP_186118488.1
HQKNASNWPSDADLDFLVSYTLLGEIKYAVRSAAAYWINNGMYTTADHGATEDDVDKITRAINPGLFAHKPGQPINAENMADIIDRRNNFSSIHTWGGLQ
>WP_186119346.1
GYAYPIKDYLQSPLGRATVLDQDVNYPGATSRSLKASLDRFFKANPAASKNPAEWGGNRAAYETSILQDYGPSRSMAKVNGLMVSPTRYATLVKDLGMPS
>WP_186120438.1
EYRRRAHITDFSPISQDRYSVALLVFKRHALDAVKRGDMKAAIFTYNCNLEWASLPGDKYDQGGVTMKEVQDNFQKFVDEELQGKTDLAVPYGGLDDLIK
>WP_186122969.1
EYRRRAHITDFSPISQDRYSVALLVFKRHALDAVKRGDMKAAIFTYNCNLEWASLPGDKYDQGGVTMKEVQDNFQKFVDEELQGKTDLAVPYGGLDDLIK
>WP_186124802.1
EYKRRAHITDFSPISQDRYSVALLVFKRHALNAVKRGDMRAAIFTYNCNLEWASLPGDKYDQGGVTMKAVQDNFQAFVEEELRGKTDLAVPYGGLDDLIK
>WP_186125554.1
EYKRRAHITDFSPISQDRYSVALLVFKRHALNAVKRGDMRAAIFTYNCNLEWASLPGDKYDQGGVTMKAVQDNFQAFVEEELQGKTDLAVPYGGLDDLIK
>WP_186126706.1
GEEIYDADMQERVFREFLIYHAGGGKLAAFIFKNVGSLTDAQYAASQEWASIAAPDGTKIKDGRISDGTLSYYEKAKQNHANPRSTAMVIAVLEEIDRSR
>WP_186129660.1
KALFNALRRDCSANTFRKPVDCPPIASMAHAVSSPLYQRLQVKDFLIRFNKAIDQSPRGYDFSIKDYFHSPLGRATALDQSVNAPSLVSRDVGAALDRFF
>WP_186129846.1
GEEIYDADMQERVFREFLIYHAGGGKLAAFIFKNVGSLTDAQYAASQEWASIAAPEGTKIKDGRISDGTLSYYEKAKQNHANPRSTAMVIAVLEEIDRSR
>WP_186130599.1
EYKRRAHITDFSPISQDRYSVALLVFKRHALNAVKRGDMRAAIFTYNCNLEWASLPGDKYDQGGVTMKAVQDNFQAFVEEELRGKTDLAVPYGGLDDLIK
>WP_186130813.1
FRDDRIALMTYDWTITSGGAVTQIQKMLNSKYGAGVGEDGGLGPNTINAINAIQDQNQLLQDIAEIRRKYYKMLIDNDASQVVFLKGWLGRVDDCLQVKP
>WP_186132565.1
DQSPRGYDFSIKDYFHSPLGRATALDQSVNAPSLVSRDVGAALDRFFKKIRMFRVIQRNGALVELSMNPVFCRTTETLEPWRWPMANRSARIDMHTWLRC
>WP_186134466.1
GYAYPIKDYLQSPLGRATVLDQDVNYPGATSRSLKASLDRFFKANPAASKDPAEWGGNRAAYETSILQDYGPSRSMAKVNGLMVSPTRYATLVKDLGMPS
>WP_186135090.1
RMFRDFLFDKAGGGKLAAFVKHGKGTIDDAVFGASQEWASIATPAGYPTNKVKRNPDGSKVVTLSDGTLTYFQNEGAANKASMTSTQKLRDILAEIQGSR
>WP_186135749.1
DLASGNYVNAMTSEFVNGKEVRLPQPFRKFPNLIEAFDFHGQLLATGRAYAEARAQIPDAHKFAKALDHHYATDPNYSKKLINNYIDPYNLTQYDLEEKT
>WP_186136166.1
GLETCAKLNRNGVYRFEESRAYNEKRASFGWGHWHDPDSTVSGTPKDKDEAIKGFRRYLELDDAAGKPVDKHGKPKDQNWYHTAIVRPHVEARLAALTKS
>WP_186140523.1
GYDFSIKDYFHSPLGRATALDQSVNAPSLVSRDVGAALDRFFKKNPNVSRNPEEWGAGRAEYESSILQDYGNSRVMAVANGKSVAPDRYAHLVAVLGDPS
>WP_186143456.1
GLETCAKLNRNGVYRFEESRAYNEKRASFGWGHWHDPDSTVSGTPKDKDEAIKGFRRYLELDDAAGKPVDKHGKPKDQNWYHTAIVRPHVEARLAALTKS
>WP_186144947.1
KQDLASGNYVNAMTSEFVNGKEIRIPQPFRKFPSLNEAFDFHGQLLATGSAYAEARSKIPDAHEFAKALDHHYATDPNYSKKLIGNYIDPYNLTQYDLEE
>WP_186145407.1
GYAYAIKDYLQSPLGRATVLDQDVNYPGATSRSLKASLDRFFKANPAASKNPAEWGGNRAAYETSILQDYGPSRSMAKVNGLMVSPTRYAALVKDLGMPS
>WP_186147678.1
GYAYAIKDYLQSPLGRATVLDQDVNYPGATSRSLKASLDRFFKANPAASKNPAEWGGNRAAYETSILQDYGPSRSMAKVNGLMVSPTRYAALVKDLGMPS
>WP_186148434.1
DQSPRGYDFSIKDYFHSPLGRATALDQSVNAPSLVSRDVGAALDRFFKKIRMFRVIQRNGALVELSMNPVFCRTTETLEPWRWPMGNRSPRIDMHTWLRC
>WP_186150948.1
HQKNASNWPSDADLDFLVSYTLLGEIKYAVRSAAAYWINNGMYTTADHGATEDDVDKITRAINPGLFAHKPGQPINAENMADIIDRRNNFSSIHTWGGLQ
>WP_186153281.1
GEEIYDADMQERVFREFLIYHAGGGKLAAFIFKNVGTLTDAQFAASQEWASIAAPAGTKIKDGRISDGTLSYYEKAKQNHANPRSTAKVIAVLEEIDRSR
>WP_186154575.1
RFLHLKNDNGTTEEKAAFEASFNSAKSDALVTQLDEALMSAEHRQGKVLGEDVLSALRDKWRANRVDHLVVKYESEWGRADEQVGCARSADARRFAILEG
>WP_186156183.1
RMFRDFLFDKAGGGKLAAFVKHGKGTIDDAVFGASQEWASIATPAGYPTNKVKRNPDGSKVVTLSDGTLTYFQNEGAANKASMTSTRKLRDILAEIQGSR
>WP_186159097.1
KQDLASGNYVNAMTSEFVNGKEIRIPQPFRKFPSLNEAFDFHGQLLATGRAYAEARSKIPDAHEFAKALDHHYATDPNYSKKLIGNYIDPYNLTQYDLEE
>WP_186159352.1
KQDLASGNYVNAMTSEFVNGKEVRLPQPFRKFPSLIEAFDFHGQLLATGRAYAEARSKIPDAHEFAKALDHHYATDPNYSKKLIGNYIDPYNLTQYDLEE
>WP_186160573.1
EYKRRAHITDFSPISQDRYSVALLVFKRHALNAVKRGDMRAAIFTYNCNLEWASLPGDKYDQGGVTMKAVQDNFQAFVEEELQGKTDLAVPYGGLDDLIK
>WP_186160965.1
GYDFSIKDYFHSPLGRATALDQSVNAPSLVSRDVGAALDRFFKKNPNVSRNPEEWGAGRAEYESSILQDYGNSRAMAVANGKSVAPDRYAHLVAVLGDPS
>WP_186161224.1
RMFRDFLFDKAGGGKLAAFVKHGKGTIDDAVFGASQEWASIATPAGYPTNKVKRNPDGSKVVTLSDGTLTYFQNEGAANKASMTSTQKLRDILAEIQGSR
>WP_186161945.1
GYDFSIKDYFHSPLGRATALDQSVNAPSLVSRDVGAALDRFFKKNPNVSRNPEEWGAGRAEYESSILQDYGNSRAMAVANGKSVAPDRYAHLVAVLGDPS
>WP_186161986.1
GEEIYNADMQERVFREFLIYHAGGGKLAAFIFKNVGSPTDAQYAASQEWASIAAPEGTKIRDGRISDGTLSYYEKAKQNHANPRSTAMVIAVLEEIDRSR
>WP_186163253.1
EYKRRAHITDFSPISQDRYSVALLVFKRHALNAVKRGEMRAAIFTYNCNLEWASLPGDKYDQGRVTMKAVQDNFQAFVEEELQGKTDLAVPYGGLDDLIK
>WP_186164592.1
EYRRRAHITDFSPISQDRYSVALLVFKRHALDAVKRGDMKAAIFTYNCNLEWASLPGDKYDQGGVTMKEVQDNFQKFVDEELQGKTDLAVPYGGLDDLIK
>WP_186165225.1
GYAYPIKDYLQSPLGRATVLDQDVNYPGATSRSLKASLDRFFKANPAASKDPAEWGGNRAAYETSILQDYGPSRSMAKVNGLMVSPTRYATLVKDLGMPS
>WP_186166155.1
RMFRDFLFDKAGGGKLAAFVKHGKGTIDDAVFGASQEWASIATPAGYPTNKVKRNPDGSKVVTLSDGTLTYFQNEGAANKASMTSTQKLRDILAEIQGSR
>WP_186166294.1
EYRRRAHITDFSPISQDRYSVALLVFKRHALDAVKRGDMRAAIFTYNCNLEWASLPGDKYDQGGVTMKEVQDNFQKFVDEELQGKTDLAVPYGGLDDLIK
>WP_186168439.1
NPTGYPYQIDEYFQGDLGRATVLDQSVNRPGYVAGDVAASLNHLYATYPATPRNPSEWGQNRSTLERALADHYGITRRMAIQNGVSVAPGRYQTLKGTLG
>WP_186168735.1
GYDFSIKDYFHSPLGRATALDQSVNAPSLVSRDVGAALDRFFKKNPNVSRNPEEWGAGRAEYESSILQDYGNSRAMAVANGKSVAPDRYAHLVAVLGDPS
>WP_186169442.1
KQDLASGNYVNAMTSEFVNGKEIRIPQPFRKFPSLNEAFDFHGQLLATGRAYAEARSKIPDAHEFAKALDHHYATDPNYSKKLIGNYIDPYNLTQYDLEE
>WP_186174605.1
AHLQFTCWSSKIDPGNYAAIQNPSGPVWEECKQVAEEVVSAPASSNPIPGAINYYSPRAQAALHATDPANYKALPPFADPAKRVPNPPGISDEYFKFYKK
>WP_186181448.1
EYKRRAHITDFSPISQDRYSVALLVFKRHALNAVKRGDMRAAIFTYNCNLEWASLPGDKYDQGGVTMKAVQDNFQAFVEEELQGKTDLAVPYGGLDDLIK
>WP_186183811.1
AHLQFTCWSSKIDPGNYAAIQNPSGPVWEECKQVAEEVVSAPASSNPIPGAINYYSPRAQAALHATDPANYKALPPFADPAKRVPNPPGISDEYFKFYKK
>WP_186185086.1
EYRRRAHITDFSPISQDRYSVALLVFKRHALDAVKRGDMKAAIFTYNCNLEWASLPGDKYDQGGVTMKEVQDNFQKFVDEELQGKTDLAVPYGGLDDLIK
>WP_186185171.1
GYDFSIKDYFHSPLGRATALDQSVNAPSLVSRDVGAALDRFFKKNPNVSRNPEEWGAGRAEYESSILQDYGNSRAMAVANGKSVAPDRYAHLVAVLGDPS
>WP_186190634.1
GYDFSIKDYFHSPLGRATALDQSVNAPSLVSRDVGAALDRFFKKNPNVSRNPEEWGAGRAEYESSILQDYGNSRAMAVANGKSVAPDRYAHLVAVLGDPS
>WP_186190970.1
KQDLASGNYVNAMTSEFVNGKEIRIPQPFRKFPSLNEAFDFHGQLLATGRAYAEARSKIPDAHEFAKALDHHYATDPNYSKKLIGNYIDPYNLTQYDLEE
>WP_186191282.1
GYDFSIKDYFHSPLGRATALDQSVNAPSLVSRDVGAALDRFFKKNPNVSRNPEEWGAGRAEYESSILQDYGNSRAMAVANGKSVAPDRYAHLVAVLGDPS
>WP_186192683.1
HQKNASNWPSDADLDFLVSYTLLGEIKYAVRSAAAYWINNGMYNTADHGATEDDVDKITRAINPGLFAHKPGQPINAENMADIIDRRNNFSSIHTWGGLQ
>WP_186193480.1
GLETCAKLNRNGVYRFEESRAYNEKRASFGWGHWHDPDSTVSGTPKDKDEAIKGFRRYLELDDAAGKPVDKHGKPKDQNWYHTAIVRPHVEARLAALTKS
>WP_186196300.1
GYDFSIKDYFHSPLGRATALDQSVNAPSLVSRDVGAALDRFFKKNPNVSRNPEEWGAGRAEYESSILQDYGNSRAMAVANGKSVAPDRYAHLVAVLGDPS
>WP_186201751.1
EKAAFEASFNSAKSDALVTQLDEALMSAEHRQGKVLGEDVLSALRDKWRANRVDHLVVKYESEWGGQMSKWDALDPLMHDGLPYWIGSSSCKCGMHARER
>WP_186202893.1
HQKNASNWPSDADLDFLVSYTLLGEIKYAVRSAAAYWINNGMYTTADHGATEDDVDKITRAINPGLFAHKPGQPINAENMADIIDRRNNFSSIHTWGGLQ
>WP_186204812.1
GEEIYDADMQERVFREFLIYHAGGGKLAAFIFKNVGSLTDAQYAASQEWASIAAPEGTKIKDGRISDGTLSYYEKAKQNHANPRSTAMVIAVLEEIDRSR
>WP_186208358.1
GEEIYDADMQERVFREFLIYHAGGGKLAAFIFKNVGSLTDAQYAASQEWASIAAPEGTKIKDGRISDGTLSYYEKAKQNHANPRSTAMVIAVLEEIDRSR
>WP_186208894.1
GYAYAIKDYLQSPLGRATVLDQDVNYPGATSRSLKASLDRFFKANPAASKNPAEWGGNRAAYETSILQDYGPSRSMAKVNGLMVSPTRYAALVKDLGMPS
>WP_186215766.1
EYKRRAHITDFSPISQDRYSVALLVFKRHALNAVKRGDMRAAIFTYNCNLEWASLPGDKYDQGGVTMKAVQDNFQAFVEEELQGKTDLAVPYGGLDDLIK
>WP_186216346.1
AHLQFTCWSSKIDPGNYAAIQNPSGPVWEECKQVAEEVVSAPASSNPIPGAINYYSPRAQAALHATDPANYKALPPFADPAKRVPNPPGISDEYFKFYKK
>WP_186222170.1
GEEIYDADMQERVFREFLIYHAGGGKLAAFIFKNVGSLTDAQYAASQEWASIAAPEGTKIKDGRISDGTLSYYEKAKQNHANPRSTAMVIAVLEEIDRSR
>WP_186223915.1
GEEIYDADMQERVFREFLIYHAGGGKLAAFIFKNVGSLTDAQYAASQEWASIAAPDGTKIKDGRISDGTLSYYEKAKQNHANPRSTAMVIAVLEEIDRSR
>WP_186229781.1
GYDFSIKDYFHSPLGRATALGQSVNAPSLVSRDVGAALDRFFKKNPNVSRNPEEWGAGRAEYESSILQDYGNSRAMAVANGKSVAPDRYAHLVAVLGDPS
>WP_186231593.1
HQKNASNWPSDADLDFLVSYTLLGEIKYAVRSAAAYWINNGMYTTADHGATEDDVDKITRAINPGLFAHKPGQPINAENMADIIDRRNNFSSIHTWGGLQ
>WP_186234420.1
GYAYPIKDYLQSPLGRATVLDQDVNYPGATSRSLKASLDRFFKANPAASKNPAEWGGNRAAYETSILQDYGPSRSMAKVNGLMVSPTRYATLVKDLGMPS
>WP_186237593.1
EYKRRAHITDFSPISQDRYSVALLVFKRHALNAVKRGDMRTAIFTYNCNLEWASLPGDKYDQGGVTMKAVQDNFQAFVEEELQGKTDLAVPYGGLDDLIK
>WP_186239619.1
GEEIYDADMQERVFREFLIYHAGGGKLAAFIFKNVGSLTDAQYAASQEWASIAAPDGTKIKDGRISDGTLSYYEKAKQNHANPRSTAMVIAVLEEIDRSR
>WP_186247517.1
GYDFSIKDYFHSPLGRATALDQSVNAPSLVSRDVGAALDRFFKKNPNVSRNPEEWGAGRAEYESSILQDYGNSRAMAVANGKSVAPDRYAHLVAVLGDPS
>WP_186251335.1
NPTGYPYQIDEYFQGDLGRATVLDQSVNRPGYVAGDVAASLNHLYATYPATPRNPSEWGQNRSTLERALADHYGITRRMAIQNGVSVAPGRYQTLKGTLG
>WP_186259136.1
HQKNASNWPSDADLDFLVSYTLLGEIKYAVRSAAAYWINNGMYTTADHGATEDDVDKITRAINPGLFAHKPGQPINAENMADIIDRRNNFSSIHTWGGLQ
>WP_186259251.1
FRDDRIALMTYDWTITSGGAVTQIQKMLNSKYGAGVGEDGGLGPNTIKAINAIQDQDQLLQDIAEIRRKYYRMLVDNDSSQVVFLKGWLGRVDDCLQVKL
>WP_186262069.1
GLETCAKLNRNGVYRFEESRAYNEKRASFGWGHWHDPDSTVSGTPKDKDEAIKGFRRYLELDDAAGKPVDKHGKPKDQNWYHIAIVRPHVEARLAALTKS
>WP_186262499.1
KQDLASGNYVNAMTSEFVNGKEIRIPQPFRKFPSLNEAFDFHGQLLATGRAYAEARSKIPDAHEFAKALDHHYATDPNYSKKLIGNYIDPYNLTQYDLEE
>WP_186264568.1
GYDFSIKDYFHSPLGRATALDQSVNAPSLVSRDVGAALDRFFKKNPNVSRNPEEWGAGRAEYESSILQDYGNSRAMAVANGKSVAPDRYAHLVAVLGDPS
>WP_186267523.1
DQSPRGYDFSIKDYFHSPLGRATALDQSVNAPSLVSRDVGAALDRFFKKIRMFRVIQRNGALVELSMNPVFCRTTETLEPWRWPMANRSARIDMHTWLRC
>WP_186267658.1
NPTGYPYRIDEYFQGDLGRATVLDQSVNRPGYVAGDVAASLNHLYATYPATPRNPSEWGQNRSTLERALADHYGITRRMAIQNGVSVAPGRYQTLKGTLG
>WP_186267899.1
RMFRDFLFDKAGGGKLAAFVKHGKGTIDDAAYGASQEWASIAAPAGYPTNKVKKNLDGSKIEILSDGTMTYFQSQGAANKASMESTRKLRDILAEIQRSR
>WP_186268464.1
AHLQFTCWSSKIDPGNYAAIQNPSGPVWEECKQVAEEVVSAPASSNPIPGAINYYSPRAQAALHATDPANYKALPPFADPAKRVPNPPGISDEYFKFYKK
>WP_186270610.1
GYAYPIKDYLQSPLGRATVLDQDVNYPGATSRSLKASLDRFFKANPAASKNPEEWGGNRAAYETSILQDYGPSRSMAKVNGLMVSPTRYATLVKDLGMPS
>WP_186289432.1
RMFRDFLFDKAGGGKLAAFVKHGKGTIDDAVFGASQEWASIATPAGYPTNKVKRNPDGSKVVTLSDGTLTYFQNEGAANKASMTSTKKLRDILAEIQGSR
>WP_192437222.1
GLLHLTHAENYRLCAIATGLNIYSNPELVESDMPSIVLSGFWFWNSKKLGSIADSNVSNLDKVKKITKIINPGLKGLEERVEFTEEARKLHVRLFGECDK
>WP_200054342.1
AQFTVDAFPDVTKLHPHCQGALLSLVYNRGSSLEDKPGQKTRIHMRNIRKAIQDNDLPEVAAQLRAMKVLWDPASARGLITRRENEAILFEKGMICDCWR
>WP_200118173.1
NPTGYPYQIDEYFQGDLGRATVLDQSVNRPGYVAGDVAASLNHLYATYPATPRNPSEWGQNRSTLERALADHYGITRRMAIQNGVSVAPGRYQTLKGTLG
>WP_201446206.1
GYDFSIKDYFHSPLGRATALDQSVNAPSLVSRDVGAALDRFFKKNPNVSRNPEEWGAGRAEYESSILQDYGNSRAMAVANGKSVAPDRYAHLVAVLGDPS
>WP_206427845.1
AQFTVDAFPDVTKLHPHCQGALLSLVYNRGSSLEDKPGQKTRIHMRNIRKAIQDNDLPEVAAQLRAMKVLWDPASARGLITRRENEAILFEKGMICDCWR
>WP_207541367.1
GSPSEFVKNSLGEYRFEESKIYNQRIGALAWGIWNDIGTKKYGVSDNPNEALKGYRRFLHLLEVQPFTKSEGNKKWYGRFCRQWRGYVEQRISLLERDYE
>WP_208446924.1
AQFTVDAFPDVTKLHPHCQGALLSLVYNRGSSLEDKPGQKTRIHMRNIRKAIQDNDLPEVAAQLRAMKVLWDPASARGLITRRENEAILFEKGMICDCWR
>WP_208448887.1
AQFTVDAFPDVTKLHPHCQGALLSLVYNRGSSLEDKPGQKTRIHMRNIRKAIQDNDLPEVAAQLRAMKVLWDPASARGLITRRENEAILFEKGMICDCWR
>WP_208449301.1
AQFTVDAFPDVTKLHPHCQGALLSLVYNRGSSLEDKPGQKTRIHMRNIRKAIQDNDLPEVAAQLRAMKVLWDPASARGLITRRENEAILFEKGMICDCWR
>WP_208450025.1
AQFTVDAFPDVTKLHPHCQGALLSLVYNRGSSLEDKPGQKTRIHMRNIRKAIQDNDLPEVAAQLRAMKVLWDPASARGLITRRENEAILFEKGMICDCWR
>WP_208450260.1
AQFTVDAFPYVTKLHPHCQGALLSLVYNRGSSLEDKPGQKTRIHMRNIRKAIQDNDLPEVAAQLRAMKVLWDPASARGLITRRENEAILFEKGMICDCWR
>WP_208451566.1
AQFTVDAFPDVTKLHPHCQGALLSLVYNRGSSLEDKPGQKTRIHMRNIRKSIQDNDLPEVAAQLRAMKVLWDPASARGLITRRENEAILFEKGIICDCWR
>WP_208451880.1
AQFTVDAFPDVTKLHPHCQGALLSLVYNRGSSLEDKPGQKTRIHMRNIRKAIQDNDLPEVAAQLRAMKVLWDPASARGLITRRENEAILFEKGIICDCWR
>WP_208452229.1
AQFTVDAFPDVTKLHPHCQGALLSLVYNRGSSLEDKPGQKTRIHMRNIRKAIQDNDLPEVAAQLRAMKVLWDPASARGLITRRENEAILFEKGMICDCWR
>WP_208452908.1
AQFTVDAFPDVTKLHPHCQGALLSLVYNRGSSLEDKPGQKTRIHMRNIRKAIQDNDLPEVAAQLRAMKVLWDPASARGLITRRENEAILFEKGMICDCWR
>WP_208453722.1
AQFTVDAFPDVTKLHPHCQGALLSLVYNRGSSLEDKPGQKTRIHMRNIRKAIQDNDLPEVAAQLRAMKVLWDPASARGLITRRENEAILFEKGIICDCWR
>WP_208454975.1
AQFTVDAFPDVTKLHPHCQGALLSLVYNRGSSLEDKPGQKTRIHMRNIRKAIQDNDLPEVAAQLRAMKVLWDPASARGLITRRENEAILFEKGMICDCWR
>WP_208455290.1
AQFTVDAFPDVTKLHPHCQGALLSLVYNRGSSLEDKPGQKTRIHMRNIRKAIQDNDLPEVAAQLRAMKVLWDPASARGLITRRENEAILFEKGMICDCWR
>WP_208455612.1
AQFTVDAFPDVTKLHPHCQGALLSLVYNRGSSLEDKPGQKTRIHMRNIRKAIQDNDLPEVAAQLRAMKVLWDPASARGLITRRENEAILFEKGMICDCWR
>WP_208455717.1
AQFTVDAFPDVTKLHPHCQGALLSLVYNRGSSLEDKPGQKTRIHMRNIRKAIQDNDLPEVAAQLRAMKVLWDPASARGLITRRENEAILFEKGIICDCWR
>WP_208455877.1
AQFTVDAFPDVTKLHPHCQGALLSLVYNRGSSLEDKPGQKTRIHMRNIRKAIQDNDLPEVAAQLRAMKVLWDPASARGLITRRENEAILFEKGMICDCWR
>WP_208457276.1
AQFTVDAFPDVTKLHPHCQGALLSLVYNRGSSLEDKPGQKTRIHMRNIRKAIQDNDLPEVAAQLRAMKVLWDPASARGLITRRENEAILFEKGMICDCWR
>WP_208458283.1
AQFTVDAFPDVTKLHPHCQGALLSLVYNRGSSLEDKPGQKTRIHMRNIRKAIQDNDLPEVAAQLRAMKVLWDPASARGLITRRENEAILFEKGIICDCWR
>WP_215810341.1
HTAVDSSGWFWVKGSAWGDIRPFATKNDLFRVTISVNGGYNHLLERKNNLLKLSKLINCNSISDNYDFSKFYLKDSSMINKNYYKRSKSVHHKLELMINE
>WP_217052745.1
DLASGNYVNAMTSEFVNGKEVRLPQPFRKFPNLIEAFDFHGQLLATGRAYAEARAQIPDAHKFAKALDHHYATDPNYSKKLINNYIDPYNLTQYDLEEKT
>WP_217059077.1
HQKNASNWPSDADLDFLVSYTLLGEIKYAVRSAAAYWINNGMYTTADHGATEDDVDKITRAINPGLFAHKPGQPINAENMADIIDRRNNFSSIHTWGGLQ
>WP_217062577.1
GLETCAKLNRNGVYRFEESRAYNEKRASFGWGHWHDPDSTVSGTPKDKDEAIKGFRRYLELDDAAGKPVDKHGKPKDQNWYHTAIVRPHVEARLAALTKS
>WP_217068106.1
RMFRDFLFDKAGGGKLAAFVKHGKGTIDDAVFGASQEWASIATPAGYPTNKVKRNPDGSKVVTLSDGTLTYFQNEGAANKASMTSTQKLRDILAEIQGSR
>WP_217068840.1
GYDFSIKDYFHSPLGRATALDQSVNAPSLVSRDVGAALDRFFKKNPNVSRNPEEWGAGRAEYESSILQDYGNSRAMAVANGKSVAPDRYAHLVAVLGDPS
>WP_217070815.1
EYRRRAHITDFSPISQDRYSVALLVFKRHALDAVKRGDMKAAIFTYNCNLEWASLPGDKYDQGGVTMKEVQDNFQKFVDEELQGKTDLAVPYGGLDDLIK
>WP_217071199.1
GLETCAKLNRNGVYRFEESRAYNEKRASFGWGHWHDPDSTVSGTPKDKDEAIKGFRRYLELDDAAGKPVDKHGKPKDQNWYHTAIVRPHVEARLAALTKS
>WP_218564018.1
GSPSEFVKNSLGEYRFEESKIYNQRIGALAWGIWNDIGTKKYGVSDNPNEALKGYRRFLHLLEVQPFTKSEGNKKWYGRFCRQWRGYVEQRISLLERDYE
>WP_218575519.1
GDPSEFVKNSHGEYRFEESKIYNKRIGALAWGIWNDIGTKKYGVSDNQNEALKGYRRFLHLLEVQPFTKLEGNKKWYGRFCRQWRGYVEQRISLLERDYE
>WP_219258184.1
IEGKAAAESLFSRSAYSTVSRVEADVFLKEINSAMEFFGVSTCLDKIHFLAQCLVETDFLRTTEEYKNRNGSIPSRWNNYDGGSFYHGRGLIQITHKKNW
>WP_222133090.1
INEDELLLINHVVKKHETEKIIALYNKNSQIEFACLPSQAQTVIASVAYQYGYLPRETRKFWFQAVNQKWEEMYDNLMDFRDLYPTRRKKEALLLKEIIE
>WP_222712085.1
HTAVDSSGWFWVKGSAWGDIRPFATKNDLFRVTISVNGGYNHLLERKNNLLKLSKLINCNSISDNYDFSKFYLKDSSMINKNYYKRSKSVHHKLELMINE
>WP_225466142.1
HTAVDSSGWFWVKGSAWGDIRPFATKNDLFRVTISVNGGYNHLLERKNNLLKLSKLINCNSISDNYDFSKFYLKDSSMINKNYYKRSKSVHHKLELMINE
>WP_225477454.1
KGFIQLTWKYNYDAVQTRLENKIQDLGFNISDDPYSVLKTKEGFLAALGFWDVNNLNEKVSGTIASTNSITNVVNSRLPRSDKEKRTKYFLDIYEVLCNE
>WP_225496066.1
LTGRDNYERFNKWHLQNQSEWPLDVVDFLNTPELILEAKYATRSAAWFWLDIKGPERADKGANDKVVNEITRKVNRYTSNKSYRKRRENFKLLWENKVFN
>WP_228175100.1
LYNNCPSKRHVVNEYVFSESQVYHVTKACFGWGLWHDPSLKKKGCVKNKQFALEGYKRFIDLCGGKLNGSRKWYGFKKSNIVSFVLGRIKELERVGNENY
>WP_230431870.1
LKIFIDDLGEFELAVARDVRIELSQNEFDAFVSLLFNTGCNFLSPIIGNAPKLRKYIADRNYEGMAKEFLDITNGGKNGLVKRRIAESNMFLNNVYDSTH
>WP_233635289.1
FRDDRIALMTYDWTITSGGAVTQIQKMLNSKYGAGVGEDGGLGPNTIKAINAIQDQDQLLQDIAEIRRKYYRMLVDNDSSQVVFLKGWLGRVDDCLQVKL
>WP_233967762.1
HTAVDSSGWFWVKGSAWGDIRPFASKNDLFRVTISVNGGYNHLLERKNNLLKLSKLIDCNTISDNYDFSKFYLKDSSMINKNYYKRSKSLHHKLELMINE
>WP_236782109.1
LIQITGRDKYTAFTAYHNSKNIDDQQDFLINPELVADSLDYATSSAFYFWYKFKKINDEFSSSASVIDITKKVNGGTNGLKDREKRYKMVTKQMGMSSNE
>WP_238762595.1
HTAVDSSGWFWVKGSAWGDIRPFATKNDLFRVTISVNGGYNHLLERKNNLLKLSKLINCNSISDNYDFSKFYLKDSSMINKNYYKRSKSVHHKLELMINE
>WP_238952720.1
KGFIQLTWKYNYDAVQTRLENKIQDLSFNISDDPYSVLKTKEGFLAALGFWDVNNLNEKVSGTIASTNSITNVVNSRLPRSDKEKRTKYFLDIYEVLCNE
>WP_238959077.1
FKYRGRGYVHLTWKNNYQRAKDKFGIDFVNSPDLAMTLHNSFMIMLWGMEEGIFTGKSLDDYIGKNTDYINSRKIINGSDQADLIASYAKEFESILGDSI
>WP_238967253.1
QLTGKNNYATFDKWHSKNKREWSEDINVSFVDNPDLLFEAKYAVRSAAFFWVTNNLYKLADNGVEYSDSQAITALVNKNTDSYIKRFENLQRLLKLETFE
>WP_239403584.1
RGRGFVQITWRINYEKFNGINGIDFGLEPEKIMDFDTLIKVTVDGMEKGLFVKGETLSKHINAEKKDYKSARRIINGQDKDWIIAEYAQGIEECLMNAKK
>WP_240483144.1
ARANFQGYGNLDVTSSTEKADQIAYNLELNVLAGFWYWFKGEKSVAIQKYVRDEDYFWVSVKVNGWQKQKDPYYPDKPKEPNHMKKRVERTNIARDALGV
>WP_241171289.1
RDQHHRSSVEQIPVSQISQRVNDLVDSYLRDRENGEPSSVGTNLNYANPNYSDAVNLPWINALSGPRYGKGTAMHYHGTTPGLEPYRPEPYSIVLVGGSE
>WP_243584633.1
LRLALNIIPKGYNYQIASYVKSNLGKATVLDHHVNRPNNVSKYFGIALDSFFSKNPNVSKNPNTWGALHNKYEKEIIDYYGVNRDGTDMPTRYMELKKKL
>WP_244104307.1
GSCSDKCKTDALEFPTSEGIFYTSKDAFHLILDAEGYGEIPYVPGNKKDQSSGVTIGYGYDLGQQTSAQARADMDGFFTDDQISRLLSAIGNCMAIALAR
>WP_244111015.1
RDQHHRSSVEQIPVSQISQRVNDLVDSYLRDRENGEPSSVGTNLNYANPNYSDAVNLPWINALSGPRYGKGTAMHYHGTTPGLEPYRPEPYSIVLVGGSE
>WP_244111441.1
FHDDRIALMTYDWTITSGGAVTQIQKMLNSKYGAGVGEDGDLGPNTIRAINAVQDQDQLLQDIAEIRRKYYKMLVDNDASQVVFLKGWLGRVDDCLQVNP
>WP_244116023.1
RDQHHRSSVEQIPVSQISQRVNDLVDSYLRDRENGEPSSVGTNLNYANPNYSDAVNLPWINALSGPRYGKGTAMHYHGTTPGLEPYRPEPYSIVLVGGSE
>WP_244117210.1
FRDDRIALMTYDWTITSGGAVTQIQKMLNSKYGAGVGEDGGLGPNTIKAINAVQDQDQLLQDIAEIRRKYYRMLVDNDSSQVVFLKGWLGRVDDCLQVKL
>WP_244117857.1
FNDDRIALMTYDWTITSGGAVAQIQKMLNSKYGAGVGEDGGLGPNTIKAINAVQDQDQLLQDIAEIRRKYYKMLVDNDSSQVVFLKGWLARVDDCLQVKL
>WP_244118149.1
RDQHHRSTVEQIPVSQISQKVHNLVDSYLRERENGEPSSVGTNLNYANPSYSDAVNLPWINALSGPRYGKGTSMHYHGTTPGLEPYRPAPYAISLATGSE
>WP_244118963.1
RDQHHRSTVEQIPVSQISQRVNNLVDSYLRERENGEPSSVGTNLNYANPSYSDAVNLPWINALSGPRYGKGTSMHYHGTTPGLEPYRPAPYAISLATGSE
>WP_244119184.1
CALYDLCVQQGDLSKASRQIQERVAAENPSTQIDLLKIAVQERAKLANSQWVFDSTSRRMGIIQQKPYPHPPMRGEKPSPRDNINFKLLNGKAGINVCGL
>WP_244120636.1
FHDDRIALMMYDWTITSGGAVTQIQKMLNSKYGAGVGEDGGLGPSTIKAINAVQDQDQLLQDIAEIRRKYYKMLVDNDASQVVFLKGWLGRVDDCLQVNP
>WP_244120939.1
FHDDRIALMTYDWTITSGGAVTQIHKMLNSKYGAGVGEDGGLGPNTIKAINAVQDQDQLLQDIAEIRRKYYNMLVDNDASQVVFLKGWLGRVDDCLQVNP
>WP_244123741.1
FHDDRIALMTYDWTITSGGAVTQIQKMLNSKYGAGVGEDGDLGPNTIRAINAVQDQDQLLQDIAEIRRKYYKMLVDNDTSQVVFLKGWLGRFDDCLQVNP
>WP_244125640.1
RDQHHRSTVEQIPVSQISQRVNNLVDSYLRERENGEPSSVGTNLNYANPSYSDAVNLPWINALSGPRYGKGTSMHYHGTTPGLEPYRPAPYAISLATGSE
>WP_244129052.1
FHDDRIALMTYDWTITSGGAVTQIQKMLNSKYGAGVGEDGGLGPSTIKAINAVQDQDQLLQDIAEIRRKYYKMLVDNDASQVVFLKGWLGRVDDCLQVNP
>WP_244131771.1
FHDDRIALMTYDWTITSGGAVTQIQKMLNSKYGAGVGEDGDLGPNTIRAINAVQDQDQLLQDIAEIRRKYYKMLVDNDASQVVFLKGWLGRVDDCLQVNP
>WP_244133042.1
FRDDRIALMTYDWTITSGGAVTQIQKMLNSKYGAGVGEDGGLGPNTIKAINAVQDQDQLLQDIAEIRRKYYRMLVDNDSSQVVFLKGWLGRVDDCLQVKL
>WP_244133416.1
ERLFGGQSFIKDYGKDFSDHPHIMVTRNIRGRSVTSSAAGAYQVMGYNWDGHDSKEYKRRAHITDFSPISQDRYSVALLVFKRHALNAVKRGDMRAAIFT
>WP_244133909.1
FHDDRIALMTYDWTITSGGAVTQIQKMLNSKYGAGVGEDGGLGPNTIKAINAVQDQDQLLQDIAEIRRKYYKMLVDNDASQVVFLKGWLGRVDDCLQVNP
>WP_248486436.1
HTAVDSSGWFWVKGSAWGDIRPFATKNDLFRVTISVNGGYNHFLERKNNLLKLSKLINCNSISDNYDFSKFYLKDSSMINKNYYKRSKSLHHKLELMINE
>WP_253380301.1
YCQKVVDAYPQAINLPPDSAGAMLSLIYNRGPSLALPKPNDPIDSRREMREIRDDFAQGNEIKIPSRLRSMKRLWSNQRGLIRRREGEAQLIENELGKGD
>WP_254694357.1
FKYRGRGYVHLTWKNNYQRAKDKFGIDFVNSPDLAMTLHNSFMIMLWGMEEGIFTGKSLDDYIGKNTDYINSRKIINGSDQADLIASYAKEFESILGDSI
>WP_255308525.1
LFLAIDSAGWYWRNGSAWGDLNSKADNDDVYSINIGVNGGFNDFKPRITWVKSLIRDNNIQECPNLNLSKPIGEYKFSTSGIKNTKYGKGLQKKFEGYDD
>WP_255958692.1
LYNNCPSKRHVVNEYVFSESQVYHVTKACFGWGLWHDPSLKKKGCVKNKQFALEGYKRFIDLCGGKLNGSRKWYGFKKSNIVSFVLGRIKELERVGNENY
>WP_255986520.1
LTGRDNYERFNKWHLQNQSEWPLDVVDFLNTPELILKAKYATRSAAWFWLDIKGPERADKGENGKVVDEITRKVNRYTSKKSYRKRRDNFKFLWENKVFN
>WP_256900093.1
HTAVDSSGWFWVKGSAWGDIRPFATKNDLFRVTISVNGGYNHLLERKNNLLKLSKLINCNSISDNYDFSKFYLKDSSMINKNYYKRSKSVHHKLELMINE
>WP_258181970.1
RDQHHRSTVEQIPVSQISQKVHNLVDSYLRERENGEPSSVGTNLNYANPSYSDAVNLPWINALSGPRYGKGTSMHYHGTTPGLEPYRPAPYAISLATGSE
>WP_258305169.1
LTGIVVRHKSEWSVGQAGKFEELKALIRKHKCAEEAERLGKRIADLGIRLKGEGFDSERAAYYFHPLGVIGWLSVSSKKLIDRDYFFEQYKKHFTKLTNA
>WP_258457267.1
HTAVDSSGWFWVKGSAWGDIRPFATKNDLFRVTISVNGGYNHLLERKNNLLKLSKLINCNSISDNYDFSKFYLKDSSMINKNYYKRSKSVHHKLELMINE
>WP_258458577.1
INEDELLLINHVVKKHETEKIIALYNKNSQIEFACLPSQAQTVIASVAYQYGYLPRETRKFWFQAVNQKWEEMYDNLMDFRDLYPTRRKKEALLLKEIIE
>WP_258483379.1
KGFIQLTWKYNYDAVQTRLENKIQDLGFNISDDPYSVLKTKEGFLAALGFWDVNNLNEKVSGTIASTNSITNVVNSRLPRSDKEKRTKYFLDIYEVLCNE
>WP_258492623.1
HTAVDSSGWFWVKGSAWGDIRPFATKNDLFRVTISVNGGYTHLLERKNNLLKLSKLINCNSISDNYDFSKFYLKDSSMINKNYYKRSKSLHHKLELMINE
>WP_258494672.1
KGFIQLTWKYNYDAVQTRLENKIQDLGFNISDDPYSVLKTKEGFLAALGFWDVNNLNEKVSGTIASTNSITNVVNSRLPRSDKEKRTKYFLDIYEVLCNE
>WP_258509914.1
HTAVDSSGWFWVKGSAWGDIRPFATKNDLFRVTISVNGGYNHLLERKNNLLKLSKLINCNSISDNYDFSKFYLKDSSMINKNYYKRSKSVHHKLELMINE
>WP_258514439.1
HTAVDSSGWFWVKGSAWGDIRPFATKNDLFRVTISVNGGYNHLLERKNNLLKLSKLINCNSISDNYDFSKFYLKDSSMINKNYYKRSKSVHHKLELMINE
>WP_258635246.1
KGFIQLTWKYNYDAVQTRLENKIQDLGFNISDDPYSVLKTKEGFLAALGFWDINNLNEKVSGTIASTNSITNVVNSRLPRSDKEKRTKYFLDIYEVLCNE
>WP_258642116.1
INEDELLLINHVVKKHETEKIIALYNKNSQIEFACLPSQAQTVIASVAYQYGYLPRETRKFWFQAVNQKWEEMYDNLMDFRDLYPTRRKKEALLLKEIIE
>WP_258659632.1
INEDELLLINHVVKKHETEKIIALYNKNSQIEFACLPSQAQTVIASVAYQYGYLPRETRKFWFQAVNQKWEEMYDNLMDFRDLYPTRRKKEALLLKEIIE
>WP_258664952.1
FKYRGRGYVHLTWKNNYQRAKDKFGIDFVNSPDLAMTLHNSFMIMLWGMEEGIFTGKSLDDYIGKNTDYINSRKIINGSDQADLIASYAKEFESILGDSI
>WP_258792751.1
KGFIQLTWKYNYDAVQTRLENKIQDLGFNISDDPYSVLKTKEGFLAALGFWDVNNLNEKVSGSIASTNSITNVVNSRLPRSHKEKRTKYFLDIYEVLCNE
>WP_267923364.1
HTAVDSSGWFWVKGSAWGDIRPFATKNDLFRVTISVNGGYNHLLERKNNLLKLSKLINCNSISDSYDFSKFYLKDSSMINKNYYKRSKSVHHKLELMINE
>WP_284173518.1
LFLAIDSAGWYWRNGSAWGDLNSKADNDDVYSINIGVNGGFNDFKPRITWVKSLIRDNNIQECPNLNLSKPIGEYKFSTSGIKNTKYGKGLQKKFEGYDD
>WP_301645362.1
QLTGKNNYATFDKWHSKNKREWSEDINVSFVDNPDLLFEAKYAVRSAAFFWVTNNLYKLADNGVEYSDSQAITAIVNKNTDSYIKRFENLQRLLKLETFE
>WP_301949012.1
FKYRGRGYVHLTWKNNYQRAKDKFGIDFVNSPDLAMTLHNSFMIMLWGMEEGIFTGKSLDDYIGKNTDYINSRKIINGSDQADLIASYAKEFESILGDSI
>WP_004392182.1
AFWRKEYGITDFTPESQDLLCVIILKEKVRDNALDMIIQGKIKEAIENSCSYEWASLPPARHNQPIKSLSECLRIYSELFKEEMEGKTDLHIKNGFLNGF
>WP_004882990.1
LLHLTHYETYHKCALAIGANIDANPALVETDTKVIIETGAWFWKQNSIGNIADDNAIAIDAKIRAVTAKINSGLKGLDERIEFTKEILAVFKAELNSCAE
>WP_013699816.1
RMFRDFLFDKAGGGKLAAFVKHGKGTIDDAVFGASQEWASIATPAGYPTNKVKRNPDGSKFVTLSDGTLTYFQNEGAANKASMTSTQKLRDILAEIQGSR
>WP_023247212.1
GFLGKKGINIKHKRAAIHDMIWSTSVQYGPYTDIIIKATKEFSFENATDAQIITAVQDYKYAHVETKFASSPTLWSGLKDRVVSEKSKLLDLTQYNYEVE
>WP_049559883.1
MKQLTFRGNYGSFTRYHESKWDQRIDFEENPDLLLEAVYAVRSALYFWDFHSLFSLADQGVTRDVSYSITRIVNLYDDHYEDRFENLKTFLSEGIFDEIF
>WP_049584247.1
SKIALMIYDWTITSGKAIKETRKLINSEFYSKLPISNSIDDDMIHSINAIEGQGNFLQRLADVRKRYYESLTYTNGVRNNQIKYLAGWLGRVDDCLKVVI
>WP_049613038.1
VFWRKEYGITDFTPESQDLLCVIILKEKVRDNALDMIIQGKIKEAIENSCSYEWASLPPARHNQPIKSLSECLRVYSEFFKEEMEGKTDLHIKNGFLNGF
>WP_049648726.1
LVRAYSLNKRAALKSTSWGKFQILASNYAASGYSSPEDFVLAISKSEKNQLKAFVSFIKADNVLLRSIRSKDWLTFARRYNGPKQKDYDLKMEKNYNALL
>WP_049678502.1
LVRAYSLNKRAALKSTSWGKFQILASNYAASGYSSPEDFVLAISKSEKNQLKAFVSFIKADNVLLRSIRSKDWLTFARRYNGPKQKDYDLKMEKNYNALL
>WP_050094681.1
CVHLTWKNNYQRAKEKYGTDFVNQPDLAGDFKYSVPIMVWGMEDGIFTGKKTSLYINDNVVDYESARKVINGNDQKALIASYANKFQSILEKTSSAPKEF
>WP_050095180.1
LVRAYALDKSAALKSASWGKFQILASNHAAAGYASPEDFVLAISKSEKNQLKAFVSFIESDGVLLRSIRSKDWLSFAKRYNGPRQKGYDLKMEKNYNASL
>WP_050118215.1
LVRAYALDKSAALKSASWGKFQILASNHAAAGYASPEDFVLAISKSEKNQLKAFVSFIESDGVLLRSIRSKDWLSFAKRYNGPRQKGYDLKMEKNYNASL
>WP_050143533.1
VFWRKEYGITDFTPESQDLLCVIILKEKVRDNALDMIIQGKIKEAIENSCSYEWASLPPARHNQPIKSLSECLRVYSEFFKEEMEGKTDLHIKNGFLNGF
>WP_050290041.1
PEKDGVSIDWTHRGDSTAAISAARDMVAQYGIVYRPSLTSRHIERRAIDMTITGITGNSIVKANGNSIIVRTNTELNAVGASYGVHKLISDPPHWSDDGR
>WP_050535537.1
LVQLTWKINYEKFMGITGANIVINPDLCHEIGTAVSIMMNGMKDGGFRAGNTLDSYLGAGKKDYYNARLIINGYSNGIPDKANEFKDYAELFEVIINETR
>WP_050536152.1
VFWRKEYGITDFTPESQDLLCVIILKEKVRDNALDMIIQGKIKEAIENSCSYEWASLPPARHNQPIKSLSECLRVYSEFFKEEIEGKTDLHIKNGFLNGF
>WP_050537162.1
TKIALMIYDWTITSGLAVKQIRKMLHNEYNSNLEISNKMNDDMIHCINAAEDQGKLLSRIAEIRKDYYRSLTMTNGVVNSQIKYLSGWLNRVDDCLRVTV
>WP_050537433.1
LVRAYSLNKRAALKSTSWGKFQILASNYAASGYSSPEDFVLSISKSEKNQLKAFVSFIKADNVLLRSIRSKDWLTFARRYNGPKQKDYDLKMEKNYNALL
>WP_050537506.1
LVRAYSLNKRAALKSTSWGKFQILASNYAASGYSSPEDFVLAISKSEKNQLKSFVSFIKADHVLLRSIRSKDWLTFARRYNGPKQKDYDLKMERNYNALL
>WP_052445743.1
GINVRDDKPSLGTEYAYSKGWDSIEKAIDGGAKWISDNFINHPRYKQNTLYKMRWNPASPGEHQYASDVLWAKHQIPNMKKRFDIFPNAILHIDIPVYEE
>WP_052449245.1
GINVRDDKPSLGTEYAYSKGWDSIEKAIDGGAKWISDNFINHPRYKQNTLYKMRWNPASPGEHQYASDVLWAKHQIPNMKKRFDIFPNAILHIDIPVYEE
>WP_053094507.1
KQLTGRDNYRGFTAYSKKMWSDSDDYELNPGLVSSDMKVAVRSALYFWDDNKLYMKADEGYSKDASYAITAVVNKHTDSYEARFSHLTQFVSGQILDGVF
>WP_053094511.1
YGRGYVQITWDYNYKKYSEKLGIDLLNEPDLALEPNNALFILVDGFKFGVFSGKKITDYVNEKKTDFYNARRCINGLDHAEEIKSFAEEFLIDLDNGSLS
>WP_053511033.1
GFLGKKGINIKHKRAAIHDMIWSTSVQYGPYTDIIIKATKEFSFENATDAQIITAVQDYKYAHVETKFASSPTLWSGLKDRVVSEKSKLLDLTQYNYEVE
>WP_054878644.1
KQLTGRNNYKGFTMYSKKMWPDSDDYELNPGLVSSDMKVAVRSALYFWDDNKLYVKADEGYSKDVSYAITAVVNKHTDSYEARFSHLTQFVSGQILDGVF
>WP_057634801.1
LVRAYALDKSAALKSASWGKFQILASNHAAAGYASPEDFVLAISKSEKNQLKAFVSFIESDGVLLRSIRSKDWLSFAKRYNGPRQKGYDLKMEKNYNASL
>WP_061475645.1
YSYLEEDVKRICQKSATIRAYHSNPNATPQAAWDGIPAKIKEILVDLRYRGDYTPAARKVIQTSAFNGDITEFGRLLSDRSIWPNVPPDRFSRRVSYYEK
>WP_063264664.1
NAETLFNEDLIKYEEAVKESVAVKLYQNEFDALVSLLFNCGENFFRQNKAPLLIDNLNSEDYSGAAHQFLDITNGGDNGLTRRRNAEYEIFMEGVYDFQH
>WP_069143508.1
LLHLTHYETYHKCALAIGANIDANPALVETDTKVIIETGAWFWKQNSIGNIADDNAIAIDAKIRAVTAKINSGLKGLDERIEFTKEILAVFKAELNSCAE
>WP_070790058.1
GFLGKKGINIKHKRAAIHDMIWSTSVQYGPYTDIIIKATKEFSFENATDAQIITAVQDYKYAHVETKFASSPTLWSGLKDRVVSEKSKLLDLTQYNYEVE
>WP_079782422.1
LIKAYALDKKAALKSASWGKFQILASNYATSGYASPEDFVFALSKSEKNQLKAFVSFIKADRVLLRSIRTKDWLSFAQRYNGPRQKGYDLKMERNYNASL
>WP_079798947.1
FKNNYRSFTNYHERVWGERIDFVTKPDFLVETVYAARSALYFWDQNNLYSRADNGVSRTVSDSITRIVNLYDNHYEDRHNNLIRFLQEGIFDEICLKHWC
>WP_080169326.1
WSSDFFAQHPGYQPTGIWSKKEGKGLSGQGGNTQVTDKSKQFVVFYSVESSMEYIVHYINKHSGNYSWWYSTQESAQKLYRKECGAIIPKFTNEFSDAKQ
>WP_080984016.1
MYGIGALDGKAVATGSTMAKKMGWITPEKAIDGGASWIASHYIRVKQNTLYKMRWNPEKPGTHQYATAANWALAQSKSLKRECDQFPDITLPLDIPVYKK
>WP_087795688.1
MKQLTFRGNYGSFTRYHESKWDQRIDFEENPDLLLEAVYAVRSALYFWDFHSLFSLADQGVTRDVSYSITRIVNLYDDHYEDRFENLKTFLSEGIFDEIF
>WP_096767346.1
TWKGTYQKYKSYSGIDCISNPEILSEDIEHAVGASVWFWVKYKDLNNKIDGFYKELEGSGKTEAEIDAEVVRKVTLRVNGGENHLAERQALFSKIKVEMK
>WP_100188854.1
KQLTGRNNYKGFTMYSKKMWPDSDDYELNPGLVSSDMKVAVRSALYFWDDNKLYVKADEGYSKDVSYAITAVVNKHTDSYEARFSHLTQFVSGQILDGVF
>WP_100286035.1
MKQLTFRGNYGSFTRYHESKWDQRIDFEENPDLLLEAVYAVRSALYFWDFHSLFSLADQGVTRDVSYSITRIVNLYDDHYEDRFENLKTFLSEGIFDEIF
>WP_100286224.1
LVRAYALDKSAALKSASWGKFQILASNHAAAGYASPEDFVLAISKSEKNQLKAFVSFIESDGVLLRSIRSKDWLSFAKRYNGPRQKGYDLKMEKNYNASL
>WP_102504247.1
NKLISEGIIKNTNEAAILDMIWSTSVQFGARTSLISRAVGKRTGLSSREIIELVQNYKHDKTDLLFKSSPTWWGGLRQRALSEKIKLLALLEQNAIIEEN
>WP_104671979.1
SISWQDGEQVDKPFYGAIVVMNYSHVAFVYGINKRGRLLLLGGNQGGGRSGTANCLSIRPNSLSNVSYIMKPKGYEISDDDYNLQVIDMDAPELNFSSTH
>WP_105551960.1
FGIKAKKGQESVEIWTTEHINGRDVKIKDRFAAYDSFEESIADRTRFLTENKRYSSLFESDDPEKWAHGLQSKGYATDPNYASKLISIMKGSYMKSRGLK
>WP_105572902.1
WNESLFLRHPEYSPIGVWWAFENKGLSGQGGNQQITSRKKGYIIFPSVLAAMEYKVDYIKRNGGNWANWHSRNPTVQEHYRSAISKMRHTFVDEIKGESK
>WP_105583440.1
SISWQDGEQVDKPFYGAIVVMNYSHVAFVYGINKRGRLLLLGGNQGGGRSGTANCLSIRPNSLSNVSYIMKPKGYEISDNDYNLQVIDMDAPELNFSSTH
>WP_105596216.1
SISWQDGEQVDKPFYGAIVVMNYSHVAFVYGINKRGRLLLLGGNQGGGRSGTANCLSIRPNSLSNVSYIMKPKGYEISDDDYNLQVIDMDAPELNFSSTH
>WP_105628835.1
YSYNIFGIKAHGNPDYVEDYTHEVENGVRVRIVDKFQAYDSYEASINGRAEFFQKNPRYHFLFNSSDPIEWARGLQRAGYATDPNYANSLIALMRSQGLI
>WP_108156832.1
INENELLLINHVVKKHETEKIIALYNKNSQIEFACLPSQAQTVIASVAYQYGYLPRETRRFWFQAVNQKWEEMYDNLMDFRDLYPTRREKEALLLKEIIE
>WP_108463508.1
YSYNIFGIKAHGNPDYVEDYTHEVENGVRVRIVDKFQAYDSYEASINGRAEFFQKNPRYHFLFNSSDPIEWARGLQRAAYATDPNYANSLIALMRSQGLI
>WP_110868784.1
AKKNEVYSHVPAAITTAQAILETGYGKSVPTDINSKKYSYNIFGIKAHGNPDYVEDYTHEVENGVRVRIVDKFQAYDSYEASINGRAEFFQKNPRYHFFI
>WP_122411420.1
LLHLTHYETYHKCALAIGANIDANPALVETDTKVIIETGAWFWKQNSIGNIADDNAIAIDAKIRAVTAKINSGLKGLDERIEFTKEILAVFKAELNSCAE
>WP_122424038.1
TWKGTYQKYKSYSGIDCISNPEILSEDIEHAVGASVWFWVKYKDLNNKIDGFYKELEGSGKTEAEIDAEVVRKVTLRVNGGENHLAERQALFSKIKVEMK
>WP_122434082.1
TWKGTYQKYKSYSGIDCISNPEILSEDIEHAVGASVWFWVKYKDLNNKIDGFYKELEGSGKTEAEIDAEVVRKVTLRVNGGENHLAERQALFSKIKVEMK
>WP_122448228.1
LLHLTFYETYKRCADAIGVRIDATPSLIETDVSAIVASGSWYWKSNNIGAIADDASLEIDLKVRRVTAKINTGLDQLARRKAVSKEIIQLINNDFGGCAG
>WP_122448538.1
KHLTGKANYETFKIYHKTFWGEDIDFVQEPDLLHTNYKYSVRSGVYFWLKNNIFMEADKGEDRANVDAVTRIINRDTKSYDERWKNFERIYKNEKIFEGI
>WP_122490636.1
TWKGTYQKYKSYSGIDCISNPEILSEDIEHAVGASVWFWVKYKDLNNKIDGFYKELEGSGKTEAEIDAEVVRKVTLRVNGGENHLAERQALFSKIKVEMK
>WP_122532234.1
TWKGTYQKYKSYSGIDCISNPEILSEDIEHAVGASVWFWVKYKDLNNKIDGFYKELEGSGKTEAEIDAEVVRKVTLRVNGGENHLAERQALFSKIKVEMK
>WP_122550037.1
NYTKYTKIHNERDPSDIKDFVESPDLIVSDVKYGIESAFVWWHMNDMNSFIQTSYENRTENDISKHVADVSEKVNGGTIGLSERITLFNSLREMVKLELE
>WP_122569704.1
LVHLTWKINYRKASEYFGIDFVSKPDLAAEFQYSIPIMIWGMRTGIITGRKLGSYIYNGHTDYGGARAVINGTDMKDLIASYAVKFEAILKATSLAPESN
>WP_122581187.1
LLHLTHYETYHKCALAIGANIDANPALVETDTKVIIETGAWFWKQNSIGNIADDNAIAIDAKIRAVTAKINSGLKGLDERIEFTKEILAVFKAELNSCAE
>WP_122586777.1
LLHLTHYETYHKCALAIGANIDANPALVETDTKVIIETGAWFWKQNSIGNIADDNAIAIDAKIRAVTAKINSGLKGLDERIEFTKEILAVFKAELNSCAE
>WP_122659605.1
RMFRDYLFNKAGGGGLSAFVKHGKGTIDDAVFSASQEWASIAVPKGYPTNKVIKHPDGTKERLLSDGTLTYFQNEGAANKASMTSTGKLRKVLEEIQNLR
>WP_122721695.1
VALYDLCVQQGGFDKGDTLSNIGVRVKVENPGAQEELLRICVQERAKSASSRWKADAMSRRMGIIEGHPYLASIGEYSTKRDNKNFHLVADIRGRHVCDI
>WP_122721696.1
SHQEQIVLFEEVLYPAYEAAAIRRYESVAGQNSPKWNGLNERIRDVAVDFTYHQGSIWSRQLPYILGNDPESLARYIEETPELAQYEKGRQRARYLREGK
>WP_122770089.1
LVHLTWKINYRKASEYFGIDFVSKPDLAAEFQYSIPIMIWGMRTGIITGRKLGSYIYNGHTDYGGARAVINGTDMKDLIASYAVKFEAILKATSLAPESN
>WP_124238303.1
SMVNARKKYHIKDFSPSSQDMFCLILFKYKRAGTLEQIRQGRIQEALDKLSYEWASLPPGRYGQPSKTMGEALSIFNLYLKEELENKTDLHIPLGVTDDF
>WP_133061391.1
RKLRLMNHVEQMEYVKKYFKMQADNIGVPTEKWTLEDVYYSIFRPKTILLGPNDIVYERSDGDYYSKNLYHDRNSDGKITKNEIAENIRINYRLGIPEAG
>WP_139821430.1
CVHLTWKNNYKKAKEKFGVDFVNNPDLAGDFIYAVPIMVWGMEEGIFTGLKISSYIREGNIDYEKARKVINGNDQKELIASYARKFQSIMEETSTASKEF
>WP_142407929.1
ISLDTTVNGNHGNNDGIIQKSELLSRLHALMNEGEVYRNQCTCLKKYKTGPGWMPIAMQEYQTYKAFIETDSVLNDRIKIYHNTTNARGMMVQLHGVHPL
>WP_142969239.1
RKLRLMNHVEQMEYVKKYFKMQADNIGVPTEKWTLEDVYYSIFRPKTILLGPNDIVYERSDGDYYSKNLYHDRNSDGKITKNEIAENIRINYRLGIPEAG
>WP_145510736.1
LVRAYALDKSAALKSASWGKFQILASNHAAAGYASPEDFVLAISKSEKNQLKAFVSFIESDGVLLRSIRSKDWLSFAKRYNGPRQKGYDLKMEKNYNASL
>WP_145512387.1
TEEQQINLFNIIYPGYVTRAIANYNSWTSEVATAKSWEQLDVPIQEVLVDFVYQGFTKGPNPMLAGANNDKQELIDYIRNTPGISRYEPGRHRADYLERN
>WP_145531595.1
PDDIYLYIFCPAGVGKTDDYELYSRQKDEAERVNYYQANSSLDSTEDGNSGNNDGIIQRRELLSRLHKLIDEGKQYINDCPCNSVNEPLSISREPSGANG
>WP_145560375.1
VFWRKEYGITDFTPESQDLLCVIILKEKVRDNALDMIIQGEIKEAIENSCSYEWASLPPARHNQPIKSLSECLRVYSEFFKEEMEGKTDLHIKNGFLNGF
>WP_145560808.1
KQLTGRNNYKGFTMYSKKMWPDSDDYELNPGLVSSDMKVAVRSALYFWDDNKLYVKADEGYSKDVSYAITAVVNKHTDSYEARFSHLTQFVSGQILDGVF
>WP_145561044.1
LVRAYSLNKRAALKSTSWGKFQILASNYAASGYSSPEDFVLSISKSEKNQLKAFISFIKADNVLLRSIRSKDWLTFARRYNGAKQKDYDLKMEKNYNALL
>WP_145757348.1
GYDFSIKDYFHSPLGRATALDQSVNAPSLVSRDVRAALDRFFKKNPNVSRNPEEWGAGRAEYESSILQDYGNSRAMAVANGKSVAPDRYAHLVAVLGDPS
>WP_154807720.1
WSSDFFAQHPGYQPTGIWSKKEGKGLSGQGGNTQVTDKSKQFVVFYSVESSMEYIVHYINKHSGNYSWWYSTQESAQKLYRKECGAIIPKFTNEFSDAKQ
>WP_161575533.1
FGIKAKKGQESVEIWTTEHINGRDVKIKDRFAAYDSFEESIADRTRFLTENKRYSSLFESDDPEKWAHGLQSKGYATDPNYASKLISIMKGSYMKSRGLK
>WP_161593582.1
FGIKAKKGQESVEIWTTEHINGRDVKIKDRFVAYDSFEESIADRTRFLTENKRYSSLFESDDPEKWAHGLQSKGYATDPNYASKLISIMKGSYMKSRGLK
>WP_162618492.1
SISWQDGEQVDKPFYGAIVVMNYSHVAFVYGINKRGRLLLLGGNQGGGRSGTANCLSIRPNSLSNVSYIMKPKGYEISDDDYNLQVIDMDAPELNFSSTH
>WP_162618493.1
AKKNEVYSHVPAAITTAQAILETGYGKSVPTDINSKKYSYNIFGIKAHGNPDYVEDYTHEVENGVRVRIVDKFQAYDSYEASINGRAEFFQKNPRYHFFI
>WP_162619252.1
SISWQDGEQVDKPFYGAIVVMNYSHVAFVYGINKRGRLLLLGGNQGGGRSGTANCLSIRPNSLSNVSYIMKPKGYEISDDDYNLQVIDMDAPELNFSSTH
>WP_162786007.1
FGIKAKSGQKFVEIWTTEHINGGNIKIKDKFAAYDSFEESIADRTRFLTENKRYTSLFESDDPEKWSHGLQNKGYATDPNYASKLISIMKGSYMKSRGLK
>WP_162868287.1
ELRTYCALYDLCVQQNNLAKAEELIRSEFPSANITSQKELLIFVCRKRAEKAATKYRADAFSRRMGIITGQTYPVSMSGESSARTNTNYNMIIEGHVCDF
>WP_162876847.1
ELRTYCALYDLCVQQNNLAKAEELIRSEFPSANITSQKELLIFVCRKRAEKAATKYRADAFSRRMGIITGQTYPVSMSGESSARTNTNYNMIIEGHVCDF
>WP_162998776.1
GLNNTVIMAINRLTSMGDEGRVFGSEGKDYMNTKRDKIQEWQPLTSGAPDETEQQSALYRYGEQRKITQIFLEGDDAWAITGQSWHWQPTTADDVYEKIK
>WP_162998796.1
NYRGRGLIQLTGFEKYSEFMSWHKQLWAKETPNVVDHPDLLNIMPAAIRSAIWFWLRDVVRAEQGGGLADVKTVTRHVNGGSMGLEKREEAFKLCVEVLK
>WP_163001086.1
ELRTYCALYDLCVQQNNLAKAEELIRSEFPSANITSQKELLIFVCRKRAEKAATKYRADAFSRRMGIITGQTYPVSMSGESSARTNTNYNMIIEGHVCDF
>WP_163004528.1
ELRTYCALYDLCVQQNNLAKAEELIRSEFPSANITSQKELLIFVCRKRAEKAATKYRADAFSRRMGIITGQTYPVSMSGENSARTNTNYNMIIEGHVCDF
>WP_163005740.1
RARELDKDAANKSCSWGKFQVMGEYYARLYKSTDELVEAQNYCALQHLQYFKIFLTKEKNMLEPMKQKNWLSIARKYNGANQVGYDKKISDAYDKLKANW
>WP_163005852.1
ELRTYCALYDLCVQQNNLAKAEELIRSEFPSANITSQKELLIFVCRKRAEKAATKYRADAFSRRMGIITGQTYPVSMSGESSARTNTNYNMIIEGHVCDF
>WP_163034655.1
FRGRGLIQITGYEKYHGYTRDYNKYWVGEAPDAVSSPELINFGANAIRSALWFWLFKAPYTAELGQGLSDVPGVTRIVNGGVTGLAERESAYILVEGVLK
>WP_164657361.1
GLNNTVIMAINRLTSMGDEGRVFGSEGKDYMNTKRDKIQEWQPLTSGAPDETEQQSALYRYGEQRKITQIFLEGDDAWAITGQSWHWQPTTADDVYEKIK
>WP_165770550.1
FGIKAKKGQESVEIWTTEHINGRDVKIKDRFVAYDSFEESIADRTRFLTENKRYSSLFESDDPEKWAHGLQSKGYATDPNYASKLISIMKGSYMKSRGLK
>WP_165770863.1
IGVFPNNTSNGIAVAYKNGWFSVDEAIDGGARWISESFVNNQKNQQNTLYKMRWNPSNPGTKQYATAINWALIQKNNMKKIFDQFPEANLRFEIPVYAKD
>WP_167312039.1
VFWRKEYGITDFTPESQDLLCVIILKEKVRDNALDMIIQGKIKEAIENSCSYEWASLPPARHNQPIKSLSECLRVYSEFFKEEMEGKTDLHIKNGFLNGF
>WP_167578844.1
DYTHEVENGVRVRIVDKFQAYDSYEASINGRAEFFQKNPRYHFLFNSSDPIEWARGLQRAGYATDPNYANSLIALMRSQGLYNENFIFTSNCFFFIHQPS
>WP_171966351.1
FGIKAKKGQESVEIWTTEHINGRDVKIKDRFAAYDSFEESIADRTRFLTENKRYSSLFESDDPEKWAHGLQSKGYATDPNYASKLISIMKGSYMKSRGLK
>WP_171966582.1
YSYNIFGIKAHGNPDYVEDYTHEVENGVRVRIVDKFQAYDSYEASINGRAEFFQKNPRYHFLFNSSDPIEWARGLQRAGYATDPNYANSLIALMRSQGLI
>WP_175567479.1
SILDEGFKNTFHENYQNERLDIINLKTSANGKLFIKSWESLGLEAYNDANGFCTIGYGHLIEKNRCEDIIISAQFQSGITEENAETLFNEDLIKYEEAVK
>WP_176166806.1
TKIALMIYDWTITSGLAVKQIRKLLNSEYDSRMSISNEMNDDMIHCINNMDSQEQLLNRIADVRRDYYRSLTVTNGEPNTQVKFLKGWLARVDDCLEVIV
>WP_176686671.1
RKLRLMNHVEQMEYVKKYFKMQADNVGVPTEKWTLEDVYYSIFRPKTILLGPNDIVYERSDGDYYSKNLYHDRNIDGKITKNEIAENIRINYRLGIPEAG
>WP_181182299.1
FGIKAKSGQKFVEIWTTEHINGGNIKIKDKFAAYDSFEESIADRTRFLTENKRYTSLFESDDPERWSHGLQNKGYATDPNYASKLISIMKGSYMKSRGLK
>WP_181365810.1
RKLRLMNHVEQMEYVKKYFKMQADNVGVPTEKWTLEDVYYSIFRPKTILLGPNDIVYERSDGDYYSKNLYHDRNSDGKITKNEIAENIRINYRLGIPEAG
>WP_181397897.1
RKLRLMNHVEQMEYVKKYFKMQADNVGVPTEKWTLEDVYYSIFRPKTILLGPNDIVYERSDGDYYSKNLYHDRNSDGKITKNEIAENIRINYRLGIPEAG
>WP_195760472.1
KYRGRGLVQLTFKKSYSKFNSAAGTDLTVNPDKALELPIAVRIMMRGMRDGTFAGAKLSDYLDSAVPNYLGARAIINGTDKASQFAFYAQKFEQLIKATR
>WP_196216322.1
CVHLTWKNNYKKAKEKFGVDFVNNPDLAGDFIYAVPIMVWGMEEGIFTGLKISSYIREGNIDYEKARKVINGSDQKELIASYARKFQSIMEETSTASKEF
>WP_198431999.1
GRGMIQLTGKDGYSYFTETHNKQNPDDIKDFVKNPNLIISDIEYGVESAFSFWVSKKLSNSAKSLDVKSVTQKVNGGQNGYTDRRDRYNNVATLLGIDKD
>WP_201976791.1
FRGRGLIQITGYEKYNGFKSDYASYWSGDVPDAVEQPNIINTMPTAIRSALWFWFKYKVYLCDNGNGFGDVPTVTKRVNGGSVGLDERKEAYKIIETILK
>WP_202631110.1
RKLRLMNHVEQMEYVKKYFKMQADNVGVPTEKWTLEDVYYSIFRPKTILLGPNDIVYERSDGDYYSKNLYHDRNSDGKITKNEIAENIRINYRLGIREAG
>WP_204353553.1
RKLRLMNHVEQMEYVKKYFKMQADNVGVPTEKWTLEDVYYSIFRPKTILLGPNDIVYERSDGDYYSKNLYHDRNSDGKITKNEIAENIRINYRLGIPEAG
>WP_204598646.1
RKLRLMNHVEQMEYVKKYFKMQADNVGVPTEKWTLEDVYYSIFRPKTILLGPNDIVYERSDGDYYSKNLYHDRNSDGKITKNEIAENIRINYRLGIPEAG
>WP_205470267.1
LVHLTWKINYRKASEYFGIDFVSKPDLAAEFQYSIPIMIWGMRTGIITGRKLGSYIYNGHTDYGGARAVINGTDMKDLIASYAVKFEAILKATSLAPESN
>WP_206232971.1
LTHYETYKKCAKETGLSVDSNPELLEDDPAVAIETALWFWKDRKIGAIADNPTLSGDAAVTAVTKPVNTGLEGLPDRQQYKREISPIFNRHFNSGCTQND
>WP_208092862.1
RKPRLMNHVEQMEYVKKYFKMQADNVGVPTEKWTLEDVYYSIFRPKTILLGPNDIVYERSDGDYYSKNLYHDRNIDGKITKNEIAENIRINYRLGIPEAG
>WP_208094763.1
PAIISYLEGAGDVEDAIYDWAKEFASAGVRQGRSISPKKVAVLDDNGFPIYDNGRKRYKLVPRVAVVEGESYYSNDGVNKASISPDVMVKSLKDSKNGMQ
>WP_212923029.1
GEVEKGKGFGDSDERYLLYAHLDTMLVKKGDKVTAGQQIATGGKTGNAETIEYASNRHLHFEVLSSPSTVGYSELLNRENPAFYVNFIEANEKEQRYNKD
>WP_217194869.1
GYAYPIKDYLQSPLGRATVLDQDVNYPGATSRSLKASLDRFFKANPAASKNPAEWGGNRAAYETSILQDYGPSRSMAKVNGLMVSPTRYATLVKDLGMPS
>WP_217195513.1
KQDLASGNYVNAMTSEFVNGKEIRIPQPFRKFPSLNEAFDFHGQLLATGRAYAEARSKIPDAHEFAKALDHHYATDPNYSKKLIGNYIDPYNLTQYDLEE
>WP_217195598.1
FHDDRIALMTYDWTITSGGAVAQIQKMLNSKYGAGVGEDGGLGPNTIKAINAVQDQDQLLQDIAEIRRKYYKMLVDNDSSQVVFLKGWLGRVDDCLQVKL
>WP_217706165.1
PAIISFLEGSGNVEDAIYAWSKEFASAGVRKGKEISPSKNEFEKNVDGSYIRDKKGNKVRKKRYAKSEGVSYYSDDGINEAHIKPDEMVKALEESKDEVQ
>WP_219647286.1
LVRAYALDKSAALKSASWGKFQILASNHAAAGYASPEDFVLAISKSEKNQLKAFVSFIESDGVLLRSIRSKDWLSFAKRYNGPRQKGYDLKMEKNYNASL
>WP_219648150.1
MYGIGALDGKAVATGSTMAKKMGWTTPEKAIDGGASWIASHYIRVKQNTLYKMRWNPEKPGTHQYATAANWALAQSKSLKRECDQFPDITLPLDIPVYKK
>WP_220531889.1
HFLFKAVYKHQYEVTKRVLANGVDIDDVRITADLDYFEQKIQDVLVDLTFRGDNAPRTRRYFIKDLNESRQAFINNLSNTHWRTAFGVPRERFDARKDYL
>WP_222423448.1
VSARSKYGINDFSPKSQDEFCIILFKMKRKGSLDKIASGDIDGALESLSYEWASLPPGRYGQPSKSRSEAIDLFEKYLNEEINGKTDLHIPIGYILGIIG
>WP_222424501.1
PEKDGVSIDWTHRGDSTAAISAARDMVAQYGIVYRPSLTSRHIERRAIDMTITGITGNSIVKANGNSIIVRTNTELNAIGASYGVHKLISDPPHWSDDGR
>WP_222424601.1
YGRGYVQITWDYNYKKYSEKLGIDLLNEPNLALEPNNALFILVDGFKFGVFSGKKITDYVNEKKTDFYNARRCINGLDHAEEIKGFAEEFLIDLNNGSLS
>WP_222424608.1
GKSAYQGFTLTHNKMNPNDHKDFVANPDLIITDIEYGVESAFAFWIKKTNRSGEHLKELAKNSTVSVVTQIVNGGQNGYADRLKRYNKVAPLLGLNSELE
>WP_222424685.1
GKSAYQGFTLTHNKMNPNDHKDFVANPDLIITDIEYGVESAFAFWIKKTNRSGEHLKELAKSSTVSVVTQIVNGGQNGYADRLKRYNKVAPLLGLNSELE
>WP_223380035.1
SMVKARKKYHIKDFSPSSQDMFCLILFKYKRAGTLEQIRQGRIEEALDKLSYEWASLPPGRYGQPSKTMSEALSIFNLYLKEELENKTDLHIPLGVTDDF
>WP_225633226.1
KLMLAYSLDKNAALKAASWGKFQILGSNHLSAGYKDVNEFVSSLSVSEKNHLKAFVNFIKADNRLLKAIRAKDWLAFALVYNGPRQKGYDKRMKDNYNAL
>WP_225805850.1
FRGRGLIQITGYEKYNGFFEDYNTYWAGDAPDVINSPGMINDMPYAIRSAIWFWIKYKPYIADSGKGYDDVAGVTRMVNGGTMGLAERRDAYKLCEKVFL
>WP_226284919.1
EYKRRAHITDFSPISQDRYSVALLVFKRYALNAVKRGDMRAAIFTYNCNLEWASLPGDKYDQGGVTMKAVQDNFQAFVEEELQGKTDLAVPYGGLDDLIK
>WP_230327642.1
LVQLTWKISYENFKSITGIDIVASPDLCLEMSTAVSIMMKGMKDGGFRTGYSLDTYLGEGKHDYFNARLIINGYRDGIPDKANEFKDYAELFEVIINETI
>WP_230389208.1
LVQLTWKISYENFKSITGIDIVASPDLCLEMSTAVSIMMKGMKDGGFRTGYSLDTYLGEGKHDYFNARLIINGYRDGIPDKANEFKDYAELFEVIINETI
>WP_231503462.1
KGFIQLTWKSNYKAVEDVLRGKLPEETINMVDEPNQLLETKIGLLSAMGFWELNKINNLVAATTESTNKITEVVNKHTDSYEKRRKNFTEIYKAIGGNNE
>WP_231991790.1
KQLTGRAHYRKFTKWCSTNSAEWPGELHDFEANPDLLVQMKYAVRSAAFFWIDNGLHRRADAGANDSTVQSITDVVNYNTDSRSARIDNFKKIWQQELFK
>WP_232348355.1
GIESCAKLDRAGVYRFEESRAYNEKRASFGWGHWHDPGSAVSGTEKDKDEAIKGFRRYLDLDDAAGKPVDKHGKPKDQNWYHIAIVRPHAEARLAALMAS
>WP_234006881.1
MAKTIEQLYRDETDHFLSTQYKRCGAGGMEVSGKNPQPPGYGWNESLFLRHPEYSPIGVWWAFENKGLSGQGGNQQITSRKNDILYFHLSWLQWNIRLTT
>WP_234006890.1
KESRAIKFKIKFNPERKLKRWLDLGTYTTYFGFNNASYTYVLGVPEEKPGALAFLEIKKNGKTVSFKECSSNSFGEKNIQSDSIEDVPDSLVRGDFFKFP
>WP_234007279.1
MAKTIEQLYRDETGHFLSTQYKRCGAGGMEVSGKNPQPPGYGWNESLFLRHPEYSPIGVWWAFENKGLSGQGVISKSQAEKKDILYFHLSWLQWNIRLTT
>WP_234011210.1
FRGRGLIQITGYEKYNGFFEDYNTYWAGDAPDVINSPGMINDMPYAIRSAIWFWIKYKPYIADSGKGYDDVAGVTRMVNGGTMGLAERRDAYKLCEKVFL
>WP_237724258.1
MHSLTENSRLPYQRRRDLEDPLSILDEGYKNTFHENYQNERLDITNLKTSANGKLFIKSWESLGLEAYNDANGFCTIGYGHLIEKNDVKISLYLLNFRTE
>WP_240196305.1
EYLRTKLNDRMFDITSSMSKAKQLSENPRYAALASGYFWKYIKLKLNTTADKDDVYWVSVYVNGWAVQEHPYYPDKAREPNHMDDRVNKLSIVKNAFGLE
>WP_240994598.1
KGFIQLTWKSNYKAVEDVLRGKLPEETINMVDEPNQLLETKIGLLSAMGFWELNKINNLVAATTESTNKITEVVNKHTDSYEERRKNFTEIYKAIGGSNE
>WP_240997896.1
LEQQKALFALIYPDYVSKAIANYNHWTSTLPGRLEWAALRPIIQDILVDFVYQGFTKGENPMKAGMKDDVDELIRYIENTSAISQYEPGRKRAAYLKKNR
>WP_241004906.1
KQLTGRAHYRKFTKWCSTNSAEWPGELHDFEANPDLLVQMKYAVRSAAFFWIDNGLHRRADAGANDSTVQSITDVVNYNTDSRSARIDNFKKIWQQELFK
>WP_241091897.1
KGFIQLTWKSNYKAVEDVLRGKLPEETINMVDEPNQLLETKIGLLSAMGFWELNKINNLVAATTESTNKITEVVNKHTDSYEERRKNFTEIYKAIGGNNE
>WP_241092154.1
LTHYETYKKCARETGLQIDSNPELLENDFAVAIETALWFWKGRGIATIAESSYLSEDLAVIAVTRPINTGLAGLADRQRYKREITLVFKRHFGSGCLRNV
>WP_244293893.1
TKIALMIYDWTITSGLAVKQIRKMLHNEYNSNLEISNKMNDDMIHCINAAEDQGKLLSRIAEIRKDYYRSLTMTNGVVNSQIKYLSGWLNRVDDCLRVTV
>WP_245152753.1
FRGRGLIQVTGYEKYHSFMEEYYKYWQGDAPDTVSEPEKINEMPYAIRSALWFWLHYEVYLLDYGKGYNDVVDVTKRVNGGSMGLDERQTAYTLCEKVFL
>WP_246103998.1
LVRAYALDKSAALKSASWGKFQILASNHAAAGYASPEDFVLAISKSEKNQLKAFVSFIESDGVLLRSIRSKDWLSFAKRYNGPRQKGYDLKMEKNYNASL
>WP_246104022.1
YQRLEDDVKRISQKPETIRAYHSNPNATAEQAWADIPDKIKEILADLRYRGDYTPGIRTHIQRLAYSGDITAFGGILSDRTYWTNVPQDRFNRRVSYYAN
>WP_246585587.1
LVRAYALDKSAALKSASWGKFQILASNHAAAGYASPEDFVLAISKSEKNQLKAFVSFIESDGVLLRSIRSKDWLSFAKRYNGPRQKGYDLKMEKNYNASL
>WP_246849017.1
DESKQWWFNITGSGWLPEKDVEEAGQYDLLKQGFQPLEENSGGDMVSSPYEGWVPEAFDSVSRAAAQGDEWYEQVPPFYRELMVRMDSDQDGKVTEEEIR
>WP_249263823.1
RQLRAMNHVEQMEYVKRYFKMQADNVGVSTEQWTLEDVYYSIFRPKTILLGPNDVVYQRSDGDYYSKNQYHDRNSDWKITKNEIAENIRINYNLGIPEAG
>WP_249272880.1
GRGMIQLTGKNGYRFFTNKHNEMNPDDKRDFVEQPDLVISDIEYGVESAFSFWVSKGLNKTARALSVQEVTQIVNGGQNGYSDRLQRFNAVAPLLRVDKE
>WP_249509954.1
HGPAPYYGWTPDFYSEPPIGTWAAFEGAGLSGVGGNAQVTNQKKVFVVVSSVRVGMEFKAKYIVHYNGNYARWFSTDANAQAVYRKTLESITPRIVNSFQ
>WP_250805598.1
EYKRRAHITDFSPISQDRYSVALLVFKRHALNAVKRGDMRAAIFTYNCNLEWASLPGDKYDQGGVTMKAVQDNFQAFVEEELQGKTDLAVPYGGLDDLIK
>WP_253907051.1
HFLFKAVYKNQYEVTKRVLSKGVDIDNVRVTADLDSFDQKTQDVLVDLTFRGDNSPSTRRYFMNDLNEGAQAFKNNISNTHWRTAFGVPLERFNARKRYF
>WP_254865740.1
RQLRAMNHVEQMEYVKRYFKMQADNVGVSTEQWTLEDVYYSIFRPKTILLGPNDVVYQRSDGDYYSKNQYHDRNSDWKITKNEIAENIRINYNLGIPEAG
>WP_254892922.1
MKQLTFRNNYRSFTVYHEKVWGEYVDFELNPDLLLEIVYAARSALYFWDYNNLYSRADNGISRDVSDSITRIVNLYDNHYADRYNNLMRFIQDGVFDEIL
>WP_260531761.1
RDQHHRSTVEQIPVSQISQKVHNLVDSYLRERENGEPSSVGTNLNYANPSYSDAVNLPWINALSGPRYGKGTSMHYHGTTPGLEPYRPAPYAISLATGSE
>WP_261798518.1
HGPAPYYGWTPDFYSEPPIGTWAAFEGAGLSGVGGNAQVTNRKKVFVVVSSVRVGMEFKAKYIVHYNGNYARWFSTDANAQAVYRKTLESITPRIVNSFQ
>WP_267286323.1
GFLGKKGINIKHKRAAIHDMIWSTSVQYGPYTDIIIKATKEFSFENATDAQIITAVQDYKYAHVETKFASSPTLWSGLKDRVVSEKSKLLDLTQYNYEVE
>WP_268855159.1
AVWYWVSGSAWGDIRSFTKNNDFLKVTIAVNGGFNHVKERNESLLRLSKSINCSNVDFSKFKFSKFEFSQSALKDSKWYDSNKDGSMVSKAKKDLESVNE
>WP_270176446.1
GEEIYDADMQERVFREFLIYHAGGGKLAAFIFKNVGSLTDAQYAASQEWASIAAPEGTKIKDGRISDGTLSYYEKAKQNHANPRSTAMVIAVLEEIDRSR
>WP_270178132.1
RMFRDYLFNKAGGGGLSAFVKHGKGTIDDAVFSASQEWASIAVPKGYPTNKVIKHPDGTKERLLSDGTLTYFQNEGAANKASMTSTGKLREVLEEIQNLR
>WP_270854497.1
FGIKAKKGQESVEIWTTEHINGRDVKIKDRFAAYDSFEESIADGTRFLTENKRYSSLFESDDPEKWAHGLQSKGYATDPNYSSKLISIMKGSYMKSRGLK
>WP_283731031.1
HQKNASNWPSDADLDFLVSYTLLGEIKYAVRSAAAYWINNGMYTAADHGATEDDVDKITRAINPGLFAHKPGQPINAENMADIIDRRNNFSSIHTWGGLQ
>WP_289817166.1
TKIALMIYDWTITSGLAVKQIRKMLHNEYNSNLEISNKMNDDMIHCINAAEDQGKLLSRIAEIRKDYYRSLTMTNGVVNSQIKYLSGWLNRVDDCLRVTV
>WP_301766215.1
EYRRRAHITDFSPISQDRYSVALLVFKRHALDAVKRGDMKAAIFTYNCNLEWASLPGDKYDQGGVTMKEVQDNFQKFVDEELQGKTDLAVPYGGLDDLIK
>WP_301799113.1
RDQHHRSTVEQIPVSQISQKVHNLVDSYLRERENGEPSSVGTNLNYANPSYSDAVNLPWINALSGPRYGKGTSMHYHGTTPGLEPYRPAPYAISLATGSE
>WP_301799376.1
GYAYPIKDYLQSPLGRATVLDQDVNYPGATSRSLKASLDRFFKANPAASKNPAEWGGNRAAYETSILQDYGPSRSMAKVNGLMVSPTRYATLVKDLGMPS
>WP_301864807.1
DLASGNYVNAMTSEFVNGKEVRLPQPFRKFPNLIEAFDFHGQLLATGRAYAEARAQIPDAHKFAKALDHHYATDPNYSKKLINNYIDPYNLTQYDLEEKT
>WP_301865991.1
GYAYPIKDYLQSPLGRATVLDQDVNYPGATSRSLKASLDRFFKANPAASKDPAEWGGNRAAYETSILQDYGPSRSMAKVNGLMVSPTRYATLVKDLGMPS
>WP_301867198.1
AQFTVDAFPDVTKLHPHCQGALLSLVYNRGSSLEDKPGQKTRIHMRNIRKAIQDNDLPEVAAQLRAMKVLWDPASARGLITRRENEAILFEKGMICDCWR
>WP_306292189.1
KQEYWQLRPENAYALKGQAEPQLLSQYDLARLGFRTETAEPSSFDYLDGKNQPVGFFRSLINSLYEAATGDTRTFPEQDAAMAAGKKRICHIREQEMRSP
>WP_122426821.1
VALYDLCVQQGGFDKGDTLSNIGVRVKVENPGAQEELLRICVQERAKSASSRWKADAMSRRMGIIEGHPYLASIGEYSTKRDNKNFHLVADIRGRHVCDI
>WP_122426823.1
SHQEQIVLFEEVLYPAYEAAAIRRYESVAGQNSPKWNGLNERIRDVAVDFTYHQGSIWSRQLPYILGNDPESLARYIEETPELAQYEKGRQRARYLREGK
>WP_122585238.1
LVHLTWKINYRKASEYFGIDFVSKPDLAAEFQYSIPIMIWGMRTGIITGRKLGSYIYNGHTDYGGARAVINGTDMKDLIASYAVKFEAILKATSLAPESN
>WP_122758906.1
CVHLTWKINYQKFSNLLSIDFVSHPEAAAQFENAVPIMIKGMKKGIFTGKKLADYINTNGVDYLSSRRVINGLDESALIASYADRFESILKRTSLLSTEF
>WP_163017375.1
YRGRGLIQLTGFEKYAGFMSSYRNFWDDEAPDVLSNPYLLNDMPTAIRSAMWFWLSRRVFDADSDKGVLDVPRVTSKVNGGDVGLQERTAAFMLCEEILK
>WP_163023459.1
LLHLTFYETYKRCADAIGVRIDATPSLIETDVNAIVASGSWYWKSNNIGAIADDASLEVDLKVRRVTAKINTGLDQLAKRKTVSREIIQLINNDFGGCAG
>WP_164444739.1
SLRAQRILFEDVVYPRYERAARQQYNSSVTSDEPTWEQLDGRVRDIAVDLTYQQGSVWNRQAPYIRGNDKEALAMYIQDTPELVQYEKGRNRVRYLLESD
>WP_164454509.1
RARELDKDAANKSCSWGKFQVMGEYYARLYKSTDELVEAQNYCALQHLQYFKIFLTKEKNMLEPMKQKNWLSIARKYNGANQVGYDKKISDAYDKLKANW
>WP_164632024.1
GLNNTVIMAINRLTSMGDEGRVFGSEGKDYMNTKRDKIQEWQPLPSGAPDETEQQSALYRYGEQRKITQTFLEGDDAWAITGQSWHWQPTTADDVYEKIK
>WP_235806257.1
KQLTGRANYRTFTTWYKANASEWPSEDHDFEETPDLLIQMKYAVRSAAYFWVGNRLHLRADAGATDATVESITDIVNKNTNSRKARVDNFKLIWSEGYFK
>WP_241089230.1
DAYEKYKEHSGIDCVANPEIISQSIEHAVNVSFWFWTIFKGENLNKKIDRYYQELNAQGGLSAEQIDDEVVRKITKVVNGGSNHLAERQALFKKIKGELK
>WP_241092217.1
KQLTGRAHYRKFTKWCSTNSAEWPGELHDFEANPDLLVQMKYAVRSAAFFWIDNGLHRRADAGANDSTVQSITDVVNYNTDSRSARIDNFKKIWQQELFK
>WP_241151077.1
QIMLFEFIYPAYVARAVKIYDKYTASKPGRYEWNALSQPVRDILVDFVYQGFATKNPMTSGVNNDIDEMIRYIRGSEALMKYEGGRRRVEYLIRAKEGGV
>WP_000125550.1
ERANELFEERLPSYVDGVKSSVSVKLYQYEFDALVCLLFNIGSSGLRLKAPMLRNKLNQEDYEGAAQEFLDITNGGESGLVARRISENNLFLNNIYDASH
>WP_005304271.1
NIMNMWDSCDTNTLTEDCEKAFIKNGTSLVVNYQVGTSIMTYAVSLAPSSMGLSLVIGIGGTMLWGYYGGELTDSIGDVVEYMVFDLTIEDVKNKIKEFL
>WP_006741081.1
LTGRDNYERFNKWHLQNQSEWPLDVVDFLNTPELILEAKYATRSAAWFWLDIKGPERADKGANDKVVNEITRKVNRYTSNKSYRKRRENFKLLWENKVFN
>WP_025260167.1
LRSALKKKPTGYSFTAEAFFKTALGRAVVLDHDINRPGYVSDDLGTALNAFFAQNPTISKNIDTWGATHDVHERKVLDLYGSGRRMTNASLRYNHLKAEL
>WP_025369953.1
HGPAPYYGWTPDFYSEPPTGTWAAFEGAGLSGVGGNAQVTNRKKVFVVVSSVRVGMEFKAKYIVHYNGNYARWFSTDANAQAVYRKTLESISPRIVNSFQ
>WP_029244043.1
LVHLTWKINYRKASEYFGIDFVSKPDLAAEFQYSIPIMIWGMRTGIITGRKLGSYIYNGHTDYGGARAVINGTDMKDLIASYAVKFEAILKATSLAPESN
>WP_034794244.1
MKSKYAQIVVDTYPEVLNTHPHCQGAMLSLVINRGTSFVKPNVASRIEMKNIHDDFISGNLSDIPNQFRSMKRLWVGKGLDGLITRREDEAKLFEEGLSQ
>WP_038396831.1
PAIIGFLEGSGSVEDAIYDWAKEFASAGVRKGKEISPSKTEFEKNPDCSFVRDKKGRKIHKKRYAQSEGVSYYSGDGINKAHVKPGDMVRILEESKNEGC
>WP_043291375.1
FRDDRVALMTYDWTITSGGAVKQIQKMLNSKYGAGVGEDGGLGPNTIKAINAVQDQDQLLQDIAEIRRKYYKMLVDNDSSQVVFLKGWLGRVDDCLQVKL
>WP_051879286.1
RKAQRILFEDITYPRYETAAKTRYTNGTAGETDATPWESLNDRIRDIAVDLTYQQGSIWDRQLPHISSNDPEALAEYIRNTPELSQYEGGRQRARYLTGN
>WP_053059936.1
LTWKIGYKKFKEIAGADIVANPDLVLDLPVAVRIMMIGMRDGLFRGGNSLSTHLDGTKPDYYHARYIINGDSPAGSGHPDKAEQFQFYAEKFEKLIRETK
>WP_059462095.1
FRDDRVALMTYDWTITSGGAVKQIQKMLNSKYGAGVGEDGGLGPNTIKAINAVQDQDQLLQDIAEIRRKYYKMLVDNDSSQVVFLKGWLGRVDDCLQVKL
>WP_059495460.1
FRDDRVALMTYDWTITSGGAVKQIQKMLNSKYGAGVGEDGGLGPNTIKAINAVQDQDQLLQDIAEIRRKYYKMLVDNDSSQVVFLKGWLGRVDDCLQVKI
>WP_059580880.1
FRDDRVALMTYDWTITSGGAVKQIQKMLNSKYGAGVGEDGGLGPNTIKAINAVQDQDQLLQDIAEIRRKYYKMLVDNDSSQVVFLKGWLGRVDDCLQVKL
>WP_059605203.1
GRGFIQVTGKDDYQSFQSKHNRGSPDDQQDFVKNPDLVASQLEYAVESAFVFWARKNLNSISDNGNVSEVTQIVNGGQNGYDDRRGRYNRVAPLLGLSAE
>WP_059696775.1
GRGFIQVTGKDDYQSFQGKHNRGSPDDQQDFVKNPDLVASQLEYAVESAFVFWARKNLNSISDNGNVSEVTQIVNGGQNGYDNRRGRYNRVAPLLGLSAE
>WP_059702320.1
FRDDRVALMTYDWTITSGGAVKQIQKMLNSKYGAGVGEDGGLGPNTIKAINAVQDQDQLLQDIAEIRRKYYKMLVDNDSSQVVFLKGWLGRVDDCLQVKI
>WP_059719195.1
FRDDRVALMTYDWTITSGGAVKQIQKMLNSKYGAGVGEDGGLGPNTIKAINAVQDQDQLLQDIAEIRRKYYKMLVDNDSSQVVFLKGWLGRVDDCLQVKL
>WP_059735821.1
FRDDRVALMTYDWTITSGGAVKQIQKMLNSKYGAGVGEDGGLGPNTIKAINAVQDQDQLLQDIAEIRRKYYKMLVDNDSSQVVFLKGWLGRVDDCLQVKL
>WP_060122283.1
FRDDRVALMTYDWTITSGGAVKQIQKMLNSKYGAGVGEDGGLGPNTIKAINAVQDQDQLLQDIAEIRRKYYKMLVDNDSSQVVFLKGWLGRVDDCLQVKL
>WP_063389931.1
GFLGKKGINIKHKRAAIHDMIWSTSVQYGPYTDIIIKATKEFSFENATDAQIITAVQDYKYAHVETKFASSPTLWSGLKDRVVSEKSKLLDLTQYNYEVE
>WP_065170876.1
NIMNMWDSCDTNTLTEDCEKAFIKNGTSLVVNYQVGTSIMTYAVSLAPSSMGLSLVIGIGGTMLWGYYGGELTDSIGDVVEYMVFDLTIEDVKNKIKEFL
>WP_070804307.1
GFLGKKGINIKHKRAAIHDMIWSTSVQYGPYTDIIIKATKEFSFENATDAQIITAVQDYKYAHVETKFASSPTLWSGLKDRVVSEKSKLLDLTQYNYEVE
>WP_072158793.1
FGIKAKSGQKFVEIWTTEHINGGNIKIKDKFAAYDSFEESIADRTRFLTENKRYTSLFESDDPEKWSHGLQNKGYATDPNYASKLISIMKGSYMKSRGLK
>WP_074263003.1
LTGEEKYDAAMQERVFREYLIYDAGGGGLAKFVTKGTGTVDEAQLAAAKCWASIAAPKGAVIADGRVSDGSLSYHESRANSANSVSTAQLVQILEQISRN
>WP_074263023.1
KQYSDFSPAIQDGAAVQLLVTRHALNPIMSGDLSTAIHGSGGKAEGTNKEWASQPDSPYGQPVMTMDRANKLFAEYLEDELRGHTTLTVPQGELLKWQKE
>WP_077950784.1
FGIKAKSGQKFVEIWTTEHINGGNIKIKDKFAAYDSFEESIADRTRFLTENKRYTSLFESDDPERWSHGLQNKGYATDPNYASKLISIMKGSYMKSRGLK
>WP_079813765.1
GFLGKKGINIKHKRAAIHDMIWSTSVQYGPYTDIIIKATKEFSFENATDAQIITAVQDYKYAHVETKFASSPTLWSGLKDRVVSEKSKLLDLTQYNYEVE
>WP_081059996.1
TYRRLAKIKDFSPISQDRYIVAIMKYKRNCLDDVKNADLERAIFTHHANNEWASLPGDQYGQGGVNMKSVKEHFEKYVAEELAGNSDLAVPVGGLDDLIK
>WP_081282987.1
LIQLTWKNTYKEYSKFTGNDYVNNYECVSKDMEVAIDSSCWFWRHRGGYYKKYNAKGDINILINKEPYNVALISKAVNGGNRGLSERIQHFNSLRKELKL
>WP_088061365.1
RTANSLAPAGYATHKISDYIRSNLGKAVVLDHHVNRPGYVERDFGAALDTFFSRNPTVSRDPGTWATQHSSHESSILDIYGNSRVMTDASARYSSLKAKL
>WP_090683370.1
GRGIIQVTGKDGYQSFQDEHNRRSPDDHQDFVGNPGLVSSNLGYGVESAFVFWSRNNLNSEADTGTVETVTQIVNGGQNGYVDRLHRFNSVASLLGLSKE
>WP_090683973.1
LDTYKEYKQASGNDVVTDPAQVQNDPSIAADSSAWFWNTRSINEKADQNNVKGVTKIINPALKDFARRKAAAKKAFVQLNKGQQPCSNDWASTSITENGW
>WP_114155640.1
SVQNVPESRVSPRVRSLVIAHLQDRANGGPSLVGNNLSYANPYALDEASAATRAWVEDVIHQASITGYRYGSGHAVHVHGTTQGLMSSRPEPYAIELPEL
>WP_114179273.1
FNDMRVALMVYDWTITSGGAARQIQKLLNNKYGSNISVDGGMGSETVAALNNVQDQDALLQDIAEIRRQYYTNLTINDSTQLANLKGWLNRVNDCLRVSI
>WP_115060610.1
LIQLTWKNTYKEYSKFTGNDYVNNYECVSKDMEVAIDSSCWFWRHRGGYYKKYNAKGDINILINKEPYNVALISKAVNGGNRGLSERIQHFNSLRKELKL
>WP_115426702.1
GDTAFLFGVEGNIKDMWNKCDSNDLTEECTRSITKNYTSMALNYKVGEGIVMASFGLAPYSMGLSLVVGIGGTMLWGYYGGTLTDKAGDKFEYLIFDLNK
>WP_122842187.1
LVHLTWKKNYQKAKDYFGIDFVEHPDEAAGFENSVPIMIWGMKEGIFTGKKLGDYVNNSAKDYEGARKVINGSDQKALIASYAVKFEAILKATSIAPETK
>WP_125310746.1
HFLFNAVYDHLYSVTKRVIAKGANIDGHQISVSLEDYSQKTQDVLVDLTFRGDNSSRTRQYFMKDLKSGESDFKVNISNSHWKSSFGVPTQRFNERKGYL
>WP_125873113.1
CVHLTWKNNYKKAKEKFGVDFVNNPDLAGDFIYAVPIMVWGMEEGVFTGLKISSYIREGNIDYEKARKVINGSDQKELIASYARKFQSIMEETSTASKEF
>WP_136039692.1
ACNVDSSGNCEKVTTREIGGFLGGMYLGGLIGDAALAGTVLVLGAASAPVVAVASIGAFVVGGSIGGILGATGGKAMGDILYEKVIDIKEWADNTLDEVL
>WP_137270031.1
VIALGANHLNKKSLDDAFIFEQSSVYQNKIYSLAWGLWHDPSSNRSGTDKNREEALKGYKRAKELIVASPFPVSTSHKKIYGIEYINVLGFVNHRIEALQ
>WP_138213102.1
PGDESKSHINGQNGDFRFLRLDRSGGSLDLSERPELLDEFRQSEFIDALHKFGWKQMLAWKYRLSGIDKLLPRTSRYPRHHHHLHVGRYQPDIREVKDEN
>WP_141099375.1
LFLPIYEIMKNRVIAISEKEKYTERYGRLDWDRTDEKIRDISVDLIYRGDYHNDSREYIQEPISTNNFSRFKEIISDQSKWQGVPSERFRKRKEYLSEQG
>WP_144961114.1
ISREQQIKLFNAIYPDYLRKAILNYNRWTDEFRERVEWDNLDLKIQDILVDFVYQGFTRGANPMKAGMKNDKAELIRYIESTPGIKQYENGRHRAQYLRD
>WP_149330618.1
WSSDFFAQHPEYQPTGIWSKKEGKGLSGQGGNVQVTDKPKQFVVFDSVESSMEYIVYYIKKHDGNYARWYSTQDSAQNLYKKECGAIIPKFTNEFSMAKL
>WP_150348402.1
IKRKPIIDFLEANGSVEEAIYAWAKEFASAGVRKGKKISPVLLKDKDGKPLKDQNGKKIYKNRTAQFEGESYYSNDGLNTAHIMPDDMIKVLEESKKNEL
>WP_151187473.1
GKNNYTKYTQIHNTKNPSDPKDFVGNPDLIANNLEYGIESAFVWWEMNSINRKIANSYATRTESRIDDHVKDISKLVNGGSIGESERLDIFKKIRDMISK
>WP_151189062.1
PGDESKSHINGQNGDFRFLRLDRSGGSLDLSEKPELLDELRQAEFIDSLYKFGWKQMLAWKYRLNGADKLLSRTAHYPKHHHHLHVGRYQPNIIEVKDEN
>WP_152643583.1
IRIREKLQIKDFTPESQDRFCIALLRYKIRSNPLLTICDGKIEEAIKKCSTEWASLPTSPYGQPVKTMEESLKSYEIFLKEEIEGRTELYLRKGFLSTYL
>WP_154140787.1
SNIKDMWESCDSNDLTEECARSMTRNGASMFANYNIGNGIVMISVYLVPYTMGISLAVGVGGTMLWGYYGGTLTDKFGEYFEYLTFDLPNEITKIVKEVL
>WP_155624875.1
DTTYRRYQDESGTTVMPNPRLFATDSAIGCDSSAWFWKTNGISEPADRNSLHDVTHIINKALLRIGDRGNMAKRAFALLNGANNPCLEKWQSALTAANGW
>WP_155625938.1
DTTYRRYQDESGTTVMPNPRLFATDSAIGCDSSAWFWKTNGISEPADRNSLHDVTHIINKALLRIGDRGNMAKRAFALLNGANNPCLEKWQSALTAANGW
>WP_155626891.1
DTTYRRYQDESGTTVMPNPRLFATDSAIGCDSSAWFWKTNGISEPADRNSLHDVTHIINKALLRIGDRGNMAKRAFALLNGANNPCLEKWQSALTAANGW
>WP_156480475.1
QVKIRTEYQINDFSPRSQDRYCVLLIKLKRKALDDILSGRLREATKKCRKEWASLPDAGYNQPTVSWESVVSNYEKFLDEELSRKSDLAVEIGGLDDIIK
>WP_158178397.1
LLHLTHYETYHKCALAIGANIDANPALVETDTKVIIETGAWFWKQNSIGNIADDNAIAIDAKIRAVTAKINSGLKGLDERIEFTKEILAVFKAELNSCAE
>WP_161985822.1
GIKGKSPSGNSVSFGTTEVINGKVIHITDSFRAYADYAESVDDYGQFLRGNNRYKNAFLYSTQPDLFITEIAKSGYATDPDYAQKLIQLMRKYDLYEYDN
>WP_170892069.1
INEDELLLINHVVKKHETEKIIALYNKNSQIEFACLPSQAQTVIASVAYQYGYLPRETRKFWFQAVNQKWEEMYDNLMDFRDLYPTRRKKEALLLKEIIE
>WP_174479787.1
CALYDLCVQQHDLSKASHQIAERVATEKPATQIELLKIAVQERAKTANPKWIFDATSRRMGIIQQKPYPHPPVKGEKPMPRDNINFKLLSGKADKNVCGL
>WP_175658140.1
CALYDLCVQQHDLSKASHQIAERVATEKPATQIELLKIAVQERAKTANPKWIFDATSRRMGIIQQKPYPHPPVKGEKPMPRDNINFKLLSGKADKNVCGL
>WP_175748877.1
NVPESRVSPRVRSLVIAHLQDRANGGDSLVGNNLSYANPYALDEASDATRVWVEDVIHQASITGYRYGKGRAVHVHGTTQGLMPSRPEPYSIELPDSYNH
>WP_175772653.1
GRGIIQVTGKDGYQSFQDEHNRRSPDDHQDFVGNPGLVSSNLGYGVESAFVFWSRNNLNSEADTGTVETVTQIVNGGQNGYVDRLHRFNSVAPLLGLSKE
>WP_175960472.1
KQLTGRENYKDFTGWNKINCAEWPEDVVDFEEDPDLLTQPRYAARSAAYFWVSRHLPDIADRGATANQVNAITAIVNKRTDSYAKRVDNFEKFHNLGDFN
>WP_175992681.1
CALYDLCVQQHDLSKASHQIAERVATEKPATQIELLKIAVQERAKTANPKWIFDATSRRMGIIQRKPYPHPPVKGEKPMPRDNINFKLLSGKADKNVCGL
>WP_177318444.1
FTKWHKENADAWPKEAAVDFEADPESVGQVKYAVRSACFFWVAHSLYSLADQGDAQDVVDSISKVINPGLFKGKPNKMKAESIGGRRENFAEIRKWGGLA
>WP_180846301.1
GNEKYDAELQERVFREYLLYKAGDGALGRLVIEGKGTVDDAQMAAAQEWASIAAPKGRKIASGAISDGTMSYHQSLANKANVESTPAVRALLVEILESKK
>WP_182018665.1
NKLISEGIIKDTNEAAILDMIWSTSVQFGARTSLISRAVGKSTELSSREIIEIVQNYKHDKTHLLFKSSPTWWGGLRQRALSEKIKLLALLDQNAIIEEN
>WP_182036066.1
NKLISEGIIKDTNEAAILDMIWSTSVQFGARTSLISRAVGKSTELSSREIIEIVQNYKHDKTHLLFKSSPTWWGGLRQRALSEKIKLLALLDQNAIIEEN
>WP_185688837.1
GYNDRLKYFNKAVEVLNAEHLSVLQVNGVFNFENSSIYNNRVYSYSWGRYHDPLREEKGTSKSKFEALIAYNRALSLYVQAGNTETADKIRIRISSLVGL
>WP_185749275.1
IQLTWKKNYQHFSTYSGVDCVNNSELVASVMINAIKASCWFWRNNGGIHKKYDAKGDINILIDNEKNNVELITLAVNGGLNGLSERQGYYNSIKKEWDLK
>WP_185749329.1
YSNNLFGIKAHGNPSYVWVNTHEFINGVKTAVVDKFMKYSSYEESISGRSDFFVKNKRYHFLFDYDDPCDWARGLQKAGYATDPNYANKLISIMKKESLL
>WP_187803822.1
PVHLTWKVNYRRAMEKFGPDFVNNPDLAADFENSVPIMIWGMKNGIFTGKCIGDYIKSTTVDYEGARKVINGVDQKALIASYATKFEEILKESSTAPTEF
>WP_188007362.1
TGTDNYTDFNKWHEDNKEQWPDDKNISFLDNPDLLFDMKYAVRSAAYFWVKNRLYNIADRGVSKEASFAITKVVNKNTDSYEKRFNNLNFLINKKVFDEN
>WP_196305094.1
CALYDLCVQQHDLSKASHQIAERVATEKPATQIELLKIAVQERAKTANPKWIFDATSRRMGIIQQKPYPHPPVKGEKPMPRDNINFKLLSGKADKNVCGL
>WP_196481305.1
PSGYAYRIQDYFQSALGRATVLDQDVNWPSATANSMKKSLDRFFQHNPQVSHNPADWGQNRSVYENAILQDYGPSRDMAKINGVSAAPSRFQRLAKALGL
>WP_196482170.1
CALYDLCVQQHDLSKASHQIAERVATEKPATQIELLKIAVQERAKTANPKWIFDATSRRMGIIQQKPYPHPPVKGEKPMPRDNINFKLLSGKADKNVCGL
>WP_196483837.1
CALYDLCVQQHDLSKASHQIAERVATEKPATQIELLKIAVQERAKTANPKWIFDATSRRMGIIQQKPYPHPPVKGEKPMPRDNINFKLLSGKADKNVCGL
>WP_197851054.1
IRIREKLQIKDFTPESQDRFCIALLRYKIRSNPLLTICDGKIEEAIKKCSTEWASLPTSPYGQPVKTMEESLKSYEIFLKEEIEGRTELYLRKGFLSTYL
>WP_197872489.1
KYKGKGFIQLTWKINYRKVNDILKQKVPEETFDIVQNPDQVLETKMGILSAMGFWEVNKLNEKVAANIESTNEITKVVNLNTKSYKERRENFESIYEILK
>WP_198696890.1
QVVDVYPKAISLHPDCQGVLLSLVVNRGNALSGSTPAKAASRLEMKQIKEDFDNEKPELIPSRIRSMKRLWTTPATAGLVTRREKEAVYFEEALKCNCWK
>WP_200992237.1
RARELDRDAANKSCSWGKFQVMGAYYARLYKSTDELVEAQNYCALQHLQYFKIFLTKEKNMLEPMKQKNWLTIAKKYNGENQVGYDTKISNAYNNLKANW
>WP_202967908.1
PKGFCKFKDMRVALMVYDWTITSGGAAKQIQKLINEKYNGNVAVDGGMGEQTVSALNNVNDQDTLLQDIAEIRRQYYTNLTVNDSTQLENLKGWLNRVND
>WP_205885078.1
RAYNLSASEALKSASWGRFQIMGRYHINAGYSSVEAFVRDMNRSEKNHLKAFVSFIKSSNALSSAIVQKNWLKFALVYNGPRQKGYDEKMRKNYDALKGM
>WP_208457036.1
PKGFCKFKDMRVALMVYDWTITSGGAAKQIQKLINEKYNGNVAVDGGMGEQTVSALNNVNDQDTLLQDIAEIRRQYYTNLTVNDSTQLENLKGWLNRVND
>WP_213674071.1
ELRTYCALYDLCVQQNNLAKAEELIRSEFPSANITSQKELLIFVCRKRAEKAATKYRADAFSRRMGIITGQTYPVSMSGESSARTNTNYNMIIEGHVCDF
>WP_216091138.1
REYSRVHNQKDPSDPRDFVADPDLIVSDLKYGIESAFVWWEMNKMNGLIARSYAVNTENNIFQHVADISIKVNGGTVGLDERVTLFNDLRNMIAAELNNQ
>WP_217384395.1
RARELDKDAANKSCSWGKFQVMGEYYARLYKSTDELVEAQNYCALQHLQYFKIFLTKEKNMLEPMKQKNWLSIARKYNGANQVGYDKKISDAYDKLKANW
>WP_217386409.1
TWKGTYQKYKSYSGIDCISNPEILSEDIEHAVGASVWFWVKYKDLNNKIDGFYKELEGSGKTEAEIDAEVVRKVTLRVNGGENHLAERQALFSKIKVEMK
>WP_217661976.1
LVHLTWKINYRKASEYFGIDFVSKPDLAAEFQYSIPIMIWGMRTGIITGRKLGSYIYNGHTDYGGARAVINGTDMKDLIASYAVKFEAILKATSLAPESN
>WP_217663785.1
TWKGTYQKYKSYSGIDCISNPEILSEDIEHAVGASVWFWVKYKDLNNKIDGFYKELEGSGKTEAEIDAEVVRKVTLRVNGGENHLAERQALFSKIKVEMK
>WP_218669536.1
MVRAYRLSPSDALKSASWGRFQIMGKNFSSAGYSSVENFVLDLSRSEKNHLKAFVNFIKADRVLSSAIVQKDWLKFAVRYNGPAQSGYDQKMRDNYNALK
>WP_219141026.1
CVHLTWKNNYKKAKEKFGVDFVNNPDLAGDFIYAVPIMVWGMEEGIFTGLKISSYIREGNIDYEKARKVINGSDQKELIASYARKFQSIMEETSTASKEF
>WP_221578282.1
RARELDRDAANKSCSWGKFQVMGAYYARLYKSTDELVEAQNYCALQHLQYFKIFLTKEKNMLEPMKQKNWLTIAKKYNGENQVGYDTKISNAYNNLKANW
>WP_221605575.1
RARELDRDAANKSCSWGKFQVMGAYYARLYKSTDELVEAQNYCALQHLQYFKIFLTKEKNMLEPMKQKNWLTIAKKYNGENQVGYDTKISNAYNNLKANW
>WP_221613705.1
RARELDRDAANKSCSWGKFQVMGAYYARLYKSTDELVEAQNYCALQHLQYFKIFLTKEKNMLEPMKQKNWLTIAKKYNGENQVGYDTKISNAYNNLKANW
>WP_224019578.1
HGPAPYYGWTPDFYSEPPIGTWAAFEGAGLSGVGGNAQVTDRKKVFVVVSSVRVGMEFKAKYIVHYNGNYARWFSTDASAQAIYRKTLESITPRIVNSFQ
>WP_225311791.1
LYNNCPSKRHVVNEYVFSQSQVYHVTKACFGWGLWHDPSLKKKGCVKNKQFALEGYKRFIDLCGGKLNGSRKWYGFKKSNIVSFVLGRIKELERVGNENY
>WP_226295720.1
HFLFKAVYKHQYEVTKRVLSNGVDIDNVRITANLDAFEQKIQDVLVDLTFRGDNSPRTRRYFINDLNECRQSFKNNISNTHWLTAFSVPRARFNARKDYL
>WP_226295725.1
LVQLTWKISYENFKSITGIDIVASPDLCLEMSTAVSIMMKGMKDGGFRTGYSLDTYLGEGKHDYFNARLIINGYRDGIPDKANEFKDYAELFEVIINETI
>WP_226420497.1
FKYRGRGYVHLTWKNNYQRAKDKFGIDFVNSPDLAMTLHNSFMIMLWGMEEGIFTGKSLDDYIGKNTDYINSRKIINGSDQADLIASYAKEFESILGDSI
>WP_229519546.1
YRGRGMVHLTWKNNYKSASDYLGVDFVANPDLAAQYKYAVPIMIWGMEKGVFTGKKLSDYINDNKCDYNGARRIINGQDQKELIASYANKFEQILKETVK
>WP_230939093.1
LHIAISKKPSGYSNPASDFLLSRLGRALVLDHDVNAPGNVSKDLGTSINTLRARHTGLAADPAQWGDNRSQYEAELIQIYGPSRHMNNAVERYNQLRGML
>WP_230942868.1
LHIAISKKPSGYSNPASDFLLSRLGRALVLDHDVNAPGNVSKDLGTSINTLRARHTGLAADPAQWGDNRSQYEAELIQIYGPSRHMNNAVERYNQLRGML
>WP_230944008.1
HGPAPYYGWTPDFYSEPPIGTWAAFEGAGLSGVGGNAQVTDRKKVFVVVSSVRVGMEFKAKYIVHYNGNYARWFSTDASAQAIYRKTLESITPRIVNSFQ
>WP_230945027.1
HGPAPYYGWTPDFYSEPPIGTWAAFEGAGLSGVGGNAQVTDRKKVFVVVSSVRVGMEFKAKYIVHYNGNYARWFSTDASAQAIYRKTLESITPRIVNSFQ
>WP_230946803.1
LHIAISKKPSGYSNPASDFLLSRLGRALVLDHDVNAPGNVSKDLGTSINTLRARHTGLAADPAQWGDNRSQYEAELIQIYGPSRHMNNAVERYNQLRGML
>WP_230955008.1
LHIAISKKPSGYSNPASDFLLSRLGRALVLDHDVNAPGNVSKDLGTSINTLRARHTGLAADPAQWGDNRSQYEAELIQIYGPSRHMNNAVERYNQLRGML
>WP_231755539.1
LHIAIAKKPSGYSNSARDFFPSRLGRALVLDQDVNAPGNVSVDLGTSINTLRARHTGLGTDPTQWGDNRSQYEAELIQIYGPSRHMNSAMERYDQLRGML
>WP_232924505.1
KQLTGRANYRTFTTWYRSNAGEWPNEDHDFEETPDLLIQMKYAVRSAAFFWASNRLHLKADAGATDIAVDSITDIVNFNTNSRQARKNNFKQIWDQGYFK
>WP_234700510.1
RQLRAMNHVEQMEYVKRYFKMQADNVGVSTEQWTLEDVYYSIFRPKTILLGPNDVVYQRSDGDYYSKNQYHDRNSDWKITKNEIAENIRINYNLGIPEAG
>WP_234700514.1
AAVDSNAVGGGKATAYSRGWFSPELAIRGGAEWISQKFVHQKQNTLYKMRWNPLSPASHQYATAVNWPEHIAARMYEICGDYHEFDKELVFEVPVYEGTN
>WP_236123956.1
LEQQRALFDLIYPDYVAKAITNYNHWTSSLPDRVEWEGLRPIIKDVLVDFVYQGFTKGPNPMKAGMKDDVDQLINYIESTPTISQYEPGRKRAAYLRNNR
>WP_236249853.1
KQLTGRANYRTFTTWYRSNAGEWPNEDHDFEETPDLLIQMKYAVRSAAFFWASNRLHLKADAGATDIAVDSITDIVNFNTNSRQARKNNFKQIWDQGYFK
>WP_236250129.1
GLKQLTGRYNYTQFTNLYPQIWPGENVDFTNNPDLLEEPKYASRSAVFFWLKNKLYEIADKGDGSEFVNSITAKINLHTDSYGDRRTQFTRIWTNEKIFR
>WP_238055809.1
YRGRGMVHLTWKNNYKSASDYLGVDFVANPDLAAQYKYAVPIMIWGMEKGVFTGKKLSDYINDNKCDYNGARRIINGQDQKELIASYANKFEQILKETVK
>WP_238070811.1
LIQLTWKNTYKEYSKFTGNDYVNNYECVSKDMEVAIDSSCWFWRHRGGYYKKYNAKGDINILINKEPYNVALISKAVNGGNRGLSERIQHFNSLRKELKL
>WP_238071298.1
CNINGKGQCGVTVSREVGGVIGGLVGGSYGAEAGVAIALTITASAAGPIVAIVVISGAVVGGLIGGTIGGGLGKMSGESMYNIGDMLYQHTIEPLLELVE
>WP_238086297.1
FNGYNDRLKYFNRAVSVFKAEHLNILKKEANFSFEDSEIYNYRVYAYSWGRYHDPLRNESGTDKDKTEALKAYRRAVTLYERRGDAGKVTDIENKINALG
>WP_238088827.1
YRGRGMVHLTWKNNYKSASDYLGVDFVANPDLAAQYKYAVPIMIWGMEKGVFTGKKLSDYINDNKCDYNGARRIINGQDQKELIASYANKFEQILKETVK
>WP_238594155.1
LHIAIAKKPSGYSNSASDFFSSQLGRALVLDQDVNAPGNVSVDLGASINTLRARHTGLGTDPTQWGDNRSQYEAELIQIYGPSRHMNSAVERYNHLRGML
>WP_239073817.1
KGFIQLTWKYNYDAVQTRLENKIQDLGFNISDDPYSVLKTKEGFLAALGFWDVNNLNEKVSGSIASTNSITNVVNSRLPRSHKEKRTKYFLDIYEVLCNE
>WP_239383582.1
LNEALSKKPTGHTYTARDLFKTNLGRATVLDQCINRPSNVSDDLKSAIDKFYLNNPSINTEISSWGENHSEYENKILEIYGKNRRMTDANERYLKLKEKF
>WP_239983900.1
YRGRGMVHLTWKNNYKSASDYLGVDFVANPDLAAQYKYAVPIMIWGMEKGVFTGKKLSDYINDNKCDYNGARRIINGQDQKELIASYANKFEQILKETVK
>WP_241088147.1
KGFIQLTWKSNYKAVEDVLRGKLPEETINMVDEPNQLLETKIGLLSAMGFWELNKINNLVAATTESTNKITEVVNKHTDSYEERRKNFTEIYKAIGGSNE
>WP_241151916.1
DAYEKYKEHSGIDCVANPEIISQSIEHAVNVSFWFWTIFKGENLNKKIDRYYQELNAQGGLSAEQIDDEVVRKITKVVNGGSNHLAERQALFKKIKGELK
>WP_241673527.1
FRGRGLIQVTGYEKYHGFYTEYNIYWSDTPPDVVNSPEKINEMPYAIRSAIWFWLHYTVYAYDLGNGYSDVVAVTKRVNGGSMGLTERQQAYNLCEEVFL
>WP_244997229.1
KQLTGRAHYRKFTKWCSTNSAEWPGELHDFEANPDLLVQMKYAVRSAAFFWIDNGLHRRADAGANDSTVQSITDVVNYNTDSRSARIDNFKKIWQQELFK
>WP_245006193.1
NYTKYTKIHNERDPSDIKDFVESPDLIVSDVKYGIESAFVWWHMNDMNSFIQTSYENRTENDISKHVADVSEKVNGGTIGLSERITLFNSLREMVKLELE
>WP_245151474.1
FKYRGRGYVHLTWKNNYQRAKDKFGIDFVNSPDLAMTLHNSFMIMLWGMEEGIFTGKSLDDYIGKNTDYINSRKIINGSDQADLIASYAKEFESILGDSI
>WP_252689432.1
YRGRGMVHLTWKNNYKSASDYLGVDFVANPDLAAQYKYAVPIMIWGMEKGVFTGKKLSDYINDNKCDYNGARRIINGQDQKELIASYANKFEQILKETVK
>WP_253118596.1
GSEKYDAELQERVFREYLLYKAGDGALGRLVIEGKGTVDDAQMAAAQEWASIAAPKGRKIASGVISDGTMSYHQSLANKANVESTPAVRALLVEILESKK
>WP_254611929.1
ERASELFEERVPDYEKGVKKYVAVKLHQYEFDALVSLLFNIGAEGLPLKTPLLLRKLNSKDYEGTAHEMLDVTNNGTEGLVLRRKSENDLFLNNIYNASH
>WP_256512749.1
RKAQRILFEDITYPRYETAAKTRYTNGTAGETDATPWESLNDRIRDIAVDLTYQQGSIWDRQLPHISSNDPEALAEYIRNTPELSQYEGGRQRARYLTGN
>WP_256861906.1
YNRLEADVKSICQKPDTIRVYHPNPNTTPEQAWNDIPEKIKEVLVDLRYRGDYTPHARSLIQRHAYSGDLSSFGQVLSNRTQWSNVPQDRFLRRVRFYEN
>WP_257889715.1
LTGRDNYERFNKWHLQNQSEWPLDVVDFLNTPELILEAKYATRSAAWFWLDIKGPERADKGANDKVVNEITRKVNRYTSEKSYRKRRENFKLLWENKVFN
>WP_257897976.1
LTGRDNYERFNKWHLQNQSEWPLDVVDFLNTPELILEAKYATRSAAWFWLDIKGPERADKGANDKVVNEITRKVNRYTSNKSYRKRRENFKLLWENKVFN
>WP_258198154.1
LEQQKALFALIYPDYVSKAIANYNHWTSNLPGRLEWAALRPIIQDILVDFVYQGFTKGENPMKAGMKDDVDELIRYIENTSAISQYEPGRKRAAYLKKNR
>WP_258283226.1
GRGFIQVTGKDGYELFQNEHNRRSPDDLQDFVNNPDLVASQLEYAVESAFTFWARKNLNSISDNGTVRDVTQIVNGGQTGYDDRRDRYNKVAPLLGLSVE
>WP_258587314.1
LTGRDNYERFNKWHLQNQSEWPLDVVDFLNTPELILEAKYATRSAAWFWLDIKGPERADKGANDKVVNEITRKVNRYTSNKSYRKRRENFKLLWENKVFN
>WP_258665202.1
FKYRGRGYVHLTWKNNYQRAKDKFGIDFVNSPDLAMTLHNSFMIMLWGMEEGIFTGKSLDDYIGKNTDYINSRKIINGSDQADLIASYAKEFESILGDSI
>WP_258674259.1
HTAVDSSGWFWVKGSAWGDIRPFATKNDLFRVTISVNGGYNHLLERKNNLLKLSKLINCNSISDNYDFSKFYLKDSSMINKNYYKRSKSLHHKLELMINE
>WP_258687011.1
INEDELLLINHVVKKHETEKIIALYNKNSQIEFACLPSQAQTVIASVAYQYGYLPRETRKFWFQAVNQKWEEMYDNLMDFRDLYPTRRKKEALLLKEIIE
>WP_259645057.1
GLKQLTGRYNYTQFTSLYPEIWPGENTDFVSNPDLLEEPKYAARSAVFFWLKNKLYEIADKGEAAEFVNAITAKINRHTDSYGDRRAQFTRIWTNEKIFQ
>WP_260407287.1
LEQQRALFDLIYPDYVAKTITNYNHWTSSLPDRLEWEGLRPIIKDVLVDFVYQGFTKGPNPMKAGMKDDVDQLINYIESTPTISQYEPGRKRAAYLRNNR
>WP_260410177.1
VLTQTPNTYNFTVGQLFLSALGRAAALDENVNRPSNVVKNLKKALDKFFQQNPSVSKDITTWGSNHAAYEWEITEIYGPGRPGMTDPADRYNKLKVALNV
>WP_260417843.1
YKGKGFIQLTWKSNYKAVEDLLKEKLPEESIDMVANPDQLLETKVGLLSAMGFWELNKINDLVDATTGATDKITAVVNKHTDSYDVRRNNFTAIYTEIGG
>WP_260467678.1
HSAENKVVLSAGSKKIKDFIKSNFGRAVVLDHSVNRPGYVAPDFSKAIENFHTNNPTVSLDPQTWGNESASYESKLLEEYKLTRRMTNSSLRFNTLKAKL
>WP_261455204.1
ERASELFEERVPDYEKGVKKYVAVKLHQYEFDALVSLLFNIGAEGLPLKTPLLLRKLNSKDYEGAAHEMLDVTNNGTEGLVLRRKSENDLFLNNIYNASH
>WP_268853310.1
FKYRGRGYVHLTWKNNYQRAKDKFGIDFVNSPDLAMTLHNSFMIMLWGMEEGIFTGKSLDDYIGKNTDYINSRKIINGSDQADLIASYAKEFESILGDSI
>WP_269379546.1
TDLLSRMSHVEQLDYVEKYFIMTAKNVGVPTSEWSLGDVYFSIFTPSVIKKKPTDAVYTEEQNAYKVNMFHDRNKDGTITKQEIAENINDYYKAGFSYEE
>WP_271470269.1
ASSLKVQEVCRAGDTEACEKIRFTEAGSFTVGLAGGIAFGAIANSFAAAPICAVIGVGSAGVGGLACALVVAGGASYLGSTLGAKGGELAGEKIYERSQQ
>WP_271471433.1
LAQLLANHLKLKVRAFIRRSEYKYTWGSREERNLAKLCGLASSQAPSSEWCQRWSALRNEREKFEKEIGSAYQIIGALGQVVSGDSPIGLPDGYFDFYPK
>WP_271472605.1
ARLQFTCWSQSIDPHGYKAIHNPQGVAWSDCQNAALEVMNAAASANVLPNALYYYSPTAQAQLHAAKPDTYPETPPFAISSKRVYNPPGVRDADYRFYKN
>WP_272469274.1
LIQLTWKNTYKEYSKFTGNDYVNNYECVSKDMEVAIDSSCWFWRHRGGYYKKYNAKGDINILINKESYNVALISKAVNGGNRGLSERIQHFNSLRKELKL
>WP_280001504.1
ARLQFTCWSQKIDPEGFKAIHNPKGSAWEDCQKAALEVMNASASANVLPDALYYYSPTAQAQLHAAKPDIYPETPPFAISSKRVANPLGVSDADYRFYKN
>WP_280055088.1
QVKIRAKYQISDFSPRSQDRYCVLLIKLKRKALDDILSGRLREATSKCRKEWASLPDAGYNQPTVSWESVVSNYEKFLEEELSRKSDLAVEIGGLNDIIE
>WP_284634670.1
TGTDNYTDFNKWHEDNKEQWPDDKNISFLDNPDLLFDMKYAVRSAAYFWVKNRLYNIADRGVSKEASFAITKVVNKNTDSYEKRFNNLNFLINKKVFDEN
>WP_011885475.1
FRDDRVALMTYDWTITSGGAVKQIQKMLNSKYGAGVGEDGGLGPNTIKAINAVQDQDQLLQDIAEIRRKYYKMLVDNDSSQVVFLKGWLGRVDDCLQVKL
>WP_027704232.1
KGTYNAYKEYSGSDVVSNPMKVAEDLATAVSMAFWFWAKFKGEDLNRKIDRYYEEGAKSGLNSEALDDDVVRRLTKIINGGDRGLSERQNLLKKIKKEMQ
>WP_042284663.1
ITRARADELFEERLPTYVNELKSSVTVNLYQYEFDALVSLLFNLGSLRKAPLLKSKLNSGDYAGAADEFLDITNDGTTGLVIRRRKEWGLFNNNIYDSSH
>WP_042293172.1
HFLFKAVYKHQYEVTKRVLANGVDIDGIRITADLDSFEQKIQDVLVDLTFRGDNSPRTRRYFIKDLNENKQAFINNISNTHWRTAFGVPQERFNARKGYL
>WP_043356625.1
NPSNYNYSIGDYFQSNLGRATALDHHINRPGFVRRDIGRSLRRFFDDNPGVSTNPAEWGVNRAAYERRIVEHYGNNREMAVVGGVSVAPARYQNMKERLN
>WP_052018930.1
PQLRRMDHVQQMEYVKKYFQMQSRNINIPTEEWSLEDVYYSIFSPKTIKIKPNGIIYQKGDGGTYDKNLYHDINKDGKITKSEIAENIRLNYRPGIPEAD
>WP_053074692.1
FRGRGLIQITGYAKYNGFYIDYSNHWVGTVPDTVNRPEIVNDMPYAIRSALWFWITFRPFTADTGAGYDDVAGVTSVVNGGTMGLDDRRAAYRLCETVFL
>WP_059177915.1
HRADAGIVDFTPKSQDEFCVLIFKYKRKHSLDKIMSGDVDGALDILSYEWASLPPGRYGQPAKSKQDALSLYSHYLDEESSGKTDLHLDIGYIAAVAESK
>WP_072186187.1
GVHLTGKVNYKGFSSYYKKQWGDGVDFIEKPYLLERPVYCVRAAVYFWLRENLYAIADVGSAGAIVDKITAKVNLHTDSYEKRRKHFENIMNKKMFVEGF
>WP_075240691.1
KGTYNAYKEYSGSDVVSNPMKVAEDLATAVSTAFWFWAKFKGEDLNRKIDRYYEEGAKSGLNSEALDDDVVRRLTKIINGGDRGLSERQNLLKKIKKEMQ
>WP_075241483.1
KKGVVIGQSGVTISTGVDLGQQNENGTNAIINRYIAENGNSENVDTDALLKKLSPYFTIKKEKAVDKLAETPLKISLPESRLLADSFNSTVLLNTNPLVR
>WP_075241825.1
KKGVVIGQSGVTISTGVDLGQQNENGTNAIINRYIAENGNSENVDTDALLKKLSPYFTIKKEKAVDKLAETPLKISLPESRLLADSFNSTVLLNTNPLVR
>WP_075247897.1
WKGTYNAYKEYSGSDVVSNPMKVAEDLATAVSTAFWFWAKFKGEDLNRKIDRYYEEGAKSGLNSEALDDDVVRRLTKIINGGDRGLSERQNLLKKIKKET
>WP_081333452.1
TYRRLAKVKDFSPISQDRYIVAIMKYKRNCLDDVKNADLERAIFTHYANKEWASLPGDQYGQGGVNMKSVKEHFEKYVADELAGNSDLAVPVGGLDDLIK
>WP_082079552.1
KQLTGRANYRAFTKWHVSLQSEWPQEILDFEENPGLLVQPKYAARSAAYFWVDHNLHKKADEGSAAAHVNAITAVVNLHTNSYAARVDNFNAIYDRGDFN
>WP_101837929.1
KGTYNAYKEYSGSDVVSNPMKVAEDLATAVSTAFWFWTKFKGEDLNRKIDRYYEEGAKSGLNSEALDDDVVRRLTNIINGGDRGLSERQNLLKKIKKEMQ
>WP_113336115.1
KGTYNAYKEYSGSDVVSNPMKIAEDLATAVSTAFWFWAKFKGEDLNRKIDRYYEEGAKSGLNSEALDDDVARRLTKIINGGDRGLSERQNLLKKIKKEMQ
>WP_121529347.1
DNNATLGGLGTAYYKGWFTPELAIDGGAQYISANFVNSTKHKFQNTLYKMKWNPEAPASHEYASSVNWANEISKNIRKICGHDLSAISSDIVFDIPRYKE
>WP_131486731.1
GIKGKSPTGNSTSFGTTEVINGKVIHIKDTFRAYADYAESADDYGRFLNENKRYKPAFNYTNEPNQFITEIAKAGYATDPDYAPKLIHLMERYDLYEFDK
>WP_146144447.1
EKTFLNAAESYGVNAIYLAVHASLETGNGTSPLGTGIMVDGVKVYNMYGIGALDGNAVVTGSKMAKKMGWTTPEKAIDGGAAWIANHYIKAREGANKFLI
>WP_150345260.1
YRGRGLIHLTHKETYNSYKSFSGNDVISNPKLLEEDPAMAVDSACWFWSKFANINSLADADNLSDLTYKVNTARLDMVIRGEIKNLAFNYIKQNNTGCIK
>WP_151206532.1
MYGIGALDGNAVVTGSKMAKKMGWTTPEKAIDGGAAWIANHYIKARQNTLYKMRWNPEKPGTHQYATAANWALAQSKSLKRECDLFPDVTLPLDIPVYKK
>WP_155410540.1
FGIKAKSGQEFVQIWTTEHINGSNIKIKDKFAAYNSFEESIADRTRFLTENKRYASLFESDDPEKWAYGLQDKGYATDPNYASKLISIMKGSYMKGRGLK
>WP_159121034.1
DNNATLGGLGTAYYKGWFTPELAIDGGAQYISANFVNSTKHKFQNTLYKMKWNPEAPASHEYASSVNWANEISKNIRKICGHDLSAISSDIVFDIPRYKE
>WP_160285495.1
GDELYDEHMQERVFSEYLFKKAGGGVLARFVEDGRGSVDDAQYAASKEWASISTPAGRSIYDGRISNGEMSYYSGNANSGNQESTNNLRLLLQKVGLGDY
>WP_160287196.1
IQLTWKKNYRIYSEHRGVDFVSNPELIAKDMALSIDASCWFWRNNGGIHSKYNARGDINILINREPENVGLITLAVNGGANGLQERMEIFERIVREWGLR
>WP_162620717.1
DNNATLGGLGTAYYKGWFTPELAIDGGAQYISANFVNSTKHKFQNTLYKMKWNPEAPASHEYASSVNWANEISKNIRKICGHDLSAISSDIVFDIPRYKE
>WP_174330032.1
YRGRGLIHLTHKETYNSYKNFSGNDVISNPKLLEEDPAMAVDSACWFWSKFAHINSLADADNLSDLTYKVNTARLDMVIRGEIKNLAFNYIKQNNTGCIK
>WP_174341786.1
DINSLYDEVIQDRIFEEYLIKVKRPAIIAYLEGNGSVEDTIYDWAKEFASAGVRKGNTISKGRIAQEEGLSYYSGDGLNHAHLSPNQMVTILRESKNGAN
>WP_174428733.1
IQTTFKDNYKILTREHNSRFPGDKQDFVENPDLLLSDLQYGIESAFVYWTVTRPQLNATADSANVRAITQLVNGGDHGLVARREIYNDLTPLLGLPLDEV
>WP_175464273.1
CALYDLCVQQHDLSKASHQIAERVATEKPATQIELLKIAVQERAKTANPKWIFDATSRRMGIIQQKPYPHPPVKGEKPMPRDNINFKLLSGKADKNVCGL
>WP_175899597.1
CALYDLCVQQHDLSKASHQIAERVATEKPATQIELLKIAVQERAKTANPKWIFDATSRRMGIIQQKPYPHPPVKGEKPMPRDNINFKLLSGKADKNVCGL
>WP_175949668.1
CALYDLCVQQHDLSKASHQIAERVATEKPATQIELLKIAVQERAKTANPKWIFDATSRRMGIIQQKPYPHPPVKGEKPMPRDNINFKLLSGKADKNVCGL
>WP_175995327.1
CALYDLCVQQHDLSKASHQIAERVATEKPATQIELLKIAVQERAKTANPKWIFDATSRRMGIIQQKPYPHPPVKGEKPMPRDNINFKLLSGKADKNVCGL
>WP_176031670.1
CALYDLCVQQHDLSKASHQIAERVATEKPATQIELLKIAVQERAKTANPKWIFDATSRRMGIIQRKPYPHPPVKGEKPMPRDNINFKLLSGKADKNVCGL
>WP_176300113.1
GRGFIQVTGKDDYQSFQSKHNRGSPDDQQDFVKNPDLVASQLEYAVESAFVFWARKNLNSISDNGNVSEVTQIVNGGQNGYDDRRGRYNRVAPLLGLSAE
>WP_176315750.1
CALYDLCVQQHDLSKASHQIAERVATEKPATQIELLKIAVQERAKTANPKWIFDATSRRMGIIQQKPYPHPPVKGEKPMPRDNINFKLLSGKADKNVCGL
>WP_176322192.1
CALYDLCVQQHDLSKASHQIAERVATEKPATQIELLKIAVQERAKTANPKWIFDATSRRMGIIQQKPYPHPPVKGEKPMPRDNINFKLLSGKADKNVCGL
>WP_176322841.1
MGMSFGLIQWNFGMNTLGPVLKKMHDADPQAFEAAFAPGTNYQAIWSAIISGDFAAQKIGRLRNKIAIGIIGRKHSRPSDRMKNFKRFKLKRQQNIIKIF
>WP_176722631.1
DNNATLGGLGTAYYKGWFTPELAIDGGAQYISANFVNSTKYKFQNTLYKMKWNPEAPASHEYASSVNWANEISKNIRKICGHDLSAISSDIVFDIPRYKE
>WP_188332456.1
DNNATLGGLGTAYYKGWFTPELAIDGGAQYISANFVNSTKHKFQNTLYKMKWNPEAPASHEYASSVNWANEISKNIRKICGHDLSAISSDIVFDIPRYKE
>WP_193692232.1
EITGSERRILVAMSPNEGNLDAVQSYDSEVLTAGAMQKTINPVGDGEFPIQVLKFREDDNAAYRELFEKCGWSVERSGNSVRMYYTHHSLTEGQPKLAAI
>WP_196773619.1
PSGYAYRIQDYFQSALGRATVLDQDVNWPSATANSMKKSLDRFFQHNPQVSHNPADWGQNRSVYENAILQDYGPSRDMAKINGVSAAPSRFQRLAKALGL
>WP_196773810.1
CALYDLCVQQHDLSKASHQIAERVATEKPATQIELLKIAVQERAKTANPKWIFDATSRRMGIIQQKPYPHPPVKGEKPMPRDNINFKLLSGKADKNVCGL
>WP_199533716.1
GRGMMQLTGKDGYKFFTKKHNEMSPEDEQNFVSNPDLVINEIEYGVESAFSFWLSKGLDKTAKDSNVSVVTQVVNGGQNGYVDRLERFNAVAPLVGLDKE
>WP_200034490.1
ITRARADELFEERLPTYVNELKSSVTVNLYQYEFDALVSLLFNLGSLRKAPLLKSKLNSGDYAGAADEFLDITNDGTTGLVTRRRKEWDLFNNNIYDSSH
>WP_200034494.1
HFLFKAVYKHQYEVTKRVLANGVDIDGIRITADLDSFEQKIQDVLVDLTFRGDNSPRTRRYFIKDLNENKQAFINNISNTHWRTAFGVPQERFNARKGYL
>WP_200091159.1
CALYDLCVQQHDLSKASHQIAERVATEKPATQIELLKIAVQERAKTANPKWIFDATSRRMGIIQQKPYPHPPVKGEKPMPRDNINFKLLSGKADKNVCGL
>WP_202693933.1
YFLFNAVYSHQYEITNRVLSKGTEIDQVRVTANLDSYDQSVQDVLVDLTFRGDNSPRTRRYFLNDLVNGKEKFKANISNTHWKDAFGVPTERFNSRKGFL
>WP_202713818.1
HRADAGIVDFTPKSQDEFCVLIFKYKRKHSLDKIMSGDVDGALDILSYEWASLPPGRYGQPAKSKQDALSLYSHYLDEESSGKTDLHLDIGYIAAVAESK
>WP_204772286.1
GIKGKSPTGNSTSFGTTEVINGKVIHIKDTFRAYADYAESADDYGRFLNENKRYKPAFNYTNEPNQFITEIAKAGYATDPDYAPKLIHLMERYDLYEFDK
>WP_205612425.1
ITRARADELFEERLPTYVNELKSSVTVNLYQYEFDALVSLLFNLGSLRKAPLLKSKLNSGDYAGAADEFLDITNDGTTGLVTRRRKEWDLFNNNIYDSSH
>WP_212152584.1
GRGFIQVTGKDDYQSFQGKHNRGSPDDQQDFVKNPDLVASQLEYAVESAFVFWARKNLNSISDNGNVSEVTQIVNGGQNGYDDRRGRYNRVAPLLGLSAE
>WP_212170453.1
CALYDLCVQQHDLSKASHQIAERVATEKPATQIELLKIAVQERAKTANPKWIFDATSRRMGIIQRKPYPHPPVKGEKPMPRDNINFKLLSGKADKNVCGL
>WP_212184094.1
CALYDLCVQQHDLSKASHQIAERVATEKPATQIELLKIAVQERAKTANPKWIFDATSRRMGIIQQKPYPHPPVKGEKPMPRDNINFKLLSGKADKNVCGL
>WP_212186285.1
PSGYAYRIQDYFQSALGRATVLDQDVNWPSATANSMKKSLDRFFQHNPQVSHNPADWGQNRSVYENAILQDYGPSRDMAKINGVSAAPSRFQRLAKALGL
>WP_212201317.1
GRGFIQVTGKDDYQSFQSKHNRGSPDDQQDFVKNPDLVASQLEYAVESAFVFWARKNLNSISDNGNVSEVTQIVNGGQNGYDDRRGRYNRVAPLLGLSAE
>WP_212601973.1
FRGRGLIQVTGYEKYNGFMSDYPSYWQDNPPDTVSDPEKINEMPYAIRSALWFWVKYKPYNADKGMGYDDVVGVTRVVNGGKMGLAERQAAYKICERVFL
>WP_223605060.1
GIHLTGKVNYQGFSDYYKKNWDTDVDFINNPSILEKGTYCVRSAVYFWLREKLYELADQGDTGAVVDKITAKVNLHTTSYEKRRGHFEKIKSTNVFADAF
>WP_224022535.1
DTTYRRYQDESGTTVMPNPRLFATDSAIGCDSSAWFWKTNGISEPADRNSLHDVTHIINKALLRIGDRGNMAKRAFALLNGANNPCLEKWQSALTAANGW
>WP_225365472.1
VKTLGGEHLNKKCNNGVFSFETSAIYNNKVYSLAWGLWHDPASHRGGTDKNTEEALKGYKRAKELLASSPFPKNKPHKQIYGIEYVNVLDYINERIRGLQ
>WP_226102934.1
TYRRLAKVKDFSPISQDRYIVAIMKYKRNCLDDVKNADLERAIFTHHANNEWASLPGDQYGQGGVNMKSVKEHFEKYVADELAGNSDLAVPVGGLDDLIK
>WP_226147921.1
MYRTETRHFQSSQYRRCGTGGMEVHGPAPYYGWTPDFYSEPPIGTWAAFEGAGLSGVGGECASYGSKESVRRSFIGTSRHGVQGQVHRALQWELRSVVLN
>WP_226188293.1
LHIAISKKPSGYSNPASDFLLSRLGRALVLDHDVNAPGNVSKDLGTSINTLRARHTGLAADPAQWGDNRSQYEAELIQIYGPSRHMNNAVERYNQLRGML
>WP_227409069.1
MYGVGAYDGVAVSEGTRFAAQNNWDTPEAAIIGGAAFTSTNFFSRGQDTLYKMRWNPQSPGEHQYATAINWAETQASLIYKMAVKSPDNTIYFDCPIYAR
>WP_227409512.1
DNNATLGGLGTAYYKGWFTPELAIDGGAQYISANFVNSTKHKFQNTLYKMKWNPEAPASHEYASSVNWANEISKNIRKICGHDLSAISSDIVFDIPRYKE
>WP_233424201.1
WSSGFFSQHPEYQPTGVWSKKEGKGLSGQGGNAQVTDKPKQFVVFDSVESSMEYIVYYINKHDGNYARWYSTQDSAQKLYREECGKIKPRFTNEFSEVKS
>WP_233456534.1
QYLRTKLNDNSFDITSTTAKASHLSNNPRYATLASGYFWRYIKPKLNSSADKDDIYWVSVYVNGWAVQKKPYYPDKAKEPNHMDDRVAKLSIAKNAFGLE
>WP_233465197.1
ITRMQQNKLFGLIYPAYVDRAKRNYKDKTRGVPDALSWDSLEQKIQDILVDFIYQGFSGERPMRAGMYNSRQELISYIENNATISSYESGRHRANYLRGQ
>WP_234676092.1
ITISKADELFESRLSVFVSELKKSVSVNLYQHEFDALISLLFNMGLMSKAPQLTAKLNNADYTGAATEFLDITNGGNAGLVTRRKKENNLFSKGVYDSSH
>WP_235082551.1
DIRYHSHILNDVVWSTAVQHGPSNNIIIKAIKTIGGNVEKSKEYDKELIKAIYDERGKKNEKGNLIYFSKNSMKVQEGVSARFVSEKKEALKRLSNESDY
>WP_237384669.1
MASFRSIFGDRKIFNHRDMPRGGDTYEADIQKFIDLLNDGFSKNGFETCIYKQHFLAQCYHESDHFNTTIEYASGLDYDLSKYPTSVCDVKEGLNNPSNL
>WP_237658008.1
PEQDKVNIDWTHKGNHDAAVAAAVDMVNGYHIVYRPALTSRHIQRRAIDMTITGIINKSMKNFAGVQTLITSQSILYEVGATYGVHKLVTDPPHWSDDGH
>WP_237730733.1
FNGYNDRLKCFNRAVSVFKAEHLNILKNEADFSFEDSEIYNYRVYAYSWGRYHDPLRNESGTDKDKTEALKAYRRAVTLFERRGDAVKVTDIESKINALG
>WP_239176322.1
DNNATLGGLGTAYYKGWFTPELAIDGGAQYISANFVNSTKYKFQNTLYKMKWNPEAPASHEYASSVNWANEISKNIRKICGHDLSAISSDIVFDIPRYKE
>WP_239176598.1
TLQQQESLFSIIYAKYVERAIANYKKWTNGVSSAKQWESLDTSIQEVLVDFVYQGFTKGPKPMLAGSNDSKQELIDYIQNTPAISQYEPGRHRVDYLEGR
>WP_239608003.1
HRADAGIVDFTPKSQDEFCVLIFKYKRKHSLDKIMSGYVDGALDILSYEWASLPPGRYGQPAKSKQDALSLYSHYLDEESSGKTDLHLDIGYIAAVAESK
>WP_239608552.1
AFWREQYGIADFSPESQDLLCVVILKEKVRDNALNMIAQGNIKEAIENSCSYEWASLPPGRHGQPIKSLSECLRTYDDFLKEELEGKSNLHIKNGFLNDF
>WP_239608561.1
RQLRAMDHVEQMEYVKRYFKMQADYVGVPTEQWTLEDVYYSIFRPKTILLGPNDIVYQRSDGDYYSKNLYHDINSDGKITKDEIAENIRINYKIGIPEAG
>WP_239632169.1
RANKGITDFTPESQDKFCVLIFKYKRKRSLDKIMSGDIVGALDILSYEWASLAPGRYGQPAKSEQEALSLYNHYLEEELAGRSDLHLDIGYISTIAESNQ
>WP_239633015.1
LLRAYVLDKRSALMATSWGKFQILASNYKTAGYSSPEEFVRSISKSEKNQLAAFVNFINSDSVLLKAIRNNDWLAFALRYNGPKQRGYDLRMRDNYEKNK
>WP_244138167.1
HGPAPYYGWTPDFYSEPPIGTWAAFEGAGLSGVGGNAQVTDRKKVFVVVSSVRVGMEFKAKYIVHYNGNYARWFSTDASAQAIYRKTLESITPRIVNSFQ
>WP_244141287.1
LHIAISKKPSGYSNPASDFLLSRLGRALVLDHDVNAPGNVSKDLGTSINTLRARHTGLAADPAQWGDNRSQYEAELIQIYGPSRHMNNAVERYNQLRGML
>WP_248182411.1
RANKGITDFTPESQDKFCVLIFKYKRKRSLDKIMSGDIVGALDILSYEWASLPPGRYGQPAKSEQEALSLYNHYLEEELAGRSDLHLDIGYISTIAESNQ
>WP_248183669.1
LLRAYVLDKRSALMATSWGKFQILASNYKTAGYSSPEEFVRSISKSEKNQLAAFVNFINSDSVLLKAIRNNDWLAFALRYNGPKQRGYDLRMRDNYEKNK
>WP_248183679.1
CVHLTWKNNYKKAQDKFGVNFVDSPDLAGDFKYAVPIMVWGMEEGMFSGKKLNGYINAGEVNYIGARYIINGQDQAPLIASYAKRFEAILEQTSSASKGF
>WP_248226377.1
DVNSLYDEATQDRIFEEYLIKVKRPAIIAYLEGNGSVEDAIYDWAKEFASAGVRKGNTISKGGIAQEEGVSYYSGDGLNHAHLSPNQMVNILRESKNGAN
>WP_248230440.1
LVQLTWKISYEKFKSITGIDIVTSPDLCLEINTAVSIMMKGMKDGGFRSGHTLEFYLGAGKKDYFNARLIINGYRNGIPDKADEFKDYAELFEVIISETI
>WP_248493766.1
IKPTGFEFKLREYLKSPLGKATVLDHHINRPGYVSRDFGAALQRFLDSNPSTSKAPANWGDNHAENELSILNDYGIARRMAIVNGKSVAPSRYQHLKDKL
>WP_249191232.1
FRDDRVALMTYDWTITSGGAVKQIQKMLNSKYGAGVGEDGGLGPNTIKAINAVQDQDQLLQDIAEIRRKYYKMLVDNDSSQVVFLKGWLGRVDDCLQVKL
>WP_249208163.1
HGPAPYYGWTPDFYSEPPIGTWAAFEGAGLSGVGGNAQVTDRKKVFVVVSSVRVGMEFKAKYIVHYNGNYARWFSTDASAQAIYRKTLESITPRIVNSFQ
>WP_249424252.1
ITRMQQNKLFGLIYPAYVERAKRNYKDKTRGVPDALSWDSLEQKIQDILVDFIYQGFSGERPMRAGMYNSRQELISYIGNNATISSYESGRHRANYLRGQ
>WP_249470856.1
CALYDLCVQQHDLSKASHQIAERVATEKPATQIELLKIAVQERAKTANPKWIFDATSRRMGIIQQKPYPHPPVKGEKPMPRDNINFKLLSGKADKNVCGL
>WP_252686096.1
HRADAGIVDFTPKSQDEFCVLIFKYKRKHSLDKIMSGDVDGALDILSYEWASLPPGRYGQPAKSKQDALSLYSHYLDEESSGKTDLHLDIGYIAAVAESK
>WP_258366846.1
LHIAISKKPSGYSNPASDFLLSRLGRALVLDHDVNAPGNVSQDLGTSINTLRARHTGLAADPAQWGDNRSQYEAELIQIYGPSRHMNNAVERYNQLRGML
>WP_262771767.1
FRGRGLIQITGYGKYNKFMMDYHNYWQDAVPDTVSDPDMVNEMPYAIRTALWFWINAKPYEADKGRGYDDVAAVTSIVNGGSMGLKERQKAYSLCETVFL
>WP_262771815.1
FRGRGLIQITGYGKYRSFHDDYNKYWAETPPDVINNPSDINVMPYAIRSALWFWVHDEVYMFDLGNGISDVASVTNKVNGGSMGLPARRAAYQLCEKVFL
>WP_284592783.1
TKIALMIYDWTITSGRAIKQIRKLLHGEYNEKLSINNNMDDDMINSINDIDNQEQLLNRIADIRKDYYRSLTVTDGKPNAQVKFLKGWINRVDDCLKVEV
>WP_285957180.1
KGTYNAYKEYSGSDVVSNPMKVAEDLATAVSTAFWFWAKFKGEDLNRKIDRYYEEGAKSGLNSEALDDDVVRRLTKIINGGDRGLSERQNLLKKIKKEMQ
>WP_289367456.1
TKIALMIYDWTITSGRAIKQIRKLLHGEYNAKLSINNHMDDDMINCINDIDNQEQLLNRIADVRKDYYRSLTVTDGKPNAQVKFLKGWINRVDDCLKVSV
>WP_301772680.1
CALYDLCVQQHDLSKASHQIAERVATEKPATQIELLKIAVQERAKTANPKWIFDATSRRMGIIQRKPYPHPPVKGEKPMPRDNINFKLLSGKADKNVCGL
>WP_301814064.1
GRGFIQVTGKDDYQSFQSKHNRGSPDDQQDFVKNPDLVASQLEYAVESAFVFWARKNLNSISDNGNVSEVTQIVNGGQNGYDDRRGRYNRVAPLLGLSAE
>WP_301815040.1
FRDDRVALMTYDWTITSGGAVKQIQKMLNSKYGAGVGEDGGLGPNTIKAINAVQDQDQLLQDIAEIRRKYYKMLVDNDSSQVVFLKGWLGRVDDCLQVKL
>WP_301819357.1
CALYDLCVQQHDLSKASHQIAERVATEKPATQIELLKIAVQERAKTANPKWIFDATSRRMGIIQQKPYPHPPVKGEKPMPRDNINFKLLSGKADKNVCGL
>WP_301820143.1
FRDDRVALMTYDWTITSGGAVKQIQKMLNSKYGAGVGEDGGLGPNTIKAINAVQDQDQLLQDIAEIRRKYYKMLVDNDSSQVVFLKGWLGRVDDCLQVKL
>WP_006410441.1
LLHKTVPAYVRMVNKAVKVQLKQTEFDALVSYAYNPGGGWTKVTDMINRGQIPEAMAQISQYVYSGGKVFDGLVKRRKDEVTLYTTGRYEFHGQSIQHKK
>WP_034458314.1
RYSFTDFSQSNQDLGCIALIAGRKALDAVMQGKISEAIHLCRIEWASLPGSPHGQPTANKKMIINKYEGYLTEEKKGTTSLHATSEDMVKFIEDNYPGYL
>WP_035950525.1
AQFTVDAFPGTTKLHPHCQGALLSLVYNRGAQLEDKPGQKSRAHMRNIRAAIENKNLPEVAVQLRAMKVLWEGTGNDGLLKRREKEAVLFEKGMTCDCWR
>WP_042653501.1
YPDYVSRAEVNYERWTTTNEISSANIPNISASDKTQWSSLDVKVKDVVVDLVYQGFTKGPKPMLYGMLNDRDRYAEYIVGNPSLNQYEPGRKRAEYLRGD
>WP_043279776.1
FRDDRVALMTYDWTITSGGAVRQIQKMLNSKYGAGVSEDGGLGPSTIKAINKVQDQDQLLQDIADIRRKYYRMLVDNDSSQAVFLKGWLDRVNDCLQVKL
>WP_048805205.1
NVPESRVSPRVRTLVIAHLRDRANGGASLVGDNLSYANPYALDEATAATRAWVEDVIHQASITGYRYGKGRAVHVHGTTQGLMPVRPKPYEIELPESYNQ
>WP_052813479.1
TPEQEILLFNIIYPNYVDRAISNYDHWTSSEPDRAEWSALDQVIRDVLVDFVYQGFTQGPNPMKAGMRNDKAELIRYIENTPAIRQYEPGRNRARYLRNY
>WP_059875470.1
NVPESRVSPRVRTLVIAHLRDRANGGASLVGDNLSYANPYALDEATAATRAWVEDVIHQASITGYRYGKGRAVHVHGTTQGLMPVRPKPYEIELPESYNQ
>WP_062917164.1
LLKKVVPPYEEMVNHATKVDLEQSEFDALVSYAYNPGGGWSKVTNYINQKDTNSAMTEIKKHVTSGGVTFTGLVKRRDDEVVLYTKGRYEFHGTPIVIKD
>WP_063803409.1
KTALNIYDWTITSGKAIRKIQELLTSEYSKATAHDNRMSTDFVNQINSIEDQEDLVQKIGAVRKQYYAALAYDREGKPNKNQKFLSGWTGRVDRCLNYKG
>WP_063825950.1
KTALNIYDWTITSGKAIRKIQELLTSEYSKATAHDNRMSTDFVNQINSIENQEDLVQKIGAVRKQYYAALAYDREGKPNKNQKFLSGWTGRVDRCLNYKG
>WP_065772094.1
IKIALMLYDWTITSGRAVTQVRKMLHNEYNINLVVSNTMDDDMIHCINAIEDQEQLLSRIAEVRKEYYRSLTITNGEPNTQVRFLTGWINRVNDCLRVNI
>WP_065773255.1
IKIALMLYDWTITSGRAVTQVRKMLHNEYNINLVVSNTMDDDMIHCINAIEDQEQLLSRIAEVRKEYYRSLTITNGEPNTQVRFLTGWINRVNDCLRVNI
>WP_065788498.1
IKIALMLYDWTITSGRAVTQVRKMLHNEYNINLVVSNTMDDDMIHCINAIEDQEQLLSRIAEVRKEYYRSLTITNGEPNTQVRFLTGWINRVNDCLRVNI
>WP_069221623.1
LLHKTVPAYVRMVNKAVKVQLKQTEFDALVSYAYNPGGGWTKVTDMINRGQIPEAMAQISQYVYSGGKVFDGLVKRRKDEVTLYTTGRYEFHGQSIQHKK
>WP_069531219.1
ACNVDSSGNCEKVTTREIGGFLGGMYLGGLIGDAALAGTVLVLGAASAPVVAVASIGAFVVGGSIGGILGATGGKAMGDILYEKVIDIKEWADNTLDEVL
>WP_069531388.1
SAAWFWRYFCPWGNINKFANKNDFLKVTVSVNGGYNHVYERNLALYKLSKLVQCENVDFSKLNFKSFKFENSSILNSRYYKTHINAINKAKNDLRKMRNV
>WP_074538136.1
FKKATSNGRAGIAIHCGHTSGYYKKSLEDIGKLMGTHGCIRVYNNEMKKLGELYSDLKSQGKKIYCYIEDHDGDINDVYKFYDLKRDIKDKSRGARSANQ
>WP_074823326.1
LVQLTWKINYKKFMRLTGIDIVTNPDLCLEINTAVSIMMKGMRDGSFREDHTLERYLGEGKSDYFNARLIINGYRDGIPDRANHFEDYAMLFEKIIKEVM
>WP_076545093.1
NYIAYTRIHNEKNEQDHQDFVKNPDLVTSNLQYGIESAFVWWEINNVNRRILNSYNARTERNITDHVADVSAIVNGGTIGLPERVRLFKSLRGLLNNEPT
>WP_077265414.1
YGIAAVDGNAVGGGKATAYSRGWFTPESAIRGGAEWISRAFVHKKQNTLYKMRWNPAHPASHQYATDVNWPKHISSGMYAICGDYHDYDQELIFDVPVYK
>WP_085898595.1
RYSFSDFSQSNQDLGCIALIAGRKALDAVMQDKISEAIHLCRIEWASLPGSPHGQPTANKKMIMEKYEVYLAEEKLGKTSLHATSEEMTKFIEDNYPEYL
>WP_088923602.1
FRDDRVALMTYDWTITSGGAVRQIQKMLNSKYGAGVSEDGGLGPSTIKAINKVQDQDQLLQDIADIRRKYYRMLVDNDSSQAVFLKGWLDRVNDCLQVKL
>WP_088924802.1
LLHKTVPAYVRMVNKAVKVQLKQTEFDALVSYAYNPGGGWTKVTDMINRGQIPEAMAQISQYVYSGGKVFDGLVKRRKDEVTLYTTGRYEFHGQSIQHKK
>WP_088926002.1
RMFRDFLFDKAGGGKLSAFVKKGTGTIDDAVFGASQEWASIAVPNGYPTNKVKKLPDGTKTRVLSDGTLTYFQNEGSANKASMTSTKKLREILEEIQNSR
>WP_088927660.1
LLHKTVPAYVRMVNKAVKVQLKQTEFDALVSYAYNPGGGWAKVTDMINRGQIPEAMAQISQYVYSGGKVFDGLVKRRKDEVTLYTTGRYEFHGQSIQSQK
>WP_104456560.1
RYSFSDFSQSNQDLGCIALIAGRKALDAVMQDKISEAIHLCRIEWASLPGSPHGQPTANKKMIMEKYEVYLAEEKLGKTSLHATSEEMTKFIEDNYSEYL
>WP_104460142.1
RYSFSDFSQSNQDLGCIALIAGRKALDAVMQDKISEAIHLCRIEWASLPGSPHGQPTANKKMIMEKYEVYLAEEKLGKTSLHATSEEMTKFIEDNYPEYL
>WP_105762765.1
IGTYKQYKEASGVDVVADPDKVQNDPVIAADSSAWYWSSRHINVPADANNARGVTSLINPGMLAFGQRKDTAKRAFAQMNRGSQPCKQEWDSALTVGNGW
>WP_105764521.1
IQLTWKNNYAAYSDHRKIDFVNNPELIAADMENAIDASCWYWRHKGTLSQKYEAKGDINILIDHEKNNVGLITLAVNGGHNGLAERQELFDRIKKEWGLE
>WP_105768204.1
NVPESRVSPRVRTLVIAHLRDRANGGASLVGDNLSYANPYALDEATAATRAWVEDVIHQASITGYRYGKGRAVHVHGTTQGLMPVRPKPYEIELPESYNQ
>WP_105772541.1
AQFTVDAFPGTAKLHPHCQGALLSLVYNRGAQLEDKPGQKSRAHMRNIRAAIENKNLPEVAVQLRAMKVLWEGTGNDGLLKRREKEAVLFEKGMTCDCWR
>WP_105792176.1
LLHKTVPAYVRMVNKAVKVQLKQTEFDALVSYAYNPGGGWTKVTDMINRGQIPEAMAQISQYVYSGGKVFDGLVKRRKDEVTLYTTGRYEFHGQSIQHKK
>WP_105800730.1
RMFRDFLFDKAGGGKLSAFVKKGTGTIDDAVFGASQEWASIAVPNGYPTNKVKKLPDGTKTRVLSDGTLTYFQNEGSANKASMTSTKKLREILEEIQNSR
>WP_105807038.1
LLHKTVPAYVRMVNKAVKVQLKQTEFDALVSYAYNPGGGWTKVTDMINRGQIPEAMAQISQYVYSGGKVFDGLVKRRKDEVTLYTTGRYEFHGQSIQHKK
>WP_105837291.1
IQLTWKNNYAAYSDHRKIDFVNNPELIAADMENAIDASCWYWRHKGTLSQKYEAKGDINILIDHEKNNVGLITLAVNGGHNGLAERQELFDRIKKEWGLE
>WP_105838534.1
QLTFYETYLRCAKAIGFPIDSDPELVARNNRVIIESGLWYWSSVGIGSIADDPATVGDEGVRKVTVPINKKCMALSERQQFHREISSIFNKDFSSGCTDD
>WP_105844329.1
IQLTWKNNYAAYSDHRKIDFVNNPELIAADMENAIDASCWYWRHKGTLSQKYEAKGDINILIDHEKNNVGLITLAVNGGHNGLAERQELFDRIKKEWGLE
>WP_105847937.1
LLHKTVPAYVRMVNKAVKVQLKQTEFDALVSYAYNPGGGWTKVTDMINRGQIPEAMAQISQYVYSGGKVFDGLVKRRKDEVTLYTTGRYEFHGQSIQHKK
>WP_105952845.1
AQFTVDAFPGTTKLHPHCQGALLSLVYNRGAQLEDKPGQKSRTHMRNIRAAIENKNLPEVAVQLRAMKVLWEGTGNDGLLKRREKEAVLFEKGMTCDCWR
>WP_106223737.1
ACNVDSSGNCEKVTTREIGGFLGGMYLGGLIGDAALAGTVLVLGAASAPVVAVASIGAFVVGGSIGGILGATGGKAMGDILYEKVIDIKEWADNTLDEVL
>WP_106224166.1
RGNYRKFTTFHKMYWGEDVDFEKEPDLLATDAKYAVRSGLFFWIYNKLGKKAKSGMNKETSDAISTVVNAFDGNVGFIKRYNNAKKVYIDGVFEGCENES
>WP_106340302.1
CNINGKGQCGVTVSREVGGVIGGLVGGSYGAEAGVAIALTITASAAGPIVAIVVISGAVVGGLIGGTIGGGLGKMSGESMYNIGDMLYQHTIEPLLELVK
>WP_107203740.1
LGTYKQYKMASGIDVADDPSKVENDSFVAADSSAWFWNSHAISTSADANNVRGVTKVINPAMKDFALRKDATKRAFEHLNKGQQPCKHDWESTLTGENGW
>WP_111310303.1
NVPESRVSPRVRTLVIAHLRDRANGGASLVGDNLSYANPYALDEATAATRAWVEDVIHQASITGYRYGKGRAVHVHGTTQGLMPVRPKPYEIELPESYNQ
>WP_111314694.1
NVPESRVSPRVRTLVIAHLRDRANGGASLVGDNLSYANPYALDEATAATRAWVEDVIHQASITGYRYGKGRAVHVHGTTQGLMPVRPKPYEIELPESYNQ
>WP_111360242.1
AQFTVDAFPGATKLHPHCQGALLSLVYNRGAQLEDKPGQKSRTHMRNIRAAIENKNLPEVAVQLRAMKVLWEGTGNDGLLKRREKEAVLFEKGMTCDCWR
>WP_114986926.1
ANIDKYKDLDITSTIDKAQELVNNTELNVLASLWYWIESDKGIKIQRKIIEDDIFWISVYVNGMKKQDKPYYSEKTKEPNHMGKRIERTNIAKHALLGGA
>WP_115631978.1
FGIKAKDDQDYVENWTSEYVNGKKIKIIDEFAAYNSFEESISDRARFLKENKRYASLFTSDDPIKWAKGLQEKGYATNPDYAKNLIAIMKGSYMKSRGLK
>WP_124312408.1
VVDVYPQAINLHPDCQGALLSLVINRGNALSGTTPAKAEKRLEMKQIKEDFDAGKPELIPSRFRSMKRLWENNSSTSGLVTRREKEAVFFEEALKCNCWK
>WP_124337366.1
IIELRQAHGITDFSPVMQDRYCVVILKYRRAALAEIMRGDIHAAIKKCNTEWASLPGSPYGQPTVKLDEVVAEYKKMVDQELAGESDLPMKVGFIADLME
>WP_124339281.1
KRKAFIQYLEGDGDVERAIYAWALEFASAGVRKGKPISSIPKRDKNNKIVMEADGVTPVMLSRVASFEGQSYYAGDGLNTAHILPDDMVRVLEESKQNGK
>WP_124684510.1
LTHYENYKRCGRDIGYPIDESPELVEKDGAVIVESGLWFWKYRRIGRVADNPMISGDVAVKDVTRRINPGYAGLAERQRFKREISLVFREQYSSSRCEDD
>WP_126467909.1
LVQLTWKINYKKFMRLTGIDIVTNPDLCLEINTAVSIMMKGMRDGSFREDHTLERYLGEGKSDYFNARLIINGYRDGIPDRANHFEDYAMLFEKIIKEVM
>WP_126587400.1
MRVALSKSPLGYANPASDFFQSRLGRALVLDHDVNAPANVSRSLKSAIDVLRSRHPGLSLDPYQWGDSRLQYEEELIMIYGPARNMNSPSERYSHLRGLL
>WP_134370608.1
IGVFPGNTQNGVVVAYNKGWFSVDEAIDGGVKWISEKFVNNSKNQQNTLYKMRWNPSNPGTRQYATSINWALIQKTDMKKMFDQFPDANLRFEIPVYKKG
>WP_136039176.1
TGTDNYTDFNKWHEDNKEQWPDDKNISFLDNPDLLFDMKYAVRSAAYFWVKNRLYNIADRGVSKEASFAITKVVNKNTDSYEKRFNNLNFLINKKVFDEN
>WP_138242204.1
KDMWNKCESNSLTNECARSMVRNTSSMIFNYQGGNAITSLSLSLALAPETMGLSLVIGVTGTMLWGYYGSELTNLTGDFVEYVIFDLTFDDAKNKIEELL
>WP_139273136.1
HSHTINDVVWSTAVQQGPGASIIVKAIDGLGIPHEETKAYDEKLIDAIYNERGRKIVGGTSDGQLYYFSKNSIAVQQGVADRFVSEKAKAQGRLKDESGY
>WP_140675571.1
LVHLTWKNNYQKAKDYFGIDFVGSPEEAAGFKNSVPIMIWGMKEGIFTNQKLGTYVNNTTKDYQGARKVINGSDQKVLIASYATKFEAILRATSVAPETR
>WP_146130731.1
SAAWFWRYFCPWGNINKFANKNDFLKVTVSVNGGYNHVYERNLALYKLSKLVQCENVDFSKLNFKSFKFENSSILNSRYYKTHINAINKAKNDLRKMRNV
>WP_148654609.1
LGTYKQYKMASGIDVADDPSKVENDSFVAADSSAWFWNSHAISTSADANNVRGVTKVINPAMKDFALRKDATKRAFEHLNKGQQPCKHDWESTLTGENGW
>WP_150331621.1
IGTYKQYKEASGVDVVADPDKVQNDPVVAADSSAWYWSSRHINTPADANNARGVTSLINPGMQAFEQRKDAAKRAFAQVNRGSQPCKQEWDSALTVGNGW
>WP_155291472.1
MGTYKQYKEASGVDVVADPDKVQNDPVIAADSSAWYWSSRHINVPADANNARGVTSLINPGMLAFGQRKDTAKRAFAQMNRGSQPCKQEWDSALTVGNGW
>WP_155639462.1
IQLTWKNNYAAYSDHRKIDFVNNPELIAADMENAIDASCWYWRHKGTLSQKYEAKGDINILIDHEKNNVGLITLAVNGGHNGLAERQELFDRIKKEWGLE
>WP_155754400.1
IQLTWKSNYAAYSDHRKIDFVNNPELIAADMENAIDASCWYWRHKGTLSQKYEAKGDINILIDHEKNNVGLITLAVNGGHNGLAERQELFDRIKKEWGLE
>WP_155818764.1
QLTFYETYSRCAKAIGFPVDSDPELVARNNRVIIESGLWYWSSVGIGSIADDPATVGDEGVRKVTKPINAKCMALSERQQFHREISSIFNKDFSSGCTDD
>WP_155822117.1
AQFTVDAFPGTTKLHPHCQGALLSLVYNRGAQLEDKPGQKSRAHMRNIRAAIENKNLPEVAVQLRAMKVLWEGTGNDGLLKRREKEAVLFEKGMTCDCWR
>WP_165562475.1
QLTGRHNYEALTSWHNRLAEHWPTDKDLDFTEQPDLLLTMKYATRSAANFWISNRLYELADKGDCPETVDAITRLVNLNTDSYQARRANFEKLWSAQILK
>WP_169857202.1
RASEIDKEVAIKSCSWGKFQVMGEYFARLYKSSDELVEAQNYCALQHLQYFKIFLTKEKNMLEPMRQKNWLTIAKKYNGENQIGYDVNISNAYDQLKANW
>WP_169866202.1
MRVALSKSPLGYANPASDFFQSRLGRALVLDHDVNAPANVSRSLKSAIDVLRSRHPGLSLDPYQWGDSHLQYEEELIMIYGPARNMNSPSERYSHLRGLL
>WP_169884985.1
MRVALSKSPLGYANPASDFFQSRLGRALVLDHDVNAPANVSRSLKSAIDVLRSRHPGLSLDPYQWGDSRLQYEEELIMIYGPARNMNSPSERYSHLRGLL
>WP_175848594.1
IQLTWKNNYAAYSDHRKIDFVNNPELIAADMENAIDASCWYWRHKGTLSQKYEAKGDINILIDHEKNNVGLITLAVNGGHNGLAERQELFDRIKKEWGLE
>WP_176054589.1
LGTYKQYKMASGIDVADDPSKVENDSFVAADSSAWFWNSHAISTSADANNVRGVTKVINPAMKDFALRKDATKRAFEHLNKGQQPCKHDWESTLTGENGW
>WP_176284422.1
GDVAFLLGVEGNIKDMWGACDSNDLTEECTRSITKNYTSMALNYKVGEGIVMASFGLAPYSMGLSLVVGIGGTMLWGYYGGTLTDKVGDKIEYLIFDLNK
>WP_176848848.1
LIQLTWKNTYKEYSKFTGNDYVNNYECVSKDMEVAIDSSCWFWRHRGGYYKKYNAKGDINILINKEPYNVALISKAVNGGNRGLSERIQHFNSLRKELKL
>WP_177322588.1
AQFTVDAFPGTAKLHPHCQGALLSLVYNRGAQLEDKPGQKSRAHMRNIRAAIENKNLPEVAVQLRAMKVLWEGTGNDGLLKRREKEAVLFEKGMTCDCWR
>WP_182774218.1
VHLTWKNNYRKFSNIMGVDFVGDPDAAGRFEYAVPIMIIGMKSGLFTGSKISAHINSGAINYRSARRVINGLDEADLIAFYASKMQAILSKTSRLSEDFH
>WP_197573956.1
ACNVDSSGNCEKVTTREIGGFLGGMYLGGLIGDAALAGTVLVLGAASAPVVAVASIGAFVVGGSIGGILGATGGKAMGDILYEKVIDIKEWADNTLDEVL
>WP_197673582.1
YRGRGMVHLTWKNNYKSASDYLGVDFVANPDLAAQYKYAVPIMIWGMEKGVFTGKKLSDYINDNKCDYNGARRIINGQDQKELIASYANKFEQILKETVK
>WP_197969163.1
TGKDAYISFSNKHNQMNRDDIQDFSANPQLLIDHIEYGVESAFVFWIQKTNRQGFHLNEIAKNASVEVVTQIVNGGQNGYSDRLARFNRVAPLLDVSLEG
>WP_200031959.1
HDNYARYKETSNIDVVADPLKVEADRHVATDSSAWYWANHAISQASDSNNVKAVTKKINPALKDFGRRKAAAKLAFSIINQGRMPCSQDWSSTMTGENGW
>WP_200290377.1
HLTWKKNYRKAQEHFDFDFVSQPDKAAEPEHSVPIMIWGMKEGIFTGKKLSDYISSAGVDYVEARRIINGSDQQQLIAGYARKFESILRKTSSAKEIFAP
>WP_200629518.1
QLTGRQNYEALTSWHNRLAEHWPTDKDLDFTEQPDLLLIMKYATRSAANFWISNRLYELADKGDCSETVDAITRLVNLNTDSYQARRANFEKLWSAQILK
>WP_203409596.1
EHITAEHEFEMIKSIIQLRNKSSMTTPAKRAAFIVLCVQGFDANDDVAKACGYASRDDVVKKAEDKEAGQHKYGFLGRPPIIKKAAEEKKEAPAPVAAGG
>WP_205884900.1
QLRTYCALYDLCVQQNHLAKAEQLIRTEFPSANITTQKELLIFVCKKRAEKASEAYRADAFSRRMGIIQGQKYTATMSGNTATRENGNYGIIVEGDICEL
>WP_212164776.1
IGTYKQYKEASGVDVVADPDKVQNDPVIAADSSAWYWSSRHINVPADANNARGVTSLINPGMLAFGQRKDTAKRAFAQMNRGSQPCKQEWDSALTVGNGW
>WP_212512710.1
LEIFSGDLSEFENSVARDVKIDLSQNEFDAFVSLLFNTGANFLSPILGKAPKLRQHIADRNYEGITKEFLDITNGGEKGLVKRRKAENNMFLNNVYDSTH
>WP_213151667.1
QLTGRQNYEALTSWHNRLAEHWPTDKDLDFTEQPDLLLIMKYATRSAANFWISNRLYELADKGDCSETVDAITRLVNLNTDSYQARRANFEKLWSAQILK
>WP_217087397.1
AQFTVDAFPGTTKLHPHCQGALLSLVYNRGAQLEDKPGQKSRTHMRNIRAAIENKNLPEVAVQLRAMKVLWEGTGNDGLLKRREKEAVLFEKGMTCDCWR
>WP_217098535.1
IGTYKQYKEASGVDVVADPDKVQNDPVIAADSSAWYWSSRHINVPADANNARGVTSLINPGMLAFGQRKDTAKRAFAQMNRGSQPCKQEWDSALTVGNGW
>WP_217098770.1
AQFTVDAFPGTTKLHPHCQGALLSLVYNRGAQLEDKPGQKSRAHMRNIRAAIENKNLPEVAVQLRAMKVLWEGTGNDGLLKRREKEAVLFEKGMTCDCWR
>WP_217110696.1
AQFTVDAFPGTTKLHPHCQGALLSLVYNRGAQLEDKPGQKSRAHMRNIRAAIENKNLPEVAVQLRAMKVLWEGTGNDGLLKRREKEAVLFEKGMTCDCWR
>WP_217111681.1
IQLTWKNNYAAYSDHRKIDFVNNPELIAADMENAIDASCWYWRHKGTLSQKYEAKGDINILIDHEKNNVGLITLAVNGGHNGLAERQELFDRIKKEWGLE
>WP_217117141.1
IQLTWKNNYAAYSDHRKIDFVNNPELIAADMENAIDASCWYWRHKGTLSQKYEAKGDINILIDHEKNNVGLITLAVNGGHNGLAERQELFDRIKKEWGLE
>WP_217119370.1
LLHKTVPAYVRMVNKAVKVQLKQTEFDALVSYAYNPGGGWTKVTDMINRGQIPEAMAQISQYVYSGGKVFDGLVKRRKDEVTLYTTGRYEFHGQSIQHKK
>WP_217123979.1
RMFRDFLFDKAGGGKLSAFVKKGTGTIDDAVFGASQEWASIAVPNGYPTNKVKKLPDGTKTRVLSDGTLTYFQNEGSANKASMTSTKKLREILEEIQNSR
>WP_218137597.1
YRGRGMVHLTWKNNYKSASDYLGVDFVANPDLAAQYKYAVPIMIWGMEKGVFTGKKLSDYINDNKCDYNGARRIINGQDQKELIASYANKFEQILKETVK
>WP_220453795.1
KAYRLSASDALKSASWGRFQIMGRYFSNAGYSSVEDFVRDINRSEKNHLKAFVSFIRADSVLSSAIVKKDWLRFALRYNGPAQDGYDEKMRLNYNELKGI
>WP_223505688.1
GRGIIQITGKSGYKSFQNEHNLRTPDDQRDFIRNPELLSENVGYGIESGFAFWSINRINSISESGSVQDVTQVVNGGQNGYCDRLSRYNRVALILGLPTE
>WP_223505792.1
RELGEKLAYDPWRGRGLIQVTFEANYRDYEAYSGEDVTSNSASMSKLERAPHAILSAAWFYTKQASLMAASDADDFIWIVRKINGDSMATIIGCHILIAR
>WP_224030891.1
GYSYQIKDYLQSPLGRATVLDQDVNAPGATANSMKASLDRFFQNNPHVSRNPNEWGANRRAYETSILQDYGPSRFMAQVNGQSVAPGRYDHLVQALGMPN
>WP_224101798.1
LLKKVVPPYEEMVNHATKVDLEQSEFDALVSYAYNPGGGWSKVTNYINQKDTNSAMTEIKKHVTSGGVTFTGLVKRRDDEVVLYTKGRYEFHGTPIVIKD
>WP_227244386.1
TAYPYRIEEYFQSDLGRATVLDESVNRPGHVSDDVATSLDHLYATYPTAPRNPGDWGQNRKTLERALVDHYGATRRMASPGGVSVAPGRYQSLKATLGET
>WP_227746017.1
GLKQLTGRYNYSQFTTLYPQVWGGENLDFISNPELLEEPKYAARSAVFFWLKNKLYEIADKGDAPEFVNAITAKINLHTDSYGDRRTQFTRIWTNEKIFR
>WP_230943091.1
LHIAIAKKPRGYSNSASDFFLSRLGRALVLDQDVNAPGNVTTDLGASIDTLRARHARLSADPTQWGENRSQYEAELIQIYGPSRHMNSAVERYNQLRGRL
>WP_230948677.1
LTNVEQLDYVKKYFLPRQGQLHTLEDVYCMIFYPLAIGKPNDYIIAHKKKLNKKGEEVDDPIYTQNAGFDTEKVGYITKYQISSKLREKYAKGMSAGYFG
>WP_230955667.1
HGPAPYYGWTPDFYSEPPIGTWAAFEGAGLSGVGGNAQVTDRKKVFVVVSSVRVGMEFKAKYIVHYNGNYARWFSTDVNAQAIYRKTLESITPKIVNSFK
>WP_231132731.1
RNQHHRSSVEQIPVSLISQRVNDLVDSYLRDRANGEPSSVGTNLNYANPNYSDAVNLPWINALSGPRYGKGTAMHYHGTTPALEPYRPEPFSIVLIEGDD
>WP_231136775.1
RNQHHRSSVEQIPVSLISQRVNDLVDSYLRDRANGEPSSVGTNLNYANPNYSDAVNLPWINALSGPRYGKGTAMHYHGTTPALEPYRPKPFSIVLIEGDD
>WP_231568153.1
AEHLNEKYLDEHFSFEISGIYNNKVYALGWGLWHDPGSSQRGPVKSKEEALTGYRRAKDLIALSPFPHEGRAGRKKIYGIERRNVAAFVDRRITELESSI
>WP_231568206.1
GRGMIQLTGKDGYRFFTNKHNEMNPDDKRDFVEQPDLVISDTEYGVESAFSFWVSKGLNKTARELSVQEVTQIVNGGQNGYSDRLQRFNAVAPLLRVDKE
>WP_231990951.1
QYQLFVPIYEFMKSEVIRISDKSDAINLYGRLNWDSTNPKIQDMAIDLIYRGDYTGDSRALIQRHMTDNNLSAFSGVIGDRSKWGNVPEDRFNRRVDYLR
>WP_232078706.1
RNQHHRSSVEQIPVSLISQRVNDLVDSYLRDRANGEPSSVGTNLNYANPNYSDAVNLPWINALSGPRYGKGTAMHYHGTTPALEPYRPEPFSIVLIEGDD
>WP_232078714.1
FRDDRVALMTYDWTITSGGAVRQVQKMLNSKYGAGVSEDGGLGPSTIKAINEVQDQDQLLQDIADIRRKYYKMLVDNDSSQAVFLKGWLDRVNDCLQVKL
>WP_232887358.1
TGKDAYQSFTNTHNQMNSSDIKDFVNNPDLITSRLEYGVESAFSFWVKKTNRAGEHLNTIAKSGSVSDVTQMVNGGANGYDDRKKRYNNVAPLLGLSLES
>WP_232887461.1
RTLRAEHMMKLNVNGEYTFTESEVYKSKRGALAWGLWHDPGTNKDGMTKNESQSLVGYKRFQNILSTNPFTQSELRNKWYGIRVRDLEDYVNNRVNQLDV
>WP_233592665.1
NGYTDRLKYFKTAVSVLKADHLSSKMTDGVFSFEDSEIYNYRVYAYSWGRYHDPLQVRVVGTGKDKTEALKAYRRALTLYQSKNDTRKVDIINEKIDALC
>WP_233625823.1
FRDDRVALMTYDWTITSGGAVRQVQKMLNSKYGAGVSEDGGLGPSTIKAINEVQDQDQLLQDIADIRRKYYKMLVDNDSSQAVFLKGWLDRVNDCLQVKL
>WP_237031182.1
FCERDITSEDLYQIIKELRASDGINENQIFNSKSSILNHGDRNIEIFTKYLNECFEKYQINTCIRKIHFLSQVFHETDRFRTTIEYNARKNDMHHMLVEG
>WP_237031760.1
TGTDNYTDFNKWHEDNKEQWPDDKNISFLDNPDLLFDMKYAVRSAAYFWVKNRLYNIADRGVSKEASFAITKVVNKNTDSYEKRFNNLNFLINKKVFDEN
>WP_237033854.1
SNIKDMWESCDSNDLTEECARSMTRNGASMFANYNIGNGIVMISVYLVPYTMGISLAVGVGGTMLWGYYGGTLTDKFGEYFEYLTFDLPNEITKIVKEVL
>WP_237041763.1
FDSTLEYSSGRNYDPDKRSDAFSNGNTKIGDGPKFRGRGLIQLTWKNTYKEYSKFTGNDYVNNYECVSKDMEVAIDSSCWFWRHRGGYYKNIMQKVILIF
>WP_237146337.1
HLTWKKNYRKAQEHFDFDFVSQPDKAAEPEHSVPIMIWGMKEGIFTGKKLSDYISSAGVDYVEARRIINDSDQQQLIAGYARKFESILRKTSSAKEIFAP
>WP_241767155.1
YNRLEADVKRICQKPDTIRVYHPNPNTTPEQAWNDIPEKIKELLVDLRYRGDYTSYARSLIQRYAYSGDLSSFGQMLSNRTQWLNVPQDRFLRRVRFYEN
>WP_241939441.1
DVRYHSHTLNDVVWSTSVQHGPENNVIINAIKSLGGTASETRDYDRNLIIAIYTERGKKKTDGNLVYFSRNLPEVQTGVSARFVSEKSEALGRLDNEVGY
>WP_241939903.1
IQLTWKKNYRLFSEYSGGGFVANPELIAENMENTIKASAWFWRNNGGITEKFNARGDINVLIDNDKNNVRLITKAVNGGDNGLAERQRYFNEIKKTWSLE
>WP_243428349.1
PSFINYLEGTGSVEDAIYDWAKEFASAGVRKGNSISPKKIPVLDDNGLPVYENGKKKYILVPRTAQIEGESYYAGDGFNKAHLLPDEMVRALEESKNEFQ
>WP_244104632.1
GLKDCAKLNREGVYKFEESRAFNEKRASFGWGHWHDPGSSAAGTIKDKDEAIKGYRRYLDLDDAAGKPVDKHGKPKDQNWYHVTVVRPRAEARLAALMAS
>WP_244122402.1
LTNVEQLDYVKKYFLPRQGQLHTLEDVYCMIFYPLAIGKPNDYIIAHKKKLNKKGEEVDDPIYTQNAGFDTEKVGYITKYQISSKLREKYAKGMSAGYFG
>WP_244130945.1
FRDDRVALMTYDWTITSGGAVRQVQKMLNSKYGAGVSEDGGLGPSTIKAINEVQDQDQLLQDIADIRRKYYKMLVDNDSSQAVFLKGWLDRVNDCLQVKL
>WP_244138618.1
HGPAPYYGWTPDFYSEPPIGTWAAFEGAGLSGVGGNAQVTDRKKVFVVVSSVRVGMEFKAKYIVHYNGNYARWFSTDANAQAIYRKTLESITPKIVNSFK
>WP_244143577.1
GLKDCAKLNREGVYKFEESRAFNEKRASFGWGHWHDPGSSAAGTIKDKDEAIKGYRRYLDLDDAAGKPVDKHGKPKDQNWYHVTVVRPRAEARLAALMAS
>WP_244253708.1
GLKDCAKLNREGVYKFEESRAFNEKRASFGWGHWHDPGSSAAGTIKDKDEAIKGYRRYLDLDDAAGKPVDKHGKPKDQNWYHVTVVRPRAEARLAALMAS
>WP_244463040.1
RGLLHLTHAENYRLCALATGLNIYSNPELVESDMSSIVLSGFWFWSSNNLGSIADSNVNHLDKVKKITKIINPGLKGLEERVEFTAEARELHVRLFGECN
>WP_245006791.1
RGRGLSQITWKANYEKFSAALGIDFTNNPDLALELEYATRIMIGGMKGGVFKAGETLAAHLSPGNKNYVTARRIINGTDKKNVIAFYAQKFENLLERIKN
>WP_249169094.1
LTNVEQLDYVKKYFLPRQGQLHTLEDVYCMIFYPLAIGKPNDYIIAHKKRLNKKGEEVDDPIYTQNAGFDTEKVGYIKKYQISSKLREKYAKGMSAGYFG
>WP_249170468.1
LTNVEQLDYVKKYFLPRQGQLHTLEDVYCMIFYPLAIGKPNDYIIAHKKKLNKKGEEVDDPIYTQNAGFDTEKVGYITKYQISSKLREKYAKGMSAGYFG
>WP_249177831.1
GLKDCAKLNRDGVYKFEESRAFNEKRAAFGWGHWHDPGSSAAGTTKDKDEAIKGYRRYLDLDDAAGKPVDKHGKPKDQNWYHITIVRPRAEARLAALMAS
>WP_249345310.1
TPEQEILLFNIIYPNYVDRAISNYDHWTSSEPDRAEWSALDQVIRDVLVDFVYQGFTQGPNPMKAGMRNDKAELIRYIENTPAIRQYEPGRNRARYLRNY
>WP_249485475.1
GLKDCAKLNREGVYKFEESRAFNEKRASFGWGHWHDPGSSAAGTIKDKDEAIKGYRRYLDLDDAAGKPVDKHGKPKDQNWYHVTVVRPRAEARLAALMAS
>WP_249487060.1
LTNVEQLDYVKKYFLPRQGQLHTLEDVYCMIFYPLAIGKPNDYIIAHKKKLNKKGEEVDDPIYTQNAGFDTEKVGYITKYQISSKLREKYAKGMSAGYFG
>WP_253546053.1
LLHLTHYTNYHACAQAIGVSIDANPELVESNTKVIIESGLWFWKTNNIGPIADNGSLSMDQKIRAVTKVINPAFKGLAERDSFTKDIANIFEELYGACPV
>WP_254211988.1
HGPAPYYGWTPDFYSEPPIGTWAAFEGAGLSGVGGNAQVTDRKKVFVVVSSVRVGMEFKAKYIVHYNGNYARWFSTDANAQAIYRKTLESITPKIVNSFK
>WP_254215571.1
FRDDRVALMTYDWTITSGGAVRQIQKMLNSKYGAGVSEDGGLGPSTIKAINKVQDQDQLLQDIADIRRKYYRMLVDNDSSQAVFLKGWLDRVNDCLQVKL
>WP_254215623.1
GLKDCAKLNREGVYKFEESRAFNEKRASFGWGHWHDPGSSAAGTIKDKDEAIKGYRRYLDLDDAAGKPVDKHGKPKDQNWYHVTVVRPRAEARLAALMAS
>WP_254218415.1
LHIAIAKKPRGYSNSASDFFLSRLGRALVLDQDVNAPGNVTTDLGASIDTLRARHARLSADPTQWGENRSQYEAELIQIYGPSRHMNSAVERYNQLRGRL
>WP_254225210.1
HGPAPYYGWTPDFYSEPPIGTWAAFEGAGLSGVGGNAQVTDRKKVFVVVSSVRVGMEFKAKYIVHYNGNYARWFSTDVNAQAIYRKTLESITPKIVNSFK
>WP_257289329.1
RWALEAGGMKTWGVAKIDQRPNSAKDYGPFLLHKGFKEVPDGNYQIGDISVIQNLSAEKPHGHIAMWNGENWVSDFVQSTLYPGDAYRKAEPNYKIYRWE
>WP_258170977.1
FRDDRVALMTYDWTITSGGAVRQIQKMLNSKYGAGVSEDGGLGPSTIKAINKVQDQDQLLQDIADIRRKYYRMLVDNDSSQAVFLKGWLDRVNDCLQVKL
>WP_258178853.1
GLKDCAKLNREGVYKFEESRAFNEKRASFGWGHWHDPGSSAAGTIKDKDEAIKGYRRYLDLDDAAGKPVDKHGKPKDQNWYHVTVVRPRAEARLAALMAS
>WP_258179130.1
LTNVEQLDYVKKYFLPRQGQLHTLEDVYCMIFYPLAIGKPNDYIIAHKKKLNKKGEEVDDPIYTQNAGFDTEKVGYITKYQISSKLREKYAKGMSAGYFG
>WP_258179252.1
LTNVEQLDYVKKYFLPRQGQLHTLEDVYCMIFYPLAIGKPNDYIIAHKKKLNKKGEEVDDPIYTQNAGFDTEKVGYITKYQISSKLREKYAKGMSAGYFG
>WP_258179852.1
RNQHHRSSVEQIPVSLISQRVNDLVDSYLRDRANGEPSSVGTNLNYANPNYSDAVNLPWINALSGPRYGKGTAMHYHGTTPALEPYRPEPFSIVLIEGDD
>WP_258181594.1
GLKDCAKLNREGVYKFEESRAFNEKRASFGWGHWHDPGSSAAGTIKDKDEAIKGYRRYLDLDDAAGKPVDKHGKPKDQNWYHVTVVRPRAEARLAALMAS
>WP_258378607.1
WSSDFFSQHPEYQPTGIWSKKEGRGLSGQGGNSQVTDKPKQFVVFDSVESSMECIVYYINKHGGNYARWYSTQDSAQKLYREECGAIKPRFTNEFSEVKS
>WP_259493843.1
RYSFSDFSQSNQDLGCIALIAGRKALDAVMQDKISEAIHLCRIEWASLPGSPHGQPTANKKMIMEKYEVYLAEEKLGKTSLHATSEEMTKFIEDNYPEYL
>WP_259614505.1
WSSDFFSQHPEYQPTGIWSKKEGRGLSGQGGNSQVTDKPKQFVVFDSVESSMEYIVYYINKHGGNYARWYSTQDSAQKLYREECGAIKPRFTNEFSEVKS
>WP_260609651.1
LVQLTWKISYEKFKSITGTDIVTSPDLCLEIGTAVSIMMKGMKEGSFRAGHTLEAYLGTGKKDYFNARLIINGYRHGIPDKADEFKDYAELFEVIINETI
>WP_261640578.1
DVNSLYDEATQDRIFEEYLITVKRPAIIAFLEGNGSVEDAIYDWAQEFSSAGVRKGNAISKGRIAQEEGVSYYSGDGLNHAHLAPVQMINILRESKNDAD
>WP_261640624.1
KPIINYLEGNGSVEDAAYAWALEFASAGVQKAREISRDPNEYERDADGHIKIDANYKKIHKRRWAKEDGVSYYSGDGLNKAHIMPDEMIKKLEESKNADR
>WP_261653466.1
DVNSLYDEATQDRIFEEYLITVKRPAIIAFLEGNGSVEDAIYDWAQEFSSAGVRKGNAISKGRIAQEEGVSYYSGDGLNHAHLAPVQMINILRESKNDAD
>WP_261665556.1
DVNSLYDEATQDRIFEEYLITVKRPAIIAFLEGNGSVEDAIYDWAQEFSSAGVRKGNAISKGRIAQEEGVSYYSGDGLNHAHLAPVQMINILRESKNDAD
>WP_261665557.1
KPIINYLEGNGSVEDAAYAWALEFASAGVQKAREISRDPNEYERDADGHIKIDANYKKIHKRRWAKEDGVSYYSGDGLNKAHIMPDEMIKKLEESKNADR
>WP_261666545.1
DVNSLYDEATQDRIFEEYLITVKRPAIIAFLEGNGSVEDAIYDWAQEFSSAGVRKGNAISKGRIAQEEGVSYYSGDGLNHAHLAPVQMINILRESKNDAD
>WP_261754307.1
SLRAQRILFEIVIYPRYEAATRQQYNLSVMSGGMSWEQLDARVRDIAVDLTYQQGSIWNRQIPYIRQNNREALAMYIQETPELAQYEGGRNRARYLRGGD
>WP_261754510.1
MRVALSKSPLGYANPASDFFQSRLGRALVLDHDVNAPANVSRSLKSAIDVLRSRHPGLSLDPYQWGDSHLQYEEELIMIYGPARNMNSPSERYSHLRGLL
>WP_261822149.1
ANIDKYKDLDITSTIDKAQELVNNTELNVLASLWYWIESDKGIKIQRKIIEDDIFWISVYVNGMKKQDKPYYSEKTKEPNHMGKRIERTNIAKHALLGGA
>WP_267432425.1
FRGRGLIQVTGYGKYHGFMVDYSNYWGGDVPDTVTHAEMVNEMPYAIRSALWFWLHYEVYTADHGNGLVDVRKVTKKVNGGDMGLAERQSAYELCEKVFL
>WP_267436023.1
FRGRGLIQVTGYGKYHGFMVDYSNYWGGDVPDTVTHAEMVNEMPYAIRSALWFWLHYEVYTADHGNGLVDVRKVTKKVNGGDMGLAERQSAYELCEKVFL
>WP_269262957.1
HLTWKKNYRKAQEHFDFDFVSQPDKAAEPEHSVPIMIWGMKEGIFTGKKLSDYISSAGVDYVEARRIINGSDQQQLIAGYARKFESILRKTSSAKEIFAP
>WP_275959561.1
MRVALSKSPLGYANPASDFFQSRLGRALVLDHDVNAPANVSRSLKSAIDVLRSRHPGLSLDPYQWGDSRLQYEEELIMIYGPVRNMNSPSERYSHLRGLL
>WP_282116359.1
EIMQDRIFEEYLIDKKRPQIIAYLEGNGSVQDAMHAAAKEWASIGVEKGKKISSIKVNGVYIDRVAKGGESYYSGDGLNKAHITPEKIKKALIDSKNENK
>WP_285111341.1
MKQLTFKNNYRSFTNYHERIWGEHVDFESNPDLLVEPVYAARSALYFWDQNNLFSRADNGISRTVSDSITRVVNLYDNHYDDRHNNLMRFLHEGVFDGIF
>WP_301556086.1
MRVALSKSPLGYANPASDFFQSRLGRALVLDHDVNAPANVSRSLKSAIDVLRSRHPGLSLDPYQWGDSRLQYEEELIMIYGPARNMNSPSERYSHLRGLL
>WP_006397359.1
RMFRDYLFNKAGGGRLSAFVKHGKGTIDDAVFSASQEWASIAVPKGYPTNKVIKHPDGTKEKLLSDGTLTYFQNEGAANKASMTSTGKLREILEEIQNSR
>WP_006478882.1
YRGRGLVQITWKKKYETFAGILNLPLVSEPDLACEWDVALKIMVIGMREGVFTGFSLSDFINKSKVDYLSARRIINGVDKAKIFAEYAKQFEELLKDSRS
>WP_006481774.1
RMFRDYLFNKAGGGRLSAFVKHGKGTIDDAVFSASQEWASIAVPKGYPTNKVIKHPDGTKEKLLSDGTLTYFQNEGAANKASMTSTGKLREILEEIQNSR
>WP_023476485.1
IQLTWKNNYAAYSDHRKIDFVTNPELIAADMENAIDASCWYWRHKGALSEKYEAKGDINILIDHEKNNVRLITLAVNGGHNGLPERQELFDRIKKEWGLV
>WP_040140375.1
YRGRGYVQVTWKNNYRAIGAEIGVDLVREPDRMLEPEIAAWATVYGMERGIFTGKRLSDYVNGEGQDYVNARRIINGLDQADTIASFAIRFKSILEAAKC
>WP_045566757.1
PYNACDAGGYFWVSKQRHRIDSATGRLVPLGELSINYWADKEIRADLGNEQSQNAFSDVTRCVNTAQDQLENRRMYFRHAYSYLSDMVGSFPSDFHPLRD
>WP_059481091.1
CLKLNVDGVYRFEDSKAYNEKRASCAWGMWNDPGLTKSGIGKKSAAEALKGYGRYLELDDAAGKPVDKNGNPKDQGWYGLPAKKPVRPFVENRWKVLSES
>WP_059615624.1
TKSDIENGRYVDAMTSEVFNGKEVRLSQPFRKFENFTEAFDFHGKLLATGRAYAGARAKLPDPYEFARALTGHYATDPIYDKKLIDRFIKPYNLTQYDTP
>WP_059641158.1
TKSDIENGRYVDAMTSEVFSGKEVRLSQPFRKFENFTEAFDFHGKLLATGRAYAGARAKLPDPYEFARALTGHYATDPIYDKKLIDKFIKPYNLTQYDTP
>WP_059659572.1
ARKDNRTSVEQIPVSRISKRVSDLVDSYLRDRENGEPSSVGTNLNYANPYYSDAVNLPWINALSGPRYGKGTAIHYHGTTPGLEPYRPEPYSIVVVGGDE
>WP_059661785.1
TKSDIENGRYVDAMTSEVFSGKEVRLSQPFRKFENFTEAFDFHGKLLATGRAYAGARAKLPDPYEFARALTGHYATDPIYDKKLIDKFIKPYNLTQYDTP
>WP_059716586.1
ARKDNRTSVEQIPVSRISKRVSDLVDSYLRDRENGEPSSVGTHLNYANPYYSDAVNLPWINALSGPRYGKGTAIHYHGTTPGLEPYRPEPYSIVVVGGGE
>WP_059733812.1
ARKDNRTSVEQIPVSRISKRVSDLVDSYLRDRENGEPSSVGTNLNYANPYYSDAVNLPWINALSGPRYGKGTAIHYHGTTPGLEPYRPEPYSIVVVGGGE
>WP_059766928.1
TKSDIENGRYVDAMTSEVFSGKEVRLSQPFRKFENFTEAFDFHGKLLATGRAYAGARAKLPDPYEFARALTGHYATDPIYDKKLIDKFIKPYNLTQYDTP
>WP_059776867.1
ARKDNRTSVEQIPVSRISKRVSDLVDSYLRDRENGEPSSVGTNLNYANPYYSDAVNLPWINALSGPRYGKGTAIHYHGTTPGLEPYRPEPYSIVVVGGGE
>WP_059786751.1
TKSDIENGRYVDAMTSEVFSGKEVRLSQPFRKFENFTEEFDFHGKLLATGRAYAGARAKLPDPYEFARALTGHYATDPIYDKKLIDKFIKPYNLTQYDTP
>WP_059795755.1
TKSDIENGRYVDAMTSEVFSGKEVRLSQPFRKFENFTEAFDFHGKLLATGRAYAGARAKLPDPYEFARALTGHYATDPIYDKKLIDKFIKPYNLTQYDTP
>WP_059812272.1
CLKLNVDGVYRFEDSKAYNEKRASCAWGMWNDPGLTKSGIGKKSAAEALKGYGRYLELDDAAGKPVDKNGNPKDQGWYGLPAKKPVRPFVENRWKVLSES
>WP_059833300.1
CLKLNVDGVYRFEDSKAYNEKRASCAWGMWNDPGLTKSGIGKKSAAEALKGYGRYLELDDAAGKPVDKNGNPKDQGWYGLPAKKPVRPFVENRWKVLSES
>WP_059841067.1
GRGFIQVTGKDGYQSFQNEHNRRSPDDQQDFVKNPEIVASRLEYAVESAFVFWARNNLNSISDSGRVFDVTQIVNGGQIGYDDRRDRYNSVAPLLGLSVE
>WP_059846781.1
HLTHYETYKRCAEAIDYPIDSQPELVENNPRVIIETGLWFWSDRGIGLIADNPTITGDDGVKKVTYPINPGYKGLSERQQFKREISIIFNEDFSSGCVDD
>WP_059871418.1
HLTHYETYKRCAEAIDYPIDSQPELVENNPRVIIETGLWFWSDRGIGLIADNPTITGDDGVKKVTYPINPGYKGLSERQQFKREISIIFNEDFSSGCVDD
>WP_059910752.1
HLTHYETYKRCAEAIDYPIDSQPELVENNPRVIIETGLWFWSDRGIGLIADNPTITGDDGVKKVTYPINPGYKGLSERQQFKREISIIFNEDFSSGCVDD
>WP_059933713.1
CLKLNVDGVYRFEDSKAYNEKRASCAWGMWNDPGLTKSGIGKKSAAEALKGYGRYLELDDAAGKPVDKNGNPKDQGWYGLPAKKPVRPFVENRWKVLSES
>WP_059939326.1
HLTHYETYKRCAEAIDYPIDSQPELVENNPRVIIETGLWFWSDRGIGLIADNPTITGDDGVKKVTYPINPGYKGLSERQQFKREISIIFNEDFSSGCVDD
>WP_059967193.1
CLKLNRDGVYRFEDSKAYNEKRASCAWGMWNDPGLTKNGIGRKSATEALKGYGRYLELDDAEGKPVDKNGSPKDQGWYGLPAKKSVRPFVENRWKVLSES
>WP_059981406.1
GRGFIQVTGKDGYRSFQNEHNRRSPDDQQDFVKDPDLVASRLEYAVESAFVFWARNNLNSTSDNGTVADVTQIVNGGQTGYDDRRGRYNKVAPLLGLTVE
>WP_060003836.1
FTKWHKENADAWPKEATADFEADPESVEQVKYAVRSACFFWVAHSLYSRADQGDAQDVVDSISKVINPGLFKGKPNRMKVESIGGRRGNFAEIHKWGGLA
>WP_060011157.1
HLTHYETYKRCAEAIDYPIDSQPELVENNPRVIIETGLWFWRDRGIGLIADNPTITGDDGVKKVTYPINSGYKGLSERQQFKREISIIFNEDFSSGCVDD
>WP_060024778.1
HLTHYETYKRCAEAIDYPIDSQPELVENNPRVIIETGLWFWSDRGIGLIADNPTITGDDGVKKVTYPINPGYKGLSERQQFKREISIIFNEDFSSGCVDD
>WP_060038842.1
ARKDNRTSVEQIPVSRISKRVSDLVDSYLRDRENGEPSSVGTNLNYANPYYSDAVNLPWINALSGPRYGKGTAIHYHGTTPGLEPYRPEPYSIVVVGGGE
>WP_060062503.1
CLKLNVDGVYRFEDSKAYNEKRASCAWGMWNDPGLTKSGIGKKSAAEALKGYGRYLELDDAAGKPVDKNGNPKDQGWYGLPAKKPVRPFVENRWKVLSES
>WP_060066495.1
TKSDIENGRYVDAMTSEVFSGKEVRLSQPFRKFENFTEAFDFHGKLLATGRAYAGARAKLPDPYEFARALTGHYATDPIYDKKLIDKFIKPYNLTQYDTP
>WP_060069451.1
GRGFIQVTGKDGYQSFQNEHNRRSPDDQQDFVKNPEIVASRLEYAVESAFVFWARNNLNSISDSGRVFDVTQIVNGGQIGYDDRRDRYNRVAPLLGLSVE
>WP_060098902.1
CLKLNVDGVYRFEDSKAYNEKRASCAWGMWNDPGLTKSGIGKKSAAEALKGYGRYLELDDAAGKPVDKNGNPKDQGWYGLPAKKPVRPFVENRWKVLSES
>WP_060304511.1
CLKLNRDGVYRFEDSKAYNEKRASCAWGMWNDPGLTKNGIGRKSATEALKGYGRYLELDDAEGKPVDKNGNPKDQGWYGLPAKKSVRPFVENRWKVLSES
>WP_060307800.1
HLTHYETYKRCAEAIDYPIDSQPELVENNPRVIIETGLWFWSDRGIGLIADNPTTIGDDGVKKVTYPINSGYKGLSERQQFKREISIIFNEDFSSGCVDD
>WP_060378223.1
TKSDIENGRYVDAMTSEVLNGKEVRLSQPFRKFENFTEAFDFHGKLLATGRAYAGARAKLPDPYEFARALTGHYATDPIYDKKLIDKFIKPYNLTQYDTP
>WP_063906348.1
FTKWHKENADAWPKEATADFEADPESVEQVKYAVRSACFFWVAHSLYSRADQGDAQDVVDSISKVINPGLFKGKPNRMKAESIGGRRGNFAEIHKWGGLA
>WP_063909659.1
FTKWHKENADAWPKEATADFEADPESVEQVKYAVRSACFFWVAHSLYSRADQGDAQDVVDSISKVINPGLFKGKPNRMKAESIGGRRGNFAEIHKWGGLA
>WP_071763565.1
PYNACDAGGYFWVSKQRHRIDSATGRLVPLGELSINYWADKEIRADLGNEQSQNAFSDVTRCVNTAQDQLENRRMYFRHAYSYLSDMVGSFPSDFHPLRD
>WP_071763575.1
FTKWHKENADAWPKEATADFEADPESVEQVKYAVRSACFFWVAHSLYSRADQGDAQDVVDSISKVINPGLFKGKPNRMKAESIGGRRGNFAEIHKWGGLA
>WP_077181033.1
RMFRDYLFNKAGGGRLSAFVKHGKGTIDDAVFSASQEWASIAVPKGYPTNKVIKHPDGTKEKLLSDGTLTYFQNEGAANKASMTSTGKLREILEEIQNSR
>WP_077216280.1
RMFRDYLFNKAGGGRLSAFVKHGKGTIDDAVFSASQEWASIAVPKGYPTNKVIKHPDGTKEKLLSDGTLTYFQNEGAANKASMTSTGKLREILEEIQNSR
>WP_080180564.1
IQLTWKNTYKAYSDYRGIDFVSNPDLVASNMENAIDASCWFWRHKGGIQKKYDANGDINVLIDHEKNNVTMVTLAVNGGDNGLKERQALFDRIKKEWGLA
>WP_080322622.1
QLTFYETYQRCAKAIGYPVDSRPELVEENNRVIIESSLWYWHSTGIGAIADDPATRGDEGVRSVTKPINSGYKALDERQQYHREISLEFNKDFSSGCTDD
>WP_080334307.1
TYRRLAKVKDFSPISQDRYIVAIMKYKRNCLDDVKNADLERAIFTHHANNEWASLPGDQYGQGGVNMRSVKEHFEKYVADELEGNSDLAVPVGGLDDLIK
>WP_080402875.1
CLKLNRDGVYRFEDSKAYNEKRASCAWGMWNDPGLTKNGIGKKSAAEALKGYGRYLELDDAAGKPVDKNGNPKDQGWYGLPAKKPVRPFVENRWKVLSES
>WP_080404236.1
CLKLNRDGVYRFEDSKAYNEKRASCAWGMWNDPGLTKNGIGKKSAAEALKGYGRYLELDDAAGKPVDKNGNPKDQGWYGLPAKKPVRPFVENRWKVLSES
>WP_080406741.1
CLKLNRDGVYRFEDSKAYNEKRASCAWGMWNDPGLTKNGIGKKSAAEALKGYGRYLELDDAAGKPVDKNGNPKDQGWYGLPSKKPVRPFVENRWKVLSES
>WP_080410529.1
CLKLNRDGVYRFEDSKAYNEKRASCAWGMWNDPGLTKNGIGKKSAAEALKGYGRYLELDDAAGKPVDKNGNPKDQGWYGLPAKKPVRPFVENRWKVLSES
>WP_080411904.1
CLKLNVDGVYRFEDSKAYNEKRASCAWGMWNDPGLTKSGIGKKSAAEALKGYGRYLELDDAAGKPVDKNGNPKDQGWYGLPAKKPVRPFVEKRWKVLSES
>WP_080415182.1
CLKLNRDGVYRFEDSKAYNEKRASCAWGMWNDPGLTKNGIGKKSAAEALKGYGRYLELDDAAGKAVDKNGNPKDQGWYGLPAKKPVRPFVENRWKVLSES
>WP_080433226.1
CLKLNVDGVYRFEDSKAYNEKRASCAWGMWNDPGLTKSGIGKKSAAEALKGYGRYLELDDAAGKPVDKNGNPKDQGWYGLPAKKPVRPFVEKRWKVLSES
>WP_080433533.1
AQLTVDAFPGITKLHPHCQGALLSLVYNRGSQLEDRPGQRSRVHMRNIKAAIQNNNLPEVAAQFRAMKVLWEGTGNDGLLKRREKEAVLFEKGMTCDCWR
>WP_124477742.1
LIQTTFKSNYMVLTDEHNRRFPDDQRDFVENPDLVLSDLEYGIESAFVYWAVTRNVNRIADSGNVLAVSKVVNGGKIGYSERLAAYNNVAPILGLQKEAA
>WP_124554944.1
AQFTVDAFPGTTKLHPHCQGALLSLVYNRGAQLEDKPGQKSRAHMRNIRAAIENKNLPEVAVQLRAMKVLWEGTGNDGLLKRREKEAVLFEKGMTCDCWR
>WP_124592090.1
IQLTWKNNYAAYSDHGKIDFVTNPELIAADMENAIDASCWYWRHKGTLSEKYEAKGDINILIDHEKNNVRLVTLAVNGGHNGLPERQELFDRIKKEWGLV
>WP_124631080.1
AQFTVDAFPGTTKLHPHCQGALLSLVYNRGAQLEDKPGQKSRAHMRNIRAAIENKNLPEVAVQLRAMKVLWEGTGNDGLLKRREKEAVLFEKGMTCDCWR
>WP_124653177.1
AQFTVDAFPGTTKLHPHCQGALLSLVYNRGAQLEDKPGQKSRAHMRNIRAAIENKNLPEVAVQLRAMKVLWEGTGNDGLLKRREKEAVLFEKGMTCDCWR
>WP_124846367.1
AQFTVDAFPGTTKLHPHCQGALLSLVYNRGAQLEDKLGQKSRAHMRNIRAAIENKNLPEVAVQLRAMKVLWEGTGNDGLLKRREKEAVLFEKGMTCDCWR
>WP_126361791.1
YALLRYIVPQYEERMRQYVDNSLSQHEYDAMVCYAYNSGGGLGKVAVLVNEDKFDEAANLIKKYVYSAGRRVSGLEKRRDDESNLLLHGRYEYHGVPLNR
>WP_126369527.1
QLTFYETYQRCAKAIGYPVDSQPELVEANNRVIIESSLWYWHSTGIGAIADDPATRGDEGVRSVTKPINSGYKALDERQQYHREISLEFNKYFSSGCADD
>WP_155016945.1
PYNACDAGGYFWVSKQRHRIDSATGRLVPLGELSINYWADKEIRADLGNEQSQNAFSDVTRCVNTAQDQLENRRMYFRHAYSYLSDMVGSFPSDFHPLRD
>WP_157377819.1
PYNACDAGGYFWVSKQRHRIDSATGRLVPLGELSINYWADKEIRADLGNEQSQNAFSDVTRCVNTAQDQLENRRMYFRHAYSYLSDMVGSFPSDFHPLRD
>WP_157378872.1
PYNACDAGGYFWVSKQRHRIDSATGRLVPLGELSINYWADKEIRADLGNEQSQNAFSDVTRCVNTAQDHLENRRMYFRHAYSYLSDMVGSFPSDFHPLRD
>WP_157636810.1
PYNACDAGGYFWVSKQRHRIDSATGRLVPLGELSINYWADKEIRADLGNEQSQNAFSDVTRCVNTAQDHLENRRMYFRHAYSYLSDMVGSFPSDFHPLRD
>WP_157640791.1
PYNACDAGGYFWVSKQRHRIDSATGRLVPLGELSINYWADKEIRADLGNEQSQSAFSDVTRCVNTAQDQLENRRMYFRHAYSYLSDMVGSFPSDFHPLRD
>WP_157643379.1
PYNACDAGGYFWVSKQRHRIDSATGRLVPLGELSINYWADKEIRADLGNEQSQNAFSDVTRCVNTAQDQLENRRMYFRHAYSYLSDMVGSFPSDFHPLRD
>WP_157645021.1
PYNACDAGGYFWVSKQRHRIDSATGRLVPLGELSINYWADKEIRADLGNEQSQSAFSDVTRCVNTAQDQLENRRMYFRHAYSYLSDMVGSFPSDFHPLRD
>WP_157645311.1
PYNACDAGGYFWVSKQRHRIDSATGRLVPLGELSINYWADKEIRADLGNEQSQNAFSDVTRCVNTAQDQLENRRMYFRHAYSYLSDMVGSFPSDFHPLRD
>WP_157647464.1
PYNACDAGGYFWVSKQRHRIDSATGRLVPLGELSINYWADKEIRADLGNEQSQNAFSDVTRCVNTAQDHLENRRMYFRHAYSYLSDMVGSFPSDFHPLRD
>WP_157649804.1
PYNACDAGGYFWVSKQRHRIDSATGRLVPLGELSINYWADKEIRADLGNEQSQNAFSDVTRCVNTAQDHLENRRMYFRHAYSYLSDMVGSFPSDFHPLRD
>WP_157651111.1
PYNACDAGGYFWVSKQRHRIDSATGRLVPLGELSINYWADKEIRADLGNEQSQNAFSDVTRCVNTAQDHLENRRMYFRHAYSYLSDMVGSFPSDFHPLRD
>WP_157652147.1
PYNACDAGGYFWVSKQRHRIDSVTGRLVPLGELSINYWADKEIRADLGNEQSQNAFSDVTRCVNTAQDQLENRRMYFRHAYSYLSDMVGSFPSDFHPLRD
>WP_157652535.1
PYNACDAGGYFWVSKQRHRIDSATGRLVPLGELSINYWADKEIRADLGNEQSQNAFSDVTRCVNTAQDQLENRRMYFRHAYSYLSDMVGSFPSDFHPLRD
>WP_175241110.1
CWYWRKGSNWGDVNPKADKNDFYAVTVAVNGGFNHVEDRFVALNKLAKLLGAERCETTPGLSFKDYDIEKSSIYGTKFYKSHLETAKKAVEAVNAKKSGV
>WP_175832071.1
HLTHYETYKRCAQAIGHPIDSQPELVESDPKIIIETGLWFWSDRGIGLIADNPTTMGDEGVKKVTRPINSGYKGLSERQQFKREISIIFNQDFSSGCTDD
>WP_175997918.1
HLTHYETYKRCAQAIGYPIDSQPELVENNPRVIIETGLWFWRDRGIGPIADNPTVIGDEGVKKVTYPINTGYKGLSERQQFKREISIKFDEDFYSECADD
>WP_176042691.1
NVPESRVPARVRAMVIAHLQDRANGGPSLVGNNLSYANPYALDEATDATKAWVEDVVHQASITGYRYGAGRAVHVHGTTEGLMPFRPEPFTIAIPDSYNQ
>WP_176080452.1
GYSYPIRDYLQSPLGRATVLDQDVNAPGATANSIKASLDRFFQNNSLAPRNPADWGANRSTYEASILQDYGPSRYMATVNGQSVAPGRYQHLVQALGMPN
>WP_176728749.1
GYPYRIKDYFQSPLGRATALDQDVNYPRATAGSMQASLDRFFRSNPQASRNPAEWGANRASYETSILQDYGSTRDMAHVNGVSVAGTRYQHLRQALGLPS
>WP_196222303.1
GYPYRIKDYFQSPLGRATALDQDVNYPRATVGSMQASLDRFFRSNPQASRNPAEWGANRASYETSILQDYGSTRDMAHVNGVSVAGTRYEHLRQALGLPS
>WP_196222315.1
FTKWHKANADAWPKEATADFEADPESVGQVKYAVRSACFFWVAHSLYRLADQGGAQDVVDSISKVINPGLFKGKPNKMKAESIGGRRGNFSEIHKWGGLA
>WP_198293994.1
GYPYRIKDYFQSPLGRATALDQDVNYPRATVGSMQASLDRFFRSNPQASRNPAEWGANRASYETSILQDYGSTRDMAHVNGVSVAGTRYEHLRQALGLPS
>WP_198294243.1
GYPYRIKDYFQSPLGRATALDQDVNYPRATVGSMQASLDRFFRSNPQASRNPAEWGANRASYETSILQDYGSTRDMAHVNGVSVAGTRYEHLRQALGLPS
>WP_198294279.1
FTKWHKANADAWPKEATADFEADPESVGQVKYAVRSACFFWVAHSLYRLADQGGAQDVVDSISKVINPGLFKGKPNKMKAESIGGRRGNFSEIHKWGGLA
>WP_198342412.1
CALYDLCVQQGDLSKASHQIKERVATEKPSTQMDLLKIAVQERAKTASSTWVFDCTSRRMGIIQQKSYPHPPTKGEKPAPRDNINFKLLNGKADRNVCGL
>WP_198344855.1
CALYDLCVQQGDLSKASHQIQERVATEKPSTQMDLLKIAVQERAKKASPEWVFDATSRRMGIIQQKPYPHPPTKGEKPTPRDNINFKLLNGKAERNVCGL
>WP_198351370.1
CALYDLCVQQGDLSKASHQIQERVATEKPSTQMDLLKIAVQERAKKASPEWVFDATSRRMGIIQQKPYPHPPTKGEKPAPRDNINFKLLNGKAERNVCGL
>WP_198361661.1
CALYDLCVQQGDLSKASHQIQERVATEKPSTQMDLLKIAVQERAKKASPEWVFDATSRRMGIIQQKPYPHPPTKGEKPAPRDNINFKLLNGKAERNVCGL
>WP_198364091.1
GYPYRIKDYFQSPLGRATALDQDVNYPRATAGSMQASLDRFFRSNPQASRNPAEWGANRASYETSILQDYGSTRDMAHVNGVSVAGTRYQHLRQALGLPS
>WP_198371694.1
GYPYRIKDYFQSPLGRATALDQDVNYPRATAGSMQASLDRFFRSNPQAPRNPAEWGANRASYETSILQDYGSTRDMAHVNGVSVAGTRYQHLRQALGLPS
>WP_198386181.1
GYPYRIKDYFQSPLGRATALDQDVNYPRATAGSMQASLDRFFRSNPQASRNPAEWGANRASYETSILQDYGSTRDMAHVNGVSVAGTRYQHLRQALGLPS
>WP_198386495.1
KYRGRGLVQLTFKGSYAKFNAAAGTDLTASPDKALEWPISVRIMMRGMRDGTFAGPKLSDYLDSSTPNYLGARAIINGSDKASQFAFYAHKFEQLIKATQ
>WP_198389005.1
CALYDLCVQQGDLSKASHQIQERVATEKPSTQMDLLKIAVQERAKKASPEWVFDATSRRMGIIQQKPYPHPPTKGEKPTPRDNINFKLLNGKAERNVCGL
>WP_198390436.1
GYPYRIKDYFQSPLGRATALDQDVNYPRATAGSMQASLDRFFRSNPQAPRNPAEWGANRASYETSILQDYGSTRDMAHVNGVSVAGTRYQHLRQALGLPS
>WP_198433148.1
FTKWHKANADAWPKEATADFEADPESVGQVKYAVRSACFFWVAHSLYRLADQGGAQDVVDSISKVINPGLFKGKPNKMKAESIGGRRGNFSEIHKWGGLA
>WP_206098204.1
LDMNALYDESLQDKIFEEYLIKIKRKPIINFLEGDGSVEDAMYAWAMEFASAGVRKGKKISRNRIADSEGVSYYTGDGLNKAHILPDKMKELLEESKNGI
>WP_212090060.1
LIQTTFKSNYMVLTDEHNRRFPNDQRDFVENPDLVLSDLEYGIESAFVYWAVTRNVNGIADSGNVFAVSKVVNGGKIGYSERLAAYNNVAPILGLQKEVA
>WP_212150269.1
RMFRDYLFNKAGGGRLSAFVKHGKGTIDDAVFSASQEWASIAVPKGYPTNKVIKHPDGTKEKLLSDGTLTYFQNEGAANKASMTSTGKLREILEEIQNSR
>WP_212168494.1
GRGFIQVTGKEGYQSFSNEHDLRSPDDKRDFVKNPELVASQLEYSVESAFVFWARNNLNSISDGGSVSAVTQIVNGGQTGYDDRRGRYNRVAPLLGLSVE
>WP_212203968.1
GRGFIQVTGKEGYQSFSNEHDLRSPDDKQDFVKNPELVASQLEYSVESAFVFWARNNLNSISDGGSVSAVTQIVNGGQTGYDDRRGRYNRVAPLLGLSVE
>WP_212272438.1
QLTFYETYQRCAKAIGYPVDSQPELVEANNRVIIESSLWYWHSTGIGAIADDPATRGDEGVRSVTKPINSGYKALDERQQYHREISLEFNKDFSSGCTDD
>WP_217076365.1
LLHKTVPAYVRMVNKAVKVQLKQTEFDALVSYAYNPGGGWTKVTDMINRGQIPEAMAQISQYVYSGGKVFDGLVKRRKDEVTLYTTGRYEFHGQSIQHKK
>WP_217084361.1
IQLTWKNNYAAYSDHRKIDFVNNPELIAADMENAIDASCWYWRHKGTLSQKYEAKGDINILIDHEKNNVGLITLAVNGGHNGLAERQELFDRIKKEWGLE
>WP_217252599.1
IGTYKQYKEASGVDVVADPDKVQNDPVVAADSSAWYWSSRHINTPADANNARGVTSLINPGMQAFEQRKDAAKRAFAQVNRGSQPCKQEWDSALTVGNGW
>WP_217263752.1
IGTYKQYKEASGVDVVADPDKVQNDPVIAADSSAWYWSSRHINVPADANNARGVTSLINPGMLAFGQRKDTAKRAFAQMNRGSQPCKQEWDSALTVGNGW
>WP_223007029.1
VVDVYPKAINLHPDCQGVLLSLVVNRGNSLSGNTPAKALKRLEMKQIKEDFDNDKPELIPSRLRSMKRLWENDPNTAGVATRREKEAVFFEEALKCNCWK
>WP_224005270.1
AYRQQYGIMDFTPASQDKFCVILLKFKRHALEDIKKGDIQRAIINDSCNKEWASLPGDVYGQGGVDMKIVSESFAQYLDEEMNGKTDLAVPVGGLDALIK
>WP_226210469.1
LIQTTFKSNYMVLTDEHNRRFPDDQRDFVENPDLVLSDLEYGIESAFVYWAVTRNVNRIADSGNVLAVSKVVNGGKIGYSERLAAYNNVAPILGLQKEAA
>WP_226212103.1
LTWKIGYKKFKEIAGADIVANPDLVLDLPVAVRIMMIGMRDGLFRGGNSLSTHLDGAKPDYYHARYIINGDSPAGSGHPDKAEQFQFYAEKFEKLIRETK
>WP_226240339.1
IQLTWKNNYAAYSDHGKIDFVTNPELIAADMENAIDASCWYWRHKGALSEKYEAKGDINILIDHEKNNVRLVTLAVNGGHNGLPERQELFDRIKKEWGLV
>WP_230463806.1
VPTRYSYTVGEYFASDLGRATALDQSVNRPSYVGPDIGKALDTFFSRHPSVSKNPSEWGDNRADYEYEILEIYGPTRQMAKVGGVSVAPARYSSLKSSLV
>WP_232427147.1
VPTRYSYTVGEYFASDLGRATALDQSVNRPSYVGPDIGKALDTFFSRHPSVSKNPSEWGDNRADYEYEILEIYGPTRQMAKVGGVSVAPARYSSLKSSLV
>WP_232427548.1
VPTRYSYTVGEYFASDLGRATALDQSVNRPSYVGPDIGKALDTFFSRHPSVSKNPSEWGDNRADYEYEILEIYGPTRQMAKVGGVSVAPARYSSLKSSLV
>WP_232428051.1
VPTRYSYTVGEYFASDLGRATALDQSVNRPSYVGPDIGKALDTFFSRHPSVSKNPSEWGDNHADCEYEILEIYGPTRQMAKVGGVSVAPARYSSLKSSLV
>WP_232429969.1
LHIAIAKKPSGYSNSARDFFPSRLGRALVLDQDVNAPGNVSIDLGTSINTLRARHTGLGTDPTQWGDNRSQYEAELIQIYGPSRHMNSAIERYNQLRGML
>WP_232430347.1
VPTRYSYTVGEYFASDLGRATALDQSVNRPSYVGPDIGKALDTFFSRHPSVSKNPSEWGDNRADYEYEILEIYGPTRQMAKVGGVSVAPARYSSLKSSLV
>WP_232430752.1
VPTRYSYTVGEYFASDLGRATALDQSVNRPSYVGPDIGKALDTFFSRHPSVSKNPSEWGDNRADYEYEILEIYGPTRQMAKVGGVSAAPARYSSLKSSLV
>WP_232431107.1
VPTHYSHTVGEYFVSDLGRATALDQSVNRPSYVGPDIGKALDTFFSRHPSVSKNPSAWGDNHAAYESEILEIYGPTRQMAKVGGVSVAPARYSSLKSNLA
>WP_232433348.1
VPTRYSYTVGEYFASDLGRATALDQSVNRPSYVGPDIGKALDTFFSRHPSVSKNPSEWGDNHADYEYEILEIYGPTRQMAKVGGVSVAPARYSSLKSSLV
>WP_232434515.1
LHIAIAKKPSGYSNSARDFFPSRLGRALVLDQDVNAPGNVSIDLGTSINTLRARHTGLGTDPTQWGDNRSQYEAELIQIYGPSRHMNSAIERYNQLRGML
>WP_232435914.1
LHIAIAKKPSGYSNSARDFFPSRLGRALVLDQDVSAPGNVSIDLGTSINTLRARHTGLGTDPTQWGDNRSQYEAELIQIYGPSRHMNSAIERYNQLRGML
>WP_232436717.1
VPTRYSYTVGEYFASDLGRATALDQSVNRPSYVGSDIGKALDTFFSRHPSVSKNPSEWGDNHADYEYEILEIYGPTRQMAKVGGVSVAPARYSSLKSSLV
>WP_232437724.1
VPTHYSHTVGEYFASDLGRATALDQSVNRPSYVGPDIGKALDTFFSRHPSVSKNPNAWGDNHAAYESEILEIYGPTRQMAKVGGVSVAPARYSSLKSNLA
>WP_232437994.1
VPTRYSYTVGEYFASDLGRATALDQSVNRPSYVGPDIGKALDTFFSRHPSVSKNPSEWGDNHADYEYEVLEIYGPTRQMAKVGGVSVAPARYSSLKSSLV
>WP_232438160.1
VPTHYSHTVGEYFASDLGRATALDQSVNRPSYIGPDIGKALDTFFSRHPSVSKNPNAWGDNHAAYESEILEIYGPTRQMAKVGGVSVAPARYSSLKSNLA
>WP_232438329.1
VPTRYSYTVGEYFASDLGRATALDQSVNRPSYVGPDIGKALDTFFSRHPSVSKNPSEWGDNHADYEYEILEIYGATRQMAKVGGVSVAPARYSSLKSSLV
>WP_232439329.1
VPTRYSYTVGEYFASDLGRATALDQSVNRPSYVEPDIGKALDTFFSRHPSVSKNPGEWGDNHADYEYEILEIYGPTRQMAKVGGVSVAPARYSSLKSSLV
>WP_232441027.1
VPTRYSYTVGEYFASDLGRATALDQSVNRPSYVGPDIGKALDTFFSRHPSVSKNPSEWGDNHADYEYEILEIYGPTRQMAKVGGVSVAPARYSSLKSSLV
>WP_232441353.1
VPTRYSYTVGEYFASDLGRATALDQSVNRPSYVGPDIGKALDTFFSRHPSVSKNPGEWGDNHADYEYEILEIYGPTRQMAKVGGVSVAPARYSSLKSSLV
>WP_232442019.1
LHIAIAKKPSGYSNSARDFFPSRLGRALVLDQDVNAPGNVSIDLGTSINTLRARHTGLGTDPTQWGDNRSQYEAELIQIYGPSRHMNSAIERYNQLRGML
>WP_232443016.1
VPTRYSYTVGEYFASDLGRATALDQSVNRPSYVGPDIGKALDTFFSRHPSVSKNPSEWGDNHADYEYEILEIYGPTRQMAKVGGVSVAPARYSSLKSSLV
>WP_232443061.1
LHIAIAKKPSGYSNSARDFFPSRLGRALVLDQDVNAPGNVSIDLGTSINTLRARHTGLGTDPTQWGDNRSQYETELIQIYGPSRHMNSAIERYNQLRGML
>WP_232444239.1
VPTRYSYTVGEYFASDLGRATALDQSVNRPSYVGPDIGKALDTFFSRHPSVSKNPSEWGDNHADYEYEILEIYGPTRQMAKVGGVSVAPARYSSLKSSLV
>WP_232444604.1
VPTRYSYTVGEYFASDLGRATALDQSVNRPSYVGPDIGKALDTFFSRHPSVSKNPSEWGDNHADYEYEILEIYGPTRQMAKVGGVSVAPARYSSLKSSLV
>WP_232445074.1
LHIAIAKKPSGYSNSARDFFPSRLGRALVLDQDVNAPGNVSIDLGTSINTLRARHTGLGTDPTQWGDNRSQYEAELIQIYGPSRHMNSAIERYNQLRGML
>WP_232445762.1
LHIAIAKKPSGYSNSARDFFPSRLGRALVLDQDVNAPGNVSIDLGTSINTLRARHTGLGTDPTQWGDNRSQYEAELIQIYGPSRHMNSAIERYNQLRGML
>WP_232446185.1
VPTRYSYTVGEYFASDLGRATALDQSVNRPSYVGPDIGKALDTFFSRHPSVSKNPSEWGDNHADYEYEILEIYGPTRQMAKVGGVSVAPARYSSLKSSLV
>WP_232446557.1
VPTRYSYTVGEYFASDLGRATALDQSVNRPSYVGPDIGKALDTFFSRHPSVSKNPSEWGDNHADYEYEILEIYGPTRQMAKVGGVSVAPARYSSLKSSLV
>WP_232446646.1
LHIAIAKKPSGYSNSARDFFPSRLGRALVLDQDVNAPGNVSIDLGTSINTLRARHTGLGADPTQWGDNRLQYEAELIQIYGPSRHMNSAIERYNQLRGML
>WP_232450351.1
VPTHYSHTVGEYFASDLGRATALDQSVNRPSYVGPDIGKALDTFFSRHPSVSKNPNAWGDNHAAYESEILEIYGPTRQMAKVGGVSVAPARYSSLKSNLA
>WP_232451585.1
VPTRYSYTVGEYFASDLGRATALDQSVNRPSYVGPDIGKALDTFFSRHPSVSKNPGEWGDNHADYEYEILEIYGPTRQMAKVGGVSVAPARYSSLKSSLV
>WP_232452309.1
VPTRYSYTVGEYFASDLGRATALDQSVNRPSYVGSDIGKALDTFFSRHPSVSKNPSEWGDNHADYEYEILEIYGPTRQMAKVGGVSVAPARYSSLKSSLV
>WP_232454244.1
LHIAIAKKPSGYSNSARDFFPSRLGRALVLDQDVNAPGNVSIDLGTSINTLRARHTGLGTDPTQWGDNRSQYEAELIQIYGPSRHMNSAIERYNQLRGML
>WP_232454287.1
VPTRYSYTVGEYFASDLGRATALDQSVNRPSYVGPDIGKALDTFFSRHPSVSKNPSEWGDDHADYEYEILEIYGPTRQMAKVGGVSVAPARYSSLKSSLV
>WP_232455465.1
VPTRYSYTVGEYFASDLGRATALDQSVNRPSYVGPDIGKALDTFFSRHPSVSKNPSEWGDNHADYEYEILEIYGPTRQMAKVGGVSVAPARYSSLKSSLV
>WP_232456449.1
VPTRYSYTVGEYFASDLGRATALDQSVNRPSYVGPDIGKALDTFFSRHPSVSKNPSEWGDNHADYEYEILEIYGPTRQMAKVGGVSVAPARYSSLKSSLV
>WP_232458622.1
RVFRDFLFDKAGGGRLSAFVKKGKGAIDDAVFAASQEWASIAVPNGYPTNKVKKHPDGTKEKVLSDGTLTYFQNEGAANKANMTSTRKLREILEEIQSSR
>WP_232458835.1
VPTRYSYTVGEYFASDLGRATALDQSVNRPSYVGPDIGKALDTFFSRHPSVSKNPSEWGDNHADYEYEILEIYGPTRQMAKIGGVSVAPARYSSLKSSLV
>WP_232458868.1
LHIAIAKKPSGYSNSARDFFPSRLGRALVLDQDVNAPGNVSIDLGTSINTLRARHTGLGTDPTQWGDNRSQYEAELIQIYGPSRHMNSAIERYNQLRGML
>WP_232459171.1
LHIAIAKKPSGYSNSARDFFPSRLGRALVLDQDVNAPGNVSIDLGTSINTLRARHTGLGTDPTQWGDNRSQYEAELIQIYGPSRHMNSAIERYNQLRGML
>WP_232467537.1
LHIAIAKKPSGYSNSARDFFPSRLGRALVLDQDVNAPGNVSIDLGTSINTLRARHTGLGTDPTQWGDNRSQYEAELIQIYGPSRHMNSAIERYNQLRGML
>WP_232467946.1
VPTRYSYTVGEYFASDLGRATALDQSVNRPSYVGSDIGKALDTFFSRHPSVSKNPSEWGDNHADYEYEILEIYGPTRQMAKVGGVSVAPARYSSLKSSLV
>WP_232469934.1
LHIAIAKKPSGYSNSARDFFPSRLGRALVLDQDVNAPGNVSIDLGTSINTLRARHTGLGTDPTQWGDNRSQYEAELIQIYGPSRHMNSAIERYNQLRGML
>WP_232482178.1
LHIAIAKKPSGYSNSARDFFPSRLGRALVLDQDVNAPGNVSIDLGTSINTLRARHTGLGTDPTQWGDNRSQYEAELIQIYGPSRHMNSAIERYNQLRGML
>WP_232484204.1
VPTRYSYTVGEYFASDLGRATALDQSVNRPSYVGPDIGKALDTFFSRHPSVSKNPSEWGDNHADCEYEILEIYGPTRQMAKVGGVSVAPARYSSLKSSLV
>WP_233411623.1
GRCGWSVVQEEGPRIYYSSSDTENRKITGQELYDFIKKGFQEADSGFPKESKPLASIAHAMINEEYQKKQVVDFIGRLHIAIAKKPSAIVIPQMTFFHLG
>WP_234621001.1
IQLTWKNNYAAYSDHRKIDFVTNPELIAADMENAIDASCWYWRHKGALSEKYEAKGDINILIDHEKNNVRLITLAVNGGHNGLPERQELFDRIKKEWGLV
>WP_234621265.1
GYPYRIKDYLQSALGRATVLDQDVNWPGETAESMRGSLERFFSHNPQVSRNPADWGANRGAYESSILQDYGPTRAMAKVNGASVAPGRYQRLVQALGMPS
>WP_235355510.1
HGPAPYYGWTPDFYSEPPIGTWAAFEGAGLSGVGGNAQVTNRKKVFVVVSSVRVGMEFKAKYIVHYNGNYARWFSTDANAQAVYRKTLESITPRIVNSFQ
>WP_235356179.1
GLEACTKLNRAGIYKFEESRAYNEKRASFGWGHWHDPGSAVSGTSKDKDEAIKGFRRYLDLDDAAGKPVDKHGKPKDQNWYHIAVVRPHAEARLLALMAS
>WP_241302373.1
LIQTTFKSNYIVFTEQHNRRFPGDHRDFVENPDLVLSSLEYGIESAFVFWAVTRNVNEVSDSGSVRAVSAKVNGGDIGYSERLIAYNNVAPILGIPKEVT
>WP_245250930.1
MKQLTFRGNYRSFTQYHAEKWGGDLDFETNPDLLLEAKYATRSALFFWDHNGLPQIADRGISKEVSYSITAIVNKYDDHYDDRFSNLNTFIRKGVFDALF
>WP_249216138.1
QLTFYETYQRCAKAIGYPVDSQPELVEANNRVIIESSLWYWHSTGIGAIADDPATRGDEGVRSVTKPINSGYKALDERQQYHREISLEFNKDFSSGCTDD
>WP_249461724.1
LLHKTVPAYVRMVNKAVKVQLKQTEFDALVSYAYNPGGGWTKVTDMINRGQIPEAMAQISQYVYSGGKVFDGLVKRRKDEVTLYTTGRYEFHGQSIQHKK
>WP_249481848.1
LTNVEQLDYVKKYFLPRQGQLHTLEDVYCMIFYPLAIGKPNDYIIAHKKKLNKKGEEVDDPIYTQNAGFDTEKVGYITKYQISSKLREKYAKGMSAGYFG
>WP_249485846.1
FRDDRVALMTYDWTITSGGAVRQIQKMLNSKYGAGVSEDGGLGPSTIKAINKVQDQDQLLQDIADIRRKYYRMLVDNDSSQAVFLKGWLDRVNDCLQVKL
>WP_252477908.1
LLHKTVPAYVRMVNKAVKVQLKQTEFDALVSYAYNPGGGWTKVTDMINRGQIPEAMAQISQYVYSGGKVFDGLVKRRKDEATLYTTGRYEFHGQSIQHKK
>WP_253576553.1
LTNVEQLDYVKKYFLPRQGQLHTLEDVYCMIFYPLAIGKPNDYIIAHKKKLNKKGEEVDDPIYTQNAGFDTEKVGYITKYQISSKLREKYAKGMSAGYFG
>WP_253605263.1
NVPESRVSPRVRTLVIAHLRDRANGGASLVGDNLSYANPYALDEATAATRAWVEDVIHQASITGYRYGKGRAVHVHGTTQGLMPVRPKPYEIELPESYNQ
>WP_254208591.1
RNQHHRSSVEQIPVSLISQRVNDLVDSYLRDRANGEPSSVGTNLNYANPNYSDAVNLPWINALSGPRYGKGTAMHYHGTTPALEPYRPEPFSIVLIEGDD
>WP_254208684.1
HGPAPYYGWTPDFYSEPPIGTWAAFEGAGLSGVGGNAQVTDRKKVFVVVSSVRVGMEFKAKYIVHYNGNYARWFSTDVNAQAIYRKTLESITPKIVNSFK
>WP_254210324.1
HGPAPYYGWTPNFYSEPPIGTWAAFEGSGLSGVGGNAQVTDRKKVFVVVSSVRVGMEFKAKYIVHYNGNYARWFSTDTNAQAIYRKTLESITPKIVNSFK
>WP_254211011.1
HGPAPYYGWTPDFYSEPPIGTWAAFEGAGLSGVGGNAQVTDRKKVFVVVSSVRVGMEFKAKYIVHYNGNYARWFSTDTNAQAIYRKTLESITPKIVNSFK
>WP_254212527.1
DAKEALKYIFEKYGRTIAETVERMYRTETRHFQSTQYRRCGTGGMEVHGPAPYYGWTPDFYSEPPIGTWAAFEGAGLSGVGGNAQVTDRKKCSSWFRRCG
>WP_254213972.1
LLHKTVPAYVRMVNKAVKVQLKQTEFDALVSYAYNPGGGWTKVTDMINRGQIPEAMAQISQYVYSGGKVFDGLVKRRKDEVTLYTTGRYEFHGQSIQHKK
>WP_254214214.1
LTNVEQLDYVKKYFLPRQGQLHTLEDVYCMIFYPLAIGKPNDYIIAHKKKLNKKGEEVDDPIYTQNAGFDTEKVGYITKYQISSKLREKYAKGMSAGYFG
>WP_254214380.1
RNQHHRSSVEQIPVSLISQRVNDLVDSYLRDRANGEPSSVGTNLNYANPNYSDAVNLPWINALSGPRYGKGTAMHYHGTTPALEPYRPEPFSIVLIEGDD
>WP_254218019.1
LTNVEQLDYVKKYFLPRQGQLHTLEDVYCMIFYPLAIGKPNDYIIAHKKKLNKKGEEVDDPIYTQNAGFDTEKVGYITKYQISSKLREKYAKGMSAGYFG
>WP_254224762.1
LTNVEQLDYVKKYFLPRQGQLHTLEDVYCMIFYPLAIGKPNDYIIAHKKKLNKKGEEVDDPIYTQNAGFDTEKVGYITKYQISSKLREKYAKGMSAGYFG
>WP_260430013.1
AAITLTKDFLRKIAPAAKSDFVDELILASTELFKNYGVNSCRQIKHLLSQAKVETTRFTSFRESLNYQSYTGKSLYRMAPTAIDKGFARKNIKFSSQDEK
>WP_260430193.1
LTWKIGYKKFKEIAGADIVANPDLVLDLPVAVRIMMIGMRDGLFRGGNSLSTHLDGAKPDYYHARYIINGDSPAGSGHPDKAEQFQFYAEKFEKLIRETK
>WP_260430634.1
AQFTVDAFPGTTKLHPHCQGALLSLVYNRGAQLEDKPGQKSRAHMRNIRAAIENKNLPEVAVQLRAMKVLWEGTGNDGLLKRREKEAVLFEKGMTCDCWR
>WP_260435233.1
IQLTWKNNYAAYSAHRGIDFVANPELIATDMENAIDASCWYWRHKGTLSEKYEAKGDINIIVDHEKNNVRLITLAVNGGHNGLPERQELFDRIKKEWRLT
>WP_261505171.1
RMFRDFLFDKAGGGKLSAFVKKGTGTIDDAVFGASQEWASIAVPNGYPTNKVKKLPDGTKTRVLSDGTLTYFQNEGSANKASMTSTKKLREILEEIQNSR
>WP_261508842.1
GLKDCAKLNRDGVYKFEESRAFNEKRAAFGWGHWHDPGSSAAGTTKDKDEAIKGYRRYLDLDDAAGKPVDKHGKPKDQNWYHITIVRPRAEARLAALMAS
>WP_261526254.1
LTNVEQLDYVKKYFLPRQGQLHTLEDVYCMIFYPLAIGKPNDYIIAHKKKLNKKGEEVDDPIYTQNAGFDTEKVGYITKYQISSKLREKYAKGMSAGYFG
>WP_261526936.1
GLKDCAKLNRDGVYKFEESRAFNEKRAAFGWGHWHDPGSSAAGTTKDKDEAIKGYRRYLDLDDAAGKPVDKHGKPKDQNWYHITIVRPRAEARLAALMAS
>WP_261528948.1
IGTYKQYKEASGVDVVADPDKVQNDPVIAADSSAWYWSSRHINVPADANNARGVTSLINPGMLAFGQRKDTAKRAFAQMNRGSQPCKQEWDSALTVGNGW
>WP_261536272.1
AQFTVDAFPGTAKLHPHCQGALLSLVYNRGAQLEDKPGQKSRAHMRNIRAAIENKNLPEVAVQLRAMKVLWEGTGNDGLLKRREKEAVLFEKGMTCDCWR
>WP_261541059.1
GLKDCAKLNREGVYKFEESRAFNEKRASFGWGHWHDPGSSAAGTIKDKDEAIKGYRRYLDLDDAAGKPVDKHGKPKDQNWYHVTVVRPRVEARLAALMAS
>WP_263075422.1
LLHKTVPAYVRMVNKAVKVQLKQTEFDALVSYAYNPGGGWTKVTDMINRGQIPEAMAQISQYVYSGGKVFDGLVKRRKDEVTLYTTGRYEFHGQSIQHKK
>WP_265206280.1
GYPYRIKDYLQSALGRATVLDQDVNWPGETAESMRGSLERFFSHNPQVSRNPADWGANRAAYESSILQDYGPTRAMAKVNGASVAPGRYQRLVQALGMPS
>WP_006764636.1
AGTTSASGLGQFVDGTAAAYGITTNEQRFDAKVGADALVRHYLENKRLASRYSGRELYVMIYAYHHDGPSLAYGGRGISESHVMPFYDLFQKNICNDIVG
>WP_011657435.1
YRGRGLVQITWKGKYSTFESLLNVPLVDHPEMACEWDVALRIMVIGMTQGTFTGSSLKDFINESTTNYHDARQIINGFDKADIIAGYAKKFEEILKESKS
>WP_012365524.1
LIQTTFKSNYMMLTDEHNRRFPDDQRDFVENPDLVLSDLEYGVESAFVYWAVTKNVNGIADSGNVLAVSKAVNGGKIGYSERLTAYNNVAPILGLQKEVA
>WP_014501360.1
LISKQFSAKNKLGMNFRKLPTEGQTVILDFAYQYGTSDTLGSIRETFWSHTYKGEWKKLADWLISKPDIYEDRRTREGKLLQHGIDKKSLPELGDPCPAG
>WP_014502406.1
LTHYETYKSCADATGLKIDSNPELLETDYAAAIESALWFWKTRNIGLIADDTSQSGDTAVTAVTKPINTGLAGLSDRQKYKKEISPIFNEEFNSGCTKND
>WP_014502415.1
RTANSLAPAGYAAHKISDYIRSNLGKAVVLDHHVNRPGYVERDFGAALDTFFSRNPTVSRDPGTWGTQHSSHESSILDIYGNSRVMTDAGARYSSLKAKL
>WP_016535698.1
QYLRNKLNDNSFDITSTTAKASHLSNNPRYAALASGYFWRYIKPKLNSSADKDDIYWVSVYVNGWAVQKKPYYPGKAKEPNHMDDRVAKLSIAKNAFGLE
>WP_017702047.1
LLHLTFYETYKRCADAIGVRIDATPSLIETDVSAIVASGSWYWKSNNIGAIADDASLEIDLKVRRVTAKINTGLDQLAKRKAVSKEIIQLINNDFGGCAG
>WP_022651328.1
PAIINFLEGNGNVEDAIYDWAKEFASAGVRKGKEISPSKTEFETNPDGSFVRDKKGNKIHKRRYAKTEGVSYYSDDGINKAHIKPDDMVKVLEESKNEGS
>WP_024570744.1
GCLKLNRDGKYRFEESRAYNEKRASCAWGIWNDSGLGKGGIARKSNDEAKKGYKRYLELDLAAGSPVDVAGQPKDKNWYGISGSVKTYVQNRLAALEASS
>WP_025097327.1
DLASGNYVNAMTSEFFNGKEVRLPQPFRKFPNLIEAFDFHGQLLATGRAYAEARAQIPDAHKFAKALDHHYATDPNYSKKLINNYIDPYNLTQYDLEEKT
>WP_026225428.1
TGEEKYDEDMQEKMFADFLIYHAGGGVLAKFIKQGIGTVDDAQYAASKEWASIAAPATRRIKNGTISDGTLSYYQSAANSANMHSTNMLRDILLEISQSR
>WP_035881457.1
GCLKLNRDGKYRFEESRAYNEKRASCAWGMWNDSGLGKGGIARKSNDEAKRGYKRYLELDLAAGSPVDVAGQPKDKNWYGISGSVKTYVQNRLAALEASS
>WP_043135932.1
AVWYWVSGSAWGDIRGFTKNNDFLKVTIAVNGGFNHVKERNESLLRLSKSVNCSNVDFSKLKFSKFEFSQSALKDSKWYDSNKDGSMVRKAKKDLESVNE
>WP_044750745.1
KGTYNAYKEYSGSDVVSNPMKVAEDLATAVSTAFWFWTKFKGEDLNRKIDRYYEEGAKSGLNSEALDDDVVRRLTKIINGGDRGLSERQNLLKKIKKEMQ
>WP_044750761.1
RTANSLAPAGYATHKISDYIRSNLGKAVVLDHHVNRPGYVERDFGAALDTFFSRNPTVSRDPGTWGTQHSIHEYSILDIYGNSRVMTDAGARYSSLKAKL
>WP_045552497.1
YDAEMQERFFRDFLFSKAGGGKLASFVKNGIGTVDQAQYAAAQEWASISVPRGMPIQDGRISDGRMSYYQGAANSHNSDSTKKLRDILNEIEAEGGKREY
>WP_045895789.1
ITNSKADELFESRLSNYIKELKASVSTDLYQYEFDALISLLFNMGRMSKAPQLTLKLNQANYEGAANEFLDITNGGVSGLVTRRQKERNLFLTGAYDFSR
>WP_048338983.1
KANEIFDIDLVRFENGVKRNINVDLYQYEFDALVSLLFNCGEFFFSSNGAPNLLRLINSENYESAADEFMDITNGGDPGLVKRRLSERNLFVNNVYDSKD
>WP_048483125.1
RTANSLAPAGYAAHKISDYIRSNLGKAVVLDHHVNRPGYVERDFGAALDTFFSRNPTVSRDPGTWGTQHSSHESSILDIYGNSRVMTDAGARYSSLKAKL
>WP_048484265.1
YRGRGLIQLTGKAMYRNYMNYHNNVLPADQKDFISSPDLISSELRYGVESAFWYCNANNFSAAADADDLTKTTIIVNGGENGMPDRRKRLDSLKSIMGIN
>WP_048485126.1
KQLTGRSNYRSFAAIHKKLWGDLVDFETDPDKVDEPLYAVRSGLYFWVEHKLYLLADAGISREATDSITRIINRSTDSYEERWRFVEKIWEDRVFKDAYQ
>WP_052660648.1
PRGYHYTIARYFQSDLGRAAALDQSVNRPGYVTRDIGKALDALFAHHPELSRNPDEWGLNRAQYEREVVGHYGNSREMSRDSNGLNSAPRRFGNLTGNLG
>WP_057930215.1
SLLVTDSYNTCDASGWYWASKQRQRFVKNPITRKDDMVPFGKLSINYWADQGASDAATLQVTKCINPAGVAADWRKQGFNNAWYELNDEVVPNADYKPVM
>WP_060164420.1
HLTHYETYKRCAEAIDYPIDSQPDLVENNPRVIIETGLWFWSDRGIGLIADNPTITGDDGVKKVTYPINPGYKGLSERQQFKREISIIFNEDFSSGCVDD
>WP_060170248.1
TKSDIENGRYVDAMTSEVFGGKEVRLSQPFRKFENFTEAFDFHGKLLATGRAYAGARAKLPDPYEFARALTGHYATDPIYDKKLIDKFIKPYNLTQYDTP
>WP_060203991.1
HLTHYETYKRCAEAIDYPIDSQPELVENNPRVIIETGLWFWSDRGIGLIADNPTITGDDGVKKVTYPINPGYKGLSERQQFKREISIIFNEDFSSGCVDD
>WP_060209044.1
HLTHYETYKRCAEAIDYPIDSQPELVENNPRVIIETGLWFWSDRGIGLIADNPTITGDDGVKKVTYPINPGYKGLSERQQFKREISIIFNEDFSSGCVDD
>WP_060256003.1
HLTHYETYKRCAEAIDYPIDSQPELVENNPRVIIETGLWFWSDRGIGLIADNPTIIGDDGVKKVTYPINSGYKGLSERQQFKREISIIFNEDFSSGCVDD
>WP_060264889.1
HLTHYETYKRCAEAIDYPIDSQPELVENNPRVIIETGLWFWSDRGIGLIADNPTITGDDGVKKVTYPINPGYKGLSERQQFKREISIIFNEDFSSGCVDD
>WP_060784361.1
GCLKLNRDGKYRFEESRAYNEKRASCAWGIWNDSGLGKGGIARKSNDEAKKGYKRYLELDLAAGSPVDVAGQPKDKNWYGISGSVKTYVQNRLAALEASS
>WP_060969442.1
CLKLNVDGVYRFEDSKAYNEKRASCAWGMWNDPGLTKSGIGKKSAAEALKGYGRYLELDDAAGKPVDKNGNPKDQGWYGLPAKKPVRPFVENRWKVLSES
>WP_063945414.1
KYHGFSLEYNNYWSDAVPDTVNHPEKINEMPYAIRSALWFWTKYKPYRADSNRGYDDVESITREVSLLSISADGKWCKARYINNKNKSMDSNMLCSDLSI
>WP_065187023.1
PAIINFLEGNGNVEDAIYDWAKEFASAGVRKGKEISPSKTEFETNPDGSFVRDKKGNKIHKRRYAKTEGVSYYSDDGINKAHIKPDDMVKVLEESKNEGS
>WP_069237564.1
CLKLNRDGVYRFEDSKAYNEKRASCAWGMWNDPGLTKNGIGRKSATEALKGYGRYLELDDAEGKPVDKNGNPKDQGWYGLPAKKSVRPFVENRWKVLSES
>WP_071552768.1
GWDGAIFEAHPEYTPVGTWSAFENKGMSGQGGNQQVTDKKKVFVVLPSVLAGMEYKAAYINKYDGNWARWHSKETSVQNVYKTHIQAIRARFVEALEKGE
>WP_071748461.1
CLKLNVDGVYRFEDSKAYNEKRASCAWGMWNDPGLTKSGIGKKSAAEALKGYGRYLELDDAAGKPVDKNGNPKDQGWYGLPAKKPVRPFVENRWKVLSES
>WP_071750787.1
CLKLNVDGVYRFEDSKAYNEKRASCAWGMWNDPGLTKSGIGKKSAAEALKGYGRYLELDDAAGKPVDKNGNPKDQGWYGLPAKKPVRPFVEKRWKVLSES
>WP_071762835.1
SYNACDAGGYFWVSKQRHRIDSATGRLVPLGELSINYWADKEIRADLGNEQSQNAFSDVTRCVNTAQDQLENRRMYFRHAYSYLSDMVGSFPSDFHPLRD
>WP_071773442.1
CLKLNVDGVYRFEDSKAYNEKRASCAWGMWNDPGLTKSGIGKKSAAEALKGYGRYLELDDAAGKPVDKNGNPKDQGWYGLPAKKPVRPFVENRWKVLSES
>WP_071775829.1
CLKLNVDGVYRFEDSKAYNEKRASCAWGMWNDPGLTKSGIGKKSAAEALKGYGRYLELDDAAGKPVDKNGNPKDQGWYGLPAKKPVRPFVENRWKVLSES
>WP_072200919.1
LVQLTWKISYEKFKSITGIDIVTSPDLCLELSTAVSIMMKGMKDGGFRAGHTLDIYLGSGKKDYFNARLIINGYRHGIPDKADEFKDYAELFEVIINETI
>WP_074135042.1
MKQLTFRNNYSSFTNYHEKIWGEHIDFELNPDLLLETVYAARSALYFWDQNNLYSSADNGISRDVSDSITRVINLYDDHYADRYNNLVRFIQEGIFDEIL
>WP_074171628.1
LVQLTWKISYEKFKSITGIDIVTSPDLCLELSTAVSIMMKGIKDGGFRAGHTLDIYLGSGKKDYFNARLIINGYRHGIPDKADEFKDYAELFEVIINETI
>WP_076474538.1
HLTHYKTYKRCAKAIDYPIDSQPELVENNHRVIIETGLWFWMANGIGAIADNPATIGDEGVKKVTHPINPGYKGLSERQQFKREISVIFNEDFSSGCVDD
>WP_080347027.1
RAREINYDAANMSCSWGKFQVMGEYYHHLYGTTQELVDAQNYCAMQHLQYFKTFLVNEKRMLQPMKDKDWLTIARKYNGTGQIGYDEIIENAYNSLKNEW
>WP_080418187.1
CLKLNRDGVYRFEDSKAYNEKRASCAWGMWNDPGLTKNGIGKKSAAEALKGYGRYLELDDAAGKPVDKNGNPKDQGWYGLPAKKPVRPFVENRWKVLSES
>WP_080421578.1
CLKLNRDGVYRFEDSKAYNEKRASCAWGMWNDPGLTKNGIGKKSAAEALKGYGRYLELDDAAGKPVDKNGNPKDQGWYGLPAKKPVRPFVENRWKVLSES
>WP_080425029.1
AQFTVDAFPGITKLHPHCQGALLSLVYNRGSQLEDKPGQRSRVHMRNIRDAIQNNNLPEVAEQLRAMKVLWEGTGNDGLLKRREKEAVLFEKGMTCDCWR
>WP_081467198.1
RRQHHRSTVEQIPVSEISQRVNDLVDSYLRDRENGEPSSVGTNLNYANPNYSDAVNLPWINALSGPRYGKGTAMHYHGTTPGLEPYRPEPYPIVLIGGSE
>WP_085746822.1
VVDVYPKAVNLHPDCQGVLLSLVVNRGNALTGNTPAKAQKRLEMKQIKEDFDNDQPELIPSRLRSMKRLWENDPSTAGVATRREKEAVFFEEALKCNCWK
>WP_086945188.1
GWDGAIFEANPEYAPVGTWSAFENKGMSGQGGNQQVTDKKKVFIVLPSVLAGMEYKAAYINKYDGNWARWHSKEIGAQNAYKTHIQAIRARFVEALEKGE
>WP_088509761.1
FTKWHKENADAWPKEATADFEADPESVEQVKYAVRSACFFWVAHSLYSRADQGDAQDVVDSISKVINPGLFKGKPNRMKAESIGGRRGNFAEIHKWGGLA
>WP_095412713.1
ARLQFTCWSERIDPDGYKAIHNPQGDPWKDCKKAALKVMLARDEENVFPGATHYYSPRAQAQLHAKNQTLYPSTPPFAVPERRVKNPEGVSDEDYHFYRM
>WP_102306973.1
HTAVDSSGWFWVKGSAWGDIRPFASKNDLFRVTISVNGGYNHLLERKNNLLKLSKLINCNTISDNYDFSKFYLKDSSMINKNYYKRSKSLHHKLELMINE
>WP_102544050.1
NKLISEGIIKNTNEAAILDMIWSTSVQFGARTSLISRAVGKRTGLSSREIIELVQNYKHDKTDLLFKSSPTWWGGLRQRALSEKIKLLALLEQNAIIEEN
>WP_103470584.1
GINVRDDKPSLGTEYAYNNGWDSIDKAIDGGAKWISNNFVNHPKYKQNTLYKMRWNPESPGEHQYASDVLWAKHQIPNMKKRFDIFPDAILHVDIPVYEE
>WP_104669912.1
RGIIQVTGKDGYQSFQDEHNRRSPDDIQDFISHPELVSENVGYAVESAFIFWSKNHLNSISDLGSFADVTQVVNGGQNGYGDRLRRYNKIATVLGLPQGV
>WP_105342322.1
KRKAIINYLEGDGDVEDAIYAWAKEFASAGVRQGKKISSIVLKDAAGVPILHPVTHKKQWVERHAQSEGVSFYQGDGLNSAHITPDEMVRALEESKRNAG
>WP_105786630.1
LIQTTFKSNYMMLTDEHNRRFPDDQRDFVENPDLVLSDLEYGVESAFVYWAVTKNVNGIADSGNVLAVSKAVNGGKIGYSERLTAYNNVAPILGLQKEVA
>WP_114196344.1
DYRRQYGIKDFSPAAQDRFCVILLKFKRNALDAVKSGNLQSAIFQHNCNKEWASLPGDMYGQGGVSMDTVNKKFAEYLADEFDGKTDLSVAIGGLDDLLK
>WP_123408671.1
YKGKGFIQLTWKANYKAVEDVLKAKLPEETIDIVANPDRLLETKMGLLSAMGFWEWQKLNNKVAPNVVSTDNITKVVNLNTESYEERRTHFTEIYQVFSQ
>WP_123515728.1
KQLTGRANYRSFTTWYRSHSSEWPGDDQDFEASPDLLVQLKYAVRSAGFFWVFNELHLKADAGATDAVVDSITDIVNSGTHSRADRKANFRNIWSEGYLK
>WP_124470772.1
RVFRDFLFDKAGGGRLSAFVKKGKGIIDDAVFAASQEWASIAVPNGYPTNKVKKHPDGTKERVLSDGTLTYFQNEGAANKASMTSTRKLREILEEIQSSR
>WP_126228198.1
YRGRGLVQITWKGKYSTFESLLNVPLVDHPEMACEWDVALRIMVIGMAQGTFTGFSLKDFINESTTNYHDARQIINGFDKADIIAGYAKKFEEILKESKS
>WP_126314933.1
YQRLEDDVKRICQKPNTIRVYHPNPQVTPEQAWNDIPEKIKEVLIDLRYRGDYTPHARSLMQRYAYSGDLNSFGNVLSTRNNWQNVPEERFNQRISFYEN
>WP_136993530.1
HTAVDSSGWFWVKGSAWGDIRPFASKNDLFRVTISVNGGYNHLLERKNNLLKLSKLINCNTISDNYDFSKFYLKDSSMINKNYYKRSKSLHHKLELMINE
>WP_136994545.1
HTAVDSSGWFWVKGSAWGDIRPFASKNDLFRVTISVNGGYNHLLERKNNLLKLSKLINCNTISDNYDFSKFYLKDSSMINKNYYKRSKSLHHKLELMINE
>WP_142742313.1
RTANSLAPAGYATHKISDYIRSNLGKAVVLDHHVNRPGYVERDFGAALDTFFSRNPTVSRDPGTWATQHSSHESSILDIYGNSRVMTDASARYSSLKAKL
>WP_143707125.1
DIRYHSHALNDVVWSTAVQHGGSSDIIAYCIKSLGVPNAETRDYDKKLIEEIYNERGRKDGKGILVHFKSASADQRDGVEKRYKSERLTAQKELEDEKDY
>WP_146153399.1
PRGYHYTIAQYFQSDLGRAAALDQSVNRPGYVTRDIGKALDALFSHHPELSRNPDEWGSNRAQYEREVVGHYGNSREMSRDSNGLNSAPRRFGNLTGNLG
>WP_149029745.1
PHGYHYTIAQYFQSDLGRAAALDQSVNRPGYVTRDIGKALDALFAHHPELSRNPDEWGSNRAQYEREVVGHYGNSREMSRDSNGLNSAPRRFGNLTGNLG
>WP_152554262.1
GLETCAKLNRNGVYRFEESRAYNEKRASFGWGHWHDPDSTVSGTPKNKDEAIKGFRRYLELDDAAGKPVDKHGKPKDQNWYHTAIVRPHVEARLAALTKS
>WP_157647018.1
PYNACDAGGYFWVSKQRHRIDSATGRLVPLGELSINYWADKEIRANLGNEQSQNAFSDVTRCVNTAQDHLENRRMYFRHAYSYLSDMVGSFPSDFHPLRD
>WP_157653632.1
PYNACDAGGYFWVSKQRHRIDSATGRLVPLGELSINYWADKEIRADLGNEQSQSAFSDVTRCVNTAQDQLENRRMYFRHAYSYLSDMVGSFPSDFHPLRD
>WP_157654630.1
PYNACDAGGYFWVSKQRHRIDSATGRLVPLGELSINYWADKEIRADLGNEQSQNAFSDVTRCVNTAQDHLENRRMYFRHAYSYLSDMVGSFPSDFHPLRD
>WP_157658571.1
PYNACDAGGYFWVSKQRHRIDSATGRLVPLGELSINYWADKEIRADLGNEQSQNAFSDVTRCVNTAQDHLENRRMYFRHAYSYLSDMVGSFPSDFHPLRD
>WP_157660336.1
PYNACDAGGYFWVSKQRHRIDSATGRLVPLGELSINYWADKEIRADLGNEQSQNAFSDVTRCVNTAQDHLENRRMYFRHAYSYLSDMVGSFPSDFHPLRD
>WP_162634036.1
DLRYHSHAINDVVWSTAVQHGPTTDVVTSAIKNLNMPNSETRDYDRALIDAIYAERGKTNAHGQLIRFIHSSAAQQAGVAGRYVSERPKAQDELRNESDY
>WP_174959822.1
AQFTVDAFPGITKLHPHCQGALLSLVYNRGSQLEDKPGQRSRVHMRNIKSAIQNNNLPEVAAQLRAMKVLWEGTGNDGLLKRREKEAVLFEKGMTCDCWR
>WP_175663212.1
LIQTTFKSNYMMLTDEHNRRFPDDQRDFVENPDLVLSDSEYGVESAFVYWAVTKNVNGIADSGNVLAVSKAVNGGKIGYSERLTAYNNVAPILGLQKEVA
>WP_175670756.1
NVPESRVPARVRAVVIAHLQDRANGGPSLVGNNLSYANPYVLDEATDATRAWVEDVVRQASITGYRYGKGRAVHVHGTTQGLMPFRPDPFTIVLPESYNQ
>WP_175677259.1
LIQTTFKSNYMMLTDEHNRRFPDDQRDFVENPDLVLSDLEYGVESAFVYWAVTKNVNGIADSGNVLAVSKAVNGGKVGYSERLTAYNNVAPILGLQKEVA
>WP_175696820.1
RMFRDYLFNKAGGGRLAAFVKNGKGTIDDAVFSASQEWASIAVPNGYPTNKVKKHPDGTKEKVLSDGTLTYFQNEGAANKASMISTGKLREILEEIQNSR
>WP_175700919.1
NVPESRVPARVRAVVIAHLQDRANGGPSLVGNNLSYANPYVLDEATDATRAWVEDVVRQASITGYRYGKGRAVHVHGTTQGLMPFRPDPFTIVLPESYNQ
>WP_175701232.1
LIQTTFKSNYMMLTDEHNRRFPDDQRDFVENPDLVLSDLEYGVESAFVYWAVTKNVNGIADSGNVLAVSKAVNGGKIGYSERLTAYNNVAPILGLQKEVA
>WP_175702106.1
LIQTTFKSNYMMLTDEHNRRFPDDQRDFVENPDLVLSDLEYGVESAFVYWAVTKNVNGIADSGNVLAVSKAVNGGKIGYSERLTAYNNVAPILGLQKEVA
>WP_175709277.1
YRGRGLVQITWKGKYSTFESLLNVPLVDHPEMACEWDVALRIMVIGMTQGTFTGSSLKDFINESTTNYHDARQIINGFDKADIIAGYAKKFEEILKESKS
>WP_175711633.1
LTWKTGYNKFKEIAGADIVTNPDLVLDLPVAVRIMMIGMRDGMFRGGNSLSTHLDGAKPDYYHARYIINGDSPAGSGHPDKAEQFQFYAEKFEKLIRETK
>WP_175714790.1
YRGRGLVQITWKGKYSTFESLLNVPLVDHPEMACEWDVALRIMVIGMTQGTFTGSSLKDFINESTKNYHDARQIINGFDKADIIAGYAKKFEEILKESKS
>WP_175722367.1
LIQTTFKSNYMMLTDEHNRRFPDDQRDFVENPDLVLSDLEYGVESAFVYWAVTKNVNGIADSGNVLAVSKAVNGGKIGYSERLTAYNNVAPILGLQKEVA
>WP_175724047.1
YRGRGLVQITWKKMYGEFAGRLKLPLVENPDIALEWDTALKIMVIGMRDGVFTGSSLSDYLNSSKKDYIGARHIINGSDKARIFAEYAEKFEKLINDTRS
>WP_175735751.1
RMFRDFLFDKAGGGKLSAFVKHGKGTIDDGVFGASQEWASIAVPNGYPTNKVKKHPDGTKERVLSDGTLTYFQNEGAANKANMTSTKRLREILEEIQGSR
>WP_175770348.1
RMFRDYLFNKAGGGRLSAFVKHGKGTIDDAVFSASQEWASIAVPKGYPTNKVIKHPDGTKEKLLSDGTLTYFQNEGAANKASMTSTGKLREILEEIQNSR
>WP_175789948.1
LIQTTFKSNYMMLTDEHNRRFPDDQRDFVENPDLVLSDLEYGVESAFVYWAVTKNVNGIADSGNVLAVSKAVNGGKIGYSERLTAYNNVAPILGLQKEVA
>WP_175790252.1
QLTFYESYQRCAKAIGYPVDSQPELVSTNNRVIIESGLWYWSSTGIGAIADDPATRGDEGVAKVTKPINTKCMALSERQQFHREISSVFNQDFSSGCTDD
>WP_175805888.1
LTWKTGYNKFKEIAGADIVTNPDLVLDLPVAVRIMMIGMRDGMFRGGNSLSTHLDGAKPDYYHARYIINGDSPAGSGHPDKAEQFQFYAEKFEKLIRETK
>WP_176076726.1
YDAEMQERFFRDFLFSKAGGGKLASFVKNGIGTVDQAQYAAAQEWASISVPRGMPIQDGRISDGRMSYYQGAANSHNSDSTKKLRDILNEIEAEGGKREY
>WP_176091082.1
GYSYRIRDYLQSPLGRATVLDQDVNWPGQTSDSMRGSLDRFFSHNPQVSRNPADWGANRGSYEASILQDYGPTRAMAKVNGASVAPGRYQHLVQALGMPS
>WP_177144207.1
LFHPIYDFMESEVIRVSGKVDNKDKYGELNWHSIRKVIKDLIIDLRYRGDYDARSRALLQRHFTNNDIDKLYSVISTQSNWPNVPSDRFNRRINYLDKSR
>WP_177314143.1
CALYDLCVQQGDLSKASHQIQERVATEKPSTQMDLLKIAVQERAKKASPEWVFDATSRRMGIIQQKPYPHPPTKGEKPAPRDNINFKLLNGKAERNVCGL
>WP_177314196.1
CALYDLCVQQGDLSKASHQIQERVATEKPSTQMDLLKIAVQERAKKASPEWVFDATSRRMGIIQQKPYPHPPTKGEKPAPRDNINFKLLNGKAERNVCGL
>WP_178370774.1
PRGYHYTIAQYFQSDLGRAAALDQSVNRPGYVTRDIGKALDALFAHHPELSRNPDEWGSNRAQYEREVVGHYGNSREMSRDSNGLNSAPRRFGNLTGNLG
>WP_179296675.1
GGPAPYYGWTPDFYSEPPIGTWAAFEGAGLSRVGGNAQVTNRKKVFVVVSSVRVGMEFKARYIVHYNGNYARWFSTDANAQAVYRKTLATIVPRIVNSFQ
>WP_181480316.1
VDGNAVSGGKAAAYSRGWFTPELAIMGGAEWISQKFVHKSQNTLYKMRWNPAHPASYQYATAVNWSAHISARMYEICGDYHDFDNELIFDIPVYKGETNG
>WP_183797511.1
PRGYHYTIAQYFQSDLGRAAALDQSVNRPGYVTRDIGKALDALFAHHPELSRNPDEWGSNRAQYEREVVGHYGNSREMSRDSNGLNSAPRRFGNLTGNLG
>WP_193754408.1
FRGRGLIQITGYEKYSRFMAEYNIYWSGPPPNTVDNPDLINEMPVAIRSALWFWLVYKIYAVERGAGYLDVERVTARVNGGGEGIDRRKMAYRAAEEALE
>WP_194302096.1
MYGIGALDGRAVETGSKMAKKMGWTTPEKAIDGGAEWIANHYIKAKQNTLYKMRWNPEKPGTHQYATAANWALAQSKSLKRECDLFPDVTLPLDIPVYKK
>WP_196222232.1
FTKWHKENADAWPKEATADFEADPESVGQVKYAVRSACFFWVAHSLYSRADQGDAQDVVDSISKVINPGLFKGKPNRMKTESIGGRRGNFAEIHKWGGLA
>WP_197844928.1
RKQQFELFVRVYEDLKNDVIDISRSQKGYAPLDWDSLDPRVQDVVVDLRYRGDYHNKTRPFIQKPFVENDVIALRAALENKGNWPEVPDDRYRRRAEFLK
>WP_197844930.1
FRGRGLIQITGYEKYSRFMAEYNIYWSGPPPNTVDNPDLINEMPVAIRSALWFWLVYKIYAVERGAGYLDVERVTARVNGGGEGIDRRKMAYRAAEEALE
>WP_198362671.1
GGAAPYYGWTPDFYSELPIGTWAAFEGAGLSRVGGNAQVTNRKKVFVVVSSVRVGMEFKARYIVHYNGNYARWFSTDANAQAVYRKTLATIEPRIVNSFQ
>WP_198363024.1
CALYDLCVQQGDLSKASHQIQERVATEKPSTQMDLLKIAVQERAKKASPEWVFDATSRRMGIIQQKPYPHPPTKGEKPTPRDNINFKLLNGKAERNVCGL
>WP_198363050.1
KYRGRGLVQLTFKGSYAKFNAAAGTDLTASPDKALEWPISVRIMMRGMRDGTFAGPKLSDYLDSSTPNYLGARAIINGSDKASQFAFYAQKFEQLIKATQ
>WP_198363070.1
GLESCAKLNHDGVYRFEESRAYHEKRASFGWGLWHDPGSAQAGTGKDKEESIKGYRRYIELDDAAGKPVDKHGVPKDQKWYFIAVVRTHVEARLKVLTGS
>WP_198375241.1
CALYDLCVQQGDLSKASHQIQERVATEKPSTQMDLLKIAVQERAKKASPEWVFDATSRRMGIIQQKPYPHPPTKGEKPTPRDNINFKLLNGKAERNVCGL
>WP_198388854.1
CALYDLCVQQGDLSKASHQIQERVATEKPSTQMDLLKIAVQERAKKASPEWVFDATSRRMGIIQQKPYPHPPTKGEKPAPRDNINFKLLNGKAERNVCGL
>WP_198391018.1
GYPYRIKDYFQSPLGRATALDQDVNYPRATAGSMQASLDRFFRSNPQASRNPAEWGANRASYETSILQDYGSTRDMAHVNGVSVAGTRYQHLRQALGLPS
>WP_206363328.1
AQYTVDVFPSVTKLHPHCQGALLSLVINRGSGMADKSGQKTRVHMRAIRDDIVSGNFPDVPLQWRAMKSLWADSGQGGLIARRENEAVLFEKGLRCNCWR
>WP_211943114.1
NGAYRFEESKAYREKRASFAWGLWNDPGLTKRGIAIKTKSEAIKGYTRYLELDDIAGKPTDKKGDPKDKGWYGIGRQIFVRSYCETRLAEISKGNQEQHD
>WP_212055060.1
LTWKTGYNKFKEIAGADIVTNPDLVLDLPVAVRIMMIGMRDGMFRGGNSLSTHLDGAKPDYYHARYIINGDSPAGSGHPDKAEQFQFYAEKFEKLIRETK
>WP_212080064.1
LIQTTFKSNYMMLTDEHNRRFPDDQRDFVENPDLVLSDLEYGVESAFVYWAVTKNVNGIADSGNVLAVSKAVNGGKIGYSERLTAYNNVAPILGLQKEVA
>WP_212087297.1
AQFTVDAFPGTTKLHPHCQGALLSLVYNRGSLLEDKPGQKSRVHMRNIRAAIQNNNLPEVAAQLRAMKVLWEGTGNDGLLKRREKEAVLFEKGMTCDCWR
>WP_212115334.1
LIQTTFKSNYMMLTDEHNRRFPDDQRDFVENPDLVLSDLEYGVESAFVYWAVTKNVNGIADSGNVLAVSKAVNGGKIGYSERLTAYNNVAPILGLQKEVA
>WP_212177706.1
GRGFIQVTGKDGYQSFQTEHNRRSPDDQQDFVKSPDLVASRLEYAVESAFVFWARNNLNSISDNGSVSEVTQIVNGGQTGYDDRRSRYNRVATLLGLSME
>WP_212177708.1
FTKWHKANAEAWPQEATVDFEADPESVGQVKYAVRSACFFWVTHSLYGIADQGDAQDVVDSVSKVINPGLFKGKPNKMKAESINGRRGNFSEIHKWGGLA
>WP_212221146.1
YDAEMQERFFRDFLFSKAGGGKLASFVKNGIGTVDQAQYAAAQEWASISVPRGMPIQDGRISDGRMSYYQGAANSHNSDSTKKLRDILNEIEAEGGKREY
>WP_216751403.1
PRGYHYTIAQYFQSDLGRAAALDQSVNRPGYVTRDIGKALDALFAHHPELSRNPDEWGSNRAQYEREVVGHYGNSREMSRDSNGLNSAPRRFGNLTGNLG
>WP_217704467.1
YQRLEDDVKRICQKPNTIRVYHPNPQVTPEQAWNDIPEKIKEVLIDLRYRGDYTPHARSLMQRYAYSGDLNSFGNVLSTRNNWQNVPEERFNQRISFYEN
>WP_218177078.1
QQERDLFDMIYPNYINRAIANYNKWTENLAERQPWESLHPIIRDILVDFVYQGFTAGPNPMKAGMKNNFSELINYIENTPTISQYEPGRQRASYLRKYQQ
>WP_221178763.1
KHLTGKSNYNAFKTYHKDFWGEDVDFVGSPDLLHTQYKYSVRSGIYFWLKNNLAVEADKGDARENVDAITRIINRDTDSYGKRWDHFKRIYKVEKIFEDI
>WP_222179043.1
LIQTTFKSNYMVLTDEHNRRFPDDQRDFVQDPDLVLSNLEYGVESAFVFWAITKNVNGIADSGNVHAVSKAVNGGAIGYPERLVAYNNVAPILGLPKEVA
>WP_222198450.1
AGTTSASGLGQFVDGTAAAYGITTNEQRFDAKVGADALVRHYLENKRLASRYSGRELYVMIYAYHHDGPSLAYGGRGISESHVMPFYDLFQKNICNDIVG
>WP_223826515.1
YQRLEDDVKRICQKPDTIRVYHSNPQATPEQAWSDIPEKIKEILVDLRYRGDYTPRARSLIQRYAYSGDLNSFGNVLSTRSNWQNVPEERFNQRVSFYEN
>WP_223866310.1
ITNSKADELFESRLSNYIKELKASVSTDLYQYEFDALISLLFNMGRMSKAPQLTLKLNQANYEGAANEFLDITNGGVSGLVTRRQKERDLFLTGAYDFSR
>WP_224080833.1
LATYKEYKRASGNDVVIDPSRVQNEPYIATDSSVWFWSSRSINGYADANDVKGVTRVINPALKDFDRRRVAAKRSFDRLNNGRQPCLLNWDANLTAEKGW
>WP_224445726.1
KQLTGRSNYRAFTKWHASLQNEWPQEILDFEADPDLLIQPKYAVRSAAYFWIDNGLHKKADFGSTAKQVDDITRIVNFHTDSYMARVSNFNAIFSRGDFN
>WP_225247907.1
EYLRTKLNDSTFDITSSVSRAKQLSENPRYAALASGYFWKYIKPKLNATADRDDIYWVSVYVNGWAVQEHPYYPDKAREPNNMNDRVNKLSIAKNVFGLE
>WP_225575767.1
PEKEGVNIDWTHNGDLTSAKRAAKQMVSAYSIKYKPSLTSRHTQRRAIDMTITNIIGKSLINGSGANVSIRNLTNLFDTGASFGVRKLIKDEPHWSDDAH
>WP_226877249.1
MKQLTFRNNYSSFTNYHEKIWGEYIDFELNPDLLLETVYAARSALYFWDQNNLYSSADNGISRDVSDSITRVINLYDDHYADRYNNLVRFIQEGIFDEIL
>WP_228099919.1
KANEIFDIDLVRFENGVKRNINVDLYQYEFDALVSLLFNCGEFFFSSNGAPNLLRLINSENYESAADEFMDITNGGDPGLVKRRLSERNLFVNNVYDSKD
>WP_228100604.1
YQRLEDDVKRICQKPDTIRVYHSNPQATPEQAWSDIPEKIKEILVDLRYRGDYTPRARSLIQRYAYSGDLNSFGNVLSTRSNWQNVPEERFNQRVSFYES
>WP_228888696.1
YRGRGLVQITWKGKYSTFESLLNIPLVDHPEMACEWDVALRIMVIGMTQGTFTGFSLKDFINESTTNYHDARQIINGFDKADIIAGYAKKFEEILKESKS
>WP_229060629.1
LTWKTGYNKFKEIAGADIVTNPDLVLDLPVAVRIMMIGMRDGMFRGGNSLSTHLDGAKPDYYHARYIINGDSPTGSGHPDKAEQFQFYAEKFEKLIRETK
>WP_229079304.1
AQFTVDAFPGTTKLHPHCQGALLSLVYNRGSLLEDKPGQKSRVHMRNIRAAIQNNNLPEVAAQLRAMKVLWEGTGNDGLLKRREKEAVLFEKGMTCDCWR
>WP_229635002.1
KGFIQLTWKYNYDAVQTRLEKKIQDLDFNISDDPYSVLRTKEGFLSALGFWDVNNLNEKVSGSIASTNSITNVVNSRLPRSHKVKRTKYFLDIYEVLCNE
>WP_229690277.1
LGSWQNGEVVDKPFYGAIAVMKYSHVGFVCGINAQGRLLILGGNQGGGREGTANCISIRANSITAVKYFMKPKGYNVRPEDYDLEIMNVSGPDSSYSDTH
>WP_229692790.1
YQRLEDDVKRICQKPDTIRVYHSNPQATPEQAWSDIPEKIKEILVDLRYRGDYTPRARSLIQRYAYSGDLNSFGNVLSTRSNWQNVPEERFNQRVSFYEN
>WP_229694908.1
LKQILREGFDQAAFESKKKISSKPLAAIANAIVTDEYKAKQAKDFVQRLRTANSLAPAGYAAHKISDYIRSNLGKAVVLDHHVNRPGYVERDFGAALDTS
>WP_232012212.1
CVHLTWKNNYKKAQDKFGVNFVDTPDLAGDFKYAVPIMVWGMEEGMFSGKKLNSYINAGEINYVGARYIINGQDQAPLIASYAKRFEVILEQTSSASKGF
>WP_232439118.1
LHIAIAKKPSGYSNSARDFFPSRLGRALVLDQDVNAPGNVSIDLGTSINTLRARHTGLGTDPTQWGDNRSQYEAELIQIYGPSRHMNSAIERYNQLRGML
>WP_232441471.1
IPTRYSYTVGEYFASDLGRATALDQSVNRPSYVGPDIGKALDTFFSRHPSVSKNPSEWGDNHADYEYEILEIYGPTRQMAKVGGVSVAPARYSSLKSSLV
>WP_232441877.1
VPTRYSYTVGEYFASDLGRATALDQSVNRPSYVGSDIGKALDTFFSRHPSVSKNPSEWGDNHADYEYEILEIYGPTRQMAKVGGVSVAPARYSSLKSSLV
>WP_232441914.1
LHIAIAKKPSGYSNSARDFFPSRLGRALVLDQDVNAPGNVSIDLGTSINTLRARHTGLGTDPTQWGDNRSQYEAELIQIYGPSRHMNSAIERYNQLRGML
>WP_232445231.1
LHIAIAKKPSGYSNSACDFFPSRLGRALVLDQDVNAPGNVSIDLGTSINTLRARHTGLGTDPTQWGDNRSQYEAELIQIYGPSRHMNSAIERYNQLRGML
>WP_232445310.1
VPTRYSYTVGEYFASDLGRATALDQSVNRPSYVGPDIGKALDTFFSRHPSVSKNPSEWGDNHADYEYEILEIYGPTRQMAKVGGVSVAPARYSSLKSSLV
>WP_232456271.1
VPTHYSHTVGEYFASDLGRATALDQSVNRPSYVGPDIGKALDTFFSRHPSVSKNPNAWGDNHAAYESEILEIYGPTRQMAKVGGVSVAPARYSSLKSNLA
>WP_232457796.1
LHIAIAKKPSGYSNSARDFFPSRLGRALVLDQDVNAPGNVSIDLGTSINTLRARHTGLGTDPTQWGDNRSQYETELIQIYGPSRHMNSAIERYNQLRGML
>WP_232467468.1
TKSDIENGRYVDAMTSEVFSGKEVRLSQPFRKFENFTEAFDFHGKLLATGRAYAGARAKLPDPYEFARALTGHYATDPIYDKKLIDKFIKPYNLTQYDTP
>WP_232470073.1
VGEYFASDLGRATALDQSVNRPSYIGPDIGKALDTFFSRHPSVSKNPNAWGDNHAAYESEILEIYGPTRQMAKVGGVSVAPARYSHSRAILLKGEAIESD
>WP_232936597.1
PAIINYLEGGGNVEDAIYDWAKEFASAGVRQGKEISRSKTEFETNPDGSVKTDTNGNRIHKRRYATIEGMSYYSGDGINRSHITPDDMVKVLEESKNEGK
>WP_232936598.1
MKQLTFRNNYSSFTNYHEKIWGEHIDFELNPDLLLETVYAARSALYFWDQNNLYSSADNGISRDVSDSITRVINLYDDHYADRYNNLVRFIQEGIFDEIL
>WP_234782795.1
YQRLEDDVKRICQKPDTIRVYHSNPQATPEQAWSDIPEKIKEILVDLRYRGDYTPRARSLIQRYAYSGDLNSFGNVLSTRSNWQNVPEERFNQRVSFYEN
>WP_237651497.1
YRGRGLIQLTGKAMYRNYMNYHNNALPADQKDFISSPDLISSELRYGVESAFWYCNANNFSAAADADDLTKTTIIVNGGENGMPDRRTRLNSLKNIMGIN
>WP_237765032.1
MKQLTFRNNYSSFTNYHEKIWGEHIDFELNPDLLLETVYAARSALYFWDQNNLYSSADNGISRDVSDSITRVINLYDDHYADRYNNLVRFIQEGIFDEIL
>WP_237765034.1
FLKLGFQPLEENSSGDMTKSPYEGWVPEAFGAVSLAAEQGDEWYEQVPPFYRDLIAEMDVNHDGKVTEEEIRQALVVRDPLVRNVVNRLVVRHHSEWYGG
>WP_237765168.1
PAIINYLEGGGNVEDAIYDWAKEFASAGVRQGKEISRSKTEFETNPDGSVKTDTNGNRIHKRRYATIEGMSYYSGDGINRSHITPDDMVKVLEESKNEGK
>WP_237765884.1
GVWKRYYWAASLTDSNASQAIFGRNRSRGNRKHAARDLYSEPLTEIVAVSNGIVRSISHYYFGTWQITIEHTTNDGRHFYIRYGEVDPQSIVFGNGEKVQ
>WP_237766357.1
MKQLTFRNNYSSFTNYHEKIWGEHIDFELNPDLLLETVYAARSALYFWDQNNLYSSADNGISRDVSDSITRVINLYDDHYADRYNNLVRFIQEGIFDEIL
>WP_237766439.1
GVWKRYYWAASLTDSNASQAIFGRNRSRGNRKHAARDLYSEPLTEIVAVSNGIVRSISHYYFGTWQITIEHTTNDGRHFYIRYGEVDPQSIVFGNGEKVQ
>WP_239506068.1
DVNSLYDESMQDKIFDEYLIKIKRKPIIEYLEGNGSVEDAIYAWAQEFASAGVRKGKVISKGRTAHNEGVSYYSGDGLNRAHLMPDEMVAILEESKNESK
>WP_240618753.1
KANEIFDIDLVRFENGVKRNINVDLYQYEFDALVSLLFNCGEFFFSSNGAPNLLRLINSENYESAADEFMDITNGGDPGLVKRRLSERNLFVNNVYDSKD
>WP_240980555.1
KANEIFDIDLVRFENGVKRNINVDLYQYEFDALVSLLFNCGEFFFSSNGAPNLLRLINSENYESAADEFMDITNGGDPGLVKRRLSERNLFVNNVYDSKD
>WP_241905466.1
KGFIQLTWKYNYDAVQTRLEKKIQDLDFNISDDPYSVLRTKEGFLSALGFWDVNNLNEKVSGSIASTNSITNVVNSRLPRSHKVKRTKYFLDIYEVLCNE
>WP_241908501.1
RGRGLIQITGRDKYEGMTVFHNMNNPDDERDFSEQPDLISESLEYSVSSAFYYWYGFKNLDDRRVKGYSVAQVTQLVNGGENGLDDRLKRFEAICAEIGI
>WP_241908681.1
KGFIQLTWKYNYDAVQTRLEKKIQDLDFNISDDPYSVLRTKEGFLSALGFWDVNNLNEKVSGSIASTNSITNVVNSRLPRSHKVKRTKYFLDIYEVLCNE
>WP_242431769.1
GIEACAKLNRAGVYRFEESRAYNEKRVSFGWGHWHDPGSAVSGTPKDKDEAIKGFRRYLDLDDAAGKPVDKRGKLKDQNWYHIAIVRPHAEARLAALMKS
>WP_243452357.1
MKQLTFRNNYSSFTNYHEKIWGEHIDFELNPDLLLETVYAARSALYFWDQNNLYSSADNGISRDVSDSITRVINLYDDHYADRYNNLVRFIQEGIFDEIL
>WP_244096327.1
VPTHYSHAVGEYFTSDLGRATALDQSVNRPAYVGRDIGKALNAFFSRHPSVSKDPSGWGNNHAAYEAEILEIYGPTREMARVDGVSVAPARYSSLKKNLA
>WP_244096397.1
HGPAPYYGWTPDFYSEPPIGTWAAFEGAGLSGVGGNAQVTNREKVFVVVSSVRVGMEFKAKYIVHYNGNYARWFSTDANAQAVYRKTLESITPRIVNSFQ
>WP_244098876.1
HGPAPYYGWTPDFYSEPPIGTWAAFEGAGLSGVGGNAQVTNRKKVFVVVSSVRVGMEFKAKYIVHYNGNYARWFSTDANAQAVYRKTLESITPRIVNSFQ
>WP_244098953.1
QLTFYESYQRCAKAIGYPVDSQPELVSTNNRVIIESGLWYWSSTGIGAIADDPATRGDEGVAKVTKPINTKCMALTERQQFHREISSVFNQDFSSGCTDD
>WP_244098981.1
PIARKQHHRSTVEQIPASEISQRVNDLVDSYLRDRENGEPSSVGTNLNYANPYYSDANNLPWINALSGPRYGKGNAMHYHGTTPGLEPYRPEPYPIVLID
>WP_244099097.1
HGPAPYYGWTPDFYSEPPIGTWAAFEGAGLSGVGGNAQVTNRKKVFVVVSSVRVGMEFKAKYIVHYNGNYARWFSTDANAQAVYRKTLESITPRIVNSFQ
>WP_244100191.1
RRQHHRSTVEQIPVSEISQRVNDLVDSYLRDRENGEPSSVGTNLNYANPNYSDAVNLPWINALSGPRYGKGTAMHYHGTTPGLEPYRPEPYPIVLIGGSE
>WP_244100359.1
HGPAPYYGWTPDFYSEPPIGTWAAFEGAGLSGVGGNAQVTNRKKVFVVVSSVRVGMEFKAKYIVHYNGNYARWFSTDANAQAVYRKTLESITPRIVNSFQ
>WP_244101292.1
PIARKQHHRSTVEQIPASEISQRVNDLVDSYLRDRENGEPSSVGTNLNYANPYYSDANNLPWINALSGPRYGKGNAMHYHGTTPGLEPYRPEPYPIVLID
>WP_244101316.1
FRDDRIALMTYDWTITSGGAVKQIQKMLNSKYDAGVGEDGGLGSNTIKAINAVQDQDQLLQDIAEIRRKYYKMLVDNDSSQVVFLTGWLGRVDDCLQVKL
>WP_244103671.1
QLTFYESYQRCAKAIGYPVDSQPELVSTNNRVIIESGLWYWSSTGIGAIADDPATRGDEGVAKVTKPINTKCMALSERQQFHREISSVFNQDFSSGCTDD
>WP_244105258.1
HGPAPYYGWTPDFYSEPPIGTWAAFEGAGLSGVGGNAQVTNRKKVFVVVSSVRVGMEFKAKYIVHYNGNYARWFSTDANAQAVYRKTLESITPRIVNSFQ
>WP_244105534.1
RRQHHRSTVEQIPVSEISQRVNDLVDSYLRDRENGEPSSVGTNLNYANPNYSDAVNLPWINALSGPRYGKGTAMHYHGTTPGLEPYRPEPYPIVLIGGSE
>WP_244463600.1
LKSKGLLIEHTRAAIHDLVWSTAVQFGAKTNLIINALSNSDLQNISDKELIITVQNYKKDNTETLFKSSPTWWKDLKDRADSEKKALLELESKMFEVEIK
>WP_248312848.1
FRDDRIALMTYDWTITSGGAVKQIQKMLNSKYGAGVGEDGGLGSNTIKAINAVQDQDQLLQDIAEIRRKYYKMLVDNDSSQVVFLTGWLGRVDDCLQVKL
>WP_248595739.1
YQRLEDDVKRICQKPDTIRVYHSNPQATPEQAWSDIPEKIKEILVDLRYRGDYTPRARSLIQRYAYSGDLNSFGNVLSTRSNWQNVPEERFNQRVSFYEN
>WP_249039491.1
ITNSKADELFESRLSNYIKELKASVSTDLYQYEFDALISLLFNMGRMSKAPQLTLKLNQANYEGAANEFLDITNGGVSGLVTRRQKERNLFLTGAYDFSR
>WP_249173257.1
LHIAIAKKPSGYSNSASDFFLSRLGRALVLDQDVNAPGNVSMDLGTSINALRARHTGLGRDPTQWGGDRSQYEAELIEIYGPSRHMNSAAERYNQLRGML
>WP_249188822.1
HGPAPYYGWTPDFYSEPPIGTWAAFEGAGLSGVGGNAQVTNREKVFVVVSSVRVGMEFKAKYIVHYNGNYARWFSTDANAQAVYRKTLESITPRIVNSFQ
>WP_249188892.1
LHIAIAKKPSGYSNSASDFFLSRLGRALVLDQDVNAPGNVSMDLGASINALRARHTGLGRDPTQWGGDRSQYEAELIEIYGPSRHMNSAAERYNQLRGML
>WP_249203255.1
QLTFYESYQRCAKAIGYPVDSQPELVSTNNRVIIESGLWYWSSTGIGAIADDPATRGDEGVAKVTKPINTKCMALSERQQFHREISSVFNQDFSSGCTDD
>WP_249326907.1
MKQLTFRNNYSSFTNYHEKIWGEHIDFELNPDLLLETVYAARSALYFWDQNNLYSSADNGISRDVSDSITRVINLYDDHYADRYNNLVRFIQEGIFDEIL
>WP_252890680.1
PRGYHYTIAQYFQSDLGRAAALDQSVNRPGYVTRDIGKALDALFAHHPELSRNPDEWGLNRAQYEREVVGHYGNSREMSRDSNGLNSAPRRFGNLTGNLG
>WP_253044936.1
PRGYHYTIAQYFQSDLGRAAALDQSVNRPGYVTRDIGKALDALFAHHPELSRNPDEWGSNRAQYEREVVGHYGNSREMSRDSNGLNSAPRRFGNLTGNLG
>WP_253658170.1
KGFIQLTWKYNYDAVQTRLENKIQDLGFNISDDPYSVLKTKEGFLAALGFWDVNNLNEKVSGSIASTNSITNVVNSRLPRSHKEKRTKYFLDIYEVLCNE
>WP_255315096.1
RLHHAENGSVGNGFKIKDYTKSNFGRALVLDESVNRPANVASDFKKAIKNFHSHNPSVNTDPKTWGAQHEGNERLLLDEYRLTRRMTDSTKRYNQLKAKL
>WP_255315098.1
QYLRNKLNDNSFDITSTTAKASHLSNNPRYAALASGYFWRYIKPKLNSSADKDDIYWVSVYVNGWAVQKKPYYPGKAKEPNHMDDRVAKLSIAKNAFGLE
>WP_256249791.1
VGEYFASDLGRATALDQSVNRPSYVGPDIGKALDTFFSRHPSVSKNPNAWGDNHAAYESEILEIYGPTRQMAKVGGVSVAPARYSHSRAILLKGEAIESD
>WP_256250308.1
LHIAIAKKPSGYSNSARDFFPSRLGRALVLDQDVNAPGNVSIDLGTSINTLRARHTGLGTDPTQWGDNRSQYEAELIQIYGPSRHMNSAIERYNQLRGML
>WP_256252651.1
VPTRYSYTVGEYFASDLGRATALDQSVNRPSYVGPDIGKALDTFFSRHPSVSKNPSEWGDNHADYEYEILEIYGPTRQMAKVGGVSVAPARYSSLKSSLV
>WP_256253525.1
VPTRYSYTVGEYFASDLGRATALDQSVNRPSYVGPDIGKALDTFFSRHPSVSKNPSEWGDNHADYEYEILEIYGPTRQMAKVGGVSVAPARYSSLKSSLV
>WP_257010598.1
VPTRYSYTVGEYFASDLGRATALDQSVNRPSYVGPDIGKALDSFFSRHPSVSKNPSEWGDNHADYEYEILEIYGPTRQMAKVGGVSVAPARYSSLKSSLV
>WP_257393645.1
KYHGFSLEYNNYWSDAVPDTVNHPEKINEMPYAIRSALWFWTKYKPYRADSNRGYDDVESITREVSLLSISADGKWCKARYINNKNKSMDSNMLCSDLSI
>WP_257394671.1
FLGAIINIKKQHAGLFTVQDGKDALRKIYDKYGKDMSVIVERMFRIETTHFTSGQYQHCGAPGMEVHGTPSAYGWSSDFFLRSTQNISQRGFGVKKKEKD
>WP_258868597.1
PAIINFLEGNGNVEDAIYDWAKEFASAGVRKGKEISPSKTEFETNPDGSFVRDKKGNKIHKRRYAKTEGVSYYSDDGINKAHIKPDDMVKVLEESKNEGS
>WP_261312448.1
VPTHYSHAVGEYFTSDLGRATALDQSVNRPAYVGRDIGKALNAFFSRHPSVSKDPSGWGNNHAAYEAEILEIYGPTREMARVDGVSVAPARYSSLKKNLA
>WP_261314061.1
HGPAPYYGWTPDFYSEPPIGTWAAFEGAGLSGVGGNAQVTNRKKVFVVVSSVRVGMEFKAKYIVHYNGNYARWFSTDANAQAVYRKTLQSITPRIVNSFQ
>WP_263511422.1
YRGMKKNWWNPKNLNNAPPIPDPQRLSVDHFNCIDAGGWYWIAGAASNRFKPINNVIVEMNVSLEQSRKVTKAINGGYTDDVKRSDQTTRISKVLMDGLP
>WP_267998208.1
HGPAPYYGWTPDFYSEPPIGTWAAFEGAGLSGVGGNAQVTNRKKVFVVVSSVRVGMEFKAKYIVHYNGNYARWFSTDANAQAVYRKTLESITPRIVNSFQ
>WP_269015792.1
FRDDRIALMTYDWTITSGGAVKQIQKMLNSKYGAGVGEDGGLGSNTIKAINAVQDQDQLLQDIAEIRRKYYKMLVDNDSSQVVFLTGWLGRVDDCLQVKL
>WP_290019107.1
LKSKGLLIEHNRAAVHDLVWSTAVQFGAKTNLIINALSNFDLQRISDKELIVTVQNYKKNNTETLFKSSPTLWKDLKDRADSEKKALLELENKMFEVEIK
>WP_290021930.1
VEELAKMDHVEQMDYVKMYFVRMADMFGVPTNRWSLEDVYLSIFAPSAIAIDGNAPVYTSPSESYNRNKFHDLNGDGKIMKSEIANNIRIFYDKGFAYEG
>WP_290065617.1
LKSKGLLIEHNRAAVHDLVWSTAVQFGAKTNLIINALSNFDLQRISDKELIVTVQNYKKNNTETLFKSSPTLWKDLKDRADSEKKALLELENKMFEVEIK
>WP_301568533.1
LTGRDNYERFNKWHLQNQSEWPLDVVDFLNTPELILEAKYATRSAAWFWLDIKGPERADKGANDKVVNEITRKVNRYTSNKSYRKRRENFKLLWENKVFN
>WP_301612694.1
LYNNCPSKRHVVNEYVFSQSQVYHVTKACFGWGLWHDPSLKKKGCVKNKQFALEGYKRFIDLCGGKLNGSRKWYGFKKSNIVSFVLGRIKELERVGNENY
>WP_301658517.1
KGFIQLTWKYNYDAVQTRLENKIQDLGFNISDDPYSVLKTKEGFLAALGFWDVNNLNEKVSGSIASTNSITNVVNSRLPRSHKEKRTKYFLDIYEVLCNE
>WP_301858964.1
LHIAIAKKPSGYSNSASDFFLSRLGRALVLDQDVNAPGNVSMDLGASINALRARHTGLGRDPTQWGGDRSQYEAELIEIYGPSRHMNSAAERYNQLRGML
>WP_007732485.1
LLRKVVPPYEKMVNHAIKVDLEESEFDALVSYAYNPGGGWSKVANYINQKDSNSAMIEIKKHVTSGGVTFAGLVKRRDDEVMLYTKGRYEFHGTPIVITH
>WP_007740602.1
AYRRQYRISDFTPVSQDRYCVILLKYKRHALEDIKKGEIQRAVIEDRSNLEWASLPGNDYGQGGVGMNTVNAKFSEYLNDELSGKSDLAVPVGGLDDLIK
>WP_009771568.1
AYRRQYRISDFTPVSQDRYCVILLKYKRHALEDIKKGEIQRAVIEDRSNLEWASLPGNDYGQGGVGMNTVNAKFSEYLNDELSGKSDLAVPVGGLDDLIK
>WP_019274928.1
YKKLVSEGIIKDTNSAAINDLIWSTSVQYGPNTNLIINSVNDKKNLDYIKIISKVQDYKHDKVDKLFRSSPTLWPGLKLRAKREKSKLLKLLDQRAVIKE
>WP_020799673.1
QQYCLFLLVYDHMKKEVIRISNSNINKADYGVLRWDEVSGKVQDIVIDLIYRGDYTTNSRSYIQKPFVDNNIWAVRSIISNRVYWGGVPDDRFKRRAEYL
>WP_023297747.1
GYLRGKLNDETFDITSSVSKAKQLSENPRYAALASGYFWKYIKPKLNDTADRDDVYWVSVYVNGWAVQEHPYYPDKAREPNHMDDRINKLSIAKNAFGLE
>WP_038980701.1
KRKAIINYLEGDGDVEDAIYAWAKEFASAGVRQGKKISSIVLKDAAGVPILHPVTHKKQWVERHAQSEGVSFYQGDGLNSAHITPDEMVRALEESKRNAG
>WP_040122119.1
LMQLTWKNNYRNYSEYSSVDYVKKYDSVSKSMDVAIDSACWFWRNSGGVHKLYNAKGDINILVDNDPYNVKLISKAVNGGDRGLSERTHHFKQLREETGL
>WP_042045350.1
AVWYWVSGSAWGDIRKFTKSNDFLKVTIAVNGGFNHVKDRNESLLRLSKSINCSNVDFSKLKFSKFDFSQSEIKDSKWYKLNKDGSIVRKAKKALESVDE
>WP_045336548.1
KYHGFSLEYNNYWSDAVPDTVNHPEKINEMPYAIRSALWFWTKYKPYRADSNRGYDDVESITREVSLLSISADGKWCKARYINNKNKSMNSDMLCSDLSI
>WP_045911796.1
EYLRTKLNDSTFDITSSVSRAKQLSENPRYAALASGYFWKYIKPKLNATADRDDIYWVSVYVNGWAVQEHPYYPDKAREPNNMNDRVNKLSIAKNVFGLE
>WP_046881759.1
YRKKYGISDFSPKSQDEFCVLILKYKRKGALELIIDGDIDGALDILSYEWASLPPARYPQPTKSKSEVMSIYNKYLLEEISGETDLHLPIGYIKQFYNGV
>WP_047343813.1
NFRGRGLIQVTGYEKYNGFMGGYHEYWSDEAPDTVSEPEKINTMPYAIRSALWFWLHYEVYSLDEGNGYSDVVAVTKRVNGGNMGLAERQEAYLLCEQVF
>WP_048396252.1
KRKAIINYLEGDGDVEDAIYAWAKEFASAGVRQGKKISSIVLKDAAGVPILHPVTHKKQWVERHAQSEGVSFYQGDGLNSAHITPDEMVRALEESKRNAG
>WP_050570297.1
YQRLENDVKKICQKEEAIRRYHPNSNATPEQAWNDIPEKIKELLVDLRYRGDYTPSTRVHLQHAAYSGDINTFGRILSNRAYWLNVPDDRFKKRVKYYES
>WP_050861766.1
HFLFNAVYDHLYSVTKRVLAKGANIDGHQVSVILEDYSQKVQDVLVDLTFRGDNSSRTRQYFMKDLKTGESDFKVNISNSHWKSSFGVPTQRFNERKGYL
>WP_052303367.1
IQLTGKDNYHKFTTQHNANNPDDIRDFVKNPDLLTEIEYAVESAFFFWCNKKDKNGKSLRDIAKTGSVLDVTLVVNGGKNGYNDRDERYSRVSKIIKEGK
>WP_052444037.1
VDIDWEHNNESGIPDKQAAIMAAKKMVAAYNIIYKPSLTSRHTEKKAIDMTITGVRGLFIKTNNGKLIEIKNSDDLHRVGASYNVFKLVSDPPHWSIDGR
>WP_052449413.1
RESTTKRTMEGARGSREILAPIGKIVWEKLPINVQEVLVDLTFRGDNHSKSRDYIIPSLVDCLESNDYSAFKNLMKNRKVWIDIFNVPRERFNARASWIK
>WP_052449592.1
VNIDWEHNNENGIPDKQAAIMAAKKMVAAYNIIYKPSLTSRHTEKKAIDMTITGVRGLFIKTNNGKLIEIKNSDDLHRVGASYNVFKLVSDPPHWSVDGR
>WP_052956370.1
IQLTWKKNYRLFSEYTGDDFVMYPELVANNMRNTIKASAWFWRKNGGISNKYNAKGDINILVDNDKNNVELITLAVNGGRNGLAARKQIFNKIKKEWKLE
>WP_054545054.1
VDIDWEHNNENGIPDKQAAIMAAKKMVAAYNIIYKPSLTSRHTEKKAIDMTITGVRGLFIKTNNGKLIEIKNSDDLHRVGASYNVFKLVSDPPHWSIDGR
>WP_064452116.1
CVHLTWKNNYRKFSALLSVDFVSNPDAAAKFEYSIPIMIIGMTEGMFTGKKLANYINANGVNYMSARRIINGIDEQALIASYAERFENILKQASQLPAGF
>WP_064589833.1
LHAALSKVPAGYSFSAEKLFKSPLGKAVVLDHDINRPAFVKDDLGAALDTFFSQNPAVSRNIDTWGAAHGANERKVLDLYGNNRRMTNPSLRYNHLKAGL
>WP_069617564.1
LIQTTFKSNYMVLTDEHNRRFPDDQRDFVENPDLVLSDLEYGIESAFVYWAVTRNVNGIADSGNVLAVSKVVNGGKNGYSERLTAYNNVAPILGLQKEVA
>WP_073432962.1
GYDYPIRDYLQSPLGRATVLDQDVNAPGATANSMKASLDHFFQQNPHAPRNPAEWGANRAAYETSILQDYGPSRYMAQVNGVSVAPQRYAHLAQILGMPS
>WP_077257302.1
RYSFSDFSQSNQDLGCIALIAGRKALDAVMQDKISEAIHLCRIEWASLPGSPHGQPTANKKMIMEKYEVFLAEEKLGKTSLHATSEEMTKFIEDNHPEYL
>WP_077258940.1
RYSFSDFSQSNQDLGCIALIAGRKALDAVMQDKISEAIHLCRIEWASLPGSPHGQPTANKKMIMEKYEVFLAEEKLGKTSLHATSEEMTKFIEDNHPEYL
>WP_077575062.1
LLHLTHYETYKKCANDIGMRIDANPLLVETDVYAIVASGSWFWKDKHIGLIADDSSLDIDLKIRKVTKVINAGLDKLNLRNSYSKEIIEIINTDFGGCAG
>WP_079503246.1
AYRRQYRISDFTPVSQDRYCVILLKYKRHALEDIKKGEIQRAVIEDRSNLEWASLPGNDYGQGGVGMNTVNAKFSEYLNDELSGKSDLAVPVGGLDDLIK
>WP_080631386.1
VEELAKMDHVEQMDYVKMYFVRMADMFGVPTNRWSLEDVYLSIFAPSAIAIDGNAPVYTSPSESYNRNKFHDLDGDGKIMKSEIANNIRVFYDKGFAYEG
>WP_080631881.1
KKYKIKDFSPIYQDLLCVVFLKEKVRGNALSMIVNNKIKEAIEDSCSYEWASLPPGRHGQPIKKIDECLSSYEKFLSEERLGKTSLFIKPGFLELFNDVQ
>WP_080689759.1
KKYKIKDFSPIYQDLLCVVFLKEKVRGNALSMIVNNKIKEAIEDSCSYEWASLPPGRHGQPIKKIDECLSSYEKFLSEERLGKTSLFIKPGFLELFNDVQ
>WP_080835554.1
EERLPTYVNELKSSVTVNLYQYEFDALVSLLFNLGSLRKAPLLKSKLNSGDYAGAADEFLDITNDGTTGLVTRRRKEWDLFNNNIYDSSHRQNVIQGMLL
>WP_080898091.1
EERLPTYVNELKSSVTVNLYQYEFDALVSLLFNLGSLRKAPLLKSKLNSGDYAGAADEFLDITNDGTTGLVTRRRKEWDLFNNNIYDSSHRQNVIQGMLL
>WP_081305614.1
VDSYPESIKLHPHCQGALLSLVINRGNSFGSPTNRKSWSNRKEMRDIAKHLQENKVNLISNDIRSMKRLWEGKGLSGLISRREFEAKMFDDYGDCKCFQE
>WP_083353832.1
VVDVYPKAINLHPDCQGVLLSLVVNRGNSLSGSTPAKALKRLEMKQIKEDFDNDKPELIPSRLRSMKRLWENDPSTAGVATRREKEAVFFEEALKCNCWK
>WP_083367537.1
YRQYTKIHNQADPSDPQDFVANPDLIMESIKYGVESAFVWWSMFKINQAIDDSLALRTMSDIDGHVSDISIKVNGGTTGLQERINLFKLLKDMVAEEMGL
>WP_084311526.1
QLRTYVALYDLCVQQNDLTKAKQDIIAGYPSSNVSNQHELLIYVCKKRAERAASAWVADCLSRRMGIIQGSTYTATANGLTSSRVNPNLGKIIAGTVCEL
>WP_086631532.1
RYSFSDFSQSNQDLGCIALIAGRKALDAVMQDKISEAIHLCRIEWASLPGSPHGQPTANKKMIMEKYEVFLAEEKLGKTSLHATSEEMTKFIEDNHPEYL
>WP_086792448.1
KQLTGRENYRKFTIWYRNNLSRWPGDDKDFVESPDLLLQMKYAVRSACYFWVGRELYSRADSGPTDAAVDLITNIVNMNTNSRQARKDNFQKIWQGEYFK
>WP_086914513.1
AYRRQYRISDFTPVSQDRYCVILLKYKRHALEDIKKGEIQRAVIEDRSNLEWASLPGNDYGQGGVGMNTVNAKFSEYLNDELSGKSDLAVPVGGLDDLIK
>WP_095559969.1
KQVTGRYNYEEFNQWHKENQILWPSDIIDTIENPSLLASMPYAVRSATYFWLERKLYEKAVDSKKETVDSITRVINRNTTSYSKRVNHFNRLWSSKVLHI
>WP_095592916.1
CVHLTWKKNYQRAKDNIGVDFVNFPEKAADFDYAVSIMIWGMEEGIFTGSSLDDYINESSMNYVSARKIINGNDAAALIASYAGKFQSLLEVTSIVSKEF
>WP_095668003.1
VVDVYPKAINLHPDCQGVLLSLVVNRGNSLSGNTPAKALKRLEMKQIKEDFDNDKPELIPSRLRSMKRLWENDPNTAGVATRREKEAVFFEEALKCNCWK
>WP_099358354.1
KKYKIKDFSPIYQDLLCVVFLKEKVRGNALSMIVNNKIKEAIEDSCSYEWASLPPGRHGQPIKKIDECLSSYEKFLSEERLGKTSLFIKPGFLELFNDVQ
>WP_101855917.1
RYSFSDFSQSNQDLGCIALIAGRKALDAVMQDKISEAIHLCRIEWASLPGSPHGQPTANKKMIMEKYEVYLAEEKLGKTSLHATSEEMTKFIEDNHPEYL
>WP_103498141.1
LVHLTWKSNYQKAKDKFGFDFVSSPELAADYDKAVPIMIWGMLEGVFSGRKLGTYVNNDSKDYEGARNVINGSDRKELIASHAVRFEEVLKKSSIAPEVR
>WP_110234360.1
RYSFSDFSQSNQDLGCIALIAGRKALDAVMQDKISEAIHLCRIEWASLPGSPHGQPTANKKMIMEKYEVFLAEEKLGKTSLHATSEEMTKFIEDNHPEYL
>WP_114221977.1
LLRKVVPPYEKMVNHAIKVDLEESEFDALVSYAYNPGGGWSKVANYINQKDSNSAMIEIKKHVTSGGVTFAGLVKRRDDEVMLYTKGRYEFHGTPIVITH
>WP_114223049.1
KYDADMQERVFKEYLLNKAGGGALANFVKKGVGTADDAQYAAAKEWASIATPMGFKIMSGQISDGTLSYYQSTANHAVMSSTNRLRDILRILSKNSSSRV
>WP_117106878.1
EERLPTYVNELKSSVTVNLYQYEFDALVSLLFNLGSLRKAPLLKSKLNSGDYAGAADEFLDITNDGTTGLVTRRRKEWDLFNNNIYDSSHRQNVIQGMLL
>WP_117111992.1
RYSFSDFSQSNQDLGCIALIAGRKALDAVMQDKISEAIHLCRIEWASLPGSPHGQPTANKKMIMEKYEVFLAEEKLGKTSLHATSEEMTKFIEDNHPEYL
>WP_117122782.1
RYSFSDFSQSNQDLGCIALIAGRKALDAVMQDKISEAIHLCRIEWASLPGSPHGQPTANKKMIMEKYEVFLAEEKLGKTSLHATSEEMTKFIEDNHPEYL
>WP_117123218.1
RYSFSDFSQSNQDLGCIALIAGRKALDAVMQDKISEAIHLCRIEWASLPGSPHGQPTANKKMIMEKYEVYLAEEKLGKTSLHATSEEMTKFIEDNHPEYL
>WP_117404272.1
ITIENPKGTRTRAAPNGIDLDPERIISWSALPQNIQDLLIDLTFRGDNRPSTREFFIPDLIESIKNNDEFSALKENIKSNRWKETYNVPLDRHQRRCNYL
>WP_122318284.1
LLHLTFYETYKRCADAIGVRIDATPSLIETDVSAIVASGSWYWKSNNIGAIADDASLEIDLKVRRVTAKINTGLDQLAKRKAVSKEIIQLINNDFGGCAG
>WP_122533325.1
EERLPTYVNELKSSVTVNLYQYEFDALVSLLFNLGSLRKAPLLKSKLNSGDYAGAADEFLDITNDGTTGLVTRRRKEWDLFNNNIYDSSHRQNVIQGMLL
>WP_123245997.1
VEELAKMDHVEQMDYVKMYFVRMADMFGVPTNRWSLEDVYLSIFAPSAIAIDGNAPVYTSPSESYNRNKFHDLDGDGKIMKSEIANNIRVFYDKGFAYEG
>WP_124250507.1
ITIENPKGTRTRAAPNGIDLDPERIISWSALPQNIQDLLIDLTFRGDNRPSTREFFIPDLIESIKNNDEFSALKENIKSNRWKETYNVPLDRHQRRCNYL
>WP_126284749.1
LTWKIGYNKFKEIAGADIVANPDLVLDLPVAVRIMMIGMRDGMFRGGNSLSTHLDGAKPDYYHARYIINGDSPAGSGHPDKAEQFQFYAEKFEKLIRETK
>WP_129678795.1
RYSFSDFSQSNQDLGCIALIAGRKALDAVMQDKISEAIHLCRIEWASLPGSPHGQPTANKKMIMEKYEVFLAEEKLGKTSLHATSEEMTKFIEDNHPEYL
>WP_131027641.1
RYSFSDFSQSNQDLGCIALIAGRKALDAVMQDKISEAIHLCRIEWASLPGSPHGQPTANKKMIMEKYEVFLAEEKLGKTSLHATSEEMTKFIEDNHPEYL
>WP_131032864.1
QPEVGGMSYFNKYDPVLAATQELKDKAIANGNTQQGDGYKYRGRGCVHLTWKNNYKKAKDKFGIDYVNQPELAADFKHAVPIMIWGMEVGIFTGKNSLHI
>WP_132701262.1
VLKTTTGDLSQLTAVEQLDYVKKYLVKNKVDKVRNVGDLYLCIFSPAYVGKSEDFILYSSPDNAYLNNRGLDSNSDSKISKEEITKKINLIMKIGKEYAA
>WP_134785006.1
YRQYTKIHNQADPSDPQDFVANPDLIMESIKYGVESAFVWWSMFKINQAIDDSLALRTMSDIDGHVSDISIKVNGGTTGLQERINLFKLLKDMVAEEMGL
>WP_139430716.1
YPDYVLRAKSNYDRWTTAQSINDANIPSVSISDKINWEILDDKVKDVIVDLVYQGFTKGPKPMIYGMLNDRQKYADYIKNNPTLSQYEPGRKRAKYLTGE
>WP_139724156.1
YPDYVLRAKSNYDRWTTAQSINDANIPSVSISDKINWEILDDKVKDVIVDLVYQGFTKGPKPMIYGMLNDRQKYADYIKNNPTLSQYEPGRKRAKYLTGE
>WP_139752655.1
VEELAKMDHVEQMDYVKMYFVRMADMFGVPTNRWSLEDVYLSIFAPSAIAIDGNAPVYTSPSESYNRNKFHDLDGDGKIMKSEIANNIRVFYDKGFAYEG
>WP_150368444.1
LLFISVYEFMKKDIFRISGVISNVEKYGVLQWGAVNKKIQDVIVDLRYRGDYHVESRKFIQRPFTDNDLAKIKLEMSKHSNWVGVPPNRFAERNRYLESN
>WP_152561995.1
VDSYPESIKLHPHCQGALLSLVINRGHSFGSPTNRKSWSNRKEMRDIAKHLQENKVNLISNDIRSMKRLWEGKGLSGLISRREFEAKMFDDYGDCKCFQE
>WP_162893547.1
QPEVGGMSYFNKYDPVLAATQELKDKAIANGNTQQGDGYKYRGRGCVHLTWKNNYKKAKDKFGIDYVNQPELAADFKHAVPIMIWGMEVGIFTGKNSLHI
>WP_166495208.1
LQVTGKSEYQRFTNVHNQRNPSDIQDFVANPDLLISSTEYGVESAFVFWFTKTGQGGTKLCEVAKTGSVVDVTQMVNGGQNGYTDRNNRYQALAALMNIN
>WP_168758303.1
QQYCLFLLVYDHMKKEVIRISNSNINKADYGVLRWDEVSGKVQDIVIDLIYRGDYTTNSRSYIQKPFVDNNIWAVRSIISNRVYWGGVPDDRFKRRAEYL
>WP_169840431.1
AQLVIDAYPGVMDLHPHCQGALLSLVVNRGNSFTRPNIDSRLEMKQIYYDLLNLSPEKVPSRLRSMKRLWEGRAGLGGLITRREDEAKLFERGLKCDCWH
>WP_169842926.1
LQVTGKSEYQRFTNVHNQRNPSDIQDFVANPDLLISSTEYGVESAFVFWFTKTGQGGTKLCEVAKTGSVVDVTQMVNGGQNGYTDRNNRYQALAALMNIN
>WP_171340451.1
IDTSNVYSKDIQDMIFDEYLITKKRPKIMKFLKGEGNIEDAIYDWAKEFASAGVEKGRKISKGRIAKGGESYYSGDGLNKAHISPSQMKSALIKSIEEMK
>WP_171850840.1
IQLTGKDNYHKFTTQHNANNPDDIRDFVKNPDLLTEIEYAVESAFFFWCNKKDKNGKSLRDIAKTGSVLDVTLVVNGGKNGYNDRDERYSRVSKIIKEGK
>WP_171852361.1
IQLTGKDNYHKFTTQHNANNPDDIRDFVKNPDLLTEIEYAVESAFFFWCNKKDKNGKSLRDIAKTGSVLDVTLVVNGGKNGYNDRDERYSRVSKIIKEGK
>WP_171860070.1
CVHLTWRVNYRKAGEKYGVDFVRNPDSAGDFTYSVPIMIWGMEEGIFTGKGVSSYINSTSVNYELARKTINGNDQKSLIASYAEKFQSILEKTSSAPKGF
>WP_172853543.1
VDSYPESIKLHPHCQGALLSLVINRGNSFGSPTNRKSWSNRKEMRDIAKHLQENKVNLISNDIRSMKRLWEGKGLSGLISRREFEAKMFDDYGDCKCFQE
>WP_180253900.1
CVHLTWKSNYKKAQDKFGVNFVDSPDLAGDFKYAVPIMVWGMEEGMFSGKKLNDYINAGEVNYVGSRYIINGQDQAPLIASYAKRFEAILEQTSSASKGF
>WP_181084701.1
ISREQQIKLFNAIYPDYLRKAILNYNRWTGEFRERVEWDNLDLKIQDILVDFVYQGFTRGANPMKAGMKNDKAELIRYIESTPGIKQYENGRHRAQYLRD
>WP_181197892.1
TLTVTTAKMTNRSQFASTINARIDANMPTIAEVDYGKDSDSAGDHFVVIVGRNEAGQFIMNDPGTRAGNGAANPSAANVIETTTRDGGMTIVRLMLFDVS
>WP_191994365.1
LTHYETYKKCAKDTGLPIDSNPELLEKDFAVAIETALWFWKARRISAIAEDPTLNGDAGVTAVTRPINIGLAGLSERQKYKRDITEKFNANFDSRCKRND
>WP_196361740.1
HRAVAGIADFTPKSQDEFCVLIFKYKRKHSLDKIMSGDIDVALDILSYEWASLPPGRYGQPAKTKSEALSLYNYYLDEEVKGQTDLHLDISYITEIAESE
>WP_197069438.1
QITHKDAYIKFTEAHNVANPSDQKDFLASPDDILTLRYAASSAYFFWFIYKKSFNLHSTACTGTVKEVTKIVNGGDAGYEDRLKRFNAVAAVIGIDGARE
>WP_197724854.1
KKGNEARAIVHELFDITIEKDKALDMAMVLKERYCQIVVDIYPQAIILPPDSAGAILSLVYNRGPSLALPKPGDLIDRRREMREIRDDFEQGNIKKFLSV
>WP_197725014.1
KKGNEARAIVHELFDITIEKDKALDMAMVLKERYCQIVVDIYPQAIILPPDSAGAILSLVYNRGPSLALPKPGDLIDRRREMREIRDDFEQGNIKKFLSV
>WP_200509405.1
YQRLEDDVKRICQKPNTIRVYHPNPQVTPEQAWNDIPEKIKEVLIDLRYRGDYTPHARSLMQRYAYSGDLNSFGNVLSTRNNWQNVPEERFNQRISFYEN
>WP_201889290.1
KKYKIKDFSPIYQDLLCVVFLKEKVRGNALSMIVNNKIKEAIEDSCSYEWASLPPGRHGQPIKKIDECLSSYEKFLSEERLGKTSLFIKPGFLELFNDVQ
>WP_201891661.1
VEELAKMDHVEQMDYVKMYFVRMADMFGVPTNRWSLEDVYLSIFAPSAIAIDGNAPVYTSPSESYNRNKFHDLDGDGKIMKSEIANNIRVFYDKGFAYEG
>WP_201988590.1
WDKTFFEKNPSYMPIGTWSAFENKGKSGSGGNIQVTDRKKTFIKFPSVIAAMEYKAFYIKKHNGNWARWHNASDVNIQKTYRDYISKINPKISNSLKDEK
>WP_202607334.1
IQLTWKKNYRLFSEYSGIDFVSNPESIASDMENAIRASCWFWRHNGGIHIKYAAMGDINVLIDHEKNNVRLITLAVNGGYNGLNERISYFEKIKEKWELV
>WP_204780112.1
KKGNEARAIVHELFDITIEKDKALDMAIVLKERYCQIVVDIYPQAIILPPDSAGAILSLVYNRGPSLALPKPGDLIDRRREMREIRDDFEQGNIKKFLSV
>WP_205896180.1
KYRGRGIIQLTGRSNYERYTRIHNTANPGDLKNFVENPDLIIDELQYGVESAFVYCSMTNFNLAADEDDINKTTQIINGGYNGLDERIEVLRKIKLTLGI
>WP_206865327.1
CVHLTWKKNYQRAKDNIGVDFVNFPEKAADFDYAVSIMIWGMEEGIFTGSSLDDYINESSMNYVSARKIINGNDAAALIASYAGKFQSLLEVTSIVSKEF
>WP_207159895.1
RYSFSDFSQSNQDLGCIALIAGRKALDAVMQDKISEAIHLCRIEWASLPGSPHGQPTANKKMIMEKYEVYLAEEKLGKTSLHATSEEMTKFIENNHPEYL
>WP_207304651.1
KKGNEARAIVHELFDITIEKDKALDMAMVLKERYCQIVVDIYPQAIILPPDSAGAILSLVYNRGPSLALPKPGDLIDRRREMREIRDDFEQGNIKKFLSV
>WP_207305252.1
KKGNEARAIVHELFDITIEKDKALDMAIVLKERYCQIVVDIYPQAIILPPDSAGAILSLVYNRGPSLALPKPGDLIDRRREMREIRDDFEQGNIKKFLSV
>WP_207305353.1
ERYCQIVVDIYPQAIILPPDSAGAILSLVYNRGPSLALPKPGDLIDRRREMREIRDDLEQGNIKKIPERLRSMKRLWPHQRGLGLRRDGEAKLIENEIFC
>WP_207633841.1
GRYNYTQFNSTYPSIWPGENVDFVRNPDLVGQMLYGVRSAVFFWLHGKLYEIADRTTTANADDQVDKITAVVNRQTGSYGERRQHYREIMSQRVFEGFGE
>WP_208199950.1
KKYKIKDFSPIYQDLLCVVFLKEKVRGNALSMIVNNKIKEAIEDSCSYEWASLPPGRHGQPIKKIDECLSSYEKFLSEERLGKTSLFIKPGFLELFNDVQ
>WP_211029370.1
WDKTFFEKNPSYMPIGTWSAFENKGKSGSGGNIQVTDRKKTFIKFPSVIAAMEYKAFYIKKHNGNWARWHNASDVNIQKTYRDYISKINPKISNSLKDEK
>WP_211050728.1
CVHLTWKKNYQRAKDNIGVDFVNFPEKAADFDYAVSIMIWGMEEGIFTGSSLDDYINESSMNYVSARKIINGNDAAALIASYAGKFQSLLEVTSIVSKEF
>WP_211772878.1
KKGNEARAIVHELFDITIEKDKALDMAIVLKERYCQIVVDIYPQAIILPPDSAGAILSLVYNRGPSLALPKPGDLIDRRREMREIRDDFEQGNIKKFLSV
>WP_213343547.1
YCQVVVNTYPQAINLPPDSAGAILSLVYNRGPSLKKPKIGDPIDSRREMREIGDDFSKGNIKNIPARLRSMRRLWANQRGLRDRREGEAKFIEEELARGE
>WP_214039324.1
KADEIFSNDLLRFENAVKQAIFVNLYQNEFDALVSLLFNCGENFFVQKRAPNLVKLLNNRDYVEAAEEFLDITNGGISGLVNRRRAEYDIFLIKKYNFNH
>WP_216284469.1
IQLTGKDNYHKFTTQHNANNPDDIRDFVKNPDLLTEIEYAVESAFFFWCNKKDKNGKSLRDIAKTGSVLDVTLVVNGGKNGYNDRDERHSRVSKIIKEGK
>WP_217432029.1
ERYCQIVVDIYPQAIILPPDSAGAILSLVYNRGPSLALPKPGDLIDRRREMREIRDDLEQGNIKKIPERLRSMKRLWPHQRGLGLRRNGEAKLIENEIFC
>WP_217469876.1
GRSAYRNFTFIHNKMNPEDIKDFENNPDLVINNIEYGVESAFAFWISKTDRHGVYLKDLAKLSSVREVTQVVNGGQNGYADRLKRYNKVALLLGLEIERE
>WP_218190571.1
KKGNEARAIVHELFDITIEKDKALDMAMVLKERYCQIVVDIYPQAIILPPDSAGAILSLVYNRGPSLALPKPGDLIDRRREMREIRDDFEQGNIKKFLSV
>WP_218571365.1
KKGNEARAIVHELFDITIEKDKALDMAMVLKERYCQIVVDIYPQAIILPPDSAGAILSLVYNRGPSLALPKPGDLIDRRREMREIRDDFEQGNIKKFLSV
>WP_219845781.1
KKLSEMDHVEQMEYVKKYFEMQARNFGMPTNKWTLEDVYYSIFSPKTIKLGLNDIVYKKSNGNTYNRNLFHDKNKDGIITKSEIAENIRIFYKLGMHEEG
>WP_224062421.1
IQLTGKDNYHKFTTQHNANNPDDIRDFVKNPDLLTEIEYAVESAFFFWCNKKDKNGKSLRDIAKTGSVLDVTLVVNGGKNGYNDRDERYSRVSKIIKEGK
>WP_224252337.1
RYSFSDFSQSNQDLGCIALIAGRKALDAVMQDKISEAIHLCRIEWASLPGSPHGQPTANKKMIMEKYEVFLAEEKLGKTSLHATSEEMTKFIEDNHPEYL
>WP_225441921.1
KQLTGLHNYTLFQRWHTKHSAQWPNDYADFVVNPDLLLEVKYAVRSAASFWLNNELYKIADKGSALEVVDSITTVVNKHTASHPDRRGHFVDLLKKGNLN
>WP_226054264.1
FNGYIDRLQYFEKIVSVLGAKHLNTLEKNGVFSFEESAIYNYRVYAYSWGRYHDPFSNEEGTKKDKFEALKAYRRALSLYENSNNRRVISDIRSRIQRLE
>WP_226277682.1
QLTFYGSYQRCAKAIGYPVDSQPELVATNNRVIIESGLWYWSSTGIGAIADDPATRGDEGVAKVTKPINTKCMALAERQQFHREISSIFNQDFSSGCTDD
>WP_226908429.1
CVHLTWKSNYKKAQDKFGVNFVDSPDLAGDFKYAVPIMVWGMEEGMFSGKKLNDYINAGEVNYVGSRYIINGQDQAPLIASYAKRFEAILEQTSSASKGF
>WP_226908484.1
SLGTTTNELADMTSVEQMDYVEKYFKPYAGKIKTIEDVYMVIFCPRAVGKPDSYILYDEGRSYNDNKGLDLNKDNAITKYEAGFKVREKLKLGMKEGYRG
>WP_226930469.1
TPEQEILLFNIIYPNYVDRAIRNYDHWTASEPDRTDWNALDQVIRDVLVDFVYQGFTKGPNPMKAGMRNDKAELIRYIENTPAIRQYEPGRNRARYLRNN
>WP_227495727.1
VESIYLPKYKMKISEIFRSKLGLAAALDQHINRPSYVATDISNAINKFFSENSNISQDIKSWNSKDHDERERMILDIYGVDRRMTHPQLRYNKLLGKNSL
>WP_227538958.1
GYLRGKLNDETFDITSSVSKAKQLSENPRYAALASGYFWKYIKPKLNDTADRDDVYWVSVYVNGWAVQEHPYYPDKAREPNHMDDRINKLSIAKNAFGLE
>WP_227543363.1
GYLRGKLNDETFDITSSVSKAKQLSENPRYAALASGYFWKYIKPKLNDTADRDDVYWVSVYVNGWAVQEHPYYPDKAREPNHMDDRINKLSIAKNAFGLE
>WP_227544907.1
GRGMIQLTGKDGYRFFTNKHNEMNPDDKRDFVEQPDLVISDTEYGVESAFSFWVSKGLNKTARALSVQEVTQIVNGGQNGYPDRLQRFNAVAPLLRVDKE
>WP_227544928.1
SLGTTTNELADMTSVEQMDYVEKYFKPYAGKIKTIEDVYMVIFCPRAVGKPDSYILYDEGRSYNDNKGLDLNKDNAITKYEAGFKVREKLKLGMKEGYRG
>WP_227665762.1
SLGTTTNELADMTSVEQMDYVEKYFKPYAGKIKTIEDVYMVIFCPRAVGKPDSYILYDEGRSYNDNKGLDLNKDNAITKYEAGFKVREKLKLGMKEGYRG
>WP_227667086.1
RYSFSDFSQSNQDLGCIALIAGRKALDAVMQDKISEAIHLCRIEWASLPGSPHGQPTANKKMIMEKYEVFLAEEKLGKTSLHATSEEMTKFIEDNHPEYL
>WP_227667120.1
KKGNEARAIVHELFDITIEKDKALDMAIVLKERYCQIVVDIYPQAIILPPDSAGAILSLVYNRGPSLALPKPGDLIDRRREMREIRDDFEQGNIKKFLSV
>WP_227667645.1
SLGTTTNELADMTSVEQMDYVEKYFKPYAGKIKTIEDVYMVIFCPRAVGKPDSYILYDEGRSYNDNKGLDLNKDNAITKYEAGFKVREKLKLGMKEGYRG
>WP_227667697.1
KKGNEARAIVHELFDITIEKDKALDMAMVLKERYCQIVVDIYPQAIILPPDSAGAILSLVYNRGPSLALPKPGDLIDRRREMREIRDDFEQGNIKKFLSV
>WP_228207827.1
AFLKNIKEFENLDITSSTERAEQLACNPKLAALASGYYWAKLKPNLNAAADSDDLFWVSVYVNGWARQDRPFYPNRSKEPNNMHHRAQMLERAKRALGIL
>WP_228296500.1
SKHPNTKHEANGVVSTAAGAYQFLYGTWRNLQRRYSFSDFSQSNQDLGCIALIAGRKALDAVMQDKISEAIHLCRIEWASLPGSPHGQPTANKKNDHGKI
>WP_229628848.1
LLKYYALGYKGKIQGNTWNEIYFGVDGKRQSAYDLIVDNKIEEAVKVSSFIWASLPPGIYGQPSKTMDEALRLYNMYYEEETQGSSDLHLPSGFIQHFNE
>WP_230858115.1
MKQLTFRNNYSSFTNYHEKIWGEHIDFELNPDLLLETVYAARSALYFWDQNNLYSSADNGISRDVSDSITRVINLYDDHYADRYNNLVRFIQEGIFDEIL
>WP_231504400.1
QITHKDAYIKFTEAHNAANPSDQKDFLASPDDILTLRYATSSAYFFWFIYKKSFNLHSTACTGTVKEVTKIVNGGYAGYADRLKRFNAVAAVIGIDGARE
>WP_231669693.1
LEQQIVLFDLIYPGYVERTIRIYNDKTTGLPDRLPWESLSQIVKDILVDFVYQGFTGSERPSVAGMKDDVDNLISYIENTPDLAGHEPNRQRANYLRKYR
>WP_232535755.1
HSAESQVVSSGDIRIKDYIKSNFGRAVVLDHSVNRPGYVKDNFKMAISNFHTKNPNVSLNPHDWAESHEIYEKKILEEYKMTRSMTDSISRYNSLRSKLQ
>WP_232964416.1
MKQLTFRNNYSSFTNYHEKIWGEHIDFELNPDLLLETVYAARSALYFWDQNNLYSSADNGISRDVSDSITRVINLYDDHYADRYNNLVRFIQEGIFDEIL
>WP_233099135.1
MKQLTFRNNYSSFTNYHEKIWGEHIDFELNPDLLLETVYAARSALYFWDQNNLYSSADNGISRDVSDSITRVINLYDDHYADRYNNLVRFIQEGIFDEIL
>WP_233426599.1
SLGTTTNELADMTSVEQMDYVEKYFKPYAGKIKTIEDVYMVIFCPRAVGKPDSYILYDEGRSYNDNKGLDLNKDNAITKYEAGFKVREKLKLGMKEGYRG
>WP_234941586.1
KANEIFDIDLVRFENGVKRNINVDLYQYEFDALVSLLFNCGEFFFSSNGAPNLLRLINSENYESAADEFMDITNGGDPGLVKRRLSERNLFVNNVYDSKD
>WP_234979065.1
ITNSKADELFESRLSNYIKELKASVSTDLYQYEFDALISLLFNMGRMSKAPQLTLKLNQANYEGAANEFLDITNGGVSGLVTRRQKERNLFLTGAYDFSR
>WP_235284511.1
LLKYYALGYKGKIQGNTWNEIYFGVDGKRQSAYDLIVDNKIEEAIKVSSFIWASLPPGIYGQPSKTMDEALRLYNMYYEEETQGSSDLHLPSGFIQHFNE
>WP_235289847.1
SLGTTTNELADMTSVEQMDYVEKYFKPYAGKIKTIEDVYMVIFCPRAVGKPDSYILYDEGRSYNDNKGLDLNKDNAITKYEAGFKVREKLKLGMKEGYRG
>WP_235810120.1
QYDLFVPVYEFMKTEVIRISDKPDAVNLYGSLSWDVTDPKIQDMAIDLIYRGDYTGNSRALIQRHMTSNNLSAFSSVISDRTKWLNVPEDRFNKRVDYLR
>WP_236274772.1
LLHLTFYETYKKCANAIGVRIDATPSLIETDASAIVASGSWYWKNNNIGAIADDASLEIDLKVRRVTAKINTGLDQLAKRKAVSKEIIQLINNDFGGCAG
>WP_236274775.1
LEQQKALFALIYPDYVSKAIANYNRWTSTLPGHLEWAALRPIIQDILVDFVYQGFTKGENPMKAGMKDDVDELIRYIENTPAISQYEPGRKRAAYLKKNR
>WP_236664006.1
ITIENPKGTRTRAAPNGIDLDPERIISWSALPQNIQDLLIDLTFRGDNRPSTREFFIPDLIESIKNNDEFSALKENIKSNRWKETYNVPLDRHQRRCNYL
>WP_237143796.1
VLLKVPNTYSFSIGKVFRSALGQATALDENVNRPGKVAANVKKALDEFFLQNPNVSKDIATWGSNHSVYERKIVDIYGPGRPEMTDPGPRFTKLKAALNV
>WP_237179626.1
SALLDFSYFRAHPAQATAHGFAHVKPIKADGNPMNQADFEAIANGAYGGRADLGNGSHESGDGWRFRGRGMKQLTGRYNYHAFTIWQQQNEAEFPSDTQN
>WP_240049797.1
GLKQLTGRYNYNDFTNKYPGLWPGENLNFINNPALLEQPKYAARSAVYFWLKNELYNIADKGDSESYVNDITKVINLHTGSYAERRAQFTRIWENEKIFR
>WP_240963497.1
LTHYETYKKCAKDTGLPIDSNPELLEKDFAVAIETALWFWKARRISAIAEDPTLNGDAGVTAVTRPINIGLAGLSDRQKYKRDITEKFTANFDSRCKRND
>WP_240963545.1
KQLTGLHNYTLFQRWHTKHSAQWPNDYADFVVNPDLLLEVKYAVRSAASFWLNNELYKIADKGSALEVVDSITTVVNKHTASHPDRRGHFVDLLKKGNLN
>WP_241097967.1
HSAESQVVSSGDIRIKDYIKSNFGRAVVLDHSVNRPGYVKDNFKMAISNFHTKNPNVSLNPHDWAESHEIYEKKILEEYKMTRSMTDSISRYNSLRSKLQ
>WP_241211054.1
EYLRTKLNDSTFDITSSVSRAKQLSENPRYAALASGYFWKYIKPKLNATADRDDIYWVSVYVNGWAVQEHPYYPGKAREPNHMDDRVNKLYIAKNAFGLE
>WP_241501623.1
IQLTWKKNYRLFSEYTGDDFVMYPELVANNMRNTIKASAWFWRKNGGISNKYNAKGDINILVDNDKNNVELITLAVNGGRNGLAERKQIFNKIKKEWKLE
>WP_241544889.1
IQLTWKKNYRLFSEYTGDDFVMYPELVANNMRNTIKASAWFWRKNGGISNKYNAKGDINILVDNDKNNVELITLAVNGGRNGLAERKQIFNKIKKEWKLE
>WP_241956718.1
MKQLTFKNNYRSFTNYHERVWGERVDFESKPDLLVETVYAARSALYFWDQNNLFDRADKGISREVSDLITRIVNRYDNHYEDRYNNLIRFLQEGIFDEIF
>WP_242456997.1
GLIQFTGKDKYKAITQFHNENNPEDQRDFVANPELLADNLDYAVSSAFYYWYVFRNIKNETIKTSSVEEVTYLVNGGYNGLKDRTKRYNEVCKKMGIESD
>WP_242627956.1
GYLRGKLNDETFDITSSVSKAKQLSENPRYAALASGYFWKYIKPKLNDTADRDDVYWVSVYVNGWAVQEHPYYPDKAREPNHMDDRINKLSIAKNAFGLE
>WP_242628437.1
GYLRGKLNDETFDITSSVSKAKQLSENPRYAALASGYFWKYIKPKLNDTADRDDVYWVSVYVNGWAVQEHPYYPDKAREPNHMDDRINKLSIAKNAFGLE
>WP_242684193.1
FKDERVAVMVYDWSITSGGAALQIQKLLNQKYRSNIAEDGGMGKQTVDAINAAPDQQALLQDIASIRRQYYTNLTIKDSTQIGNLKGWLSRVNDCLQVQI
>WP_242764666.1
VEELAKMDHVEQMDYVKMYFVRMADMFGVPTNRWSLEDVYLSIFAPSAIAIDGNAPVYTSPSENYNRNKFHDLDGDGKIMKSEIANNIRVFYDKGFAYEG
>WP_244100059.1
VDMRYHSHTLNDVIWSTCVQHGPSTDVITTAMSSLEPPTETRDYDVKLIDAIYAERGRKNSDGKLVRFIHSGPNEQENVAKRFVSERVKAQQELANEKDY
>WP_244108334.1
VDMRYHSHALNDVIWSTCVQHGPSTDVITTAMSSLEPPTETRDYDVKLIDAIYAERGRKNSDGKLVRFIHSGPNGQENVAKRFVSERVKAQQELANEKDY
>WP_244109234.1
QLTFYGAYQRCAKAIGYPIDSQPEIVSTNNRVIIESGLWYWSSTGIGVIADDPATRGDEGVMKVTKPINTKCMALSERQQFHREISSVFNQDFSSGCADD
>WP_244109302.1
GLEACAKLNRAGVYRFEESRAYNEKRASFGWGHWHDPDSAVSGTPKDKDEAIKGFRRYLDLDDAEGKPVDKHGKPKDQNWYHVSIVRPHAEARLAALTAS
>WP_244365926.1
KKYKIKDFSPIYQDLLCVVFLKEKVRGNALSMIVNNKIKEAIEDSCSYEWASLPPGRHGQPIKKIDECLSSYEKFLSEERLGKTSLFIKPGFLELFNDVQ
>WP_246883781.1
SAYQKYKEHSGVDCVANPEVLSQSIEHAVNVSFWFWTVFKGENLNKKIDRYYQELTAQGGMTVEQMDDEVVRKITKVVNGGSNHLAERQALFRKIKGELK
>WP_248217267.1
RAIAGIADFTPKSQDEFCVLIFKYKRKHSLDKIMSGDIDGALDILSYEWASLPPGRYGQPAKTKSEALSLYNYYLDEEIKGQTDLHLDIGYITKTAESEQ
>WP_248228587.1
NFRGRGLIQVTGYEKYNGFMGGYHEYWSDEAPDTVSEPEKINTMPYAIRSALWFWLHYEVYSLDEGNGYSDVVAVTKRVNGGNMGLAERQEAYLLCEQVF
>WP_248228592.1
GRGMIQLTGKDGYRYFTNRHNEMSPGDKRDFVEHPDLVISNTEYGVESAFSFWVSKGLNKTARTLSVQDVTQKVNGGQNGYSDRLKRFNAVAPLLRVDKE
>WP_251650615.1
HSAESQVVSSGDIRIKDYIKSNFGRAVVLDHSVNRPGYVKDNFKMAISNFHTKNPNVSLNPHDWAESHEIYEKKILEEYKMTRSMTDSISRYNSLRSKLQ
>WP_252037023.1
TRKSQHLLFVNIYPDYIERGKSNYEHWTLPEERTAWENLDSKIRDIAVDFVYQGFTKGERPMKACEKNNREILIKYIENSPVLRRYEAGRQRVNYLRNRK
>WP_252143333.1
LLHLTHYETYKKCANDIGMRIDANPLLVETDVYAIVASGSWFWKDKHIGLIADDSSLDIDLKIRKVTRVINAGLDKLNLRNSYSKEIIEIINTDFGGCAG
>WP_252145876.1
MKQLTFKNNYRSFTNYHERVWRERVDFQLNPDFLLETIYAVRSALYFWDHNKLYSRADNGTSRGVSDSITRIVNLYDNHYEDRYNNLMNFLRNGVFDDLF
>WP_252604548.1
GINVRDDKPSLGTEYAYKNGWNSIDKAIDGGAKWISDNFVNHHKYKQNTLYKMRWNPASPGEHQYASDVLWAKHQIPNMKKRFDVFPSAILHVDIPIYEE
>WP_253497231.1
LVHLTWKKNYQKAKDYFGIDFIAHPDEAAGFENSVPIMIWGMKEGIFTGKKLGDYVNNSAKDYEGARKVINGSDQKALIASYAVKFEAILKATSIAPETK
>WP_253815900.1
RETENENVTGFNLKVKDVLKSNLGIALALDQHINRPNFVGRDLGRSLTKYFKNNPSINSDITSWSPEDHAVREFDIINEYGQRRVMNDSRARFLKLKKVF
>WP_253816588.1
TRKSQHLLFVNIYPDYIERGKSNYEHWTLPEERTAWENLDSRIRDIAVDFVYQGFTKGERPMKACEKNNKEILIKYIENSPVLRRYEAGRQRVNYLRNRK
>WP_253819322.1
TRKSQHLLFVNIYPDYIERGKSNYEHWTLPEERTAWENLDSIIRDIAVDFVYQGFTKGERPMKACEKNNKEILIKYIENSPVLRRYEAGRQRVNYLRNRK
>WP_253822797.1
TRKSQHLLFVNIYPDYIERGKSNYEHWTLPEERTAWENLDSRIRDIAVDFVYQGFTKGERPMKACEKNNKEILIKYIENSPVLRRYEAGRQRVNYLRNRK
>WP_254230116.1
LLKYYALGYKGKIQGNTWNDIYFGVDGKRQSAYDLIVDNKIEEAIKVSSFIWASLPPGIYGQPSKTMDEALRLYNMYYEEETQGSSDLHLPSGFIQHFNE
>WP_254230471.1
TRKSQHLLFVNIYPDYIERGKSNYEHWTLPEERTAWENLDSRIRDIAVDFVYQGFTKGERPMKACEKNNKEILIKYIENSPVLRRYEAGRQRVNYLRNRK
>WP_254313904.1
VESIYLPKYKMKISEIFRSNLGLATALDQHINRPSYVATDISNAINKFFSENPNISQDIKSWNSKDHDERERMILDIYGVDRRMTHPQLRYNKLLGKNLL
>WP_256982356.1
KQLTGKANYQAFQKFYPSLWTDDTADFISNSDLVAEIKYATRSAIYFWIANGLPELADEGFADGVVDKITAVINLKTDSYTARSSNFHAIWKAGLFDGVE
>WP_257394920.1
RYSFSDFSQSNQDLGCIALIAGRKALDAVMQDKISEAIHLCRIEWASLPGSPHGQPTANKKMIMEKYEVFLAEEKLGKTSLHATSEEMTKFIEDNHPEYL
>WP_257620927.1
ITIENPKGTRTRAAPNGIDLDPERIISWSALPQNIQDLLIDLTFRRDSRPSTREFFIPDLIESIKNNDEFSALKENIKSNRWKETYNVPLDRHQRRCNYL
>WP_258923046.1
SLGTTTNELADMTSVEQMDYVEKYFKPYAGKIKTIEDVYMVIFCPRAVGKPDSYILYDEGRSYNDNKGLDLNKDNAITKYEAGFKVREKLKLGMKEGYRG
>WP_259385460.1
DVNSLYDESMQDKIFDEYLIKIKRKPIIEYLEGNGSVEDAIYAWAQEFASAGVRKGKVISKGRTAHNEGVSYYSGDGLNRAHLMPDEMVAILEESKNERK
>WP_260753795.1
SYNLFGIKAHGHPEFVEIYTHEYEGGVKVKILDKFRAYDSFEDSLSGRADFFVKNKRYHSLFESSDPVLWAQGLQDKGYATDPKYAYKLISIMKTNGWVK
>WP_261319858.1
LVQLTWKISYEKFKSITGIDIVTSPDLCLELSTAVSIMMKGIKDGGFRAGHTLDIYLGSGKKDYFNARLIINGYRHGIPDKADEFKDYAELFEVIINETI
>WP_262159210.1
IKGCAKLNKAGAYDLLDSKAYNKAKFSFAWGLWSDPAGGKDGKTPDAAQAIIGYKRFLDLYNLDSSVSGNTNTTYYASGRIASVAKQYAEARVVALGGTL
>WP_262193143.1
GWDGSIFEANPEYAPTGTWSAFENKGMSGQGGNQQVTDKKKVFVVLPSVLAGMEYKADYINRHNGQWARWHSTDTSVQAVYKKHIEAIRARFVEALEKGE
>WP_262351568.1
DRLSKLNDIVSILSAQHLSSKIKDGVFPFSSSEIYNYRVYSYSWGRYHDPNLIGVKGTSKNSVEALNAYQRALTLYKSKNDKRNVAAIEKRIASLRDKIR
>WP_263064244.1
FNGYIDRLQYFEKIVSVLGAKHLNTLEKNGVFSFEESAIYNYRVYAYSWGRYHDPFSNEEGTKKDKFEALKAYRRALSLYENSNNRRVISDIRSRIQRLE
>WP_267997061.1
VEELAKMDHVEQMDYVKMYFVRMADMFGVPTNRWSLEDVYLSIFAPSAIAIDGNAPVYTSPSESYNRNKFHDLDGDGKIMKSEIANNIRVFYDKGFAYEG
>WP_267999553.1
FNDWHKSNQSKWPNDIINALDDFEILSQMKFATRSAAWFWISNSSNANPDSRAKCFDYANEASDAAVDRITNIINLNTDSRQKRKNNFWRLWNEEVLHDQ
>WP_268009127.1
WDKTFFEKNPSYMPIGTWSAFENKGKSGSGGNIQVTDRKKTFIKFPSVIAAMEYKAFYIKKHNGNWARWHNASDVNIQKTYRDYISKINPKISNSLKDEK
>WP_268038807.1
GINVRDDKPSLGTEYAYKNGWNSIDKAIDGGAKWISDNFVNHHKYKQNTLYKMRWNPASPGEHQYASDVLWAKHQIPNMKKRFDVFPSAILHVDIPIYEE
>WP_270280505.1
HRAVAGIADFTPKSQDEFCVLIFKYKRKHSLDKIMSGDIDVALDILSYEWASLPPGRYGQPAKTKSEALSLYNYYLDEEVKGQTDLHLDISYITEIAESE
>WP_271074677.1
PVVFLDALNTGEDCAILIWGEVVNQRLGAVKACAFRKKVVKICAELWGEEKKIEYANSLMACMAVETSRLFTSSVVKLMPKVNSQGDVILNSKGKPIREY
>WP_271074684.1
SKHPNTRHEANGVVSTAAGAYQFLYGTWRNLQRRYSFSDFSQSNQDLGCITLIAGRKALDAVMQDKISEAIHLCRIEWASLPGSPHGQPTVNKKMIMEKY
>WP_271074692.1
WSSDFFAQHPEYQPTGIWSKKEGKGLSGQGGNIQVTDKPKQFVVFDSVESSMEYIVYYINKHDGNYARWYSTQDSAQKLYRKECGAIIPKFTNEFSETKQ
>WP_274181215.1
FWRRGKVLSTSDTWRPSSSDSIVSRYSSVILIKKELISVLFSDGTKSKYGTFDLGILADDDYTDVISYLVNGGKNGLLERRKYVGALKEIFKYEQCKNRK
>WP_274437128.1
YPDYVLRAKSNYDRWTTAQSINDANIPSVSISDKINWEILDYKVKDVIVDLVYQGFTKGPKPMIYGMLNDRQKYADYIKNNPTLSQYEPGRKRAKYLTGE
>WP_277685047.1
YEYMESDVERICKKKITIRAYHKNKNISPDDAWNSISQKIKDILVDLRYRGDYTPNSRSHIQSDAYSDDLESFSSKIEDKSIWPKVPSERFKRRAAYVNQ
>WP_278018830.1
PAIINFLEGNGNVEDAIYDWAKEFASAGVRKGKEISPSKTEFETNPDGSFVRDKKGNKIHKRRYAKTEGVSYYSDDGINKAHIKPDDMVKVLEESKNEGS
>WP_279439061.1
TEKHNLFYPDDIRNFVEEPDLVSSDINYCTESACLYWRYMGARYLDTNTLADMGVDESILIKVSANINGWYGRDDLPNKAKGYEDRKKRFQSITKLLGLI
>WP_279451027.1
LETGTKFDPSIKNPYSSATGLIQLMRARAKELGTTVEELAKMDHVEQMDYVKMYFVRMADMFGVPTNRWSLEDVYLSIFAPSAIAIDGNAPRLYIPIRKL
>WP_279453978.1
NVLFPSADINKKQEIADVYNEYCEQFSMHTPKIIAHFFAQIMEEVGQNISYKNESLNYSSEHLKRPKTIIVSEKNYRKGHFDILYKILLKQINMEETPNI
>WP_279470396.1
NNKALAKKPNGYSYQISSYIKSNLGKATVLDHDVNRPGYVAEDFAKALNYFYRNHPNVNKNPNTWGEKHNSYEREIIEYYGNNRRGTDMVSRFKKLKGKL
>WP_279481748.1
EFKTFATMVDLAIQQGGIDKVKTIIKTKSISYPPSTQYEFAKLVVEERGITAQTRWRADCISRRLGILNRKATSYSHSGFTAKRDNSKFDLIKEVYICDL
>WP_279484472.1
FNDWHKSNQSKWPNDIINALDDFEILSQMKFATRSAAWFWISNSSNANPDSRAKCFDYANEASDAAVDRITNIINLNTDSRQKRKNNFWRLWNEEVLHDQ
>WP_279622745.1
TEKHNLFYPDDIRNFVEEPDLVSSDINYCTESACLYWRYMGARYLDTNTLADMGVDESILIKVSANINGWYGRDDLPNKAKGYEDRKKRFQSITKLLGLI
>WP_279700196.1
LKSKGLLIEHTRAAIHDLVWSTAVQFGAKTNLIINALSNSDLQNISDKELIITVQNYKKDNTETLFKSSPTWWKDLKDRADSEKKSLLELESKMFEVEIK
>WP_279972580.1
VEELAKMDHVEQMDYVKMYFVRMADMFGVPTNRWSLEDVYLSIFAPSAIAIDGNAPVYTSPSESYNRNKFHDLDGDGKIMKSEIANNIRVFYDNGFAYEG
>WP_284603740.1
FNGYIDRLQYFEKIVSVLGAKHLNALEKNGVFSFEESAIYNYRVYAYSWGRYHDPFSNEEGTKKDKFEALKAYRRALSLYENSNNRRVISDIRSRIQRLE
>WP_290035890.1
FWRRGKVLSTSDTWRPSSSDSIVSRYSSVIFIKKELISVLFSDGTKSKYGTFDLGILADDDYTDVISYLVNGGKNGLLERRKYVGALKEIFKYEQCKNRK
>WP_301986242.1
DVNSLYDESMQDKIFDEYLIKIKRKPIIEYLEGNGSVEDAIYAWAQEFASAGVRKGKVISKGRTAHNEGVSYYSGDGLNRAHLMPDEMVAILEESKNERK
>WP_302342608.1
KLMLAYSLDKNAALKAASWGKFQILGSNHLSAGYKDVNDFVSSLSVSEKNHLKAFVNFIKADNRLLKAIRAKDWLAFALVYNGPKQKGYDKRMKDNYNAL
>WP_302342610.1
IESFANPNDFIKNKEGSYEFENSEIYNIKKGALAWGLWNDIGSGKGGANNSPQKALAGYRRFLTLLEEKPFTQRELDRIWYGRRCRYWRGFVVQRIAALG
>WP_304589588.1
VDMRYHSHALNDVIWSTCVQHGPSTDVITTAMSSLEPPTETRDYDVKLIDAIYAERGRKNSDGKLVRFIHSGPNGQENVAKRFVSERVKAQQELANEKDY
>WP_006756609.1
YRGRGYVQVTWKVHYQTIGKLIGVDLVNEPDRMLEPEISACATVYGMEKGIFTGKKLSDYISADRQDYVNARRIINGLDRATEIAASAIIFKSILEAARC
>WP_009842246.1
NKLISEGIIKNTNEAAILDMIWSTSVQFGARTSLISRAVGKRTDLSSREIIELVQNYKHDKTHLFFKSSPTWWDGLRQRALSEKIKLLALLDQNAIIEEN
>WP_009913755.1
NVPDSRVSPRVRSLVIAHLQDRANGGASLVGDNLSYANPYALDEASDATKAWVEDVIRQANVTGYRYGKGRAVHVHGTTQGLMSSRPAPYTVELPEAYNR
>WP_010565797.1
LLHLTHYSNYRACALDIGVDIDANPMLVESDIGVMIETGLWYWRINSIGYIADSDKMSMDAKVRAVTAKINTGLKALEERAAFTKDVSSIFKSELGGCSE
>WP_014723329.1
FRDDRVALMTYDWTITSGGAVKQIQKMLNSKYGAGVGEDGGLGPNTIKAINAVQDQDQLLQDIAEIRRKYYKMLVDNDSSQVVFLKGWLGRVDDCLQVKL
>WP_014726089.1
LHIAISKKPSGYSNPASDFLLSRLGRALVLDHDVNAPGNVSKDLGTSINTLRARHTGLAADPAQWGDNRSQYEAELIQIYGPSRHMNNAVERYNQLRGML
>WP_015002259.1
QLTFYETYKRCGDAIGYPIDSQPELVESNPRVIIETGLWFWANYGIGSIADNPSTIGDDGVKKVTYPINSGYKALSERQRFHREISIIFNQEFSSGCTDD
>WP_015003353.1
GRGFIQVTGKDGYQSFQDEHNRRSPESMQDFIGNPNLVSTQLEYAVESAFVFWARVNLNSTSDAGTVAEVTQIVNGGQNGYADRLARYNAVASLLGLPTE
>WP_015741077.1
HKLRLMNHVEQMEYVKKYFKMQADNVGVPTEKWTLEDVYYSIFRPKTILLGPNDIVYETSDGDYYSKNLYHDRNNDGKITKNEIAENIRINYKLGIPEAG
>WP_020884769.1
PAFINYLEGNGSAEDAIYAWAKEFASAGVRKGKSISPKKEPVLDANGLPVYENGKKKYKLVPRVAEVEGESYYAGDGLNKAHLLPDTMIKALEDSKNGMQ
>WP_024548927.1
RQLRAMDHVEQMEYVKKYFKMQANNVGVPTEQWTLEDVYYSIFRPKTIMLGPNDIVYQRSDGDYYSKNLYHDRNSDGKITKNEIAENIRVNYKLGIPEAG
>WP_024549785.1
ITKAKADELFELRLPNYINELKKAISVDLYQHEFDALVSLLFNMGSMRKAPLMRDKLNAGDYEGASSEFLDITNGGSAGLIARRNKEHSLFLTGVYDSSH
>WP_025203032.1
FGIKGKSASGEIASFTTHEYENGHYVSKTQSFRAYHDYGESADDYGRFLFENKRYKLAFSFATEPNRFVCEIAKAGYATDPSYENKLIKVMSGYDLYEYD
>WP_025204519.1
YGIAAVDGNAVGGGKATAYSRGWFTPESAIRGGAEWISRNFVHKKQNTLYKMRWNPAHPASHQYATDVNWPEHISSGMYAICGDYHDYDKELIFDLPVYK
>WP_029045795.1
GRGILQVTGKNGYQSFQDEHNLRFPEDQQDFISHPESISTNIGYGIESGFVFWSRNHLNSVAESGSVQDVTQIVNGGQNGYADRLKRFNRLAPILGLPKE
>WP_032681312.1
MKQLTFKNNYRSFTNYHERVWGESIDFETNPDFLVETVYAARSALYFWVQNNLYSRADNGVGRAVSDSITRIVNLHDNHYVDRHNNLIRFLQEGVFDEIF
>WP_032969520.1
SAESLFNEDLIKYEGAVKEAVTVKLYQNEFDALVSLLFNCGENFFRLNKAPLLINNLNSEDYSGAAQQLLDITNGGDNGLTTRRNAEYKIFMESLYDFQH
>WP_033783778.1
RFSLSDFGQSNQDLGCIALIAGRKALEAVMEGKISDAIHLCRVEWASLPGSPHGQPTANKQMIMKKYEDYLAEEKQGKTTLHASSAAMEKFIKDNYPEVL
>WP_035484023.1
QLTFYETYKRCGDAIGYAIDSQPELVESNPRVIIETGLWFWANNGIGSIADNPNTIGDDGVKKVTYPINSGYKALSERQRFHREISVIFNQEFSSGCTDD
>WP_038883755.1
MKQLTFKNNYRSFTTYHEKVWGESVNFESNPDFLIEPIYAARSALYFWDHNDLYSRADNGISRSVSDSITRIVNLYDNHYADRYNNLINFLQKGVFNEVF
>WP_039351139.1
YRGRGLVQITWKKKYETFADILKLPLVSEPDLACEWDVALKIMVIGMRDGVFTGFSLSDFISKSKVDYLSARRIINGVDKAKIFAEYAKQFEELLKDSRS
>WP_042315334.1
AYRRQYKISDFTPISQDRYCVILLKYKRRALEDIKKGEIQRAVIDDRSNLEWASLPGNDYGQGGVGMSTVNAKFSEYLNDELSGKSDLAVPIGGLDDLIK
>WP_044410619.1
TNEQQINLFNLIYPVYVERAIENYNHWTANEPDRVEWPDLNQTIRDILVDFVYQGFTKGANPMKAGMRNNKEELINYIENTQAISQYEPGRNRANYLRNN
>WP_044857913.1
KQLTGRYNYRAFTQYANKVWGDPVDYEENPELITASTKQVVRSALFFWDFYDAYKKADGGITESASHSVTNIVNPGTNTKDARYKNLITFVDEKIFIGIY
>WP_046220139.1
PETGQPLKAGDKVKMGQIIAKSGVSGTGVVGTRAPHLHFEVSTKHMYGDSSTKINPGYFVNFKYKDQQNNEEVKLQSDISQKFHVGHHGDGAFAWTGFAG
>WP_047356487.1
FNGYNDRLKYFNRAVSVFKAEHLNVLKKEAGLSFEDSEIYNYRVYAYSWGRYHDPLRNESGTDKDKTEALKAYRRAVTLYERRGDAGKVADIESKINAPG
>WP_047742530.1
MKQLTFKNNYRSFTNYHERVWGESIDFETNPDFLVETVYAARSALYFWVQNNLYSRADNGVGRAVSDSITRIVNLHDNHYVDRHNNLIRFLQEGVFDEIF
>WP_047744659.1
KQLTGRYNYRAFTQYANKVWGDPVDYEEHPELITASTKQVVRSALFFWDFYDAYKKADGGITESASHSVTNIVNPGTNTKDARYKNLITFVDEKIFIGIY
>WP_047849811.1
GLLRHTVKPYEEMVRRSIKIELSQNQFDALVSFAYNPAARWDSVTNLINDGKVDAAMSKIKEGIKSKGTVLPGLVHRRDDEVNLYQEGRYEMNGVPINHE
>WP_047955324.1
FRGRGLIQVTGYEKYNGFMEGYHEYWSDEAPDTVSEPEKINTMPYAIRSALWFWLHYEVYSLDKGNGYSDVVAVTKRVNGGNMGLAERQEAYLLCEQVFQ
>WP_049600623.1
KAKEIFDADLIRFENGVKRDIHVDLYQYEFDALVSLLFNCGEFFFAANKAPALLRLINSEEYESAANEFLDITNHGNTGLVRRRSAENNIFLNNIYDSSH
>WP_050720097.1
CVHLTWKKNYQRAKDNIGVDFINFPEKAADFDYAVSIMIWGMADGVFTGASLNDHINQSSVNYVSARKIINGSDAAALIASYAEKFQYILEVTSIASKEF
>WP_054180879.1
ITRTRADELFEERLPTYVNELKSSVTVNLYQYEFDALVSLLFNLGSLRKAPLLKSKLNSGDYAGAADELLDITNGGTAGLVTRRRKEWNLFNNNVYDSSH
>WP_054181236.1
ITRTRADELFEERLPTYVNELKSSVTVNLYQYEFDALVSLLFNLGSLRKAPLLKSKLNSGDYAGAADELLDITNGGTAGLVTRRRKEWNLFNNNVYDSSH
>WP_059546067.1
LTWKIGYKKFKEIAGADIVANPDLVLDLPVAVRIMMIGMRDGLFRGGNSLSTHLDGAKPDYYHARYIINGDSPAGSGHPDKAEQFQFYAEKFEKLIRETK
>WP_067144789.1
DLHFNKNNIRTREVLDMEAIRKDYFSDLMGAPYNDGGQTYKFGWKKNQFGLEPKKFKSGAQGATTWIHVDVREFDSEYQKDEFFIKKEQYIVGDKLINLI
>WP_068794479.1
FRGRGLIQVTGYEKYIGFMEGYHEYWSDEAPDTVSEPEKINTMPYAIRSALWFWLHYEVYSLDKGNGYSDVVAVTKRVNGGNMGLAERQEAYLLCEQVFQ
>WP_069243171.1
YRGRGYVQVTWKNNYRAIGAEIGVDLVREPDRMLEPEIAAWATVYGMERGIFTGKRLSDYVNGEGQDYVNARRIINGLDQADTIASFAIRFKSILEAAKC
>WP_069251788.1
AQFTIDAFPGTTKLHPHCQGALLSLVYNRGSQLEDKPGQKSRVHMRNINAAIQNKNLPEVPVQLRAMKVLWEGTGNDGLLTRRENEAILFEKGMICDCWR
>WP_069585973.1
YRGRGLVQITWKKKYETFADILKLPLVSEPDLACEWDVALKIMVIGMRDGVFTGFSLSDFISKSKVDYLSARRIINGVDKAKIFAEYAKQFEELLKDSRS
>WP_071332431.1
GLLRHTVKPYEEMVRRSIKIELSQNQFDALVSFAYNPAARWDSVTNLINDGKVDAAMSKIKEGIKSKGTVLSGLVHRRDDEVNLYQEGRYEMGGVPINHE
>WP_073470899.1
QHQLFVPVYEFMKSEVIRISDKADVVHLYGHLNWDSTNPKIQDMAIDLIYRGDYTGDARALIQRHMTNNDLSAFSAVIGDRSKWGNVPDDRFNKRVDYLR
>WP_079231197.1
VFNSNPQNGVKLAYNKGWFSVDEAIDGGARWISENFINKKGISKNTLYKMRWNPAAPATGQYATDINWALAQKNDMKKMFDLFPDANITFDIPVYKDSSL
>WP_080398030.1
KANEIFDIDLVRFENGVKRNINVDLYQYEFDALVSLLFNCGEFFFSSNGAPNLLRLINSENYESAADEFMDITNGGDPGLVKRRLSERNLFVNNVYDSKD
>WP_080456905.1
YGIAAVDGNAVGGGKATAYSRGWFTPESAIRGGAEWISRNFAHKKQNTLYKMRWNPAHPASHQYATDVNWPEHISSGMYAICGDYHDYDKELIFDLPVYK
>WP_080471942.1
VFNSNPQNGVKLAYNKGWFSVDEAIDGGARWISENFINKKGISKNTLYKMRWNPAAPATGQYATDINWALAQKNDMKKMFDLFPDANITFDIPVYKDSSL
>WP_080472762.1
VFNSNPQNGVKLAYNKGWFSVDEAIDGGARWISENFINKKGISKNTLYKMRWNPAAPATGQYATDINWALAQKNDMKKMFDLFPDANITFDIPVYKDSSL
>WP_081376331.1
GIHLTGKTNYEGFSAYYKERWGEGVDFIKNPVELEKGIYCVRSAVYFWLREGLYNEADRGNTGVIVDTITAKVNLHTNSYEKRRMHFERISKENVFADAF
>WP_081480354.1
KRKAIIDFLEADGDIEEAIYAWAKEFASAGVRKGKKISSIILKDAAGKPVLHPATRKKQFVERYAESEGVSFYQGDGLNTAHITPEEMVRALKESKENGK
>WP_089485579.1
GLLRHTVKPYEEMVRRSIKIELSQNQFDALVSFAYNPAARWDSVTNLINDGKVDAAMSKIKEGIKSKGTVLPGLVHRRDDEVNLYQEGRYEMNGVPINHE
>WP_096073008.1
YGRGFVQITWDYNYRAYSEKLGIDLVADPDKTLDPYIALFILIDGFKNGVFTGKKLTDYVSTTKTDFYHARRCINGLDHAEQIKSFADNFLSNLDAGEWQ
>WP_105620129.1
SAESLFNENLIKYEGAVKEAVTVKLYQNEFDALVSLLFNCGENFFRLNKAPLLINNLNSEDYSGAAQQLLDITNGGDNSLTTRRNAEYKIFMESLYDFQH
>WP_105653046.1
SAESLFNEDLIKYEGAVKEAVTVKLYQNEFDALVSLLFNCGENFFRLNKAPLLINNLNSEDYSGAAQQLLDITNGGDNGLTTRRNAEYKIFMESLYDFQH
>WP_105653048.1
FGIKAKNGQESVEIWTTEHINGRDVKIKDRFAAYDSFEESIADRTRFLTENKKYSSLFESDDPEKWAYGLQSKGYATDPNYASKLFSIMKGSYMKSRGLK
>WP_105654209.1
ASHLIKKECHGVFPFKDSRIYDNKTYALAWGLWHDPDSSQQGPEKNINESLKGYGRAQDLMKSSPFPKEGAEGKKKIYGIEKRNIAEFVDQRVIHLESMT
>WP_105720433.1
PKYKGRGLIQLTWKNNYIKFSNATGIDCIANPELISSEMINAIKASCWFWRNSGGVHKKYSANGDINILIDNEKNNVKLVTLACQVVMITCHENSLSGMC
>WP_105720436.1
NAELLFDEDLVRYEESVRQAITVKLFQNEFDALVSLLFNCGENFFRLGKAPLLIDCLNSEDYSGAAEQFLDITNGGDGGLIKRRSAEYKLFKDSIYDSQH
>WP_105746391.1
ASHLIKKECHGVFPFKDSRIYDNKTYALAWGLWHDPDSSQQGPEKNINESLKGYGRAQDLMKSSPFPKEGAEGKKKIYGIEKRNIAEFVDQRVIHLESMT
>WP_106119992.1
VALYDLCVQQGGFDKGDTLSNIGVRVKAENPGTQEELLRICVQERAKSASSRWKADAMSRRMGIIEGYPYLASIGEYSTKRDNKNFHLVADIRGRHVCDI
>WP_107286874.1
TGTNNYTDFNQWHNDNKSQWPEDAQVSFIDTPDLLLEMKYAVRSAAYFWVKNKLYNIADRGLSKEVSFAITAVVNKNTDSYSNRFNNLNILINKKVFDEN
>WP_108084766.1
YRGRGLIQLTGKAMYRNYMNYHNNALPADQKDFISSPDLISSELRYGVESAFWYCNANNFSAAADADDLTKTTIIVNGGENGMPDRRTRLNSLKNIMGIN
>WP_111930162.1
IIQLTGKRNYTQFKNSHNQKFPADQRDFVANPDSVLSSLDYGVETAFFYWENIRANSICDDPGSTVANVTNLVNGGLNGYAERKNSFNRVASLLGVAQDN
>WP_123417714.1
LQVTGKSEYQRFTNVHNQRNPSDIQDFVANPDLLVSSTEYGVESAFVFWFTKTGQGGTKLCEVAKTGSVADVTQMVNGGQNGYADRNTRFQALAALMNIN
>WP_124577261.1
GLLRHTVKPYEEMVRRSIKIELSQNQFDALVSFAYNPAARWDSVTNLINDGKVDAAMSKIKEGIKSKGTVLPGLVHRRDDEVNLYQEGRYEMNGVPINHE
>WP_133335635.1
LLHLTHYANYRECAVAIGVNIDANPNLVQDNMRVALESGLWFWKAKGIGSLADASSPDVDAKIKSVTRIINSGLKELDQREKFIKEVAEKFKVVFGGCSL
>WP_139199071.1
AFERYLRSIGENSDVTSSTEMAEKISNSPQMASLAAAYFWGKIKSKLNAAADRDDLYWVSVYVNGWASQVNPYYADKQLEPNHMRERVAMLIRAKEAFGI
>WP_139210189.1
LTGRYNYSRFTEWHNSNSSLLGGGSVNFLQNPDLLSSMKYAARSAAFFWLSNNLYSIADRGATDDVVNSVTNVINHGTDELSRRGRRGNFARLWSNRILH
>WP_142012157.1
KIHNCTKLNISGSYKLEDSEAYNKAKPSFAWGLWSDPGSSTAGKTKDKIQAILGYSRYIEIYNTTQSVRDDTTTKYYSPTRRALQAKEHAEQRIEILRNQ
>WP_143481188.1
FRGRGLIQITGYEKYNGFMQAYSKCWQGAVPNTVEDPDLINEGPNAIRSALWFWLNYRIYDAECGNGFSDVGGVTRRVNGGDVGLEERKAAYELAERVLT
>WP_143481222.1
HSHTVNDVVWSTAVQQGPRAEVIVNAIHSMALTHEETKAYDEKLIDAIYNERGRRIVEGALNGQLYYFSKNSIAVQQGVADRFISEKAKAQERLRNENGY
>WP_143693163.1
KGFSGEIKIKVNNKEVIKKYNEKFYVDGKRQSALDLIIRGEIDKAVKVSAFVWASLPPGVYGQPKKEEKEVMKLYNNYLLEEKSGVSDLHLPQGFLEYFK
>WP_145488759.1
CVHLTWKNNYQKAKEKYGTDFVNQPGLAGDFKYSVPIMVWGMEDGIFTGKKTSLYINDNVVDYESARKVINGNDQKALIASYANKFQSILEKTSSAPKEF
>WP_145567154.1
LVQLTWKIAYEKFKSITGIDIVTGPDLCLEISTAVSIMMKGMRDGGFRSGHTLDFYLGEGKKDYFNARLIINGYRHGIPDKADEFKDYAELFEVIINETI
>WP_145590872.1
CVHLTWKNNYQKAKEKYGTDFVNQPDLAGDFKYSVPIMVWGMEDGIFTGKKTSLYINDNVVDYESARKVINGNDQKALIASYANKFQSILEKTSSAPKEF
>WP_146012018.1
YVKAYFMNWRGRLKTLADVYMRIFWPAAIGKSEGYVIAEKWAKNHDGSYKTDKNGNKIVNPVYTQNSGFDTNNDELFAKGEAAAVVQKKYDKGMGEGFYG
>WP_147839122.1
KASGPINYGHSSLAYKNNGLEIVFELGDTSINRLSKAAKPVLIAGHAYFPEDDNPVFGGGVLIYWDNDSGHYKPTEEEILNNQTGYLSKILPMSKFRPFE
>WP_149507769.1
KGTYNAYKEYSGSDVVSNPMKVAEDLATAVSTAFWFWAKFKGEDLNRKIDRYYEEGAKSGLNSEALDDDVVRRLTKIINGGDRGLSERQNLLKKIKKEMQ
>WP_151065724.1
AQFTGDAFPGTTKLHPHCQGALLSLVYNRGAQLEDKPGQKSRAHMRNIRAAIENKNLPEVAVQLRAMKVLWEGTGNDGLLKRREKEAVLFEKGMTCDCWR
>WP_152691392.1
KANEIFDIDLVRFENGVKRNINVDLYQYEFDALVSLLFNCGEFFFSSNGAPNLLRLINSENYESAADEFMDITNGGDPGLVKRRLSERNLFVNNVYDSKD
>WP_155885183.1
PAIIMFLEESGSVEDAIYEWALEFASAGVRKGREISPSKNEFEHNADGSVMYSKKGKPVHKRRYASIEGMSYYSGDGVNKAHIMPDDMVKALQESKNENY
>WP_158695274.1
PALINFLEGNGSVEDAIYEWAKEFASAGVRKGKAISPKKVPVLDGMGFPVYENGEKKYNVISRIADVEGVSYYADDGFNKASLLPDEMAQSLEDSKSGML
>WP_158699199.1
PALINFLEGNGSVEDAIYEWAKEFSSAGVRKGKAISPKKVPVLDVMGFPVYENGEKKYNVISRIADVEGVSYYADDGFNKASLLPDEMAQSLEDSKSGAL
>WP_158699892.1
PALINFLEGNGSVEDAIYEWAKEFSSAGVRKGKAISPKKVPVLDGMGFPVYENGEKKYNVISRIAAVEGVSYYADDGFNKASLLPDEMARSLEDSKSGVL
>WP_158699997.1
PAIISYLEGNGNIEDAIYDWAKEFASAGVRKGKPISPSKSEFEKNPDGDFKLDNKGKRMRKRRVALTEGVSYYSDDGINKALIKPDEMIRVLEESKNENQ
>WP_161577667.1
GIHLTGKTNYEGFSAYYKERWGEGVDFIKNPTELEKGIYCVRSAVYFWLREGLYNEADRGDTGVIVDTITAKVNLHTNSYEKRRMHFERISKENVFADAF
>WP_161577668.1
YGRGYVQITWEHNYKTYSDKLNTDMVADPELALEPNNALFILVDGFKNGVFTGHSISDYVNEATTDFFNARRCINGLDHAAQIKGFAEEYLSQLNNGELS
>WP_161577674.1
PAIISFLEGSGNVEDAIYAWSKEFASAGVRKGKEISPSKNEFEKNVDGSYIRDKKGNKVRKKRYAKSEGVSYYSDDGINEAHIKPDEMVKALEESKHEVQ
>WP_161592576.1
PAIIMFLEESGSVEDAIYEWALEFASAGVRKGKEISPSKNEFEHNADGSVMYSKKGKPVHKRRYASIEGMSYYSGDGVNKAHIMPDDMVKALQESKNENY
>WP_161736659.1
GIHLTGKVNYQGFSDYYKKNWGTDVDFINNPSMLEKGTYCVRSAVYFWLREKLYELADQGDTGAVVDKITAKVNFHTTSYEKRRGHFGKIKSTNVFADAF
>WP_163306402.1
SPVIEYLEGHGSVEDAAYACALEFASVGVQQGKRISPDPHEFERTPDGLLVRDRHNNPVPKKRYAMQDGVTYYAGDGLNKALITPDAMIKALEASKNEGT
>WP_164724154.1
YGIAAVDGNAVGGGKATAYSRGWFTPESAIRGGAEWISRNFVHKKQNTLYKMRWNPAHPASHQYATDVNWPEHISSGMYAICGDYHDYDKELIFDLPVYK
>WP_165669134.1
ELVTYIALYDLCVQQENLNKAKDEIRNNFYNQELLTQRDFLKYVCIKRAHAARSEYVSDCLSRRLGIIQKSTHTATAHGITKSRANANFELIVEGIVCDL
>WP_165671572.1
ELVTYIALYDLCVQQENLNKAKDEIRNNFYNQELLTQRDFLKYVCIKRAHAARSEYVSDCLSRRLGIIQKSTHTATAHGITKSRANANFELIVEGIVCDL
>WP_165673785.1
ELVTYIALYDLCVQQENLNKAKDEIRNNFYNQELLTQRDFLKYVCIKRAHAARSEYVSDCLSRRLGIIQKSTHTATAQGITKSRANANFELIVEGIVCDL
>WP_165678426.1
AQEISLLVSTGYEGTTTLDYGALADNFDGQGMSFGLIQWNFGQGTLGPVLQAMRVSDGETFDNCFSTALNLSSLKEALDAGDHIQQKSWAISAQSSHRAE
>WP_165682046.1
TGKSNYAGYTSIHNANNPSDPQDFTLTPDLIIQNIDYGIESAFAWWQMNRMNEFIDASYSRHGESEIDKHVREISRKVNGGSIGLNERVQLFNKIRELVK
>WP_172432672.1
KHLTFKSNYSDFTRYHSTFWGENIDFTERPDMLHENYKYAVRSGIYFWISKNLFIEADKGSTDAVVDSITAIINRDTDSYTQRRENFKRIFSIENIFKDI
>WP_174485068.1
GRYNYTQFNSTYPSIWPGENVDFVRNPDLVGQMLYGVRSAVFFWLHGKLYEIADRTTTANADDQVDKITAVVNRQTSSYGERRQHYREIMSQRVFEGVGE
>WP_174923605.1
IQLTWKNNYAAYSAHRKIDFVANPELIATDMENAIDASCWYWRHKGTLSEKYDAKGDINILIDHEKNNVTLITLAVNGGDRGLPERKALFERIKKEWRLA
>WP_174932563.1
AQFTVDAFPGVTKLHPHCQGALLSLVYNRGSGLEDKPGQKSRAHMRNIKAAIQSNNLPEVAAQLRAMKVLWEGTGADGLLKRRDSEAVLFEKGMNCDCWR
>WP_174938462.1
CALYDLCVQQGDLSKASNQIRERVVAENPATQIDLLKIAVQERAKTAIPKWVFDSTSRRMGIIQQKVYPHPPVKGEKDKPRENVNFKLLSGRAERNVCGL
>WP_174946466.1
CWYWRKGSNWGDVNPKADKNDFYAVTVAVNGGFNHVEDRFVALNKLAKLLGAERCETIPGLSFKDYDIEKSSIYGTKFYKSHLETAKKAVEAVNAKKSGV
>WP_174976644.1
AQFTVDAFPGITKLHPHCQGALLSLVYNRGSSLEDKPGQRSRVHMRNIRAAIQNNNLPEVAAQLRAMKALWVGTGADGLLTRREKEAVLFEKGMICDCWR
>WP_174999740.1
KHVTGRANYREFNGWNKKHQAEWPEDDVNFEESPDLLMQPKYAVRSAAYFWVTRGLPEIADRGATSDQVNAITAIVNKNTDSYGKRVKNFEEINGRGDLN
>WP_175005392.1
FSTYMKYKQASGVDVAADPDMMQNDPVVAADSSAWFWSARHINTPADANNAKGVTSLINLALLGFDQRKATAKRAFEQLNRGNQPCKQEWDATLTGGNGW
>WP_175840314.1
HLTHYETYRICAQEIASPIDSQPELVESDPRIIIETGLWFWKSRRIGEIADNPLNVGDDGVKKVTHPINPGLAGLSERREFKKEISPIFNKYLISGCLDD
>WP_175840825.1
NVPESRVPARVRAMVIAHLQDRANGGPSLVGNNLSYANPYALDEATDATKAWVEDVVHQASITGYRYGAGRAVHVHGTTEGLMPFRPEPFTIVIPESYNQ
>WP_175870885.1
NVPESRVPARVRAMVIAHLQDRANGGPSLVGNNLSYANPYALDEATDATKAWVEDVVHQASITGYRYGAGRAVHVHGTTEGLMPFRPEPFTIVIPESYNQ
>WP_179704721.1
IIQLTGKRNYTRFKDSHNQKFPEDQRDFVANPDVVLSSLDYGVETAFFYWENVRANSVCDDANSTVLTITNLVNGGLNGYAERKNSFNRIASLLGVPQDN
>WP_179742734.1
IIQLTGKRNYTRFKDSHNQKFPEDQRDFVANPDVVLSSLDYGVETAFFYWENVRANSVCDDANSTVLTITNLVNGGLNGYAERKNSFNRIASLLGVPQDN
>WP_181071979.1
HLTWKNNYRKAQDYFGVDFVTQPDKAAEPEHSVPIMIWGMTEGIFTGKKLSHYINSAGVDYTGARRIINGTDQQQLIASYAQKFEAILKQTSSTKEPFAP
>WP_182851765.1
YAQDVVDIYPQAINLHPDCQGALLSLVINRGNSLSRPTLESRKEMAEIRDDLESGNTHLIPGRLRSMKRLWSDSTNRGVAIRREREAVFFENSANCTCWR
>WP_186378264.1
PAIINYLEGSGSVEDAIYDWSKEFASAGVRKGKEISPSKTEYEKNPDGSFKKDKKGHNIRKKRFAQVEGVSYYSGDGINKAHIKPADMVRVLEDSKNESK
>WP_189654613.1
QYQLFVPVYEFMKSEVIRISDKADVVHLYGHLNWDSTNPKIQDMAIDLIYRGDYTGDARALIQRHMTNNDLSAFSAVIGDRSKWGNVPDDRFNKRVDYLR
>WP_194565128.1
FGIKAKNGQESVEIWTTEHINGRDVKIKDRFAAYDSFEESIADRTRFLTENKRYSSLFESDDPEKWAYGLQSKGYATDPNYASKLISIMKGSYMKSRGLK
>WP_196298470.1
YGIAAVDGNAVGGGKATAYSRGWFTPESAIRGGAEWISRNFVHKKQNTLYKMRWNPAHPASHQYATDVNWPEHISSGMYAICGDYHDYDKELIFDLPVYK
>WP_197732143.1
YGRGYVQITWDYNYKAYSEKLGVDLFSEPDKALEPNNALFILIDGFKNGVFTGKKLSDYVNDIESDFFNARKCINGLDHAAQIKEFANEFLTKLDSGELK
>WP_198832176.1
VALYDLCVQQGGFDKGDTLSDIGVRVKAENPGTQEELLRICVQERAKSASSRWKADAMSRRMGIIEGYPYLASIGEYSTKRDNKNFHLVADIRGRHVCDI
>WP_205184531.1
RDQQIKLFNLIYPEYVARAVANYDRWTVGASGKVAWGQLHPLIRDVLVDFVYQGFTMGPKPMEAGMENNIDRLIEYIENTPAISQYEPGRRRAQYLKENR
>WP_205886410.1
TNEQQINLFNLIYPVYVERAIENYNHWTANEPDRVEWPDLNQTIRDILVDFVYQGFTKGANPMKAGMRNNKEELINYIENTQAISQYEPGRNRANYLRNN
>WP_205895214.1
HSHTMNDVVWSTAVQQGPGSSIIINAINSLTIPHEETKTYDSTLIDAIYKERGRRILEGEKAGQLFYFSKNSIAQQEGVAERFISENLKAQELLKNEENY
>WP_206069231.1
KKGNEARAIVHELFDITIEKDKALDMAMVLKERYCQIVVDIYPQAIILPPDSAGAILSLVYNRGPSLALPKPGDLIDRRREMREIRDDFEQGNIKKFLSV
>WP_206711895.1
LTHYETYKSCADATGLKIDSNPELLETDYAAAIESALWFWKTRNIGLIADDTSHSGDTAVTAVTKPINTGLAGLSDRQKYKKEISPIFNEEFNSGCTKND
>WP_206711896.1
RTANSLAPAGYATHKISDYIRSNLGKAVVLDHHVNRPGYVERDFGAALDTFFSRNPTVSRDPGTWATQHSSHESSILDIYGNSRVMTDASARYSSLKAKL
>WP_206730239.1
LTHYETYKSCADATGLKIDSNPELLETDYAAAIESALWFWKTRNIGLIADDTSHSGDTAVTAVTKPINTGLAGLSDRQKYKKEISPIFNEEFNSGCTKND
>WP_206736599.1
RAYRLSANAALKSASWGRFQIMGKNFSSAGYLSVEEFVRDLSRSEKNHLKAFVNFVKADSVLSSAIVQKDWLSFALRYNGPAQDGYDVRMTSNYNLLKGI
>WP_208852752.1
PEKEGVNIDWTHNGDLASAKKAAQQMDRAYVIKYKPSLTSRHTQRRAIDMTITNIIGKSLINGSGANVPIKNLKNLFDAGASFGVIKLVVDEPHWSDDGA
>WP_209820876.1
LTWKIGYKKFKEIAGADIVANPDLVLDLPVAVRIMMIGMRDGLFRGGNSLSTHLDGAKPDYYHARYIINGDSPAGSGHPDKAEQFQFYAEKFEKLIRETK
>WP_209821799.1
HLTHYGTYKRCALETNFPIDDQPELVESNSRVIIETGLWFWSDRGIGVIADDSATIGDDGVKKVTYPINPGYKGLSERQEFKREISVIFNQDFSSGCVDD
>WP_209825444.1
LIQTTFKSNYMVLTDEHNRRFPDDQRDFVENPDLVLSDLEYGVESAFVFWAVTRDVNGVADSGDVRAVSKAVNGGGIGYPERLTAYNNVAPILGLPKEVA
>WP_210458156.1
MQGCTKLNNQGVYELVDSKAYDKAKLSFAWGLWSDPGGGKNGKTKDQAQAIIGYRRFLELYDADPAIGENAVLTYYAPGRTATVAKQYAEARLLALGGAL
>WP_215498866.1
KADKWAEGEVNGEGKGKPFVGAIAVFSFSHVAFVIGKDKTGRIMALGGNQGDGRYLNVTSAPESMVLQYLKPKSYQVPTADEDLPILDSSGAEMNYENTR
>WP_216067554.1
MYIDSQLESGKPILVGVDHTYKYKGGFNNDLSTDHFIVIVGRGAEERGEYYLFYEVGTKYKVKGVSNENKLFVQGDFSLKGAPAYKESHVYKVIQIRENK
>WP_217484269.1
FKDLRVALMVYDWTITSGGAAKQIQKLINGKYGGSVTVDGGMGEETVGALNEVSDQDALLQDIAKIRRQYYTNLTVNDPTQLENLKGWLNRVNDCLDVEI
>WP_218741864.1
MEAYALDPTAALMSASWGRFQILGSNFKAAGFQSVQDYVESISESEANQLRAFVSFIKSDAILKRAICSKDWHGFAVRYNGPAQHGYDTAIARNYREVSE
>WP_222188506.1
LTWKIGYKKFKEIAGADIVANPDLVLDLPVAVRIMMIGMRDGLFRGGNSLSTHLDGAKPDYYHARYIINGDSPAGSGHPDKAEQFQFYAEKFERLIRETK
>WP_222901022.1
TGKDAYRNFQAIHNQKNPDDVQDFIENPDLVISSIEYGVESAFAYWFSKRGPGGVYLSTAAKTGTVEEITQTVNGGQNGYNDRKMRFNAIAPILNIQQEA
>WP_223398219.1
SLGTTTNELAGMTSVEQMDYVEKYFKPYTGKIKTIEDVYMVIFCPRAVGKPDSYILYNEGRSYNDNKGLDRNKDNAITKYEAGFKVREKLKLGMKEGYRG
>WP_223862524.1
KQLTGRYNYRAFTQYANKVWGDPVDYEEHPELITASTKQVVRSALFFWDFYDAYKKADGGITESASHSVTNIVNPGTNTKDARYKNLITFVDEKIFIGIY
>WP_224000711.1
LIQITFKENYETFKSEHNRRFPHDQQDFVADPDLLLNDIDYGIESAFVYWAVKRNINPIADNGDVRAVTLKVNGGENGISERRAAYNKVATILGLPPDGV
>WP_225386353.1
KKGNEARAIVHELFDITIEKDKALDMAMVLKERYCQIVVDIYPQAIILPPDSAGAILSLVYNRGPSLALPKPGDLIDRRREMREIRDDFEQGNIKKFLSV
>WP_226208987.1
HGPAPYYGWTPDFYSEPPIGTWAAFEGAGLSGVGGNAQVTNRKKVFVVVSSVRVGMEFKAKYIVHYNGNYARWFSTDANAQAVYRKTLESITPRIVNSFQ
>WP_227670274.1
SLGTTTNELADMTSVEQMDYVEKYFKPYAGKIKTIEDVYMVIFCPMAVGKPDSYILYDEGRSYNDNKGLDLNKDNAITKYEAGFKVREKLKLGMKEGYRG
>WP_227973309.1
QYQLFVPVYEFMKSEVIRISDKADVVHLYGHLNWDSTNPKIQDMAIDLIYRGDYTGDARALIQRHMTNNDLSAFSAVIGDRSKWGNVPDDRFNKRVDYLR
>WP_228205537.1
LQQQKSLFAIIYPKYVERAISNYGKWTNGVSGAKPWGELDPTIQEVLVDFVYQGFTKGPKPMLAGSNNNKQELISYIRSSPSISQYEPGRHRANYLEDSE
>WP_228296497.1
PEKEGVNIDWTHKGNHAAAVTAAQDMVRGYHTVYKPVLTSRHTQRRAIDMTITGIMGKVLRNADGTEVLVRSQSQLHNVGATYGVYKLVSDPPHWSDDGH
>WP_228744135.1
RYSFSDFSQSNQDLGCIALIAGRKALDAVMQDKISEAIHLCRIEWASLPGSPHGQPTANKKMIMEKYEVFLAEEKLGKTSLHATSEEMTKFIEDNHPEYL
>WP_229216817.1
KQLTGRYNYRAFTQYANKVWGDPVDYEENPELITASTKQVVRSALFFWDFYDAYKKADGGITESASHSVTNIVNPGTNTKDARYKNLITFADEKIFIDIY
>WP_229216848.1
PAFINYLEGNGSAEDAIYAWAKEFASAGVRKGKSISPKKEPVLDANGLPVYENGKKKYKLVPRVAEVEGESYYAGDGLNKAHLLPDTMIKALEDSKNGMQ
>WP_229692591.1
MKQLTFRNNYSSFTNYHEKIWGEHIDFELNPDLLLETVYAARSALYFWDQNNLYSSADNGISRDVSDSITRVINLYDDHYADRYNNLVRFIQEGIFDEIL
>WP_230074981.1
PAFINYLEGNGSAEDAIYAWAKEFASAGVRKGKSISPKKEPVLDANGLPVYENGKKKYKLVPRVAEVEGESYYAGDGLNKAHLLPDAMIKALEDSKNGMQ
>WP_230138561.1
KKGNEARAIVHELFDITIEKDKALDMAIVLKERYCQIVVDIYPQAIILPPDSAGAILSLVYNRGPSLALPKPGDLIDRRREMREIRDDFEQGNIKKFLSV
>WP_231692283.1
GEVGSGMKGKTESFQFSPSTLRAFSSYYRANVAESETDGYQKNLNNKIIRPADEQAIGRKHYLRLNGNRQTNPDDGYNFRGRGLIQITGYEKYNGFFRRL
>WP_232946471.1
MKQLTFKNNYRSFTNYHERVWGESIDFETNPDFLVETVYAARSALYFWVQNNLYSRADNGVGRAVSDSITRIVNLHDNHYVDRHNNLIRFLQEGVFDEIF
>WP_234005195.1
VRDGRIIFMLHFEYYSGNEGLNLLHSLTETSHLPYQRRSDLEDPLSILDEGYRNTFHEDDQSERLDIKNLKTSDNGKLFIKSWESLELGAYNDTNGFCTI
>WP_234005203.1
PAIINYLEGSGSVEDAIYAWAKEFASAGVRKGKEIIPSKTEFEKLPDGTFKVDSKGHKIHKRRFAESEGVSYYSGDGVNAAHIKPDDMVRVLMESKNEGK
>WP_234005918.1
FRGRGLIQITGYEKYNGFFEDYNTYWEGAAPDVVNSPGMINNMPYAIRSAIWFWMKYKPYIADSGKGYDDVAGVTRMVNGGTMGLAERRDAYKLCEKVFL
>WP_234007332.1
CVHLTWKNNYQKAKDKFGVDYVGHPELASDFQYAVPIMIWGMEEGIFTGRKLSSYFNDDKIDYEGARSIINGSDQKVLIASYALKFQDILEATSTIPKEF
>WP_234012876.1
CVHLTWENNYQKAKDKFNVDYVSEPDLASDFAHAVPIMIWGMEDGVFTGKKLSSYINAGAIDYEGARSIINGADQKALIASYAQKFEGILASTSIIPKDF
>WP_234013044.1
WVPQAFGEISRSAEQGADYQYGLVPPFYRDLMTEMDGNRDGKVTADEIRQALTVRDPLVRNVVNRLMVKHHSEWCKGRSSGRWEGFYKALDPLEMAYCEK
>WP_234013947.1
LREKYGITNFTPESQDMLCIIFLKKKVAGDALNMILNNRIEEAIEDSCSYEWASMPPGRHGQPIKSLIDCLSAYDLFLKEELAGRTNLHIKSGFLNVVSR
>WP_234013989.1
CVHLTWKNNYQKAKDKFNVDYVSEPDLASDFAHAVPIMIWGMEDGVFTGKKLSSYINAGTIDYEGARSIINGADQKALIASYAQKFEGILASTSIIPKDF
>WP_234015989.1
CVHLTWKNNYQKAKDKFNVDYVSEPDLASDFAHAVPIMIWGMEDGVFTGKKLSSYINAGTIDYEGARSIINGADQKALIASYAQKFEGILASTSIIPKDF
>WP_234484698.1
SSEQEINLFNEIYPDYIERAIVNYDRWTESEPERTDWSSLDQVIRDVLVDFVYQGFTKGPNPMKAGMRNDKDQLIRYIENTPAISQYEPGRNRARYLRNN
>WP_235290005.1
LMAGMDSNRDGKVTAEEIRQALAVRDPLVKNVVNRVIVKHHSEWYGGRSTGRWEGFYKDLDSLEVKYCEKWQADLEFINKARYLTRTRLCNQEGKTAWCV
>WP_236040138.1
GYLRGKLNDETFDITSSVSKAKQLSENPRYAALASGYFWKYIKPKLNDTADRDDVYWVSVYVNGWAVQEHPYYPDKAREPNHMHDRINKLSIAKNAFGLE
>WP_236211759.1
TGKSNYAGYTSIHNANNPSDPQDFTLTPDLIIQNIDYGIESAFAWWQMNRMNEFIDASYSRHGESEIDKHVREISRKVNGGSIGLNERVQLFNKIRELVK
>WP_236215142.1
TGKEAYRNFQNIHNQKNPNDIKNFIDNPDLIVSSVEYGVESAFAYWFSKKGPGGASLSSIAKIGTVLEVTQVVNGGQNGYSDRKKRFNAIASLLNVQAEI
>WP_237653376.1
KGTYNAYKEYSGSDVVSNPMKVAEDLATAVSTAFWFWAKFKGEDLNRKIDRYYEEGAKSGLNSEALDDDVVRRLTKIINGGDRGLSERQNLLKKIKKEMQ
>WP_237654425.1
KGTYNAYKEYSGSDVVSNPMKVAEDLATAVSTAFWFWAKFKGEDLNRKIDRYYEEGAKSGLNSEALDDDVVRRLTKIINGGDRGLSERQNLLKKIKKEMQ
>WP_237727242.1
CVHLTWKNNYQKAKDKFSVDYVSKPDLASDFAHAVPIMIWGMEDGIFTGKKLSSYINTGTIDYEGARSIINGADQKALIASYAHKFEGILASTSIIPKDF
>WP_238268326.1
GYSYQIKDYLQSPLGRATVLDQDVNAPGATANSMKASLDRFFQNNPHVSRNPNEWGANRPAYETSILQDYGPSRFMAQVNGQSVAPGRYDHLVQALGMPN
>WP_239270492.1
PEKEGVNIDWTHKGNHAAAVTAAQDMVRGYHTVYKPVLTSRHTQRRAIDMTITGIMGKVLRNADGTEVLVRSQSQLHNVGATYGVYKLVSDPPHWSDDGH
>WP_241211227.1
KQLTGRYNYRAFTQYANKVWGDPVDYEENPELITASTKQVVRSALFFWDFYDAYKKADGGITESASHSVTNIVNPGTNTKDARYKNLITFVDEKIFIGIY
>WP_241213694.1
KQLTGRYNYRAFTQYANKVWGDPVDYEENPELITASTKQVVRSALFFWDFYDAYKKADGGITESASHSVTNIVNPGTNTKDARYKNLITFVDEKIFIGIY
>WP_242901417.1
GYLRGKLNDETFDITSSVSKAKQLSENPRYAALASGYFWKYIKPKLNDTADRDDVYWVSVYVNGWAVQEHPYYPDKAREPNHMDDRINKLSIAKNAFGLE
>WP_243757140.1
AIRSSKITRGMLRKIWPDPGNVSDSVLDIIAEEFSSNFEMCHINTRERLYHFFDQIYQEVGPTFNLNEGFNYKPQVLIDKFKFYRDHPEEANADGYIPGR
>WP_243757141.1
LREKYGINDFTPESQDLLCVVFLKEKVLGDALNMIINNHIKEAIEKSCSYEWASLPPGRHGQPIKSLNECLKNYNSYLQEELAGKTNLHLKNGFLNEILR
>WP_244107303.1
IQLTWKNNYAAYSAHRGVDFVTNPELIATDMENAIDASCWYWRHKGTLSEKYDAKGDINIIVDHEKNNVRLITLAVNGGHNGLPERQELFDRIKKEWGLT
>WP_244122194.1
HGPAPYYGWTPDFYSEPPIGTWAAFEGAGLSGVGGNAQVTNRKKVFVVVSSVRVGMEFKAKYIVHYNGNYARWFSTDANAQAVYRKTLESITPRIVNSFQ
>WP_244130422.1
HGPAPYYGWTPDFYSEPPIGTWAAFEGAGLSGVGGNAQVTNRKKVFVVVSSVRVGMEFKAKYIVHYNGNYARWFSTDANAQAVYRKTLESITPRIVNSFQ
>WP_244153924.1
GKGFIQLTWKENYKAVETLLKAEIPNENINIVSNPDQVLETKYGLLTALGFWEWQKLNAKSGPSTTNTDQITKIVNLHTKSYDKRKENFEFIYGILKNAQ
>WP_245163561.1
HGPAPYYGWTPDFYSEPPIGTWAAFEGAGLSGVGGNAQVTNRKKVFVVVSSVRVGMEFKAKYIVHYNGNYARWFSTDANAQAVYRKTLESITPRIVNSFQ
>WP_245163678.1
YRGRGYVQVTWKNNYRAIGAEIGVDLVREPDRMLEPEIAAWATVYGMERGIFTGKRLSDYVNGEGRDYVNARRIINGLDQAGTIASFAIRFKSILEAAKC
>WP_247098704.1
EWYGGRSTGRWEGFYKDLDSLEVKYCEKWQADLEWMSKVPPFDKDEAVWHFHPVVFLDAIIDKFTDVIEFQTTLGVYRISKKSAEFILSWEAYMPKPYVP
>WP_249221880.1
KQLTGRYNYRAFTQYANKVWGDPVDYEEHPELITASTKQVVRSALFFWDFYDAYKKADGGITESASHSVTNIVNPGTNTKDARYKNLITFVDEKIFIGIY
>WP_249278881.1
KYHGFSLEYNNYWSDAVPDTVNHPEKINEMPYAIRSALWFWTKYKPYRADSNRGYDDVESITREVSLLSISADGKWCKARYINNKNKSMDSNMLCSDLSI
>WP_249999110.1
YGRGYVQITWKYNYEKYSQKLNIDMVNEPDLALNPEYSLFILIDGFKYGEFTGKKITDYINESKTDFYNARKCINGLDQADQIKGFAKDYLEKLNNGLLS
>WP_250898730.1
MKQLTFKNNYRSFTNYHEIVWGESIDFETNPDFLVETVYAARSALYFWVQNNLYSRADNGVGRAVSDSITRIVNLHDNHYVDRHNNLIRFLQEGVFDEIF
>WP_252098163.1
GEVGAQMKGKTESFQFSPATLRSFSSYYRANHTESEEDGYEKNSAGRIIRGANEQAIGRKHYLRLNGNRQSNPDDGYNYRGRGLIQSTGYEKYQGLYSGV
>WP_252873582.1
RVKSISTYSFNVGQLFLSTLGLATVLDEHVNRPGNVGANLKSALNKFFLQNPTVSKDLATWGSNHALYERKITDIYGPNRVGMTDPSDRYEKLKAAVNVQ
>WP_253335636.1
FVAVGSRKRRDHDLGALSATYETGGRGSATVSGGHGDAGGASYGAYQMTSKPNGGTVRRFLNSEDFFVARRLRWADPRRPRFHCAVETDGAGAPVGVRGR
>WP_254151913.1
ELRTYCALYDLCVQQNNLTKAEELIRSEFSGANVTSQKELLVFVCKKRAEKASMKYRADAFSRRMGIITGQTYSVSMSGETSARANSNYHMITEGHVCDF
>WP_254151917.1
KQLTGRANYRTFTEWYKANSSEWPSEDHDFEDAPDLLIQMKYAVRSAAYFWVGNRLHLRADAGANDAVVESITDIVNRKTDSRRARINNFKLIWERGYFK
>WP_254609159.1
GLEACTKLNRAGIYKFEESRAYNEKRASFGWGHWHDPGSAVSGTSKDKDEAIKGFRRYLDLDDAAGKPVDKHGKPKDQNWYHIAVVRPHAEARLSALMAS
>WP_254609328.1
LHIAIAKKPSGYRNSASNFFLSRLGRALVLDHDVNAPGNVSTDLGTSINTLRARHTGLSADPAQWGDNRAQYENELIQIYGPSRHMNSAVERYNHLRGLL
>WP_254609628.1
LIQTTFKGNYMMLTDEHNRRFPNDRRDFVENPDLVLSDFEYGIESAFVFWAVTRNVNGISDSGNVLAVSKAVNGGKIGYSERLTAYNNVAPILGLQKEVV
>WP_254613821.1
GLEACTKLNRAGIYKFEESRAYNEKRASFGWGHWHDPGSAVSGTSKDKDEAIKGFRRYLDLDDAAGKPVDKHGKPKDQNWYHIAVVRPHAEARLSALMAS
>WP_254695866.1
MKQLTFKNNYRSFTNYHERVWGESIDFETNPDFLVETVYAARSALYFWVQNNLYSRADNGVGRAVSDSITRIVNLHDNHYVDRHNNLIRFLQEGVFDEIF
>WP_254877486.1
FRGRGLIQVTGYEKYSGFMEGYHDHWHDEAPDTVSEPEKINTMPYAIRSALWFWLHYEVYSLDQGNGYSDVVAVTKRVNGGDMGLAERQEAYLLCETVFQ
>WP_255296566.1
AYSLNKVAALKSASWGKFQILGSNHITSGYSSVEEFVLDLSRSEKNHLKAFVNFIQSNKKLHNAIVNKDWLSFALIYNGPSQKGYDAKMKANYGKITSGN
>WP_256678722.1
IKPSGSGFKLKDYLKSPLGKATVLDHHINRPGYVSRDFGAALQRFFDSNPSAAQEPINWGDNHEKYEHSILNDYGNTRRMAIVNGQSVAPIRYQHLKDKL
>WP_257030803.1
QLRTYCALYDLCVQQNHLAKAEQLIRDEFPSANITTQKELLIFVCKKRAEKASTAYRADAFSRRMGIIQGQKYTATMSGNTATKENGNFGMIVEGDICEL
>WP_257805876.1
YGIAAVDGNAVGGGKATAYSRGWFTPESAIRGGAEWISRNFVHKKQNTLYKMRWNPAHPASHQYATDVNWPEHISSGMYAICGDYHDYDKELIFDLPVYK
>WP_258639733.1
QLRTYCALYDLCVQQNHLAKAEQLIRTEFPSANITTQKELLIFVCKKRAEKASEAYRADAFSRRMGIIQGQKYTATMSGNTATRENGNYGIIVEGDICEL
>WP_259074132.1
KKGNEARAIVHELFDITIEKDKALDMAIVLKERYCQIVVDIYPQAIILPPDSAGAILSLVYNRGPSLALPKPGDLIDRRREMREIRDDFEQGNIKKFLSV
>WP_259074388.1
RYSFSDFSQSNQDLGCIALIAGRKALDAVMQDKISEAIHLCRIEWASLPGSPHGQPTANKKMIMEKYEVFLAEEKLGKTSLHATSEEMTKFIEDNHPEYL
>WP_260265792.1
KYNGFFEDYNTYWEGAAPDVVNSPGMINNMPYAIRSAIWFWMKYKPYIADSGKGYDDVAGVTRMVNGGTMGLPERRDAYKLCEKVFYEIYIFFIFVMYFF
>WP_260478538.1
MKQLTFRNNYSSFTNYHEKIWGEHIDFELNPDLLLETVYAARSALYFWDQNNLYSSADNGISRDVSDSITRVINLYDDHYADRYNNLVRFIQEGIFDEIL
>WP_261372603.1
TKIALMIYDWTITSGLAVKQIRKMLHNEYNSNLEISNKMNDDMIHCINAAEDQGKLLSRIAEIRKDYYRSLTMTNGVVNSQIKYLSGWLNRVDDCLRVTV
>WP_262050207.1
GLKQLTGRYNYTEFTKVYPEIWPGETPDFVSNPELLEQPKYALRSAVFFWLKNKLFEVADKGDAPEFVNAITAKINFYTSSYGDRRLQFRRIWEDEKIFR
>WP_262050361.1
FRGRGLIQITGYEKYNGFMQAYSKYWQGAVPNTVEDPDLINEGPNAIRSALWFWLNYRIYDAECGNGFSDVGGVTRRVNGGDVGLEERKAAYELAERVLT
>WP_262050945.1
LLHLTHYSNYRACALDIGVDIDANPMLVESDIGVMIETGLWYWRINSIGYIADSDKMSMDAKVRAVTAKINTGLKALEERAAFTKDVSSIFKSELGGCSE
>WP_262485858.1
MKQLTFKNNYRSFTNYHERVWGESIDFETNPDFLVETVYAARSALYFWVQNNLYSRADNGVGRAVSDSITRIVNLHDNHYVDRHNNLIRFLQEGVFDEIF
>WP_264971077.1
KKGNEARAIVHELFDITIEKDKALDMAMVLKERYCQIVVDIYPQAIILPPDSAGAILSLVYNRGPSLALPKPGDLIDRRREMREIRDDFEQGNIKKFLSV
>WP_264973928.1
GYLRGKLNDETFDITSSVSKAKQLSENPRYAALASGYFWKYIKPKLNDTADRDDVYWVSVYVNGWAVQEHPYYPDKAREPNHMDDRINKLSIAKNAFGLE
>WP_266216180.1
IYEGRRLFLQGAHVKDNATSTGKVGIIVLGDFEPNWWDDDDEPTTRQMASLLSLALWLKALFPSIKTLGGHRDWDDTACPGETLYEQLPMIRVKARLGAP
>WP_266307257.1
YGRGYVQITWDYNYKAYSEKLGVDLFSEPDKALEPNNALFILIDGFKNGVFTGKKLSDYVNDTESDFFNARKCINGLDHAAHIKEFANEFLTKLDSGELK
>WP_268194159.1
KHLTFKSNYSDFTRYHSTFWGENIDFTERPDMLHENYKYAVRSGIYFWISKNLFIEADKGSTDAVVDSITAIINRDTDSYTQRRENFKRIFSIENIFKDI
>WP_270489660.1
VFNSNPQNGVKLAYNKGWFSVDEAIDGGARWISENFINKKGISKNTLYKMRWNPAAPATGQYATDINWALAQKNDMKKMFDLFPDANITFDIPVYKDSSL
>WP_275886110.1
NAELLFDEDLVRYEESVRQAITVKLFQNEFDALVSLLFNCGENFFRLGKAPLLIDCLNSEDYSGAAEQFLDITNGCDSGLIKRRSAEYKLFKDSIYDSQH
>WP_275968792.1
GLKQLTGRYNYTEFTKVYPEIWPGETPDFVSNPELLEQPKYALRSAVFFWLKNKLFEVADKGDAPEFVNAITAKINFYTSSYGERRLQFRRIWEDEKIFR
>WP_277493340.1
YGIAAVDGNAVGGGKATAYSRGWFTPESAIRGGAEWISRNFVHKKQNTLYKMRWNPAHPASHQYATDVNWPEHISSGMYAICGDYHDYDKELIFDLPVYK
>WP_279256801.1
LHNAENKVVTDTGIKIKDFVKSNFGRAVVLDHSVNRPGYVVPDFKKAIENFHTNNPTLSLEPQAWGSQSASNESKLLEEYKLTRRMTDSTLRYNSLKAKL
>WP_279258164.1
YGIAAVDGNAVGGGKATAYSRGWFTPESAIRGGAEWISRNFVHKKQNTLYKMRWNPAHPASHQYATDVNWPEHISSGMYAICGDYHDYDKELIFDLPVYK
>WP_279803608.1
LLHLTHYDTYKRCGVAIGLDIHKLPELVEGNSRAIVETGLWFWKDNRLKSIAEDRSISTQTAVTRITRIINGGLKGIEERNQFMNEISITFSELYGATCE
>WP_279863498.1
KHLTFKSNYSDFTRYHSTFWGENIDFTERPDMLHENYKYAVRSGIYFWISKNLFIEADKGSTDAVVDSITAIINRDTDSYTQRRENFKRIFSIENIFKDI
>WP_282898306.1
QQLRLMDHVQQMEYVKKYFKMQADNVGVPTEQWTLEDVYYAIFRPKTILLGPSDIVYQVSDGDYYSKNLYHDRNIDGKITKNEIAENIRLNYRLGIPEAG
>WP_282901502.1
KYNGFFEDYNTYWEGAAPDVVNSPGMINNMPYAIRSAIWFWMKYKPYIADSGKGYDDVAGVTRMVNGGTMGLAERREAYKLCEKVFYEIYIFFIFVMYFF
>WP_282902807.1
PALINFLEGNGSVEDAIYEWAKEFASAGVRKGKAISPKKVPVLDGMGFPVYENGEKKYNVISRIADVEGVSYYADDGFNKASLLPDEMAQSLEDSKSGML
>WP_282913999.1
HFLFKAVYKHQYEVTKRVLSKGVDIDNVRVTADLDSFDQKTQDVLVDLTFRGDNSPSTRRYFMSDLNEGAQAFKNNISNTHWRTAFGVPLERFNARKRYL
>WP_282979605.1
GIHLTGKVNYQGFSDYYKEHWSPSVDFIENPAELEKGVYCVRSAVYFWLREELYGIADQGDTEVIVDKITAKVNLHTDSYGKRRGYFKNIREENIFKDAF
>WP_282984764.1
GIHLTGKVNYQGFSDYYKEHWSPSVDFIENPAELEKGVYCVRSAVYFWLREELYGIADQGDTEVIVDKITAKVNLHTDSYEKRRGHFKNIREENIFKDAF
>WP_282985479.1
PAIIMFLEESGSVEDAIYEWALEFASAGVRKGREISPSKNEFEHNADGSVMYSKKGKPVHKRRYASIEGMSYYSGDGVNKAHIMPDDMVKALQESKNENY
>WP_283986914.1
PAIINYLEGAGDVEDAIYDWAKEFASAGVRKNKAISPSKTEFEKNSDGSFKLDARGERIRKSRVALTEGASYYSGDGVNKAILKPNDMVRALKESKYEKQ
>WP_283986917.1
HFLFKAVYKHQYEVTKRVLSKGVDIDNVRVTADLDSFDQKTQDVLVDLTFRGDNSPSTRRYFMSDLNEGAQAFKNNISNTHWRTAFGVPLERFNARKRYL
>WP_283986919.1
FRGRGLIQITGYEKYNGFFEDYNTYWEGSAPDVVNSPEMINEMPSAIRSAIWFWVKYKPYMADLGKGYDDVAGVTRMVNGGAMGLAERRDAYKLCEKVFL
>WP_283987910.1
AINWQGGEQVDKPFYGAIVVMNYSHVAFVYGINKRGYLLLLGGNQGGGRIGTANCMSIRPNSLSDVSYIMKPKGYEISDDDYKLQVIDMDAPELNFSSTH
>WP_284007227.1
PALINFLEGNGSVEDAIYEWAKEFSSAGVRKGKAISPKKVPVLDGMGFPVYENGEKKYNVISRIADVEGVSYYADDGFNKASLLPDEMAQSLEDSKNGVL
>WP_284028631.1
PAIINYLEGAGDVEDAIYDWAKEFASAGVRKNKAISPSKTEFEKNSDGSFKLDASGKRIRKSRVALTEGALYYSGDGVNKAILKPNDMVRALKESKYEKQ
>WP_284028712.1
YGRGYVQITWEHNYKTYSDKLNTDMVADPELALEPNNALFILVDGFKNGVFTGHSISDYVNEATTDFFNARRCINGLDHAAQIKGFAEEYLSQLNNGELS
>WP_305211671.1
SLGTTTNELADMTSVEQMDYVEKYFKPYAGKIKTIEDVYMVIFCPRAVGKPDSYILYDEGRSYNDNKGLDLNKDNAITKYEAGFKVREKLKLGMKEGYRG
>WP_000114959.1
YLKINLDSEDKDMGNVSFFIETIIADINRNVRSVYSGGNLVWHNDETGNPFSPGFETNDQPIFIIPDKDCFYYVETKSELSEIYKWFELQGYSPERSPRI
>WP_001546282.1
YRKKYGIVDFSPKSQDEFCVLILKYKRKGALKLIIDGDIDGALDILSYEWASLPPARYPQPTKSKSEVISLYNKYLSEELSGETDLHLPIGYIKQVYNGV
>WP_004165211.1
KLRKLLICMNDFYSTSVEYKPNLYKLAYMLATTRHETYHYITAEFFSEKPEIGGVSYFNKYDPVLAETKKRKDRAVQNGNAVQGDGFKYRGRGCVHLRGK
>WP_004412482.1
QLTGRYNYTEFNNWHATNQSQWPSDVIDTINHPELLLDIKYATRSAAWFWVSKGMAVITDKYGATDESVNRATKIINENTDSYQARRNNFKYLWEKQVFR
>WP_004579321.1
YGRGFVQITWKHNYEKYSKKLSIDLVSNPDLALENENSLFILIDGFKNGVFTGKKIAEYINSRSIDFFNARRCINGLDHAQEIADSARSYLTNLRNGIYD
>WP_006160952.1
GAYGGRAELGNGTYVSGDGWRYRGRGLKQLTGRANYRAFARWHAALQNEWPHEIIDFETNPDLLVQPKYAARSAAYFWVDRNLPEKADQGEAAAQKLMEK
>WP_006399033.1
LLHKTVPAYVRMVNKAVKVQLKQTEFDALVSYAYNPGGGWTKVTDMINRGQIPEAMAQISQYVYSGGKVFDGLVKRRKDEVTLYTTGRYEFHGQSIQHKK
>WP_006961879.1
FWSEGKILSTSNTWKPISSSSIVGSYSNEIEIPKTKVRRSLSNGKTISYGTFSFNILADSDYTDVISYLVNGGSNGLSERREYVAKLKEIFKFDECNNVR
>WP_007667201.1
DASIYNKNPEYTPLGVWWSFENKGMSGQGGNKQVTDRKKGYIIFPSVLAAMEYKVDYIKRHDGNWAIWHSRSAAEQENYRKYISTVRHPFSDELLRGDIK
>WP_009046203.1
VVDVYPQAINLHPDCQGALLSLVINRGNALSGTTPAKAEKRLEMKQIKEDFDAGKPELIPSRFRSMKRLWENNSSTSGLVTRREKEAVFFEEALKCNCWK
>WP_013034834.1
IQLTWKKSYQKFSEYSGVDCVNNTELVASVMSNAIKASCWFWRNNGGVHKKHNAKGDINILIDNEKNNVELVTLAVNGGQNGLSERQSYFNAIKKTWGLK
>WP_013691778.1
KQDLASGNYVNAMTSEFVNGKEIRIPQPFRKFPSLNEAFDFHGQLLATGRAYAEARSKIPDAHEFAKALDHHYATDPNYSKKLIGNYIDPYNLTQYDLEE
>WP_013796982.1
LTGKKNYRNASRVYNILWPEENIDFEANPDLLLQIKYAVRSAGIFWLDNAIWEKADKGSSGTIVDNVTKIINSGTSEKSKKERRDNFSSYYNDGIFNEAF
>WP_014341592.1
CVHLTWKINYRKAMVKYGVNFVATPDLAGDFNYAVPIMIWGMENGVFTGRKLSSYINETTIDYLNARKIINGNDQKSLIASYAEKFQLILEETSSAPQGF
>WP_014341598.1
YRGRGLIHLTHEENYNKYKIFSENDVITNPKIIETNSALAVDSACWYWSKFANINPLADADNLSMVTYKINAARLEMAARGTIKDLAINYIKQNNIGCKK
>WP_015278875.1
TPEQEIVLFNIIHPNYVARAIRNYDHWTASEPERTEWNALDQVIRDVLVDFVYQGFTKGPNPMKAGMRNDKAELIRYIENTPAIRQYEPGRNRARYLRNN
>WP_015878834.1
VVDIYPNSINLHPHCQGALLSLVFNRGNKLTDARSSTRREREEMRTIQFDLQTKNTSDIPSQFRGMKRLWAGRGLGGLIERREKEAVLFENGLSCPHYGK
>WP_019340474.1
IKPSGSRFKLKDYLKSPLGKATVLDHHINRPGYVSRDFGAALQRFFDSNPSAAQEPISWGDNHEKYEHSILNDYGNTRRMAIVNGQSVAPTRYQHLKDKL
>WP_020298695.1
YVYLFFLPSKVNMNNIEDVYMHIFYQRAVGKPDTYTIAEKYAKDNNNKEKLDSKGNKIITKIYSQNSGLDEDNDGFITKREAAVKVREKYNKGMSPGYFG
>WP_022631657.1
FNGYIDRLQYFEKIVSVLGAKHLNTLEKNGVFSFEESAIYNYRVYAYSWGCYHDPFSNEEGTKKDKFEALKAYRRALSLYENSNNRRVISDIRSRIQRLE
>WP_025105891.1
IGVFPGNTQNGVVVAYNKGWFSVDEAIDGGAKWISEKFVNNSKNQQNTLYKMRWNPSNPGTRQYATSINWALIQKTDMKKMFDQFPDANLRFEIPVYKKG
>WP_025105897.1
CVHLTWKNNYQKAKDKFGVDFVNQPELAADFKHAVRIMIWGMEEGIFTGKKLSAYMINNGMDYEGARQIINGNDQKTLIASYAKKFQSILENTSSLSSGL
>WP_027250863.1
MYAHLDSINEKMKPGSYVTSGDIIAKTGVSGIGATKTINAGTCAPHLHFEVRTKKIVMKGDMGRCNPALFVNFKDYSQQSETERDIQKNERDRLFSLLKK
>WP_027780828.1
AQFTVDAFPGTTELHPHCQGALLSLVYNRGAQLEDKPGQKTRVHMRNIRAAIQNKNLPEVAAQLRAMKVLWEGTGNDGLLKRREKEAVLFEKGMTCDCWR
>WP_037002159.1
KGKGFIQLTWKENYKEVERLLKAKIPNENINIVANPDQVLETKYGLLSALGFWEWKRLNAKSGNSTTHTNEITKIVNLHTDSYEKRRENFEFIYGILKSD
>WP_038359317.1
KQLTGRVNYRDFTTWYRSNLSRWPNEDHDFIETPDLLVQMKYAVRSAGYFWVDHNLHIRADAGPTEAAVDSITDIVNYNTNSRVARKENFKKIWEGEYFK
>WP_038635858.1
LVHLTWKKNYQKAKDYFGIDFVGSPDEAAGFENSVPIMIWGMKEGIFTGKKLGDYINNTTKDYEGARKVINGSDQKALIASYAVKFEAILKATSTAPETK
>WP_042040041.1
YSQTVVDTYPQAINLPPDSAGAILSLVYNRGPSLARPKPGDSIDRRREMREIRDDFSQGNINSIPSRLRSMKRLWANQRGLRNRREGEAELIENELAKGI
>WP_043056456.1
GIHLTGKTNYEGFSAYYKERWGEGVDFIKNPVELEKGIYCVRSAVYFWLREGLYNEADRGNTGVIVDTITAKVNLHTNSYEKRRMHFERISKENVFADAF
>WP_045414813.1
QLTGKNNYATFDKWHSKNKREWSEDINVSFVDNPDLLFEAKYAVRSAAFFWVTNNLYKLADNGVEYSDSQAITAIVNKNTDSYIKRFENLQRLLKLETFE
>WP_049102868.1
WSSDFFSQHPEYQPTGIWSKKEGRGLSGQGGNAQVTDKPKQFVVFDSVESSMEYIVYYINKHGGNYARWYSTQDSAQKLYREECGAIKPKFTNEFSEVNS
>WP_050569916.1
IQLTGKDNYRDFTIQHNANNPDDMRDFVNNPDLLTEIEYAVESAFFFWCNKKDKNGKSLRDIAKTGSVLDVTLVVNGGKNGYNDRDERHSRVSKAIKEGK
>WP_052100911.1
SMVKARKEYNVNDFSPLSQDIFCLILFKKKREGTLDKIRRGEIEGALDKLSYEWASLPPGRYGQPSKTMGEALSIFDQYLKEELDGKTDLKISFGVTNEF
>WP_052343316.1
VKYAGKGYVQITWKKNYRKAKEKFGVDFVGSPELALVPKYAIDIALYGFDSGMFTGKTIRDYINIDKCDYYNARRVINGTDAAATIESYAVKFEKCLEIR
>WP_054481528.1
SKIALMIYDWTITSGKAIKEIRRLINSEFDSKLSISNSMDDDMIHCINAIEGQGDFLQRLADVRKGYYESLTYTNGARNNQVKYLVGWLGRVDDCLKVVI
>WP_057083632.1
IQLTWKKNYRLFSEYSGIDFVSNPESIASDMENAIRASCWFWRHNGGIHIKYAAMGDINVLIDHEKNNVRMITLAVNGGYNGLNERISYFEKIKEKWELV
>WP_063936109.1
GRGFIQTTGRANYRSFMEEHNRRSPEDVRDFVQFPELLSDLNYAVESAYVFWSRNSLNAIADSGTVVNVTRRVNGGQKGLADRLARFNRIAQLLNLPAER
>WP_064493699.1
EDDVIKISTRDSTLERYLPSMVGRGVEAWENIDDRIKDLMVDLRYRGDYKPETREKIQEHCYKNDLAALKLAMRDEAFWVSTHGVPPERFKERRQYTDGL
>WP_064564762.1
VKSLGGEHLNKQCDNGVFSFETSSIYQSKVYSLAWGLWHDPSGHRSGTDKNAEEALKGYKRAKELLASSPFPTSTPHKKIYGIEYVNVLEYINQRIGMLQ
>WP_073585848.1
IEQLAKMTHVEQMDYVKKYFKLQAKYVGVPTSKWTLEDVYFSIFTPSVIRKSNDDVIYLSGDERYEKNKFHDINKDKKITKKEIAHNIREYYQAGFKYEG
>WP_074915483.1
IQLTWKNNYGRYSDYRGVDFVANPDLIASDMFNAIDASCWFWRNNGGVYKKYDAKGDINVLIEHEKNNVSLVTLAVNGGDNGLIERKSIFEKIKKEWGLK
>WP_077259545.1
WSSDFFSQHPEYQPTGIWSKKEGRGLSGQGGNAQVTDKPKQFVVFDSVESSMEYIVYYINKHGGNYARWYSTQDSAQKLYREECGAIKPKFTNEFSEVNS
>WP_077266161.1
WSSDFFSQHPEYQPTGIWSKKEGRGLSGQGGNAQVTDKPKQFVVFDSVESSMEYIVYYINKHGGNYARWYSTQDSAQKLYREECGAIKPKFTNEFSEVNS
>WP_079817746.1
GFLGKKGINIKHKRAAIHDMIWSTSVQYGPYTDIIIKATKEFSFENATDAQIITAVQDYKYAHVETKFASSPTLWSGLKDRVVSEKSKLLDLTQYNYEVE
>WP_080350998.1
IGVFPGNTQNGVVVAYNKGWFSVDEAIDGGAKWISEKFVNNSKNQQNTLYKMRWNPSNPGTRQYATSINWALIQKTDMKKMFDQFPDANLRFEIPVYKKA
>WP_082107153.1
NQSQTLLTSAYKTCDAAGYFWASKQRNKINEKKKMVPLGDLGINSWADKGADLESSRQVTKCINTAAHHFNEVRWPCFQHAWYASNDETAPPSNFKPIGE
>WP_082131792.1
GIKGKSPTGNSTSFGTTEVINGKVIHIKDTFRAYADYAESADDYGRFLNENKRYKPAFIHTTEPNQFITEIAKAGYATDPDYAPKLIRLMERYDLYEFDK
>WP_082363085.1
NEVVQHITPSNLTSNNNMLQFLEIDKPMGIALEKLEAFLKGKGPLEGTAAAFIQAAQDYGINECYLAAHAALETGNGTSVLGRGSSFSYNHQPSRTVYNM
>WP_082363088.1
DASIYNKNPEYTPLGVWWSFENKGMSGQGGNKQVTDRKKGYIIFPSVLAAMEYKVDYIKRHDGNWAIWHSRSAAEQENYRKYISTVRHPFSDELLRGDIK
>WP_082744621.1
IQLTWKNNYAAYSAHRGIDFVTDPELIATDMENAIDASCWYWRNKGAISEKYDAKGDINIIVDHEKNNVRLVALAVNGGHNGLPERQELFDRIKKEWGLV
>WP_083262756.1
IQLTWKNNYAAYSAHRGIDFVTDPELIATDMENAIDASCWYWRNKGAISEKYDAKGDINIIVDHEKNNVRLVTLAVNGGHNGLPERQELFDRIKKEWGLV
>WP_088205564.1
ITKSKGDELFDSRLLYYVKELKRTVRVDLYQYEFDALISLLFNMGSMSKAPQLSLKLNQENYEGAANEFLDITNGGVPGLITRRQKEHGLFLTGVYDSSR
>WP_090136803.1
YSNNLFGIKAHGNPSFVCVNTHEFINGVKKPMVDKFMKYDSYEESVSGRSAFFAKNKRYHFLFDYTDPCDWARGLQRAGYATDPNYADKLIKIMKRENLL
>WP_090231361.1
LLHLTHYANYQACSLAIGKPIAAEPNLVQSDTSVIIETGLWFWKSNNLKAYAENSEITEEEAVEKITRAINGGVNGLAERKKFKREITNLFTGLYGSCTK
>WP_090863622.1
AYRRKYGITDFNPASQDRYCVILLKYKRHALEDIKSGEIQKAVIKDGCNLEWASLPGNNYGQGGVGMNTVVEKFSEYLRDELSGKSDLAVSIGGIDDLIK
>WP_090873575.1
FKDERVALMSYDWSITSGGAALQIQKLLNQKYHSNLVEDGGMGKQTVNAINAIPDQEALLQDIASIRRRYYTNLTIKDPGQIGNLKGWLNRVNDCLQVQV
>WP_092318101.1
RADEEADKYAASTQRAFHIHFSSPLRKRESFVFYENVSFRRVACIVNLPGHLSRENPSLNGLVDRYHAYAYAQVLLFDHPTFPDRAGVLRLKPDDYEWRK
>WP_093272047.1
YEKNKSKSSNEVINLMENKINSLADEGEYVSNHIVTLEKYNKNNIIDIGVNSVLIKNGNDKDIIEKITRGFDLLEQNNSEVNFLDETQKSNKCWHLEVKQ
>WP_100167587.1
CVHLTWKNNYQKAKDKFEIDYVNQPELAGDFKHAVPIMIWGMEDGLFTGKKLSSYINNSGIDYEGARKIINGSDQKVLIASYAMKFQTILEETSSIPKGF
>WP_100171045.1
GIKGKSPTGNSTSFGTTEVINGKVIHIKDTFRAYADYAESADDYGRFLNENKRYKPAFIHTTEPNQFITEIAKAGYATDPDYAPKLIRLMERYDLYEFDK
>WP_102646418.1
EQMQERVYRDFLFDQTPGLSNFVKKGYGSVDDAQYAAARQWASIAVPKGLRISKDYGGTVSDGTMSYYEQPGQNGANMKSTNKLRAVLEEVEQMRSNGAL
>WP_102863625.1
GIKGKSPTGNSTSFGTTEVINGKVIHIKDTFRAYADYAESADDYGRFLNENKRYKPAFIHTTEPNQFITEIAKAGYATDPDYAPKLIRLMERYDLYEFDK
>WP_108417123.1
YGRGFVQITWDYNYRAYSEKLGVDLVTDPDKTLDPRIALFILIDGFKNGVFTGKKLTDYVSTTSTDFYHARRCINGLDHAEQIKGFADDFLSKMDAGEWQ
>WP_108417960.1
SFLAKHGANINHKRAAIHDMIWSTSVQYGPYTDLIVKATKELSFENATDDQIIAAVQDYKYNHVESKFRSSPAQWPGLKSRASSEKANLLLLIKDNAEIE
>WP_116281043.1
IGVFPGNTQNGVVVAYNKGWFSVDEAIDGGAKWISEKFVNNSKNQQNTLYKMRWNPSNPGTRQYATSINWALIQKTDMKKMFDQFPDANLRFEIPVYKKG
>WP_123367545.1
VVNVYPKAITLHPDCQGVLLSLVVNRGNALSGSTPAKALSRLEMKQIKEDFDSDKPELIPSRLRSMKRLWENDPQTVGVATRREKEAVYFEEALKCNCWK
>WP_123474152.1
KRPAFINFLEGDGDVETAAYSWALEFASAGVRKGKKISSIVKRDKNNKVVMEADGVTPVKISRVASFEGQSYYAGDGLNTAHILPEKMVQALRESKRNGK
>WP_123581109.1
VVKLRQKYGITDFTPAMQDRYCVLVLKYRREALPEIMRGDIKAAIKKCNREWASLPGSPYDQPTVKLEDVVAEYNNMVSQELAGESDLPMKIGFIADLME
>WP_124313955.1
KYRGRGYVQLTWKKNYRKCGEHLGLDLINNPDLALDASAASSCMVYGMYSGIFTGRKIENYINDTKKDYYNARRVINGTDEASVISGYAKIFEEILDTSQ
>WP_124345329.1
KRKAFIQYLEGDGDVERAIYAWALEFASAGVRKGKPISSIPKRDKNNKIVMEADGVTPVMLSRVASFEGQSYYAGDGLNTAHILPDDMVRVLEESKQNGK
>WP_124608814.1
IQLTWKNNYAAYSAHRGIDFVTDPELIATDMENAIDASCWYWRNKGAISEKYDAKGDINIIVDHEKNNVRLVTLAVNGGHNGLPERQELFDRIKKEWGLV
>WP_124669906.1
IQLTWKNNYAAYSAHRGIDFVTDPELIATDMENAIDASCWYWRNKGAISEKYDAKGDINIIVDHEKNNVRLVTLAVNGGHNGLPERQELFDRIKKEWGLV
>WP_129083070.1
AINSGGWYWENGSAWNDLNPRADKDDIYYINIGVNGGSNGFQERINYIKKIIEILNLKQCPNIFLTKELGKYNLTNSAMKNTRYVKNNPSIKMRLEGFDD
>WP_136486665.1
GIKGKSPTGNSTSFGTTEVINGKVIHIKDTFRAYADYAESADDYGRFLNENKRYKPAFIHTTEPNQFITEIAKAGYATDPDYAPKLIRLMERYDLYEFDK
>WP_138406387.1
KQLTGRYNYEALTTWHNQLLNNWPGDIVDFVENPDLLLTLKYATRSAASFWISNKLYELADKGIRPETVDSITEVINRNTDSYAARRANFERLWKSKTLN
>WP_138486674.1
KQLTGRYNYEALTTWHNQLLNNWPGDIVDFVENPDLLLTLKYATRSAASFWISNKLYELADKGIRPETVDSITEVINRNTDSYAARRANFERLWKSKTLN
>WP_140544058.1
LTHGETYKKFKDYMNDNEIYTNPSVIATNINYAFEAGGWYWENKGHVTATNENINFVADTDNTLKVSQCINGRVSNPNGLAERIKYVKELKRIFNYEKNI
>WP_140664833.1
YKGKGFIQLTWKANYKAVEDVLKAKLPEEVIDIVANPDQLLDTKIGLLSAMGFWEWQHLNNKVAPNVGSTDDITKVVNLNTESYAERRTHFTEIYQVFSQ
>WP_141022781.1
CVHLTWKNNYKKAKEKFGVDFVNNPDLAGDFIYAVPIMVWGMEEGVFTGLKISSYIREGNIDYEKARKVINGSDQKELIASYARKFQSIMEETSTASKEF
>WP_142402427.1
CVHLTWKNNYQKAKDKFGVDFVNQPELAADFKHAVPIMIWGMEEGIFTGKKLSAYMINNGMDYEGARQIINGNDQKSLIASYAKKFQSILENTSSLFSGL
>WP_144898349.1
WKGTYQKYEDYSGTKVVSDPMLVSSDLTTVIDSAFWFWTKFKGENINAKTDRYYAELSGTLSDEALHDEVVKRITKVVNGGDRGLSERQTLFKRIREKLK
>WP_146014038.1
LIQTTFKANYEVFNREHNHRFPDDPKDFVSNPDLLLSDLEYGVESAFVYWAVNRGVNSVADAGDVAAVTQQINGGQNGHAERLSAYNKVAPLLGLPQESN
>WP_146027807.1
HRAVAGIADFTPKSQDEFCVLIFKYKRKHSLDKIMSGDIDGALDILSYEWASLPPGRYGQPAKTKSEALSLYNYYLDEEVKGQTDLHLDIGYITKTAESE
>WP_148558604.1
GWDGSIFEAHPEYAPVGTWSAFENPGMSGQGGNKQVTDRKKVFVVLPSVLAGMEYKAAYINRYDGNWARWHSKDAATQANYKKHIEAIRARFVEELEAGE
>WP_149617602.1
SKIALMIYDWTITSGKAIKEIRRLINSEFDSKLSISNSMDDDMIHCINAIEGQGDFLQRLADVRKGYYESLTYTNGARNNQVKYLVGWLGRVDDCLKVVI
>WP_154671710.1
QNIKTALMVYDWTITSGGAIGKVKKVLNDYFNKSLHLNSTMDQLMVDAINSVADQNVLIEKIAESRRAYYTALTVGHPSQLQFLAGWINRVNDCSQANIS
>WP_154971653.1
IGVFPGNTQNGVVVAYNKGWFSVDEAIDGGAKWISEKFVNNSNNQQNTLYKMRWNPSNPGTRQYATSINWAIIQKTDMKKMFDQFPDANLRFEIPVYKKG
>WP_155046466.1
WSSDFFSQHPEYQPTGIWSKKEGRGLSGQGGNAQVTDKPKQFVVFDSVESSMEYIVYYINKHGGNYARWYSTQDSAQKLYREECGAIKPKFTNEFSEVNS
>WP_156930143.1
IRIREKLQIRDFTPESQDRFCIALLRYKIRSNPLLMICNGEIGKAIKKCSTEWASLPTSPYGQPVKTMEESLRSYEKFLREETEGRTELYLKKGFLSNYL
>WP_162068637.1
NPSNYSHPISAYFLSDLGRAVALDQSVNRPAYVAPDVGAALDRFFARHPTISRDPSGWGGNHAQYETEIVEDYGNHRRMARINGVSVAPARYTHLRSQLN
>WP_162454636.1
MTTGRGNYQDLQDNYHLVWPGTAPDFVGDPDLLGTARYAVQSAVFFWIRHGLYQIADGGPTDANVDSITRIINRHTASYAERRGHFTNIWTVGVFTSIDE
>WP_164486214.1
GLKQLTGRYNYSQFTTLYPQVWGGENLDFISSPELLEEPKYAARSAVFFWLKNKLYEIADKGDSPEFVNAITAKINLHTDSYGDRRTQFTRIWTNEKIFR
>WP_165370635.1
CVHLTWKNNYQKAKDKFGVDFVNQPELAADFKHAVRIMIWGMEEGIFTGKKLSAYMINNGMDYEGARQIINGNDQKTLIASYAKKFQSILENTSSLSSGL
>WP_174254521.1
GDRKSYAPWFGRGLIQLTHEDTYSSYGQHVGEDFVSTSSAKERVTEYPHCVLSAFWFYCVYKKVKENAQKDDLNMVTARINGGFNGYIDRLQYFEKSSPF
>WP_174385511.1
HLTHYGTYKRCAQAIGHPIDSQPELVENDPKVIIETGLWFWSDRGIGLIADNPTTLGDEGVKKVTHPINPGHKGLSERQQFKREISIIFNQDFSSGCTDD
>WP_174420106.1
KQLTGRENYKSFTSWNKRNRAEWPEDVVDFEEDPDLLTQPRYAARSAAYFWVSRHLPDIADRGATANQVNAITAIVNKNTDSYAKRVDNFERFHNRGDFN
>WP_174992890.1
LRVVVPAYEKIVIRDIDRVLTQNEFDALTSFAYNPAGRWRSLATLINAGDLSSAVRKIREGASSGGVVLGGLVKRREDEVNLLIDGRYEFQGEAISIPYF
>WP_175909519.1
HLTHYEAYRRCAQAIGYPIDSQPELVENNPRVIIETGLWFWGDRGIGSIADNLAVIGDEGVKKVTYPINPGHKGLSERQQFKREISITFDEDFSSGCTDD
>WP_177121775.1
YREYSRIHNQKDSSDPRDFLESPDLIITDLKYGVESAFVWWSMNRMNDWIARSYSIRTEENIVEHVADVSRRVNGGAIGLRERVSLFNELRSMIEVELSL
>WP_177133595.1
YREYSRIHNQKDSSDPRDFLENPDLIITDLKYGVESAFVWWSMNRMNDWIARSYSIRTEENIVEHVADVSRRVNGGAIGLRERVSLFNELRSMIEVESSL
>WP_177342530.1
IGVFPGNTQNGVVVAYNKGWFSVDEAIDGGAKWISEKFVNNSKNQQNTLYKMRWNPSNPGTRQYATSINWALIQKTDMKKMFDQFPDANLRFEIPVYKKG
>WP_177342771.1
KGKGFIQLTWKENYKEVERLLKAKIPNENINIVANPDQVLETKYGLLSALGFWEWKRLNAKSGNSTTHTNEITKIVNLHTDSYEKRRENFEFIYGILKSD
>WP_178094194.1
TGKRNYRSYTEIHNSKNPTDPRDFVESPDLIIENIDYGIESAFVWWDMNNLNSRIESSYRARTEGNIREHVRDVSKIVNGGDNGLDERVELFNKLREMVE
>WP_181124004.1
IKRKPIIDFLEANGSVEEAIYAWAKEFASAGVRKGKKISPVLLKDKDGKPLKDQNGKKIYKNRTAQFEGESYYSNDGLNTAHIMPDDMIKVLEESKKNEL
>WP_181251674.1
WSSDFFSQHPEYQPTGIWSKKEGRGLSGQGGNAQVTDKPKQFVVFDSVESSMEYIVYYINKHGGNYARWYSTQDSAQKLYREECGAIKPKFTNEFSEVNS
>WP_183733470.1
LMEAYELDPEAALRSASWGRFQILGSNSSAAGFESVNDYVEAVSESEANQLRAFTSFIKSDPVLHSAIVSKNWHAFAIRYNGKKQNGYDTRIAANYNELG
>WP_197919670.1
FNDMRVALMVYDWIITSGGAAKQVQDLLNNTYDARVDADGAMGNQTVQAINGIVDQEALLNEIADLRKQYYTALTLRNSSQLVFLRGWLNRVDDCLSARF
>WP_199455090.1
INENELLLINHVVKKHETEKIIALYNKNSQIEFACLPSQAQTVIASVAYQYGYLPRETRRFWFQAVNQKWEEMYDNLMDFRDLYPTRREKEALLLKEIIE
>WP_201695352.1
NHQDIASGNYVMAMTTEVIHGIRERVPQPFRKFASIDDAFDYHGRLLATGGAYAIARSALPDPFGFANGLTGHYATEPNYGQKLIDGYINPDNLTQYDNF
>WP_201796725.1
LILAYSLNKDAALKSASWGKFQILGSNHRASGYSDVHSFVKSLSFSEKEHLKSFVNFIKADSKLLSAIRNKDWLKFALIYNGPKQVDYDVRMGENYDALQ
>WP_205599392.1
SVTSDEANEIYLAVKKQSTEELIRKYNAESSVDFESLPKEAQTVIASVEYQYGSLKVSTPALWEQVVNQEWQDAYENLLDFGDAYITRRRKEAEYLKGIL
>WP_208605251.1
RAYRLSASAALKSASWGRFQIMGKNFSSAGYLSVEEFVQDLSRSEKNHLKAFVNFVKADSVLSSAIVQKDWLSFALRYNGPAQDGYDVRMMNNYNLLKGI
>WP_208621097.1
YSQIVVDTYPQAINLLPDSAGAMLSLVYNRGPSLKKPKPGDLIDSRREMREIGDDLSKGNVENIPSRLRSMKRLWENQRGLRNRREGEAKLIEDELAGGN
>WP_208670857.1
LVHLTWKNNYQKAKDYFGIDFVGSPEEAAGFKNSVPIMIWGMKEGIFTNQKLGTYVNNTTKDYQGARKVINGSDQKVLIASYATKFEAILRATSVAPETR
>WP_209791843.1
GRYNYTTFNTWHRENQGMWPNDTLNAVLNPELLSEIKYATRSAAWFWIGQGTTKCFEFASEATDDAVNKITDIVNYHTDSRANRIAHFWRLWNEKVLHEN
>WP_212474724.1
HFLFNAVYDHLYSVTKRVVAKGANVDGHQISVNLEDYSQKVQDVLVDLTFRGDNSSRTRQYFMKDLKAGESDFKVNISNSHWKSSFGVPVQRFNERKGYL
>WP_214086493.1
SKIALMIYDWTITSGKAIKEIRRLINSEFDSKLSISNSMDDDMIHCINAIEGQGDFLQRLADVRKGYYESLTYTNGARNNQVKYLVGWLGRVDDCLKVVI
>WP_218162524.1
GRGFIQVTGKAGYQSFQDEHNRRSPDDQQDFIENPDLIATHAEYAVESAFVFWSKVSLNSVSDAGTVADVTQIVNGGQTGYGDRLARYNAIAPLLGLATE
>WP_219916145.1
AQLVLNTYPQTASLHPHCQGALLSLVINRGISFTRPSVESRLEMKQISDDLINLTPESIPSRLRSMKRLWEGQAGLGGLIIRREEEAKLFEKGLACDCWH
>WP_221730923.1
NYREYTRIHNLRDPADPKDFVVDPDLIVNELKYGIESAFVWWDMNNMNGLIATSYASRTEANISLHVADISTKVNGGTIGLANRVILFNNLRGMVEAELN
>WP_223075863.1
YRGRGLVQITWKKKYETFADILKLPLVSEPDLACEWDVALKIMVIGMRDGVFTGFSLSDFISKSKVDYLSARRIINGVDKAKIFAEYAKQFEELLKDSRS
>WP_223963591.1
YRGRGYVQVTWKNNYRAIGEQIGVDLVHEPDRMLEPEIAAWATVYGMERGIFTGKKLSDYVNDDAQDYVNARRIINGLDQADAIASFAIRFKSILEAVKC
>WP_224066260.1
GIKGKSPTGNSTSFGTTEVINGKVIHIKDTFRAYADYAESADDYGRFLNENKRYKPAFIHTTEPNQFITEIAKAGYATDPDYAPKLIRLMERYDLYEFDK
>WP_224255604.1
WSSDFFSQHPEYQPTGIWSKKEGRGLSGQGGNAQVTDKPKQFVVFDSVESSMEYIVYYINKHGGNYARWYSTQDSAQKLYREECGAIKPKFTNEFSEVNS
>WP_224431803.1
SMVKARSLYGVQDFSPLSQDTFCLIIFKKKRPGCLDLIRQGKIVDALDTLSYEWASLPPGRYGQPSKTIDEALKIFNEYLEQELNETSDLYIPLGATNEF
>WP_226155693.1
VDMRYHSHALNDVIWSTCVQHGPSTDVITTAMSSLEPPTETRDYDVKLIDAIYAERGRKNSDGKLVRFIHSSSHGQENVAKRFVSERARAQHELANEKDY
>WP_226193968.1
VDMRYHSHALNDVIWSTCVQHGPSTDVITTAMSSLEPPTETRDYDVKLIDAIYAERGRKNSDGKLVRFIHSSSHGQENVAKRFVSERAKAQHELANEKDY
>WP_226225151.1
CALYDLCVQQGDLSKASEQIQERTAAEKPGTQIDLLKIAIQERAKVANPSSVFDCTSRRMGIIQQKPYPHAPVKNEKPRPRDNVNFKLLNGKAERNVCGL
>WP_226227430.1
IQLTWKNNYVAYSAHRGVDFVTDPELIATDMENAIDASCWYWRNKGAISEKYDAKGDINIIVDHEKNNVRLVTLAVNGGHNGLPERQELFDRIKKEWGLV
>WP_226252229.1
VDMRYHSHALNDVIWSTCVQHGPSTDVITTAMSSLEPPTETRDYDVKLIDAIYAERGRKNSDGKLVRFIHSSSHGQENVAKRFVSERAKAQHELANEKDY
>WP_226261030.1
GRGFIQVTGKVGYELFQSEHNRRSPDDQQDFVKNPDLVASRLEYAVESAFIFWVHKNLNSISDNGTVHDVTQIVNGGQTGYDDRLGRYNKVAPLLGLSME
>WP_227122651.1
VKSLGGEHLNKQCDNGVFSFETSSIYQSKVYSLAWGLWHDPSGHRSGTDKNAEEALKGYKRAKELLALSPFPTSTPHKKIYGIEYVNVLEYINQRIGMLQ
>WP_227635479.1
WSSDFFSQHPEYQPTGIWSKKEGRGLSGQGGNAQVTDKPKQFVVFDSVESSMEYIVYYINKHGGNYARWYSTQDSAQKLYREECGAIKPKFTNEFSEVNS
>WP_230874114.1
EDDVIKISTRDSTLERYLPSMVGRGVEAWENIDDRIKDLMVDLRYRGDYKPETREKIQEHCYKNDLAALKLAMRDEAFWVSTHGVPPERFKERRQYTDGL
>WP_231103286.1
VLLKSPDTYNFTIGQLFLSELGQAAALDEHVNRPSNVVKNLKKALDKFFLENPSVSKDITAWGSNHADYERKITEIYGPGRPGMTEPANRYNKIKATLNV
>WP_232010634.1
NNKALVKKPKGYSYQIVNYVKSNLGKATVLDHDVNRPGYVGEDFAEALNYFYRNHPNISKDPSTWGEKHKDYEREIIEYYGNHRRGTDMVNRFKKLKGKL
>WP_232010635.1
EFKTFAALVDLSIQQGGIDKVKDIIKAKSLSSPPNTQYAFAKLVVEERGSTASARWRADCISRRLGILNKKATSYSHSGYVAKRDNSKFSLIKEVYICEL
>WP_232554272.1
WSSDFFSQHPEYQPTGIWSKKEGRGLSGQGGNAQVTDKPKQFVVFDSVESSMEYIVYYINKHGGNYARWYSTQDSAQKLYREECGAIKPKFTNEFSEVNS
>WP_233622758.1
VDMRYHSHALNDVIWSTCVQHGPSTDVITTAMSSLEPPTETRDYDVKLIDAIYAERGRKNSDGKLVRFIHSSSHGQENVAKRFVSERAKAQHELANEKDY
>WP_234494476.1
FETLVSKNIIKPTKSAAINDLVWSTSVQHGPETRLILNAVKNKKGLSHREIIVLVQDYKYDNVERLFRSSPSLWEGLRARARSEKKMLLSLLESNAVIKE
>WP_234567969.1
VITPDEANEIYLAVKKQSTEDLIIKYNSESAVKFESLPKEAQTVIASVEYQYGSLKIKTPALWEQVVNQEWQDAYDNLLDFGDAYISRRRKEAKYLEAIL
>WP_236849278.1
NVPDSRVSPRVKSLVIAHLQDRANGGASLVGNNLSYANPYALDEASDATKAWVEDVIRQANVTGYRYGKGRAVHVHGTTQGLMPSRPDPYTIELPEAYNR
>WP_237654761.1
LTHYETYKSCADATGLKIDSNPELLETDYAAAIESALWFWKTRNIGLIADDTSHSGDTAVTAVTKPINTGLAGLSDRQKYKKEISPIFNEEFNSGCTKND
>WP_238156314.1
LLHLTHYANYRECAVAIGVNIDANPNLVQDNMRVALESGLWFWKAKGIGSLADASSPDVDAKIKSVTRIINSGLKELDQREKFTKEVAEKFKVVFGGCSL
>WP_238589599.1
IRPTGSEHKLKEFLKSPLGKATALDHHINRPGYVGRDFGAALNRFFDKNPNVSRSPSNWGDSHAIYELEILEDYGSTRRMAIVNGRSVALSRYKHLKDAL
>WP_240317542.1
KGKGFIQLTWKSNYKAVEDVLKQKLPEENIDIVANPDQLLETKIGLLSAMGFWEWKKLNNIVAPNVESTNDITKVVNLNTESYGERRTNFTEIYQALNHE
>WP_240694481.1
KGFIQLTWKYNYDAVQTRLENKIKDLDFNISEDPYSVLRTKEGFLSALGFWDVNNLNEKVSGSIASTNSITNVVNSRLPRSHKLKRTKYFLDMYEVLCNE
>WP_241176314.1
VLLKTPNTYNFTVGQLFLSALGQATALDENVNRPSNVVKNLKKALDKFFLENPNVSKDITTWGSNHADYERKITEIYGPGRPGMTEPADRYNKIKAALNV
>WP_241510307.1
VDMRYHSHALNDVIWSTCVQHGPSTDVITTAMSSLEPPTETRDYDVKLIDAIYAERGRKNSDGKLVRFIHSSSHGQENVAKRFVSERAKAQHELANEKDY
>WP_241663993.1
LLHLTHYSNYHTCALAIGKPIDAEPTLVQSDVATIVETGLWFWKANRLKAHAEDTSLTEDAAVEKITRVINGGTKGLTERKQFKREITKTFIELYGSCSE
>WP_241739879.1
SLHAEHLNKKNEDGTYPFTSSEIYNSKIYSFGWGLWHDPGSRRQGTEKNKEKALAGYKRAKELINANPFPARQAHRKIYGVEYQEVLNYINGRITALEVS
>WP_244112046.1
FRDDRIALMTYDWTITSGGAVKQIQKMLNSKYGAGVGEDGGLGPNTIKAINAVQDQDQLLQDIADIRRKYYKMLVDNDASQIVFLKGWLGRVDDCLQVKL
>WP_244135644.1
VDMRYHSHALNDVIWSTCVQHGPSTDVITTAMSSLEPPTETRDYDVKLIDAIYAERGRKNSDGKLVRFIHSSSHGQENVAKRFVSERAKAQHELANEKDY
>WP_244464594.1
QITHKDAYIKFTEAHNAANPSDQKDFLASPDDILTLRYAASSAYFFWFIYKKGFNLHSTACTGTVKEVTKIVNGGDAGYADRLKRFNAVAAVIGIDGARE
>WP_245169476.1
VDMRYHSHALNDVIWSTCVQHGPSTDVITTAMSSLEPPTETRDYDVKLIDAIYAERGRKNSDGKLVRFIHSSSHGQENVAKRFVSERAKAQHELANEKDY
>WP_245696724.1
GRDKYSEFTNFHNLHNPDDIKNFLTNPELLSSSIEYATSSAFYYWFDFKDIKNEDAESYTVREITKKVNGGINGLEDRKNRFRAVAEVLGINNVDEYVND
>WP_245763393.1
DLRYHSHAINDVVWSISVQNGPSTDVISTAMSNLVIAATETRAYDMALIDAIYAERGKKDPQGRMIRFIHSSSAIQDGISHRYGSERRKAQEELKDEIDY
>WP_245962095.1
LLHLTHYSNYKSCALAIGKPIAAVPTLVESDVAVIVETGLWFWKSNRLKTYAEDASLTEEDAVEKITRIINGGTKGLAERKQFKREITKEFIKLYGDCSV
>WP_246545284.1
VSLTAEQETKLLKYIVPAYEDLVRRKIKVPLRQNQFDALVSFAYNPGGRFNDVTRFINNGEVNNAMEEMKKAVTSGGVVVNGLVNRRKYEVNLYTKGDYR
>WP_248033927.1
GIKGKSPTGNSTSFGTTEVINGKVIHIKDTFRAYADYAESADDYGRFLNENKRYKPAFIHTTEPNQFITEIAKAGYATDPDYAPKLIRLMERYDLYEFDK
>WP_248038403.1
GIKGKSPTGNSTSFGTTEVINGKVIHIKDTFRAYADYAESADDYGRFLNENKRYKPAFIHTTEPNQFITEIAKAGYATDPDYAPKLIRLMERYDLYEFDK
>WP_248071466.1
GIKGKSPTGNSTSFGTTEVINGKVIHIKDTFRAYTDYAESADDYGRFLNENKRYKPAFIHTTEPNQFITEIAKAGYATDPDYAPKLIRLMERYDLYEFDK
>WP_248215477.1
WVSREMAKYADNPHVLERCSIRTNRGVKVYYRSHSFWNASAAVNLPSEVGKTGYSGINAFDTRCCVYGNAISVLTEMKFPDSNQQLTIEKPESNQLRRDK
>WP_253128471.1
MQGCTKLNNQGVYELVDSKAYDKAKLSFAWGLWSDPGGGKNGKTKDQAQAIIGYRRFLELYDADPAIGENAVLTYYAPGRTATVAKQYAEARLLALGGAL
>WP_253366413.1
VLLKTPNTYNFTVGQLFLSALGQATALDENVNRPSNVVKNLKKALDKFFLENPNVSKDITTWGSNHADYERKITEIYGPGRPGMTEPADRYNKIKAALNV
>WP_254617286.1
FRDDRIALMTYDWTITSGGAVKQIQKMLNSKYSADVGEDGGLGSNTIKAINAVQDQDQLLQDIAEIRRKYYKMLVDNDSSQVVFLKGWLGRVDDCLQVKL
>WP_254624720.1
CALYDLCVQQGDLSKASHQIQERVAAEKPATQIDLLKIAVQERAKLANPKWVFDATSRRMGIIQQKPYPHPPAKGEKPTPRDNINFKLLNGKAEQNVCGL
>WP_254867000.1
EYLRTKLNDRMFDITSSMSKAKQLSENPRYAALASGYFWKYIKLKLNTTADKDDVYWVSVYVNGWAVQEHPYYPDKAREPNHMDDRVNKLSIVKNAFGLE
>WP_255836388.1
QYRLFIPVYEFMKSEVIRISGSPSNIESYGSLNWNKINSKIQDIAVDLIYRGDYTPSTRKLVQQHIVDNDLPALSATIADNSKWPGVPSDRFNRRASYLR
>WP_256086276.1
AQFTVDVFPGTTKLHPHCQGALLGLVYNRGAQLEDKPGQKSRAHMRNIRTAIENKNLPEVAVQLRAMKVLWEGTGNDGLLKRREKEAVLFEKGMTCDCWR
>WP_256145667.1
QQEQALFDLIYPFYIDRAIANYNKWTENLAGRQPWESLHPIIRDILVDFVYQGFTAGPNPMKAGMKNNFSELINYIENTPAISQYEPGRQRANYLRKYQQ
>WP_256198925.1
QLRTYCALYDLCVQQNHLAKAEQLIRTEFPSANITTQKELLIFVCKKRAEKASEAYRADAFSRRMGIIQGQKYTATMSGNTATRENGNYGIIVEGDICEL
>WP_256859360.1
HFLFKAVYKHQYDVTKRVLSKGVDINGVRITADLNAFEQRIQDVLVDLTFRGDNSPRTRRYFIDDLNMSKQTFKNNISNSSWMTNFGVPLERFNARKGYL
>WP_256859882.1
EYLRTKLNDRMFDITSSMSKAKQLSENPRYAALASGYFWKYIKLKLNTTADKDDVYWVSVYVNGWAVQEHPYYPDKAREPNHMDDRVNKLSIVKNAFGLE
>WP_258182381.1
IGVFPGNTQNGVVVAYNKGWFSVDEAIDGGAKWISEKFVNNSKNQQNTLYKMRWNPSNPGTRQYATSINWALIQKTDMKKMFDQFPDANLRFEIPVYKKG
>WP_259653171.1
WSSDFFSQHPEYQPTGIWSKKEGRGLSGQGRNAQVTDKPKQFVVFDSVESSMEYIVYYINKHGGNYARWYSTQDSAQKLYREECGAIKPKFTNEFSEVNS
>WP_259699062.1
ITLEQQKALFDLIYPDYVSRTIVVYNSWTSTLPGRIEWEGLRQIVRDILVDFVYQGFTQGPNPMKAGMNDDVDELIRYIENTPAISQYEGGRHRANYLRN
>WP_259740275.1
HSHTINDVVWSTAVQQGPGASIIVNAISNIGIPHEETKLYDTKLIDAIYNERGRKIVGGEKNGQLYYFSKNSIAVQEGVASRFVSEKAKAQERLTNESGY
>WP_260175379.1
ARNQHHRSSVEQIPVSLVSQRVNDLMDSYLRDRANGEPSCVGTNLNYANPNYSDAVNLAWINALSGPRYGVGTAMHYHGTTPGLEPYRPQPFSIALIDGE
>WP_262814635.1
WVSREMAKYADNPHVLERCSIKTNRGVKVYYRSQSFWNASAAVNLPGEVGKTGYSGINAFDTRCCVYGNAISVLTEMKFPDSNQQLTNEKPESNQLRRDK
>WP_264304769.1
IGSFANPNEFVKNINGEYEFESSEIYNIRKGALAWGLWNDEGSGKGGANNSSKKALAGYRRFLTLLDTQPFTQQEMGKKWYGRLCRDWRGFVEQRIITLE
>WP_272572882.1
LLKAYNLDKTAALKSASWGKFQILGSNYSSAGYSTPEDFVFAMSESEKNQLNAFVNFIKSNNKLLKSIREKDWLTFAKTYNGPLQKGYDKKMEKNYEIFK
>WP_274305012.1
IIELRQTHGIIDFSPVMQDRYCVVILKYRRNALAEIMRGDIHAAIKKCNTEWASLPGSPYGQPTVKLDDVVAEYKKMVDQELAGESDLPMKVGFIADLME
>WP_274321390.1
KRKAFIQYLEGDGDVERAIYAWALEFASAGVRKGKPISSIPKRDKNNKIVMEADGVTPVMLSRVASFEGQSYYAGDGLNTAHILPDDMVRVLEESKQNGK
>WP_274321395.1
LEQQKALFDLIYPDYVSRAIVVYNNWTSTLPGRIEWEGLQQIVRDILVDFVYQGFTQGPNPMKAGMNDDVDELIRYIENTPAISQYEGGRHRANYLRNNR
>WP_274330969.1
VVDVYPQAINLHPDCQGALLSLVINRGNALSGTTPAKAEKRLEMKQIKEDFDAGKPELIPSRFRSMKRLWENNSSTSGLVTRREKEAVFFEEALKCNCWK
>WP_274923277.1
YRGRGLVQITWKKKYETFADILKLPLVSEPDLACEWDVALKIMVIGMRDGVFTGFSLSDFISKSKVDYLSARRIINGVDKAKIFAEYAKQFEELLKDSRS
>WP_277535953.1
QYELFLPVYEHMKKEVVRISNINTVRGSYGTLNWSAVDGKIQDVLIDLIYRGDYGTNARTFIQKPFVENNFSAIKEIISSKNYWATVPDDRFKRRAEYLK
>WP_277589851.1
RGRGLVQITWKINYEKFSTALGIDFTGDPELALDLESTTRIMLGGMRDGIFSHGNTLAAHLSPGNKNYFTARKIINGSDRASVFKFYAEKFEALILRIKN
>WP_278131009.1
GIKNILSRLVVGVIYKKSRICWPQLESSVTIGIGRYFLGLEQKELVMKRLKLTMELAQQVGESNTRGVWVMLRLVMAINIGAAGSCRLHGRRNTKHSPTF
>WP_280057689.1
EDDVIKISTRDSTLERYLPSMVGRGVEAWENIDDRIKDLMVDLRYRGDYKPETREKIQEHCYKNDLAALKLAMRDEAFWVSTHGVPPERFKERRQYTDGL
>WP_283006823.1
WNESLFLRHPEYSPIGVWWAFENKGLSGQGGNQQITSRKKGYIIFPSVLAAMEYKVDYIKRNGGNWANWHSRNPTVQEHYRSAISKMRHTFVDEIKGESK
>WP_284721687.1
EGVPHVHFRKRYSTFNEMVDWDKLPDQVDRFMRAYGGFRGLMPHEPVPPDRYGGSEAWDRYRKAEADYQGQLAEITELSKKIVAEFKCWLEDRIAAEGKK
>WP_285261198.1
YKGKGFIQLTWKSNYEAVENILKEKLPEELVDIVANPDQLLETKIGLLSAMGFWWIRNLNDLSTDSTESTDSITAVVNLHTNSYEKRRNYFTAIYQVFQS
>WP_289983097.1
GRYNYTTFNTWHRENQAMWPNDTLNAVLNPELLSDIKFATRSAAWFWIGQGTTKCFEFASEATDDAVNKITDIVNYHTDSRANRIAHFWRLWNEKVLHEN
>WP_290028532.1
RTIENPKGTRTRTNPQGVDLDPEKIVSWGPLPQNIKDVLVDLTFRGDNRPSTREFFIPELIESIKAGDGFATFKNNVKNSKWKDNFNVPLDRYQRRCNYL
>WP_290041786.1
SYNLFGIKAHGHPEFVEIYTHEYEGGVKVKILDKFRAYNSFEDSISGRAAFFVNNKRYHSLFESSDPIMWAQGLQDKGYATDPKYAYKLISIMKSNGWIK
>WP_301741002.1
IQLTWKNNYAAYSAHRGGDFVIDPELIATDMENAIDASCWYWRNKGAISEKYDAKGDINIIVDHEKNNVRLVALAVNGGHNGLPERQELFDRIKKEWGLV
>WP_301847324.1
FRDDRIALMTYDWTITSGGAVKQIQKMLNSKYGAGVGEDGGLGPNTIKAINAVQDQDQLLQDIADIRRKYYKMLVDNDASQIVFLKGWLGRVDDCLQVKL
>WP_301942026.1
IQLTWKNNYAAYSTHRRIDFVTDPDLIATDMENAIDASCWYWRNKGAISEKYDAKGDINIVIDHEKNNVRLVTLAVNGGHNGLSERRELFDRIKKEWGLD
>WP_301942344.1
QLTFYEAYQRCAKAIGYPVDSQPELVEANNRVIIESGLWYWHSTGIGAIADDPATRGDEGVRSVTKPINSGYKALDERQQFHREISLEFNKDFSSGCTDD
>WP_001562061.1
RYSFPDFSPSNQDLGCIALIAGRKALDVVMQGKISEAIHLCRIEWASLPGSPHGQPTANKKMIMEKYELYLAEEKEGKTSLHATTEKIVKFIEGNYPEYL
>WP_001562967.1
ASKGLNFSHSLAAINDMIWSTSVQYGPTTGLISRALKGKNLETLTDADVITIVQDYKINHVEDLFPSSPTWWDDLKTRALTEKKDLLELNELNLELKNED
>WP_001601250.1
TKVALMVYDWTITSGRAVKQIRKMLHDEYNNRLIVNNIMDDDMIHCINAVENQEQLLSRIAEIRKDYYRSLTITNGEPNAQIKFLNGWINRVDDCLKVDI
>WP_003413662.1
LVHLTWKKNYREAAEYFGVDFVSSPELAAEFKHSIPIMIWGMKEGVFSGAKIGTYIRNGLTDYEGARRVINGSDKKQLIASYALKFEEILKATSVAPEVN
>WP_003457443.1
RLEDDVKRICQKAATIRAYHANPNIDPEKAWSDIPDRIKEILIDLRYRGDYTPTARSHIQSAAYLGDAIAFGRALSERAHWPNVPQERFQRRINYYESRN
>WP_004155385.1
IQLTWKKSYQKFSEYSGVDCVNNTELVASVMSNAIKASCWFWRNNGGVHKKHNAKGDINILIDNEKNNVELVTLAVNGGQNGLSERQSYFNAIKKTWGLK
>WP_004155390.1
KLRKLLICMNDFYSTSVEYKPNLYKLAYMLATTRHETYHYITAEFFSEKPEIGGVSYFNKYDPVLAETKKRKDRAVQNGNAVQGDGFKYRGRGCVHLRGK
>WP_005532457.1
IDTSDTFSPEVQDRIFDEYLITKKRPNIIRFLKGKGRIEDAIYDWAKEFASAGVERGRKISKGRIAVGGESYYSGDGLNKAHILPEEMKRSLNQAIEEMK
>WP_006662534.1
PEKEGVNIDWTHSGDLVSARKAAEQMVKSYAIKYKPSLTSRHTERRAIDMTITNIIGKSLINGNGANVSIKNVTNLFNAGASFGVYKLISDEPHWSDDGH
>WP_007890092.1
RGAVHLTGKSNYEGFNEYYKTQWGDSVNFVEEPVKLEEAKYCVRSAIYFWLREELFKIADEGNNGSIVDRITAKVNLHTDSYAKRRGHFERFHNDKVFEC
>WP_007894618.1
KRKAIINYLEGDGDVEDAIYAWAKEFASAGVRQGKKISSIVLKDAAGVPILHPVTHKKQWVERHAQSEGVSFYQGDGLNSAHITPDEMVRALEESKRNAG
>WP_007920306.1
KQLTGRVNYRDFTTWYRSNLSRWPNEDHDFIETPDLLVQMKYAVRSAGYFWVDHNLHIRADAGPTEAAVDSITDIVNYNTNSRVARKENFKKIWEGEYFK
>WP_007923697.1
VVDVYPQAINLHPDCQGALLSLVINRGNALSGTTPAKAEKRLEMKQIKEDFDAGKPELIPSRFRSMKRLWENNSSTSGLVTRREKEAVFFEEALKCNCWR
>WP_007934561.1
KQLTGRANYRDFTTWYRSNSDQWPNEEHDFEASPDFLIQMKYAVRSACYFWVDHNLHERADGGPTDAVVDLITDVVNLSTNSRPERKANFKRIWDGEYFK
>WP_007954394.1
NYQEYTRIHNQRDPSDPKDFVADPDLIVNELKYGIESAFVWWDMNRMNDFIANSYAARTEANISLHVADVSTKVNGGTIGLAERVTLFNNLRGMVESELN
>WP_007962336.1
LHAALSKVPSGYNFSAEKLFKSPLGKAVVLDHDINRPAFVKDDLGAALDTFFSQNPAVSRNIDTWGAAHGANERKVLDLYGNNRRMTNPSLRYNHLKAGL
>WP_008007632.1
MLQVTGKSEYLRFTNVHNQKNPTDIQDFVANPDLLVSSIEYGVESAFVFWFTKTGQEGTKLCDIAKTGSVVNVTQMVNGGQNGYTDRNNRFQSLATLMNL
>WP_008030633.1
IEQQEALFDLIYPGYVVKAVANYNYWTSPFSERLEWDALSQIVKDILVDFVYQGFTKGANPMKAGMKDDVDQLISYIENNPTIRQYEDGRKRAAYLRKNR
>WP_008038070.1
LQLKKPNTYDFTVGQLFLSTLGQATVLDEHVNRPGNVAENLKKALDTFFSGNPTVSKNVNAWGNNHANYERQITDIYGPGRNGMTTPGVRYTKLKAAVNV
>WP_008059200.1
QQYRLFLPVYDYMKKEVIRISSSSVNKADFGVLNWGAVSGKVQDVVIDLIYRGDYTPYSRSFIQKPFLDNDVGMVKSIISNRSYWGSVPDDRFKRRAEYL
>WP_008073429.1
RVKRKAFVQYLEGDGDIEKAAYAWALEFASAGVRKGKTISSVPKIDEDGNVEMKDGKTVMLARVASFEGQSYYDGDGLNAAHILPVDMVRVLEESKNNGK
>WP_008078700.1
RIKRKAFIQYLEGDGDIEKAAYAWALEFASAGVRKGKTISPVSKKDENGVTEMKDGKPVMLARVASFEGQSYYDGVGTNAAHILPVDMIRVLEESKNNGN
>WP_008375615.1
LLHLSFYESYKLCAQAIGIPIDANPTLAETDPKAIVASGSWFWKTNRIGRIADDASLEIDLKIKMVTKKINTGLDQLANRRTYTKEIIAIINSDFGGCAG
>WP_008644481.1
GCLKLNRDGKYRFEESRAYNEKRASCAWGMWNDSGLGKGGIARKSNDEAKRGYKRYLELDLAAGSPVDVAGQPKDKNWYGISGSVKTYVQNRLAALEASS
>WP_010862292.1
GDPSEFVKNSHGEYRFEESKIYNKRIGALAWGIWNDIGTKKYGVSDNQNEALKGYRRFLHLLEVQPFTKLEGNKKWYGRFCRQWRGYVEQRISLLERDYE
>WP_014822133.1
HLTWKNNYRKAQEHFDVNFVSQPDKAAEPEHSVPIMIWGMKEGIFTGKKLSDYISSAGVDYVDARRIINGSDQQQLIAGYARKFESILRKTSSAKEVFAP
>WP_015475517.1
ARLQFTCWSQSIDPNGYAAIHNPVGQPWEDCKHAAREVMNATDDSNPLPGAVNYYSPTAQAQLHAVNPDVYPETPPFAIESKRVQNPTGVRNEDYRFYKN
>WP_017341525.1
VVNVYPKAINLHPDCQGVLLSLVVNRGNALSGSTPAKTLARLEMKQIKEDFDSDKPELIPSRLRSMKRLWEDAPETAGLVTRREKEAVFFEEALKCNCWK
>WP_017774499.1
SYRQQYGIDNFTPASQDRFCVVLLKFKRNAIEDIKKGDIQRAIFDDGCNKEWASLPGDMYGQGGVSMDTVNQKFSTYLDDELSGNSDLAVPVGGLDDLIK
>WP_017917808.1
RMFRDFLFDKAGGGKLAAFVKHGKGTIDDAVFGASQEWASIATPAGYPTNKVKRNPDGSKVVTLSDGTLTYFQNEGAANKASMTSTQKLRDILAEIQGSR
>WP_018927452.1
IQGCAKLNRFGIYELADSKAYKNAKFSFAWGLWSDPGGGTSGKAADRNQAIIGYKRFIELYNSDSSVSGNTTRKYYASSRTASVAKQHAEARIVALGGSL
>WP_019447394.1
KHLTGRANYRAFTAWHVENQAEWPTELLDFEQAPDLLLSAKYAVRSAVYFWLSGRLPEKADRGSDSSHVDDITEIVNFHTDSRAARVRNFEFIWSQGVLN
>WP_019450572.1
TPRGYDYTIGSYFQSDLGRATALDHHINRPGYVRNDIGAALKRFFNSYPTAPANPAEWGERRQSYEATIIEDYGNNRRMAVVNGQPVAPGRYRAMKSRLN
>WP_019466345.1
TTSASGLGQFVDQTASTYGINSDEQRFDVEKGAEALVKHYMENKRLAQNGGATGRNLFTMTYAYHHDGPSLAYGGRQISESSVMPWFDTILSHICLNIAD
>WP_020342472.1
LLHLTFYETYKRCADAIGVRIDATPSLIETDVSAIVASGSWYWKSNNIGAIADDASLEIDLKVRRVTAKINTGLDQLAKRKAVSKEIIQLINNDFGGCAG
>WP_020455207.1
ITISRADELFDVRVSGYVAELKNTIDVDLFQHEFDALVSLLFNMGSMRKAPLLNSKLNQADYEGASAEFLDITNGGLSGLVTRRRSEQNLFLHNIYDSSH
>WP_021209908.1
FLRSIPKYAALDITSSTASASQVATDPYLAAHVSGYYWSKLKPRLNSAADSNDLFWVSVYVNGWAVQKIPYYPDREREPNNMAHRAKMTARAIKVIEEQQ
>WP_021229698.1
KLMLAYSLDKNAALKAASWGKFQILGSNHLSSGYKNVNEFVSSLSSSEKNHLKAFVNFIKADNRLLKAIRAKDWLAFALVYNGPRQKGYDKRMKDNYNAL
>WP_021241770.1
RYSFSDFSQSNQDLGCIALIAGRKALDAVMQDKISEAIHLCRIEWASLPGSPHGQPTANKKMIMEKYEVYLAEEKQGETSLHATSEEITKFIEDNYPEYL
>WP_023344618.1
WSSDFFAQHPEYQPTGIWSKKEGKGLSGQGGNTQVTDKPKQFVVFDSVESSMEYIVYYINKHDGNYARWYSTQDSAQKLYRKECGAIIPKFTNEFSETKQ
>WP_023344626.1
SLGTTTNELAGMTSVEQMDYVEKYFKPYTGKIKTIEDVYMVIFCPRAVGKPNSFILYDEGRSYNDNKGLDLNKDNAITKYEAGFKVRKKLKLGMTDGYRG
>WP_023445802.1
TPEQEILLFNIIYPNYVDRAISNYDHWTASEPDRTDWNALDQVIRDVLVDFVYQGFTKGPSPMKAGMRNDKAELIRYIENTPAIRQYEPGRNRARYLRNN
>WP_023641248.1
EDFVSTSSAKERVTEYPHCVLSAFWFYCVYKKVKENAQKDDLNMVTARINGGFNGYIDRLQYFEKIVSVLGAKHLNTLEKNGVFSFEESAIYNYRVYAYS
>WP_024481096.1
AGVEYIDIQLEKGNPVLVGVNHSLSYGINDKTTDHFVVIVGRGCENDKSYYRFYEVGTSWAHKGQSSNNRLYFDENDFSLRSYRKNKSEKYLVSQVRKNF
>WP_024527677.1
ERASELFEERVPDYEKGVKKYVAVKLHQYEFDALVSLLFNIGAEGLPLKTPLLLRKLNSKDYEGAAHEMLDVTNNGTEGLVLRRKSENDLFLNNIYNASH
>WP_024643727.1
DAYEKYKEHSGIDCVANPEIISQSIEHAVNVSFWFWTIFKGENLNKKIDRYYQELNAQGGLSVEQIDDEVVRKVTKVVNGGSNHLAERQALFKKIKGELK
>WP_024643829.1
KQLTGRANYRTFTEWYKANSSEWPSEDHDFEDAPDLLIQMKYAVRSAAYFWVGNRLHLRADAGANDAVVESITDIVNRKTDSRRARINNFKIIWEGGYFK
>WP_024678232.1
VLLEKPSTYNFTVGELFLSALGRAAALDESVNRPANVVKNLKKALDKFFLQNPTVSKDITAWGNNHATYELQVTDIYGPGRFGMTEPAARYNKLKASLNV
>WP_024870786.1
SIRILGIEDEAIKNKKGKYVFSESEVFNKIKLAYGWGLWSDPHGNKIGKEKSLIDAKAGYQRFIELCDNGYVEYSPTLKKFYGKTFTQAKLFAEQRIKEL
>WP_024871922.1
TWKNNYLAYSKYKYGDEKILMDNPYIVGDSMDVAVDSAGWFWRNNGGVHKKYNAKGDINILIDNEKNNCDLVSLAVNGGANGVEERRGYFLKIKELWGLK
>WP_025112689.1
LQVTGKSEYQRFTNVHNQRNPLDIQDFVANPDLLISSTEYGVESAFVFWFTKTGQGGTKLCEVAKTGSVVDVTQMVNGGQNGYTDRNNRYQALAALTNIN
>WP_025166579.1
KHLTFRSNYAAFKKYHKHFWGEDIDFVRTPDLLHKNYKYSVRSGIYFWLSNNLFAEADNGATDSDVDAITRIINEATDSYGKRRDNFKRIFEIEQIFKDI
>WP_025166580.1
YLKTLPEYAELDITSSTEKAEQLSASPELAALASGYYWAKLKPKLNTVSDADDLFWVSVYVNGWAVQANPFYPSRPKEPNNMHHRSTMLARAKNVLGVTP
>WP_025616542.1
LDNNRSIPIMSASWGKFQVLGEYYTYLYDSAEDLEKAQNMCEIQQFRFFRTYLEDVAPSIINAMKAKDWKNIARLYNGPRYYENDYDNKMKKAYEKYNNS
>WP_027610393.1
LHAALSKVPAGYSFSAEKLFKSPLGKAVVLDHDINRPAFVKDDLGAALDTFFSQNPAVSRNIDTWGAAHGANERKVLDLYGNNRRMTNPSLRYNHLKAGL
>WP_027796318.1
ARNQHGRSSVEQIPVSSISQRVNDIVDSYLRERANGAESSVGTNLNYANPFFSSPSNLPWINALSGPRYGTGNAIHYHGTTPGLEKYRPEPYRISLSSGT
>WP_028019681.1
DADRYFDLDLIRFENGVKRDVGVKLFQYEFDALVSLLFNCGEFFFAANGAPNLLRLVNSEKYEEAANEFLDITNGGDPGLAKRRVSENNMFLNGIYDSAH
>WP_028225440.1
GRGFIQVTGKSGYQAFQDEHNRRSPDDRQDFVGNPDLVLSNIEYGVESAFIFWSRTSLNPTADSGTVENVTQIVNGGQNGYLDRLARYNRIASLLGLYQE
>WP_032651258.1
YCQKVVDAYPQAINLPPDSAGAMLSLIYNRGPSLALPKPNDPIDSRREMREIRDDFAQGNEVKIPSRLRSMKRLWSNQRGLIRRREGEAQMIENELGKGD
>WP_039105218.1
INGIAGDLRYISIKRKGEVTWLSYSTFDFNEQEKFNIALHKFGWARTELMYSEYFTYNKKANTLLSYTKHMHKEGKGGYEHYHHLHICGFDFNLIIKKQD
>WP_042298566.1
LLHKVLPPYIHKVNSDIKIDLTKNQFDALVSYAYNPGGGWSKVADMVNRGDVSSAMDQIRKYVYSGGQKFDGLVKRRNDETTLYTTGRYEYHGEPLPAKQ
>WP_042303930.1
FTMWHKANAGAWPQDATVDFEADPESVGQVKYAVRSACFFWVADNLYSLADQGNTQDVVDSVSKVINPGLFKGKSNKMKTESIDGRRGNFSEIQKWGGLE
>WP_042818028.1
KAKEIFDADLIRFENGVKRDIHVDLYQYEFDALVSLLFNCGEFFFAANKAPALLRLINSEEYESAANEFLDITNHGNTGLVRRRSAENNIFLNNIYDSSH
>WP_044238255.1
AVRFFPPHKQSHFGAFKTLNDGMAAHIGLLQRRYSGCTDALSKHAKGTAASAKFTARVDRIQSLATAYAGSLEGYATAGSYDAFIIACAQTARKKFEKNP
>WP_045564517.1
CLKLNVDGVYRFEDSKAYNEKRASCAWGMWNDPGLTKSGIGKKSAAEALKGYGRYLELDDAAGKPIDKNGNPKDQGWYGLPAKKPVRPFVEKRWKVLSES
>WP_046271618.1
LLHLTFYETYKKCANAIGVRIDATPSLIETDASAIVASGSWYWKNNNIGAIADDASLEIDLKVRRVTAKINTGLDQLAKRKAVSKEIIQLINNDFGGCAG
>WP_046481532.1
IQLTWKKNYQRFSNHSGVDCVNNSDLVATIMNNAIKASCWFWRNNGGIHKKYDAKGDINILIDNENNNVELVTLAVNGGQRGLSERKVYFNAIKKEWGLD
>WP_047707457.1
GLLHLTHAENYRLCAIATGLNIYSNPELVESDMPSIVLSGFWFWNSKKLGSIADSNVSNLDKVKKITKIINPGLKGLEERVEFTEEARKLHVRLFGECDK
>WP_049842696.1
IQLTWKKNYRLFSEYSGIDFISNPESIASDMENAIRASCWFWRHNGGIHVKYAAMGDINVLIDNEKNNVRLITLAVNGGYNGLDERISHFEKIKKKWELV
>WP_050595297.1
YRKKYGIGDFSPKSQDEFCVLILKYKRKGALELIIDGDIDGALDILSYEWASLPPARYPQPTKSKSEVMSLYNKYLLEEISGETDLHLSIGYIKQVYNGV
>WP_051156512.1
GRGNYKAFTSNYMKYWSSDSQDFEENPDLLSSTRYGTRSGIYFWLSHKLYEIADETNDANSDSKVDAITALINRRTDSYKLRRENYQRIIKNKIFKDIGL
>WP_051434145.1
AVIKVYPQAIDLPPDSAGAILSLIYNRGSSLALPQAGDTLDSRKEMREIQQDFANNQIEKIPARIRSMKRLWPNSLGLIKRREGEAVLIEQELARLTRKR
>WP_051462553.1
AYSLNKVAALKSASWGKFQILGSNHITSGYSSVEEFVLDLSRSEKNHLKAFVNFIQSNKKLHNAIVNKDWLSFALIYNGPSQKGYDAKMKANYGKITSGN
>WP_052321692.1
GDEKYDAAMQERVFRDYLLDKAGGGILSKFVKKGEGTINDAQYAASKEWASIAVPAGMPIKNGQVSNGTLSYYSSSANSAFMGPTNKLREILELISSGSI
>WP_052355143.1
GDELYDEHMQERVFSEYLFKKAGGGVLARFVEDGRGSVDDAQYAASKEWASISTPAGRSIYDGRISNGEMSYYSGNANSGNQESTNNLRLLLQKVGLGDY
>WP_052497648.1
IGGSKSHRNGENGDFKYLRLDNTTQSQSSLHIDVSPELMDEARQNSFNDSLYKYGWKDLRAWTYKIDGKSRNLNHAKHLVSHHHHLHVQGFSPDIDNADE
>WP_058345283.1
MKQLTFKNNYRSFTNYHERVWGERIDFVTNPDFLVETVYAARSALYFWDQNNLYSRADNGVSRTVSDSITRIVNLYDNHYEDRHNNLIRFLQEGIFDEIF
>WP_058345289.1
SWGGCDEINSVAERYQDLTQSSDSGYVVTDTHRVYFYSAPDETCKIKDLFIINGDKVNSYAEYKGFSSVIFFDKDGEPVSGWIHSKSIKPTGTGIGPESK
>WP_058418367.1
LRSSLTKKPTGYNFTAGGFFKTSLGKAVVLDHDINRPGYVKDDLGSALDTFFAQNPTVSRDIDTWGAAYSVNERKVLDLYGARRRMTNALLRYNHLKAEL
>WP_058834442.1
IGGSSSHRNGVNGDFKYFRADGTTQTQSSLHIDTNPELMDEARQNAFNNALHKYGWHDLRAWRYTINGQSRLLNHTQHLVNHQHHLHLQGYNPTITDRHE
>WP_060244460.1
AQFTVDAFPGTTKLHPHCQGALLSLVYNRGAQLEDKPGQKSRAHMRNIRAAIENNNLPEVAVQLRAMKVLWEGTGNDGLLKRREKEAVLFEKGMTCDCWR
>WP_060252862.1
LIQTTFKSNYMVLTEEHNRRFPDDQRDFVEDPDLVLSDLEYGVESAFVFWAVTKNVNEVADSGDVRAVSKAVNGGAIGYSERLTAYNSVAPILGLPKEVA
>WP_062055727.1
VAGLTGWKEGEKCEAFVGAIVVLNYSHCAIIVGKNTSLNKYVYIGGNQGNGSVSGTQQIKYGTVTIGNEYAIMKPIKYNPTSYELPEMNENADGSYASTR
>WP_062059870.1
KGNPILVGLDHTVNYRHNGKIINADPDLGDPGTTDHYVVIVGKGCEDNKTYYRFYEVGTSWLHYGQHASNKLFLGDDFSLKGTPAHNKSRNYTVTQVRKN
>WP_062088695.1
MENYRKYKSHSGIDIVKDPLSVQFDKHIATDSSTWYWSQWGINAVADENKIVKVTAKINPALKDIGRRKEAVKAAFRVINKESQLCKQRWESTLDQVHGW
>WP_064554689.1
RYSFTDFSQSNQDLGCIALIAGRKALDAVMQGKISEAIHLCRIEWASLPGSPHGQPTANKKMIINKYEDYLTEEKKGTTSLHATSEDMVKFIEDNYPGYL
>WP_065601696.1
FIGALAETGLQLTTTGSCFAEGSCFPSSEHVNGKSIDTLYLNDNNEQKFINAMHKFNFNEQITGKDKKKFDNARKEKNGNLHNDHLHSEFKPGSIKEIIL
>WP_065601887.1
LAQMTWKNNYKKASEYLNVDFVNQPDKATELDYAVPILIWGSINGTFSGNKLPKYINEDKIDYKLARYVINGQNYAQYIAQNAECFEAILRQTSNLIEAF
>WP_070795412.1
GFLGKKGINIKHKRAAIHDMIWSTSVQYGPYTDIIIKATKEFSFENATDAQIITAVQDYKYAHVETKFASSPTLWSGLKDRVVSEKSKLLDLTQYNYEVE
>WP_074868307.1
ELYDGEMQERVFREYLIDKAGGGSLSRFVKNGEGSIDDAQYAAAKEWASIAAPAGMKIKDGRTSDGTLSYHESRANTANMKSTTLLRDALREANQCQWDQ
>WP_077264340.1
RYSFSDFSQSNQDLGCIALIAGRKALDAVMQDKISEAIHLCRIEWASLPGSPHGQPTANKKMIMEKYEVYLAEEKLGKTSLHATSEEMTKFIEDNYPEYL
>WP_080701314.1
IQLTWKNNYRRFSSYSGVDCVANSELVASVMSNAIKASCWFWRNNGGVHKKYDARGDVNILIDSEKNNVELITLAVNGGKNGLAERQGYFDAIKKEWGLE
>WP_081077199.1
HLTHYETYRRCAREIGYPIDSQPELVESSPQVIIETGLWFWWVNGIGSIADDPKTLGDPGVKMVTRRINRGYKGLLERQQFKKEISAVFNKEFLSGCLDD
>WP_081693197.1
VKSLEELYSKCPSNEIKSADYKFEESKAYNIRKASFGWGLWHDPGLSKKGCTKNKDKALFGYKRLLVLSGSSLSGNKKWYGYQKQKIIEFVKNRISELEG
>WP_084390538.1
LAQMTWKNNYKKASEYLNVDFVNQPDKATELDYAVPILIWGSINGTFSGNKLPKYINEDKIDYKLARYVINGQNYAQYIAQNAECFEAILRQTSNLIEAF
>WP_085520983.1
ASKGLNFSHSRAAINDMIWSTSVQYGPTTGLISRALKGKDFETLTDAEVITIVQDYKINHVEDLFPSSPTWWDDLKTRALTEKKDLLKLNELNLELKDED
>WP_086272541.1
LAQMTWKPNYKEASEYLNVDFINQPDKAAELDYAVPILIWGSINGIFSKKKLSKYINEDKIDYKLARYVINGQNRAQYIAQNAKCFETILRQTSNLIEAF
>WP_086287144.1
FIGALAETGLKLTTTGSCFAEGSCFPSAEHVNGKSIDTLYLNDNDEQKFINAMHKFNFNEQITGNNKKKFDNAKQDLKNDLHNTHLHSEFKPGSIKEIIL
>WP_086288642.1
LAQMTWKPNYKEASEYLNVDFINQPDKAAELDYAVPILIWGSINGIFSKKKLSKYINEDKIDYKLARYVINGQNYAQYIAQNAECFEAILRQTSNLIEAF
>WP_086336786.1
KSHINGYHGDFKYLRKNKKLYKGKGSSLNIKFNPEELDVDRQNQWINALYKFGWTNMLGWSYTLKGKKHFLNHIPKETTNHEHHLHVQYYDMKKVKEIKE
>WP_086337476.1
LAQMTWKKNYKKASEYLNVDFVNQPDRAAELDYAVPILIWGSINGIFSGNKLPNYINENKIDYKLARYVINGQNYAQYIAQNAECFEAILRQTSNLIEAF
>WP_090287568.1
LVHLTWKKNYQKAKDYFGIDFVAHPDEAAGFENSVPIMIWGMKEGIFTGKKLGDYVNNSAKDYEGARKVINGSDQKALIASYAVKFEVILKATSIAPETK
>WP_090347235.1
TTEQEIILFNIIYPDYVERTVKNYNHWTASELGRTEWRALDQVIRDVLVDFVYQGFTKGPNPMKAGMKNDKKELIRYIENTPTIRQYEPGRNRARYIRNN
>WP_090431491.1
TTWHSENSDKWPADAELDFEENEHLTDELKYAARSAAFFWLYGKIYEDADIGSTQSDVDRVTRRINPGLFSNPPSPQKTNSIAGRRSNFERLVNWGGLNG
>WP_090522896.1
NYIAYTRIHNEKNEQDHQDFVKNPDLVTSNLQYGIESAFVWWEINNVNRRILNSYNARTERNITDHVADVSAIVNGGTIGLPERVRLFKSLRGLLNNEPT
>WP_092426971.1
IQLTWKNNYAAYSRYRGINFIDSPDLIASDMNNAIDASCWFWRNIGGVYKKYNAKGDINALIEHEKNNVDLVTLAVNGGYNGLAERKEIFVAIKKEWNLT
>WP_099608107.1
KQVTGRYNYEEFNQWHKENQILWPSDIIDTIENPSLLASMPYAVRSATYFWLERKLYEKAVDSKKETVDSITRVINRNTTSYSKRVNHFNRLWSSKVLHT
>WP_108869613.1
PVTVGVNHTFKGRKHGIINEDTTDHYVLIIGRYCENGKTYYPYYDVGTQWGNLKSNYKFELQSDNSLVNEKAYGTVSGIADNRKFTVTQIRRNTKNGKVI
>WP_109520684.1
LVHLTWKNNYQKAKDYFGIDFVGSPEEAAGFTNSVPIMIWGMREGIFTNEKLGTYVNNTTKDYLGARKVINGSDQKVLIASYATKFEAIFRATSVAPETR
>WP_109963008.1
KANEIFDIDLVRFENGVKRNINVDLYQYEFDALVSLLFNCGEFFFSSNGAPNLLRLINSENYESAADEFMDITNGGDPGLVKRRLSERNLFVNNVYDSKD
>WP_115276857.1
RPDWTEGEVVDKPFYGAIAVMNYSHVGFVCGVNRQGNLLLLGGNQGGRGVTNLQGITISRTSIASVLCFMKPKGYEVPDEHYNLQLIDINTIEMNYENTH
>WP_121767600.1
GFLGKKGINIKHKRAAIHDMIWSTSVQYGPYTDIIIKATKEFSFENATDAQIITAVQDYKYAHVETKFASSPTLWSGLKDRVVSEKSKLLDLTQYNYEVE
>WP_126190262.1
HLTWKNNYRKTQEHFDVNFVSQPDKAAEPEHSVPIMIWGMKEGIFTGKKLSDYISSAGVNYVEARRIINGSDQQQLIAGYAIKFESILRKTSSAKEIFAP
>WP_126876720.1
SYRQQYGIDNFTPASQDRFCVVLLKFKRNAIEDIKKGDIQRAIFDDGCNKEWASLPGDMYGQGGVSMNTVNQKFSTYLDDELSGNSDLAVPVGELDDLIK
>WP_128119603.1
GKNNYIAYTRIHNEKNAQDHQDFVSNPDLVTSNLEYGIESAFVWWEMNDMNKKILKSYSARTESNITTHVADVSTIVNGGTIGLPERVELFESLRGLFEI
>WP_134708235.1
DVNAQYDEAMQDKIFEEYLIKIKRESIINYLDGNGSVEDAIYAWAMEFASAGVRKGKIISKGRTAHIEGVSYYSGDGLNRSHIMPDEMVSILEVSKNGKK
>WP_144091245.1
DSGAHVIYPNTTDSKVVALSKELAKDIFSYYTVVPVEPSSPKKDVRNLQVLRNSNKTNRKVLIELGFVTSPKDAKALFSNIDLIAQQLYKGLLKNLKKYH
>WP_144091743.1
LAQITWKPNYKKASEYLNVDFINQPDKAAELDYAVPILIWGSINGTFSGNKLPSYINENKIDYKLARYVINSQDNAQYIAQNAECFEAILRQTSNLIEAF
>WP_146055280.1
FTTWNRANRSNWPSEADVDFEANPDRVAEIRYAVRSACFFWVSNGLYEKADAGSTPDNVDSISKSINPGLFKNQDAKKREIIQDRRDNFARIFNWGGFNE
>WP_152248985.1
MRSALLKKPRGYPYAANEYFQSRLGRALVLDHDVNAPGNVVRDIGKSLDKLKANHPGLQNNPALWGANRSTYEQELIEIYGPSRNMNSPAERYEHLRGLL
>WP_152480452.1
MRVALSKSPLGYANPASDFFQSRLGRALVLDHDVNAPANVSRSLKSAIDVLRSRHPGLSLDPYQWGDSRLQYEEELIMIYGPARNMNSPSERYSHLRGLL
>WP_152495062.1
GYAYRIKDYFRSPLGRATVLDQDVNAPGATADSVKASLDRFFQHNPHVSRNPSEWGADATAYETSILQHYGPTRYMAHTNGVSVAPQRYQHLVQALGMPS
>WP_152514722.1
THQQQIALFEDVLYPAYEAAAIRRYESVASPNSPKWNELNERIRDVAVDFTYHQGSIWSRQLPYISGNDWESLARYIEETPELAQYEKGRQRARYLRGGK
>WP_154714138.1
GFLGKKGINIKHKRAAIHDMIWSTSVQYGPYTDIIIKATKEFSFENATDAQIITAVQDYKYAHVETKFASSPTLWSGLKDRVVSEKSKLLDLTQYNYEVE
>WP_154714522.1
PAIIAYLEGNGSVDDAAYACALEFASVGVKQGKPISPDPHEYEKNPDRSFVVDKNHHRIHKKRYASADGIGYYNGDKLNKVFIMPDDLIQKLKDSKNEAQ
>WP_154714708.1
QLHLDSTALYDSSMQDRIFNDYLIKIKRPEFINYLEGDGNVEDAIYAWAKEFASAGVRKGKQISKGRISANDGHGYYDGDGLNKASLLPDDMVRALEESK
>WP_156992588.1
AQYTVDAFPGVTRLHPHCQGALLSLIVNRGPGLEDKPHQKTRAQMREIRKAIQDNNLPGVPLQLRAMKVLWDPASQRGLIIRREAEALLFEKGMNCNCWR
>WP_157003136.1
IRYHSHALNDVTWSTSVHHGPTTDVIVKSIQSLGINPTETKQYDKLLIDQIYRERGKKNPEGKLIRFINSTTAIQNGITNRFISENEKALKELESEMDYQ
>WP_157698291.1
MKSTYAQTVVNTYPEVLNTHPHCQGALLSLVINRGTSFTIPSPEARIEMKNIQIDFSQGELNDIPTQIRAMKRLWEGRGLNGLIKRREGEAKLFEEGLAQ
>WP_162200242.1
CVHLTWKINYQKASDKFGDDFVNQPDLAGDFQYAVPIMVWGMEEGVFTGNKISSYINNSEVQYRDARKVINGSDQKELIASYAEKFQHILEKTSSAPKDF
>WP_167338287.1
ELRTYCALYDLCVQQNNLTKAEELIRSEFSGANVTSQKELLVFVCKKRAEKASMKYRADAFSRRMGIITGQTYSVSMSGETSARANSNYHMITEGHVCDF
>WP_172953648.1
FGIKAKSGQKFVEIWTTEHINGGNIKIKDKFAAYDSFEESIADRTRFLTENKRYTSLFESDDPEKWSHGLQNKGYATDPNYASKLISIMKGSYMKSRGLK
>WP_175897029.1
LIQTTFKSNYMVLTEEHNRRFPDDQRDFVEDPDLVLSDLEYGVESAFVFWAVTKNVNEVADSEDVRAVSKAVNGGTIGYSERLAAYNSVAPILGLPKEVA
>WP_186381697.1
GYSYRIRDYLQSPLGRATVLDQDVNWPSQTSDSMRGSLDRFFSHNPQVSRNPADWGANRGSYEASILQDYGPTRAMAKVNGASVAPGRYQHLVQALGMPS
>WP_200874179.1
GVGAVDGVAVPEGTRFAAQQNWDTPERAIIGGAQFASREYFLRGQDTLYKMRWNPDSPATHQYATAVNWAETQSGIIYKMAIKSPDSVIYFDFPIYAEEA
>WP_200874805.1
TLQQQELLFSIIYPKYVERTIANYKKWTDGVSSAKPWESLDATIQEVLVDFVYQGFTKGPKPMLAGSNDSKKELIDYIQNTTAISQYEPGRHRVDYLEGR
>WP_202801610.1
RGLLHLTHAENYRLCALATGLNIYSNPELVESDMPSIVLSGFWFWKSNRLGTIADSSVSNLDKVKKITKIINPGLKGLEERVEFTAEARELHVRLFGECN
>WP_203250364.1
PAIINYLEGNGSVEDAIYDWAKEFASAGVRKGKEISRSKTEFEKNDDGSFKRDKNNKKIGVRRYAQSEGVSYYSGDGINKAHIKPDDMVRVLEESKNESS
>WP_203420019.1
LHAALSKVPAGYSFSAEKLFKSPLGKAVVLDHDINRPAFVKDDLGAALDTFFSQNPAVSRNIDTWGAAHGANERKVLDLYGNNRRMTNPSLRYNHLKAGL
>WP_206612512.1
PAIIDYLEGDGSIEDAIYDWAKEFASAGVRKGKEISRSKTEYERNPDGSIKRDSKGRKIHKRRYAQVEGVSYYSGDGINKAHIKPDEMIQVLEGSKNENK
>WP_206612517.1
TLQQQESLFSIIYPKYVERAIVNYKKWINGISSAKQWESLDTSIQEVLVDFVYQGFTKGPKPMLAGSNDSKQELIDYIQNTPAISQYEPGRHRVDYLEGR
>WP_211707998.1
KYRGRGLVQITWKENYEKFTPIVGVNLVERPDEALSWKNAAAIMVEGMIRGIFTGRKLSDYINASHIDYVGARRIINGTDKNIIFSEYARKFESLIKECV
>WP_214090360.1
SLGAEHRCVLRRDHMYPFDNSEIYETIRGSFAWALWHDPVSAKNGTGKDKGNALNGYQRLNTIIQTNDLTQRQNNSKYYGVLGKDLLIYSNDRISDLSKN
>WP_218570250.1
RAYNLSASEALKSASWGRFQIMGRYHVNAGYSSVEDFVRDMNRSEKNHLKAFVSFIKSSRTLSSAIVQKNWLKFALEYNGPRQKGYDEKMRENYEVLKGL
>WP_226998817.1
GRGMIQLTGKNGYRFFTNKHNEMNPDDKRDFVEQPDLVISDIEYGVESAFSFWVSKGLNKTARALSVQEVTQIVNGGQNGYSDRLQRFNAVAPLLRVDKE
>WP_230479641.1
VHLTGKVNYEGFSDYYKTQWNDGVDFINNPSVIENPVYYVRSAVYFWLRENLYSIADAGNTGVIVDKITAKVNLHTDSYAKRRKHFEDIMNKKIFEAAFQ
>WP_230697842.1
TPEQEILLFNIIYPNYVDRAISNYDHWTASEPDRTDWNALDQVIRDVLVDFVYQGFTKGPNPMKAGMRNDKAELIRYIENTPAIRQYEPGRNRARYLRNN
>WP_230965277.1
GLLRHTVKPYEAMVRNSIKVQLSQNQFDALVSFAYNPAARWDSVTNLVNNGKVEAAMSKIKEGVTSKGQVLPGLVNRRADEVNLYQEGRYEMNGVPIRHE
>WP_231986530.1
YKGKGFIQLTWKANYKAVEDVLKAKLPEETIDIVANPDQLLDTKIGLLSAMGFWEWQHLNNKVAPSVESTDNITKIVNLKTESYAERRTHFTEIYQVFSQ
>WP_232471719.1
FNGYNDRLKYFNRAVSVFKAEHLNILKKEANFSFEDSEIYNYRVYAYSWGRYHDPLRNESGTDKDKTEALKAYRRAVTLYERRGDAGKVTDIENKINALG
>WP_234174203.1
AFLKNIKEFENLDITSSTERAEQLACNPKLAALASGYYWAKLKPNLNAAADSDDLFWVSVYVNGWARQDRPFYPNRSKEPNNMHHRAQMLERAKRALGIL
>WP_234486649.1
GRGNYKAFTNGYVKYWTSDYQNFEENPELLATTKYGTRSGVYYWISHKLYDIADITTEGNANSKVDAITAQINRGTDSYGLRRDNYHRIMKEGVFKGIGA
>WP_234487599.1
YRGRGYVQVTWRNNYRAIGQVIGIDLANNPDRMLEPEIAAWATVYGMENGIFTGRRLSNYISEATQDYVNARRIINGLDQADKIAGFAIKFKIILEGTRC
>WP_234783481.1
YQRLEDDVKRICQKPDTIRVYHSNPQATPEQAWSDIPEKIKEILVDLRYRGDYTPRARSLIQRYAYSGDLNSFGNVLSTRSNWQNVPEERFNQRVSFYEN
>WP_234942648.1
YQRLEDDVKRICQKPDTIRVYHSNPQATPEQAWSDIPEKIKEILVDLRYRGDYTPRARSLIQRYAYSGDLNSFGNVLSTRSNWQNVPEERFNQRVSFYES
>WP_234942810.1
YQRLEDDVKRICQKPDTIRVYHSNPQATPEQAWSDIPEKIKEILVDLRYRGDYTPRARSLIQRYAYSGDLNSFGNVLSTRSNWQNVPEERFNQRVSFYEN
>WP_235155730.1
KQLTGRAHYRKFTKWCSTNSAEWPGELHDFEANPDLLVQMKYAVRSAAFFWIDNGLHRRADAGANDSTVQSITDVVNYNTDSRSARIDNFKKIWQQELFK
>WP_235442638.1
GIKKYFIEAGGGCDIQKIAYMLATARIECYDWNRSVFFGPRTEGISYEKAEIDYGVGPTGRRVEYARSMGNAEVGDGYKYRAAGSCRLHGRRNTKHSPTF
>WP_237718216.1
QTTGIGNYRDFTRGYNLHWTDDAQNFVENPDLLSNTKYSTRSGIYYWLAHKLYEIADQGHGDTQVDAITALINKRTDSYENRRKHFQKIISDNVFRDGTR
>WP_238550330.1
FNGYIDRLQYFEKIVSVLGAKHLNALEKNGVFSFEESAIYNYRVYAYSWGRYHDPFSNEEGTKKDKFEALKAYRRALSLYENSNNRRVISDIRSRIQRLE
>WP_239699389.1
TGRDNYRKFTEYSSLTWGETINFEEQPDLVSDNIKYAVRSALFFWDDKNMYVQADKGYSLEASVAVTNIINSGLSMDDKKVRYDNLEDLLHKEIFQDVFD
>WP_243414578.1
SLGTTTNELADMTSVEQMDYVEKYFKPYAGKIKTIEDVYMVIFCPRAVGKPDSYILYDEGRSYNDNKGLDLNKDNAITKYEAGFKVRGKLKLGMKEGYRG
>WP_244179569.1
GRGNYKAFTNGYVKYWTSDYQNFEENPELLATTKYGTRSGVYYWISHKLYDIADITTEGNANSKVDAITAQINRGTDSYGLRRDNYHRIMKEGVFKDIGA
>WP_244214172.1
KFRNRLNIHDFTPESQDKFCVALLKFKVRGETLDLVIAGKTREAIENSSWEWASLPPGRYSQPIETMDDAIANYDKFLEEELEGITDLHLKKGFLKEFGY
>WP_244441919.1
VLGTTINELAGMTSVEQMDYVEKYFKPYTGKIKTIEDVYMVIFCPRAVGKPNSYILYNEGKSYNDNKGLDLNKDNAITKYEAGFKVREKLKLGMKDGYRG
>WP_244864120.1
YRGRGYVQVTWRNNYRAIGQVIGIDLANNPDRMLEPEIAAWATVYGMENGIFTGRRLSNYISEATQDYVNARRIINGLDQADKIAGFAIKFKIILEGTRC
>WP_245891003.1
TPEQEILLFNIIYPNYVDRAIRNYDHWTASEPDRTDWNALDQVIRDVLVDFVYQGFTKGPNPMKAGMRNDKAELIRYIENTPAIRQYEPGRNRARYLRNN
>WP_253743127.1
FNGYNDRLKYFNRAVSVFKAEHLNILKKEANFSFEDSEIYNYRVYAYSWGRYHDPLRNESGTDKDKTEALKAYRRAVTLYERRGDAGKVTDIENKINALG
>WP_254795478.1
KGKGFIQLTWKENYKEVERVLKRKIPNENVNIVANPEQILETKYGLLSALGFWEWKGLNAKSGDGTVHTDDITKVVNLYTDSYEKRRENFEFIYGILKSA
>WP_255848275.1
TPEQEILLFNIIYPNYVDRAIRNYDHWTASEPDRADWNALDQVIRDVLVDFVYQGFTKGPNPMKAGMRNDKAELIRYIENTPAIRQYEPGRNRARYLRNN
>WP_256218088.1
GKGFIQLTWKENYKAVERLLKAKIPNENINIVANPNQVLETKYGLLTALGFWEWQSLNAESGNSTTHTDEITKVVNLHTKSYDKRKENFEFIYGILKNAQ
>WP_257604405.1
HEQQRELFDIVYPDYISRAVRNYNKWTAGESGRTEWDNLAQVIRDVLVDFVYQGFTQGANPMKAGMTNDIDLLIRYIESTPALSQYEPGRRRANYLRNNR
>WP_258189156.1
IKPSGSGFRLKEYLKSPLGKATVLDHHINRPGYVSRDFGAALQRFFDSNPSAAQEPINWGDNHEKYEHSILNDYGKTRRMAIVNGQSVAPIRYQHLKEKL
>WP_262191397.1
WSSDFFSQHPEYQPTGIWSKKEGRGLSGQGGNAQVTDKPKQFVVFDSVESSMEYIVYYINKHGGNYARWYSTQDSAQKLYREECGAIKPKFTNEFSEVNS
>WP_265801876.1
IGVFPGNTQNGVVVAYNKGWFSVDEAIDGGAKWISEKFVNNSKNQQNTLYKMRWNPSNPGTRQYATSINWALIQKTDMKKMFDQFPDANLRFEIPVYKKG
>WP_266210501.1
GRGNYKAFTNGYVKYWTSDYQNFEENPELLATTKYGTRSGVYYWISHKLYDIADITTEGNANSKVDAITAQINRGTDSYGLRRDNYHRIMKEGVFKGIGS
>WP_268130353.1
IQLTWKKNYRLYSCFKGGDFVSNPNLIAEDMNLAIDVSCWFWRKNGAVHKKYDAKGDINILIENEPRNVGLITLAVNGGDNGLAERRRIFEKIEMAWGLR
>WP_279970900.1
KYRGRGYVQLTWKKNYRRCGEHLGLDLINSPDRASTVSVASGCMVYGMYSGIFTGRKLETYINDAKKDYINARMVINGTDKAELIASYASLFEEILEASR
>WP_023289954.1
CVHLTWKNNYQKAKDKFGVDFVNQPELAADFKHAVPIMIWGMEEGIFTGKKLSTYMNNNGMDYESARQVINGSDQKVLIASYAKKLQSILESTSSIPNGY
>WP_023294224.1
GRGMIQLTGKDGYRFFTNKHNEMNPDDKRDFVEQPDLVISDTEYGVESAFSFWVSKGLNKTARALSVQEVTQIVNGGQNGYPDRLQRFNAVAPLLRVDKE
>WP_028620465.1
YKGKGFIQLTWKANYKAVEDVLKAKLPEEAIDIVANPDQLLDTKIGLLSAMGFWEWQHLNTKVAPNVESTDNITKVVNLKTESYAERRTNFTEIYQVFSQ
>WP_031520940.1
QGSWRNGEVVDKPFYGAIAVMKYSHVGFVCGMSADGRLLILGGNQGGGREGKANCISVRANPSSSIKFLMKPKGYNVKPEDYDLKVVNIIGSSSSYSDTH
>WP_032211049.1
ITPARADELFEERLPTYVNELKRSVTVNLYQHEFDALVSLLFNIGSLRKAPLLKSKLNSGDYTGAADEFLDITNGDTAGLKIRRRKEWNLFNNNVYDSSH
>WP_033136227.1
YCQVVVNTYPQAINLPPDSAGAILSLVYNRGPSLKKPKIGDPIDSRREMREIGDDFSKGNIKNIPARLRSMKRLWANQRGLRDRREGEAKFIEEELAGGE
>WP_034666755.1
ARYVGFALVDGGLPYAGLNAHKYNSYLVKQGFKEISTTDYQIGDIVVVEAFKWGKTSHPYGHIQMYAGDNQWISDFFQTDFWAGGDYRKATPNYKIYRWE
>WP_035550064.1
TGKRNYTRFKDSHNQKFPDDQRDFVSNPDVVLSSLDYGVETAFFYWENVRANSVCDDSNSTVATITKLVNGGLNGYAERKNSFNRIASLLDVPQDNQGHD
>WP_035552980.1
GYDYEIKDYLQSPLGRATVLDQDVNAPGATANSMKASLDHFFQHNPHVSRNPTEWGANRAAYETSILQDYGPSRYMAQVNGVSVAPQRYAHLAQILGMPS
>WP_043952831.1
VKSLGGEHLNKQCNNGAFSFETSSIYQSKVYSLAWGLWHDPSGHRSGTDKNAEQALKGYKRAKELLASSPFPTSTPHKKIYGIKYVNVLEYINQRIGMLQ
>WP_048335904.1
KNNLRKILESINEFYPNQMEYKPNLYGISYMLATARHETYYFPTGEYFSEQPEVGGVSYFDKYDPILAVTQVLKNRAIANGNMQQGDGYKYRGRGCVHLT
>WP_048794674.1
TKVALMIYDWTITSRWAIREVRKLISTEYDSKLQVSNVMDDSMVHCINSISDQNSFLHHLANVRKSYYRSLTVTDGIQNTQTKFLNGWLGRVDDCLQADV
>WP_049855309.1
IQLTWKKNYRLFSEYSGIDFISNPESIASDMENAIRASCWFWRHNGGIHVKYAAMGDINVLIDNEKDNVRLITLAVNGGYNGLDERISHFEKIKKKWELV
>WP_049869989.1
CVHLTWRVNYRKAGEKYGINLVHNPDLAGDFKYSVPIMVWGMEEGIFTGKEISSYINAMGVDYEGARKTINGSDQKSLISSYATKFQSILEKTSSAPKGF
>WP_050490161.1
VDIDWEHKSKNGVPDKQAAIMAAKKMVSGYNIIYKPSLTSRHTEKKAIDMTITGVRGLFIKMNDGKFIEIKSSDDLYRVGASYRVFKLVSDPPHWSVDGR
>WP_051640453.1
FGIKGKSSSGNSASFGTTEYENGRYVSKVQTFRAYNGYSESADDYGRFLAENRRYRPAFEYVTQPEKFVHQVATAGYATDPTYESKLIKIMRSYDFYEYD
>WP_051640493.1
CVHLTWKNNYQKAKEKFGSDYVMQPELAANFDHAVPIMIWGMYGGVFTGGKLSSYINSKEIDYVRARGIINGSDQAVLIASYADRFQSILERTSNIPKDF
>WP_051957622.1
FRGRGLIQITGYEKYHGFPTDYNNYWSDNVPNTVDNPEIVNEMPYAIRSALWFWVTAKPYIADRGRGYDDVIAVTLVVNGGDMGLAERRSAYRLCEEVFL
>WP_051997340.1
VDTSSLFDEAMQDYIFEEYLIKIKRPSIIKYLEGDGNVEDAIYDWAKEFASAGVRIGKPISRGRKARFEGESYYSGDGLNRAHIMPDEMVKALEESKNGR
>WP_052210138.1
CVHLTWRVNYRKAGEKYGINLIHNPDLAGDFKYSVPIMVWGMEEGIFTGKEISSYINAMGVDYEGARKPINGSDQKSLISSYATKFQSILEKTSSAPKGF
>WP_054907840.1
PGDESKSHINGQNGDFRFLRLDRSGGSLHLSVEPEALDELREMAFIEALYKFGWKQMLAWEYTLNGVRKLLPRTAHYPGHHHHLHVGRYQPIIKDVNDEI
>WP_056241412.1
PALINYLEGDGDIEDAIYDWAKEFASAGVRKGRLISRSNKEFEKNEDGTYKLDKNKKRIGVQRRALSEGVSFYSGDGVNKSHISPEEMVRVLKESKDEKN
>WP_056738651.1
LVHLTWKNNYQKAKDYFGIDFVGSPEEAAGFKNSVPIMIWGMKEGIFTNQKLGTYVNNTTKDYQGARKVINGSDQKVLIASYATKFEAILRATSVAPETR
>WP_059228787.1
SYVDIRTKEKIQLADTYGPSGRFQYDRLIRAYCLNEDAALQAASWGKFQIMGFNYKPAGYNTVKEFTQAMSKGDSEHIKAFLKFAKRQSYSSERTQDKKL
>WP_059690133.1
HLTHYETYRRCAQATGHLIDSQPELVENNPIAIIETGLWFWRDRRIGSIADNPAVVGDDGVKKVTRPINPGYKGLSERQQFKREISSIFNQDFSSRCTDD
>WP_059809798.1
LIQTTFKSNYMVLTDEHNRRFPDDQRDFVENPDLVLGDLEYGVESAFVFWAVTKNVNGIADSGNVHEVSKAVNGGEIGYPERLIAYNNVAPILGLPKEVA
>WP_059836251.1
LLHKTVPAYVRMVNKAVTVKLTQTEFDALVSYAYNPGGGWSKVTDMINRGQTSEAMTQIGKYVYSGGEIFDGLVKRRKDEVTLYTIGRYEFQGRSIQSKK
>WP_059848979.1
LIQTTFKSNYMVLTDEHNRRFPDDQRDFVENPDLVLGDLEYGVESAFVFWAVTKNVNGIADSGNVHEVSKAVNGGEIGYPERLIAYNNVAPILGLPKEVA
>WP_059868145.1
LIQTTFKSNYMVLTDEHNRRFPDDQRDFVENPDLVLGDLEYGVESAFVFWAVTKNVNGIADSGNVHEVSKAVNGGEIGYPERLIAYNNVAPILGLPKEVA
>WP_059906885.1
LTWKIGYNKFKEIAGADIVANPDLVLDLPVAVRIMMIGMRDGMFRGGNSLSTHLDGAKPDYYHARYIINGDSPAGSGHPDKAEQFQFYAEKFEKLIRETK
>WP_059961970.1
NVPESRVSPRVRSLVIAHLQDRANGGASLVGNNLSYANPYALDEASDATRAWVEDVIHQASITGYRYGKGRAVHVHGTTQGLMPSRPEPYSIELPDSYNH
>WP_059982524.1
PYNACDAGGYFWISKQRHRLDPATRRLAPLGELSINYWADKEIRADLGNEQSQNAFSDVTRCVNTAQDQVENRRMYFKHAYSYLSDMVSGFPSDFHPLRD
>WP_060329771.1
LIQTTFKSNYMVLTDEHNRRFPDDQRDFVENPDLVLGDLEYGVESAFVFWAVTKNVNGIADSGNVHEVSKAVNGGEIGYPERLIAYNNVAPILGLPKEVA
>WP_060339759.1
LIQTTFKSNYMVLTDEHNRRFPDDQRDFVENPDLVLGDLEYGVESAFVFWAVTKNVNGIADSGNVHEVSKAVNGGEIGYPERLIAYNNVAPILGLPKEVA
>WP_060351205.1
NVPESRVSPRVRSLVIAHLQDRANGGASLVGNNLSYANPYALDEASDATRAWVEDVIHQASITGYRYGKGRAVHVHGTTQGLMPSRPEPYSIELPDSYNH
>WP_060539418.1
KQLTGLDNYMQFQQWHSRFSGRWQDGCVDFVSNPDLLLEMKYAVRSAASFWLNNKLYEMADKGGAPDVVDLITAVVNKYTNTYGERRANFKDLWSEGVLK
>WP_060540473.1
TGSAGWFWRKGSAWGDLSKYSKNNDLIKVIIGVNGGFNHAYEREEYALALIDKLKVSSCPVHGGGHYRKYKLSESSLRDSTVGSGIWKRYFGESDEIFKR
>WP_060542679.1
EILSDIGFPIDNKDAALNDMVWSTSVQFGPRTKLIKRALNGLVVPSLSVIEIIRAVQDYKISNNSTLFASSPTLQSGLLARAIDEKSKLLDLEGRAYEVE
>WP_060840253.1
RAYRLSANAALKSASWGRFQIMGKNFSSAGYLSVEEFVRDLSRSEKNHLKAFVNFVKADSVLSSAIVQKDWLSFALRYNGPAQDGYDVRMTSNYNLLKGI
>WP_061149379.1
QLLTNTVGRYEATVRNSINVPLRQNEFDALVSFAYNPAGRWGSVSKFVNDGRIDDAMNKVREGNTSGGVVMRGLTNRRTDEVNLFLHDRYEFNGRTLPAR
>WP_061709050.1
FRGRGLIQITGYEKYNGFMEGYREHWNDEVPDTVSEPEKINIMPYAIRSALWFWLHYEVYSLDQGNGFSDVVAVTKRVNGGNMGLAERQEAYSLCEQVFQ
>WP_063417560.1
YRKKYGIGDFSPKSQDEFCVLILKYKRKGALELIIDGDIDGALDILSYEWASLPPARYPQPTKSKSEVMSLYNKYLLEEISGETDLHLSIGYIKQVYNGV
>WP_064365125.1
LVHLTWKKNYQKAKDYFGIDFVARPDEAAGFENSVPIMIWGMKEGIFTGKKLGDYVNNSAKDYEGARKVINGSDQKALIASYAVKFEAILKATSIAPETK
>WP_064379821.1
LLHLTHYANYRECAVAIGVNIDANPNLAQDNMKVAIESGLWFWKSKGIGALADASSSDIDAKIKSVTRVINSGLKELDKREKYTKEIAEKFKAGFGGCSL
>WP_064600453.1
IKGCAKLNKSGAYDLLDSKAYNKAKFSFAWGLWSDPAGGKAGKTPDAAQAIIGYKRFLDLYNSDSSVSGNTNTTYYASGRIASVAKQYAEARIVALGGTL
>WP_064621114.1
TIKLREKYGITSFSPEMQDRYCVVVLKYRRKALAEIMRGDIKAAINLCKDEWASLPGSNYDQPTMELDATLRSYQELVEQELAGESDLPLKIGSISDLIE
>WP_066098758.1
GKEKYDNDMQERVFAEYLLDKAGGGALGRFVKEGTGTIDDAQYAAAKEWASIAAPSGKSIKNGQISDGTLSYYESAANSANSVSTKNLREILQEIQSHRP
>WP_068713694.1
ELVTFVALFDLSVQQGSINKSKQVIMERISEREPKTQKEFLEIVVSERGKSASTRWRADCLSRRLSILNKKVTKIIESGYTSMHENKNLGLIVEGNICDF
>WP_068828722.1
YISYNRIHNEKNPEDPQDFINNPDLIIENLEYGIESAFVWWDMNKLNIQIENSYSRRGEENIKEHVADISEIVNGGTIGLPERVKLFNKVREIVKKELTH
>WP_069555922.1
YCQVVVNTYPQAINLPPDSAGAILSLVYNRGPSLKKPKIGDPIDSRREMREIGDDFSKGNIKNIPARLRSMKRLWANQRGLRDRREGEAKFIEEELAGGE
>WP_069560749.1
HSHTMNDVVWSTAVQQGPGSSIIINAINSLTIPHEETKTYDSTLIDAIYKERGRRILEGEKAGQLFYFSKNSIAQQEGVAERFISENLKAQELLKNEENY
>WP_072025422.1
FNGYIDRLQYFEKIVSILGASHLSYLETNGTFSFEESAIYNYRVYAYSWGRYHDPFSAENGTPKDKTEALKAYRRALSLYENSNEKRIISEIRSRIQRLE
>WP_072426377.1
LLHLTHYGAYERCGADIGVEIHKTPELVETESRVIVETGLWFWKSNKLKRIAEDRSITTDVAVERITKIINTGLKGLDERKRFMIEISQEFSKTYGGGCS
>WP_072439259.1
GRGFIQVTGKVGYELFQSEHNRRSPDDQQDFVKNPDLVASRLEYAVESAFTFWAHKNLNSISDNGTVRDVTQIVNGGQTGYDDRLGRYNKVAPLLGLSME
>WP_072467043.1
GRGFIQVTGKVGYELFQSEHNRRSPDDQQDFVKNPDLVASRLEYAVESAFTFWAHKNLNSISDNGTVRDVTQIVNGGQTGYDDRLGRYNKVAPLLGLSME
>WP_077254815.1
YGIAAVDGNAVGGGKATAYSRGWFTPESAIRGGAEWISRAFVHKKQNTLYKMRWNPAHPASHQYATDVNWPEHISSGMYAICGDYHDYDQELIFDVPVYK
>WP_080399289.1
TWKGTYQKYKLYSGVDCISNPEILSEDIEHAVGASVWFWVKYKDLNNKIDGFYKELEGSGKTEAEIDAEVVRKVTLRVNGGENHLAERQALFSKIKGAMK
>WP_080399611.1
TWKGTYQKYKLYSGVDCISNPEILSEDIEHAVGASVWFWVKYKDLNNKIDGFYKELEGSGKTEAEIDAEVVRKVTLRVNGGENHLAERQALFSKIKGAMK
>WP_081069477.1
AQFTVDAFPGITKLHPHCQGALLSLVYNRGSQLEDKPGQRSRVHMRNIKAAIQNNNLPEVAAQLRAMKVLWEGTGNDGLLKRREKEAVLFEKGMTCDCWR
>WP_081896814.1
SQFTVDAFPGVTKLHPHCQGALLSLVYNRGSLLEDKPGQKSRVHMRNINAAIQNKNLPEVPVQLRAMKVLWEGTGNDGLLTRREKEAVLFEKGMTCDCWR
>WP_081935678.1
AQYTVDAFPGVTNLHPHCQGALLSLVVNRGSGLVDKPGQKTRVHMRNIRTAIQENNLSDVPTQLRGMKVLWSPVTERGLITRREEEAQLFEKGINCNCWR
>WP_082062444.1
CLKLNVDGVYRFEDSKAYNEKRASCAWGMWNDPGLTKSGIGKKSAAEALKGYGRYLELDDAAGKPVDKNGNPKDQGWYGLPAKKPVRPFVEKRWKVLSES
>WP_082073197.1
YAQLMVDVYPSIVELHPHCQGAILSLVVNRGNSFTRPDVLSRVEMKQIADDLEASHPDKVPLRLRAMKRLWQGKASLRGLILRREEEAKLFERGLKCNCW
>WP_082450639.1
LTGKSGYRDFQKIHNERNPDDIQDFLNNPDLISEKIEYAVESAFVFWFTKKSPSGVPLSQIAKRGTVSEVTQVVNGGQNGYADRKNRFNAIAPLLSIEIE
>WP_082721915.1
EKTALNIYDWTITSGRAIKKIQEMLTSEYSIEIAQNNKMSKDFVHKINSIEDQSELVKKIGVIRKQYYTSLAYDKEGKPNKNYKFLDGWIKRVDRCLNYK
>WP_082852641.1
MKKRYAQYTVDAFPGVTSLHPHCQGALLSLVINRGSGMEDRPHQKTRKHMRAIRDDVAAKNLSDVPVQLRSMRSLWEGSGQGGLLERRAQEAALFEEGIR
>WP_082917871.1
YCQKVVDAYPQAINLPPDSAGAMLSLIYNRGPSLALPKPNDPIDNRREMREIRDDFAQGNEIKIPSRLRSMKRLWSNQRGLIRRREGEAQLIENELGKGD
>WP_082935839.1
FSLERNGLLGKTPGAAKDYDTFLRKKKFYLLDDISNLEEYAPMKGDIAVFVAFQGVIKTHQYGHIQMYDGEKWISDFKQRGFWAGGDYRAFKPSFNIYRW
>WP_084833055.1
YRKKYGIGDFSPKSQDEFCVLILKYKRKGALELIIDGDIDGALDILSYEWASLPPARYPQPTKSKSEVMSLYNKYLLEEISGETDLHLSIGYIKQVYNGV
>WP_084833245.1
YRKKYGIGDFSPKSQDEFCVLILKYKRKGALELIIDGDIDGALDILSYEWASLPPARYPQPTKSKSEVMSLYNKYLLEEISGETDLHLSIGYIKQVYNGV
>WP_086873290.1
YSNNLFGIKAHGEPSFVWVNTHEFVNGVKTPIVDKFMKYNSYEESISGRSDFFVKNKRYHFLFDYTDPCDWARGLQHAGYATDPDYADKLIKIMKREKLL
>WP_087827451.1
AAVDGNAVGGGKATAYSRGWFSPELAIRGGAEWISQKFVHQKQNTLYKMRWNPLRPASHQYATAVNWPEHIAARMYEICGDYHEFDNELIFDVPVYKGSN
>WP_091796341.1
NVPDSRVSPRVRSLVVAHLQDRANGGVSLVGNNLSYANPYALDEASDATRAWVEDVIHQANISGYRYGAGHAVHVHGTTQGLMSSRPEPYTIELPESYNR
>WP_092598603.1
EEVFDHAMQERLFSEFLIEKAGKGGLAKFVKRGIGSIDDAQFAASQEWASIAAPKGRTRWGKSVSDGNQSYYDEPPNFANPESTKMLREILEEISEYWKV
>WP_092603257.1
RGIIQVTGKSGYQSFQDEHNRRFPEDSQNFVENPGLLSANLGYGIESGFVFWVKSNLNSIAEVGSVRRVTQVVNGGQNGYGDRRNRYNRVAPLLGLPADQ
>WP_093426629.1
TGEEKYTPDMQEKVFSEYLLEKAGGGALAKFIKYGKGELNDAQNAAAKEWASIAVPSGYRIKDGRISDGTLSYYESSANRANSESTKRLRIALEHIGSTK
>WP_093429646.1
LLHLTHYANYRECAVAIGVSIDANPNLVQDNMRVAIESGLWFWKAKGIGALADASSPDVDAKIKSVTRIINSGLKELDQREKFTKEVAEKFKLVFGGCSL
>WP_095428486.1
YRKKYGIGDFSPKSQDEFCVLILKYKRKGALELIIDGDIDGALDILSYEWASLPPARYPQPTKSKSEVMSLYNKYLLEEISGETDLHLSIGYIKQVYNGV
>WP_095429236.1
WSSDFFAQHPEYQPTGIWSKKEGKGLSGQGGNTQVTDKPKQFVVFDSVESSMEYIVYYINKHDGNYARWYSTQDSAQKLYRKECGAIIPKFTNEFSETKQ
>WP_095925789.1
IEYSITDFTPLSQDKYCVILLKIKRKKAWSKILSGDIEGAINIISYEWASLPPGRYGQPAKSMSEALYLYENYLKEELSGSTDLYLPKGYINDIIRSENA
>WP_096427685.1
ESQDKFCIVLMKYHAGCSEFIDLIIKGEIEKATRKCGSRIWASLPCKGDNSRYKFKGKPQPATPMKDVLEHFEKFYNDELEGKTNMHLKNGFLNEFGYDY
>WP_099235293.1
RARELDKDSASKACSWGKFQVMGEYYSQLYESVDELVEAQNYCALQHLQYFKVFLTKEKNMLEPMKNKNWLTIAKKYNGANQVGYDTRISNAYTKLKAER
>WP_100848669.1
IQLTGKDNYRDFTIQHNANNPDDMRDFVNNPDLLTEIEYAVESAFFFWCNKIDKNGKSLRDIAKTGSVLDVTLVVNGGKNGYNDRDERHSRVSKAIKEGK
>WP_103061439.1
LQQQKSLFAIIYPKYVDRAISNYAKWTNGVSGAKPWGELDSTIQEVLVDFVYQGFTKGPKPMLAGSNNNKQELISYIRNSASISQYEPGRHRANYLEDSE
>WP_103259957.1
HGRGLIQITHKKNYEKYLASIDLLPIDSDKVEMLASKIHHAVYSAVWYWVSGSAWGDIRGFTKNNDFLKVTIAVNGGFNHVKERNESRIQLRSATLAYAA
>WP_104024017.1
INENELLLVNHVVKKHETEKIIALYNKNSQIEFACLPSQAQTVIASVAYQYGYLPRETRRFWFQAVNQKWEEMYDNLMDFRDLYPTRREKEALLLKEIIE
>WP_110189209.1
QVVTYVAIYDLCNQQNSLTPAKTEISEKAASKAFASQIEFLTMCVMERAKKAKSQYVADCISRRLGIINKKAVKVSENGYVVMRGNINFDAIVDGVVCGI
>WP_110244206.1
AAVDGNAVGGGKATAYSRGWFSPELAIRGGAEWISQKFVHQKQNTLYKMRWNPLRPASHQYATAVNWPEHIAARMYEICGDYHEFDNELIFDVPVYKGSN
>WP_115782173.1
KYRGRGLVQITWKANYENFTPIVGVNLADQPDEALSWKNAAVIMVEGMIRGIFTGKKLSDYINEFHADYVGARRIINGTERNIVFAEYAKKFETLLMECI
>WP_117128939.1
CVHLTWKNNYQKAKDKFGVDFVNQPELAADFKHAVPIMIWGMEEGIFTGKKLSTYMINNGMDYESARQVINGSDQKVLIASYAKKLQSILESTSSIPNGY
>WP_117136088.1
IKIALMIYDWTITSGRAVTQIRKMLHNEYNINLVVSNTMDDDMIHCINAIEDQEQLLSRIAEVRKEYYRSLTITNGEPNTQVRFLTGWINRVNDCLRVNI
>WP_120134847.1
LHSAESIVVTTNGNKISDYVKSNFGRAVVLDHSVNRPGYVGADFKKAIDNFHTHNPTVSLDPNAWGTDHDTYETKLLEEYKLTRRMTNSVLRFNSLKDKL
>WP_120242489.1
FGIKAKSGQEFVEIWTTEHINGSNIKIKDKFAAYNSFEESIVDRTRFLTENKRYASLFENDDPEKWAHGLQDKGYATDPNYASKLISIMKGSYMKSRGLK
>WP_120512814.1
PETGKPLKAGDKVKKGQIIAKSGVSGTKSIGTCAPHLHFEVSTEHKYRDSYTKINPGYFLDYKYYDDQSEADIKLQKEVSKSAYIGHYGDSAFKPSGNIG
>WP_121479525.1
IQLTGKDNYRDFTIQHNANNPDDMRDFVNNPDLLTEIEYAVESAFFFWCNKIDKNGKSLRDIAKTGSVLDVTLVVNGGKNGYNDRDERHSRVSKAIKEGK
>WP_123235754.1
CVHLTWKNNYQKAKDKFGVDFVNQPELAADFKHAVPIMIWGMEEGIFTGKKLSTYMNNNGMDYESARQVINGSDQKVLIASYAKKLQSILESTSSIPNGY
>WP_124481996.1
NVPESRVSPRVRSLVIAHLQDRANGGASLVGNNLSYANPYALDEASDATRAWVEDVIHQASITGYRYGKGRAVHVHGTTQGLMPSRPEPYSIELPDSYNH
>WP_124483623.1
PYNACDAGGYFWISKQRHRLDPATRRLAPLGELSINYWADKEIRADLGNEQSQNAFSDVTRCVNTAQDQVENRRMYFKHAYSYLSDMVSGFPSDFHPLRD
>WP_124490369.1
NVPESRVSPRVRSLVIAHLQDRANGGASLVGNNLSYANPYALDEASDATRAWVEDVIHQASITGYRYGKGRAVHVHGTTQGLMPSRPEPYSIELPDSYNH
>WP_124596610.1
NVPESRVSPRVRSLVIAHLQDRVNGGASLVGNNLSYANPYALDEASDATRAWVEDVIHQASITGYRYGKGRAVHVHGTTQGLMPSRPEPYSIELPDSYNH
>WP_124715472.1
NVPESRVSPRVRSLVIAHLQDRANGGASLVGNNLSYANPYALDEASDATRAWVEDVIHQASITGYRYGKGRAVHVHGTTQGLMPSRPEPYSIELPDSYNH
>WP_124758887.1
NVPESRVPARVRAMVIAHLQDRANGGPSLVGNNLSYANPYALDEATDATKAWVEDVVHQASITGYRYGAGRAVHVHGTTEGLMPFRPEPFTIVIPESYNQ
>WP_129562396.1
CWYWRQGSHWGDINPKADMNDFYAITVAVNGGFNHVDDRFVALNKLAKLLGAQKCTTNPGLVFDDYQIEKSTLYGTKFYKGHSEGIRKAVEAVNEKKSKI
>WP_129563892.1
IASDPYNAADSGGYYWVSKHHDGTYDINSVCDHGVTEQTIGRVSVLVNGGGFGFFERQGYAHYVARFLSDDTSETKTATFNPHHGSVTSEVTVDYTPQRS
>WP_134176417.1
YREYTRIHNQRDPADPRDFVENPDLILNELKYGIESAFVWWDMNNMNDYIASSYASRTEANISLHVADVSKKVNGGTIGLAARVILFNDLRGMVEAELNL
>WP_134828520.1
KHLTGKANYKAFKDYHKNFWGEEVDFVGNPDILHTQYQYSVRSGVYFWLKNNLFVEADKGDAEANVNAITAIINLGTDSYDKRRAHFKRIYHVEKIFDSI
>WP_135346348.1
YRKKYGIGDFSPKSQDEFCVLILKYKRKGALELIIDGDIDGALDILSYEWASLPPARYPQPTKSKSEVMSLYNKYLLEEISGETDLHLSIGYIKQVYNGV
>WP_135732489.1
CVHLTWKNNYQKAKDKFGVDFVNQPELAADFKHAVPIMIWGMEEGIFTGKKLSTYMNNNGMDYESARQVINGSDQKVLIASYAKKLQSILESTSSIPNGY
>WP_136469389.1
ARLQFTCWSERIDPDGYKAIHNPQGDPWKDCKKAALKVMLARDEENVFPGATHYYSPRAQAQLHAKNPTLYPNTPLFAVPEKRVKNPEGVSDENYQFYRM
>WP_139177203.1
IQLTWKKNYQHFSQYAGIDCVSNSDLVASVMVNAIKASCWFWRNNGGIHKKHNAKGDINILIDNEKDNVELVTLAVNGGQNGLDERKSYFELIKKEWDLK
>WP_140414718.1
CVHLTWKNNYQKAKDKFGVDFVNQPELAADFKHAVPIMIWGMEEGIFTGEKLSTYMNNNGMDYESARQVINGSDQKVLIASYAKKLQSILESTSSIPNGY
>WP_142375725.1
CVHLTWKNNYQKAKDKFGVDFVNQPELAADFKHAVPIMIWGMEEGIFTGKKLSTYMNNNGMDYESARQVINGSDQKVLIASYAKKLQSILESTSSIPNGY
>WP_145510206.1
KAKEIFDADLIRFENGVKRDIHVDLYQYEFDALVSLLFNCGEFFFAANKAPALLRLINSEEYESAANEFLDITNHGNTGLVRRRSAENNIFLNNIYDSSH
>WP_145586728.1
VFWRKEYGITDFTPESQDLLCVIILKEKVRDNALDMIIQGKIKEAIENSCSYEWASLPPARHNQPIKSLSECLRIYSELFKEEMEGKTDLHIKNGFLNGF
>WP_145587702.1
KAKEIFDADLIRFENGVKRDIHVDLYQYEFDALVSLLFNCGEFFFAANKAPALLRLINSEEYESAANEFLDITNHGNTGLVRRRSAENNIFLNNIYDSSH
>WP_145591151.1
KAKEIFDADLIRFENGVKRDIHVDLYQYEFDALVSLLFNCGEFFFAANKAPALLRLINSEEYESAANEFLDITNHGNTGLVRRRSAENNIFLNNIYDSSH
>WP_147675725.1
ITALSAQECVKKNHDGKYSFSESKIYDNRKFSFAWGLWNDPVSSKHGLVKSRDEAISGYQRYLDLRKSSGNPLDKGWYGIGKNTVVSDYAEARLTALKAL
>WP_156126622.1
LDTYKEYKQASGNDVVTDPAQVQNDPSIAADSSAWFWNTRSINEKADQNNVKGVTKIINPALKDFARRKAAAKKAFVQLNKGQQPCSNDWASTSTTENGW
>WP_156152910.1
KFHGRGFVQLTGRSNYDKAGNYLGVDLLNSPELAKDQVIAGKIMCWGMENGIFTGRKLDQYFSDSKADYYNARKIINGLDRAQDIADYAKNISSCILISR
>WP_156160349.1
VKRSAFIKYLEGDGSVEDAIYAWAMEFASAGVRKGKRISPKAQRDSNGNIVRDAAGKPIMIQRTASFEGESYYSGDGLNSAHILPDEMVKALKESKGESG
>WP_156162109.1
GWDGSIFEAHPEYAPVGTWSAFENPGMSGQGGNKQVTDRKKVFVVLPSVLAGMEYKAAYINRYDGNWARWHSKDAATQANYKKHIEAIRARFVEELEAGE
>WP_158940295.1
LKLNRHGIYKFEESRAFNEKRASFAWGLWSDPGLQKIGKTKDKAESLAGYSRYIELDDQKRLSTGSKGGSKDTGWYGIGKNTDVREYALTRTKQLNITSG
>WP_160042358.1
VVDVYPKAINLHPDCQGVLLSLVVNRGNSLSGNTPAKALKRLEMKQIKEDFDNDKPELIPSRLRSMKRLWENDPNTVGVATRREKEAVFFEEALKCNCWK
>WP_160956328.1
DNNATLGGLGTAYYKGWFTPELAIDGGAQYISANFVNSTKHKFQNTLYKMKWNPEAPASHEYASSVNWANEISKNIRKICGHDLSAISSDIVFDIPRYKE
>WP_161130960.1
CVHLTWRVNYRKAGEKYGINLVHNPDLAGDFKYSVPIMVWGMEEGIFTGKEISSYINAMGVNYEGARKTINGSDQKSLISSYATKFQSILEKTSSAPKGF
>WP_162945846.1
ARLVLDAYPELTKLHPHCQGSILSLVINRGSDFYNPNPASRVEMKQIAEDLATGQEERVPGRIRSMKRLWEGKPGLGGVIVRREQEAKLFERGLKCNCWQ
>WP_165556524.1
FGIKAKSGQEFVEIWTTEHINGSNIKIKDKFAAYNSFEESIADRTRFLTENKRYASLFENDDPEKWAHGLQDKGYATDPNYASKLISIMKGSYMKSRGLK
>WP_165601992.1
FGIKAKSGQEFVEIWTTEHINGSNIKIKDKFAAYNSFEESIADRTRFLTENKRYASLFENDDPEKWAHGLQDKGYATDPNYASKLISIMKGSYMKSRGLK
>WP_165602154.1
FGIKAKSGQEFVEIWTTEHINGSNIKIKDKFAAYNSFEESIADRTRFLTENKRYASLFENDDPEKWAHGLQDKGYATDPNYASKLISIMKGSYMKSRGLK
>WP_165602941.1
FGIKAKSGQEFVEIWTTEHINGSNIKIKDKFAAYNSFEESIADRTRFLTENKRYASLFENDDPEKWAHGLQDKGYATDPNYASKLISIMKGSYMKSRGLK
>WP_175607936.1
WLKHGWWSVPRNATIRPAIINNPQNISARANGNEFNPMDVGGWFWARHTINKVCDRESSVSQTATNSNEVSTIINRYDTPTFERREHNVNLAKGVLCDAT
>WP_176247710.1
QLRTYCALYDLCVQQNNLSKAEQLIRTEFPSANITTQKELLIFVCKKRAEKAATAYRADAFSRRMGIIQGQKYTATMSGNTATRENGNYGIIVEGDICEL
>WP_177336973.1
CVHLTWKSNYRKFSNLLSFDFISNPDAAAKFEHSIPIMIIGMTEGIFTGKKLANYLNANEVDYLSARKIINGNDEKALIASYAEKFEAILKQTSTLSMEF
>WP_179367246.1
YRKKYGIGDFSPKSQDEFCVLILKYKRKGALELIIDGDIDGALDILSYEWASLPPARYPQPTKSKSEVMSLYNKYLLEEISGETDLHLSIGYIKQVYNGV
>WP_180263932.1
AAVDGNAVGGGKATAYSRGWFSPELAIRGGAEWISQKFVHQKQNTLYKMRWNPLRPASHQYATAVNWPEHIAARMYEICGDYHEFDNELIFDVPVYKGSN
>WP_181295371.1
FLRTMEKYSTLDITSSNNKASQLASDPNLSALASGYYWSKLKPKLNAAADKNDLFWVSVYINGWKPQSKPYYPNREREPNNMAHRAEMTERAFKVLGIRQ
>WP_181573386.1
AAVDGNAVGGGKATAYSRGWFSPELAIRGGAEWISQKFVHQKQNTLYKMRWNPLRPASHQYATAVNWPEHIAARMYEICGDYHEFDNELIFDFPVYKGSN
>WP_182337925.1
LTHYSTYKKCADATGLAIDSNPEMLESNYPAAIESALWFWQDNSIAAIANSTDLSGDDAVTAVTKPINTGLAGLADRQRYKREISPIFNTEFSSRCTAND
>WP_183442164.1
AAVDGNAVGGGKATAYSRGWFSPELAIRGGAEWISQKFVHQKQNTLYKMRWNPLRPASHQYATAVNWPEHIAARMYEICGDYHEFDNELIFDVPVYKGSN
>WP_185656232.1
DNNATLGGLGTAYYKGWFTPELAIDGGAQYISANFVNSTKHKFQNTLYKMKWNPEAPASHEYASSVNWANEISKNIRKICGHDLSAISSDIVFDIPRYKE
>WP_185735872.1
CALYDLCVQQGDLSKASQQIQARVATEKPTTQIDLLKIAVQERAKKANPIWVFDATSRRMGIIQQKPYPHAPTKGEKPAPRDNINFKLLNGKAERNVCGL
>WP_185805871.1
FGIKAKSGQEFVEIWTTEHINGSNIKIKDKFAAYNSFEESIADRTRFLTENKRYASLFENDDPEKWAHGLQDKGYATDPNYASKLISIMKGSYMKSRGLK
>WP_196489199.1
FNDMRVALMVYDWTITSGGAAKQIQKLLNSKYNANVTVDGGMGGETVAALNGIKNQDLLLQDIAEIRRQYYTNLTINDPTQIDNLKGWLNRVNDCLQTRE
>WP_196786226.1
FNDMRVALMVYDWTITSGGAAKQIQKLLNSKYNANVTVDGGMGGETVAALNGIKNQDLLLQDIAEIRRQYYTNLTINDPTQIDNLKGWLNRVNDCLQTRE
>WP_196786517.1
FNDMRVALMVYDWTITSGGAAKQIQKLLNSKYNANVTVDGGMGGETVAALNGIKNQDLLLQDIAEIRRQYYTNLTINDPTQIDNLKGWLNRVNDCLQTRE
>WP_199952720.1
DNNATLGGLGTAYYKGWFTPELAIDGGAQYISANFVNSTKHKFQNTLYKMKWNPEAPASHEYASSVNWANEISKNIRKICGHDLSAISSDIVFDIPRYKE
>WP_199965587.1
DNNATLGGLGTAYYKGWFTPELAIDGGAQYISANFVNSTKHKFQNTLYKMKWNPEAPASHEYASSVNWANEISKNIRKICGHDLSAISSDIVFDIPRYKE
>WP_199978720.1
DNNATLGGLGTAYYKGWFTPELAIDGGAQYISANFVNSTKHKFQNTLYKMKWNPEAPASHEYASSVNWANEISKNIRKICGHDLSAISSDIVFDIPRYKE
>WP_200876844.1
ILPFRPNGYQYNIASYFQSDLGRATALDHHVNRPYYVERDIGRSLDRFFANHPNVSRNPAEWGAQRSAHEMKVVEHYGHHREMAAGVASPRYVALKNRIG
>WP_201023816.1
LLRKKENIQDFSPISQDRFCVLIFKYKRKGSLSEIMAGNIRGALDKLSYEWASLPPGRYGQPAKTMDQALSLYDKYLSGEVSGISDLHLEQGYITEISER
>WP_201743382.1
RGMIQLTGKDNYRDFTVQHNANSPDDIRDFVNNPDLLTEIEYAVESAFFFWCNKKDKNGKALRDIAKTGSVLDVTLVVNGGKNGYSDRDERHSRVSKVIR
>WP_201743424.1
IQLTGKDNYRDFTVQHNANSPDDIRDFVNNPDLLTEIEYAVESAFFFWCNKKDKNGKALRDIAKTGSVLDVTLVVNGGKNGYSDRDERHSRVSKVIREGK
>WP_214632678.1
CVHLTWKNNYQKAKDKFGVDFVNQPELAADFKHAVPIMIWGMEEGIFTGKKLSTYMNNNGMDYESARQVINGSDQKVLIASYAKKLQSILESTSSIPNGY
>WP_216854968.1
FTQWHRANGAQWPQDRHIDFEGSPEAVGQVKYAVRSACYFWVMNNLYTIADGGLAQAIVDDISGAINPGLFHGRQSAQKAESINGRRVNFNDIERWGGLK
>WP_218781700.1
ERYCQTVVDTYPQAISLPPDSAGAILSLVYNRGPSLALPKPGDPIDRRREMREIRDDFEQGNIKSIPERLRSMKRLWPNQRGLGLRRDGEAKLMENEISN
>WP_219284187.1
FGIKAKSGQEFVEIWTTEHINGSNIKIKDKFAAYNSFEESIADRTRFLTENKRYASLFENDDPEKWAHGLQDKGYATDPNYASKLISIMKGSYMKSRGLK
>WP_223064163.1
ERYCQTVVDTYPQAISLPPDSAGAILSLVYNRGPSLALPKPGDPIDRRREMREIRDDFEQGNIKSIPERLRSMKRLWPNQRGLGLRRDGEAKLMENEISN
>WP_226327769.1
PAFINYLEGNGSAEDAIYAWAKEFASAGVRKGKSISPKKEPVLDANGLPVYENGKKKYKLVPRVAEVEGESYYAGDGLNKAHLLPDTMIKALEDSKNGMQ
>WP_227504936.1
HSAENKVVLSAGNKKIKDFIKSNFGRAVVLDHSVNRPGYVAPDFSKAIENFHKNNPTVSLDPQTWGNESASYESKLLEEYKLTRRITNSSLRFNTLKAKL
>WP_227506973.1
LVQLTWKISYEKFKFITGIDIVANPDLCLEISTAVSIMMKGMKDGGFRAGHSLDVYLGAGKHDYFNARLIINGYRDGIPDKANEFKDYAELFEVVINETL
>WP_227524087.1
ASKGLNFSHSRAAINDMIWSTSVQYGPTTGLISRALKGKDFETLTDADVITIVQDYKINHVEDLFPSSPTWWDDLKTRALTEKKDLLKLNELNLELKNED
>WP_227668856.1
MKQLTFKNNYRSFTNYHERVWGERVDFESSPDLLVETVYAARSALYFWDQNNLYSRADNGISRTVSASITQIVNLYDNHYEDRYNNLIRFLQEGIFDEIF
>WP_230946913.1
TYCAFFDLAVQQGSLKKAAQQIQKRVSEDHPDSQGALIKIAVEERAKTAARAWVADCFSRRIGILQQNTYTYSAYGRTSSRANSNFHLISKDASAYVCGI
>WP_230949490.1
TYCAFFDLAVQQGSLKKAAQQIQKRVSEDHPDSQGALIKIAVEERAKTAARAWVADCFSRRIGILQQNTYTYSAYGRTSSRANSNFHLISKDASAYVCGI
>WP_230953067.1
TYCAFFDLAVQQGSLKKAAQQIQKRVSEDHPDSQGALIKIAVEERAKTAARAWVADCFSRRIGILQQNTYTYSAYGRTSSRANSNFHLISKDASAYVCGI
>WP_230954299.1
GYPYRIGDYLHSSLGRATVLDQDVNWPSATSSSMKASLDRFFQRNPTVSRNPAEWGENRSAYEASIVRDYGPSRAMANVNGVSVAPGRYHHLEQILGMPS
>WP_230954352.1
TYCAFFDLAVQQGSLKKAAQQIQKRVSEDHPDSQGALIKIAVEERAKTAARAWVADCFSRRIGILQQNTYTYSAYGRTSRRANSNFHLISKDASAYVCGI
>WP_230958505.1
IPPPYSHSVSEYFPSDLGRAAALDQSVNRPAFVGRDIGRALDKFFARHPSISKNPNEWGELRSAYEFEILEIYGPAREMATVNGVSVAPARYASLKSRLV
>WP_230975155.1
GRGFIQVTGKDGYQSFQNEHNRRSPDDRQDFVKTPEIVASRLEYAVESAFVFWARNNLNSISDSGRVSDVTQIVNGGQNGYDDRRGRYNKVAPLLGLSAE
>WP_231501500.1
MGSWQNGEVVDKPFYGAIAVMKYSHVGFVCGINAQGRLLILGGNQGGGREGTANCISIRANSITAVKYFMKPKGYNVRPEDYDLEIMKVSGPDSSYSDTH
>WP_232711827.1
CVHLTWKNNYQKAKDKFGVDFVNQPELAADFKHAVPIMIWGMEEGIFTGKKLSTYMNNNGMDYESARQVINGSDQKVLIASYAKKLQSILESTSSIPNGY
>WP_235610603.1
RYSFSDFSQSNQDLGCIALIAGRKALDAVMQDKISEAIHLCRIEWASLPGSPHGQPTANKKMIMEKYEVYLAEEKQGETSLHATSEEITKFIEDNYPEYL
>WP_235879283.1
HGPAPYYGWTPDFYSEPPIGTWAAFEGAGLSGVGGNAQVTNKKKVFVAVSSVRVGMEFKAKYIVHYNGNYARWFSTDANAQAIYRKTLESITPRIVNSFQ
>WP_236192335.1
GLKQLTGRYNYNDFTNKYPGLWPGENLNFINNPALLEQPKYAARSAVYFWLKNELYSIADKGDSGTFVNDITKVINLHTGSYAERRTQFTRIWENEKIFR
>WP_236196231.1
LLHLTHYANYRECAVAIGVNIDANPNLAQDNMKVAIESGLWFWKSKGIGALADASSSDIDAKIKSVTRVINSGLKELDKREKYTKEIAEKFKAGFGGCSL
>WP_236547293.1
HSAENKVVLSAGNKKIKDFIKSNFGRAVVLDHSVNRPGYVASDFSKAIENFHTNNPTVSLDPQTWGNESASYESKLLEEYKLTRRMTNSSLRFNTLKAKL
>WP_236873235.1
LHIAIAKKPSGYRNSASDFFLSRLGRALVLDHDVNAPGNVSKDLGTSINTLRARHTGLGADPAQWGDSRSQYEAELIQIYGPSRHMNDAVGRYNHLRGLL
>WP_236947868.1
ASKGLNFSHSRAAINDMIWSTSVQYGPTTGLISRALKGKDFETLTDADVITIVQDYKINHVEDLFPSSPTWWDDLKTRALTEKKDLLKLNELNLELKNED
>WP_237284963.1
KGFIQLTWKYNYDAVQTRLENKIQDLGFNISDDPYSVLKTKEGFLAALGFWDVNNLNEKVSGSIASTNSITNVVNSRLPRSHKEKRTKYFLDIYEVLCNE
>WP_237613808.1
ELRTYCVLYDLCVQQNNLTKAEELIRSEFSGANVTSQKELLVFVCKKRAEKASTKYRADAFSRRMGIITGQTYSVSMSGETSARENSNYHMITEGHVCDF
>WP_237613844.1
QYDLFVPVYEFMKTEVIRISDKPDAVNLYGSLSWDVTDPKIQDMAIDLIYRGDYTGNSRALIQRHMTSNNLSAFSSVISDRTKWLNVPEDRFNKRVDYLR
>WP_239690009.1
IRPTGSEHRLKEFLKSPLGKATALDHHINRPGYVGRDFGAVLNRFFDKNPNVSRSPSNWGDSHAIYELEILEDYGSTRRMAIVNGRSVALSRYKHLKDAL
>WP_239691124.1
KGKGFIQLTWKSNYKAVEDVLKQKLPEENIDIVANPDQLLETKIGLLSAMGFWEWKKLNNIVAPNVESTNDITKVVNLNTESYGERRTNFTEIYQALNHE
>WP_239693824.1
LIQITFKDTYKKFTKEHNKRNPEDLKDFVLSPDDVLDLGYATESAFFFWFVYKKDLNKVASIGTVSEVTKIVNGGKNGYDDRLMRFNSVASVIGINKSSE
>WP_239694129.1
LEQQKALFELIYPDYVSRTIVVYNSWTSTLPGRIEWEGLRQIVRDILVDFVYQGFTQGPNPMKAGMNDDVDELIRYIENTPAISQYEGGRHRANYLRNNR
>WP_239788308.1
CVHLTWRVNYRKAGEKYGINLVHNPDLAGDFKYSVPIMVWGMEEGIFTGKEISSYINAMGVNYEGARKTINGSDQKSLISSYATKFQSILEKTSSAPKGF
>WP_240515179.1
GYLRGKLNDEMFDITSSVSKAKQLSENPRYAALASGYFWKYIKPKLNDTADRDDVYWVSVYVNGWAVQEHPYYPDKAREPNHMDDRINKLSIAKDAFGLE
>WP_240515185.1
HSAENKVVLSAGNKKIKDFIKSNFGRAVVLDHSVNRPGYVASDFSKAIENFHTNNPTVSLDPQTWGNESASYESKLLEEYKLTRRMTNSSLRFNTLKAKL
>WP_240520131.1
RYSFSDFSQSNQDLGCIALIAGRKALDAVMQDKISEAIHLCRIEWASLPGSPHGQPTANKKMIMEKYEVYLAEEKQGETSLHATSEEITKFIEDNYPEYL
>WP_241509056.1
PAFINYLEGNGSAEDAIYAWAKEFASAGVRKGKSISPKKEPVLDANGLPVYENGKKKYKLVPRVAEVEGESYYAGDGLNKAHLLPDTMIKALEDSKNGMQ
>WP_241515188.1
AAVDGNAVGGGKATAYSRGWFSPELAIRGGAEWISQKFVHRKQNTLYKMRWNPLRPASHQYATAVNWPEHIAARMYEICGDYHEFDNELIFDVPVYKGSN
>WP_241515641.1
CVHLTWKNNYQKAKDKFGVDFVNQPELAADFKHAVPIMIWGMEEGIFTGEKLSTYMNNNGMDYESARQVINGSDQKVLIASYAIKLQSILESTSSIPNGY
>WP_241516611.1
ASKGLNFSHSRAAINDMIWSTSVQYGPTTGLISRALKGKDFETLTDADVITIVQDYKINHVEDLFPSSPTWWDDLKTRALTEKKDLLKLNELNLELKNED
>WP_241556776.1
MKQLTFKNNYRSFTNYHERVWGERVDFESKPDLLVETVYAARSALYFWDQNNLFDRADKGISREVSDSITRIVNRYDNHYEDRYNNLIRFFQEGIFDEIF
>WP_241771473.1
RQLRAMDHVEQMEYVKKYFKMQANNVGVPTEQWILEDVYYSIFRPKTILLGPNDIVYQRSDGDYYSKNLYHDRNSDGKITKNEIAENIRVNYKLGIPEAG
>WP_242064962.1
HSAENKVVLSAGNKKIKDFIKSNFGRAVVLDHSVNRPGYVASDFSKAIENFHTNNPTVSLDPQTWGNESASYESKLLEEYKLTRRMTNSSLRFNTLKAKL
>WP_242657678.1
RQLRAMDHVEQMEYVKKYFKMQANNVGVPTEQWTLEDVYYSIFRPKTILLGPNDIVYQRSDGDYYSKNLYHDRNSDGKITKNEIAENIRVNYKLGIPEAG
>WP_243408369.1
RYSFSDFSQSNQDLGCIALIAGRKALDAVMQDKISEAIHLCRIEWASLPGSPHGQPTANKKMIMEKYEVYLAEEKQGETSLHATSEEITKFIEDNYPEYL
>WP_243699075.1
IRPTGSEHKLKEFLKSPLGKATALDHHINRPGYVGRDFGAALNRFFDKNPNVSRFPSNWGDSHAIYELEILEDYGSTRRMAIVNGRSVALSRYKHLKDAL
>WP_244173037.1
FRGRGLIQVTGYEKYHGFMEGYSEYWNDEAPDTVSDPEKINTMPYAIRSALWFWLHYEVYLLDQGKGHSDVVVVTRRVNGGSMGLAERQEAYALCEQVFQ
>WP_244220761.1
YKGKGFIQLTWKSNYQAVEDRLKQKIPEETIEMVSNPDQLLDTKIGLLSAMGFWDVNNINNLVAPDTDSTNKITEVVNKHTDSYGERRANFTAIYQELNK
>WP_244284065.1
MKQLTFRNNYRSFTVYHEKVWGEHIDFELNPDFLLETIYAARSALYFWDHNSLYSRADNGISRDVSDSITQIVNLYDNHYADRYNNLVRFIQDGVFDEIL
>WP_245167267.1
CVHLTWRVNYRKAGEKYGINLVHNPDLAGDFKYSVPIMVWGMEEGIFTGKEISSYINAMGVNYEGARKTINGSDQKSLISSYATKFQSILEKTSSAPKGF
>WP_246327085.1
HGPAPYYGWTPDFYSEPPIGKWAAFEGAGLSGQGGNAQVTDRKKEFVVVSSVRVGMEFKAKYIVNYSGNYARWFSTDSKKQALYRKTLELIVPRIVNSFK
>WP_248225796.1
RQLRAMDHVEQMEYVKKYFKMQANNVGVPTEQWTLEDVYYSIFRPKTILLGQNDIVYQRSDGDYYSKNLYHDRNSDGKITKNEIAENIRVNYKLGIPEAG
>WP_249415335.1
RYSFSDFSQSNQDLGCIALIAGRKALDAVMQDKISEAIHLCRIEWASLPGSPHGQPTANKKMIMEKYEVYLAEEKQGETSLHVTSEEITKFIEDNYPEYL
>WP_249415895.1
RYSFPDFSPSNQDLGCIALIAGRKALDVVMQGKISEAIHLCRIEWASLPGSPHGQPTANKKMIMEKYELYLAEEKEGKTSLHATTEKIVNFIEGNYPEYL
>WP_250681142.1
GINECYLAAHAAIETGNGQSVLGRGSSFSYNHQPSRTVYNMYGIAAVDGNAVGGGKATAYSRGWFSPCKHTRFSSTHFLRFPVFSAISRYSSGVRLFRDS
>WP_250684394.1
TTKSDVRNAYIEGNELNWDDLSEKVREVITDLLYVGVYTGSDDQRGNSREKVVPAIYKDLKENKSGTGSDFYAVMNDSNFWVTRFNVDNNRFVRRRRHLR
>WP_250924759.1
MRVALLKLPLDYVNPASDFFQSRLGRALVLDHDVNAPGNVPRSLKSAIDILLSRHPGLSSDPSQWEENSQQYEKELIEIYGPSRSMNSPSERYVHLRSLL
>WP_253181826.1
RYSFSDFSQSNQDLGCIALIAGRKALDAVMQDKISEAIHLCRIEWASLPGSPHGQPTANKKMIMEKYEVYLAEEKQGETSLHATSEEITKFIEDNYPEYL
>WP_253182215.1
KYHGRGFVQLTGRSNYDKAGNYLGVDLLNAPELAKDQVIAGKIMCWGMENGIFTGRKLDHYFSASKADYYNARKIINGLDRAQDIADYAKNISSCILISR
>WP_254242856.1
LVQLTWKISYEKFKSITGIDIVANPDLCLEISTAVSIMMKGMKDGGFRAGHSLDVYLGAGKHDYFNARLIINGYRDGIPDKANEFKDYAELFEVVINETL
>WP_256586012.1
KQLTGRANYRTFTTWYKANSSEWPGEDHDFEESPDLLIQIKYAVRSAAYFWVGNRLHLRADAGATDATVESITDIVNKKTNSRKARVDNFKLIWNEGYFK
>WP_256666758.1
HSAENKVVLSAGNKKIKDFIKSNFGRAVVLDHSVNRPGYVASDFSKAIENFHTNNPTVSLDPQTWGNESASYESKLLEEYKLTRRMTNSSLRFNTLKAKL
>WP_257129978.1
VPARYSRTVGEYFASDLGRATALDQSVNRPSYVGPDIGKALDTFFSRHPSIPRNPDEWGDSRADYEYEILEIYGPDRRMAKVGGVSVAPARYSSLKSGLS
>WP_257793526.1
EFKTFAALVDLAIQQGSIDKVKDIIKSKSLISPPDTQYAFTKLVVEERGSTASARWRADCISRRLGILNKKATTYSHSGYVAKRDNSKFSLIKEVYICKL
>WP_258133507.1
ASKGLNFSHSRAAINDMIWSTSVQYGPTTGLISRALKGKDFETLTDADVITIVQDYKINHVEDLFPSSPTWWDDLKTRALTEKKDLLKLNELNLELKNED
>WP_258924463.1
LVQLTWKISYEKFKSITGIDIVANPDLCLEISTAVSIMMKGMKDGGFRAGHSLDVYLGAGKHDYFNARLIINGYRDGIPDKANEFKDYAELFEVVINETL
>WP_258959445.1
LVQLTWKISYEKFKSITGIDIVANPDLCLEISTAVSIMMKGMKDGGFRAGHSLDVYLGAGKHDYFNARLIINGYRDGIPDKANEFKDYAELFEVVINETL
>WP_259600673.1
AAVDGNAVGGGKATAYSRGWFSPELAIRGGAEWISQKFVHQKQNTLYKMRWNPLRPASHQYATAVNWPEHIAARMYEICGDYHEFDNELIFDVPVYKGSN
>WP_259600836.1
FNGYNDRLKYFNRAVSVFKAEHLNILKKEADFSFEDSEIYNYRVYAYSWGRYHDPLRNESGTDKDKTEALKAYRRAVTLYERRGDAGKVTDIESKINALG
>WP_259608781.1
[truncated: 9,793,240 more chars]
