# Supplementary material for: A new class of type VI secretion system effectors can carry two toxic domains and are recognized through the WHIX motif for export
Source: PLoS Biol. 2025 Mar 17;23(3):e3003053. doi: 10.1371/journal.pbio.3003053 (PMC12135965; doi:10.1371/journal.pbio.3003053)
Supplement: S3 File — (ZIP) [file pbio.3003053.s011.zip › S3 File.clans]

sequences=742
<param>
maxmove=0.1
pval=1.0
usescval=false
complexatt=true
cooling=1.0
currcool=1.0
attfactor=10.0
attvalpow=1
repfactor=10.0
repvalpow=1
dampening=0.2
minattract=1.0
cluster2d=true
blastpath=blastp 
formatdbpath=makeblastdb -dbtype prot
showinfo=true
zoom=1.0
dotsize=2
ovalsize=4
groupsize=4
usefoldchange=false
avgfoldchange=false
colorcutoffs=0.0;0.1;0.2;0.3;0.4;0.5;0.6;0.7;0.8;0.9;
colorarr=(230;230;230):(207;207;207):(184;184;184):(161;161;161):(138;138;138):(115;115;115):(92;92;92):(69;69;69):(46;46;46):(23;23;23):
</param>
<rotmtx>
0.9928182068335406;-0.11963280561714146;0.0;
0.11963280561714146;0.9928182068335406;0.0;
0.0;0.0;1.0;
</rotmtx>
<seq>
>WP_024652743.1
MSTGLLEQRANYPHTGYEYGYGSVGNSDADGDGRKEIDCSHLLTKMLTDAGYTIPYKTTRELASDTTHYDFIALNDVQEGDIALWTTKGHTGVVEKMDATRTKGEFFGSQTSTGPKSAKFGAGAYWPMPDKYLRPKAQYRSGAQPADAPAPAPAGPAPL
>WP_045159589.1
MTGRRYKIVESVGNRVEEVFRYEDLAKHHPSAGREPNREYETINGQLEEVRYVGGRTLIKKDFVLLVDGSNQSVPVPSPLAGYAKTNRPYGTLQIYDAPSNGQLLGQILHLHPAFKVNDGDAVTYGQHVGLQAGTDRMGGQRYAIHVHAELEESVFRRYIADIIDGTLSPDEETPKTVASGTENGTKG
>WP_048328084.1
MTGRRYKIVESVGNRVEEVFRYEDLAKHHPSAGREPNREYETINGQLEEVRYVGGRTLIKKDFVLLVDGSNQSVPVPSPLAGYAKTNRPYGTLQIYDAPSNGQLLGQILHLHPAFKVNDGDAVTYGQHVGLQAGTDRMGGQRYAIHVHAELEESVFRRYIADIIEGTLSPDEETPKTVASGTENGTKG
>WP_049341029.1
MTGRRYKIVESVGNRVEEVFRYEDLAKHHPSAGREPNREYETINGQLEEVRYVGGRTLIKKDFVLLVDGSNQSVPVPSPLAGYAKTNRPYGTLQIYDAPSNGQLLGQILHLHPAFKVNDGDAVTYGQHVGLQAGTDRMGGQRYAIHIHAELEESVFRRYIADIIDGTLSPDEETPKTVASGTENGTKG
>WP_057443256.1
MTEPLDLATNYTGGDYIYKMGGNGSTVVNGKKQIDCSHMVNLLLTGAGYSIPYEDTRVMENSTYYTTVLPQDVKRGDIALWINATPNSPGAPLFHTGIVQEFNAANRSGYIFGAQTSTGPARARFGPKPPSFFWPVATKFLRAKEEFRTGGAAPAPEAPAATPAPAGPAPL
>WP_061374491.1
MTGRRYKIVESVGNRVEEVFRYEDLAKHHPSAGREPNREYETINGQLEEVRYVGGRTLIKKDFVLLVDGSNQSVPVPSPLAGYAKTNRPYGTLQIYDAPSNGQLLGQILHLHPAFKVNDGDAVTYGQHVGLQAGTDRMGGQRYAIHVHAELEESVFRRYIADIIEGTLSPDEETPKTVASGTENGTKG
>WP_063342119.1
MTEPLDLTGNYENRGYVYKMGGDGIKTNAAGNKLIDCSHMVNLLLTGAGYKIPYEDTRVMVDSSYYTAVVPPDVKKGDIALWIDETPLGGGDKLFHTGIVQEVNSTGTAGKFFGAQTKKGPSFTYFGTKDPAFYWPIPTKFLRAKEEYRNGTAESPAPTPKSEPKATNSPV
>WP_096134064.1
MSTGLLEQRANYPHTGYEYGYGSVGNSDADGDGRKEIDCSHLLTKMLTDAGYTIPYKTTRELASDTTHYDFIALNDVQEGDIALWTTKGHTGVVEKMDATRTKGEFFGSQTSTGPKSAKFGAGAYWPMPDKYLRPKAQYRSGAQPADAPAPAPAGPAPL
>WP_102826859.1
MTGRRYKIVESVGNRIEDVFRYEDLAKHHPSLGREPNREYETINGQLEEVRHVGGRTLIKKDFVLLVEGSNQSIPVPSPLAGYAKINRAYGTLQIYDAPSNGQLLGQILHLHPAFKVNDGDAITYGQHIGLQAGTDRAGGQSYAIHVHAEFEESVFKRYIADMVNGTLSPDDEKPKAAVSGSENGAKGDWCYPCKPVAG
>WP_103360164.1
MSFAEVMLRVLPPLNGVQPHITGHYGEQRASGPHGGTDFNYVGGQSGINLQYPKVYAPIAGSVTYVGGSYGSIKIKDADGNSHEILHTSSHTVAVGATVAAGDEIGAMGGKGPGGATQYPRHVHYQMKGPTGSLISPEVWWSERSAAGDSAPASEQVASSA
>WP_103689882.1
MSTGLLEQRANYPHTGYEYGYGSVGNSDADGDGRKEIDCSHLLTKMLTDAGYTIPYKTTRELASDTTHYDFIALNDVQEGDIALWTTKGHTGVVEKMDATRTKGEFFGSQTSTGPKSAKFGAGAYWPMPDKYLRPKAQYRSGAQPADAPAPAPAETVAASGTW
>WP_103713671.1
MSTGLLEQRANYPHTGYEYGYGSVGNSDADGDGRKEIDCSHLLTKMLTDAGYTIPYKTTRELASDTTHYDFIALNDVQEGDIALWTTKGHTGVVEKMDVTRTKGEFFGSQTSTGPKSAKFGAGAYWPMPDKYLRPKAQYRSGAQPADAPAPAPAGPAPL
>WP_116866658.1
MSTGLLEQRANYPHTGYEYGYGSVGNSDADGDGRKEIDCSHLLTKMLTDAGYTIPYKTTRELASDTTHYDFIALNDVQEGDIALWTTKGHTGVVEKMDVTRTKGEFFGSQTSTGPKSAKFGAGAYWPMPDKYLRPKAQYRSGAQPADAPAPAPAGPAPL
>WP_122596742.1
MTEPLDLTGNYENRGYVYKMGGDGIKTNAAGNKLIDCSHMVNLLLTGAGYKIPYEDTRVMEDSKYYTTVVPPDVKKGDIALWINEDPLGGGDKLFHTGIVVDVNPTGTAGKFFGAQTRKGPSFTYFGTKDPAFYWPIPTKFLRAKEEFRTGEASSPAPVPAPKQNSPAPI
>WP_125856651.1
MTGRRYKIVESVGNRVEEVFRYEDLAKHHPSAGREPNREYETINGQLEEVRYVGGRTLIKKDFVLLVDGSNQSVPVPSPLAGYAKTNRPYGTLQIYDAPSNGQLLGQILHLHPAFKVNDGDAVTYGQHVGLQAGTDRMGGQRYAIHVHAELEESVFRRYIADIIDGTLSPNEETPKTVASGTENGTKG
>WP_125871968.1
MTGRRYKIVESVGNRVEEVFRYEDLAKHHPSAGREPNREYETINGQLEEVRYVGGRTLIKKDFVLLVDGSNQSVPVPSPLAGYAKTNRPYGTLQIYDAPSNGQLLGQILHLHPAFKVNDGDAVTYGQHVGLQAGTDRMGGQRYAIHVHAELEESVFRRYIADIIDGTLSPNEETPKTVASGTENGTKG
>WP_125873021.1
MTGRRYKIVESVGNRVEEVFRYEDLAKHHPSAGREPNREYETINGQLEEVRYVGGRTLIKKDFVLLVDGSNQSVPVPSPLAGYAKTNRPYGTLQIYDAPSNGQLLGQILHLHPAFKVNDGDAVTYGQHVGLQAGTDRMGGQRYAIHVHAELEESVFRRYIADIIDGTLSPNEETPKTVASGTENGTKG
>WP_129997952.1
MSTGLLEQRQQYRTGYEYGPFKGETDHDEDGKKEIDCSGLLYRMLKDAGYTIPYLTTSGLNADTTFFDVIPLAEVQPGDIALWINFHGHTGVIEDISGSPVRDRGNFFGSQSSSGPKSAKYGAGSGYWPMPEKFLRPKPQFRGAQPAPAPTPAPAPAPAGPAPL
>WP_134334180.1
MTEPLDLKSNYTGGDYVYKMGGDGFQTNAAGKKKIDCSHMVNLLLTGAGYNIPYEDTRNMDTSSYYTTIEPQNVKRGDIALWINATPNKPGDPIFHTGIIEDYNPATEVGHIFGAQNSTGPAITIFGPKPPSHYWPKATKFLRAKESFRTGTNPAPAPAPSTTVPLI
>WP_150649046.1
MTEPLDLTGNYENRGYVYKMGGDGIKTNAAGNKLIDCSHMVNLLLTGAGYKIPYQDTRVMVDSTYYTTVVPPDVKKGDIALWINEDPLGGGAKLFHTGIVVDVNPTGTAGKFFGAQTRKGPSFTYFGTKDPAFYWPIPTKFLRAKEEYRTGAAEQPAPAPAPAPKPAGPEPV
>WP_154502248.1
MSFAEVMLRVLPPVNGQQPHITGHYGEQRPSGPHGGTDFNYIGGQNGINLQYPKVYAPIAGVVTFTGGSYGTIKIKDAEGNSHEILHTSSHIVSVGATVAAGDEIGAMGGQGPNGAAQYPRHVHYQMKGPTGTLISPETWWNQQTTAPASAPPVSEPGVASTSA
>WP_158661206.1
MELYNPGASFRYTSEWNPTRTHPVSGEVRPHRGEDWGAPVGTSIPAAGAGKVVYKGVMAGYGNLVVLEHANGTEIVHTLYAHMSAPSPLALGASVAKGATVGPCGNTGIGTGAHLHFEVLRNGTKGQPNLARGHATVDPRGFDISNLANPDGVSPAAPAPAETVAASGTW
>WP_162886821.1
MELYNPGASFRYTSEWNPTRTHPVSGEVRPHRGEDWGAPVGTSIPAAGAGKVVYKGVMAGYGNLVVLEHANGTEIVHTLYAHMSAPSPLALGASVAKGATVGPCGNTGIGTGAHLHFEVLRNGTKGQPNLARGHATVDPRGFDISNLANPDGVSPAAPAPAETVAASGTW
>WP_163973724.1
MTEPLDLKSNYTGGDYVYKMGGDGFQTNAAGKKKIDCSHMVNLLLTGAGYNIPYEDTRNMDTSSYYTTIEPQNVKRGDIALWINATPNKPGDPIFHTGIIEDYNPATEVGHIFGAQNSTGPAITIFGPKPPSHYWPKATKFLRAKESFRTGTNPAPAPAPSTTVPLI
>WP_176470056.1
MTEPLDLKSNYTGGDYVYKMGGDGFQTNAAGKKKIDCSHMVNLLLTGAGYNIPYEDTRNMDTSSYYTTIEPQSVKRGDIALWINATPNKPGDPIFHTGIIEDYNPATEVGHIFGAQNSTGPAITIFGPKPPSYYWPKATKFLRAKESFRTGTSPAPAPAPAPAPSAAVPL
>WP_180246726.1
MELYNPGASFRYTSEWNPTRTHPVSGEVRPHRGEDWGAPVGTSIPAAGAGKVVYKGVMAGYGNLVVLEHANGTEIVHTLYAHMSAPSPLALGASVAKGATVGPCGNTGIGTGAHLHFEVLRNGTKGQPNLARGHATVDPRGFDISNLANPDGVSPAAPAPAETVAASGTW
>WP_181091951.1
MTGRRYKIVESVGNRVEEVFRYEDLAKHHPSAGREPNREYETINGQLEEVRYVGGRTLIKKDFVLLVDGSNQSVPVPSPLAGYAKTNRPYGTLQIYDAPSNGQLLGQILHLHPAFKVNDGDAVTYGQHVGLQAGTDRMGGQRYAIHVHAELEESVFRRYIADIIEGTLSPDEETPKTVASGTENGTKG
>WP_181104881.1
MTGRRFRIVESVGSRIEDVNRYEDLAKHHPSAGREPNRDYETISGQLEEVRHVGGRTLVKKDFVLLVDGSNRSIPVPSPLAGYAKTSRAYGTLKIYDAPTNGQLIGQILHLHPTFKVNDGDAITYGQHIGLQAGTDRSGAQSYAIHVHAELEEGDFKRYLADMANGTLNPDDAKPDVAEGGKSAAKD
>WP_185036837.1
MSEPLDLRNQYTGGDYVYLMGGNGTQTNAAGKKLIDCSHMVNLLLTGAGYEIEYEETRAMNASSRFYTVVPPTEVKKGDIALWIDILPLTGGNRRLFHTGIVMEYNAETGQGKIFGAQTTNGPSEAFFGRNPPAYYWPVPTKFLRAKEEYRTGAAPAPAPAPAAAPAPAGPAPL
>WP_185753132.1
MSFNEVMLRVLPPVDGHQPHITGVYGEQRASGPHGGTDFNYIGGQNGINLQNPKVYAPIAGTVTFTGGNYGTIKIKDADGNSHEILHTSSHMVSQGATVAAGDEIGTMGGKGPNGVTQYPRHVHYQMKGPNGNLISPEVWWSQQEAAASPAAAPASSPNEGPTPL
>WP_196111771.1
MTGRRYKIVESVGNRVEEVFRYEDLAKHHPSAGREPNREYETINGQLEEVRYVGGRTLIKKDFVLLVDGSNQSVPVPSPLAGYAKTNRPYGTLQIYDAPSNGQLLGQILHLHPAFKVNDGDAVTYGQHVGLQAGTDRMGGQRYAIHIHAELEESVFRRYIADIIDGTLSPDEETPKTVASGTENGTKG
>WP_205350834.1
MTEPLDLTSQYTRGDYVYLIGGNGTQTNAAGKKLIDCSHMVNLLLTGAGYQIEYEETRTMNASSRFYTVVPPAEVVKGDIALWIDILPRTGGNRKLFHTGIVIDYNAVTGAGKFFGAQSTHGPSEALFGNSPPAYYWPVPTKFLRAKEEYRTGAGSSPAPAPATAPAGPAPL
>WP_208939237.1
MSTGLLEQRQQYRTGYEYGPFKGETDHDEDGKKEIDCSGLLYRMLKDAGYTIPYLTTSGLNADTTFFDVIPLAEVQPGDIALWINFHGHTGVIEDISGAPVRNKGNFFGSQSSSGPKSAKYGAGSGYWPMPEKFLRPKPQFRGAQPAPAPTPAPAPAPAGPAPL
>WP_213662316.1
MTGRRYKIVESVGNRIEDVKRYEDLAKHHPSAGREPNREYETINGQLEEVRHVGGRTLIKKDFVLLVDGSNQAIPVPSPLAGYARTNRAYGTLRIYDAPSNGQLLGQILHLHPTFKVNDGDAITYGQHIGLQAGTDGAGGQRYAIHVHAELEESTFKRYITDIVNGTLNPDDEKPEAATSGSADGAKADWCYPCKPLAP
>WP_214379830.1
MTEPLDLSSNYTSANYRYKEGGDGFAVENGKKVVDCSHMVNLLLKGAGYEVPYQNTAGLNSGAALQYYDIISPANVKRGDIVLWINATSNHENKTLNHTGIVEFYDSTLDSEFGKFFGAQSSGPATAPFGALGKAWYWPVPTKFLRVKESTRTGGNPAPTPAPAPAPAPAPAPAPAPAPAPAASPL
>WP_223026517.1
MTEPLDLKSNYTGGDYVYKMGGDGFQTNAAGKKKIDCSHMVNLLLTGAGYNIPYEDTRNMDTSSYYTTIEPQSVKRGDIALWINATPNKPGDPIFHTGIIEDYNPATEVGHIFGAQNSTGPAITIFGPKPPSYYWPKATKFLRAKESFRTGTSPAPAPAPAPSAAVPL
>WP_224787274.1
MTEPLDLSSNYTSANYRYKEGGDGFVVENGKKIVDCSHMVNLLLTGAGYQVPYQNTAGLNSAAALQYYDVISPANVRRGDIVLWINVISNRDNKTLNHTGIVEHYDSTLDSQYGEFFGAQSSGPATAKFGAYSKAYFWPVPTKFLRVKESTRTGEGSAPAPAPAPAPAPVESTPL
>WP_225136791.1
MTEPLDLTGNYENRGYVYKMGGDGIKTNAAGNKLIDCSHMVNLLLTGAGYKIPYQDTRVMVDSTYYTTVVPPDVKKGDIALWINEDPLGGGDKLFHTGIVVDVNTTGTAGKFFGAQTRKGPSFTYFGTKDPAFYWPIPTKFLRAKEEYRTGAAEQPAPAPAPVPTPAGPEPV
>WP_226992670.1
MTEPLDLATNYTGGDYIYKMGGNGSTVVNGKKQIDCSHMVNLLLTGAGYSIPYEDTRVMENSTYYTTVLPQDVKRGDIALWINATPNSPGAPLFHTGIVQEFNAANRSGYIFGAQTSTGPARARFGPKPPSFFWPVATKFLRAKEEFRTGGAAPAPEAPAATPAPAGPAPL
>WP_235374454.1
MTEPLDLSSNYTSANYRYKEGGDGFVVENGKKIVDCSHMVNLLLTGAGYQVPYQNTAGLNSAAALQYYDVISPANVRRGDIVLWINVISNRDNKTLNHTGIVEHYDSTLDSQYGEFFGAQSSGPATAKFGAYNKAYFWPVPTKFLRVKESTRTGEGSAPAPAPAPAPAPVESTPL
>WP_236469485.1
MELYNPGASFRYTSEWNSTRTHPVSGEVRPHRGEDWGAPVGTSIPAAGAGKVVYKGVMAGDGNMVVLEHANGTEIVHTLYAHMSAPSPLALGASVAKGATVGPCGNTGIGTGAHLHFEVLRNGTKGQPNLARGHATVDPRGFDISNLANSAGVSPAAPAPAETVATSGTW
>WP_236473533.1
MELYNPGASFRYTSEWNPTRTHPVSGEVRPHRGEDWGAPVGTSIPAAGAGKVVYKGVMAGYGNLVVLEHANGTEIVHTLYAHMSAPSPLALGASVAKGATVGPCGNTGIGTGAHLHFEVLRNGTKGQPNLARGHATVDPRGFDISNLANPDGVSPAAPAPAETVAASGTW
>WP_249724669.1
MELYNPGASFRYTSEWNPTRTHPVSGEVRPHRGEDWGAPVGTSIPAAGAGKVVYKGVMAGYGNLVVLEHANGTEIVHTLYAHMSAPSPLALGASVAKGATVGPCGNTGIGTGAHLHFEVLRNGTKGQPNLARGHATVDPRGFDISNLANPDGVSPAAPAPAETVAAGGTW
>WP_249929079.1
MTRRRYKIVESVGSRIEDVNRYEDLARHHPSKEPEDNRDYETINGKLEEVRRVGGRILVKKDFVLLVDGSNRSIPVPSPLAGYAKTNRAYGTLKILDAPSNGKLLGQILHLHPDFKVNDGDAITYGQHIGLQARTDRVGGQTYPIHVHAELEEADFKRYIADMVSGTLSPDEEKPDVADGSEIGVKGDWCYPCKASAGHVLQHLT
>WP_253277660.1
MSTGLLEQRQQYRAGYEYGPYKGETDHDNDGKKEIDCSGLLYRMLKDAGYTIPYLTTSGLNADTTYFDVVPLAEVQPGDIALWINFHGHTGVIEDISGSPVRDRGNFFGSQSSSGPKSAKYGAGSGYWPMPEKFLRPKPQFRGAQPAPAPTPAPAPAPAGPAPL
>WP_254162073.1
MTGRRYKIVESVGNRVEEVFRYEDLAKHHPSAGREPNREYETINGQLEEVRYVGGRTLIKKDFVLLVDGSNQSVPVPSPLAGYAKTNRPYGTLQIYDAPSNGQLLGQILHLHPAFKVNDGDAVTYGQHVGLQAGTDRMGGQRYAIHIHAELEESVFRRYIADIIDGTLSPDEETPKTVASGTENGTKG
>WP_256049995.1
MTGRRFKIVESVGSRIEDVNRYEDLAKHHPSAGREPNRDYETISGELEEVRHVGGRTLIKKDFVLLVDGSNRSIPVPSPLAGYAKTSRAYGTLKIYDAPTNGQLIGQILHLHPTFKVNDGDAITYGQHIGLQAGTDRAGAQSYAIHVHAELEEGDFRRYIADMVNGTLNPDDAKPDVAENGKSAAKG
>WP_256058031.1
MTGRRFKIVESVGSRIEDVNRYEDLAKHHPSAGREPNRDYETISGELEEVRHVGGRRLIKKDFVLLVDGSNRSIPVPSPLAGYAKTSRAYGTLKIYDAPTNGQLIGQILHLHPTFKVNDGDAITYGQHIGLQAGTDRAGVQSYAIHVHAELEEGDFKRYIADMVSGALNPDDAKPDVAKSGKSAAKG
>WP_258041319.1
MKRNLYVFAEVMLRVLPPLNGIQPHITGHYGEQRASGPHGGTDFNYVGGQSGINLQYPKVYAPIAGSVTFVGGSYGSIKIKDAGGNSHEILHTSSHTVAVGATVAAGDEIGAMGGKGPGGATQYPRHVHYQMKGPTGSLISPEVRWSERSAAGDSAPASEQVASSA
>WP_258041321.1
MSTGLLEQRANYPHTGYEYGYGSVGNSDADGDGRKEIDCSHLLTKMLTDAGYTIPYKTTRELASDTTHYDFIALNDVQEGDIALWTTKGHTGVVEKMDATRTKGEFFGSQTSTGPKSAKFGAGAYWPMPDKYLRPKAQYRSGAQPADAPAPVPAGPAPL
>WP_259698362.1
MTEPLDLSSNYTSANYRYKEGGDGYAVENGKKIVDCSHMVNLLLTGAGYEVPYQNTAGLNSSAALHYYDVISPANVKRGDIVLWINKTSNRDNKTLNHTGIVKSYDSTVDSEFGEFFGAQSSGPATAKFGSYDNAHFWPVPTKFLRVKESTRSASPSTPAAAPSVVPAASLL
>WP_277264299.1
MSTGLLEQRANYPHTGYEYGYGSVGNSDADGDGRKEIDCSHLLTKMLTDAGYTIPYKTTRELASDTTHYDFIALNDVQEGDIALWTTKGHTGVVEKMDATRTKGEFFGSQTSTGPKSAKFGAGAYWPMPDKYLRPKAQYRSGAQPADAPAPAPAETVAASGTW
>WP_279648092.1
MTGRRYKIVESVGNRVEEVFRYEDLAKHHPSAGREPNREYETINGQLEEVRYVGGRTLIKKDFVLLVDGSNQSVPVPSPLAGYAKTNRPYGTLQIYDAPSNGQLLGQILHLHPAFKVNDGDAVTYGQHVGLQAGTDRMGGQRYAIHIHAELEESVFRRYIADIIDGTLSPDEETPKTVASGTENGTKG
>WP_289204079.1
MTEPLDLSGNYTSANYSYKEGGDGYAVENGKKIVDCSHMVNLLLTGAGYEVPYQNTAGLNSQEALKYYDVISPANVKRGDIVLWINATSNHQNKTLNHTGIVESYDSTLDSEFGEFFGAQSSGPATAKFGAVGKAWYWPVPTKFLRVKESTRTGGGAPAPAPAAAGAAPL
>WP_004161798.1
MWDAQKAVQYVNEHAESSSTGYCARYVKNAINAGGDISSWPPIVSAKDYGPALVERGFEVITAPGSFVAGDVVIIQGIKKSDFPVGEIKKDHPHGHMAMFNGQQWVSDCKQNNGYYPGGDYRRAKPSFVFYRHKDVTARPSESRGVPAASGG
>WP_004161800.1
MSVVLERIPEKKARPPRPVTSRWLIFGAAVLISGIGLTFLFWQGERSGPGFWLFALVLPVLIWGAMFTARRAGYKYLSVGQDAANRTVKARHASAYFNQSVTDGPALVERGFEVITAPGSFVAGDVVIIQEIKKSDFPVGEIKKDHPHGHMAMFNGQQWVSDCQQNNGYYPGGDYRRAKPSFVFYRHKDVTARPSESRGVPAASGG
>WP_099258313.1
MWDAQKAVQYVNEHAESSSTGYCARYVKNAINAGGDISSWPPIVSAKDYGPALVERGFEVITAPGSFVAGDVVIIQGIKKSDFPVGEIKKDHPHGHMAMFNGQQWVSDCKQNNGYYPGGDYRRAKPSFVFYRHKDVTARPSESRGVPAASGG
>WP_099258506.1
MWDAQKAVQYVNEHAESSSTGYCARYVKNAINAGGDISSWPPIVSAKDYGPALVERGFEVITAPGSFVAGDVVIIQGIKKSDFPVGEIKKDHPHGHMAMFNGQQWVSDCKQNNGYYPGGDYRRAKPSFVFYRHKDVTARPSESRGVPAASGG
>WP_099319732.1
MWDAQKAVQYVNEHAESSSTGYCARYVKNAINAGGDISSWPPIVSAKDYGPALVERGFEVITAPGSFVAGDVVIIQGIKKSDFPVGEIKKDHPHGHMAMFNGQQWVSDCKQNNGYYPGGDYRRAKPSFVFYRHKDVTARPSESRGVPAASGG
>WP_099330451.1
MWDAQKAVQYVNEHAESSSTGYCARYVKNAINAGGDISSWPPIVSAKDYGPALVERGFEVITAPGSFVAGDVVIIQGIKKSDFPVGEIKKDHPHGHMAMFNGQQWVSDCKQNNGYYPGGDYRRAKPSFVFYRHKDVTARPSESRGVPAASGG
>WP_099330453.1
MSVVLERIPEKKARPPRPVTSRWLIFGAAVLISGIGLTFLFWQGERSGPGFWLFALVLPVLIWGAMFTARRAGYKYLSVGQDAANRTVKARHASAYFNQSVTDGPALVERGFEVITAPGSFVAGDVVIIQEIKKSDFPVGEIKKDHPHGHMAMFNGQQWVSDCQQNNGYYPGGDYRRAKPSFVFYRHKDVTARPSESRGVPAASGG
>WP_099330520.1
MWDAQKAVQYVNEHAESSSTGYCARYVKNAINAGGDISSWPPIVSAKDYGPALVERGFEVITAPGSFVAGDVVIIQGIKKSDFPVGEIKKDHPHGHMAMFNGQQWVSDCKQNNGYYPGGDYRRAKPSFVFYRHKDVTARPSESRGVPAASGG
>WP_099330556.1
MWDAQKAVQYVNEHAESSSTGYCARYVKNAINAGGDISSWPPIVSAKDYGPALVERGFEVITAPGSFVAGDVVIIQGIKKSDFPVGEIKKDHPHGHMAMFNGQQWVSDCKQNNGYYPGGDYRRAKPSFVFYRHKDVTARPSESRGVPAASGG
>WP_099330557.1
MSVVLERIPEKKARPPRPVTSRWLIFGAAVLISGIGLTFLFWQGERSGPGFWLFALVLPVLIWGAMFTARRAGYKYLSVGQDAANRTVKARHASAYFNQSVTDGPALVERGFEVITAPGSFVAGDVVIIQEIKKSDFPVGEIKKDHPHGHMAMFNGQQWVSDCQQNNGYYPGGDYRRAKPSFVFYRHKDVTARPSESRGVPAASGG
>WP_099336716.1
MSVVLERIPEKKARPPRPVTSRWLIFGAAVLISGIGLTFLFWQGERSGPGFWLFALVLPVLIWGAMFTARRAGYKYLSVGQDAANRTVKARHASAYFNQSVTDGPALVERGFEVITAPGSFVAGDVVIIQEIKKSDFPVGEIKKDHPHGHMAMFNGQQWVSDCQQNNGYYPGGDYRRAKPSFVFYRHKDVTARPSESRGVPAASGG
>WP_099336726.1
MWDAQKAVQYVNEHAESSSTGYCARYVKNAINAGGDISSWPPIVSAKDYGPALVERGFEVITAPGSFVAGDVVIIQGIKKSDFPVGEIKKDHPHGHMAMFNGQQWVSDCKQNNGYYPGGDYRRAKPSFVFYRHKDVTARPSESRGVPAASGG
>WP_099349958.1
MWDAQKAVQYVNEHAESSSTGYCARYVKNAINAGGDISSWPPIVSAKDYGPALVERGFEVITAPGSFVAGDVVIIQGIKKSDFPVGEIKKDHPHGHMAMFNGQQWVSDCKQNNGYYPGGDYRRAKPSFVFYRHKDVTARPSESRGVPAASGG
>WP_099349983.1
MWDAQKAVQYVNEHAESSSTGYCARYVKNAINAGGDISSWPPIVSAKDYGPALVERGFEVITAPGSFVAGDVVIIQEIKKSDFPVGEIKKDHPHGHMAMFNGQQWVSDCQQNNGYYPGGDYRRAKPSFVFYRHKDVTARPSESRGVPAASGG
>WP_105490463.1
MWNSSASVSYINSHAELGSLGKCAAYVRRAVEAGGVKIKIPPPRIGNFASACDYGPSLEAAGFKSVYSYTGSGFTDTAIIPGQQAGDIVVIQPVAGHPHGHIALFNGTNWVSDFIQLRGFYPGKKYRDIKPAYILYRFSDDSASDNNVNGKKQHV
>WP_127133435.1
MWDAQKAVQYVNEHAESSSTGYCARYVKNAINAGGDISSWPPIVSAKDYGPALVERGFEVITAPGSFVAGDVVIIQGIKKSDFPVGEIKKDHPHGHMAMFNGQQWVSDCKQNNGYYPGGDYRRAKPSFVFYRHKDVTARPSESRGVPAASGG
>WP_127133436.1
MSVVLERIPEKKARPPRPVTSRWLIFGAAVLISGIGLTFLFWQGERSGPGFWLFALVLPVLIWGAMFTARRAGYKYLSVGQDAANRTVKARHASAYFNQSVTDGPALVERGFEVITAPGSFVAGDVVIIQEIKKSDFPVGEIKKDHPHGHMAMFNGQQWVSDCQQNNGYYPGGDYRRAKPSFVFYRHKDVTARPSESRGVPAASGG
>WP_168409998.1
MWDAQKAVQYVNEHAESSSTGYCARYVKNAINAGGDISSWPPIVSAKDYGPALVERGFEVITAPGSFVAGDVVIIQGIKKSDFPVGEIKKDHPHGHMAMFNGQQWVSDCQQNNGYYPGGDYRRAKPSFVFYRHKDVTARPSESRGVPAASGG
>WP_168421795.1
MWDAQKAVQYVNEHAESSSTGYCARYVKNAINAGGDISSWPPIVSAKDYGPALVERGFEVITAPGSFVAGDVVIIQEIKKSDFPVGEIKKDHPHGHMAMFNGQQWVSDCQQNNGYYPGGDYRRAKPSFVFYRHKDVTARPSESRGVPAASGG
>WP_168428830.1
MWDAQKAVQYVNEHAESSSTGYCARYVKNAINAGGDISSWPPIVSAKDYGPALVERGFEVITAPGSFVAGDVVIIQGIKKSDFPVGEIKKDHPHGHMAMFNGQQWVSDCKQNNGYYPGGDYRRAKPSFVFYRHKDVTARPSESRGVPAASGG
>WP_204162476.1
MWDAQKAVQYVNEHAESSSTGYCARYVKNAINAGGDISSWPPIVSAKDYGPALVERGFEVITAPGSFVAGDVVIIQGIKKSDFPVGEIKKDHPHGHMAMFNGQQWVSDCKQNNGYYPGGDYRRAKPSFVFYRHKDVTARPSESRGVPAASGG
>WP_206737114.1
MWDKNRSIGYVNSHAEPRSLGKCAAYVRRATEAGGVHIRIPPPRIGNSASACDYGPSFVEVGFKVVYTYSGNGSVDTAIIPGQQAGDVVVIQPIDGHPHGHIAIFNGTNWVSDFVQLRGFYPGQLYRNTKPAFVMYRYGATEQTATQPENSQPGKI
>WP_207220714.1
MWDVQKAVQHLNEHAEASSKGYCARYVKAAISAGGDISSWSSIVSAKDYGPALIERGFNVIPATDSFVAGDVVIIQGFNKADFPESEIKKDHPHGHMAMFNGQQWVSDFKQNSGYYPGGDYRKAKPTFVFYRHKDVDAQLSGQSAADNKP
>WP_220131145.1
MWDVSKAVEHLNSNAEQGSVGYCARYVKNAISAGGNIEAWSPIVGAKDYGNALLERGFKVISPGGNFISGDVVIIQGVRKADFPAGEIKRDHTYGHMAMFNGQQWVSDFKQNNGYYPSGDYRKAKPTCVFYRHEDVSENGKQGNNATGTK
>WP_223386117.1
MWDAQKAVQYVNEHAESSSTGYCARYVKNAINAGGDISSWPPIVSAKDYGPALVERGFEVITAPGSFVAGDVVIIQEIKKSDFPVGEIKKDHPHGHMAMFNGQQWVSDCQQNNGYYPGGDYRRAKPSFVFYRHKDVTARPSESRGVPAASGG
>WP_223414812.1
MWDAQKAVQYVNEHAESSSTGYCARYVKNAINAGGDISSWPPIVSAKDYGPALVERGFEVITAPGSFVAGDVVIIQGIKKSDFPVGEIKKDHPHGHMAMFNGQQWVSDCKQNNGYYPGGDYRRAKPSFVFYRHKDVTARPSESRGVPAASGG
>WP_227118999.1
MWDAQKAVQYVNEHAESSSTGYCARYVKNAINAGGDISSWPPIVSAKDYGPALVERGFEVITAPGSFVAGDVVIIQGIKKSDFPVGEIKKDHPHGHMAMFNGQQWVSDCKQNNGYYPGGDYRRAKPSFVFYRHKDVTARPSESRGVPAASGG
>WP_234626310.1
MWNSSASVSYINSHAEPGSLGKCAAYVRRAVEAGGVKIKIPPPRIGNSASACDYGPSLEAAGFKSVYSYTGSGFTDTAIIPGQQAGDIVVIQPVAGHPHGHIALFNGTNWVSDFIQLRGFYPGKKYRDIKPAYILYRFSDDSASDNNVNGKKQHV
>WP_236942926.1
MLDKKIAVSVLNSQALIRAKINADNFKKGIDKKLKYGESKCARYVKKALIAGGASVKNSGIESAKDYGPWLLENGFKVVDNATTVRSGGVFTISGQQVGDVVVIQAAPHHVHGHMAMFNGTHWVSDFIQEKGFYPAQIYRDQNIPYALYRYGDNTTSEQNASATQKGKI
>WP_240152616.1
MWDAHKAVQYVNEHAESSSTGYCARYVKNAINAGGDISSWPPIVSAKDYGPALVERGFEVITAPGSFVAGDVVIIQGIKKSDFPVGEIKKDHPHGHMAMFNGQQWVSDCQQNNGYYPGGDYRRAKPSFVFYRHKDVTARPSESRGVPAASGG
>WP_244568347.1
MLDKKIAVSVLNSQALIRAKINADNFKKGIDKKLKYGESKCARYVKKALIAGGASVKNSGIESAKDYGPWLLENGFKVVDNATTVRSGGVFTISGQQVGDVVVIQAAPHHVHGHMAMFNGTHWVSDFIQEKGFYPAQIYRDQNIPYALYRYGDNTTSEQNASATQKGKI
>WP_244588819.1
MLDKKIAVSVLNSQALTRAKINADNFKKGIDKKLKYGESKCARYVKKALIAGRASVKNSGIESAKDYGPWLLENGFKVVDNATTVRSGGVFTISGQQVGDVVVIQAAPHHVHGHMAMFNGTHWVSDFIQEKGFYPAQIYRDQNIPYALYRYGDNTTSEQNASATQKGKI
>WP_244596896.1
MWNSSASVSYINSHAELGSLGKCAAYVRRAVEAGGVKIKIPPPRIGNFASACDYGPSLEAAGFKSVYSYTGSGFTDTAIIPGQQAGDIVVIQPVAGHPHGHIALFNGTNWVSDFIQLRGFYPGKKYRDIKPAYILYRFSDDSASDNNVNGKKQHV
>WP_244598980.1
MLDKKIAVSVLNSQALTRAKINADNFKKGIDKKLKYGESKCARYVKKALIAGGASVKNSGIESAKDYGPWLLENGFKVVDNATTVRSGGVFTISGQQVGDVVVIQAAPHHVHGHMAMFNGTHWVSDFIQEKGFYPAQIYRDQNIPYALYRYGDNTTSEQNASATQKGKI
>WP_248078829.1
MWNNSASVSYINSHAEPESRGNCAAYVRRAVEAGGVKIKIPPPRIGGSASACDYGPSFEAVGFKPVYSYAGSGPTDTAVIPGQQAGDVVVIQPIDGHPHGHIALFNGTNWVSDFIQLRGFYPGQQYRNIKPAYILYRYTDDTASDSNIDGKKQPI
>WP_248408337.1
MWDAQKAVQYVNEHAESSSTGYCARYVKNAINAGGDISSWPPIVSAKDYGPALVERGFEVITAPGSFVAGDVVIIQGIKKSDFPVGEIKKDHPHGHMAMFNGQQWVSDCKQNNGYYPGGDYRRAKPSFVFYRHKDVTARPSESRGVPAASGG
>WP_250189063.1
MLDKKIAVSVLNSQALTRAKINADNFKKGIDKKLKYGESKCARYVKKALIAGGASVKNSGIESAKDYGPWLLENGFKVVDNATTVRSGGVFTISGQQVGDVVVIQAAPHHVHGHMAMFNGTHWVSDFIQEKGFYPAQIYRDQNIPYALYRYGDNTTSEQNASATQKGKI
>WP_257211042.1
MWDAQKAVQYVNEHAESSSTGYCARYVKNAINAGGDISSWPPIVSAKDYGPALVERGFEVITAPGSFVAGDVVIIQGIKKSDFPVGEIKKDHPHGHMAMFNGQQWVSDCKQNNGYYPGGDYRRAKPSFVFYRHKDVTARPSESRGVPAASGG
>WP_257211291.1
MWDAQKAVQYVNEHAESSSTGYCARYVKNAINAGGDISSWPPIVSAKDYGPALVERGFEVITAPGSFVAGDVVIIQGIKKSDFPVGEIKKDHPHGHMAMFNGQQWVSDCQQNNGYYPGGDYRRAKPSFVFYRHKDVTARPSESRGVPAASGG
>WP_264071304.1
MWDAQKAVQYVNEHAESSSTGYCARYVKNAINAGGDISSWPPIVSAKDYGPALVERGFEVITAPGSFVAGDVVIIQGIKKSDFPVGEIKKDHPHGHMAMFNGQQWVSDCKQNNGYYPGGDYRRAKPSFVFYRHKDVTARPSESRGVPAASGG
>WP_279271360.1
MWDVSKAVEHLNSNAEQGSVGYCARYVKNAISAGGNIEAWSPIVGAKDYGNALLERGFKVISPGGNFISGDVVIIQGVRKADFPAGEIKRDHTYGHMAMFNGQQWVSDFKQNNGYYPSGDYRKAKPTCVFYRHEDVSENGKQGNNATGTK
>WP_023290564.1
MLDKKVAVSVLNTQAQARAKINAENFKNGIDKKLKYGESKCARYVKKALIAGGVSAKNSGIESAKNYGPWLLENNFKIVDSATTVRTGGVFTISGQQAGDVVVIQAAPHHVHGHMAMFNGTHWVSDFVQERGFYPAQIYRDQNIRYTLYRYDDNTTSEQNATATQKGKI
>WP_025368037.1
MLDKNVAVSVLNTQALARAKINAENFKNGIDKKLKYGESKCARYVKKALIAGGASAKNSGIESAKNYGPWLLENNFKVVGGATTVCTGGVFTISGQQVGDVVVIQAAPHHVHGHMAMFNGTHWVSDFVQERGFYPAQIYRDQNIPYTLYRYGDNTTSEQNATATQKGKI
>WP_077258325.1
MLDKNVAVSVLNTQALARAKINAENFKNGIDKKLKYGESKCARYVKKALIAGGASAKNSGIESAKNYGPWLLENNFKVVGGATTVCTGGVFTISGQQVGDVVVIQAAPHHVHGHMAMFNGTHWVSDFVQERGFYPAQIYRDQNIPYTLYRYGDNTTSEQYATATQKGKI
>WP_077260168.1
MLDKNVAVSVLNTQALARAKINAENFKNGIDKKLKYGESKCARYVKKALIAGGASAKNSGIESAKNYGPWLLENNFKVVGGATTVCTGGVFTISGQQVGDVVVIQAAPHHVHGHMAMFNGTHLVSDFVQERGFYPAQIYRDQNIPYTLYRYGDNTTSEQYATATQKGKI
>WP_077268141.1
MLDKNVAVSVLNTQALARAKINAENFKNGIDKKLKYGESKCARYVKKALIAGGASAKNSGIESAKNYGPWLLENNFKVVGGATTVCTGGVCTISGQQVGDVVVIQAAPHHVHGHMAMFNGTHWVSDFVQERGFYPAQIYRDQNIPYTLYRYGDNTTSEQNATATQKGKI
>WP_080823612.1
MLDKNVAVSVLNTQALARAKINAENFKNGIDKKLKYGESKCARYVKKALIAGGASAKNSGIESAKNYGPWLLENNFKVVGGATTVCTGGVFTISGQQVGDIVVIQAAPHHVHGHMAMFNGTHWVSDFVQERGFYPAQIYRDQNIPYTLYRYGDNTTSEQYATATQKGKI
>WP_096812616.1
MLDKNVAVSVLNTQALARAKINAENFKNGIDKKLKYGESKCARYVKKALIAGGASAKNSGIESAKNYGPWLLENNFKVVGGATTVCTGGVFTISGQQVGDIVVIQAAPHHVHGHMAMFNGTHWVSDFVQERGFYPAQIYRDQNIPYTLYRYGDNTTSEQYATATQKGKI
>WP_158414491.1
MLDKNVAVSVLNTQALARAKINAENFKNGIDKKLKYGESKCARYVKKALIAGGASAKNSGIESAKNYGPWLLENNFKVVGGATTVCTGGVFTISGQQVGDVVVIQAAPHHVHGHMAMFNGTHWVSDFVQERGFYPAQIYRDQNIPYTLYRYGDNTTSEQYATATQKGKI
>WP_171992465.1
MLDKNVAVSVLNTQALARAKINAENFKNGIDKKLKYGESKCARYVKKALIAGGASAKNSGIESAKNYGPWLLENNFKVVGGATTVCSGGVFTISGQQVGDVVVIQAAPHHVHGHMAMFNGTHWVSDFVQERGFYPAQIYRDQNIPYTLYRYGDNTTSEQYATATQKGKI
>WP_223168856.1
MLDKNVAVSVLNTQALARAKINAENFKNGIDKKLKYGESKCARYVKKALIAGGASAKNSGIESAKNYGPWLLENNFKVVGGATTVCTGGVFTISGQQVGDVVVIQAAPHHVHGHMAMFNGTHWVSDFVQERGFYPAQIYRDQNIPYTLYRYGDNTTSEQYATATQKGKI
>WP_223175065.1
MLDKNVAVSVLNTQALARAKINAENFKNGIDKKLKYGESKCARYVKKALIAGGASAKNSGIESTKNYGPWLLENNFKVVGGATTVCTGGVFTISGQQVGDVVVIQAAPHHVHGHMAMFNGTHWVSDFVQERGFYPAQIYRDQNIPYTLYRYGDNTTSEQYATATQKGKI
>WP_223355435.1
MLDKNVAVSVLNTQALARAKINAENFKNGIDKKLKYGESKCARYVKKALIAGGASAKNSGIESAKNYGPWLLENNFKVVGGATTVCTGGVFTISGQQVGDVVVIQAAPHHVHGHMAMFNGTHWVSDFVQERGFYPAQIYRDQNIPYTLYRYGDNTTSEQYATATQKGKI
>WP_228703350.1
MLDKNVAVSVLNTQALARAKINAENFKNGIDKKLKYGESKCARYVKKALIAGGASAKNSGIESAKNYGPWLLENNFKVVGGATTVCTGGVFTISGQQVGDVVVIQAAPHHVHGHMAMFNGTHWVSDFVQERGFYPAQIYRDQNIPYTLYRYGDNTTSEQYATATQKGKI
>WP_247148218.1
MLDKKIAVSVLNSQALTRAKINADNFKKGIDKKLKYGESKCARYVKKALIAGGASVKNSGIESAKDYGPWLLENGFKVVDNATTVRSGGVFTISGQQVGDVVVIQAAPHHVHGHMAMFNGTHWVSDFIQEKGFYPAQIYRDQNIPYALYRYGDNTTSEQNASATQKGKI
>WP_250152772.1
MLDKKIAVSVLNSQALTRAKINADNFKKGIDKKLKYGESKCARYVKKALIAGGASVKNSGIESAKDYGPWLLENGFKVVDNATTVRSGGVFTISGQQVGDVVVIQAAPHHVHGHMAMFNGTHWVSDFIQEKGFYPAQIYRDQNIPYALYRYGDNTTSEQNASATQKGKI
>WP_250668089.1
MLDKKIAVSVLNSQALTRAKINADNFKKGIDKKLKYGESKCARYVKKALIAGGASVKNSGIESAKDYGPWLLENGFKVVDNATTVRSGSVFTISGQQVGDVVVIQAAPHHVHGHMAMFNGTHWVSDFIQEKGFYPAQIYRDQNIPYALYRYGDNTTSEQNASATQKGKI
>WP_250692769.1
MLDKKIAVSVLNSQALTRAKINADNFKKGIDKKLKYGESKCARYVKKALIAGGASVKNSGIESAKDYGPWLLENGFKVVDNATTVRSGGVFIISGQQVGDVVVIQAAPHHVHGHMAMFNGTHWVSDFIQEKGFYPAQIYRDQNIPYALYRYGDNTTSEQNASATQKGKI
>WP_250694989.1
MLDKKIAVSVLNSQALTRAKINADNFKKGIDKKLKYGESKCARYVKKALIAGGASVKNSGIESAKDYGPWLLENGFKVVDNATTVRSGGVFTISGQQVGDVVVIQAAPHHVHGHMAMFNGTHWVSDFIQEKGFYPAQIYRDQNIPYALYRYGDNTTSEQNASATQKGKI
>WP_250997097.1
MLDKKIAVSVLNSQALTRAKINADNFKKGIDKKLKYGESKCARYVKKALIAGGASVKNSGIESAKDYGPWLLENGFKVVDNATTVRSGGVFTISGQQVGDVVVIQAAPHHVHGHMAMFNGTHWVSDFIQEKGFYPAQIYRDQNIPYALYRYGDNTTSEQNASANQKGKI
>WP_251005567.1
MLDKKIAVSVLNSQALTRAKINADNFKKGIDKKLKYGESKCARYVKKALIAGGASVKNSGIESAKDYGPWLLENGFKVVDNATTVRSGGVFTISGQQVGDVVVIQAAPHHVHGHMAMFNGTHWVSDFIQEKGFYPAQIYRDQNIPYALYRYGDNTTSEQNASATQKGKI
>WP_251026460.1
MWNNSASVSYINSHVEPRSLGKCAAYVRRAVEAGGVKIKIPPPRIGNSASACDYGPSFEAVGFKPVYSYTGSGSTDTAIIPGQKAGDVVVIQPIDGHPHGHIALFNGTNWVSDFIQLRGFYPGQQYRNIKPAYILYRYTDDTASVSDIDGKKQPI
>WP_251039088.1
MLDKKIAVSVLNSQALTRAKINADNFKKGIDKKLKYGESKCARYVKKALIAGGASVKNSGIESAKDYGPWLLENGFKVVDNVTTVRSGGVFTISGQQVGDVVVIQAAPHHVYGHMAMFNGTHWVSDFIQEKGFYPAQIYRDQNISYALYRYGDNTTSEQNASATQKGKI
>WP_251296917.1
MLDKKIAVSVLNSQALTRAKINADNFKKGIDKKLKYGESKCARYVKKALIAGGASVKNSGIESAKDYGPWLLENGFKVVDNATTVRSGGVFTISGQQVGDVVVIQAAPHHVHGHMAMFNGTHWVSDFIQEKGFYPAQIYRDQNIPYALYRYGDNTTSEQNASANQKGKI
>WP_252370455.1
MLDKKIAVSVLNSQALTRAKINADNFKKGIDKKLKYGESKCARYVKKALIAGGASVKNSGIESAKDYGPWLLENGFKVVDNATTVRSGGVFTISGQQVGDVVVIQAAPHHVHGHMAMFNGTHWVSDFIQEKGFYPAQIYRDQNIPYALYRYGDNTTSEQNASATQKGKI
>WP_252494190.1
MLDKKIAVSVLNSQALTRAKINADNFKKGIDKKLKYGESKCARYVKKALIAGGASVKNSGIESAKDYGPWLLENGFKVVDNATTVRSGGVFTISGQQVGDVVVIQAAPHHVHGHMAMFNGTHWVSDFIQEKGFYPAQIYRDQNIPYALYRYGDNTTSEQNASATQKGKI
>WP_254881533.1
MWNSSASVSYINSHAEPGSLGKCAAYVRRAVEAGGVKIKIPPPRIGNSASACDYGPSLEAAGFKSVYSYTGSGFTDTAIIPGQQAGDIVVIQPVAGHPHGHIALFNGTNWVSDFIQLRGFYPGKKYRDIKPAYILYRFSDDSASDNNVNGKKQHV
>WP_256947848.1
MLDKNVAVSVLNTQALARAKINAENFKNGIDKKLKYGESKCARYVKKALIAGGASAKNSGIESTKNYGPWLLENNFKVVGGATTVCTGGVFTISGQQVGDVVVIQAAPHHVHGHMAMFNGTHWVSDFVQERGFYPAQIYRDQNIPYTLYRYGDNTTSEQYATATQKGKI
>WP_262824874.1
MLDKKIAVSVLNSQALTRAKINADNFKKGIDKKLKYGESKCARYVKKALIAGGASVKNSGIESAKDYGPWLLENGFKVVDNATTVRSGGVFTISGQQVGDVVVIQAAPHHVHGHMAMFNGTHWVSDFIQEKGFYPAQIYRDQNIPYALYRYGDNTTSEQNASATQKGKI
>WP_272716575.1
MLDKKIAVSVLNSQALTRAKINADNFKKGIDKKLKYGESKCARYVKKALIAGGASVKNSGIESAKDYGPWLLENGFKVVDNATTVRSGGVFTISGQQVGDVVVIQAAPHHVHGHMAMFNGTHWVSDFIQEKGFYPAQIYRDQNIPYALYRYGDNTTSEQNASANQKGKI
>WP_114415503.1
MLDKNVAVSVLNTQALARAKINAENFKNGIDKKLKYGESKCARYVKKALIAGGASAKNSGIESAKNYGPWLLENNFKVVGGATTVCTGGVCTISGQQVGDVVVIQAAPHHVHGHMAMFNGTHWVSDFVQERGFYPAQIYRDQNIPYTLYRYGDNTTSEQNATATQKGKI
>WP_118213813.1
MLDKNVAVSVLNTQALARAKINAENFKNGIDKKLKYGESKCARYVKKALIAGGASAKNSGIESAKNYGPWLLENNFKVVGGATTVCTGGVFTISGQQVGDVVVIQAAPHHVHGHMAMFNGTHWVSDFVQERGFYPAQIYRDQNIPYTLYRYGDNTTSEQYATATQKGKI
>WP_165278006.1
MLDKNVAVSVLNTQALARAKINAENFKNGIDKKLKYGESKCARYVKKALIAGGASAKNSGIESAKNYGPWLLENNFKVVGGATTVCTGGVFTISGQQVGDIVVIQAAPHHVHGHMAMFNGTHWVSDFVQERGFYPAQIYRDQNIPYTLYRYGDNTTSEQYATATQKGKI
>WP_167879106.1
MLDKNVAVSVLNTQALARAKINAENFKNGIDKKLKYGESKCARYVKKALIAGGASAKNSGIESAKNYGPWLLENNFKVVGGATTVCTGGVFTISGQQVGDIVVIQAAPHHVHGHMAMFNGTHWVSDFVQERGFYPAQIYRDQNIPYTLYRYGDNTTSEQYATATQKGKI
>WP_181815191.1
MLDKNVAVSVLNTQALARAKINAENFKNGIDKKLKYGESKCARYVKKALIAGGASAKNSGIESAKNYGPWLLENNFKVVGGATTVCTGGVFTISGQQVGDVVVIQAAPHHVHGHMAMFNGTHWVSDFVQERGFYPAQIYRDQNIPYTLYRYGDNTTSEQYATATQKGKI
>WP_181876925.1
MLDKNVAVSVLNTQALARAKINAENFKNGIDKKLKYGESKCARYVKKALIAGGASAKNSGIESAKNYGPWLLENNFKVVGGATTVCTGGVFTISGQQVGDVVVIQAAPHHVHGHMAMFNGTHWVSDFVQERGFYPAQIYRDQNIPYTLYRYGDNTTSEQYATATQKGKI
>WP_181945954.1
MLDKNVAVSVLNTQALARAKINAENFKNGIDKKLKYGESKCARYVKKALIAGGASAKNSGIESAKNYGPWLLENNFKVVGGATTVCTGGVFTISGQQVGDVVVIQAAPHHVHGHMAMFNGTHWVSDFVQERGFYPAQIYRDQNIPYTLYRYGDNTTSEQYATATQKGKI
>WP_227606153.1
MLDKNVAVSVLNTQALARAKINAENFKNGIDKKLKYGESKCARYVKKALIAGGASAKNSGIESTKNYGPWLLENNFKVVGGATTVCTGGVFTISGQQVGDVVVIQAAPHHVHGHMAMFNGTHWVSDFVQERGFYPAQIYRDQNIPYTLYRYGDNTTSEQYATATQKGKI
>WP_228710027.1
MLDKNVAVSVLNTQALARAKINAENFKNGIDKKLKYGESKCARYVKKALIAGGASAKNSGIESTKNYGPWLLENNFKVVGGATTVCTGGVFTISGQQVGDVVVIQAAPHHVHGHMAMFNGTHWVSDFVQERGFYPAQIYRDQNIPYTLYRYGDNTTSEQYATATQKGKI
>WP_244632687.1
MLDKNVAVSVLNTQALARAKINAENFKNGIDKKLKYGESKCARYVKKALIAGGASAKNSGIESTKNYGPWLLENNFKVVGGATTVCTGGVFTISGQQVGDVVVIQAAPHHVHGHMAMFNGTHWVSDFVQERGFYPAQIYRDQNIPYTLYRYGDNTTSEQYATATQKGKI
>WP_258958454.1
MLDKNVAVSVLNTQALARAKINAENFKNGIDKKLKYGESKCARYVKKALIAGGASAKNSGIESAKNYGPWLLENNFKVVGGATTVCTGGVFTISGQQVGDVVVIQAAPHHVHGHMAMFNGTHWVSDFVQERGFYPAQIYRDQNIPYTLYRYGDNTTSEQYATATQKGKI
>WP_258963660.1
MLDKNVAVSVLNTQALARAKINAENFKNGIDKKLKYGESKCARYVKKALIAGGASAKNSGIESAKNYGPWLLENNFKVVGGATTVCTGGVFTISGQQVGDVVVIQAAPHHVHGHMAMFNGTHWVSDFVQERGFYPAQIYRDQNIPYTLYRYGDNTTSEQYATATQKGKI
>WP_259271184.1
MLDKNVAVSVLNTQALARAKINAENFKNGIDKKLKYGESKCARYVKKALIAGGASAKNSGIESAKNYGPWLLENNFKVVGGATTVCTGGVFTISGQQVGDVVVIQAAPHHVHGHMAMFNGTHWVSDFVQERGFYPAQIYRDQNIPYTLYRYGDNTTSEQYATATQKGKI
>WP_259272534.1
MLDKNVAVSVLNTQALARAKINAENFKNGIDKKLKYGESKCARYVKKALIAGGASAKNSGIESAKNYGPWLLENNFKVVGGATTVCTGGVFTISGQQVGDVVVIQAAPHHVHGHMAMFNGTHWVSDFVQERGFYPAQIYRDQNIPYTLYRYGDNTTSEQYATATQKGKI
>WP_259273291.1
MLDKNVAVSVLNAQALARAKINAENFKNGIDKKLKYGESKCARYVKKALIAGGASAKNSGIESTKNYGPWLLENNFKVVGGATTVCTGGVFTISGQQVGDVVVIQAAPHHVHGHMAMFNGTHWVSDFVQERGFYPAQIYRDQNIPYTLYRYGDNTTSEQYATATQKGKI
>WP_260479436.1
MLDKNVAVSVLNTQALARAKINAENFKNGIDKKLKYGESKCARYVKKALIAGGASAKNSGIESAKNYGPWLLENNFKVVGGATTVCTGGVFTISGQQVGDVVVIQAAPHHVHGHMAMFNGTHWVSDFVQERGFYPAQIYRDQNIPYTLYRYGDNTTSEQNATATQKGKI
>WP_159109740.1
MLDKNVAVSVLNTQALARAKINAENFKNGIDKKLKYGESKCARYVKKALIAGGASAKNSGIESAKNYGPWLLENNFKVVGGATTVCTGGVCTISGQQVGDVVVIQAAPHHVHGHMAMFNGTHWVSDFVQERGFYPAQIYRDQNIPYTLYRYGDNTTSEQNATATQKGKI
>WP_159224673.1
MLDKNVAVSVLNTQALARAKINAENFKNGIDKKLKYGESKCARYVKKALIAGGASAKNSGIESAKNYGPWLLENNFKVVGGATTVCTGGVFTISGQQVGDVVVIQAAPHHVHGHMAMFNGTHWVSDFVQERGFYPAQIYRDQNIPYTLYRYGDNTTSEQYATATQKGKI
>WP_173017202.1
MLDKNVAVSVLNTQALARAKINAENFKNGIDKKLKYGESKCARYVKKALIAGGASAKNSGIESAKNYGPWLLENNFKVVGGATTVCTGGVFTISGQQVGDVVVIQAAPHHVHGHMAMFNGTHWVSDFVQERGFYPAQIYRDQNIPYTLYRYGDNTTSEQYATATQKGKI
>WP_185953716.1
MLDKNVAVSVLNTQALARAKINAENFKNGIDKKLKYGESKCARYVKKALIAGGASAKNSGIESAKNYGPWLLENNFKVVGGATTVCTGGVFTISGQQVGDVVVIQAAPHHVHGHMAMFNGTHWVSDFVQERGFYPAQIYRDQNIPYTLYRYGDNTTSEQYATATQKGKI
>WP_226957122.1
MLDKNVAVSVLNTQALARAKINAENFKNGIDKKLKYGESKCARYVKKALIAGGASAKNSGIESAKNYGPWLLENNFKVVGGATTVCTGGVFTISGQQVGDVVVIQAAPHHVHGHMAMFNGTHWVSDFVQERGFYPAQIYRDQNIPYTLYRYGDNTTSEQYATATQKGKI
>WP_227648496.1
MLDKNVAVSVLNTQALARAKINAENFKNGIDKKLKYGESKCARYVKKALIAGGASAKNSGIESTKNYGPWLLENNFKVVGGATTVCTGGVFTISGQQVGDVVVIQAAPHHVHGHMAMFNGTHWVSDFVQERGFYPAQIYRDQNIPYTLYRYGDNTTSEQYATATQKGKI
>WP_227662449.1
MLDKNVAVSVLNTQALARAKINAENFKNGIDKKLKYGESKCARYVKKALIAGGASAKNSGIESAKNYGPWLLENNFKVVGGATTVCTGGVFTISGQQVGDVVVIQAAPHHVHGHMAMFNGTHWVSDFVQERGFYPAQIYRDQNIPYTLYRYGDNTTSEQYATATQKGKI
>WP_228716758.1
MLDKNVAVSVLNTQALARAKINAENFKNGIDKKLKYGESKCARYVKKALIAGGASAKNSGIESAKNYGPWLLENNFKVVGGATTVCTGGVFTISGQQVGDVVVIQAAPHHVHGHMAMFNGTHWVSDFVQERGFYPAQIYRDQNIPYTLYRYGDNTTSEQYATATQKGKI
>WP_242033410.1
MLDKNVAVSVLNTQALARAKINAENFKNGIDKKLKYGESKCARYVKKALIAGGASAKNSGIESAKNYGPWLLENNFKVVGGATTVRTGGVFTISGQQVGDVVVIQAAPHHVHGHMAMFNGTHWVSDFVQERGFYPAQIYRDQNIPYTLYRYGDNTTSEQYATATQKGKI
>WP_225002553.1
MLDKNVAVSVLNTQALARAKINAENFKNGIDKKLKYGESKCARYVKKALIAGGASAKNSGIESAKNYGPWLLENNFKVVGGATTVCTGGVFTISGQQVGDVVVIQAAPHHVHGHMAMFNGTHWVSDFVQERGFYPAQIYRDQNIPYTLYRYGDNTTSEQYATATQKGKI
>WP_247184888.1
MLDKNVAVSVLNTQALARAKINAENFKNGIDKKLKYGESKCARYVKKALIAGGASAKNSGIESAKNYGPWLLENNFKVVGGATTVCSGGVFTISGQQVGDVVVIQAAPHHVHGHMAMFNGTHWVSDFVQERGFYPAQIYRDQNIPYTLYRYGDNTTSEQYATATQKGKI
>WP_255201848.1
MLDKNVAVSVLNTQALARAKNNAENFKNGIDKKLKYGESKCARYVKKALIAGGASAKNSGIESTKNYGPWLLENNFKVVGGATTVCTGGVFTISGQQVGDVVVIPAAPHHVHGHMAMFNGTHWVSDFVQERGFYPAQIYRDQNIPYTLYRYGDNTTSEQYATATQKGKI
>WP_255984151.1
MLDKNVAVSVLNTQALARAKINAENFKNGIDKKLKYGESKCARYVKKALIAGGASAKNSGIESAKNYGPWLLENNFKVVGGATTVCTGGVFTNSGQQVGDVVVIQAAPHHVHGHMAMFNGTHWVSDFVQERGFYPAQIYRDQNIPYTLYRYGDNTTSEQYATATQKGKI
>WP_256799584.1
MLDKNVAVSVLNTQALARAKINAENFKNGIDKKLKYGESKCARYVKKALIAGGASAKNSGIESAKNYGPWLLENNFKVVGGATTVCTGGVFTISGQQVGDVVVIQAAPHHVHGHMAMFNGTHWVSDFVQERGFYPAQIYRDQNIPYTLYRYGDNTTSEQYATATQKGKI
>WP_074561683.1
MINMDITIKKINQNAIEIQKSFAFGKGECAKYVKLALIHGGASIENSAIRSAKDYGPWLIENGFTPVSGAQAQKEGINYSILGQQKGDVVIIERLKTPKNARSIHGHMAMFDGNYWVSDYIQQRGFYPNQEYRDEGTPFVLYRYAGNQSAKKEEQRNSAQLI
>WP_081086222.1
MSFDIAMNLILPPRDGKKPHITAPFGEKRASGPHKGVDFNYIGGQTGINMQHPAAFSPIDGKVSYSGGSFGTVKILDNKGFSHEILHLLSQDVTEGEPVKAGVTQIGRMGGRGPQKENQYAMHIHYQIKDSSGKIVNPQEWWVNKNAASSKVIDIIPPTSPCL
>WP_124724933.1
MINMDITIKKINQNAIEIQKSFAFGKGECAKYVKLALIHGGASIENSAIRSAKDYGPWLIENGFTPVSGAQAQKEGINYSILGQQKGDVVIIERLKTPKNARSIHGHMAMFDGKYWVSDYIQQRGFYPNQEYRDEGTPFVLYRYAGNQPAKKEEQRNSAQLI
>WP_148242104.1
MFNQTTALSTLKSNAAAIAAVNKKNFDSGKDKNLKYGMSRCAHYVKVALISGGLSAKNSGIHSAKDYGPWLVENNFKPVEGVTTVISGGVYSISGQQAGDVAIIQAVGKHIDGHMTMFDGTKWVSDFVQDRGFYPGPEYRENSVAYKLYRYAGATTETKSTASTKGKI
>WP_196714072.1
MWNIETAVTHLNNKAKSGSISRCATFVREAIEAGGIKIRIPAPRSGLLASACDYGPSLVEQGFKPIENAELVISDGIYSISGQTVGDVVVIERIPGKHEDGHIAMYNGQSWVSDFKQAYGIYPGKAYRTAKTPFVLYRYTGNQPEEEKKDEKTGAKLI
>WP_206092970.1
MRILCKKKALIHGGASIKNSGINSAKDYGSWLIENGFTPVPGAEAQKEGISYSVLGQQKCDVVIIERLKNPKNARSIHGHMAMFDGKHWVSDFVQQRGFYPNQEYRDESTPFVLYRYAGNQPADEKKEEKTGAKLI
>WP_210831367.1
MINMDVTIKKINQNAIEIQKSFAFGKGECAKYVKLALIHGGASIENSAIRSAKDYGPWLIENGFTPVPGAQAQKEGISYSILGQQKGDVVIIERLKKPNKPESIHGHIALFDGKHWVSDFVQQRGFYPNQEYRDESTPFILYRYAGNQPEEEKKDEKTGAKLI
>WP_210849253.1
MINMDITIKKINQNAIEIQKSFAFGKGECAKYVKLALIHGGASIENSAIRSAKDYGPWLIENGFTPVSGAQAQKEGINYSILGQQKGDVVIIERLKTPKNARSIHGHMAMFDGNYWVSDYIQQRGFYPNQEYRDEGTPFVLYRYAGNQSAKKEEQRNSAQLI
>WP_226693117.1
MINMDVTIKKINQNAIEIQKSFAFGKGECAKYVKLALIHGGASIENSAIRSAKDYGPWLIENGFTPVPGAQAQKEGISYSILGQQKGDVVIIERLKKPNKPESIHGHIALFDGKHWVSDFVQQRGFYPNQEYRDESTPFILYRYAGNQPADEKKEEKSGAKLI
>WP_263756936.1
MLDKNVAVSVLNTQALARAKINAENFKNGIDKKLKYGESKCARYVKKALIAGGASAKNSGIESAKNYGPWLLENNFKVVGGATTVCTGGVFTISGQQVGDVVVIQAAPHHVHGHMAMFNGTHWVSDFVQERGVYPAQIYRDQNIPYTLYRYGDNTTSEQYATATQKGKI
>WP_273849661.1
MINMDITIKKINQNAIEIQKSFAFGKGECAKYVKLALIHGGASIENSAIRSAKDYGPWLIENGFTPVSGAQVQKEGINYSILGQKKGDVVIIERLKTPKNARSIHGHMAMFDGKYWVSDYIQQRGFYPNQEYRDEGTPFVLYRYAGNQSAKKEEQRNSAQLI
>WP_273849664.1
MWDVETAVTYLNNKAKSGSINRCATFVREAIEAGGIKIRIPAPRSGLLASACDYGPSLVEQGFKPIENAKLIISAGIYSVSGQTIGDIVVIERIPGKHDDGHIAMYNGQSWVSDFKQAYGIYPGKAYRAAKTPFVLYRYAGNQPAKKEEQRNSAQLI
>WP_273849665.1
MREAIEAGGIKIRIPAPRSGLLASACDYGPSLVEQGFKPIENAKLIISAGIYSVSGQTIGDIVVIERIPGKHDDGHIAMYNGQSWVSDFKQAYGIYPGKAYRAAKTPFVLYRYAGNQSAKKEEQRNSAQLI
>WP_277458298.1
MLDKNVAVSVLNTQALARAKINAENFKNGIDKKLKYGESKCARYVKKALIAGGASAKNSGIESAKNYGPWLLENNFKVVGGATTVCTGGVFTISGQQVGDVVVIQAAPHHVHGHMAMFNGTHWVSDFVQERGFYPAQIYRDQNIPYTLYRYGDNTTSEQNATATQKGKI
>WP_279279382.1
MLDKNVAVSVLNTQALARAKINAENFKNGIDKKLKYGESKCARYVKKALIAGGASAKNSGIESAKNYGPWLLENNFKVVGGATTVCTGGVFTISGQQVGDVVVIQAAPHHVHGHMAMFNGTHWVSDFVQERGFYPAQIYRDQNIPYTLYRYGDNTTSEQYATATQKGKI
>WP_282812471.1
MLDKNVAVSVLNTQALARAKINAENFKNGIDKKLKYGESKCARYVKKALIAGGASAKNSGIESAKNYGPWLLENNFKVVGSATTVCTGGVFTISGQQVGDVVVIQAAPHHVHGHMAMFNGTHWVSDFVQERGFYPAQIYLDQNIPYTLYRYGDNTTSEQYATATQKGKI
>WP_285284340.1
MLDKNVAVSVLNTQALARAKINAENFKNGIDKKLKYGESKCARYVKKALIAGGASAKNSGIESAKNYGPWLLENNFKVVGGATTVCTGGVCTISGQQVGDVVVIQAAPHHVHGHMAMFNGTHWVSDFVQERGFYPAQIYRDQNIPYTLYRYGDNTTSEQNATATQKGKI
>WP_285813891.1
MLDKNVAVSVLNTQALARAKINAENFKNGIDKKLKYGESKCARYVKKALIAGGASAKNSGIESAKNYGPWLLENNFKVVGGATTVCTGGVFTISGQQVGDVVVIQAAPHHVHGHMAMFNGTHWVSDFVQERGVYPAQIYRDQNIPYTLYRYGDNTTSEQYATATQKGKI
>WP_286439714.1
MINMDITIKKINQNAIEIQKSFAFGKGECAKYVKLALIHGGASIENSAIRSAKDYGPWLIENGFTPVSGTQAQKEGINYSILGQQKGDVVIIERLKTPKNARSIHGHMAMFDGNYWVSDYIQQRGFYPNQEYRDEGTPFVLYRYAGNQSAKKEEQRNSAQLI
>WP_305230700.1
MLDKNVAVSVLNTQALARAKINAENFKNGIDKKLKYGESKCARYVKKALIAGGASAKNSGIESAKNYGPWLLENNFKVVGGATTVCTGGVFTISGQQVGDVVVIQAAPHHVHGHMAMFNGTHWVSDFVQERGFYPAQIYRDQNIPYTLYRYGDNTTSEQYATATQKGKI
>WP_080771418.1
MPAFNPGASFSLTSRFSSARSLMGVTRPHKGIDFRAISGTAIPAAGNGKVVLKKFNRGGYGHYVILEHRNKDGEFIHTLYAHMKESSRLNVGDRIAKGSTVGFVGSTGRSTGPHLHFEVHRHRKSGQPLANPREEVDPLAFDVSGLQYPDEVHSDTASNIVKNEITGASCL
>WP_081934688.1
MPAFNPGTSFSLTSRFSSARSLMGVTRPHKGVDFRAISGTAIPAAGNGKVVLKKFNRGGYGHYVILEHRNQDGEFIHTLYAHMKDSSRLNVGDRVAKGSTVGFVGSTGRSTGPHLHFEVHRHRKPGQSLATPREEVDPLAFDVSGLQYPDEVHSGTVSTIVKNEIAGASCL
>WP_082035413.1
MSFDIAMNLILPPRDGKKPHITAPFGEKRASGPHKGVDFNYIGGQTGVNMQHPAAFSPVDGTISYSGGLFGTVKILDNKGFSHEILHLQSQNVKEGESVKAGITPIGRMGGRGPQKENQYAMHIHYQIKDSSGKIVNPQEWWANKGATSNSNPIDVKPIASPCL
>WP_103827142.1
MSFDIAMNFILPPCGGKKAHITAPFGEKRVSGPHKGVDFNYIGGQSGINMEHPAAFSPVDGKVIFSGGSFGTVKILDKKGFSHEILHLFSQNVKEGESVKAGVTQIGKMGGRGPQKIDQYAMHIHYQIKDSSGKIVNPQEWWANKDATSNSNPIDVKPIASPCL
>WP_124928682.1
MPAFNPGTSFSLTSRFSSARSLMGVTRPHKGVDFRAISGTAIPAAGNGKVVLKKFNRGGYGHYVILEHRNKDGEFIHTLYAHMKESSRLNVGDRIAKGSTVGFVGSTGRSTGPHLHFEVHRHRKSGQPLANPREEVDPLAFDVSGLQYPDEVHSDTASNIVKNEITGASCL
>WP_130632555.1
MSFDIAMNLILPPRDGKKPHITAPFGEKRASGPHKGVDFNYIGGQTGINMQHPAAFSPIDGKVSYSGGSFGTVKILDNKGFSHEILHLQSQDVTEGEPVKAGITQIGRMGGRGPQKENQYAMHIHYQIKDSSGKIVNPQEWWVNKNAASSKVIDIIPPTSPCL
>WP_139410255.1
MSFDIAMNLILPPRDGKKPHITAPFGEKRASGPHKGVDFNYIGGQTGVNMQHPAAFSPVDGTISYSGGLFGTVKILDNKGFSHEILHLQSQNVKEGESVKAGITPIGRMGGRGPQKENQYAMHIHYQIKDSSGKIVNPQEWWANKDATSNSNPIDVKPIASPCL
>WP_139436752.1
MPAFNPGTSFSLTSRFSSARSLMGVTRPHKGVDFRAISGTAIPAAGNGKVVLKKFNRGGYGHYVILEHRNKDGEFIHTLYAHMKESSRLNVGDRIAKGSTVGFVGSTGRSTGPHLHFEVHRHRKSGQPLANPREEVDPLAFDVSGLQYPDEVHSDTASNIVKNEITGASCL
>WP_139743517.1
MPAFNPGTSFSLTSRFSSARSLMGVTRPHKGVDFRAISGTAIPAAGNGKVVLKKFNRGGYGHYVILEHRNKDGEFIHTLYAHMKESSRLNVGDRIAKGSTVGFVGSTGRSTGPHLHFEVHRHRKSGQPLANPREEVDPLAFDVSGLQYPDEVHSDTASNIVKNEITGASCL
>WP_139748091.1
MPAFNPGTSFSLTSRFSSARSLMGVTRPHKGVDFRAISGTAIPAAGNGKVVLKKFNRGGYGHYVILEHRNKDGEFIHTLYAHMKESSRLNVGDRIAKGSTVGFVGSTGRSTGPHLHFEVHRNRKSGQPLANPREEVDPLAFDVSGLQYPDEVHSDTASNIVKNEITGASCL
>WP_201354163.1
MSFDIAMNLILPPRDGKKPHITAPFGEKRASGPHKGVDFNYIGGQTGINMQHPAAFSPIDGKVSYSGGSFGTVKILDNKGFSHEILHLLSQDVTEGEPVKAGVTQIGRMGGRGPQKENQYAMHIHYQIKDSSGKIVNPQEWWVNKNAASGKVIDIIPPTSPCL
>WP_201965402.1
MPAFNPGTSFSLTSRFSSARSLMGVTRPHKGVDFRAISGTAIPAAGNGKVVLKKFNRGGYGHYVILEHRNKDGEFIHTLYAHMKEPSRLNVGDRVAKGSTIGFVGSTGRSTGPHLHFEVHRHRKSGQPLANPREEVDPLAFDVSGLQYPDEVHSGTVSTIVKNEITGASCL
>WP_202002492.1
MSFDIAMNFILPPCGGKKAHITAPFGEKRVSGPHKGVDFNYIGGQSGINMEHPAAFSPVDGKVIFSGGSFGTVKILDKKGFSHEILHLFSQNVKEGESVKAGVTQIGKMGGRGPQKIDQYAMHIHYQIKDSSGKIVNPQEWWANKNATSNSNPIDVKPIASPCL
>WP_211067353.1
MSFDIAMNLILPPRDGKKPHITAPFGEKRASGPHKGVDFNYIGGQTGINMQHPAAFSPIDGKVSYSGGSFGTVKILDNKGFSHEILHLLSQDVTEGEPVKAGVTQIGRMGGRGPQKENQYAMHIHYQIKDSSGKIVNPQEWWVNKNAASGKVIDIIPPTSPCL
>WP_219271186.1
MPAFNPGTSFSLTSRFSSARSLMGVTRPHKGVDFRAISGTAIPAAGNGKVVLKKFNRGGYGHYVILEHRNKDGEFIHTLYAHMKEPSRLNVGDRVAKGSTIGFVGSTGRSTGPHLHFEVHRHRKSGQPLANPREEVDPLAFDVSGLQYPDEVHSGTVSTIVKNEITGASCL
>WP_219295863.1
MPAFNPGASFSLTSRFSSARSLMGVTRPHKGIDFRAISGTAIPAAGNGKVVLKKFNRGGYGHYVILEHRNKDGEFIHTLYAHMKESSRLNVGDRIAKGSTVGFVGSTGRSTGPHLHFEVHRHRKSGQPLANPREEVDPLAFDVSGLQYPDEVHSDTASNIVKNEITGASCL
>WP_236351591.1
MPAFNPGTSFSLTSRFSSARSLMGVTRPHKGVDFRAISGTAIPAAGNGKVVLKKFNRGGYGHYVILEHRNKDGEFIHTLYAHMKESSRLNVGDRIAKGSTVGFVGSTGRSTGPHLHFEVHRHRKSGQPLANPREEVDPLAFDVSGLQYPDEVHSDTASNIVKNEITGASCL
>WP_236399960.1
MPAFNPGTSFSLTSRFSSARSLMGVTRPHKGVDFRAISGTAIPAAGNGKVVLKKFNRGGYGHYVILEHRNKDGEFIHTLYAHMKESSRLNVGDRIAKGSTIGFVGSTGRSTGPHLHFEVHRHRKSGQPLANPREEVDPLEFDVSGLQYPDEVHSDTASNIVKNEITGASCL
>WP_241416291.1
MSFDIAMNLILPPRDGKKPHITAPFGEKRASGPHKGVDFNYIGGQTGINMQHPAAFSPIDGKVSYSGGSFGTVKILDNKGFSHEILHLQSQDVTEGEPVKAGVTQIGRMGGRGPQKENQYAMHIHYQIKDSSGKIVNPQEWWVNKNAASSKVIDIIPPTSPCL
>WP_259232222.1
MSFDIAMNLILPPRDGKKPHITAPFGEKRASGPHKGVDFNYIGGQTGINMQHPAAFSPIDGKVSYSGGSFGTVKILDNKGFSHEILHLLSQDVTEGEPVKAGVTQIGRMGGRGPQKENQYAMHIHYQIKDSSGKIVNPQEWWVNKNAAISKVIDIIPPTSPCL
>WP_265061384.1
MILEHRNKDGEFIHTLYAHMKESSRLNVGDRIEKGSTVGFVGSTGRSTGPHLHFEVHRHRKSGQPLANPREEVDPLAFDVSGLQYPDEVHSDTASNIVKNEITGASCL
>WP_265759984.1
MPAFNPGTSFSLTSRFSSARSLMGVTRPHKGVDFRAISGTAIPAAGNGKVVLKKFNRGGYGHYVILEHRNKDGEFIHTLYAHMKESSRLNVGDRIAKGSTVGFVGSTGRSTGPHLHFEVHRHRKSGQPLANPREEVDPLAFDVSGLQYPDEVHSDTASNIVKNEITGASCL
>WP_265775455.1
MPAFNPGTSFSLTSRFSSARSLMGVTRPHKGVDFRAISGTAIPAAGNGKVVLKKFNRGGYGHYVILEHRNKDGEFIHTLYAHMKESSRLNVGDRIAKGSTVGFVGSTGRSTGPHLHFEVHRHRKSGLPLANPREEVDPLAFDVSGLQYPDEVHSDTASNIVKNEITGASCL
>WP_302247730.1
MSFDIAMNLILPPRDGKKPHITAPFGEKRASGPHKGVDFNYIGGQTGVNMQHPAAFSPVDGTISYSGGLFGTVKILDNKGFSHEILHLQSQNVKEGESVKAGITPIGRMGGRGPQKENQYAMHIHYQIKDSSGKIVNPQEWWANKDATSNSNPIDVKPIASPCL
>WP_004392182.1
MWNNGASVNYINSHVEPNSIGKCAAYVRRAVEAGGVTIRIPPPRIGNSASACDYGPSFELVGFKPVYVHTGTGPTDTAIISGQQTGDVVVIQPIAGHPHGHIALFNGTNWVSDFVQLRGFYPGPQYRNVKPAYTLYRYTDNADTNSKSTEKKKTI
>WP_004882990.1
MSFAEVMLRVLPPVNGIQPHITGHYGEQRASGPHGGTDFNYVGGQSGINLQNPKVYAPIAGTVTFVGGSYGSIKIKDADGNSHEILHTSSHTVAVGATVAAGDEIGAMGGRGPGGAAAYARHVHYQMKGPTGALISPEVWWSERSAAGGSPAPSEQVGSSA
>WP_049613038.1
MWNSGASVSYINSHVEPNSLGKCAAYVRRAVEAGGVTIRIPPPRIGNSASACDYGPSFELVGFKSIYAHTGTGPTDTAIIPGQQTGDVVVIQPIAGHPHGHIALFNGTHWVSDFVQLRGFYPGPQYRNVKPAYALYRYTDNADTNSKSTDKKKTI
>WP_050143533.1
MWNSGASVSYINSHVEPNSLGKCAEYVRRAVEAGGVTIRIPPPRIGNSASACDYGPSFELVGFKSIYAHTGTGPTDTAIIPGQQMGDVVVIQPIAGHPHGHIALFNGTNWVSDFVQLRGFYPGPQYRNVKPAYALYRYTDNADTNSKSTDKKKTI
>WP_050535537.1
MWHVSKAVQYLNDNAKPSSEGYCARYVKRAISAGGDISTWPSIVSAKNYGSALIERGFRVVDVNSGYIAGDVVVIQGIRKSDFPVGEIRKDHPHGHMAMFNGQQWVSDFKQNNGYYPGGDYRKAKPAYVFYRHKDVVGEQPTENKTSANSS
>WP_050536152.1
MWNSGASVSYINSHVEPNSLGKCAEYVRRAVEAGGVTIRIPPPRIGNSASACDYGPSFELVGFKSIYAHTGTGPTDTAIIPGQQMGDVVVIQPIAGHPHGHIALFNGTNWVSDFVQLRGFYPGPQYRNVKPAYALYRYTDNADTNSKSTDKKKTI
>WP_069143508.1
MSFAEVMLRVLPPVNGVQPHITGHYGEQRASGPHGGTDFNYVGGQSGINLQNPKVYAPIAGTVTFVGGSYGSIKIKDADGNSHEILHTSSHTVAVGATVAAGDEIGAMGGRGPGGAAAYARHVHYQMKGPTGALISPEVWWSERSAAGGSPAPSEQVGSSA
>WP_080984016.1
MWNNGASVNYINSHVEPNSIGKCAAYVRRAVEAGGVTIRIPPPRIGNSASACDYGPSLELVGFKPVYVHTGTGPTDTAIIPGQQAGDVVVIQPIAGHPHGHIALFNGISWVSDFVQLRGFYPGPQYRNVKPAYTLYRYTDNADTNSKSTEKKKTI
>WP_096767346.1
MSTGLLEQRANYPHTGYEYGYGSVGNTDADGDGRKEIDCSHLLTKMLTGAGYTIPYKTTRELASDTTHYDFIALNDVQEGDIALWTTKGHTGVVEKMDATRTKGEFFGSQTSTGPKSAKFGAGAYWPMPDKYLRPKSQYRSGAQPAPAPAPAEIVAASGTW
>WP_105551960.1
MWNKESAIAALNSNANATSQSKCAKYVRLAIKAGGLNIVPPPVRPGLTFPAAADYGSSLEETEQFNCIYEYSGNGATLADVYNIPGQQAGDVVVIAPIPNHPYGHMAMFNGQKWVSDFIQPRGFYPGRAYESLKPAFKLYRFESNKGSCEAAN
>WP_122411420.1
MSFAEVMLRVLPPVNGVQPHITGHYGEQRASGPHGGTDFNYVGGQSGINLQNPKVYAPIAGTVTFVGGSYGSIKIKDADGNSHEILHTSSHTVAVGATVAAGDEIGAMGGRGPGGAAAYARHVHYQMKGPTGALISPEVWWSERSAAGGSPAPSEQVGSSA
>WP_122424038.1
MSTGLLEQRANYPHTGYEYGYGSVGNTDADGDGRKEIDCSHLLTKMLTGAGYTIPYKTTRELASDTTHYDFIALNDVQEGDIALWTTKGHTGVVEKMDATRTKGEFFGSQTSTGPKSAKFGAGAYWPMPDKYLRPKAQYRSGAQPAPAPAPAEIVAASGTW
>WP_122434082.1
MSTGLLEQRANYPHTGYEYGYGSVGNTDADGDGRKEIDCSHLLTKMLTGAGYTIPYKTTRELASDTTHYDFIALNDVQEGDIALWTTKGHTGVVEKMDATRTKGEFFGSQTSTGPKSAKFGAGAYWPMPDKYLRPKSQYRSGAQPAPAPAPAEIVAASGTW
>WP_122448228.1
MSTGLLEQRANYPHTGYEYGYGSTGNSDADGNGRKEIDCSHLLTKMLTGAGYTIPYKTTRELASDTTHYDFIALNDVQEGDIALWTTRGHTGVVEKMEATRTKGEFFGSQTSTGPKSAKFGAGAYWPMPDKYLRPKAQYRSGAQPAPAPAETVAAGGTW
>WP_122448538.1
MSFAEVMLRVLPPLNGIQPHITGHYGEQRASGPHGGTDFNYIGGQSGINLQYPKVYAPIAGSVTFVGGSYGSIKIKDADGNSHEILHTSSHTVAVGATVAAGDEIGAMGGKGPGGATQYPRHVHYQMKGPTGSLISPEVWWSERSTAGDSAPASEQVASSA
>WP_122490636.1
MSTGLLEQRANYPHTGYEYGYGSVGNTDADGDGRKEIDCSHLLTKMLTGAGYTIPYKTTRELASDTTHYDFIALNDVQEGDIALWTTKGHTGVVEKMDATRTKGEFFGSQTSTGPKSAKFGAGAYWPMPDKYLRPKAQYRSGAQPAPAPAPAEIVAASGTW
>WP_122532234.1
MSTGLLEQRANYPHTGYEYGYGSVGNTDADGDGRKEIDCSHLLTKMLTGAGYTIPYKTTRELASDTTHYDFIALNDVQEGDIALWTTKGHTGVVEKMDATRTKGEFFGSQTSTGPKSAKFGAGAYWPMPDKYLRPKAQYRSGAQPAPAPAPAEIVAASGTW
>WP_122550037.1
MELYNPGAAFHYTSEWNPTRTHPVTGQVRPHRGEDWGAPAGTSIPAAGAGKVVYKGTMNGYGNLVVLEHANGTEIVHTLYAHMSAPSPLALGASVAKGATVGPCGNTGIGTGAHLHFEVLRNGTKGQPNLALGHATVNPRGFDISNLTHPDGVSPAAPAPTPAEAVAAGGAW
>WP_122569704.1
MTEPLDLAANYTGGDYVYKMGGNGSTVVNGKKQIDCSHMVNLLLTGAGYSIPYEDTRVMENSTYYTTVLPQDVKRGDIALWINATPNGPGAPLFHTGIVQEFNAANLSGYIFGAQTSTGPARARFGPKPPSFFWPVATKFLRAKEEFRTGAADTAPVAPAATPAPAGPAPL
>WP_122581187.1
MSFAEVMLRVLPPVNGVQPHITGHYGEQRASGPHGGTDFNYVGGQSGINLQNPKVYAPIAGTVTFVGGSYGSIKIKDADGNSHEILHTSSHTVAVGATVAAGDEIGAMGGRGPGGAAAYARHVHYQMKGPTGALISPEVWWSERSAAGGSPAPSEQVGSSA
>WP_122586777.1
MSFAEVMLRVLPPVNGVQPHITGHYGEQRASGPHGGTDFNYVGGQSGINLQNPKVYAPIAGTVTFVGGSYGSIKIKDADGNSHEILHTSSHTVAVGATVAAGDEIGAMGGRGPGGAAAYARHVHYQMKGPTGALISPEVWWSERSAAGGSPAPSEQVGSSA
>WP_122770089.1
MTEPLDLAANYTGGDYVYKMGGNGSTVVNGKKQIDCSHMVNLLLTGAGYSIPYEDTRVMENSTYYTTVLPQDVKRGDIALWINATPNGPGAPLFHTGIVQEFNAANLSGYIFGAQTSTGPARARFGPKPPSFFWPVATKFLRAKEEFRTGAADAAPVAPAATPAPAGPAPL
>WP_133061391.1
MKPVTSNNGGEMINIEKAIATLNKNAEILARKYKYGNGQCAKYVKAALIAGGASSVGSDINAAKDYGAWLESIGFEADKSATTINTGGVYSVSAQRTGDVVVIQNAPGHQYGHMTMFNGTSWVSDYVQDKGFYPAQVYRDQNTKYVLYHYKNSGSENTQENSSQKSII
>WP_142969239.1
MKPVTSNNGGEMINIEKAIATLNKNAEILARKYKYGNGQCAKYVKAALIAGGASSVGSDINAAKDYGAWLESIGFEADKSATTINTGGVYSVSAQRTGDVVVIQNAPGHQYGHMTMFNGTSWVSDYVQDKGFYPAQVYRNQNTKYVLYHYKNSGSENTQENSSQKSII
>WP_145560375.1
MWNSGASVSYINSHVEPNSLGKCAEYVRRAVEAGGVTIRIPPPRIGNSASACDYGPSFELVGFKSIYAHTGTGPTDTAIIPGQQMGDVVVIQPIAGHPHGHIALFNGTNWVSDFVQLRGFYPGPQYRNVKPAYALYRYTDNADTNSKSTDKKKTI
>WP_161575533.1
MWNKESAIAALNSNANATSQSKCAKYVRLAIKAGGINIVPPPVRPGLTFPAAADYGSSLEETEQVNCIYEYSGNGATLADVYNIPGQQAGDVVVIAPIPNHPYGHMAMFNGQKWVSDFIQPRGFYPGRAYESLKPAFKLYRFESNKGSCEAAN
>WP_161593582.1
MWNKESAIAALNSNANATSQSKCAKYVRLAIKAGGLNIVPPPVRPGLTFPAAADYGSSLEETEQFNCIYEYSGNGATLADVYNIPGQQAGDVVVIAPIPNHPYGHMAMFNGQKWVSDFIQPRGFYPGRAYESLKPAFKLYRFESNKGSCEAAN
>WP_162868287.1
MELYNPGAAFHYTSEWNPTRTHPVTGQVRPHRGEDWGAPAGTSIPAAGAGKVVYKGTMNGYGNLVVLEHANGTEIVHTLYAHMSAPSPLALGASVAKGATVGPCGNTGIGTGAHLHFEVLRNGTKGQPNLALGHATVNPRGFDISNLTHPDGVSPAAPAPAPAEAVAAGGAW
>WP_162876847.1
MELYNPGAAFHYTSEWNPTRTHPVTGQVRPHRGEDWGAPAGTSIPAAGAGKVVYKGTMNGYGNLVVLEHANGTEIVHTLYAHMSAPSPLALGASVAKGATVGPCGNTGIGTGAHLHFEVLRNGTKGQPNLALGHATVNPRGFDISNLTHPDGVSPAAPAPAPAEAVAAGGAW
>WP_163001086.1
MELYNPGAAFHYTSEWNPTRTHPVTGQVRPHRGEDWGAPAGTSIPAAGAGKVVYKGTMNGYGNLVVLEHANGTEIVHTLYAHMSAPSPLALGASVAKGATVGPCGNTGIGTGAHLHFEVLRNGTKGQPNLALGHATVNPRGFDISNLTHPDGVSPAAPAPAPAEAVAAGGAW
>WP_163004528.1
MELYNPGAAFHYTSEWNPTRTHPVTGQVRPHRGEDWGAPAGTSIPAAGAGKVVYKGTMNGYGNLVVLEHANGTEIVHTLYAHMSAPSPLALGASVAKGATVGPCGNTGIGTGAHLHFEVLRNGTKGQPNLALGHATVNPRGFDISNLTHPDGVSPAAPAPAPAEAVAAGGAW
>WP_163005740.1
MELYNPGAAFHYTSEWNPTRTHPVTGQVRPHRGEDWGAPAGTSIPAAGAGKVVYKGTMNGYGNLVVLEHANGTEIVHTLYAHMSAPSPLALGASVAKGATVGPCGNTGIGTGAHLHFEVLRNGTKGQPNLALGHATVNPRGFDISNLTHPDGVSPAAPAPAPAEAVAAGGAW
>WP_163005852.1
MELYNPGAAFHYTSEWNPTRTHPVTGQVRPHRGEDWGAPAGTSIPAAGAGKVVYKGTMNGYGNLVVLEHANGTEIVHTLYAHMSAPSPLALGASVAKGATVGPCGNTGIGTGAHLHFEVLRNGTKGQPNLALGHATVNPRGFDISNLTHPDGVSPAAPAPAPAEAVAAGGAW
>WP_165770550.1
MWNKESAIAALNSNANATSQSKCAKYVRLAIKAGGLNIVPPPVRPGLTFPAAADYGSSLEETEQFNCIYEYSGNGATLADVYNIPGQQAGDVVVIAPIPNHPYGHMAMFNGQKWVSDFIQPRGFYPGRAYESLKPAFKLYRFESNKGSCEAAN
>WP_167312039.1
MWNSGASVSYINSHVEPNSLGKCAAYVRRAVEAGGVTIRIPPPRIGNSASACDYGPSFELVGFKSIYAHTGTGPTDTAIIPGQQTGDVVVIQPIVGHPHGHIALFNGTNWVSDFVQLRGFYPGPQYRNVKPAYTLYRYTDNADTNSKSTDKKKTI
>WP_171966351.1
MWNKESAIAALNSNANATSQSKCAKYVRLAIKAGGVNIVPPPVRPGLTFPAAADYGSSLEETEQVNCIYEYSGNGATLADVYNIPGQQAGDVVVIAPIPNHPYGHMAMFNGQKWVSDFIQPRGFYPGRAYESLKPAFKLYRFESNKGSCEAAN
>WP_176166806.1
MWDVNKAIEHLNRHAEQESVGYCARYVKNAISAGGDISPWPSIQGAKDYGDALLHRGFQVISLESGFISGDVVIIQGIRKADFPAGEITRDHPYGHMAMFNGQQWVSDFKQNNGYYPGGDYRKAKPACVFYRHKDAPGDGSQSTNVTGGK
>WP_176686671.1
MWNKESAIAALNSNANATSQSKCAKYVRLAIKAGGVNIVPPPVRPGLTFPAAADYGSSLEETEQFNCIYEYSGNGATLADVYNIPGQQAGDVVVIAPIPNHPYGHMAMFNGQKWVSDFIQPRGFYPGRAYESLKPAFKLYRFESNKGSCEAAN
>WP_181365810.1
MWNKESAIAALNSNANATSQSKCAKYVRLAIKAGGLNIVPPPVRPGLTFPAAADYGSSLEETEQFNCIYEYSGNGATLADVYNIPGQQAGDVVVIAPIPNHPYGHMAMFNGQKWVSDFIQPRGFYPGRAYESLKPAFKLYRFESNKGSCEAAN
>WP_181397897.1
MWNKESAIAALNSNANATSQSKCAKYVRLAIKAGGVNIVPPPVRPGLTFPAAADYGSSLEETEQFNCIYEYSGNGATLADVYNIPGQQAGDVVVIAPIPNHPYGHMAMFNGQKWVSDFIQPRGFYPGRAYESLKPAFKLYRFESNKGSCEAAN
>WP_196216322.1
MWDVNKAIEHLNSHAEQESVGYCARYVKNAISAGGDISPWPSIQGAKDYGDALLHRGFQVISLESGFISGDVVIIQGIRKADFPAGEITRDHPYGHMAMFNGQQWVSDFKQNNGYYPGGDYRKAKPACVFYRHKDATGDGSQSTNVTGGK
>WP_198431999.1
MWDVSKAVQYLNDNAKPSSEGYCARYVKRAISAGGDISTWPSIVSAKNYGSALIERGFRIVDVNSGYIAGDVVVIQGIRKSDFPVGEIRKDHPHGHMAMFNGQQWVSDFKQNNGYYPGGDYRKAKPAYVFYRHKDVVGEQPTENKTSANSS
>WP_202631110.1
MWNKESAIAALNSNANATSQSKCAKYVRLAIKAGGLNIVPPPVRPGLTFPAAADYGSSLEETEQFNCIYEYSGNGATLADVYNIPGQQAGDVVVIAPIPNHPYGHMAMFNGQKWVSDFIQPRGFYPGRAYESLKPAFKLYRFESNKGSCEAAN
>WP_204353553.1
MWNKESAIAALNSNANATSQSKCAKYVRLAIKAGGLNIVPPPVRPGLTFPAAADYGSSLEETEQFNCIYEYSGNGATLADVYNIPGQQAGDVVVIAPIPNHPYGHMAMFNGQKWVSDFIQPRGFYPGRAYESLKPAFKLYRFESNKGSCEAAN
>WP_204598646.1
MWNKESAIAALNSNANATSQSKCAKYVRLAIKAGGVNIVPPPVRPGLTFPAAADYGSSLEETEQFNCIYEYSGNGATLADVYNIPGQQAGDVVVIAPIPNHPYGHMAMFNGQKWVSDFIQPRGFYPGRAYESLKPAFKLYRFESNKGSCEAAN
>WP_205470267.1
MSTGLLEQRANYPHTGYEYGYGSVGNTDADGDGRKEIDCSHLLTKMLTGAGYTIPYKTTRELASDTTHYDFIALNDVQEGDIALWTTKGHTGVVEKMDATRTKGEFFGSQTSTGPKSAKFGAGAYWPMPDKYLRPKAQYRSGAQPAPAPAGPAPL
>WP_208092862.1
MWNKESAIAALNSNANATSQSKCAKYVRLAIKAGGVNIVPPPVRPGLTFPAAADYGSSLEETEQFNCIYEYSGNGATLADVYNIPGQQAGDVVVIAPIPNHPYGHMAMFNGQKWVSDFIQPRGFYPGRAYESLKPAFKLYRFESNKGSCEAAN
>WP_208094763.1
MWNKESAIAALNSNANATSQSKCAKYVRLAIKAGGLNIVPPPVRPGLTFPAAADYGSSLEETEQFNCIYEYSGNGATLADVYNIPGQQAGDVVVIAPIPNHPYGHMAMFNGQKWVSDFIQPRGFYPGRAYESLKPAFKLYRFESNKGSCEAAN
>WP_217706165.1
MINIEKAIATLNKNAEILARKYKYGNGQCAKYVKAALIAGGASSVGSDINAAKDYGAWLESIGFEADKSATTINTGGVYSVSAQRTGDVVVIQNAPGHQYGHMTMFNGKSWVSDYVQDKGFYPAQVYRDQNTKYVLYHYKNSGSENTQENSSQKSII
>WP_219648150.1
MWNNGASVNYINSHVEPNSIGKCAAYVRRAVEAGGVTIRIPPPRIGNSASACDYGPSFELVGFKPVYVHTGTGPTDTAIISGQQTGDVVVIQPIAGHPHGHIALFNGTNWVSDFVQLRGFYPGPQYRNVKPAYTLYRYTDNADTNSKSTDKKKTI
>WP_231503462.1
MTEPLDLAANYTGGDYVYKMGGNGSTVVNGKKQIDCSHMVNLLLTGAGYSIPYEDTRVMENSTYYTTVLPQDVKRGDIALWINATPNGPGAPLFHTGIVQEFNAANLSGYIFGAQTSTGPARARFGPKPPSFFWPVATKFLRAKEEFRTGAADAAPVAPAATPAPAGPAPL
>WP_231991790.1
MSTGLLEQRANYPHTGYEYGYGSVGNTDADGDGRKEIDCSHLLTKMLTGAGYTIPYKTTRELASDTTHYDFIALNDVQEGDIALWTTKGHTGVVEKMDATRTKGEFFGSQTSTGPKSAKFGAGAYWPMPDKYLRPKAQYRSGAQPAPAPAQAPAPAGPAPL
>WP_236916890.1
MINIEKAIATLNKNAGILARKYKYGNGQCAKYVKAALIAGGASSAGSDINAAKDYGAWLESIGFEVDKSATTVNTGGVYSVSSQRAGDVVVIQNAPGHQYGHMTMFNGTSWVSDYIQNKGFYPAQVYRDQNTKYVLYHYKDTGSENMQDNASQKSII
>WP_239930347.1
MKPVTSNNGGEMINIEKAIATLNKNAGILARKYKYGNGQCAKYVKAALIAGGASSAGSDINAAKDYGAWLESIGFEVDKSATTVNTGGVYSVSSQRAGDVVVIQNAPGHQYGHMTMFNGTSWVSDYIQNKGFYPAQVYRDQNTKYVLYHYKDTGSENMQDNASQKSII
>WP_240994598.1
MSTGLLEQRANYPHTGYEYGYGSVGNTDADGDGRKEIDCSHLLTKMLTGAGYTIPYKTTRELASDTTHYDFIALNDVQEGDIALWTTKGHTGVVEKMDATRTKGEFFGSQTSTGPKSAKFGAGAYWPMPDKYLRPKAQYRSGAQPAPAPAQAPAPAGPAPL
>WP_240997896.1
MTEPLDLAANYTGGDYVYKMGGNGSTVVNGKKQIDCSHMVNLLLTGAGYSIPYEDTRVMENSTYYTTVLPQDVKRGDIALWINATPNGPGAPLFHTGIVQEFNAANLSGYIFGAQTSTGPARARFGPKPPSFFWPVATKFLRAKEEFRTGAADAAPAAPAATPAPAGPAPL
>WP_241004906.1
MSTGLLEQRANYPHTGYEYGYGSVGNTDADGDGRKEIDCSHLLTKMLTGAGYTIPYKTTRELASDTTHYDFIALNDVQEGDIALWTTKGHTGVVEKMDATRTKGEFFGSQTSTGPKSAKFGAGAYWPMPDKYLRPKAQYRSGAQPAPAPAQAPAPAGPAPL
>WP_241091897.1
MTEPLDLAANYTGGDYVYKMGGNGSTVVNGKKQIDCSHMVNLLLTGAGYSIPYEDTRVMENSTYYTTVLPQDVKRGDIALWINATPNGPGAPLFHTGIVQEFNAANLSGYIFGAQTSTGPARARFGPKPPSFFWPVATKFLRAKEEFRTGAADAAPVAPAATPAPAGPAPL
>WP_241113290.1
MTEPLDLATNYTGGDYVYKMGGNGSTVVNGKKQIDCSHMVNLLLTGAGYSIPYEDTRVMENSTYYTTVLPQDVKRGDIALWINATPNSPGAPLFHTGIVQEFNAANRSGYIFDAQTSTGPARARFGPKPPSFFWPVATKFLRAKEEFRTGGAAPAPAATPAPAGPAPL
>WP_249263823.1
MWDKDSALSHLNTNARAHSQSQCAKYVRQAIEAGGITITRPAPRPGLTYPAAADYGPHIQAKKFMPVYTYAGNGSSLPSVTSIPGQQAGDVVVIQPIPGHPYGHMAMFNGTQWISDFRQEQLGFYPGRAYQNLKPAFIMYRFGADEQPQEHTENNGLRQK
>WP_253206575.1
MKPVTSNNGGEMINIEKAIATLNKNAGILARKYKYGNGQCAKYVKAALIAGGASSAGSDINAAKDYGAWLESIGFEVDKSATTVNTGGVYSVSSQRAGDVVVIQNAPGHQYGHMTMFNGTSWVSDYIQNKGFYPAQVYRDQNTKYVLYHYKDTGSENMQDNASQKSII
>WP_254865740.1
MWDKDSALSHLNTNARAHSQSQCAKYVRQAIEAGGITITRPAPRPGLTYPAAADYGPHIQAKKFMPVYTYAGNGSSLPSVTSIPGQQAGDVVVIQPIPGHPYGHMAMFNGTQWISDFRQEQLGFYPGRAYQNLKPAFIMYRFGADEQPQEHTENNGLRQK
>WP_270854497.1
MINIEKAIATLNKNAGILARKYKYGNGQCAKYVKAALIAGGASSAGSDINAAKDYGAWLESIGFEVDKSATTVNTGGVYSVSSQRAGDVVVIQNAPGHQYGHMAMFNGTSWVSDYVQDKGFYPAQVYRDQNTKYVLYHYKDTGSENMQENSSQKSII
>WP_306292189.1
MWDKDSALSHLNTNARAHSQSQCAKYVRQAIEAGGITITRPAPRPGLTYPAAADYGPHIQAKKFMPVYTYAGNGSSLPSVTSIPGQQAGDVVVIQPIPGHPYGHMAMFNGTQWISDFRQEQLGFYPGRAYQNLKPAFIMYRFGADEQPQEHTENNGLRQK
>WP_122585238.1
MTEPLDLAANYTGGDYVYKMGGNGSTVVNGKKQIDCSHMVNLLLTGAGYSIPYEDTRVMENSTYYTTVLPQDVKRGDIALWINATPNGPGAPLFHTGIVQEFNAANLSGYIFGAQTSTGPARARFGPKPPSFFWPVATKFLRAKEEFRTGAADTAPVAPAATPAPAGPAPL
>WP_163023459.1
MELYNPGAAFHYTSEWNPTRTHPVTGQVRPHRGEDWGAPAGTSIPAAGAGKVVYKGTMNGYGNLVVLEHANGTEIVHTLYAHMSAPSPLALGASVAKGATVGPCGNTGIGTGAHLHFEVLRNGTKGQPNLALGHATVNPRGFDISNLTHPDGVSPAAPAPAPAEAVAAGGAW
>WP_164454509.1
MELYNPGAAFHYTSEWNPTRTHPVTGQVRPHRGEDWGAPAGTSIPAAGAGKVVYKGTMNGYGNLVVLEHANGTEIVHTLYAHMSAPSPLALGASVAKGATVGPCGNTGIGTGAHLHFEVLRNGTKGQPNLALGHATVNPRGFDISNLTHPDGVSPAAPAPAPAEAVAAGGAW
>WP_235806257.1
MSTGLLEQRANYPHTGYEYGYGSVGNTDADGDGRKEIDCSHLLTKMLTGAGYTIPYKTTRELASDTTHYDFIALNDVQEGDIALWTTKGHTGVVEKMDATRTKGEFFGSQTSTGPKSAKFGAGAYWPMPDKYLRPKAQYRSGAQPAPAPAQAPAPAGPAPL
>WP_241089230.1
MTEPLDLATNYTGGDYVYKMGGNGSTVVNGKKQIDCSHMVNLLLTGAGYSIPYEDTRVMENSTYYTTVLPQDVKRGDIALWINATPNSPGAPLFHTGIVQEFNAANRSGYIFDAQTSTGPARARFGPKPPSFFWPVATKFLRAKEEFRTGGAAPAPEAPAATPAPAGPAPL
>WP_241089356.1
MTEPLDLATNYTGGDYIYKMGGNGSTVVNGKKQIDCSHMVNLLLTGAGYSIPYEDTRVMENSTYYTTVLPQDVQRGDIALWINATPNSPGAPLFHTGIVQEFNAANRSGYIFDAQTSTGPARARFGPKPPSFFWPVATKFLRAKEEFRTGGAAPAPAATPAPAGPAPL
>WP_241092217.1
MSTGLLEQRANYPHTGYEYGYGSVGNTDADGDGRKEIDCSHLLTKMLTGAGYTIPYKTTRELASDTTHYDFIALNDVQEGDIALWTTKGHTGVVEKMDATRTKGEFFGSQTSTGPKSAKFGAGAYWPMPDKYLRPKAQYRSGAQPAPAPAQAPAPAGPAPL
>WP_241152303.1
MTEPLDLATNYTGGDYVYKMGGNGSTVVNGKKQIDCSHMVNLLLTGAGYSIPYEDTRVMENSTYYTTVLPQDVKRGDIALWINATPNSPGAPLFHTGIVQEFNAANRSGYIFGAQTSTGPARARFGPKPPSFFWPVATKFLRAKEEFRTGGAAPAPEAPAATPAPAGPAPL
>WP_025260167.1
MTEPLDLKSRYTGGDYIYKMGGNGTALFNGKKAIDCSHMVNLLLTGAGYNIPYEDTRVMNNSTYYTTVLPQDVRKGDIALWINIPPVRGGVALFHTGIVEDYNPVTQGGKFFGAQSSGNATAAFGPRPPLSYYWPVPTKFLRAKEEFRTGGSPAPAPTPAPAPEPTPAPAGPAPL
>WP_029244043.1
MTEPLDLAANYTGGDYVYKMGGNGSTVVNGKKQIDCSHMVNLLLTGAGYSIPYEDTRVMENSTYYTTVLPQDVKRGDIALWINATPNGPGAPLFHTGIVQEFNAANLSGYIFGAQTSTGPARARFGPKPPSFFWPVATKFLRAKEEFRTGAADTAPVAPAATPAPAGPAPL
>WP_122842187.1
MSTGLLEQRQQYRTGYEYGPFKGETDHDEDGKKEIDCSGLLYRMLKDAGYTIPYLTTSGLNADTTFFDVIPLAEVQPGDIALWINFHGHTGVIEDISGSPVRDRGNFFGSQSSNGPKSAKYGAGSGYWPMPEKFLRPKPQFRGAQPAPAPTPAPAPAPAGPAPL
>WP_150348402.1
MSETIYTIVESVGKSIETVHSYSDLAKHHPSAGIEPNRKYETIDGHLEEVTKTVDGRILIKKDFVLQINGSNQAIPVPCPISGYVETKKSFGTVNIYDSPNGKLIGRVLHLRTDFFVKNGEYVDYGKPIGIQYGTGAGGNRTFAIHTHLELEREQYLKYINDLASGVIRPPAKNENLIKKEPDGLQ
>WP_156480475.1
MSTGLLEQRVNYPDSRYEYGYGGGGSNDTDSDGRKEIDCSHLLHLMLKDAGYSIPYRTTSQLNTDTTHFDTVALADVRPGDIALWSGSGLGHTGVVEKIGINRDRGEFFGSQDSTGPKSARFGIGAPFWPMPTKYLRPKPEFRAGAQATPPSPTPTPAPTVDKSKLNIKPTI
>WP_158178397.1
MSFAEVMLRVLPPVNGVQPHITGHYGEQRASGPHGGTDFNYVGGQSGINLQNPKVYAPIAGTVTFVGGSYGSIKIKDADGNSHEILHTSSHTVAVGATVAAGDEIGAMGGRGPGGAAAYARHVHYQMKGPTGALISPEVWWSERSAAGGSPAPSEQVGSSA
>WP_180846301.1
MPTYNPGPPFRVSSDWSKARKHPTQGTVKRHEGQDWAAPAGTPIPAAADGHVIYTGWMNGYGNTIAVEHMIRGQVVHTMYAHMSAASPLKVKDKVKKGDPLGPVGMTGGVSSGNHLHFEVHPFAESGKLVLHKTVDPATFDFPDGEAVSGA
>WP_200992237.1
MELYNPGAPFVYTSAWNPTRTHPVTGEVRPHRGEDWAAPSGTSIPAAGAGKVVYKGTMSGYGNLVVLEHANGTEIVHTLYAHMRSASPLAIGSSVAKGASVGPCGNTGIGTGAHLHFEVLRNGTKGHPNLVQGHATVNPREFDISNLTHPDGDNSGAPAPAPAPAETVKVSSPW
>WP_213674071.1
MELYNPGAAFHYTSEWNPTRTHPVTGQVRPHRGEDWGAPAGTSIPAAGAGKVVYKGTMNGYGNLVVLEHANGTEIVHTLYAHMSAPSPLALGASVAKGATVGPCGNTGIGTGAHLHFEVLRNGTKGQPNLALGHATVNPRGFDISNLTHPDGVSPAAPAPAPAEAVAAGGAW
>WP_217384395.1
MELYNPGAAFHYTSEWNPTRTHPVTGQVRPHRGEDWGAPAGTSIPAAGAGKVVYKGTMNGYGNLVVLEHANGTEIVHTLYAHMSAPSPLALGASVAKGATVGPCGNTGIGTGAHLHFEVLRNGTKGQPNLALGHATVNPRGFDISNLTHPDGVSPAAPAPAPAEAVAAGGAW
>WP_217386409.1
MSTGLLEQRANYPHTGYEYGYGSVGNTDADGDGRKEIDCSHLLTKMLTGAGYTIPYKTTRELASDTTHYDFIALNDVQEGDIALWTTKGHTGVVEKMDATRTKGEFFGSQTSTGPKSAKFGAGAYWPMPDKYLRPKAQYRSGAQPAPAPAPAEIVAASGTW
>WP_217661976.1
MTEPLDLAANYTGGDYVYKMGGNGSTVVNGKKQIDCSHMVNLLLTGAGYSIPYEDTRVMENSTYYTTVLPQDVKRGDIALWINATPNGPGAPLFHTGIVQEFNAANLSGYIFGAQTSTGPARARFGPKPPSFFWPVATKFLRAKEEFRTGAADAAPVAPAATPAPAGPAPL
>WP_217663785.1
MSTGLLEQRANYPHTGYEYGYGSVGNTDADGDGRKEIDCSHLLTKMLTGAGYTIPYKTTRELASDTTHYDFIALNDVQEGDIALWTTKGHTGVVEKMDATRTKGEFFGSQTSTGPKSAKFGAGAYWPMPDKYLRPKAQYRSGAQPAPAPAPAEIVAASGTW
>WP_221578282.1
MELYSPGAPFVYTSAWNPTRTHPVTGVERPHRGEDWAAPSGTSIPAAGAGKVVYKGNMSGYGNLVVLEHANGTEIVHTLYAHMRSASPLAIGSSVAKGASVGPCGNTGIGTGAHLHFEVLRNGTKGHPNLVQGHATVNPREFDISNLTHPDGDNSGAPAPAPAPAPVETVKVSSPW
>WP_221605575.1
MELYSPGAPFVYTSAWNPTRTHPVTGVERPHRGEDWAAPSGTSIPAAGAGKVVYKGNMSGYGNLVVLEHANGTEIVHTLYAHMRSASPLAIGSSVAKGASVGPCGNTGIGTGAHLHFEVLRNGTKGHPNLVQGHATVNPREFDISNLTHPDGDNSGAPAPAPAPVETVKVSSPW
>WP_221613705.1
MELYSPGAPFVYTSAWNPTRTHPVTGVERPHRGEDWAAPSGTSIPAAGAGKVVYKGNMSGYGNLVVLEHANGTEIVHTLYAHMRSASPLAIGSSVAKGASVGPCGNTGIGTGAHLHFEVLRNGTKGHPNLVQGHATVNPREFDISNLTHPDGDNSGAPAPAPAPVETVKVSSPW
>WP_230853368.1
MTEPLDLATNYTGGDYIYKMGGNGSTVVNGKKQIDCSHMVNLLLTGAGYSIPYEDTRVMENSTYYTTVLPQDVKRGDIALWINATPNSPGAPLFHTGIVQEFNAANRSGYIFGAQTSTGPARARFGPKPPSFFWPVATKFLRAKEEFRTGGAAPAPEAPAATPAPAGPAPL
>WP_232924505.1
MTEPLDLTKNYIGGDYVYKMGGDGFTVVNGKKQIDCSHMVNLLLKGAGYNIPYEDTKVMNNSTYYTVVLPQNVKPGDIVLWIDATANQAGGSKLFHTGIVEKFDPATNAGRFFGAQTSSGPATTVFGPKPPSFYWPVATKFLRAKEEFRTGTTPAPAPAPAPSPTPAPSGPAPL
>WP_234700510.1
MWDKDSALSHLNTNARAHSQSQCAKYVRQAIEAGGITITRPAPRPGLTYPAAADYGPHIQAKKFMPVYTYAGNGSSLPSVTSIPGQQAGDVVVIQPIPGHPYGHMAMFNGTQWISDFRQEQLGFYPGRAYQNLKPAFIMYRFGADEQPQEHTENNGLRQK
>WP_236123956.1
MTEPLDLKGNYTGGDYVYKMGGDGSTVVNGKKQIDCSHMVNLLLKGAGYNIPYEDTRVMNNSTYYTTVLPQDVKRGDIVLWINATAHQTGSSPLFHTGIVEDFNSATNAGHFFGAQTSSGPAKTVFGPKPPSYYWPVATKFLRAKEEFRTGTTPAPAAAPTPTPASAGPAPL
>WP_236249853.1
MTEPLDLKGNYTGGDYVYKMGGDGFTIVNGKKQIDCSHMVNLLLKGAGYNIPYEDTRVMNNSTYYTTVLPQDVKKGDIALWINATPHNGGNPLFHTGIVESFNHTTGAGYFFGAQTSTGPARAVFGPKPPSFYWPVATKFLRAKEEFRTGTTPAPAPAPSPTPAPSGPAPL
>WP_236250129.1
MTEPLDLKGNYTGGDYVYKMGGDGSTVVNGKKQIDCSHMVNLLLKGAGYNIPYEDTRVMNNSTYYTTVLPQDVKRGDIVLWINATAHQTGSSPLFHTGIVEDFNSATNAGHFFGAQTSSGPAKTVFGPKPPSYYWPVATKFLRAKEEFRTGTTPAPAAAPTPTPAPAGPAPL
>WP_241088147.1
MTEPLDLAANYTGGDYVYKMGGNGSTVVNGKKQIDCSHMVNLLLTGAGYSIPYEDTRVMENSTYYTTVLPQDVKRGDIALWINATPNGPGAPLFHTGIVQEFNAANLSGYIFGAQTSTGPARARFGPKPPSFFWPVATKFLRAKEEFRTGAADAAPAAPAATPAPAGPAPL
>WP_241151916.1
MTEPLDLATNYTGGDYIYKMGGNGSTVVNGKKQIDCSHMVNLLLTGAGYSIPYEDTRVMENSTYYTTVLPQDVQRGDIALWINATPNSPGAPLFHTGIVQEFNAANRSGYIFGAQTSTGPARARFGPKPPSFFWPVATKFLRAKEEFRTGGAAPAPEAPAATPAPAGPAPL
>WP_241153258.1
MTEPLDLATNYTGGDYVYKMGGNGSTVVNGKKQIDCSHMVNLLLTGAGYSIPYEDTRVMENSTYYTTVLPQDVKRGDIALWINATPNSPGAPLFHTGIVQEFNAANRSGYIFGAQTSTGPARARFGPKPPSFFWPVATKFLRAKEEFRTGGAAPAPAATPAPAGPAPL
>WP_244997229.1
MSTGLLEQRANYPHTGYEYGYGSVGNTDADGDGRKEIDCSHLLTKMLTGAGYTIPYKTTRELASDTTHYDFIALNDVQEGDIALWTTKGHTGVVEKMDATRTKGEFFGSQTSTGPKSAKFGAGAYWPMPDKYLRPKAQYRSGAQPAPAPAQAPAPVGPAPL
>WP_245006193.1
MSNNMELYNPGAAFHYTSEWNPTRTHPVTGQVRPHRGEDWGAPAGTSIPAAGAGKVVYKGTMNGYGNLVVLEHANGTEIVHTLYAHMSAPSPLALGASVAKGATVGPCGNTGIGTGAHLHFEVLRNGTKGQPNLALGHATVNPRGFDISNLTHPDGVSPAAPAPAPAEAVAAGGAW
>WP_253118596.1
MPTYNPGPPFRVSSDWSKARKHPTQGTVKRHEGQDWAAPAGTPIPAAADGHVIYTGWMNGYGNTIAVEHMIRGQVVHTMYAHMSAASPLKVKDKVKKGDPLGPVGMTGGVSSGNHLHFEVHPFAESGKLVLHKTVDPATFDFPDGEAVSGA
>WP_258198154.1
MTEPLDLAANYTGGDYVYKMGGNGSTVVNGKKQIDCSHMVNLLLTGAGYSIPYEDTRVMENSTYYTTVLPQDVKRGDIALWINATPNGPGAPLFHTGIVQEFNAANLSGYIFGAQTSTGPARARFGPKPPSFFWPVATKFLRAKEEFRTGAADAAPVAPAATPAPAGPAPL
>WP_259645057.1
MTEPLDLKSRYTGGDYIYKMGGNGSTLFQGKKAIDCSHMVNLLLTGAGYSIPYEDTRVMNNSTYYTTVLPQDVKKGDIALWINIAPVRGGAALFHTGIVEDYNPVTQAGHFFGAQSSGNATAVFGPRPPLSYYWPVPTKFLRAKEEFRTGGTPAPAPAPAPAPTPAPAGPAPL
>WP_260407287.1
MTEPLDLKSNYTGGDYVYKMGGDGSTVVNGKKQIDCSHMVNLLLKGAGYNIPYEDTRVMNNSSYYTTVLPQDVKRGDIVLWINATANQAGSSPLFHTGIVEDFNSATNAGSFFGAQTSSGPAKTVFGPKPPSYYWPVATKFLRAKEEFRTGATPAPAAAPPPTPAPSGPAPL
>WP_260417843.1
MTEPLDLKSNYTGGDYVYKMGGDGSTVVNGKKQIDCSHMVNLLLKGAGYNIPYEDTRVMNNSSYYTTVLPQDVKRGDIVLWINATANQAGSSPLFHTGIVEDFNSATNAGSFFGAQTSSGPAKTVFGPKPPSYYWPVATKFLRAKEEFRTGATPAPAAAPPPTPAPSGPAPL
>WP_271472605.1
MKTKNSYGTVSIYDRLGGKLIGQVLHLSTDFKVKDGDYVEYGQPLGIQSGTGAAGTVTYAVHAHVELEKDQFVRYIADIASGAISPESRTSRVNSNETEL
>WP_280001504.1
MSTSRYSIVESVGSAIQTVNTFDDLEKHHPSSGQEAGRDYETIDGDLEEIRKTSDGRILIKKDFVLLVNGSNANVPVPCPISGYVKTKAAYGTVSIYDTPGGKLIGQVLHLSTNFKVKDGDYVEYGQPIGIQSGTGAAGTVTYAIHAHVELEKDQFIRYIADIASGAIIPGEGMTENANDGPP
>WP_280055088.1
MSTGLLEQRANYPDSQYDYGYGGSGSSDSENDGRKDIDCSHLLHLMLKDAGYSIPYRTTSQLNIDTTHFDTVALANVQPGDIALWSGNGLGHTGVVETIGINRDRGEFFGSQDSTGPKSARFGVGAPFWPMPTKYLRPKPEFRAGAQTTPPSPTPTTAPTVDKSKLTINPTI
>WP_121529347.1
MFNQNTALSTLKSNAASIAAINKKNFDSGKDKKLRYGKSRCAHYVKLALISGGLSAKNSGINSAKDYGPWLVENNFRPVEGVTTVISGGVYSISGQQAGDVAIIQAVGKHTDGHMTMFDGAKWVSDFLQDRGFYPAQEYRENSVAYKLYRYAGATAVNKSTASTKGKI
>WP_146144447.1
MLDIKSAISVLNDQALARARVNAENFKNGIDKKLKYGESKCARYVKKSLIAGGASVKNSGIESAKNYGPWLLENNFKVVDNATIIRSGGVFTISGQQGGDVVVIQAAPHHVHGHMAMFNGMHWVSDFVQERGFYPAQVYRDNNIAYKLYRYSDNNSATKSSPETSKGKI
>WP_151206532.1
MLDIKSAISVLNDQALARARVNAENFKNGIDKKLKYGESKCARYVKKSLIAGGASVKNSGIESAKNYGPWLLENNFKVVDNATIIRSGGVFTISGQQGGDVVVIQAAPHHVHGHMAMFNGMHWVSDFVQERGFYPAQVYRDNNIAYKLYRYSDNNSATKSSPETSKGKI
>WP_155410540.1
MLDIKSAISVLNDQALARARINAENFKNGIDKKLKYGESKCARYVKKSLIAGGASVKNSGIESAKNYGPWLLENNFKVVDNATIVRSGGVFTISGQQAGDVVVIQAAPHHVHGHMAMFNGTHWVSDFVQERGFYPAQVYRDNNIAYKLYRYSDNNSATKSSPETSKGKI
>WP_159121034.1
MFNQNTALSTLKSNAAFIAAINKKSFDSGKDKKLRYGKSRCAHYVKVALISGGLSAKNSGINSAKDYGPWLVENNFRPVEGVTTVISGGVYSISGQQAGDVAIIQAVGKHTDGHMTMFDGAKWVSDFVQDRGFYPAPAYRENSVAYKLYRYAGATAVNKSTASTKGKI
>WP_162620717.1
MFNQNTALSTLKSNAASIAAINKKNFDSGKDKKLRYGKSRCAHYVKLALISGGLSAKNSGINSAKDYGPWLVENNFRPVEGVTTVISGGVYSISGQQAGDVAVIQAVGKHTDGHMTMFDGAKWVSDFVQDRGFYPAQAYRENSVAYKLYRYAGATAVNKSTASTKGKI
>WP_176722631.1
MFNQNTALSTLKSNAASIAAINKKNFDSGKDKKLRYGKSRCAHYVKLALISGGLSAKNSGINSAKDYGPWLVENNFRPVEGVTTVISGGVYSISGQQAGDVAVIQAVGKHTDGHMTMFDGAKWVSDFVQDRGFYPAQAYRENSVAYKLYRYAGATAVNKSTASTKGKI
>WP_188332456.1
MFNQNTALSTLKSNAAFIAAINKKSFDSGKDKKLRYGKSRCAHYVKVALISGGLSAKNSGINSAKDYGPWLVENNFRPVEGVTTVISGGVYSISGQQAGDVAIIKAVGKHTDGHMTMFDGAKWVSDFVQDRGFYPAPAYRENSVAYKLYRYAGATAVNKSTASTKGKI
>WP_212601973.1
MWDVQKAVQHLNEHAEASSKGYCARYVKAAINAGGGISNWPSIVSAKDYGPALIERGFNIIAVTGSFLAGDVVIIQGIKKADFPAGEIKKDHPHGHMAMFNGRQWVSDFKQNNGYYPGGDYRKAKPTFVFYRHKDVGTQSSEKSTAADNKP
>WP_227409512.1
MFNQNTALSTLKSNAASIAAINKKNFDSGKDKKLRYGKSRCAHYVKLALISGGLSAKNSGINSAKDYGPWLVENNFRPVEGVTTVISGGVYSISGQQAGDVAIIQAVGKHTDGHMTMFDGAKWVSDFVQDRGFYPAQEYRENSVAYKLYRYAGATAVNKSTASTKGKI
>WP_233424201.1
MLDIKSAISVLNDQALARARINAENFKNGIDKKLKYGESKCARYVKKSLIAGGASVKNSGIESAKNYGPWLLENNFKVVDNATIVRSGGVFTISGQQAGDVVVIQAAPHHVHGHMAMFNGTHWVSDFVQERGFYPAQVYRDNNIAYKLYRYSDNNSATKSSPETSKGKI
>WP_237658007.1
MWNKDSALSHLNINARAHSKSQCAKYVRQAIEAGGITITRPAPRPGLTFPAAADYGPHIQAKKFMPVYTYVGDGSSLPSVTSIPGQQAGDVVVIQPIPGHPYGHMAMFNGTQWVSDFRQEQLGFYPGRAYQNLKPAFIMYRFDAKEQPQKHTENNGHKQV
>WP_239176322.1
MFNQNTALSTLKSNAASIAAINKKNFDSGKDKKLRYGKSRCAHYVKLALISGGLSAKNSGINSAKDYGPWLVENNFRPIEGVTTVISGGVYSISGQQAGDVAVIQAVGKHTDGHMTMFDGAKWVSDFVQDRGFYPAQAYRENSVAYKLYRYAGATAVNKSTASTKGKI
>WP_239608552.1
MLDKNVAVSVLNTQALARAKINAENFKNGIDKKLKYGESKCARYVKKALIAGGASAKNSGIESAKNYGPWLLENNFKVVDNATTVRTGGVFTISGQQVGDVVVIQAAPHHVHGHMAMFNGTHWVSDFVQERGFYPAQIYRDQNIPYALYRYGDNTTSEQNATATRKGKI
>WP_077265414.1
MLDKNVAVSVLNTQALARAKINAENFKNGIDKKLKYGESKCARYVKKALIAGGASAKNSGIESAKNYGPWLLENNFKVVGGATTVCTGGVCTISGQQVGDVVVIQAAPHHVHGHMAMFNGTHWVSDFVQERGFYPAQIYRDQNIPYTLYRYGDNTTSEQNATATQKGKI
>WP_115631978.1
MWNNGASVSYINSHVEPRSLGNCAAYVRRAVEAGGVHIQIPPPRIGNSASACDYGPSLVSVGFKQVYAYTGTGPTDTTIIPGQQTGDVVVIQPIDGHPHGHIALFNGTNWVSDFIQLRGFYPGQQYRIAKPAYTLYRYTDNAVTDEKKIDSTHLI
>WP_124337366.1
MSSEKYEIVESVGKAIRNVTSFSSLAKHHPSSGQEKGRDYEVIDGHNEEIRKSKNGPTLIKKDFVLKVNGSIKGVEVPAPISGYVKTSINYGAVKIYDAPTGGRLVGQALHLDTKFKVKDGQYIEYGQPIGIQSGVGVAGKVTYAVHSHIELEKAQFEKYIADIVSGVIRPGVAPKGSSTGATKNTSIEG
>WP_124339281.1
MSSEKYEIVESVGKTIRNVTSFSSLAKHHPSSGQEKGRDYEVIDGHNEEIRKSKNGPTLIKKDFVLKVNGSIKGVEVPAPISGYVKTSINYGAVKIYDAPTGGRLIGQALHLDTKFKVKDGQYIEYGQPIGVQSGVGVAGKVTYAVHSHIELEKAQFEKYIADIVSGVIRPGVAPKGSSTGTAKNTSIEG
>WP_134370608.1
MLDKNVAVSVLNTQALARAKINAENFKNGIDKKLKYGESKCARYVKKALIAGGASAKNSGIESAKNYGPWLLENNFKVVGGATTVCTGGVFTISGQQVGDVVVIQAAPHHVHGHMAMFNGTHWVSDFVQERGFYPAQIYRDQNIPYTLYRYGDNTTSEQYATATQKGKI
>WP_140675571.1
MSTGLLEQRANYPHSQYEYGPAKGYADADADGRKEIDCSGLLYRMLKDAGYSIPYLTTGQLNVDVTHFNVIPLASVEPGDIALWINFHGHTGVVEDINSVRTAGNFFGSQSSSGPKSAKYGHLSGYWPMPEKFLRPKAQYRTGAQPMPAAAPAPAPAPAGPAPL
>WP_169857202.1
MTTGVLEQRQLYTKGDYVYGGGKGKDTDGDGKKEIDCSSLVWEMLKTAGYNVPYNNTLALKTNITNYDVIEWKDVLPGDIALWPTHTGFVESVDIENKSGLFFGSQNSTGPASATFGTDSNFWPMPIKFLRVKEVFKTGAQPGPAPTPAPATPPAPAVSPL
>WP_205884900.1
MTEPLDLRNQYTGGDYVYLMGGNGTQTNAAGKKLIDCSHMVNLLLTGAGYQIEYEETRAMNASSRFYTVVPPTEVKKGDIALWIDILPLTGGSRRLFHTGIVMEYNAATRQGKIFGAQTTNGPSEAFFGTNPPAYYWPVPTKFLRAKEEYRTGATPAPAPSAAPAPAGPAPL
>WP_227746017.1
MSTGLLEQRVNYPQSGFEYGYGATGTADANGNGRKEIDCSHLLNRMLRDAGYNIPYRTTGQLAADVTHFDVIPLASAQPGDIALWTGLHHTGVVEDMDVNRTKGHFFGSQTSSGPKSAKFGAGSGYWPMPNMYLRPKEQFRTGAQPAPTSAPAPTPAAGPVS
>WP_231990951.1
MTEPLDLRNQYTGGDYVYLMGGDGQQTNAAGKKLIDCSHMVNLLLTGAGYQIPYEETRTMNVSSYYTEVAPAEVKKGDIALWIDILPLRGTRRLFHTGIVMDFNPATSGGKIFGAQTTNGPSEAFFGDNPPAHYWPVPTKFLRAKEQYRSGAAPAAAPAPTPAPASAVPAPL
>WP_243428349.1
MWNVEKAVKHLTFHAESESTGYCARYVKKAISAGGEIEAWPNIESAKDYGRALIDRGFEIISADKGLIRGDVVIIQGIKKIDFPKGLIKKDHPHGHMAMFDGTQWVSDFKQNQGYYPGKDYVKAKPAYVFYRHKDVSGGDDTRNAIKKNSRKNIF
>WP_258378607.1
MLDKNVAVSVLNTQALARAKINAENFKNGIDKKLKYGESKCARYVKKALIAGGASAKNSGIESTKNYGPWLLENNFKVVGGATTVCTGGVFTISGQQVGDVVVIQAAPHHVHGHMAMFNGTHWVSDFVQERGFYPAQIYRDQNIPYTLYRYGDNTTSEQYATATQKGKI
>WP_259614505.1
MLDKNVAVSVLNTQALARAKINAENFKNGIDKKLKYGESKCARYVKKALIAGGASAKNSGIESAKNYGPWLLENNFKVVGGATTVCTGGVFTISGQQVGDVVVIQAAPHHVHGHMAMFNGTHWVSDFVQERGFYPAQIYRDQNIPYTLYRYGDNTTSEQYATATQKGKI
>WP_017702047.1
MSTGLLEQRANYPHTGYEYGYGSTGNSDADGNGRKEIDCSHLLTKMLTGAGYTIPYKTTRELASDTTHYDFIALNDVQEGDIALWTTRGHTGVVEKMEATRTKGEFFGSQTSTGPKSAKFGAGAYWPMPDKYLRPKAQYRSGAQPAPAPAPVETVAAGGSW
>WP_071552768.1
MSTGLLEQRDNYPNSGYEYGYGKDGTADEDGDGRKEIDCSHLLNRMLRDAGYNIPYRSTSQLATDATHFDVILLNSVQPGDIALWTGLHHTGVIEDMDVTRTKGNFFGSQTSTGPKSAKYGAGSGYWPMPNKYLRPKAEYKSGAQPAPAPTPATTPAPAGAPV
>WP_086945188.1
MTEPLDLTNKYTGGDYVYKMGGDGVKTNVTGKKLIDCSHMVNLLLTGAGYNIPYEETREMENSNYYTTVLPKDVKRGDIALWINEISHKGGSPLFHTGIVEDFNPGTNSGHIFGAQTSTGPAKALFGPKPPSHYWPVVTKFLRAKEEFRTGAAAPAPAQKTAQPSTSKASI
>WP_105342322.1
MSTGLLEQRANYPHTQYEYGPAKGYADADGDGRKEIDCSGLLYRMLKDAGYSIPYLTTGQLNVDVTHFDVVPLANVEPGDIALWINFHGHTGVVETINSVRNAGDFFGSQSSSGPKSAKYGHGSGYWPMPEKFLRPKPQYRTGAQPAPAAAPAPAPAPVAAPTGPAPL
>WP_181480316.1
MWDQNKSVEYIKNNAEPSSLSQCASYVKKALIHGGASIKNSGINSAKDYGPWLIENGFTPVPGAKAQKEGMSYSILGQQKGDVVIIERLKTPKNARSIHGHMAMFDGKHWVSDFVQQRGFYPNQEYRDEGTPFVLYRYAGNQPKEEKKEEKTGAKLI
>WP_194302096.1
MFNKESAISTLNANAAVIARDNLNRFNRGLDAHLKYGKSRCAHYVKVALIQGGLSSRNSGINSAKDYGPWLLENNFQVVDDAVTVHAGNVYSISGQQTGDVVIIQAAPGHSDGHMAMFNGTKWVSDFVQEKGFYPGQAYQNNNIAYKLYRYSDNNSATQSSPKTQKGKI
>WP_221178763.1
MSFSEVMFRVLPPVNGQEPHITGHYGEQRPSGPHGGTDFNYVGGQNGINLQYPKVYAPIAGVVTFAGGSYGTIKIKDADGNSHEILHTSSHTVSPGATVAAGDEIGAMGGQGPNGAAQYPRHVHYQMKGPTGTSISPETWWNQQTAAPISPPPTSDPTVVHTS
>WP_225575767.1
MWNIETAVTHLNNKAKSGSISRCATFVREAIEAGGIKIRIPAPRSGLLASACDYGPSLVEQGFKPIENAELVISDGIYSISGQAVGDVVVIERIPGKHEDGHIAMYNGQSWVSDFKQAYGIYPGKAYRTAKTPFVLYRYTGNQPEEEKKDEKTGAKQI
>WP_226877249.1
MWDVNKAIEHLNSHAEQGSVGYCARYVKNAISAGGDINPWPSIEGAKDYGDALLHRGFQVISFESSFISGDVVIIQGIRKDDFPEGEITRDHPYGHMAMFNGQQWVSDFKQNNGYYPGGDYRKAKPACVFYRHKDALGDGSQSTSVVGGK
>WP_232936597.1
MWDVNKAIEHLNSHAQQGSVGYCARYVKNAISAGGDISPWPSIEGAKDYGDALLHRGFQVISFESSFISGDVVIIQGIRKADFPEGEITRDHPYGHMAMFNGQQWVSDFKQNNGYYPGGDYRKAKPACVFYRHKDAPGDGSQSASVTGGK
>WP_233094077.1
MWDVNKAIEHLNSHAEQGSVGYCARYVKNAISAGGDINPWPSIEGAKDYGDALLHRGFQVISFESSFISGDVVIIQGIRKDDFPEGEITRDHPYGHMAMFNGQQWVSDFKQNNGYYPGGDYRKAKPACVFYRHKDALGDGSQSTSVVGGK
>WP_237765168.1
MWDVNKAIEHLNSHAQQGSVGYCARYVKNAISAGGDISPWPSIEGAKDYGDALLHRGFQVISFESSFISGDVVIIQGIRKADFPEGEITRDHPYGHMAMFNGQQWVSDFKQNNGYYPGGDYRKAKPACVFYRHKDAPGDGSQSASVTGGK
>WP_237766357.1
MWDVNKAIEHLNSHAEQGSVGYCARYVKNAISAGGDINPWPSIEGAKDYGDALLHRGFQVISFESSFISGDVVIIQGIRKDDFPEGEITRDHPYGHMAMFNGQQWVSDFKQNNGYYPGGDYRKAKPACVFYRHKDALGDGSQSTSVVGGK
>WP_243452357.1
MWDVNKAIEHLNSHAEQGSVGYCARYVKNAISAGGDINPWPSIEGAKDYGDALLHRGFQVISFESSFISGDVVIIQGIRKDDFPEGEITRDHPYGHMAMFNGQQWVSDFKQNNGYYPGGDYRKAKPACVFYRHKDALGDGSQSTSVVGGK
>WP_249326907.1
MWDVNKAIEHLNSHAEQGSVGYCARYVKNAISAGGDINPWPSIEGAKDYGDALLHRGFQVISFESSFISGDVVIIQGIRKDDFPEGEITRDHPYGHMAMFNGQQWVSDFKQNNGYYHGGDYRKAKPACVFYRHKDALGDGSQSTSVVGGK
>WP_290021930.1
MSFDIAMNLILPPRDGKKPHITAPFGEKRASGPHKGVDFNYIGGQTGINMQHPAAFSPIDGKVSYSGGLFGTVKILDNKGFSHEVLHLLSQDVTEGEPVKAGVTQIGRMGGRGPQKENQYAMHIHYQIKDSSGKIVNPQEWWVNKNAASSKVIDIIPPTSPCL
>WP_038980701.1
MSTGLLEQRANYPHTQYEYGPAKGYADADGDGRKEIDCSGLLYRMLKDAGYSIPYLTTGQLNVDVTHFVVVPLANVEPGDIALWINFHGHTGVVESINSVRNAGDFFGSQTSSGPKSAKFGNGSGYWPMPEKFLRPKPQYRTGAQPAPAAAPAPAPAPAPAGPAPL
>WP_048396252.1
MSTGLLEQRANYPHTQYEYGPAKGYADADGDGRKEIDCSGLLYRMLKDAGYSIPYLTTGQLNVDVTHFVVVPLANVEPGDIALWINFHGHTGVVESINSVRNAGDFFGSQTSSGPKSAKFGNGSGYWPMPEKFLRPKPQYRTGAQPAPAAAPAPAPAPAPAPAGPAPL
>WP_052956370.1
MINMDVTIKKINQNAIEIQKSFAFGKGECAKYVKLALIHGGASIENSAIRSAKDYGPWLIENGFTPVASAEIKKEGNSYSILGQQAGDIVIVEDVKNTRHIHGHMALFDGTYWVSDYVQLRGFYPAQVYRDQQTPFVLYRYAGNQPADEKKEEKTGAKLI
>WP_064589833.1
MTEPLDLRNQYTGGDYVYLMGGNGTQTNAAGKKLIDCSHMVNLLLTGAGYQIEYEETRAMNASSRFYTVVPPTEVKKGDIALWIDILPLTGGNRRLFHTGIVMEYNAATGQGKIFGAQTTNGPSEAFFGRNPPAYYWPVPTKFLRAKEEYRTGANPAPAPAPAPVPTGPAPL
>WP_080631386.1
MSFDIAMNLILPPRDGKKAHITAPFGEKRVSGPHKGVDFNYIGGQSGINMEHPAAFSPVDGKVIFSGGSFGTVKILDKKGFSHEILHLFSQNVKEGESVKAGVTQIGKMGGRGPQKIDQYAMHIHYQIKDSSGKIVNPQEWWVNKDATSNSNPIDVKPIASPCL
>WP_080631881.1
MSFDIAMNLILPPRDGKKPHITAPFGEKRASGPHKGVDFNYIGGQTGINMQHPAAFSPIDGKVSYSGGSFGTVKILDNKGFSHEILHLLSQDVTEGEPVKAGVTQIGRMGGRGPQKENQYTMHIHYQIKDSSGKIVNPQEWWVNKNAAISKLIDIIPPTSPCL
>WP_080689759.1
MSFDIAMNLILPPRDGKKPHITAPFGEKRASGPHKGVDFNYIGGQTGINMQHPAAFSPIDGKVSYSGGSFGTVKILDNKGFSHEILHLLSQDVTEGEPVKAGVTQIGRMGGRGPQKENQYAMHIHYQIKDSSGKIVNPQEWWVNKNAAISKLIDIIPPTSPCL
>WP_099358354.1
MSFDIAMNLILPPRDGKKPHITAPFGEKRASGPHKGVDFNYIGGQTGINMQHPAAFSPIDGKVSYSGGSFGTVKILDNKGFSHEILHLLSQDVTEGEPVKAGVTQIGRMGGRGPQKENQYAMHIHYQIKDSSGKIVNPQEWWVNKNAAISKLIDIIPPTSPCL
>WP_122318284.1
MSTGLLEQRANYPHTGYEYGYGSTGNSDADGNGRKEIDCSHLLTKMLTGAGYTIPYKTTRELASDTTHYDFIALNDVQEGDIALWTTRGHTGVVEKMEATRTKGEFFGSQTSTGPKSAKFGAGAYWPMPDKYLRPKAQYRSGAQPAPAPAPAETVAAGGSW
>WP_123245997.1
MSFDIAMNLILPPRDGKKAHITAPFGEKRVSGPHKGVDFNYIGGQSGINMEHPAAFSPVDGKVIFSGGSFGTVKILDKKGFSHEILHLFSQNVKEGESVKAGVTQIGKMGGRGPQKIDQYAMHIHYQIKDSSGKIVNPQEWWANKDATSNSNPIDVKPIASPCL
>WP_139752655.1
MSFDIAMNLILPPRDGKKAHITAPFGEKRVSGPHKGVDFNYIGGQSGINMEHPAAFSPVDGKVIFSGGSFGTVKILDKKGFSHEILHLFSQNVKEGESVKAGVTQIGKMGGRGPQKIDQYAMHIHYQIKDSSGKIVNPQEWWANKDATSNSNPIDVKPIASPCL
>WP_181197892.1
MTARPTTEYIIWHTAAHPGNLDTSAAQIDGWHKHNGWSGIGYHYVVRQGGAVESGRAAGEVGAHAKGLNGKSIGICFSGDGDEEDFTVAQREAGLELTRRLMDEYEIPAEKVLGHREINTLVDQGVVAAAYRTSKSCPGAKVDMDDVRRQLAAC
>WP_201889290.1
MSFDIAMNLILPPRDGKKPHITAPFGEKRASGPHKGVDFNYIGGQTGINMQHPAAFSPIDGKVSYSGGSFGTVKILDNKGFSHEILHLLSQDVTEGEPVKAGVTQIGRMGSRGPQKENQYAMHIHYQIKDSSGKIVNPQEWWVNKNAAISKLIDIIPPTSPCL
>WP_201891661.1
MSFDIAMNLILPPRDGKKAHITAPFGEKRVSGPHKGVDFNYIGGQSGINMEHPAAFSPVDGKVIFSGGSFGTVKILDKKGFSHEILHLFSQNVKEGESVKAGVTQIGKMGGRGPQKIDQYAMHIHYQIKDSSGKIVNPQEWWANKDATSNSNPIDVKPIASPCL
>WP_201988590.1
MSFDIAMNLILPPRDGKKAHITAPFGEKRVSGPHKGVDFNYIGGQSGINMEHPAAFSPVDGKVIFSGGSFGTVKILDKKGFSHEILHLFSQNVKEGESVKAGVTQIGKMGGRGPQKIDQYAMHIHYQIKDSSGKIVNPQEWWANKDATSNSNPIDVKPIASPCL
>WP_208199950.1
MSFDIAMNLILPPRDGKKAHITAPFGEKRVSGPHKGVDFNYIGGQSGINMEHPAAFSPVDGKVIFSGGSFGTVKILDKKGFSHEILHLFSQNVKEGESVKAGVTQIGKMGGRGPQKIDQYAMHIHYQIKDSSGKIVNPQEWWANKDATSNSNPIDVKPIASPCL
>WP_211029370.1
MSFDIAMNLILPPRDGKKPHITAPFGEKRASGPHKGVDFNYIGGQTGINMQHPAAFSPIDGKVSYSGGSFGTVKILDNKGFSHEILHLLSQDVTEGEPVKAGVTQIGRMGGRGPQKENQYAMHIHYQIKDSSGKIVNPQEWWVNKNAAISKLIDIIPPTSPCL
>WP_219845781.1
MWNKEKSVSYLNSHVEHHSLGKCAEYVRKAVESGGVTVQIPSPRIGNSASACDYGPSLVAVGFKAVYTYTGSGPTDTAIISGQQAGDVVVIQPIVGHPHGHIALFNGRNWVSDFLQLNGFYPGKLYRNIKPAYILYRYGAEEATAKTSSDKTQLK
>WP_224252337.1
MLDKNVAVSVLNTQALARAKINAENFKNGINKKLKYGESKCARYVKKALIAGGASAKNSGIESAKNYGPWLLENNFKVVGGATTVCTGGVFTISGQQVGDVVVIQAAPHHVHGHMAMFNGTHWVSDFVQERGFYPAQIYRDQNIPYTLYRYGDNTTSEQNATATQKGKI
>WP_228296500.1
MLDKNVAVSVLNTQALARAKINAENFKNGIDKKLKYGESKCARYVKKALIAGGASAKNSGIESAKNYGPWLLENNFKVVGNATTVCTGGVFTISGQQVGDVVVIQAAPHHVHGHMAMFNGTHWVSDFVQERGFYPAQIYRDQNIPYTLYRYGDNTTSEQNATATQKEKI
>WP_230858115.1
MWDVNKAIEHLNSHAEQGSFGYCARYVKNAISAGGDINPWPSIEGAKDYGDALLHRGFQVISFESSFISGDVVIIQGIRKDDFPEGEITRDHPYGHMAMFNGQQWVSDFKQNNGYYPGGDYRKAKPACVFYRHKDALGDGSQSTSVVGGK
>WP_231669693.1
MTEPLDLSSEYTGGDYAYKMEGDGFTIENGKKIIDCSHMVHLLMTRSGYDIPYENTSAMSTSTYYEQITDLTQVKRGDVALWLSATAHAPAPPLNHTGIIETFDGVKNGTFFGAQTSGVATANFGDRPHSRFWPRVTKVLRIKEQYRMGGQPTPAPAPMSVMSSASL
>WP_232964416.1
MWDVNKAIEHLNSHAEQGSVGYCARYVKNAISAGGDINPWPSIEGAKDYGDALLHRGFQVISFESSFISGDVVIIQGIRKDDFPEGEITRDHPYGHMAMFNGQQWVSDFKQNNGYYPGGDYRKAKPACVFYRHKDALGDGSQSTSVVGGK
>WP_233099135.1
MWDVNKAIEHLNSHAEQGSVGYCARYVKNAISAGGDINPWPSIEGAKDYGDALLHRGFQVISFESSFISGDVVIIQGIRKDDFPEGEITRDHPYGHMAMFNGQQWVSDFKQNNGYYPGGDYRKAKPACVFYRHKDALGDGSQSTSVVGGK
>WP_235810120.1
MTEPLDLATNYTGGDYVYKMGGNGSTVVNGKKQIDCSHMVNLLLTGAGYSIPYEDTRVMENSTYYTTVLPQDVKRGDIALWINATPNSPGAPLFHTGIVQEFNAANRSGYIFGAQTSTGPARARFGPKPPSFFWPVATKFLRAKEEFRTGVAAPAPAATPAPAGPAPL
>WP_236274772.1
MSTGLLEQRANYPHTGYEYGYGSVGNSDADGDGRKEIDCSHLLTKMLTDAGYTIPYKTTRELASDTTHYDFIALNDVQEGDIALWTTKGHTGVVEKMDATRTKGEFFGSQTSTGPKSAKFGAGAYWPMPDKYLRPKAQYRSGAQPADAPAPAPAETVAASGTW
>WP_236274775.1
MTEPLDLATNYTGGDYVYKMGGNGSTVVNGKKQIDCSHMVNLLLTGAGYSIPYEDTRVMENSTYYTTVLPQDVKRGDIALWINATPNSPGAPLFHTGIVQEFNVANRSGYIFGAQTSTGPARARFGPKPPSFFWPVATKFLRAKEEFRTGGAAPAPAATPAPAGPAPL
>WP_240049797.1
MTEPLDLSSNYTSANYRYKEGGDGYAVENGKKIVDCSHMVNLLLTGAGYEVPYQNTAGLNSSAALHYYDVISPANVKRGDIVLWINKTSNRDNKTLNHTGIVKSYDSTVDSEFGEFFGAQSSGPATAKFGSYDNAHFWPVPTKFLRVKESTRSASPSTPAAAPSVVPAASPL
>WP_241501623.1
MIDINKSIMLLNSEADRVASENLIRFQSGKDKTLKYGERHCARFVKNALIYGGASIKNSGIESAKDYGPWLLENGFVAVQDPSQNTTLDSISIIGQKKGDVVVIQSIAGHKDGHMAMFNGEQWVSDFKQMNGFYSAQAYRNARTPYVLYRYAGNQPADEKKEEKTGAKLI
>WP_241544889.1
MIDINKSIMLLNSEADRVASENLIRFQSGKDKTLKYGERHCARFVKNALIYGGASIKNSGIESAKDYGPWLLENGFVAVQDPSQNTTLDSISIIGQKKGDVVVIQSIAGHKDGHMAMFNGEQWVSDFKQMNGFYSAQAYRNARTPYVLYRYAGNQPADEKKEEKSGAKLI
>WP_242764666.1
MSFDIAMNLILPPRDGEKAHITAPFGEKRVSGPHKGVDFNYIGGQSGINMEHPAAFSPVDGKVIFSGGSFGTVKILDKKGFSHEIIHLFSQNVKEGESVKAGVTQIGKMGGRGPQKIDQYAMHIHYQIKDSSGKIVNPQEWWANKDATSNSNPIDVKPIASPCL
>WP_244365926.1
MSFDIAMNLILPPRDGKKPHITAPFGEKRASGPHKGVDFNYIGGQTGINMQHPAAFSPIDGKVSYSGGSFGTVKILDNKGFSHEILHLLSQDVTEGEPVKAGVTQIGRMGGRGPQKENQYAMHIHYQIKDSSGKIVNPQEWWVNKNAAISKLIDIIPPTSPCL
>WP_246883781.1
MTEPLDLRNQYTGGDYVYLMGGNGTQTNAAGKKLIDCSHMVNLLLTGAGYQIEYEETRAMNASSRFYTVVPPTEVKKGDIALWIDILPLTGGNRRLFHTGIVMEYNAATGQGKIFGAQTTNGPSEAFFGRNPPAYYWPVPTKFLRAKEEYRTGANPAPAPAPVPAGPAPL
>WP_253497231.1
MSTGLLEQRQQYRTGYEYGPFKGETDHDEDGKKEIDCSGLLYRMLKDAGYTIPYLTTSGLNADTTFFDVIPLAEVQPGDIALWINFHGHTGVIEDISGSPVRDRGNFFGSQSSNGPKSAKYGVGSGYWPMPEKFLRPRPQFRGAQPAPAPNPAPAPAPAGPAPL
>WP_262193143.1
MELFNPGAPFHYTSAWNPNRVHPVTGEVRPHRGEDWAAPAGTPIPAAGAGKVVYKGVMNGYGNVVVLEHANGAEIVHTLYAHMRTASPLEMLAAVAKGGTVGPCGNTGIGTGAHLHFEVLRNGTKGHPNLVQGHATVNPREFDISNLTHPDNATAAVPAAAPAAAPSTQK
>WP_267997061.1
MSFDIAMNLILPPRDGKKAHITAPFGEKRVSGPHKGVDFNYIGGQSGINMEHPAAFSPVDGKVIFSGGSFGTVKILDKKGFSHEILHLFSQNVKEGESVKAGVTQIGKMGGRGPQKIDQYAMHIHYQIKDSSGKIVNPQEWWANKDATSNSNPIDVKPIASPCL
>WP_268009127.1
MSFDIAMNLILPPRDGKKAHITAPFGEKRVSGPHKGVDFNYIGGQSGINMEHPAAFSPVDGKVIFSGGSFGTVKILDKKGFSHEILHLFSQNVKEGESVKAGVTQIGKMGGRGPQKIDQYAMHIHYQIKDSSGKIVNPQEWWANKDATSNSNPIDVKPIASPCL
>WP_279972580.1
MSFDIAMNLILPPRDGKKAHITAPFGEKRVSGPHKGVDFNYIGGQSGINMEHPAAFSPVDGKVIFSGGSFGTVKILDKKGFSHEILHLFSQNVKEGESVKAGVTQIGKMGGRGPQKIDQYAMHIHYQIKDSSGKIVNPQEWWANKDATSNSNPIDVKPIASPCL
>WP_015741077.1
MIDIERAIATLNKNAEILARKYKYGNGQCARYVKAALISGGASSAGSDINAAKDYGAWLESIGFEADKSATTVNTGGVYSVSSQRAGDVVVIQNAPGHPHGHMTMFNGTSWVSDYVQDKGFYPAQVYRDQNTKYVLYHYKDSGSENMPENSSQKSII
>WP_020884769.1
MLNKDIAVGVLNTQALARAKINAENFKKGIDKKLKYGESKCARYVKKALIAGGASVKNSAIESAKNYGPWLIENNFKVVDNTTTVSSGGVFTISGQQTGDVVVIQAAPHHVHGHMAMFNGKHWVSDFVQEKGFYPAQIYRDNKIAYTLYRYASSINEKKNATTLSKGKI
>WP_073470899.1
MTEPLDLRNQYTGGDYVYLMGGNGTQTNAAGKKLIDCSHMVNLLLTGAGYQIEYEETRAMNASSRFYTVVPPTEVKKGDIALWIDILPLTGGNRRLFHTGIVMEYNAATGQGKIFGAQTTNGPSEAFFGRNPPAYYWPVPTKFLRAKEEYRTGSNPAPAPAPAPAPVPAGPAPL
>WP_081480354.1
MKLYNPGSPFHYTSSWNPTRTHPVTGVVRAHRGEDWSAPSGTSIPAAGAGKVVYKGDMSGYGNVVVLEHANGTEIVHTLYAHMSTPSPLAMGAAVAKGATVGLCGNTGIGTGAHLHFEVLRNGTQGEPNLAKGHATVNPREFDISNLEHPDGAQATTATTKSVEAVNNDEPW
>WP_105653048.1
MINIEKAIATLNKNAEILAMKYKYGNGQCARYVKAALISGGASSAGSDINAAKDYGAWLESIGFEADKSATTINTGGVYSVSSQRAGDVVVIQNAPGHQYGHMTMFNGTSWVSDYVQDKGFYPAQVYRDQNTKYVLYHYKDTGSENMQENSSQKSII
>WP_133335635.1
MSTGLLEHLNPYRSGYEYGPHKGETDVNNNGKKEIDCSGLVYRIMKDAGYTIPYRTTSMLNTDREHFDEIPVASAQPGDIALWINFHGHTGVIESLSTALTPGKFFGSQSAGPKTALYGPDSGYWPMPEKVLRPKPQFRGAQPAPEPAPAPAPAAAPTGPAPL
>WP_155885183.1
MGSPAPSVRKALQDATTRWPNRSKLSDGIMGDASHQKRKSDHNEGNAFDITHDPVNGPDCNEWSQIVIDDPRVKYVIWNRRIYIVSEGMWKQYSGTSPHDKHMHVSIYEKSRNDLSPWPWLTHDNYQRSTEEKG
>WP_158695274.1
MGSPAPSVRKALQDATTRWPNRSKLSDGIMGDASHQKRKTDHNEGNAFDITHDPVNGPDCNEWAQIVIEDPRVKYVIWNRRIYIVSEGMWKEYSGTSPHDKHMHVSIYEKSRNDLSPWPWLTHDNYQRSTEEKG
>WP_158699199.1
MGSPAPSVRKALQDATTRWPNRSKLSDGIMGDASHQKRKSDHNEGNAFDITHDPVNGPDCNEWAQIVIDDPRVKYVIWNRRIYVVSEGMWKEYSGTSPHDKHMHVSIYEKSRNDLSPWPWLTHDNYQRSTKGKG
>WP_158699892.1
MGSPAPSVRKALQDATTRWPNRSKLSDGIMGDASHQKRKSDHNEGNAFDITHDPVNGPDCNEWSQIVIDDPRVKYVIWNRSIYIVSEGMWKQYSGTSPHDKHMHVSIYEKSRNDLSPWPWLTHDNYQRSTEEKG
>WP_158699997.1
MGSPAPSVRKALQDATTRWPNRSKLSDGIMGDASHQKRKSDHNEGNAFDITHDPVNGPDCNEWAQIVIDDPRVKYVIWNRRIYVVSEGVWKQYSGTSPHDKHMHVSIYEKSRNDLSPWPWLTHDNYQRSTEVKG
>WP_161577674.1
MIDIERAIAKLNKNAEILARKYKYGNGQCAKYVKAALISGGASSVGSDINAAKDYEAWLESIGFEADNSATTVNMGGVYSVSSQRAGDVVVIQNAPGHQYGHMTMFNGTSWVSDYVQDKGFYPAQVYRDQNTKYVLYHYKDSGSENMPENSSLKSII
>WP_161592576.1
MGSPAPSVRKALQDATTRWPNRSKLSDGIMGDASHQKRKSDHNEGNAFDITHDPVNGPDCNEWAQIVIDDPRVKYVIWNRRIYIASEGMWKEYSGSSPHDKHMHVSIYEKSRNDLSPWPWLTHDNYQRSAEDKG
>WP_164724154.1
MLNKDIAVGVLNTQALARAKINAENFKKGIDKKLKYGESKCARYVKKALIAGGSSVKNSAIESAKNYGPWLIENNFKVVDNTTTVSSGGVFRISGQQTGDVVVIQAAPHHVHGHMAMFNGKHWVSDFVQEKGFYPAQIYRDNNIAYTLYRYASSINEKKNATTLSKGKI
>WP_186378264.1
MWDVSKAVQYLNDNAEPSSEGYCARYVKRAISAGGDISTWPSIVSAKNYGSALIERGFRIVDVNSGHIAGDVVVIQGIRKSDFPVGEIRKDHPHGHMAMFNGQQWVSDFKQNNGYYPGGDYRKAKPAYVFYRHKDVVDDQPTENKTSANSS
>WP_194565128.1
MINIEKAIATLNKNAEILAMKYKYGNGQCARYVKVALISGGASSAGADINAAKDYGAWLESIGFEADKSATTINTGGVYSVSSQRAGDVVVIQNAPGHQYGHMTMFNGTSWVSDYVQDKGFYPAQVYRDQNTKYVLYHYKDTGSENMHENSSQKSII
>WP_196298470.1
MLNKDIAVGVLNTQALARAKINAENFKKGIDKKLKYGESKCARYVKKALIAGGASVKNSAIESAKNYGPWLIENNFKVVDNTTTVSSGGVFTISGQQTGDVVVIQAAPHHVHGHMAMFNGKHWVSDFVQEKGFYPAQIYRDNKIAYTLYRYASSINEKKNATTLSKGKI
>WP_223398219.1
MLNKDIAVGVLNTQALARAKINAENFKKGIDKKLKYGESKCARYVKKALIAGGASVKNSAIESAKNYGPWLIENNFKVVDNTTTVSSGGVFTISGQQTGDVVVIQAAPHHVHGHMAMFNGKHWVSDFVQEKGFYPAQIYRDNKIAYTLYRYASSINEKKNATTLSKGKI
>WP_227973309.1
MTEPLDLRNQYTGGDYVYLMGGNGTQTNAAGKKLIDCSHMVNLLLTGAGYQIEYEETRAMNASSRFYTVVPPTEVKKGDIALWIDILPLTGGNRRLFHTGIVMEFNAATGQGKIFGAQTTNGPSEAFFGRNPPAYYWPVPTKFLRAKEEYRTGANPAPAPAPAPAPVPAGPAPL
>WP_229216848.1
MLNKDIAVGVLNTQALARAKINAENFKKGIDKKLKYGESKCARYVKKALIAGGASVKNSAIESAKNYGPWLIENNFKVVDNTTTVSSGGVFTISGQQTGDVVVIQAAPHHVHGHMAMFNGKHWVSDFVQEKGFYPAQIYRDNKIAYTLYRYASSINEKKNATTLSKGKI
>WP_230074981.1
MLNKDIAVGVLNTQALARAKINAENFKKGIDKKLKYGESKCARYVKKALIAGGASVKNSAIESAKNYGPWLIENNFKVVDNTTTVSSGGVFTISGQQTGDVVVIQAAPHHVHGHMAMFNGKHWVSDFVQEKGFYPAQIYRDNKIAYTLYRYASSINEKKNATTLSKGKI
>WP_234013947.1
MGSPAPSVRKALQDATTRWPNRSKLSDGIMGDASHQKRKSDHNEGNAFDITHDPVNGPDCNEWAQIVIDDPRVKYVIWNRRIYIVSEGMWKQYSGTSPHDKHMHVSIYEKSRNDLSPWPWLTHDNYQRSTEEKG
>WP_243757141.1
MIDIEKAVAKLNKSAEIVARKYKYGNGQCAKYVKAALISGGASSVGSDINAAKDYGAWLESIGFEAVKSATTVNMGGVYSVSSQRAGDVVVIQNAPGHPYGHMTMFNGTCWVSDYVQDKGFYPAQVYRDQNTKYVLYHYKNSGSENMAENSSQKSII
>WP_244153924.1
MTGRRFKIVESVGSRLEDVNRYEDLAKHHPSSGREPNRDYETINGQLEEVRHIGGRTLIKKDFVLLVGGSNRSIPVPSPLAGYAKTSRSYGTLKIYDAPTNGQLIGQILHLHPTFKVNDGDAITYGQHIGLQAGTDRAGAQGYAIHVHAELEEGDFKRYISDMVSGTLNPDEAKPTVADGSKGAVTGDWCYPYSPMAG
>WP_249999110.1
MWNIETAVTHLNNKAKSGSISRCATFVREAIEAGGIKIRIPAPRSGLLASACDYGPSLVEQGFKPIENAELVISDGIYSISGQTVGDVVVIERIPGKHEDGHIAMYNGQSWVSDFKQAYGIYPGKAYRTAKTPFVLYRYTGNQPEEEKKDEKTGAKLI
>WP_254151913.1
MKRNLYVFAEVMLRVLPPLNGIQPHITGHYGEQRASGPHGGTDFNYVGGQSGINLQYPKVYAPIAGSVTFVGGSYGSIKIKDADGNSHEILHTSSHTVAVGATVAAGDEIGAMGGKGPGGATQYPRHVHYQMKGPTGSLISPEVWWSERSAAGDSAPASEQVASSA
>WP_254151917.1
MSTGLLEQRANYPHTGYEYGYGSVGNSDADGDGRKEIDCSHLLTKMLTDAGYTIPYKTTRELASDTTHYDFIALNDVQEGDIALWTTKGHTGVVEKMDVTRTRGEFFGSQTSTGPKSAKFGAGAYWPMPDKYLRPKAQYRSGAQPAPAPAPAGPAPL
>WP_255296566.1
MWNKDIAINTLNKRAKPKSQSDCAKFTRIAIESGGVKIEIPPPRPGNGAASAKDYGPSLEDVGFVAVYRYSGNPAELADVFSIPGQQAGDVVVIQSKEGSPHGHMAMFNGTHWVSDFKQSNGPYPGPGYRKLKPSFVMYRYGAEKTEEKPKEEPVKQNKKI
>WP_257030803.1
MSTGLLEQRAKYPYSGYEYGYGKGGSADENGNGRKEIDCSHLLNLMLRDAGYDIPYRTTSQLATDTTHFEFIALNSVQPGDIALWTGMHHTGVIEDMDANRVKGNFFGSQSSTGPKSAKYGEGSGYWPMPNKYLRPKAEYRSGAQPTPAPAPAPAATPAPAGSPL
>WP_257805876.1
MLNKDIAVGVLNTQALARAKINAENFKKGIDKKLKYGESKCARYVKKALIAGGASVKNSAIESAKNYGPWLIENNFKVVDNTTTVSSGGVFTISGQQTGDVVVIQAAPHHVHGHMAMFNGKHWVSDFVQEKGFYPAQIYRDNKIAYTLYRYASSINEKKNATTLSKGKI
>WP_258639733.1
MSTGLLEQRQQYRTGYEYGPFKGETDHDNDGRKEIDCSGLLYRMLKDAGYTIPYLTTSGLNTDTTYFDVIPLAEVQPGDIALWINFHGHTGVIEDISGSPVRDRGNFFGSQSSNGPKSAKYGAGSGYWPMPEKFLRPKPQFRGAQPAPAPTPAPAPAGPSPL
>WP_260478538.1
MWDVNKAIEHLNSHAEQGSVGYCARYVKNAISAGGDINPWPSIEGAKDYGDALLHRGFQVISFESSFISGDVVIIQGIRKDDFPEGEITRDHPYGHMAMFNGQQWVSDFKQNNGYYPGGDYRKAKPACVFYRHKDALGDGSQSTSVVGGK
>WP_262050207.1
MTEPLDLKGNYPRSDYVYKLGGDGSTVVNGKKQIDCSHLVNLLLKGAGYDIPYEDTRVMNNSSYYTTVSPQDVKRGDIALWIDALPNQGSGRLFHTGIVEEFDPATSAGKIFGAQTSTGPETAVFGPRPPSYYWPVPTKFIRAKEAFRTAGDTAAPVATQAPAGPAPM
>WP_266216180.1
MKLKTPELEGDDVLELQRRIVAFGSKGKPVPCTGKFDVDTKAAVERFQKQFGLEQDGIVSFDEYWTIDNWAAEMKPAMEDFLDDYACDHSNVTGDYLKKCNELWSGHVKGKIEIVGSTRTAGGASTCKGFGSQLTQVALTSGKTWTYSKTIDLVENPGIDKTLFWMVMGVMSIYGVRRLKVNNGYRCNFKYFQINKIHGPASMKNHTGHAVDFTIPGSGIARPNGKSLTPRTSKAEHCNQIRDDLASFGIVETFDENTKNRGRTEPRKHAPTWVHLDTTVYEQHTYVKSVEEAIAPQAKLVALPVRLSQRAEANQ
>WP_270489660.1
MLNKDIAVGVLNTQALARAKINAENFKKGIDKKLKYGESKCARYVKKALIAGGASVKNSAIESAKNYGPWLIENNFKVVDNTTTVSSGGVFTISGQQTGDVVVIQAAPHHVHGHMAMFNGKHWVSDFVQEKGFYPAQIYRDNKIAYTLYRYASSINEKKNATTLSKGKI
>WP_275968792.1
MTEPLDLKGNYPRSDYVYKLGGDGSTVVNGKKQIDCSHLVNLLLKGAGYDIPYEDTRVMNNSSYYTTVSPQDVKRGDIALWIDALPNQGSGRLFHTGIVEEFDPATSAGKIFGAQTSTGPETVVFGPRPPSYYWPVPTKFIRAKEAFRTAGDTAAPVATQAPAGPAPM
>WP_277493340.1
MLNKDIAVGVLNTQALARAKINAENFKKGIDKKLKYGESKCARYVKKALIAGGASVKNSAIESAKNYGPWLIENNFKVVDNTTTVSSGGVFTISGQQTGDVVVIQAAPHHVHGHMAMFNGKHWVSDFVQEKGFYPAQIYRDNKIAYTLYRYASSINEKKNATTLSKGKI
>WP_279258164.1
MLNKDIAVGVLNTQALARAKINAENFKKGIDKKLKYGESKCARYVKKALIAGGASVKNSAIESAKNYGPWLIENNFKVVDNTTTVSSGGVFTISGQQTGDVVVIQAAPHHVHGHMAMFNGKHWVSDFVQEKGFYPAQIYRDNKIAYTLYRYASSINEKKNATTLSKGKI
>WP_282898306.1
MGSPAPSVRKALQDATTRWPNRSKLSDGIMGDASHQKRKSDHNEGNAFDITHDPVNGPDCNEWAQIVIDDPRVKYVIWNRRIYIVSEGMWKEYSGTSPHDKHMHVSIYEKSRNDLSPWPWLTHDNYQRSTEEKG
>WP_282902807.1
MGSPAPSVRKALQDATTRWPNRSKLSDGIMGDASHQKRKSDHNEGNAFDITHDPVNGPDCNEWAQIVIGDPRVKYVIWNRRIYIVSEGMWKEYSGTSPHDKHMHVSIYEKSRNDLSPWPWLTHDNYQRSTEGKG
>WP_282985479.1
MGSPAPSVRKALQDATTRWPNRSKLSDGIMGDASHQKRKSDHNEGNAFDITHDPVNGPDCNEWAQIVIDDPRVKYVIWNRRIYIVSEGMWKEYSGTSPHDKHMHVSIYEKSRNDLAPWPWLTHGNYQRSTEGKG
>WP_284007227.1
MGSPAPSVRKALQDATTRWPNRSKLSDGIMGDASHQKRKSDHNEGNAFDITHDPVNGPDCNEWAQIVIDDPRVKYVIWNRRIYIVSEGMWKEYSGTSPHDKHMHVSIYEKSRNDLSPWPWLTHDNYQRSTKGKG
>WP_284028631.1
MINIEKAIVTLNKNAEILARKYKYGNGQCARYVKAALISGGASSAGSDINAAKDYGAWLESIGFEADKSATTVNTGGVYSVSSQRAGDVVVIQNAPGHQYGHMTMFNGTSWVSDYVQDKGFYPAQVYRDQNTKYVLYHYKDSGSENMPENSSQKSII
>WP_004165211.1
MSVVLERIPEKKARPPRPVTSRWLIFGAAVLISGIGLTFLFWQGERSGPGFWLFALVLPVLIWGAMFTARRAGYKYLSVGQDAANRTVKARHASAYFNQSVTDGPALVERGFEVITAPGSFVAGDVVIIQGIKKSDFPVGEIKKDHPHGHMAMFNGQQWVSDCQQNNGYYPGGDYRRAKPSFVFYRHKDVTARPSESRGVPAASGG
>WP_007667201.1
MWDKSTSVTYINSHVEPGSLGKCATYVRKAVEAGGVKIKIPPPRIGNSASACDYGPSLEKVGFKPVYVYSGSGPTDTAIIPGQQTGDVVVIQPIDDHPHGHIALFNGVSWVSDFIQTVGFYPGQQYRNVKPAYKLYRYSDNDSAAQNAAETQKGKI
>WP_013034834.1
MWDAQKAVQYVNEHAESSSTGFCARYVKNAINAGGDISSWPPIVSAKDYGPALVERGFEVITAPGSFVAGDVVIIQGIKKSDFPVGEIKKDHPHGHMAMFNGQQWVSDCKQNNGYYPGGDYRRAKPSFVFYRHKDVTARPSESRGVPAASGG
>WP_014341595.1
MLNVESALAHLNSNASEKSHGNCAKFVRLAIKAGGVNIISPPLRPNYDYPAAADYGASLLAKGFTIVFTHNTGGSELTDTTTIPGQQAGDVVVVQDIPGHRYGHMAMFNGTQWVSDFRQPMGFYPARAYSSLKSAFKMYRYGETEKNTPSDQSSADNKDLHIC
>WP_015278875.1
MTGRRYKIVESVGNRIEDVFRYEDLAKHHPSLGREPNREYETINGQLEEVRHVGSRTLIKKDFVLLVEGSNQSIPVPSPLAGYAKINRAYGTLQIYDAPSNGQLLGQILHLHPAFKVNDGDAITYGQHIGLQAGTDRAGGQSYAIHVHAEFEESVFKRYIADIVDGTLSPDDEKPKAAVSGSENGAKG
>WP_025105891.1
MLDKNVAVSVLNTQALARAKINAENFKNGIDKKLKYGESKCARYVKKALIAGGASAKNSGIESAKNYGPWLLENNFKVVDNATTVRTGGVFTISGQQVGDVVVIQAAPHHVHGHMAMFNGTHWVSDFVQERGFYPAQIYRDQNIPYALYRYGANTTSEQNATAIRKGKI
>WP_038635858.1
MTEPLDLSSNYTGGDYVYKMGGNGQTVVNGKKQIDCSHMVNLLLTGAGYNIPYEETRVMQNSTYYTTVLPQDARRGDIVLWINATSHQGGNPLFHTGIVEEFNPVTNSGRFFGAQTSSGPASTKFGPKPPSYYWPVATKFLRPKEEFRGGGASAPAAVQVAGPEPL
>WP_049102868.1
MWNNSASVSYINSHVEPRSIGKCAAYVRRAVEAGGVKIKIPPPRIGNSASACDYGSSFEAVGFKPVYFYTGSGPTDTAVIPGQQAGDVVVIQPIDGHPHGHIALFNGTNWVSDFIQLRGFYPGQQYRNVKPAYILYRYSDNSSPAPEASASQKGKI
>WP_077259545.1
MWNNSASVSYINSHVEPRSIGKCAAYVRRAVEAGGVKIKIPPPRIGNSASACDYGPSFEAVGFKPVYFYTGSGPTDTAVIPGQQAGDVVVIQPIDGHPHGHIALFNGTNWVSDFIQLRGFYPGQQYRNVKPAYILYRYSDNSSPAPEASASQKGKI
>WP_077266161.1
MWNNSASVSYINSHVEPRSIGKCAAYVRRAVEAGGVKIKIPPPRIGNSASACDYGPSFEAVGFKPVYFYTGSGPTDTAVIPGQQAGDVVVIQPIDGHPHGHIALFNGTNWVSDFIQLRGFYPGQQYRNVKPAYILYRYSDNSSPAPEASASQKGKI
>WP_082363088.1
MWDKSTSVTYINSHVEPGSLGKCATYVRKAVEAGGVKIKIPPPRIGNSASACDYGPSLEKVGFKPVYVYSGSGPTDTAIIPGQQTGDVVVIQPIDDHPHGHIALFNGVSWVSDFIQTVGFYPGQQYRNVKPAYKLYRYSDNDSAAQNAAETQKGKI
>WP_116281043.1
MLDKNVAVSVLNTQALARAKINAENFKNGIDKKLKYGESKCARYVKKALIAGGASAKNSGIESAKNYGPWLLENNFKVVDNATTVRTGGVFTISGQQVGDVVVIQAAPHHVHGHMAMFNGTHWVSDFVQERGFYPAQIYRDQNIPYALYRYGANTTSEQNATAIRKGKI
>WP_123474152.1
MELYNPGSPFRYTSAWNLTRTHPVTGVVRPHRGEDWGAPSGTPIPAAGAGKVVYKANMTGYGNVVVLEHANGVEIVHTLYAHMSAQSPLVIGASVAKSATVGQCGNTGIGTGPHLHFEVLRNGTRGQPNLAKGHATVNPRGFDISNLAHPDGAQTAAAPKKLVEALNDGEPW
>WP_123581109.1
MTEPLDLRRPYMNNGYVYMMGGDGQKTNSAGKKEIDCSHMVNLLLTGAGYQIPYEETKTMENSDYYTEVMPEDVKEGDIALWINILPLKGSNKPLFHTGIVMEFNSKSGAGKIFGAQTTNGPSEAYFGNKPPAYYWPVPTKFLRANEKYRTGATPAPAAASTPEPISSARI
>WP_124345329.1
MSSEKYEIVESVGKTIRNVTSFSSLAKHHPSSGQEKGRDYEVIDGHNEEIRKSKNGPTLIKKDFVLKVNGSIKGVEVPAPISGYVKTSINYGAVKIYDAPTGGRLIGQALHLDTKFKVKDGQYIEYGQPIGIQSGVGVAGKVTYAVHSHIELEKAQFEKYIADIVSGVIRPGVAPKGSSTGTAKNTSIEG
>WP_148300459.1
MPAHGNEAKLRDLRLGMHRYRFGVHHQSRPRIRLDKAPVFPKGKGYRALRPINAGAFYDDNRDRTQNPKEPLSHTDQHNIHAGNASDQESGFTGSEGCQVVKEWGQFKKFIEVVESDYSLNETDKNEMADPAPAGNVPVRDITYTLLDSTCLFPCMLPVGKDKKKLVISFTDTATALA
>WP_148558604.1
MSSEKYEIVESVGKTIRNVTSFSSLAKHHPSSGQEKGRDYEVIDGHNEEIRKSKNGPTLIKKDFVLKVNGSIKGVEVPAPISGYVKTSINYGAVKIYDAPTGGRLIGQALHLDTKFKVKDGQYIEYGQPIGIQSGVGVAGKVTYAVHSHIELEKAQFEKYIADIVSGVIRPGVAPKGSSTGTAKNTSIEG
>WP_154971653.1
MFNKESAISTLNANAAVIARDNLNRFNRGLDDHLKYGKSRCAHYVKVALIQGGLSSRNSGINSAKDYGPWLLENNFQVVDDAVTVHAGNVYSISGQQTGDVVIIQAAPGHSDGHMAMFNGTKWVSDFVQEKGFYPGQAYRNNNIAYKLYRYSDNNSATQSSPKTQKGKI
>WP_155046466.1
MWNNSASVSYINSHVEPRSIGKCAAYVRRAVEAGGVKIKIPPPRIGNSASACDYGPSFEAVGFKPVYFYTGSGPTDTAVIPGQQAGDVVVIQPIDGHPHGHIALFNGTNWVSDFIQLRGFYPGQQYRNVKPAYILYRYSDNSSPAPEASASQKGKI
>WP_164486214.1
MSTGLLEQRVNYPQSGFEYGYGATGTADANGNGRKEIDCSHLLSRMLHDAGYSIPYKTTGQLAVDVTHFDVIPLASVQPGDIALWTGLHHTGVVEDMDVNRTKGNFFGSQTSSGPKSAKFGAGSGYWPMPNMYLRPKVQYRTEPQPAPTPTPTPTAGSAL
>WP_177342530.1
MLDKNVAVSVLNTQALARAKINAENFKNGIDKKLKYGESKCARYVKKALIAGGASAKNSGIESAKNYGPWLLENNFKVVDNATTVRTGGVFTISGQQVGDVVVIQAAPHHVHGHMAMFNGTHWVSDFVQERGFYPAQIYRDQNIPYALYRYGANTTSEQNATAIRKGKI
>WP_177342771.1
MTRRRYKIVESVGNRIEDVNRYEDLAKHHPSKGREANRDYEVINGKLEEVRYIGGRTLIKKDFVLLVDSSNRSVPVPSPLSGYAKTSRSFGTLKIYDAPSNGQLLGQILHLHPTFKVNDGDAITYGQHIGIQATTDRSGDQVGAIHVHAELEEADFKRYIADMVSGTLNPDEENPSVAGGGVSAAKG
>WP_181124004.1
MSETIYTIVESVGKSIETVHSYSDLAKHHPSAGIEPNRKYETIDGHLEEVTKTVDGRILIKKDFVLQINGSNQAIPVPCPISGYVETKKSFGTVNIYDSPNGKLIGRVLHLRTDFFVKNGEYVDYGKPIGIQYGTGAGGNRTFAIHTHLELEREQYLKYINDLASGVIRPPAKNENLIKKEPDGLQ
>WP_181251674.1
MWNNSASVSYINSHVEPRSIGKCAAYVRRAVEAGGVKIKIPPPRIGNSASACDYGPSFEAVGFKPVYFYTGSGPTDTAVIPGQQAGDVVVIQPIDGHPHGHIALFNGTNWVSDFIQLRGFYPGQQYRNVKPAYILYRYSDNSSPAPEASASQKGKI
>WP_208670857.1
MTEPLDLTGQYTNNEYVYKMGGDGQQTNAAGKKLIDCSHMVNLLLTGAGYQIPYEDTSAMNVSSYYTEVAQAEVKKGDIALWIDILPLTGGERRLFHTGIVISFNPATRGGKIFGAQTTNGPSEAFFGNNPPAYYWPVPTKFLRAKEQYRSGAAPAAAPAQVGPAPL
>WP_224255604.1
MWNNSASVSYINSHVEPRSIGKCAAYVRRAVEAGGVKIKIPPPRIGNSASACDYGPSFEAVGFKPVYFYTGSGPTDTAVIPGQQAGDVVVIQPIDGHPHGHIALFNGTNWVSDFIQLRGFYPGQQYRNVKPAYILYRYSDNSSPAPEASASQKGKI
>WP_227635479.1
MWNNSASVSYINSHVEPRSIGKCAAYVRRAVEAGGVKIKIPPPRIGNSASACDYGSSFEAVGFKPVYFYTGSSPTDTAVIPGQQAGDVVVIQPIDGHPHGHIALFNGTNWVSDFIQLRGFYPGQQYRNVKPAYILYRYSDNSSPAPEASASQKGKI
>WP_232554272.1
MWNNSASVSYINSHVEPRSIGKCAAYVRRAVEAGGVKIKIPPPRIGNSASACDYGPSFEAVGFKPVYFYTGSGPTDTAVIPGQQAGDVVVIQPIDGHPHGHIALFNGTNWVSDFIQLRGFYPGQQYRNVKPAYILYRYSDNSSPAPEASASQKGKI
>WP_245962095.1
MTRRRYKIVESVGSRIEDVNGYEDLAKHHPSVGREPNRDYGTLNGRLEEVRHVGGRTLIKKDFVLLVDGSNRSIPVPSPLAGYVKTSRAYGTLKIYDAPTNGQLIGQILHLDPAFKVKDGDSITYGQHVGLQAGTDRAGGQRYAIHVHAELEESVFKRYIADIANGTLSPDGPEPAVDERATRPNQGRWC
>WP_256198925.1
MSTGLLEQRAKYPYSGYEYGYGKGGSADEDGNGRKEIDCSHLLNLMLRDAGYDIPYRTTSQLATDTTHFEFIALDSVQPGDIALWTGMHHTGVIEDMDANRVKGNFFGSQSSTGPKSAKYGAGSGYWPMPNKYLRPKAEYRTGAQPTPAPAPAPAATPAPAGSPL
>WP_259653171.1
MWNNSASVSYINSHVEPRSIGKCAAYVRRAVEAGGVKIKIPPPRIGNSASACDYGPSFEAVGFKPVYFYTGSGPTDTAVIPGQQAGDVVVIQPIDGHPHGHIALFNGTNWVSDFIQLRGFYPGQQYRNVKPAYILYRYSDNSSPAPEASASQKGKI
>WP_272572882.1
MWDQNKSVEYIKNNAEPSSLGQCASYVKKALIHGGASIKNSGINSAKDYGPWLIENGFTPVPGAEAQKEGISYSVLGQQKGDVVIIERLKNPKNARSIHGHMAMFDGKHWVSDFVQQRGFYPNQEYRDESTPFVLYRYAGNQPADEKKEEKTGAKLI
>WP_274305012.1
MSSEKYEIVESVGKSIRNVTSFSSLAKHHPSSGQEKGRDYEIIDGHNEEIRKSKNGPTLIKKDFVLKVKGSIKGVDVPAPISGYVKTSINYGAVKIYDAPTGGRLIGQALHLDTKFKVKDGQYIEYGQPIGIQSGVGVAGKVTYAVHSHIELEKAQFEKYIADIVSGAIRPGIAPQGSSTGATKNTSIEG
>WP_274321390.1
MSSEKYEIVESVGKTIRNVTSFSSLAKHHPSSGQEKGRDYEVIDGHNEEIRKSKNGPTLIKKDFVLKVNGSIKGVEVPAPISGYVKTSINYGAVKIYDAPTGGRLIGQALHLDTKFKVKDGQYIEYGQPIGIQSGVGVAGKVTYAVHSHIELEKAQFEKYIADIVSGVIRPGVAPKGSSTGTAKNTSIEG
>WP_284721687.1
MEYGERFLREGMKGPDVRELQIRLAGFSGKLPDGDFGPGTKKSVEQFQKDYMKIPPTGEVDKATYESIDGFMAKYPIDFAALKCVCGKCGGFGKGRYNKEYNNTPKVEMYHKYEYPGIHRVLLFTVRALRFYSPYALKVNSCYRCWHDNEQHNRKSTNHMGKAIDLDTDGAKETDAKRANEVRKVAVDKCNCTDGWVAGKKGLEPASIAPTWVHMDVRELGSDYMGPEYFVQDEAALNNKKPITAKGFEEAPADKPATPKPTEPSKTTTSTQTTGQFAGFGEKLKWVKPKRAVSKIYLHCSASDNANHDNVETMDTWHKERGWPGIGYHLFIKKDGTVLHGRNLEYIPTAQADHNTGSIAICLHGLAKDKFTEAQYKAVRGLARTLHDAYDGKVTFHGHCEVSTKSCPVFDYKKVLELDAGKLGKDVKGDSKGPTGETTPSNPTTTPTTPTTPTTNPSTNPSTNPTPSTGGGGTQAAVDYKNLTLYADVRNRLQSSEAKDGNLRYRDVVISGAETKVRELFRDVLAPYAKKTLRDFPNQDDRLKIIARVVEAHEGFVDHMYVDSRGLLTVGIGTMIDAENAAMIDELPLTLGGKAATSAQRQTDKKACKAVYDQNSSSPPLFTAYTGVTKCRLSHEASRAQCQKMLKAFEDALLKFPNNAAQLKAKKDDLPFFAWVCMVDMCYGLSTRRFTEEWPSCLKAIANGNWQEAAKQSWTKGVSAVTQALRHHLLRDAALARAGTGTVEVVDTGGGAPTNIEQPSETYVPLLGDVVLPVDLGDGIQVTEASL
>WP_003413662.1
MSTGLLEQRANYPHTGYEYGYGSVGNSDADGDGRKEIDCSHLLTKMLTDAGYTIPYKTTRELASDTTHYDFIALNDVQEGDIALWTTKGHTGVVEKMDVTRTKGEFFGSQTSTGPKSAKFGAGAYWPMPEKYLRPKAQYRSGAQPADAPAPAPAGPAPL
>WP_004155390.1
MSVVLERIPEKKARPPRPVTSRWLIFGAAVLISGIGLTFLFWQGERSGPGFWLFALVLPVLIWGAMFTARRAGYKYLSVGQDAANRTVKARHASAYFNQSVTDGPALVERGFEVITAPGSFVAGDVVIIQXIKKSDFPVGEIKKDHPHGHMAMFNGQQWVSDCQQNNGYYPGGDYRRAKPSFVFYRHKDVTARPSESRGVPAASGG
>WP_007894618.1
MSTGLLEQRANYPHSQYEYGPAKGYADADGDGRKEIDCSGLLYRMLKDAGYSIPYLTTGQLNVDVTHFDVIPLANVEPGDIALWINFHGHTGVVETINSVRNAGDFFGSQSSSGPKSAKYGHGSGYWPMPEKFLRPKPQYRTGAQPAPAAAPAPAPAAAPAGPAPL
>WP_007962336.1
MTEPLDLRNQYTGGDYVYLMGGNGTQTNAAGKKLIDCSHMVNLLLTGAGYQIEYEETRAMNASSRFYTVVPPTEVKKGDIALWIDILPLTGGSRRLFHTGIVMEYNAATRQGKIFGAQTTNGPSEAFFGTNPPAYYWPVPTKFLRAKEEYRTGATPAPAPSAAPAPAGPAPL
>WP_008030633.1
MSFNEVMLRVLPPVGDHQPHITGVYGEQRASGPHGGTDFNYIGGQNGINLQNPKVYAPIAGTVTFTGGNYGTIKIKDADGNSHEILHTSSHVVSQGETVAAGNEIGTMGGKGPNGVTQYPRHVHYQMKDPNGNLISPEVWWGQQTVTLSTATPESAAFSL
>WP_008073429.1
MTEPLDLTGNYENHGYVYKMGGDGIKTNAAGNKLIDCSHMVNLLLTGAGYKIPYEDTRVMVDSTYYTSVVPPDVKKGDIALWINEDPLGGGDKLFHTGIVVQVNPAGTAGKFFGAQTRKGPSFTYFGTKDPAFYWPVPTKFLRAKEEYRTGAAESPAPAPAPASSPAGSEPVIG
>WP_008078700.1
MTTGVLEQKSLYNKGDYVYGDGKGKDTDGDGKKEIDCSTLVWEMLKTAGYKVPYSNTTALKINVTNYDVIEWKDVLPGDIALWPTHTGFVEDIDVENKSGNFFGSQNSTGPATAKFGTGSNFWPMPIKFLRVKEIFKTGSQPASTPEPAPVTPPAPTAYPL
>WP_015475517.1
MSTGLLEQRAKYPNSGYEYGYGRSGLSDADGNGRKEVDCSHLLNLMLKDAGYSIPYLSTSQLAGATTHFDFIAAADAQPGDIALWTSMGHTGVVESFGEPRIKGTFFGSQTSTGPKSARFGAGSGYWPMPNKYLRPKPEFRTGAQAAPAAAPAATPAPAAAKSTVKPTI
>WP_020342472.1
MSTGLLEQRANYPHTGYEYGYGSTGNSDADGNGRKEIDCSHLLTKMLTGAGYTIPYKTTRELASDTTHYDFIALNDVQEGDIALWTTRGHTGVVEKMEATRTKGEFFGSQTSTGPKSAKFGAGAYWPMPDKYLRPKAQYRSGAQPAPAPAPVETVAAGGSW
>WP_021241770.1
MFNKVSAITTLNSNAAVIARNNENRFKRGLDDHLKYGQSQCAHYVKIALIQGGASSSHSGINSAKDYGPWLEENNFKVVDGATTVHAGNVFSISGQQAGDVVVIQAAPGHEHGHMAMFNGTKWVSDFVQDKGFYPAQAYRTNNIAYKLYRYSDNSSPAPEASASQKGKI
>WP_023344626.1
MFNKVSAITTLNSNAAVIARNNENRFKRGLDDHLKYGQSQCAHYVKIALIQGGASSSHSGINSAKDYGPWLEENNFKVVDGATTVHAGNVFSISGQQAGDVVVIQAAPGHEHGHMAMFNGTKWVSDFVQDKGFYPAQAYRTNNIAYKLYRYSDNSSPAPEASASQKGNI
>WP_024643727.1
MTEPLDLATNYTGGDYVYKMGGNGSTVVNGKKQIDCSHMVNLLLTGAGYSIPYEDTRVMENSTYYTTVLPQDVKRGDIALWINATPNSPGAPLFHTGIVQEFNAANRSGYIFGAQTSTGPARARFGPKPPSFFWPVATKFLRAKEEFRTGGAAPAPAATPAPAGPAPL
>WP_024643829.1
MSTGLLEQRANYPHTGYEYGYGSVGNRDADGDGRKEIDCSHLLTKMLTDAGYTIPYKTTRELASDTTHYDFITLNDVQEGDIALWTTKGHTGVVEKMDATRTKGEFFGSQTSTGPKSAKFGAGAYWPMPDKYLRPKAQYRSGAQPAPAPAPAPAGPAPL
>WP_024871922.1
MSDILEKKTLFEKNYEYGYGAKGDSDTDNDGKKEIDCSHLVNKMVRNAGYDIPYQTTEQLNKSSYYDVIDPSDAKSGDILLWRGKFNHTGVLDSISYSASPSRFSGSFFGSQSSSGPATAKFGDGAPYWPRPTKILRPKEKYKTEHVGSSQTSGNQSSFVTSCC
>WP_027610393.1
MTEPLDLRNQYTGGDYVYLMGGNGTQTNAAGKKLIDCSHMVNLLLTGAGYQIEYEETRAMNASSRFYTVVPPTEVKKGDIALWIDILPLTGGSRRLFHTGIVMEYNAATRQGKIFGAQTTNGPSEAFFGTNPPAYYWPVPTKFLRAKEEYRTGATPAPAPSAAPAPAGPAPL
>WP_044238255.1
MSTLVDKITKNEKTFFQTSGSGGYKLTPKTLSGGGTSVDVVDCVRADGNTSYYYDTEVEKSLVVLHYTAGQLTGDIPTLTKKDYKVSVSYVLARDGTLYRLFDDARWSYHLGGSDADPCIGGNEFNSKRSVAIEISNFGWLKESGNGLITYSGTSYCTKEDTHLFHTLTGPWRGQRYFATFTEAQYASLKKLLKYLTGKHNIPYKFLSAEGAQDKAARHVLFTSKEEARAFKGIASHINFRQGKWDIGPAFDWHRLEEDGGSELHLPVNLGLGTRGTKQVVESYYTHTEATI
>WP_046271618.1
MSTGLLEQRANYPHTGYEYGYGSVGNSDADGDGRKEIDCSHLLTKMLTDAGYTIPYKTTRELASDTTHYDFIALNDVQEGDIALWTTKGHTGVVEKMDVTRTKGEFFGSQTSTGPKSAKFGAGAYWPMPDKYLRPKAQYRSGAQPADAPAPAPAETVAASGTW
>WP_051462553.1
MWNKDIAINTLNKRAKPKSQSDCAKFTRIAIESGGVKIEIPPPRPGNGAASAKDYGPSLEDVGFVAVYRYSGNPAELADVFSIPGQQAGDVVVIQSKEGSPHGHMAMFNGTHWVSDFKQSNGPYPGPGYRKLKPSFVMYRYGAEKTEEKPKEEPVKQNKKI
>WP_058418367.1
MTEPLDLATNYTGGDYIYKMGGNGSTVVNGKKQIDCSHMVNLLLTGAGYSIPYEDTRVMENSTYYTTVLPQDVQRGDIALWINATPNSPGAPLFHTGIVQEFNAANRSGYIFGAQTSTGPARARFGPKPPSFFWPVATKFLRAKEEFRTGVAAPAPAATPAPAGPAPL
>WP_062088695.1
MGIMVLPTQAYSLRISKQPAAFSVLSFGGQEDISKPYWLVIEFTCARAGLPIADVLGKRAKFSVEPVDPNAGLAAELAARLVKPPERLISGVITEFDELSSSADETRYSVKLEARLSDLGSEVASRLFQNQTVPAVIESTLRHYGYTAVDFKFQLRAEYETHEYITQYAESALAFIQRIAAEEGIWFRFEQTPEHEVIVFGDDLDAYARDPKLSAPYREEGGFASRGADSVMTLVERRKRVVQSITVDDYNHRTAGVALLTKVNTARDDETTVGNQYRWGEHYTTPETGKRVATLRHQAELAQQVIFEGTGNVIGMTPGAVFRFTNRELGNAEHGLPTVNAP
>WP_074868307.1
MSTGLLEQRANYTAANYEYGYGSGGSNDVDKDNRKEIDCSHLLHKMLHGAGYNIPYQTTAQLNSSIYFEEIAEEDVLGGDIALWRTENHKHTGVVESFFPATGKGTFYGSQTSTGPASAKFGSGYWPIPTKFLRPKLQYKTGGAAPLQPRATPEQIDNGRP
>WP_090287568.1
MSTGLLEQRQQYRTGYEYGPFKGETDHDEDGKKEIDCSGLLYRMLKDAGYTIPYLTTSGLNADTTFFDVIPLAEVQPGDIALWINFHGHTGVIEDISGAPVRNKGNFFGSQSSSGPKSAKYGAGSGYWPMPEKFLRPKPQFRGAQPAPAPTPAPAPAPAGPAPL
>WP_090347235.1
MTRRRYKIVESVGSRIEDVNRYEDLAKHHPSAGREPNRNYETINGQLEEVRHVGGRTLIKKDFVLLVDGSNRSIPVPSPLAGYAKTSRAYGTLKIYDAPTNGQLIGQILHLHPTFKVNDGDAITYGQHIGLQAGTDRAGAQSYAIHVHAELEEGDFKRYIADMISGTLNPDEEKPEVANGNESSAKG
>WP_109520684.1
MTEPLDLSANYTSAQYRYKEGGDGFTVENGKKVIDCSHMVNLLLKGAGYQVPYQNTASLNGAGALQYYDEISPSNVRKGDIALWINATSNHQNKTLNHTGIIESYDGTIDSEYGRFFGAQSSGPGTADVGAFGKSYFWPVPTKFLRVKESMRTGAATPATAPAPVPASVASPV
>WP_115276857.1
MWDVNKAIEHLNSHAEQGSVGYCARYVKNAISAGGDISPWPSIEGAKDYGDALLHRGFQVISFEHSFISGDVVIIQGIRKADFPEGEITRDHPYGHMAMFNGQQWVSDFKQNNGYYPGGDYRKAKPACVFYRHKDALGDGSQSSNVTGGK
>WP_167338287.1
MELYNPGASFRYTSEWNPTRTHPVSGEVRPHRGEDWGAPVGTSIPAAGAGKVVYKGVMAGYGNLVVLEHANGTEIVHTLYAHMSAPSPLALGASVAKGATVGPCGNTGIGTGAHLHFEVLRNGTKGQPNLARGHATVDPRGFDISNLANPDGVSPAAPAPAETVAASGTW
>WP_200874179.1
MFNKDTAIVTLHAGAVEVIGINARRIRNGEHIQLNYGMAKCARYVKRALISGGLSPNGSSIESAKDYGTWLVENNFNPVDNATTVQVGNVYSISGQQAGDVVVIQAVTGHRHGHIAMFDGTKWVSDYVQDNGFYPAQAYRTNNTAYVLYRHSDAQPTESTPPPESNKGKI
>WP_203250364.1
MWDKNRSIGYVNSHAEPRSLGKCAGYVRRATEAGGVHIRIPPPRIGNSASACDYGPSFVEVGFKVVYTYSGNGSVDTAIIPGQQAGDVVVIQPIDGHPHGHIAIFNGTNWVSDFVQLRGFYPGQLYRNTKPAFVMYRYGATEQTATQPENSQPGKI
>WP_203420019.1
MTEPLDLRNQYTGGDYVYLMGGNGTQTNAAGKKLIDCSHMVNLLLTGAGYQIEYEETRAMNASSRFYTVVPPTEVKKGDIALWIDILPLTGGNRRLFHTGIVMEYNAATGQGKIFGAQTTNGPSEAFFGRNPPAYYWPVPTKFLRAKEEYRTGANPAPAPAPAPVPAGPAPL
>WP_206612512.1
MWDKKLSVSFVNIHAEPRSKGRCAAYVRRAVEAGGVHIKIPTPRIGNSASACDYGPSFLSVGFKAVYSYTGNGPVDTASIPGQQAGDVVVIQPITGHPHGHIAIFNGTNWVSDFVQLVGFYPGQSYRNIKPSFIMYRYGVIEEKITHTDTCKPGKI
>WP_231986530.1
MSTGLLEQRANYPHTQYEYGPAKGYADADADGRKEIDCSGLLYRMLKDAGYSIPYRTTGQLNVDVTHFDVIPLASVEPGDIALWINFHGHTGVVEDINAVRTAGNFFGSQSSSGPKSAKYGHQSGYWPMPEKFLRPKAQYRTGAQPAPAAAPAPAPAPAPAGPAPL
>WP_235155730.1
MSTGLLEQRANYPHTGYEYGYGSVGNTDADGDGRKEIDCSHLLTKMLTGAGYTIPYKTTRELASDTTHYDFIALNDVQEGDIALWTTKGHTGVVEKMDATRTKGEFFGSQTSTGPKSAKFGAGAYWPMPDKYLRPKAQYRSGAQPAPAPAQAPAPAGPAPL
>WP_244214172.1
MTGRRYKIVESVGNRIEDVFRYEDLAKHHPSSGREPNRDYETINGQLEEVRYVGGRTLIKKDFVLLVDGSNQSIPVPSPLAGYARTDRSYGTLQIYDSPSNGQLLGQILHLHPTFKVNDGDAVTYGQHVGLQAGTDRVGGQRYAIHVHAELEESAFKRYIADIVDGTLHPNDKTPKTAVNGSEDAAIG
>WP_244441919.1
MLDKKIAVSVLNSQALTRAKINADNFKKGIDKKLKYGESKCARYVKKALIAGGASVKNSGIESAKDYGPWLLENGFKVVDNATTVRSGGVFTISGQQVGDVVVIQAAPHHVHGHMAMFNGTHWVSDFIQEKGFYPAQIYRDQNIPYALYRYGDNTTSEQNASANQKGKI
>WP_256218088.1
MTRRRYKIVESVGNRIEDVNRYEDLAKHHPSKEREANRDYEVINGKLEEVRYIGGRTLIKKDFVLLVDGSNRSVPVPSPLSGYAKTSRSFGTLKIYDAPSNGQLLGQILHLHPTFKVNDGDAITYGQHIGIQATTDRSGDQVGAIHVHAELEEADFKRYIADMVSGTLNPDEENPDIAGGGESAVKG
>WP_262191397.1
MWNNSASVSYINSHVEPRSIGKCAAYVRRAVEAGGVKIKIPPPRIGNSASACDYGPSFEAVGFKPVYFYTGSGPTDTAVIPGQQAGDVVVIQPIDGHPHGHIALFNGTNWVSDFIQLRGFYPGQQYRNVKPAYILYRYSDNSSPAPEASASQKGKI
>WP_265801876.1
MLDKNVAVSVLNTQALARAKINAENFKNGIDKKLKYGESKCARYVKKALIAGGASAKNSGIESAKNYGPWLLENNFKVVDNATTVRTGGVFTISGQQVGDVVVIQAAPHHVHGHMAMFNGTHWVSDFVQERGFYPAQIYRDQNIPYALYRYGANTTSEQNATAIRKGKI
>WP_051997340.1
MINMDVTIKKINQNAIEIQKSFAFGKGECAKYVKLALIHGGASIENSAIRSAKDYGPWLIENGFTPVPGAQAQKEGISYSILGQKKGDVVIIERLKKPNKPESIHGHIALFDGKHWVSDFVQQRGFYPNQEYRDESTPFVLYRYAGNQPADEKKEEKSSAKLI
>WP_056738651.1
MSTGLLEQRVNYPHSQYEYGPAKGYADADADGRKEIDCSGLLYRMLKDAGYSIPYLTTGQLNVDVTHFNVIPLASVEPGDIALWINFHGHTGVVEDINSVRTAGNFFGSQSSSGPKSAKYGHLSGYWPMPEKFLRPKAQYRTGAQPAPVAAPAPAPSPAGPAPL
>WP_064365125.1
MSTGLLEQRQQYRTGYEYGPFKGETDHDNDGKKEIDCSGLLYRMLKDAGYTIPYLTTSGLNTDTTYFDVIPLAEVQPGDIALWINFHGHTGVIEDISGSPVRDRGNFFGSQSSNGPKSAKYGAGSGYWPMPEKFLRPKPQFRGAQPAPAPTPAPAPAPAGPAPL
>WP_064379821.1
MTTGVLEQRPLYTKGDYVYGGGKGKDTDGDGKKEIDCSTLVWEMLKAAGYNVPYNNTALLKTNVDNYDVIEWKDVLPGDIALWPTHTGFVEDIDVENRSGNFFGSQNSTGPASAKFGNGSNYWRMPIKFLRVKEIFKTGSQPASTPAPTPTAPTAPAAAPI
>WP_064621114.1
MTEPLDLRHPYINSGYVYLMGGTGLKTNAAGQKEIDCSHMVNLLLTGAGYKIPYEQTEVMETSDYYTEVMPEDVKEGDIALWINILPLKGSNKPLFHTGIVMEFNSKTGAGKIFGAQSKNGPSEAFFGSKPPAYYWPVPTKFLRAKEQFRTGETQAPEPATEAKPTSPAPI
>WP_080399289.1
MELYNPGAAFRYTSEWNPTRTHPVSGEVRPHRGEDWGAPVGTSIPAAGAGKVVYKGVMAGYGNLVVLEHANGTEIVHTLYAHMSAPSPLALGASVAKGATVGPCGHTGIGTGAHLHFEVLRNGTKGQPNLARGHATVDPRGFDISNLTNPDGTSPAAPAPAETVAAGGSW
>WP_080399611.1
MELYNPGAAFRYTSEWNPTRTHPVSGEVRPHRGEDWGAPVGTSIPAAGAGKVVYKGVMAGYGNLVVLEHANGTEIVHTLYAHMSAPSPLALGASVAKGATVGPCGHTGIGTGAHLHFEVLRNGTKGQPNLARGHATVDPRGFDISNLTNPDGTSPAAPAPAETVAAGGSW
>WP_087827451.1
MLDKKVAVSVLNTQAQARAKINAENFKNGIDKKLKYGESKCARYVKKALIAGGVSAKNSGIESAKNYGPWLLENNFKIVDSATTVRTGGVFTISGQQAGDVVVIQAAPHHVHGHMAMFNGTHWVSDFVQERGFYPAQIYRDQNIRYTLYRYDDNTTSEQNTTATQKGKI
>WP_093429646.1
MSTGLLEHLNPYRSGYEYGPHKGETDVNNNGKKEIDCSGLVYRIMKDAGYTIPYRTTSMLNTDREHFDEIPVASAQPGDIALWINFHGHTGVIENLSTALTPGKFFGSQSAGPKTALYGPDSGYWPMPEKVLRPKPQFRGAQPAPEPAPAPAPAAAPTAPAPL
>WP_095925789.1
MLNVESALAHLNSNASEKSHGNCAKFVRLAIKAGGVNIISPPLRPNYDYPAAADYGASLLAKGFTIVFTHNTGGSELTDTTTIPGQQAGDVVVVQDIPGHRYGHMAMFNGTQWVSDFRQPMGFYPARAYSSLKSAFKMYRYGETEKNTPSDQSNVDNKDLHIC
>WP_099235293.1
MSTGLLEQRANYPRSQYEYGLGGHGTADADNNGRKEIDCSNLLNRMLRDAGYDIPYKTTAQLATDTTYFDVIPLADVDVNGGDIALWVTRGHTGVVEDLDANRVKGNFFGSQTSTGPKSAKFGLNSNYWPMPDKFLRPKAQYKTGGQPTPAPAAPAPAPAPAGPAPL
>WP_110244206.1
MLDKKVAVSVLNTQAQARAKINAENFKNGIDKKLKYGESKCARYVKKALIAGGASAKNSGIESAKNYGPWLLENNFKIVDSATTVRTGGVFTISGQQAGDVVVIQAAPHHVHGHMAMFNGTHWVSDFVQERGFYPAQIYRDQNIRYTLYRYDDNTISEQNATATQKGKI
>WP_120242489.1
MLDKNVAVSVLNTQALARAKINAENFKKGIDKKLKYGESKCARYVKKALITGGASANNSGIESAKNYGPWLLENNFKIVDNATTVRTDGVFTISGQQVGDVVVIQAAPHHVHGHMAMFNGTHWVSDFVQERGFYPAQIYRDQSIPYALYRYGDNTTSEQNASATQKRKI
>WP_134828520.1
MTTGVLEQRPLYTKGDYVYGGGKGKDTDGDGKKEIDCSTLVWEMLKAAGYNVPYNNTALLKTNVDNYDVIEWKDVLPGDIALWPTHTGFVEDIDVENRSGNFFGSQNSTGPASAKFGNGSNYWRMPIKFLRVKEIFKTGSQPASTPAPTPTAPTAPAAAPI
>WP_145586728.1
MWNNGASVNYINSHVEPNSIGKCAAYVRRAVEAGGVTIRIPPPRIGNSASACDYGPSFELVGFKPVYVHTGTGPTDTAIISGQQTGDVVVIQPIAGHPHGHIALFNGTNWVSDFVQLRGFYPGPQYRNVKPAYTLYRYTDNADTNSKSTDKKKTI
>WP_156162109.1
MSSEKYEIVESVGKTIRNVTSFSSLAKHHPSSGQEKGRDYEVIDGHNEEIRKSKNGPTLIKKDFVLKVNGSIKGVEVPAPISGYVKTSINYGAVKIYDAPTGGRLIGQALHLDTKFKVKDGQYIEYGQPIGIQSGVGVAGKVTYAVHSHIELEKAQFEKYIADIVSGVIRPGVAPKGSSTGTAKNTSIEG
>WP_160956328.1
MFNQNTALSTLKSNAAFIAAINKKSFDSGKDKKLRYGKSRCAHYVKVALISGGLSAKNSGINSAKDYGPWLVENNFRPVEGVTTVISGGVYSISGQQAGDVAIIQAVGKHTDGHMTMFDGAKWVSDFVQDRGFYPAPAYRENSVAYKLYRYAGATAVNKSTASTKGKI
>WP_165556524.1
MLDKNVAVSVLNTQALARAKINAENFKKGIDKKLKYGESKCARYVKKALITGGASANNSEIESAKNYGPWLLENNFKIVDNATTVRTDGVFTISGQQVGDVVVIQAAPHHVHGHMAMFNGTHWVSDFVQERGFYPAQIYRDQSIPYALYRYGDNTTSEQNASATQKRKI
>WP_165601992.1
MLDKNVAVSVLNTQALARAKINAENFKKGIDKKLKYGESKCARYVKKALITGGASANNSGIESAKNYGPWLLENNFKIVDNATTVRTDGVFTISGQQVGDVVVIQAAPHHVHGHMAMFNGTHWVSDFVQERGFYPAQIYRDQSIPYALYRYGDNTTSEQNASATQKRKI
>WP_165602941.1
MLDKNVAVSVLNTQALARAKINAENFKKGIDKKLKYGESKCARYVKKALITGGASANNSGIESAKNYGPWLLENNFKIVDNATTVRTDGVFTISGQQVGDVVVIQAAPHHVHGHMAMFNGTHWVSDFVQERGFYPAQIYRDQSIPYALYRYGDNTTSEQNASATQKRKI
>WP_176247710.1
MTEPLDLSGNYTSANYSYKEGGDGYAVENGKKIVDCSHMVNLLLTGAGYEVPYQNTAGLNSQEALKYYDVISPANVKRGDIVLWINATSNHQNKTLNHTGIVESYDSTLDSEFGEFFGAQSSGPATAKFGAVGKAWYWPVPTKFLRVKESTRTGGGAPAPAPAAAGAAPL
>WP_180263932.1
MLDKKVAVSVLNAQAQARAKINAENFKNGIDKKLKYGESKCARYVKKALIAGGVSAKNSGIESAKNYGPWLLENNFKIVDSATTVRTGGVFTISGQQAGDVVVIQAAPHHVHGHMAMFNGTHWVSDFVQERGFYPAQIYRDQNIRYTLYRYDDNTTSEQNATATQKGKI
>WP_181573386.1
MLDKKVAVSVLNTQAQARAKINAENFKNGIDKKLKYGESKCARYVKKALIAGGASAKNSGIESAKNYGPWLLENNFKIVDSATTVRTGGVFTISGQQAGDVVVIQAAPHHVHGHMAMFNGTHWVSDFVQERGFYPAQIYRDQNIRYTLYRYDDNTISEQNATATQKGKI
>WP_182337925.1
MPPYNPGPGFRRGNRQFGLQVHPITGQATGHKGDDWPTPEGTPIPAAYAGVVKEVRHQFNAASGTGWGWYVLLEHSVRGQVVRTRYAHMRERSPLAVGADVVKGQPIGEAGSTGGSTGPHLHFEVIVNGTHVAPSTFDFPDEDAAAPATGDWAYPFQILEAPQDQTQDQSEQRSPPAAPATNAAPLSQRYQEA
>WP_183442164.1
MLDKKVAVSVLNTQAQARAKINAENFKNGIDKKLKYGESKCARYVKKALIAGGVSAKNSGIESAKNYGPWLLENNFKIVDSATTVRTGGVFTISGQQAGDVVVIQAAPHHVHGHMAMFNGTHWVSDFVQERGFYPAQIYRDQNIRYTLYRYDDNTTSEQNATATQKGKI
>WP_185656232.1
MFNQNTALSTLKSNAASIAAINKKNFDSGKDKKLRYGKSRCAHYVKLALISGGLSAKNSGINSAKDYGPWLVENNFRPVEGVTTVISGGVYSISGQQAGDVAIIQAVGKHTDGHMTMFDGAKWVSDFVQDRGFYPAQEYRENSVAYKLYRFAGATAVNKSTASTKGKI
>WP_185805871.1
MLDKNVAVSVLNTQALARAKINAENFKKGIDKKLKYGESKCARYVKKALITGGASANNSEIESAKNYGPWLLENNFKIVDNATTVRTDGVFTISGQQVGDVVVIQAAPHHVHGHMAMFNGTHWVSDFVQERGFYPAQIYRDQSIPYALYRYGDNTTSEQNASATQKRKI
>WP_199952720.1
MFNQNTALSTLKSNAAFIAAINKKSFDSGKDKKLRYGKSRCAHYVKVALISGGLSAKNSGINSAKDYGPWLVENNFRPVEGVTTVISGGVYSISGQQAGDVAIIQAVGKHTDGHMTMFDGAKWVSDFVQDRGFYPAPAYRENSVAYKLYRYAGATAVNKSTASTKGKI
>WP_199965587.1
MFNQNTALSTLKSNAASIAAINKKNFDSGKDKKLRYGKSRCAHYVKLALISGGLSAKNSGINSAKDYGLWLVENNFRPVEGVTTVISGGVYSISGQQAGDVAIIQAVGKHTDGHMTMFDGVKWVSDFVQDRGFYPAQAYRENSVAYKLYRYAGATAVNKSTASTKGKI
>WP_199978720.1
MFNQNTALSTLKSNAASIAAINKKNFDSGKDKKLRYGKSRCAHYVKLALISGGLSAKNSGINSAKDYGPWLVENNFRPVEGVTTVISGGVYSISGQQAGDVAIIQAVGKHTDGHMTMFDGAKWVSDFVQDRGFYPAQEYRENSVAYKLYRYAGATAVNKSTASTKGKI
>WP_219284187.1
MLDKNVAVSVLNTQALARAKINAENFKKGIDKKLKYGESKCARYVKKALITGGASANNSEIESAKNYGPWLLENNFKIVDNATTVRTDGVFTISGQQVGDVVVIQAAPHHVHGHMAMFNGTHWVSDFVQERGFYPAQIYRDQSIPYALYRYGDNTTSEQNASATQKRKI
>WP_228742349.1
MLDKKVAVSVLNTQAQARAKINAENFKNGIDKKLKYGESKCARYVKKALIAGGVSAKNSGIESAKNYGPWLLENNFKIVDSATTVRTGGVFTISGQQAGDVVVIQAAPHHVHGHMAIFNGTHWVSDFVQERGFYPAQIYRDQNIRYTLYRYDDNTTSEQNATATQKGKI
>WP_235610603.1
MFNKVSAITTLNSNAAVIARNNENRFKRGLDDHLKYGQSQCAHYVKIALIQGGASSSHSGINSAKDYGPWLEENNFKVVDGATTVHAGNVFSISGQQAGDVVVIQAAPGHEHGHMAMFNGTKWVSDFVQDKGFYPAQAYRTNNIAYKLYRYSDNSSPAPEASASQKGKI
>WP_236192335.1
MSTGLLEQRAKYPYSGYEYGYGKGGSADENGNGRKEIDCSHLLNLMLRDAGYDIPYRTTSQLATDTTHFEFIALNSVQPGDIALWTGMHHTGVIEDMDANRVKGNFFGSQSSTGPKSAKYGEGSGYWPMPNKYLRPKAEYRSGAQPTPAPAPAPASTPAPAGSPL
>WP_236196231.1
MTTGVLEQRPLYTKGDYVYGGGKGKDTDGDGKKEIDCSTLVWEMLKAAGYNVPYNNTALLKTNVDNYDVIEWKDVLPGDIALWPTHTGFVEDIDVENRSGNFFGSQNSTGPASAKFGNGSNYWRMPIKFLRVKEIFKTGSQPASTPAPTPTAPTAPAAAPI
>WP_237613808.1
MSFAEVMLRVLPPLNGIQPHITGHYGEQRASGPHGGTDFNYVGGQSGVNLQYPKVYAPIAGSVTFVGGSYGSIKIKDADGNSHEILHTSSHTVAVGATVAAGDEIGAMGGKGPGGATQYPRHVHYQMKGPTGSLISPEVWWSERSAAGDSAPASEQVVSSA
>WP_237613844.1
MTEPLDLATNYTGGDYVYKMGGNGSTVVNGKKQIDCSHMVNLLLTGAGYSIPYEDTRVMENSTYYTTVLPQDVKRGDIALWINATPNSPGAPLFHTGIVQEFNAANRSGYIFGAQTSTGPARARFGPKPPSFFWPVATKFLRAKEEFRTGVAAPAPAATPAPAGPAPL
>WP_240520131.1
MFNKVSAITTLNSNAAVIARNNENRFKRGLDDHLKYGQSQCAHYVKIALIQGGASSSHSGINSAKDYGPWLEENNFKVVDGATTVHAGNVFSISGQQAGDVVVIQAAPGHEHGHMAMFNGTKWVSDFVQDKGFYPAQAYRTNNIAYKLYRYSDNSSPAPEASASQKGKI
>WP_241515188.1
MLDKKVAVSVLNTQAQARAKINAENFKNGIDKKLKYGESKCARYVKKALIAGGASAKNSGIESAKNYGPWLLENNFKIVDSATTVRTGGVFTISGQQAGDVVVIQAAPHHVHGHMAMFNGTHWVSDFVQERGFYPAQIYRDQNIRYTLYRYDDNTISEQNATATQKGKI
>WP_243408369.1
MFNKVSAITTLNSNAAVIARNNENRFKRGLDDHLKYGQSQCAHYVKIALIQGGASSSHSGINSAKDYGPWLEENNFKVVDGATTVQAGNVFSISGQQAGDVVVIQAAPGHEHGHMAMFNGTKWVSDFVQDKGFYPAQAYRTNNIAYKLYRYSDNSSPAPEASASQKGKI
>WP_244173037.1
MWDVQKAVKHLNEHAEASSKGYCARYVKAAINAGGDINSWPSIVSAKDYGPALLERGFNVIPSTNCFLPGDVVIIQGFIKEDFAKGEIKKDHPYGHMAMFNGQQWVSDFKQSNGYYPGGDYRKAKPAYVFYRHKDAGGQTSEKREIPDNAP
>WP_244220761.1
MSTGLLEQRDQYRTGYEYGPYKGETDHDNNGRKEIDCSGLLYRMLKDAGYTIPYLTTSGLNSDTTYFDVIPLANVEPGDIALWINFHGHTGVIEDISGPIRNKGNFFGSQSSNGPKSAKYGVGSGFWPMPEKFLRPKSIYRNAQPAAAAAPTPAPAGAEPL
>WP_244284065.1
MWDVNKAIEHLNSHAEQESVGYCARYVKNAISAGGDISPWPSIQGAKDYGDALLHRGFQVISLESGFISGDVVIIQGIRKADFPAGEITRDHPYGHMAMFNGQQWVSDFKQNNGYYPGGDYRKAKPACVFYRHKDATGDGSQSTNVTGGK
>WP_249415335.1
MFNKVSAITTLNSNAAVIARNNENRFKRGLDDHLKYGQSQCAHYVKIALIQGGASSSHSGINSAKDYGPWLEENNFKVVDGATTVQAGNVFSISGQQAGDVVVIQAAPGHEHGHMAMFNGTKWVSDFVQDKGFYPAQAYRTNNIAYKLYRYSDNSSPAPEASASQKGKI
>WP_249415895.1
MLDKKIAVSVLNSQALTRAKINADNFKKGIDKKLKYGESKCARYVKKALIAGGASVKNSGIESAKDYGPWLLENGFKVVDNATTVRSGGVFTISGQQVGDVVVIQAAPHHVHGHMAMFNGTHWVSDFIQEKGFYPAQIYRDQNIPYALYRYGDNTTSEQNASATQKGKI
>WP_250681142.1
MLDKKVAVSVLNTQAQARAKINAENFKNGIDKKLKYGESKCARYVKKALIAGGVSAKNSGIESAKNYGPWLLENNFKIVDSATTVRTGGVFTISGQQAGDVVVIQAAPHHVHGHMAMFNGTHWVSDFVQERGFYPAQIYRDQNIRYTLYRYDDNTTSEQNTTATQKGKI
>WP_253181826.1
MFNKVSAITTLNSNAAVIARNNENRFKRGLDDHLKYGQSQCAHYVKIALIQGGASSSHSGINSAKDYGPWLEENNFKVVDGATTVQAGNVFSISGQQAGDVVVIQAAPGHEHGHMAMFNGTKWVSDFVQDKGFYPAQAYRTNNIAYKLYRYSDNSSPAPEASASQKGKI
>WP_256586012.1
MSTGLLEQRANYPHTGYEYGYGSTGNSDADGNGRKEIDCSHLLTKMLTGAGYTIPYKTTRELASDTTHYDFIALNDVQEGDIALWTTKGHTGVVEKMEATRTKGEFFGSQTSTGPKSAKFGAGAYWPMPDKYLRPKAQYRSGEQPAPAPAPAPAGPVPL
>WP_259600673.1
MWNNSASVSYINSHVEPRSLGKCAAYVRRAVEAGGVKIKIPPPRIGNSASACDYGPSFEAVGFKPVYSYTGSGPTDTAVIPGQKAGDVVVIQPINGHPHGHIALFNGTNWVSDFIQLRGFYPGQQYRNIKPAYILYRYTDDTVSDSNIDGKKQPI
>WP_259608783.1
MLDKKVAVSVLNTQAQVRAKINAENFKNGIDKKLKYGESKCARYVKKALIAGGASAKNSGIESAKNYGPWLLENNFKIVDSATTVRTGGVFTISGQQAGDVVVIQAAPHHVHGHMAMFNGTHWVSDFVQERGFYPAQIYRDQNIRYTLYRYDDNTISEQNATATQKGKI
>WP_262756172.1
MFNQNTALSTLKSNAAFIAAINKKSFDSGKDKKLRYGKSRCAHYVKVALISGGLSAKNSGINSAKDYGPWLVENNFRPVEGVTTVISGGVYSISGQQAGDVAIIQAVGKHTDGHMTMFDGAKWVSDFVQDRGFYPAPAYRENSVAYKLYRYAGATAVNKSTASTKGKI
>WP_262785989.1
MFNQNTALSTLKSNAASIAAINKKNFDSGKDKKLRYGKSRCAHYVKLALISGGLSAKNSGINSAKDYGPWLVENNFRPVEGVTTVISGGVYSISGQQAGDVAIIQAVGKHTDGHMTMFDGAKWVSDFVQDRGFYPAQEYRENSVAYKLYRFAGATAVNKSTASTKGKI
>WP_265187096.1
MWDVNKAIEHLNSHAEQGSVGYCARYVKNAISAGGDINPWPSIEGAKDYGDALLHRGFQVISFESSFISGDVVIIQGIRKDDFPEGEITRDHPYGHMAMFNGQQWVSDFKQNNGYYPGGDYRKAKPACVFYRHKDALGDGSQSTSVVGGK
>WP_274490591.1
MLDKKVAVSVLNTQAQARAKINAENFKNGIDKKLKYGESKCARYVKKALIAGGVSAKNSGIESAKNYGPWLLENNFKIVDSATTVRTGGVFTISGQQAGDVVVIQAAPHHVHGHMAMFNGTHWVSDFVQERGFYPAQIYRDQNIRYTLYRYDDNTTSEQNTTATQKGKI
>WP_275391325.1
MFNQNTALSTLKSNAASIAAINKKNFDSGKDKKLRYGKSRCAHYVKLALISGGLSAKNSGINSAKDYGPWLVENNFRPVEGVTTVISGGVYSISGQQAGDVAIIQAVGKHTDGHMTMFDGAKWVSDFLQDRGFYPAQEYRENSVAYKLYRYAGATAVNKSTASTKGKI
>WP_282479481.1
MSFNEVMLRVLPPVDGHQPHITGVYGEQRASGPHGGTDFNYIGGQNGINLQNPKVYAPIAGTVTFTGGNYGTIKIKDADGNSHEILHTSSHMVSQGATVAAGDEIGTMGGKGPNGVTQYPRHVHYQMKGPNGNLISPEVWWSQQEAAASPAAAPASSLNEGPTPL
>WP_075183645.1
MWNNSASVSYINSHVEPRSLGKCAAYVRRAVEAGGVKIKIPPPRIGNSASACDYGPSFEAIGFKPVYSYTGSGPTDTAIIPGQKAGDIVVIQPIDGHPHGHIALFNGTDWVSDFIQLRGFYPGQQYRNIKPAYILYRYTDDTASVSNIDGKKQFI
>WP_101161681.1
MEYFNPGAPFHYTSAWNPTRVHPVSGLVRPHRGEDWAAPAGTPIPAAGAGKVVYKGVMNGYGNVVVLEHANGAEIVHTLYAHMRSASPLAMGAAVAKGGTVGPCGNTGIGTGAHLHFEVLRNGTKGHPNLAQGHATVNPRGFDISNLTHPDNATAAAPAATPATTPAAAASTQK
>WP_101208406.1
MTEPLDLSGLYTGGDYRYKLEGDGFTIENGKKIIDCSHMVYLLMKGAGYNITYENTSAMANSTYYEQITDLATVKRGDVALWLNATGHTPAPPLNHTGIIATFDGVKNGTFFGAQSSGVATANFGDRPHSGFWPRVTKVLRIKEQYRTGTQPAPVATPAPAPVGPEPL
>WP_103302633.1
MSTGLLEQLDKYRSGYEYGPHKGETDIDNDGKKEIDCSGLVYRLLKDAGYTIPYRTTSQLNTDRVHFDEIPVESAEPGDIALWINFHGHTGVIETLSGISSSGDFFGSQSRGPKTAKYGPGSDHWPMPEKVLRPKPQFRGAQPAPAAAPVPTPVSAGPAPL
>WP_108538014.1
MYTIIESGTNGIEPVKSYEDLEKHHPSKAREPKREYDETDGHLEEIRTNEPGGRRLVKKDFVLLVNGSNKSIDVPCPVAGFVKTFKSYGTVKIYSTEKYDDLLGQVLHLDTNFKVKDGQYVEYGQPIGIQYRTDGEGKPTYAIHTHAELERTQFEKYIKDIVDGNIKPGTWPSNTSSTDDK
>WP_108589163.1
MSFNEVMLRVLPPVDGHQPHITGVYGEQRASGPHGGTDFNYIGGQNGINLENPKVYAPIAGTVTFTGGNYGTIKIKDADGNSHEILHTSSHVVSQGSTVAAGDEIGTMGGKGPNGVTQYPRHVHYQMKDPNGNLISPEVWWGQQTVAPSSATPESTVFSL
>WP_109785750.1
MSTGLLEQRANYPHTQYEYGPAKGYADADGDGRKEIDCSGLLYRMLKDAGYSIPYLTTGQLNVDVTHFDVVSLANVQPGDIALWINFHGHTGVVEDINSVRNAGNFFGSQSSSGPKSAKYGNHSGYWPMPEKFLRPKAIYRTGAQPAPAAAPTPATAPVGPAPL
>WP_116658124.1
MSTGLLEQRQQYRTGYEYGPFKGETDHDNDGRKEIDCSGLLYRMLKDAGYTIPYLTTSGLNTDTTYFDVIPLAEVQPGDIALWINFHGHTGVIEDISGSPVRDRGNFFGSQSSNGPKSAKYGAGSGYWPMPEKFLRPKPQFRGAQPAPAPTPAPAPAGPSPL
>WP_117310640.1
MPTYNPGPPFRVSSNWSQARKHPTLGTVKRHEGQDWAAPAGTPIPAAADGHVIYAGWMNGYGNTIAVEHMIRGQVVHTMYAHMSAASPLKVGDKVKKGDPLGPVGMTGGVSSGNHLHFEVHPFAQSGKLGLHKTVDPSTFDFPGSEAVSGA
>WP_119911121.1
MPLDISQYSAEQKYDFLKHLVDHSQQHFGHADEANYQFKTADGQMNLIALRGFKNGKPCSSNNQEFDDTLFVAYQQAGAKQVQEFKLSTEFGNAGTGLLMPGQHRYYLNFHKKTKPHQSLANANTYPSGKKYRALNPYGTGVEILRDLNRDFSKNSNEQLERSQTHNLHYGGNSNNPQSWSEGCQVIQGWDNYKALIKLLESDHTIFGTATNELSDVNSANDGERPLIYTLLETQEPTQKVLITRANKATTSLWYPPLRNMTLKQLCTNNIRGDF
>WP_122096719.1
MLNVESALAHLNSNASEKSHGNCAKFVRLAIKAGGVDIISPPLRPNYDYPAAADYGASLLAKGFTIVFTHNTGGSELTDTTTIPGQQAGDVVVVQDIPGHRYGHMAMFNGAQWVSDFRQPMGFYPARAYSSLKSGFKMYRYGETEKNRPSDQSKADNKDLHIC
>WP_143195715.1
MRYSAPSSYEEDVGHLLPDGLRHKVDEISKSEKNVRERFAHLIDCLRANNPVVIYTGIGARNEREQINPRHIIVICGYCILAVGGEEQLWMVTADPSTKKGLVDANLLQAPTKGSVDLGARIGPADTIFRMRSGIIEKYTGLHAVASFNLVRAKAFFGKNKSTVGSEYDLLLDHRDTRGGRYLYRKEKTEVPAEVLDSSFSRPKYSFPLRGNSASSSPWQCYYNNESLDTGIG
>WP_146038498.1
MTEPLDLTGNYENRGYVYKMGGDGIKTNAAGNKLIDCSHMVNLLLTGAGYKIPYQDTRVMVDSSYYTTVVPPDVKKGDIALWINEDPLGGGDKLFHTGIVVDVNPTGTAGKFFGAQTRKGPSFTYFGTKDPAFYWPIPTKFLRAKEEFRTGEASSPAPVPAPKQNSPAPI
>WP_157825426.1
MFNIPKAIEVLHTNASIISANNLSRFKQGLDQKLKYGKSQCAHYVKIAISSAEGGALPLKNSGINSAKDYGPCLIENGFHAVDGAMSAHIAGVYSITGQQAGDVVVVQSAPNHPDGHMAMFDGTQWVSDFVQPKGFYPAAIYRTNSISFVLYRYGDAQDAPPPAENKTDNKDLHIC
>WP_177434653.1
MTEPLDLKSRYTGGDYIYKMGGNGTALFNGKKAIDCSHMVNLLLTGAGYNIPYEDTRVMNNSTYYTTVLPQDVRKGDIALWINIPPVRGGVALFHTGIVEDYNPVTQGGKFFGAQSSGNATAAFGPRPPLSYYWPVPTKFLRAKEEFRTGGSPAPAPTPAPAPEPTPAPAGPAPL
>WP_177490475.1
MTEPLDLKSNYTGGDYVYKMGGDGFQTNAAGKKKIDCSHMVNLLLTGAGYNIPYEDTRNMDTSSYYTTIEPQSVKRGDIALWINATPNKPGDPIFHTGIIEDYNPATEVGHIFGAQNSTGPAITIFGPKPPSHYWPKATKFLRAKESFRTGTSPAPAPAPSAAMPL
>WP_178083440.1
MTEPLDLRNQYTGGDYVYLMGGNGTQTNAAGKKLIDCSHMVNLLLTGAGYQIEYEETRAMNASSRFYTVVPPTEVKKGDIALWIDILPLTGGNRRLFHTGIVMEYNAATGQGKIFGAQTTNGPSEAFFGRNPPAYYWPVPTKFLRAKEEYRTGANPAPAPAPAPVPAGPAPL
>WP_201160357.1
MIESLSSLVHKAMDEALGLSRYRVDVHDCSHFLDVLRYNAVESLSQPWRYDVAVTCSSADIACDTLLLKPASFTFQIPVFDGTPALPVRTVFGVVESFRRVSTSNDEIHYALTIVPRIALLGYTKGSGIYLNQSVTEVVEQVLRKHGLEGPDFEFRLSREYPSRELITQWRETDLEFIQRLLAEVGIYWRYEMDSRLEQDVVIFQDSQQQYEFGVTLPLRNQAGMSDSRQESIWGIQTAYNVVSGSVSTRDYNYREALQPQDSAESIFSKEGITTGETYHYAEPFLTAGDAESPETGAYFARLRHERILNGQYCVSGHSSSPHLAPGQVLETDGTLPDAVREGIVITTVRTRGSRKSSFTLTFEGIPYSETVCWRPALLNRPVISGSLPARVESTQKGDTYSWLDPEGRYRVKLDFDRNSPEQGNAYLWLRLAKPYAGDTYGFHSPLIDGTEVAVVFDGGDPDRPYIAYALHDSEHPDPVTSDNHTRNVWRTPANNKLRMEDKRQEEHIKLATEYGKTQLNMGHLVNSQREKRGAGFELRTDEHGAVRAAKGLFLTADAQAKAQGPVLEMAPAISQINQANSQMQALNSAAEAAGALVCDINTQISLVTDKIRDLQSSVLLGSAPQGVALTSGEHLQLSSTRNTMINAGQHLDENEYCRELY
>WP_208082471.1
MPTYNPGPPFRVSSNWSQARKHPTLGTVKRHEGQDWAAPAGTPIPAAADGHVIYAGWMNGYGNTIAVEHMIRGQVVHTMYAHMSAASPLKVGDKVKKGDPLGPVGMTGGVSSGNHLHFEVHPFAQSGKLGLHKTVDPSTFDFPGSEAVSGA
>WP_224231748.1
MFNQTTALSTLKSNAAAIAAINKKNFDSGKDKKLKYGKSRCAHYVKVALVSGGLSAKNSGINSAKYYGPWLVENNFKPVEGVTTVISGGVYSISGQQAGDVAIIQAVGKHTDGHMTMFDGAKWVSDFVQDRGFYPGPAYRENSVAYKLYRYAGTTAENKSTAFTKGKI
>WP_224232403.1
MFNQTTALSTLKSNAAAIAAINKKNFDSGKDKKLKYGKSRCAHYVKVALVSGGLSAKNSGINSAKDYGPWLVENNFKPVEGVTTVISGGVYSISGQQAGDVAIIQAVGKHTDGHMTMFDGAKWVSDFVQDRGFYPGPAYRENSVAYKLYRYAGTTAENKSTAFTKGKI
>WP_224246969.1
MFNQTTALSTLKSNAAAIAAINKKNFDSGKDKKLKYGKSRCAHYVKVALVSGGLSAKNSGINSAKDYGPWLVENNFKPVEGVTTVISGGVYSISGQQAGDVAIIQAVGKHTDGHMTMFDGAKWVSDFVQDRGFYPGPAYRENSVAYKLYRYAGTTAENKSTAFTKGKI
>WP_224251659.1
MFNQTTALSTLKSNAAAIAAINKKNFDSGKDKKLKYGKSRCAHYVKVALVSGGLSAKNSGINSAKDYGPWLVENNFKPVEGVTTVISGGVYSISGQQAGDVAIIQAVGKHTDGHMTMFDGAKWVSDFVQDRGFYPGPAYRENSVAYKLYRYAGTTAENKSTAFTKGKI
>WP_224357254.1
MFNQTTALSTLKSNAAAIAAINKKNFDSGKDKKLKYGKSRCAHYVKVALVSGGLSAKNSGINSAKDYGPWLVENNFKPVEGVTTVISGGVYSISGQQAGDVAIIQAVGKHTDGHMTMFDGAKWVSDFVQDRGFYPGPAYRENSVAYKLYRYAGTTAENKSTAFTKGKI
>WP_224359164.1
MFNQTTALSTLKSNAAAIAAINKKNFDSGKDKKLKYGKSRCAHYVKVALVSGGLSAKNSGINSAKDYGPWLVENNFKPVEGVTTVISGGVYSISGQQAGDVAIIQAVGKHTDGHMTMFDGAKWVSDFVQDRGFYPGPAYRENSVAYKLYRYAGTTAENKSTAFTKGKI
>WP_226331377.1
MFNQTTALSTLKSNAAAIAAINKKNFDSGKDKKLKYGKSRCAHYVKVALVSGGLSAKNSGINSAKDYGPWLVENNFKPVEGVTTVISGGVYSISGQQAGDVAIIQAVGKHTDGHMTMFDGAKWVSDFVQDRGFYPGPAYRGNSVAYKLYRYAGTTAENKSTAFTKGKI
>WP_228728879.1
MFNQTTALSTLKSNAAAIAAINKKNFDSGKDKELKYGKSRCAHYVKVALVSGGLSAKNSGINSAKDYGPWLVENNFKPVEGVTTVISGGVYSISGQQAGDVAIIQAVGKHTDGHMTMFDGAKWVSDFVQDRGFYPGPAYRENSVAYKLYRYAGTTAENKSTAFTKGKI
>WP_238706174.1
MTEPLDLRNQYTGGDYVYLMGGDGQQTNAAGKKLIDCSHMVNLLLTGAGYQIPYEETRTMNVSSYYTEVAPAEVKKGDIALWIDILPLRGTRRLFHTGIVMDFNPATSGGKIFGAQTTNGPSEAFFGDNPPAHYWPVPTKFLRAKEQYRSGAAPAAAPAPTPAPASAVPAPL
>WP_240725722.1
MWNNSASVSYIDSHVEPRSLGKCAAYVRRAAEAGGVKIKIPPPRIGNSASACDYGPSFEAVGFKPVYSYTGSGPTDTAIIPGQQAGDVVVIQPIDGHPHGHIALFDGTNWVSDFIQLRGFYPGQQYRNEKPAYILYRYNDNTASDSSSGKTQPI
>WP_240726883.1
MLDKKIAVSVLNSQALTRAKINADNFKKGIDKKLKYGESKCARYVKKALIAGGASVKNSGIESAKDYGPWLLENGFKVVDNATTVRSGGVFTISGQQVGDVVVIQAAPHHVHGHMAMFNGTHWVSDFIQEKGFYPAQIYRDQNIPYALYRYGDNTTSEQNASATQKGKI
>WP_240727312.1
MWNSSASVSYINSHAEPGSLGKCAAYVRRAVEAGGVKIKIPPPRIGNSASACDYGPSLEAAGFKSVYSYTGSGLTDTAIIPGQQAGDIVVIQPVAGHPHGHIALFNGTNWVSDFIQLRGFYPGKKYRDIKPAYILYRFTDDSASDSNVGGKKQPVKIVWPLPSNSR
>WP_240730929.1
MWNSSASVSYINSHAEPGSLGKCAAYVRRAVEAGGVKIKIPPPRIGNSASACDYGPSLEAAGFKSVYSYTGSGLTDTAIIPGQQAGDIVVIQPVAGHPHGHIALFNGTNWVSDFIQLRGFYPGKKYRDIKPAYILYRFTDDSASDSNVGGKKQPVKIVWPLPSNSR
>WP_240782764.1
MWNNSASVSYINSHVEPRSLGKCAAYVRRAAEAGGVKIKIPPPRIGNSASACDYGPSFEAVGFKPVYSYTGSGPTDTAIIPGQQAGDVVVIQPIDGHPHGHIALFNGTNWVSDFIQLRGFYPGQQYRNEKPAYILYRYNDNTASDSSSGKTQPI
>WP_248273741.1
MFNKVSAITTLNSNAAVIARNNENRFKRGLDDHLKYGQSQCAHYVKIALIQGGASSSHSGINSAKDYGPWLEENNFKVVDGATTVHAGNVFSISGQQAGDVVVIQAAPGHEHGHMAMFNGTKWVSDFVQDKGFYPAQAYRTNNIAYKLYRYSDNSSPAPEASASQKGKI
>WP_254866161.1
MWDVNKAIEHLNSHAEQESVGYCARYVKNAISAGGDISPWPSIQGAKDYGDALLHRGFQVISLESGFISGDVVIIQGIRKADFPAGEITRDHPYGHMAMFNGQQWVSDFKQNNGYYPGGDYRKAKPACVFYRHKDATGDGSQSTNVTGGK
>WP_255256993.1
MFNQTTALSTLKSNAAAIAAINKKNFDSGKDKKLKYGKSRCAHYVKVALVSGGLSAKNSGINSAKDYGPWLVENNFKPVEGVTTVISGGVYSISGQQAGDVAIIQAVGKHTDGHMTMFDGAKWVSDFVQDRGFYPGPAYRGNSVAYKLYRYAGTTAENKSTAFTKGKI
>WP_256575368.1
MTEPLDLSGNYTSANYSYKEGGDGYAVENGKKVVDCSHMVNLLLTGAGYEVPYQNTAGLNSQEALKYYDVISPANVKRGDIVLWINATSNHQNKTLNHTGIVESYDSTLDSEFGEFFGAQSSGPATAKFGALGKAWYWPVPTKFLRVKESTRTGGGAPAPAPAPAAAAPL
>WP_256576002.1
MSTGLLEQRAKYPYSGFEYGYGKGGSADEDGNGRKEIDCSHLLNLMLRDAGYDIPYRTTSQLATDTTHFEFIALDSVQPGDIALWTGMHHTGVIEDMDANRVKGNFFGSQSSTGPKSAKYGAGSGYWPMPNKYLRPKAEYRTGAQPTPAPAPAAPPAPTGSPL
>WP_256578432.1
MTTGVLEQRPLYTKGDYVYGGGKGKDTDGDGKKEIDCSTLVWEMLKAAGYNVPYNNTALLKTNVDNYDVIEWKDVLPGDIALWPTHTGFVEDIDVENRSGNFFGSQNSTGPASAKFGNGSNYWRMPIKFLRVKEIFKTGSQPASTPAPTPTAPTAPAAAPI
>WP_256579230.1
MTTGVLEQRPLYTKGDYVYGGGKGKDTDGDGKKEIDCSTLVWEMLKAAGYNVPYNNTALLKTNVDNYDVIEWKDVLPGDIALWPTHTGFVEDIDVENRSGNFFGSQNSTGPASAKFGNGSNYWRMPIKFLRVKEIFKTGSQPASTPAPTPTTPTAPAAAPI
>WP_256579597.1
MTEPLDLSVNYTSANYRYKESGDGFTVENGKKVVDCSHMVNLLLTGAGYEVPYQNTAGLNSTAALQYYDVISPANVKRGDVVLWINAISNRDNKTLNHTGIVESYDSTLGSEFGKFFGAQSSGPGTAKFGSYDNAHFWPVPTKFLRVKESTRTGEGSAAAPAPASAPVESTPL
>WP_256582879.1
MTEPLDLSSNYTSANYRYKEGGDGFAVENGKKVVDCSHMVNLLLKGAGYEVPYQNTAGLNSGAALQYYDVISPANVRRGDIVLWINVTSNHENKTLNHTGIVEFYDSTLDSEFGKFFGAQSSGPATAPFGALGKAWYWPVPTKFLRVKESTRTGGNPTPTPTPPPAPAPVPATSPL
>WP_256584352.1
MTEPLDLSSYYTSANYRYKEGGDGFVVENGKKIVDCSHMVNLLLTGAGYQVPYQNTAGLNSAAALQYYDVISPANVRRGDIVLWINVISNRDNKTLNHTGIVEHYDSTLDSQYGEFFGAQSSGPATAKFGAYSKAYFWPVPTKFLRVKESTRTGEGSAPAPAPAPAPAPAPVESTPL
>WP_256588384.1
MSTGLLEQRQQYRTGYEYGPFKGETDHDNDGKKEIDCSGLLYRMLKDAGYTIPYLTTSGLNTDTTYFDVIPLAEVQPGDIALWINFHGHTGVIEDISGSPVRDRGNFFGSQSSNGPKSAKYGVGSGYWPMPEKFLRPRPQFRGAQPAPAPNPAPAPVPAGPAPL
>WP_259493078.1
MFNKVSAITTLNSNAAVIARNNENRFKRGLDDHLKYGQSQCAHYVKIALIQGGASSIHSGINSAKDYGPWLEENNFKVVDGATTVHAGNVFSISGQQAGDVVVIQAAPGHEHGHMAMFNGTKWVSDFVQDKGFYPAQAYQTNNIAYKLYRYSDNSSPAPEASASQKGKI
>WP_279934347.1
MFNQTTALSTLKSNAAAIAAINKKNFDSGKDKKLKYGKSRCAHYVKVALVSGGLSAKNSGINSAKDYGPWLVENNFKPVEGVTTVISGGVYSISGQQAGDVSIIQAVGKHTDGHMTMFDGAKWVSDFVQDRGFYPGPAYRENSVAYKLYRYAGTTAENKSTAFTKGKI
>WP_013577834.1
MLNVESALAHLNSNASEKSHGNCAKFVRLAIKAGGVNIISPPLRPNYDYPAAADYGASLLAKGFTIVFTHNTGGSELTDTTTIPGQQAGDVVVIQDIPGHRYGHMAMFNGTQWVSDFRQPMGFYPARAYSSLKSAFKMYRYGETEKNTPSDQSNADNKDLHIC
>WP_128899071.1
MSFDEVMQRMLPEQQGKSAHITDHYGATNPIRNYRPHDGVDFNYTGGQNGLNLTHPTINSPVDGEVTFVGGQFGTIKIRDVEGYSHEILHTNDQSVQVGQRVASGGSIGTMGGRGPGGPTQFAQHVHYQIEDPQGKRINPQEWWNQREANTDSALALNPVKAWS
>WP_130259219.1
MWNSSASVSYINSHAEPGSLGKCAAYVRRAVEAGGVKIKIPPPRIGNSASACDYGPSLEAAGFKSVYSYTGSGLTDTAIIPGQQAGDIVVIQPVAGHPHGHIALFNGTNWVSDFIQLRGFYPGKKYRDIKPAYILYRFTDDSASDSNVGGKKQPVKIVWPLPSNSR
>WP_130928414.1
MSTGLLEQRQQYRTGYEYGPFKGETDHDEDGKKEIDCSGLLYRMLKDAGYTIPYLTTSGLNADTTFFDVIPLAEVQPGDIALWINFHGHTGVIEDISGSPVRDRGNFFGSQSSSGPKSAKYGAGSGYWPMPEKFLRPKPQFRGAQPAPAPTPAPAPAPAGPAPL
>WP_134705444.1
MLNVESALAHLNSNASEKSHGNCAKFVRLAIKAGGVNIISPPLRPNYDYPAAADYGASLLAKGFTIVFTHNTGGSELTDTTTIPGQQAGDVVVVQDIPGHRYGHMAMFNGTQWVSDFRQPMGFYPARAYSSLKSAFKMYRYGETEKNTPSDQSNADNKDLHIC
>WP_137347712.1
MFNQNTALSTLKSNAASIAAINKKNFDSGKDKKLRYGKSRCAHYVKLALISGGLSAKNSGINSAKDYGPWLVENNFRPVEGVTTVISGGVYSISGQQAGDVAIIQAVGKHTDGHMTMFDGAKWVSDFVQDRGFYPAQEYRENSVAYKLYSFAGATAVNKSTASTKGKI
>WP_145306544.1
MSFAEVMLRVLPPVNGQQPHITGHYGEQRPSGPHGGTDFNYIGGQNGINLQYPKVYAPIAGVVTFTGGSYGTIKIKDAEGNSHEILHTSSHIVSVGATVAAGDEIGAMGGQGPNGAAQYPRHVHYQMKGPTGTLISPETWWNQQTTAPASAPPVSEPGVASTSA
>WP_152092395.1
MSTGLLEQRANYPHTGYEYGYGSVGNSDADGDGRKEIDCSHLLTKMLTDAGYTIPYKTTRELASDTTHYDFIALNDVQEGDIALWTTKGHTGVVEKMDVTRTKGEFFGSQTSTGPKSAKFGAGAYWPMPDKYLRPKAQYRSGAQPADAPAPAPAGPAPL
>WP_152745183.1
MSTGLLEQRANYPRSQYEYGLGGHGTADADNNGRKEIDCSNLLNRMLRDAGYDIPYKTTAQLATDTTYFDVIPLADVDVNGGDIALWVTRGHTGVVEDLDANRVKGNFFGSQTSTGPKSAKFGLNSNYWPMPDKFLRPKAQYRTGGQPTPAPAAPAPAPAPAGPAPL
>WP_152747694.1
MELYNPGSPFHYTSRWDLARTHPVTGVVRPHRGEDWGAPSGTAIPAAGAGKVVYKGNMSGYGNVVVLEHANGEETVHTLYAHMSSASPLALGTHVTKGATVGPCGNTGIGTGAHLHFEVLRNGTKGQPNLARGHATVNPREFDISNLTDPDAPTSASSAPLAAETTNANAPW
>WP_152749255.1
MSTGLLEQRANYPRSQYEYGLGGHGTADADNNGRKEIDCSNLLNRMLRDAGYDIPYKTTAQLANDTTYFDVIPLADVDVNGGDIALWVTRGHTGVVEDLDANRVKGNFFGSQTSTGPKSAKFGLNSNYWPMPDKFLRPKAQYKTGGQPTPAPAAPAPAPAPAGPAPL
>WP_153222129.1
MELYNPGASFRYTSEWNPTRTHPVSGEVRPHRGEDWGAPVGTSIPAAGAGKVVYKGVMAGYGNLVVLEHANGTEIVHTLYAHMSAPSPLALGASVAKGATVGPCGNTGIGTGAHLHFEVLRNGTKGQPNLARGHATVDPRGFDISNLANPDGVSPAAPAPAETVAASGTW
>WP_158836371.1
MTEPLSFSSEYTSANYRYKEGGNGFDVEDGKKIIDCSHMVNLLLTRAGYEVPYQNTVALNGDEALQYYDVISPANVKRGDIVLWFNKVSNDQSRTLKHTGIVESYDSTLESEIGSFFGAQSSGPATAPFGAVGKAYFWPVPTKFLRVKESTRSGATSPAPASAPVQAGAVPL
>WP_160013797.1
MYTIVESGTNGIEPVKSYDDLEKHHPSKAREPKREYDETDGHLEEIRTNEPGGRRLVKKDFVLLVNGSNKSIDVPCPVAGFVKTFKSYGTVKIYSTEKYDDLLGQVLHLDTNFKVKDGQYVEYGQPIGIQYRTDGEGKPTYAIHTHAELERTQFEKYIKDIVDGNIKPGTWPSNTSPTDDK
>WP_160488002.1
MSTGLLEQRVNYPNTQYEYGYGGGGGSDADGNNLKEIDCSHLLHLMLKDASYIIPYRTTSQLRTDTTHYDTVALADVQPGDIALWTGSTLNHTGVIETIGVNRDRGEFFGSQNNTGPKSARFGVGAPFWPMPTLYLRPKPEFRTGDQTTPSAPAPAPAAESPKAQVKPT
>WP_175552684.1
MTEPLDLTGNYENRGYVYKMGGDGIKTNAAGNKLIDCSHMVNLLLTGAGYKIPYQDTRVMVDSTYYTTVVPPDVKKGDIALWINEDPLGGGDKLFHTGIVVDVNPTGTAGKFFGAQTRKGPSFTYFGTKDPAFYWPIPTKFLRAKEEYRTGAAEQPTPAPAPAPTPAGPEPV
>WP_178122763.1
MSFNEVMLRVLPPVDGHQPHITGVYGEQRASGPHGGTDFNYIGGQNGINLQNPKVYAPIAGTVTFTGGNYGTIKIKDADGNSHEILHTSSHMVSQGATVAAGDEIGTMGGKGPNGVTQYPRHVHYQMKGPNGNLISPEVWWSQQEAAASPAAAPASSPNEGPTPL
>WP_180698055.1
MTEPLDLTGNYENRGYVYKMGGDGIKTNAAGNKLIDCSHMVNLLLTGAGYKIPYQDTRVMVDSTYYTTVVPPDVKKGDIALWINEDPLGGGDKLFHTGIVVDVNPTGTAGKFFGAQTRKGPSFTYFGTKDPAFYWPIPTKFLRAKEEYRTGAAEQPTPAPAPAPTPAGPEPV
>WP_186546058.1
MSTGLLEQRQQYRTGYEYGPFKGETDHDNNGKKEIDCSGLLYRMLKDAGYTIPYLTTSGLNTDTTYFDVIPLAEVQPGDIALWINFHGHTGVIEDISGSPVRDRGNFFGSQSSNGPKSAKYGAGSGYWPMPEKFLRPRPQFRGAQPAPAPNPAPAPAPAGPAPL
>WP_186613304.1
MSEPLDLRNQYTGGDYVYLMGGNGTQTNAAGKKLIDCSHMVNLLLTGAGYEIEYEETRAMNASSRFYTVVPPTEVKKGDIALWIDILPLTGGNRRLFHTGIVMEYNAETGQGKIFGAQTTNGPSEAFFGRNPPAYYWPVPTKFLRAKEEYRTGAAPAPAPAAAPAPAGPAPL
>WP_186619277.1
MSTGLLEQRQQYRTGYEYGPFKGETDHDNDGKKEIDCSGLLYRMLKDAGYTIPYLTTSGLNTDTTYFDVIPLAEVQPGDIALWINFHGHTGVIEDISGSPVRDRGNFFGSQSSNGPKSAKYGAGSGYWPMPEKFLRPRPQFRGAQPAPAPTPVPAPVPAGPAPL
>WP_186620190.1
MSFNEVMLRVLPPVDGHQPHITGVYGEQRASGPHGGTDFNYIGGQNGINLQNPKVYAPIAGTVTFTGGNYGTIKIKDADGNSHEILHTSSHVVSQGATVAAGDEIGTMGGKGPNGITQYPRHVHYQMKDPNGNLISPELWWGQQAVAPSTAAPEPVAFSL
>WP_186649591.1
MSTGLLEQRQQYRTGYEYGPFKGETDHDNDGKKEIDCSGLLYRMLKDAGYTIPYLTTSGLNTDTTYFDVIPLAEVQPGDIALWINFHGHTGVIEDISGSPVRNKGNFFGSQSSSGPKSAKYGAGSGYWPMPEKFLRPKPQFRGAQPAPAPTPTPAPAPAPAGPAPL
>WP_187677124.1
MSTGLLEHLNPYRSGYEYGPHKGETDVNNNGKKEIDCSGLVYRIMKDAGYTIPYRTTSMLNTDREHFDEIPVASAQPGDIALWINFHGHTGVIESLSTTLTPGKFFGSQSAGPKTALYGPDSGYWPMPEKVLRPKAQFRGAQPAPAAAPAPAPAAAPTAPASL
>WP_192210721.1
MTEQRYTVVESVGNAIENVDKYSDLAKHHPSSGQEPNRSYQEIDGQLEEIRNTPDGRTLIKKDFVLLVNGSNQSIRVPAPVAGYVKTSSSYGTVRIFEGQGGKLLGQVLHLKPPFLVSTGDTVAYGQHIGLQDGTGASGTRTYAIHVHAELEQAQFERYIADLTDGTLTPDGSASAPAPAKVHPLNWSHPFRDKEN
>WP_192345063.1
MTEPLDFSSNYTSANYIYKEGGNGFDVENGKKIVDCSHMVNLLLTSAGYEVPYQNTAALNGGEALQYYDVISPANVKRGDIVLWINATSNHENKTLNHTGIVEFYDSTLDSEFGKFFGAQSSGPATAPFGAFGKAWYWPVPTKFLRVKESTRTGGNPTPTPAPAPAPAPAPAPAPATSPL
>WP_192432649.1
MTEQRYTIVESVGSAIESVERYSDLAKHHPSSGQEPNRSYQTIDGQLEEVRYTPDGRTLIKKDFVLLVDGSNQSIRVPSPIAGYVKTSNSYGTVKIFDVPGGKLLGQVLHLKPPFLVATGDTVVYGQPIGLQDGTGANGTRTYAIHVHAELEQAQFERYIADLVSGALTPGGSTSTPAPALQPLKSWSHPL
>WP_194036744.1
MPFSEAMARVLPAHNGVDAHITGEYGEARASGLHGGVDFNYVGGQSGVNLTHPPVHAPIAGEVTFVGGQYGTIKILDSEGYSHEILHTNTQSVSVGADVSAGDPIGTMGGRGPNGASQYAQHVHYQMKDAAGKRVSPQQWWDNRPSSMPVPASSA
>WP_195825954.1
MWNKESAISHLNDNSTDASQGECAKFVRLSIKAGGISIVSPPLRPGYKYPAAADYGGSLLQKGFHVVYTHVAGGTELTDTASVPGQQAGDVVVIAEIPGHKYGHMAMFNGTQWVSDFKQKKSFYPANAYIALKSAFIMYRFGGSEEQTTPAESKTDNKDLHIC
>WP_201090668.1
MATYYNPGTPFRRGSRFSVARNDPLGTRGVRPHKGDDWPAPAGTPIPAAADGEVIHLGFDRNGYGNYIVLEHHNNGSIVHTLYAHMQTRSPLAKGTHVTKNSSVGPVGTTGGSTGNHLHFEIRTGGTAGAPLSGTPVDPATYDISGLIDPNNTGNGNEKKNTAINSSLK
>WP_201136233.1
MEYFNPGAPFHYTSAWNPTRVHPVSGLVRPHRGEDWAAPAGTPIPAAGAGKVVYKGVMNGYGNVVVLEHANGAEIVHTLYAHMRSASPLAMGAAVAKGGTVGPCGNTGIGTGAHLHFEVLRNGTKGHPNLAQGHATVNPRGFDISNLTHPDNATAAAPAATPATTPAAAASTQK
>WP_201184660.1
MSTGLLEQRVNYPHSQYEYGPAKGYADADADGRKEIDCSGLLYRMLKDAGYSIPYLTTGQLNADVTHFEVIPLASVEPGDIALWINFHGHTGVVEDINSVRTAGNFFGSQSSSGPKSAKYGNQSGYWPMPEKFLRPKAQYRTGAQPAPAPAPAPAPAPAGPAPQ
>WP_201229313.1
MSTGLLEQLDKYRTGYEYGPHKGETDINNNGKKEIDCSGLVYRLLKDAGYTIPYRTTSQLNTDRVHFLEIPVEDAEPGDIALWINFHGHTGVIEALSGTETPGDFFGSQSHGPKTAKYGPDSHYWPMPEKVLRPKPEFRGAQPAPAAASAPAPVSVGAAPL
>WP_206197187.1
MWDVSKAVQYLNDNAEPSSEGYCARYVKRAISAGGDISTWPSIVSAKNYGSALIERGFRIVDVNSGHIAGDVVVIQGIRKSDFPVGEIRKDHPHGHMAMFNGQQWVSDFKQNNGYYPGGDYRKAKPAYVFYRHKDVVDDQPTENKTSANSS
>WP_210043690.1
MELYNPGAAFHYTSEWNPTRTHPVTGQVRPHRGEDWGAPAGTSIPAAGAGKVVYKGTMNGYGNLVVLEHANGTEIVHTLYAHMSAPSPLALGASVAKGATVGPCGNTGIGTGAHLHFEVLRNGTKGQPNLARGHVTVDPRGFDISNLTNPDGVSPTAPAPAETVAAGGTW
>WP_213937822.1
MTEPLDLTGQYTNNEYVYLMGGDGLQTNAAGKKLIDCSHMVNLLLTGAGYQIPYEDTTAMNESSYYTEMPPAEVKKGDIALWINILPLTGGERRLFHTGIVIRFNPASGAGDFFGAQTTKGPSEAVFGKNPPAYYWPVPTKFLRAKEEYRSGAAPAVAPAATPAPAPAVPAPL
>WP_216975692.1
MPAFNPGASFSLTSRFSSARSLMGVTRPHKGVDFRAISGTAIPAAGNGKVVLKKFNRGGYGHYVILEHRNKDGEFIHTLYAHMKESSRLNVGDRIAKGSTVGFVGSTGRSTGPHLHFEVHRHRKSGQPLANPREEVDPLAFDVSGLQYPDEVHSDTASNIVKNEITGASCL
>WP_225739930.1
MSFSEVMHRVLPPVNGHQPHITGVYGEQRANGPHGGTDFNYEGGQNGINLQNPKVYAPISGTVTFTGGNYGTIKIKDADGNSHEILHTSSHSVSQGMTVAAGDEIGTMGGKGPNGITQYPRHVHYQMKSPSGNLISPEVWWSQQSAATPAAAPVAAQGPAPL
>WP_225914406.1
MSTGLLEQRQQYRTGYEYGPFKGETDHDEDGKKEIDCSGLLYRMLKDAGYTIPYLTTSGLNADTTFFDVIPLAEVQPGDIALWINFHGHTGVIEDISGSPVRDRGNFFGSQSSNGPKSAKYGVGSGYWPMPEKFLRPRPQFRGAQPAPAPNPAPAPAPAGPAPL
>WP_225927651.1
MTEPLDLSSNYTSANYRYKEGGDGFVVENGKKIVDCSHMVNLLLTGAGYQVPYQNTAGLNSAAALQYYDVISPANVRRGDIVLWINVISNRDNKTLNHTGIVEHYDSTLDSQYGEFFGAQSSGPATAKFGAYSKAYFWPVPTKFLRVKESTRTGEGSAPAPAPAPAPAPAPAPVESTPL
>WP_228482200.1
MARVLPARNGVYAHITGEYGEARASGPHGGVDFNYVGGQSGVNLTHPPVHAPIAGEVTFVGGQYGTIKILDGDGYSHEILHTNTQSVSVGADVSAGDPIGTMGGRGPNGASQYAQHVHYQMKDAAGKRVSPQEWWDNRPSSMPVPASSA
>WP_229655751.1
MWNKKLSVSFVNIHAEPRSKGRCAAYVRRAVEAGGVHIKIPTPRIGNSASACDYGPSFLSVGFKAVYSYTGNGPVDTASIPGQQAGDVVVIQPITGHPHGHIAIFNGTNWVSDFVQLVGFYPGQSYRNIKPSFIMYRYGVIEEKITHTDTCKPGKI
>WP_232849499.1
MSTGLLEQRANYPHTGYEYGFGKNGNVDVDGDGRKEIDCSHLLSRMLSDAGYTIPYRTTGALATDTVYYDVIALNDVKPGDIALWTTLGHTGVIEEMDATRTKGRFFGSQTSTGPKSAKFGAGSGYWPMPNKYLRPKAQYRNGAPADPAPAPAPAPAPAPTASPLI
>WP_236167778.1
MTEPLDLSSNYTSANYRYKEGGDGFVVENGKKIVDCSHMVNLLLTGAGYQVPYQNTAGLNSAAALQYYDVISPANVRRGDIVLWINVISNRDNKTLNHTGIVEHYDSTLDSQYGEFFGAQSSGPATAKFGAYSKAYFWPVPTKFLRVKESTRTGEGSAPAPAPAPAPVESTPL
>WP_240335045.1
MTEPLDLKSRYTGGDYIYKMGGNGTTLVDGRKAIDCSHMVNLLLTGAGYNIPYEDTRVMNNSTYYTTVLPQDVRKGDIALWINISPVRGGAALFHTGIVEEYNPVTQGGKFFGAQSSGNATAVFGPRPPLSYYWPVPTKFLRAKEEFRTGGTPAPAPAPAPTPAPAGPAPL
>WP_240785623.1
MLNIQKAIETLRANAAIIATDNAERLSQGLDHHLRYGRSQCAHYVKLAISSPNGGGLKLENSGINSAKDYGPCLISNGFIAVSGATTSLVGGIYNITGQQPGDVVVVQNAPNHPHGHMAMFDGTNWVSDYVQVKGFYPAQVYRTNNISYVLYRYSGDSENNAPEDSSNADNKDLHIC
>WP_241662901.1
MTEPLDLSSNYTSANYRYKEGGDGFVVENGKKIVDCSHMVNLLLTGAGYQVPYQNTAGLNSAAALQYYDVISPANVRRGDIVLWINVISNRDNKTLNHTGIVEHYDSTLDSQYGEFFGAQSSGPATAKFGAYSKAYFWPVPTKFLRVKESTRTGEGSAPAPAPAPAPVESTPL
>WP_241664262.1
MTEPLDLSSNYTSANYRYKEGGDGFVVENGKKIVDCSHMVNLLLTGAGYQVPYQNTAGLNSAAALQYYDVISPANVRRGDIVLWINVISNRDNKTLNHTGIVEHYDSTLDSQYGEFFGAQSSGPATAKFGAYSKAYFWPVPTKFLRVKESTRTGEGSAPAPAPAPAPAPVESTPL
>WP_242673396.1
MLDKNVAVSVLNTQALARAKINAENFKNGIDKKLKYGESKCARYVKKALIAGGASAKNSGIESAKNYGPWLLENNFKVVDNATTVRTGGVFTISGQQVGDVVVIQAAPHHVHGHMAMFNGTHWVSDFVQERGFYPAQIYRDQNIPYALYRYGDNTTSEQNASATQKGKI
>WP_243241286.1
MTEPLDLRNQYTGGDYVYLMGGNGTQTNAAGKKLIDCSHMVNLLLTGAGYQIEYEETRAMNASSRFYTVVPPTEVKKGDIALWIDILPLTGGNRRLFHTGIVMEYNAATGQGKIFGAQTTNGPSEAFFGRNPPAYYWPVPTKFLRAKEEYRTGSNPAPAPAPAPAPVPAGPAPL
>WP_243432827.1
MTEPLDLSSNYTSANYRYKEGGDGFVVENGKKIVDCSHMVNLLLTGAGYQVPYQNTAGLNSAAALQYYDVISPANVRRGDIVLWINVISNRDNKTLNHTGIVEHYDSTLDSQYGEFFGAQSSGPATAKFGAYSKAYFWPVPTKFLRVKESTRTGEGSAPAPAPAPAPAPVESTPL
>WP_243739114.1
MSSPAPSVKKALQDATTQWPGRSKLSDGAMGDAAHKNRKSDHNDGNAFDITHDPINGPDCNEWSKVVINDPRVKYVIWNKEIYVVKEGVWKEYRGSNPHNKHMHVSIHSSSRDDISPWPWLTQNADSSKTDKYGKSIICWPIPSNN
>WP_246881615.1
MSTGLLEQRAKYPYSGYEYGYGKGGSADENGNGRKEIDCSHLLNLMLRDAGYDIPYRTTSQLATDTTHFEFIALNSVQPGDIALWTGMHHTGVIEDMDANRVKGNFFGSQSSTGPKSAKYGEGSGYWPMPNKYLRPKAEYRSGAQPTPAPAPAPAATPAPAGSPL
>WP_249215885.1
MLDKKIAVSVLNSQALTRAKINADNFKKGIDKKLKYGESKCARYVKKALIAGGVLVKNSGIESAKNYGPWLIENNFKVVDNVTTVRSDGVFTISDQQTGDVVVIQAAPHHLHGHIAMFNGTHWVSDFVQERGFYPAQVYRDQNIAYKLYRYAETNSADKTSSAGIKDSI
>WP_249359789.1
MFNQNTALSTLKSNAASIAAINKKNFDSGKDKKLRYGKSRCAHYVKLALISGGLSAKNSGINSAKDYGPWLVENNFRPVEGVTTVISGGVYSISGQQAGDVAIIQAVGKHTDGHMTMFDGAKWVSDFVQDRGFYPAQEYRENSVAYKLYRYAGATAVNKSTASTKGKI
>WP_254797893.1
MLDKNVAVSVLNTQALARAKINAENFKNGIDKKLKYGESKCARYVKKALIAGGASVKNSGIESAKNYGPWLLENNFKVVDNVTTVRSGGIFTISDQQAGDVVVIQAAPHHVHGHMAMFNGTHWVSDFVQERGFYPAQVYRDQNIAYKLYRYSDNNSATQSSPKTQKGKI
>WP_256665620.1
MYTIVESGTNGIEPVKSYEDLEKHHPSKAREPKREYDETDGHLEEIRTNEPGGRRLVKKDFVLLVNGSNKSIDVPCPVAGFVKTFKSYGTVKIYSTEKYDDLLGQVLHLDTNFKVKDGQYVEYGQPIGIQYRTDGEGKPTYAIHTHAELERTQFEKYIKDIVDGNIKPGTWPSNTSSTDDK
>WP_256671879.1
MSTGLLEQRAKYPYSGYEYGYGKGGSADEDGNGRKEIDCSHLLNLMLSDAGYDIPYRTTSQLATDTTHFEFIALNSVQPGDIALWTGMHHTGVIEDMDVNRVKGNFFGSQSSTGPKSAKYGEGSGYWPMPNKYLRPKVEYKSGAQPTPAPAPAATPAPTGSPL
>WP_257221740.1
MTEPLDLSSNYTSANYRYKEGGDGFVVENGKKIVDCSHMVNLLLTGAGYQVPYQNTAGLNSAAALQYYDVISPANVRRGDIVLWINVISNRDNKTLNHTGIVEHYDSTLDSQYGEFFGAQSSGPATAKFGAYSKAYFWPVPTKFLRVKESTRTGEGSAPAPAPAPAPAPVESTPL
>WP_258717394.1
MTEPLDLRNQYTGGDYVYLMGGNGTQTNAAGKKLIDCSHMVNLLLTGAGYQIEYEETRAMNASSRFYTVVPPTEVKKGDIALWIDILPLTGGNRRLFHTGIVMEYNAATGQGKIFGAQTTNGPSEAFFGRNPPAYYWPVPTKFLRAKEEYRTGSNPAPAPAPAPAPAPPAPAPVPAGPAPL
>WP_261735515.1
MSTGLLEQRQQYRTGYEYGPYKGETDHDNDGKKEIDCSGLLYRMLKDAGYTIPYLTTSGLNTDTTYFDVIPLAEVQPGDIALWINFHGHTGVIEDISGSPVRDRGNFFGSQSSNGPKSAKYGAGSGYWPMPEKFLRPRPQFRGAQPAPAPNPAPAPAPAGPAPL
>WP_263941971.1
MSTGLLEQRANYPHTGYEYGFGKNGNVDVDGDGRKEIDCSHLLSRMLSDAGYTIPYRTTGALATDTVYYDVIALNDVKPGDIALWTTLGHTGVIEEMDATRTKGRFFGSQTSTGPKSAKFGAGSGYWPMPNKYLRPKAQYRNGAPADPAPAPAPAPAPAPTAAPLI
>WP_263943264.1
MSTGLLEQRANYPHTGYEYGFGKNGNVDVDGDGRKEIDCSHLLSRMLSDAGYTIPYRTTGALATDTVYYDVIALNDVKPGDIALWTTLGHTGVIEEMDATRTKGRFFGSQTSTGPKSAKFGAGSGYWPMPNKYLRPKAQYRNGAPADPAPAPTPAPAPAPTASPLI
>WP_263948815.1
MSTGLLEQRANYPHTGYEYGFGKNGNVDVDGDGRKEIDCSHLLSRMLSDAGYTIPYRTTGALATDTVYYDVIALNDVKPGDIALWTTLGHTGVIEEMDATRTKGRFFGSQTSTGPKSAKFGAGSGYWPMPNKYLRPKAQYRNGAPADPAPAPAPAPAPAPTAAPLI
>WP_263961622.1
MSTGLLEQRANYPHTGYEYGFGKNGNVDVDGDGRKEIDCSHLLSRMLSDAGYTIPYRTTGALATDTVYYDVIALNDAKPGDIALWTTLGHTGVIEEMDATRTKGRFFGSQTSTGPKSAKFGAGSGYWPMPNKYLRPKAQYRNGAPADPAPAPAPAPAPAPTASPLI
>WP_263963180.1
MSTGLLEQRANYPHTGYEYGFGKNGNVDVDGDGRKEIDCSHLLSRMLSDAGYTIPYRTTGALATDTVYYDVIALNDVKPGDIALWTTLGHTGVIEEMDATRTKGRFFGSQTSTGPKSAKFGAGSGYWPMPNKYLRPKAQYRNGAPADPAPAPAPAPAPAPTASPLI
>WP_263963183.1
MTEPLDLKSRYTGGDYIYKMGGNGTTLVDGKKAIDCSHMVNLLLTGAGYNIPYEDTRVMNNSTYYTTVLPQDVRKGDIALWINISPVRGGAALFHTGIVEEYNPVTQGGKFFGAQSSGNATAVFGPRPPLSYYWPVPTKFLRAKEEFRTGGTPAPAPAPAPTPAPAGPAPL
>WP_050140765.1
MWDVSKAVQYLNDNAEPSSEGYCARYVKRAISAGGDISTWPSIVSAKNYGSALIERGFRIVDVNSGHISGDVVVIQGIRKSDFPVGEIRKDHPHGHMAMFNGQQWVSDFKQNNGYYPGGDYRKAKPAYVFYRHKDVVNDQPTENKTSANSS
>WP_054048394.1
MTTGVLEQSGLYDKGDYEYGGGKGLDTNGNGKKEIDCSTLVWKMLNGAGYNIPYHTTSVLNGNVTHYDVVEWANVLPGDIAVWASHTGFVVTADIANRKGTFFGSQSSTGPAPASFGAGANYWRMPGRFLRVKEQYKTGAQPAPAPAAAPAPAPAAPAASAP
>WP_103483737.1
MTEPLDLRNQYTGGDYVYLMGGNGTQTNAAGKKLIDCSHMVNLLLTGAGYQIEYEETRAMNASSRFYTVVPPTEVKKGDIALWIDILPLTGGSRRLFHTGIVMEYNAATRQGKIFGAQTTNGPSEAFFGTNPPAYYWPVPTKFLRAKEEYRTGATPAPAPSAAPAPAGPAPL
>WP_176704424.1
MTEPLDLSGNYTSANYSYKEGGDGYAVENGKKIVDCSHMVNLLLTGAGYEVPYQNTAGLNSQEALKYYDVISPANVKRGDIVLWINATSNHQNKTLNHTGIVESYDSTLDSEFGEFFGAQSSGPATAKFGAVGKAWYWPVPTKFLRVKESTRTGGGAPAPAPAPAAAGAAPL
>WP_197592966.1
MPTYNPGPPFRVSSDWSKARKHPTQGTVKRHEGQDWAAPAGTPIPAAADGHVIYTGWMNGYGNTIAVEHMIRGQVVHTMYAHMSAASPLKVKDKVKKGDPLGPVGMTGGVSSGNHLHFEVHPFAESGKLVLHKTVDPATFDFPDGEAVSGA
>WP_206728780.1
MTYPLQEPSYKCLTKEAVRALFLAPSFERELYNKDGNQKFANTTRLLGNPLVEGFEAANIVDVRVVGFGPDKSRTALVRVHRKLAPLIQTAFEKIKAARLPYVLHEVGGHFFRYMLNDDVHAALKGRGEYVGVGGAWNIEYAKRDLKNQAFDELVPYGKGHTAKKNLLSNHAYGSAIDLNWGTNDYNKNKPFDMPQKIVRIFESLGFYWGGYYHDYMHFEYERSSIVGISDESPPLVLYPFGADAQRRESPLKYYFFN
>WP_216705858.1
MELYNPGAPFVYTSAWNPTRTHPVTGEVRPHRGEDWAAPSGTSIPAAGAGKVVYKGTMSGYGNLVVLEHANGTEIVHTLYAHMRSASPLAIGSSVAKGASVGPCGNTGIGTGAHLHFEVLRNGTKGHPNLVQGHATVNPREFDISNLTHPDGDNSGAPAPAPAPAPAETVKVSSPW
>WP_217894454.1
MTEPLDLSGNYTSANYSYKEGGDGYAVENGKKVVDCSHMVNLLLTGAGYEVPYQNTAGLNSQEALKYYDVISPTNVKRGDIVLWINATSNHQNKTLNHTGIVEHYDSTLDSEFGEFFGAQSSGPATAKFGAFGKAWYWPVPTKFLRVKESTRTGGSSAPAPAPAPVESTPLI
>WP_222017603.1
MSFNEVMLRVLPPVDGHQPHITGVYGEQRASGPHGGTDFNYIGGQNGINLENPKVYAPIAGTVTFTGGNYGTIKIKDADGNSHEILHTSSHVVSQGSTVAAGDEIGTMGGKGPNGVTQYPRHVHYQMKDPNGNLISPEVWWGQQTVAPSSATPESTVFSL
>WP_222233598.1
MWNTQSSVNFINEKAESKSLGKCAAYVRRAIEAGGVTIRIPAPRFGSSASACDYGPSLEAVGFKPIFVYSGIGPIDTGTVVGQVAGDVVVIQPIQGHPHGHIALFNGVNWVSDFIQLRGFYPGQQYRNIKPAFKLYRFERKNEQLQNVEENNNKLI
>WP_222589038.1
MSFAEVMLRVLPPVNGQQPHITGHYGEQRPSGPHGGTDFNYIGGQAGINLQYPKVYAPIAGVVTFTGGTYGTIKIKDAEGNSHEILHTSSHIVSVGATVAAGDEIGAMGGQGPNGAAQYPRHVHYQMKSPTNALISPEIWWNEQSVPPTTPTTAPGPVTFSL
>WP_223415116.1
MTEPLDLRNQYTGGDYVYLMGGDGQQTNAAGKKLIDCSHMVNLLLTGAGYQIPYEETRTMNVSSYYTEVAPAEVKKGDIALWIDILPLTGGSRRLFHTGIVMDFNPASSGGKIFGAQTTNGPSEAFFGNNPPAYYWPVPTKFLRAKEQYRSGAAPAAAPAPTPAPASAGPAPL
>WP_223563027.1
MLDKNVAVSVLNTQALARAKINAENFKNGIDKKLKYGESKCARYVKKALIAGGASAKNSGIESAKNYGPWLLENNFKVVDNVTTVRSGGVFTISDQQAGDVVVIQAAPHHVHGHMAMFNGTHWVSDFIQERGFYPAQVYRDQNIAYKLYRYSDSDSATQRSPKTQKGKI
>WP_225926699.1
MSTGLLEQRVNYPSSGYEYGYGKGGTADEDSDGRKEIDCSHLLNLMLGDAGYNIPYRTTRQLATDTTHFEVIPLNSVQPGDIALWTGMHHTGVIEDMDVHRTKGNFFGSQSSTGPKSAKYGAGSGYWPMPDKYLRPKAEYKSGAQPAPAPAPAPTPAPAGSPL
>WP_225930778.1
MTEPLDLSSNYTSANYRYKEGGDGFVVENGKKIVDCSHMVNLLLTGAGYQVPYQNTAGLNSAAALQYYDVISPANVRRGDIVLWINVISNRDNKTLNHTGIVEHYDSTLDSQYGEFFGAQSSGPATAKFGAYSKAYFWPVPTKFLRVKESTRTGEGSAPAPAPAPAPVESTPL
>WP_226812147.1
MIDKEIAVGVLNARALARAKINADHFNKGIDKKLKYGESKCAQYVKKALIAGGASVKNSGIESAKNYGPWLVENNLKAVEGVTTLHSGNVFSISGQQTGDVVVIQDAPNHVHGHMAMFNGTHWVSDFVQEKGFYPAQIYRDQSIPYKLYRYSDNNSSEQSSSVSKKGKI
>WP_229289897.1
MKRHEGQDWAAPAGTPIPAAADGHVIYAGWMNGYGNTIAVEHMIRGQVVHTMYAHMSAASPLKVGDKVKKGDPLGPVGMTGGVSSGNHLHFEVHPFAQSGKLGLHKTVDPSTFDFPGSEAVSGA
>WP_230351270.1
MLDKNVAVSVLNTQALARAKINAENFKNGIDKKLKYGESKCARYVKKALIAGGASAKNSGIESAKNYSPWLLENNFKVVDNATTVRTGGVFTISGQQMGDIVVIQAAPHHVHGHMAMFNGTHWVSDFVQERGFYPAQIYRDQNIPYALYRYGDNTTSEQNATATRKGKI
>WP_230979187.1
MWNKDEAVSYINSHVEPKSIGKCANYVRRAVEAGGVKIRIPRPRIGNSASACDYGSSFESVGFKAIYTYPGTGATDTAAIPGQQTGDIVVIQPIDGHPHGHIALFNGTNWVSDFIQLKGFYPGKKYRSVKPAYTLYRYSEPDASEGNAKGNNHLI
>WP_232922138.1
MSSPAPSVKKALQDATTQWPGRSKLSDGAMGDAAHKKRKSDHNDGNAFDITHDPINGPDCNEWSKVVINDPRVKYVIWNKEIYVVKEGVWKEYRGSNPHNKHMHVSIHASSRDDISPWPWLTRNADSSNTDKYGKSIICW
>WP_236187588.1
MTEPLDLRNQYTGGDYVYLMGGNGTQTNAAGKKLIDCSHMVNLLLTGAGYQIEYEETRAMNASSRFYTVVPPTEVKKGDIALWIDILPLTGGNRRLFHTGIVMEYNAATGQGKIFGAQTTNGPSEAFFGRNPPAYYWPVPTKFLRAKEEYRTGANPAPAPAPVPAGPAPL
>WP_237424236.1
MFNKANAITTLNSNAAVIARNNENRFRRGLDDHLKYGQSQCAHYVKIALIQGGASSSHSGINSAKDYGPWLEENNFKVVDGAATVNAGNVFSISGQQAGDVVVIQAAPGHEHGHMAMFNGTKWVSDFVQDKGFYPAQAYRTNNIPYKLYRYSDNNSPAQDASASQKGKI
>WP_241587662.1
MSTGLLEQRVNYPNTSYEYGYGSGGNADVDGDGRKEVDCSHLLHLMLKDAGYSIPYRSTAQLNIDSTHFESISQEAAQPGDIALWTDMSHTGVVESFAEPRIKGVFFGSQTSTGPKSARFGAGSGYWPMPNKYLRPKQEFRTTAQAIPSATASAPAAEPPKAKVRPT
>WP_242207846.1
MSTGLLEQRQQYRTGYEYGPFKGETDHDNNGKKEIDCSGLLYRMLKDAGYTIPYLTTSGLNTDTTYFDVIPLAEVQPGDIALWINFHGHTGVIEDISGSPVRDRGNFFGSQSSNGPKSAKYGVGSGYWPMPEKFLRPRPQFRGAQPAPAPNPAPAPAPAGPAPL
>WP_247267175.1
MTEPLDLRNQYTGGDYVYLMGGNGTQTNAAGKKLIDCSHMVNLLLTGAGYQIEYEETRAMNASSRFYTVVPPTEVKKGDIALWIDILPLTGGSRRLFHTGIVMEYNAATRQGKIFGAQTTNGPSEAFFGTNPPAYYWPVPTKFLRAKEEYRTGATPAPAPSAAPAPAGPAPL
>WP_248740390.1
MSFSEVMHRVLPPVNGHQPHITGVYGEQRANGPHGGTDFNYEGGQNGINLQNPKVYAPISGTVTFTGGNYGTIKIKDADGNSHEILHTSSHSVSQGMTVAAGDEIGTMGGKGPNGITQYPRHVHYQMKSPSGNLISPEVWWSQQSAATPAAAPVAAQGPAPL
>WP_249121398.1
MTEPLDLSSNYTSANYRYKEGGDGFVVENGKKIVDCSHMVNLLLTGAGYQVPYQNTAGLNSAAALQYYDVISPANVRRGDIVLWINVISNRDNKTLNHTGIVEHYDSTLDSQYGEFFGAQSSGPATAKFGAYSKAYFWPVPTKFLRVKESTRTGEGSAPAPAPAPAPVESTPL
>WP_249483112.1
MSTGLLEHLDPYRSGYEYGPHKGEADLDNNGKKEIDCSGLVYRIMKDAGYTIPYRTTSMLNTDREHFEEIPVANAQPGDIALWINFHGHTGVIEKLSTAQTPGKFFGSQSAGPKTALYGPDSNYWPMPEKVLRPKPQFRGAQPAPAAAPAPTPAPAPVGAAPL
>WP_252868477.1
MTEPLDLSSNYTSANYRYKEGGDGFVVENGKKIVDCSHMVNLLLTGAGYQVPYQNTAGLNSAAALQYYDVISPANVRRGDIVLWINVISNRDNKTLNHTGIVEHYDSTLDSQYGEFFGAQSSGPATAKFGAYSKAYFWPVPTKFLRVKESTRTGEGSAPAPAPAPAPVESTPL
>WP_252877120.1
MTEPLDLTGNYENRGYVYKMGGDGIKTNAAGNKLIDCSHMVNLLLTGAGYKIPYQDTRVMVDSTYYTTVVPPDVKKGDIALWINEDPLGGGDKLFHTGIVVDVNPTGTAGKFFGAQTRKGPSFTYFGTKDPAFYWPIPTKFLRAKEEYRTGAAEQPAPAPAPAPTPAGPEPV
>WP_252885019.1
MSTGLLEQRVNYPSSGYEYGYGKGGTADEDSDGRKEIDCSHLLNLMLGDAGYNIPYRTTRQLATDTTHFEVIPLNSVQPGDIALWTGMHHTGVIEDMDVHRTKGNFFGSQSSTGPKSAKYGAGSGYWPMPDKYLRPKAEYKSGAQPAPAPAPAPTPAPAGSPL
>WP_252887017.1
MTEPLDLSSNYTSANYRYKEGGDGFVVENGKKIVDCSHMVNLLLTGAGYQVPYQNTAGLNSAAALQYYDVISPANVRRGDIVLWINVISNRDNKTLNHTGIVEHYDSTLDSQYGEFFGAQSSGPATAKFGAYSKAYFWPVPTKFLRVKESTRTGEGSAPAPAPAPVESTPL
>WP_253985173.1
MGLKRQFYLKEDSEGLGVDENIVEKQGNTLLRVFPVDNYEFPEEVKSKAREWHVLKVPLLGQQVLDKPEQAPDWCGRTSASMLYNYFQLIKGGDPRAHYITHSRAGDPECRLDLRYPGGERAFFSPPYDDSLPKRGWTIAPKGSYEIQSSTGYQENGEIPRPVSEIFPAQEPRPAGVGGILRYRTATKLTDEVGNLLPEGMRHEVDAIRTSEERARERFAHLIDSLRANNPVLIYTGIGFRNQQDDADPRHIIVICGYCILELGGTRQLWLVTADPSTKSGLAKAFLPAPAPDKRVDLGHKLEPHHALFRMRSGVLDKKYGMKGFASFNLVRATAFFEKNPEVRKTPYDRILDHSDTHCGRYAFRAKRTEVPPEVVDSSFSRP
>WP_253985202.1
MDSYEFPDEIKKKAQEWHVIKVPLLGQKIDSDQPADWCGRTSASMVYNYFQLIKGGDPRERYITHSRAGIPSNMLDLRYPTGDRAFFEHFADAPQQGRGWNTFPKGNYEVTSDAGDKLDGELPVPLGELLIKDHDKRPKGLGGVLRYRSTPDDAAVEGRLLPSGLRDAADEIAGDEDAIRARFAHILKCLRANNPVVIYTGLGTPSPRFERPLHIIVICGYCILKTGGKSQLWLVTADPSSKWKLVNQRLLSAPNPEGNCDLGHALSSVHDLFRIQSGAFPKGDKQLEGFASFNLVRGGAFFKVNPTTQGTNNNRFLDHKDRPGGYYVYRERQTQAPAELIDSSFNRPKYSFPLRGNNASSHPWQCYYNNESLDTGIG
>WP_253987132.1
MTYPLQEPSYTCLNKPAVRALYGPPSFERELYSTDGNRKFANTTRLLGNPLVEGFEANHIVEVRVAGFGPDKSKTPRVSINRKLAPLLQAAFEKIKSQRLPYVLHEIGGYNFRYQLNDDVHAALKGRREYASVGGAWNIEYAKQDLKNGAFDELVDYGSGKTAKKNLLSNHSFGSAIDINWATNDYSRKKPFDMPQKIVRIFESFGFYWGGYYHDYMHFEYERTSIVGASDESPPLVLYPFGADTQRRESPLKYYF
>WP_256807623.1
MTEPLDLTGNYENRGYVYKMGGDGIKTNAAGNKLIDCSHMVNLLLTGAGYKIPYQDTRVMVDSTYYTTVVPPDVKKGDIALWINEDPLGGGDKLFHTGIVVDVNPTGTAGKFFGAQTRKGPSFTYFGTKDPAFYWPIPTKFLRAKEEYRTGAAEQPAPAPAPAPTPAGPEPV
>WP_258671643.1
MTEPLDLKNNYTGGDYVYLMGGDGVRTNAAGKKLIDCSHMVNLLLTGAGYQIPYEETRTMENSTYYTTVLPQDVRRGDIALWINAAPNRPGSPLFHTGIVEDFNPATKVGHIFGAQNSTGPAKAIFGPKPPSFYWPVVTKFLRAKEEFRTGAAPAPAPAPAPAPAPAPAPAPASPAPL
>WP_258712623.1
MTEPLDLSGNYTSANYSYKEGGDGYAVENGKKVVDCSHMVNLLLTGAGYEVPYQNTAGLNSQEALKYYDVISPANVKRGDIVLWINATSNHQNKTLNHTGIVESYDSTLDSEFGEFFGAQSSGPATAKFGALGKAWYWPVPTKFLRVKESTRTGGGAPAPAPAPAAAAPL
>WP_259229963.1
MWNKESAISHLNDNSTDASQGECAKFVRLSIKAGGISIVSPPLRPGYKYPAAADYGGSLLQKGFHVVYTHVAGGTELTDTASVPGQQAGDVVVIAEIPGHKYGHMAMFNGTQWVSDFKQKKSFYPANAYIALKSAFIMYRFGGSEEQTTPAESKTDNKDLHIC
>WP_260404180.1
MTEPLDLSGNYTSANYSYKEGGDGYAVENGKKVVDCSHMVNLLLTGAGYEVPYQNTAGLNSQEALKYYDVISPANVKRGDIVLWINATSNHQNKTLNHTGIVESYDSTLDSEFGEFFGAQSSGPATAKFGALGKAWYWPVPTKFLRVKESTRTGGGAPAPAPAPAAAAPL
>WP_260521534.1
MSFNEVMLRVLPPVDGHQPHITGVYGEQRASGPHGGTDFNYVGGQNGINLENPKVYAPIAGTVTFTGGNYGTIKIKDADGNSHEILHTSSHVVSQGATVAAGDEIGTMGGKGPNGVTQYPRHVHYQMKDPNGNLISPEVWWGQQTVAPSSAAPESTAFSL
>WP_262136608.1
MSFNEVMLRVLPPVDGHQPHITGVYGEQRASGPHGGTDFNYIGGQNGINLQNPKVYAPIAGTVTFTGGNYGTIKIKDADGNSHEILHTSSHVVSQGATVAAGDEIGTMGGKGPNGVTQYPRHVHYQMKDPSGNLISPEVWWDQQTVAPSTAPTESTVFSL
>WP_263469971.1
MTEPLDLSSNYTSANYRYKEGGDGFVVENGKKIVDCSHMVNLLLTGAGYQVPYQNTAGLNSAAALQYYDVISPANVRRGDIVLWINVISNRDNKTLNHTGIVEHYNSTLDSQYGEFFGAQSSGPATAKFGAYSKAYFWPVPTKFLRVKESTRTGEGSAPAPAPAPVESTPL
>WP_264364259.1
MSTGLLEQRQQYRTGYEYGPFKGETDHDNNGKKEIDCSGLLYRMLKDAGYTIPYLTTSGLNTDTTYFDVIPLAEVQPGDIALWINFHGHTGVIEDISGSPVRDRGNFFGSQSSNGPKSAKYGAGSGYWPMPEKFLRPRPQFRGAQPAPAPNPAPAPAPAGPAPL
>WP_264591947.1
MTGRRYRIVESVGNRTEDVLHYEDLAKHHPSSGREPNRDYGTINGQLEEVRHIGGRTLIKKDFVLLVNGSNQSIPVPSPLAGYAKTNRAYGTLQIYDARTNGQLLGQILHLHPTFKVNDGDAITYGQHIGLQAGTDRAGGQSYAIHVHAELEENVFKRYIADMANGTLSPDDEKPIAPVSGNENGTKGDWCYPCKPLAS
>WP_265812870.1
MTTGVLEQRPLYTKGDYVYGGGKGKDTDGDGKKEIDCSTLVWEMLKAAGYNVPYNNTALLKTNVDNYDVIEWKDVLPGDIALWPTHTGFVEDIDVENRSGNFFGSQNSTGPASAKFGNGSNYWRMPIKFLRVKEIFKTGSQPASTPAPTPTAPTAPAAAPI
>WP_267540890.1
MSKISRYWPDWKYELPEKLLASLDEYHILKVPLLGQHYPGGPPDWCGRTSCAMAFNYYQLVQGGDFESKFITHWDGGQQGRFVDLRFPGGQRAFHKKPTEGPYGINLDGYWVSDPGYKKGDVSQVLAPTELQFQKMEFSASHLLGFSFGVVLPYDLPNRKEQAARIANTPSLIESRLATILEAVSSNNPVIFYSGFSMRKDAPIHLILITGYAYLKDDTGRHLWLAVADPATHEKKINAGMYCVPSPKTKHDLDALSQLSGKHNMIRVITGTWDAATASLVLIRARKLFEENTLSSVRDDLYMDYNGPNKGGAFIYSHRQTPAPPECVFTNVSHSVSYPMDGRKERYRPVNG
>WP_267809700.1
MYTIVESGTNGIEPVKSYEDLEKHHPSKAREPKREYDETDGHLEEIRTNEPGGRRLVKKDFVLLVNGSNKSIDVPCPVAGFVKTFKSYGTVKIYSTEKYDDLLGQVLHLDTNFKVKDGQYVEYGQPIGIQYRTDGEGKPTYAIHTHAELERTQFEKYIKDIVNGNIKPGTWPSNTSSTDDK
>WP_268014833.1
MSFDIAMNLILPPRDGKKPHITAPFGEKRASGPHKGVDFNYIGGQTGINMQHPAAFSPVDGKVIFSGGSFGTVKILDKKGFSHEILHLFSQNVKEGESVKAGVTQIGKMGGRGPQKIDQYAMHIHYQIKDSSGKIVNPQEWWANKDATSNSNPIDVKPIASPCL
>WP_270828730.1
MSFDIAMNLILPPRDGKKPHITAPFGEKRASGPHKGVDFNYIGGQTGINMQHPAAFSPIDGKVSYSGGSFGTVKILDNKGFSHEILHLLSQDVTEGEPVKAGVTQIGRMGGRGPQKENQYAMHIHYQIKDSSGKIVNPQEWWVNKNAAISKLIDIIPPTSPCL
>WP_272421927.1
MSKKMPTKGVLTFEAEGSDSSSSPYYSRVLHHPTMGSGVTIGRGYDMKDRSSADVEKDFVAAGLSADVAKKYAKGAGLTGSEARTFVTNNKGVLPELTWDQQLALFESTYAWHEKDVKRICDKEDCQNIYGVVDFKTLHPRILDVLVDLRFRGDYTPASRKRIQKLVVENDYARFRADLSNRSNWSAVPEDRFDRRSKYLKDAPQTDDTADHEDVTYSTPTKSFDLKTMGEAELYDHLRSVWKAEQKAFGNEGKPEFDFQDEEGRVNLLGARGFDADQMVPVPSTNTKYDDTLFLVYKKDGAKHVEKFHYSSEWTRTGSKGAVIILGQHKYCLAIHKKLKEDGTPYPYNKLPAWRDYYNTNKTQPPGAGYRALNPDPTVGIVRVHDASAAGSVGAETTGVTQNASINIHYGGEVPSGWTPSKGWSDGCQVLMRGDRYLRFMEVIESDHSLKGTINNELAPKPSADGKRSLIYTLVKGDSLAPRDAPSMG
>WP_272459081.1
MSKKMPTKGVLTFEAEGSDSSSSPYYSRVLHHPTMGSGVTIGRGYDMKDRSSADVEKDLVAAGLSADVAKKYAKGAGLTGSEARTFVTNNKGVLPELTWDQQLALFESTYAWHEKDVKRICDKEDCQNIYGVVDFKTLHPRILDVLVDLRFRGDYTPASRKRIQKVVVENDYARFRADLSNRSNWSAVPEDRFDRRSKYLKDAPQTDDTVDHEDVTYSTPTKSFDLKTMGEAELYDHLRSVWKAEQKAFGNEGKPEFDFQDEEGRVNLLGARGFDADQMVPVPSTNTKYDDTLFLVYKKDGAKHVEKFHYSSEWTRTGSKGAVIILGQHKYCLAIHKKLKEDGTPYPYNKLPAWRDYYNTNKTQPPGAGYRALNPDPTVGIVRVHDASAAGSVGAETTGVTQNASINIHYGGEVPSGWTPSKGWSDGCQVLMRGDRYLRFMEVIESDHSLKGTINNELAPKPSADGKRSLIYTLVKGDSLAPRDAPSMG
>WP_272690427.1
MWNIETAVTHLNNKAKSGSISRCATFVREAIEAGGIKIRIPAPRSGLLASACDYGPSLVEQGFKPIENAELVISDGIYSISGQTVGDVVVIERIPGKHEDGHIAMYNGQSWVSDFKQAYGIYPGKAYRTAKTPFVLYRYTGNQPEEEKKDEKTGAKLI
>WP_272691323.1
MINMDVTIKKINQNAIEIQKSFAFGKGECAKYVKLALIHGGASIENSAIRSAKDYGPWLIENGFTPVPGAQAQKEGISYSILGQQKGDVVIIERLKKPNKPESIHGHIALFDGKHWVSDFVQQRGFYPNQEYRDESTPFVLYRYAGNQPADEKKEEKTGAKLI
>WP_273896028.1
MSFSEVMHRVLPPVNGHQPHITGVYGEQRANGPHGGTDFNYEGGQNGINLQNPKVYAPISGTVTFTGGNYGTIKIKDADGNSHEILHTSSHSVSQGMTVAAGDEIGTMGGKGPNGITQYPRHVHYQMKSPSGNLISPEVWWSQQSAATPAAAPVAAQGPAPL
>WP_281319639.1
MSGTHKFPSFSELTFAVEGGNSSDVLKVHWPESDASGVTLGAGYDMGNRSKAEVKADLVAAGVPAADAEKLSAGAGKKGNDAKNWVAANVGTLPKITKDVAKTLYEKIYPTYVDKAKTRVADNGGDWSKYPTVMKEVLVDLAYRGDLSTKHPRLIACIKENDYADFCALIHDLDYWQDNTNLKKQKPKNADGTYTANQRGGYNWRIIDRSDFLKKHADDDDDEPANDEPHPDIVYREPTQEFDLATMSDDMLYDHLRDAWKRAQKRFGNEGKAEYDFQDENGRVNVLSARGFDHAKRKPVPSTNTKYDDCMFLVYKTKEGTKKVSLYQCTTEWTIAGSSSVLLLGQHKYALGNHGISRYATHVSLKDVKKRQDLSKKNYRALRPNPTVRTTLVTDENKVGQVGETSDKAYDAGDINIHYGGDTGLVPADRSGAWSAGCQVIAGIDKYLEFIKIVESDASIKGTINNELSDKPSKDGTRSLIYTLVEGDFLAPSSTSAGI
>WP_282316062.1
MSTGLLEQRATYPRSQYEYGPAKGYNDVNGNGRKEIDCSGLLYRMLQDAGYTIPYLTTGQLNTDTTHFDVIPLANVEPGDIALWINFHGHTGVIERINSERNAGDFYGSQTSSGPASAKYGHGSGFWPMPEKFLRPKPQFRTGAQPAPVAQPAPAPAPAGPAPL
>WP_282383028.1
MTEPLDLRNQYTGGDYVYLMGGNGTQTNAAGKKLIDCSHMVNLLLTGAGYQIEYEETRAMNASSRFYTVVPPTEVKKGDIALWIDILPLTGGNRRLFHTGIVMEFNAATGQGKIFGAQTTNGPSEAFFGRNPPAYYWPVPTKFLRAKEEYRTGANPAPAPAPAPAPVPAGPAPL
>WP_283222401.1
MPTYNPGPPFRVSSNWSQARKHPTLGTVKRHEGQDWAAPAGTPIPAAADGHVVYAGSMNGYGNTIAVEHLIRGQVVHTMYAHMSAPSPLKVGDKVKKGDPLGPVGMTGGVSSGNHLHFEVHPYAKSGVLGLHKTVDPATFDFPGTEAVSGA
>WP_284943046.1
MLNKDIAVGVLNTQALARAKINAENFKKGIDKKLKYGESKCARYVKKALIAGGASVKNSAIESAKNYGPWLIENNFKVVDNTTTVSSGGVFTISGQQTGDVVVIQAAPHHVHGHMAMFNGKHWVSDFVQEKGFYPAQIYRDNKIAYTLYRYASSINEKKNATTLSKGKI
>WP_285143866.1
MWNKDSAISHLNANAHKHSQRNCAAYVTQAIEAGGMTIKRPAPRSGLKYPAAADYGKPINKKGFVPVYTYAGNGAPLSDVTSVPGQQAGDVVVIQPIPGHPYGHMAMFNGTQWISDFRQEQLGFYPGHAYQKLKPAFIMYRFGAEDQSQEQNDSNKNKQ
>WP_285149748.1
MWNKDSAISHLNANAHKHSQRNCAAYVTQAIEAGGMTIKRPAPRSGLKYPAAADYGKPINKKGFVPVYTYAGNGAPLSDVTSVPGQQAGDVVVIQPIPGHPYGHMAMFNGTQWISDFRQEQLGFYPGHAYQKLKPAFIMYRFGAEDQSQEQNDSNKNKQ
>WP_285157352.1
MWNKDSAISHLNANAHKHSQRNCAAYVTQAIEAGGMTIKRPAPRSGLKYPAAADYGKPINKKGFVPVYTYAGNGAPLSDVTSVPGQQAGDVVVIQPIPGHPYGHMAMFNGTQWISDFRQEQLGFYPGHAYQKLKPAFIMYRFGAEDQSQEQNDSNKNKQ
>WP_285407873.1
MSTGLLEQRAKYPYSGYEYGYGKGGSADENGNGRKEIDCSHLLNLMLRDAGYDIPYRTTSQLATDTTHFEFIALNSVQPGDIALWTAMHHTGVIEDMDANRVKGNFFGSQSSTGPKSAKYGEGSGYWPMPNKYLRPKAEYRSGAQPTPAPAPAPAATPAPAGSPL
>WP_285413351.1
MTEPLDLKSNYAGGDYVYKMGGDGFQTNAAGKKKIDCSHMVNLLLTGAGYNIPYEDTRNMDTSSYYTTIEPQNVKRGDIALWINATPNKPGDPIFHTGIIEDYNPATEVGHIFGAQNSTGPAITIFGPKPPSHYWPKATKFLRAKESFRTGTNPAPAPAPSTTVPLI
>WP_285418956.1
MSTGLLEQRVNYPNSGYEYGYGKGGTADEDGDGRKEIDCSHLLNLMLGDAGYNIPYRTTGQLATDTTHFEVIPLTGVQPGDIALWTGLHHTGVIEDMDVNRTKGNFFGSQTSTGPKSAKYGAGSGYWPMPDKYLRPKAEYRSGAQPAAAPAPAPSPAPAGSPL
>WP_289925674.1
MSETIYTIVESVGKSIETVHSYSDLAKHHPSAGIEPNRKYETIDGHLEEVTKTVDGRILIKKDFVLQINGSNQAIPVPCPISGYVETKKSFGTVNIYDSPNGKLIGRVLHLRTDFFVKNGEYVDYGKPIGIQYGTGAGGNRTFAIHTHLELEREQYLKYINDIASGVIRPPAKNENLIKKEPDGLQ
>WP_290023070.1
MTEPLDLRSQYTGGDYVYLLTGDGKKTNAAGQKLIDCSHMVNLLLTGAGYKIPYEPTESMNASSYYTEVTPEEVKTGDIALWINIRPLDGATKPLFHTGIVMEFNSKSNAGKFFGAQSKKGPSEALFGTKPPAYYWPVPTKFLRAKEEYRTGEAPLAPSVAPAPAPTARTPA
>WP_304574534.1
MSNNMELYNPGAPFVYTSAWNPTRTHPVTGEVRPHRGEDWAAPSGTSIPAAGAGKVVYKGTMSGYGNLVVLEHANGTEIVHTLYAHMRSASPLAIGSSVAKGASVGPCGNTGIGTGAHLHFEVLRNGTKGHPNLVQGHATVNPREFDISNLTHPDGDNSGAPAPAPAPAETVKVSSPW
>WP_304576161.1
MTEPLDLKDNYTGGDYIYEMGGDGFTVVDGKKQIDCSHMVNLLLKGAGYNIPYENTSAMSNSTYYTAVLPQDVKPGDIALWINVKSLKGNKTLFHTGIVESFDYTKNAGYFFGAQTSTGPAKAVFGPKPPSYYWPVATKFLRAKEEFRTGTTPAPAAAPPPTPAPAGPAPL
>WP_305410527.1
MTEPLDLKNNYTGGDYVYLMGGDGVRTNAAGKKLIDCSHMVNLLLTGAGYQIPYEETRTMENSTYYTTVLPQDVRRGDIALWINAAPNRPGSPLFHTGIVEDFNPATKVGHIFGAQNSTGPAKAIFGPKPPSFYWPVVTKFLRAKEEFRTGAAPAPAPAPAPAPAPAPAPASPAPL
>WP_305424506.1
MSTGLLEQRANYPHTQYEYGPAKGYADADGDGRKEIDCSGLLYRMLKDAGYSIPYLTTGQLNVDVTHFDVIPLASVEPGDIALWINFHGHTGVVEDINSVRTAGNFFGSQSSSGPKSAKYGHQSGYWPMPEKFLRPKAQYRTDAQPAPAAAPTPGTAPAGSAPL
</seq>
<seqgroups>
name=Tae3 (hhpred-4HZ9 pdb)
type=1
size=8
hide=0
color=102;153;255;255
numbers=732;731;730;729;723;722;708;691;688;687;685;682;679;670;658;657;656;651;648;644;636;631;608;607;605;603;602;601;592;591;590;589;588;587;586;585;583;582;581;580;579;578;577;576;570;567;557;555;554;553;552;551;550;549;547;546;545;544;543;541;540;539;538;533;532;531;530;529;528;527;526;525;523;522;520;519;518;517;515;513;512;510;508;501;500;499;497;493;491;490;488;481;474;473;465;460;459;456;455;454;452;449;447;446;440;439;438;437;436;434;432;431;430;429;428;423;422;420;417;415;413;410;408;406;405;403;402;401;400;399;397;390;387;386;377;376;371;370;368;367;366;365;350;346;345;344;343;342;341;340;339;337;336;331;330;329;323;320;319;318;317;316;315;314;313;312;311;310;309;308;307;306;305;288;261;260;259;258;257;251;250;247;246;245;244;242;241;240;239;238;237;236;235;234;233;232;231;224;223;222;221;220;207;205;203;202;201;200;198;173;172;171;170;169;168;167;166;165;164;163;162;161;160;159;158;157;156;154;153;152;151;150;149;148;147;146;145;144;143;142;141;140;139;138;137;136;135;134;133;132;131;130;129;128;127;126;125;124;123;122;121;120;119;118;117;116;115;114;113;112;111;110;109;108;107;106;105;104;103;102;101;100;99;98;97;96;95;94;93;92;91;90;89;88;87;86;85;84;83;82;81;80;79;78;77;76;75;74;73;72;71;70;69;68;67;66;65;64;63;62;61;60;59;58;57;56;55;54;
name=NlpC_P60 (CDD)
type=4
size=8
hide=0
color=255;153;0;255
numbers=741;740;739;737;735;734;733;727;726;715;713;712;709;707;706;705;701;700;699;698;697;696;694;693;692;690;684;683;681;677;673;672;671;669;668;667;666;665;664;663;662;661;660;655;653;652;650;649;647;646;645;642;641;638;635;634;628;626;625;623;622;621;620;618;617;615;613;611;610;606;600;599;598;597;596;595;594;593;584;573;572;571;569;564;563;560;559;548;542;537;535;534;521;514;511;509;505;504;503;502;495;494;492;487;485;484;482;480;478;477;476;475;472;471;470;469;467;466;464;458;453;448;442;435;421;418;416;414;412;404;391;388;381;380;375;374;373;372;369;356;351;349;348;335;334;333;332;328;327;326;325;324;304;301;300;299;298;295;294;293;292;291;290;289;287;286;282;281;280;274;272;271;270;269;268;267;266;265;262;256;255;254;253;252;249;248;243;219;216;214;213;211;210;209;206;53;51;50;49;44;39;38;37;36;35;34;32;31;28;24;23;19;18;17;13;12;11;10;7;6;4;0;
name=M23 family(CDD+HHpred)
type=0
size=8
hide=0
color=255;51;51;255
numbers=738;736;728;724;719;718;717;714;711;710;695;686;680;678;676;674;659;643;640;639;637;633;632;630;629;627;624;619;616;614;612;609;604;575;565;562;561;558;556;536;524;516;507;506;498;496;489;486;468;462;461;457;451;450;445;443;441;433;411;409;389;385;384;383;382;379;378;364;363;362;361;360;358;357;355;354;353;352;347;338;322;321;303;302;297;296;285;284;283;279;278;277;276;275;273;264;263;230;229;228;227;226;225;218;217;215;212;208;204;199;197;196;195;194;193;192;191;190;189;188;187;186;185;184;183;182;181;180;179;178;177;176;175;174;155;52;48;47;46;45;43;42;41;40;33;30;29;27;26;25;22;21;20;16;15;14;9;8;5;3;2;1;
name=MepA-like DD-peptidase (HHpred)
type=3
size=8
hide=0
color=255;0;255;255
numbers=689;654;427;426;425;424;407;398;396;395;394;393;392;
name=Lysozyme-like (CDD)
type=7
size=8
hide=0
color=153;153;0;255
numbers=725;721;720;566;444;
name=DL-endopeptidase (HHpred)
type=5
size=8
hide=0
color=0;255;255;255
numbers=716;703;702;568;
name=Peptidase_M15 (CDD) 
type=10
size=8
hide=0
color=0;204;0;255
numbers=704;675;
name=VgrG (CDD)
type=12
size=8
hide=0
color=204;255;51;255
numbers=574;483;
name=AmpD-like amidase (CDD)
type=11
size=8
hide=0
color=153;0;204;255
numbers=479;
name=Various (CDD)
type=13
size=8
hide=0
color=0;51;204;255
numbers=463;
name=PGRP (CDD)
type=0
size=8
hide=0
color=153;153;153;255
numbers=359;
name=PG_binding1+ peptidase M15 (CDD+HHpred)
type=8
size=8
hide=0
color=0;0;0;255
numbers=419;
</seqgroups>
<pos>
0 -18.038338 -52.517433 -0.4168136
1 -56.505768 25.950071 0.89894724
2 -56.185246 25.844437 0.9527228
3 -56.39738 26.269878 0.69547975
4 -19.97937 -51.076164 0.96068096
5 -56.476204 25.54646 -0.017555237
6 -18.439615 -51.174168 -0.56149113
7 -17.59002 -52.593204 0.8987638
8 -56.145023 25.396463 0.70837355
9 -46.11701 12.877851 0.89113474
10 -17.551292 -51.9115 0.69344735
11 -16.922112 -52.02691 0.24558902
12 -17.240345 -52.066406 -0.2471242
13 -18.595375 -51.68551 -0.8330482
14 -56.98956 25.99288 0.041944265
15 -55.81288 26.458717 -0.33574975
16 -56.854187 25.36606 0.17311966
17 -17.01803 -53.616512 -0.63941264
18 -19.364132 -51.512264 -0.80609715
19 -18.318676 -50.47805 -0.80482435
20 -46.69515 13.595105 0.12092912
21 -29.981733 -1.1679331 0.22538579
22 -30.411774 -0.75351423 -0.6559162
23 -18.991667 -51.77425 -0.5436671
24 -20.163935 -50.830162 0.23627126
25 -30.119135 -0.86110854 -0.27445447
26 -55.824306 26.051912 -0.96799505
27 -55.19931 25.413008 0.9166781
28 -19.200258 -50.586353 -0.1604724
29 -45.647667 14.271551 0.662691
30 -57.094906 25.637684 0.19734359
31 -18.831696 -51.06175 0.81401825
32 -17.25892 -53.24129 0.07397139
33 -55.5005 26.32986 -0.14553535
34 -20.296833 -53.098965 -0.028935075
35 -20.430756 -51.21499 0.8983959
36 -20.15399 -52.60436 -0.30311835
37 -18.469646 -50.7629 -0.48458493
38 -19.967049 -51.57038 -0.47779715
39 -20.059576 -52.302807 -0.021870375
40 -29.699835 -0.4433011 0.1215117
41 -30.32403 -1.137349 0.90543795
42 -30.734653 -0.73208624 -0.13087583
43 -55.424576 25.775667 0.1824224
44 -17.275356 -53.626328 -0.255154
45 -56.761444 25.73022 0.81695604
46 -55.78491 24.948 0.75323236
47 -55.397846 25.088861 0.15267265
48 -46.902798 12.286592 -0.3856343
49 -18.121054 -52.34079 0.2427249
50 -20.122694 -52.9097 -0.59032214
51 -17.204895 -52.29985 0.28625214
52 -56.749496 26.243845 -0.44620526
53 -19.675207 -52.924892 -0.9433054
54 19.402077 27.237976 0.95725167
55 19.423952 28.747404 0.4647516
56 19.585026 27.324041 -0.6478517
57 18.735462 26.863483 0.9870852
58 19.534115 27.548111 -0.07197952
59 20.072388 27.438816 -0.78201246
60 18.965431 28.53865 0.29775286
61 19.06892 27.066313 -0.918689
62 19.623003 27.488625 -0.4175837
63 18.377321 28.042942 -0.6488776
64 18.5749 28.249249 0.8908838
65 19.513144 27.300726 0.5554484
66 18.842255 27.395554 0.6797087
67 18.981388 27.700312 0.072023034
68 21.165476 26.608969 0.08317351
69 19.616148 27.595158 0.9666709
70 19.187027 28.637964 -0.4744482
71 18.643496 27.15861 0.5076753
72 19.62725 27.88854 -0.13689423
73 18.936562 27.059296 -0.5932218
74 19.843327 27.698252 0.78240466
75 20.66508 26.84918 -0.86846447
76 19.358301 26.916063 -0.16485596
77 19.399794 27.997557 0.5312375
78 19.206099 27.745518 -0.2539332
79 19.659159 27.170738 -0.49115896
80 19.108036 26.882654 0.931954
81 21.339514 26.528343 -0.8651836
82 20.03922 25.37095 -0.24037457
83 18.889729 27.396807 -0.5939332
84 19.487684 25.462986 -0.73230696
85 19.494944 25.697914 0.36704957
86 21.27341 26.749092 0.008294344
87 19.546488 25.241879 -0.26288128
88 21.722748 26.116064 -0.99542606
89 19.995735 27.441183 0.03472066
90 19.376131 24.711283 -0.87530375
91 19.050999 27.459244 0.09693301
92 19.40344 27.044128 0.99026
93 19.853388 27.206543 0.53187823
94 19.888552 27.999575 0.5001236
95 19.23965 25.75921 -0.64137375
96 18.968214 24.781366 -0.23823607
97 19.866316 24.967749 0.3194393
98 18.795925 25.853441 -0.23453856
99 19.786871 25.912588 0.61015236
100 19.270443 24.59321 -0.3597163
101 19.326368 26.110521 0.37626004
102 19.878351 24.833761 0.05430305
103 19.626066 24.861738 0.73877656
104 18.926876 25.515457 0.30495667
105 19.085182 24.991392 0.27299237
106 18.833755 25.446806 0.025081873
107 18.760492 25.119781 -0.57396626
108 19.431936 25.356815 0.08225119
109 19.6158 25.705385 -0.6283252
110 19.770197 25.440483 0.48980868
111 19.908682 25.493593 -0.08711195
112 20.156954 25.451017 -0.2217381
113 19.563976 25.353184 0.8016585
114 19.788097 25.093252 -0.6784928
115 21.200647 26.900599 -0.6134783
116 19.710949 25.51006 0.17644382
117 19.884079 25.341291 -0.73877907
118 19.732883 25.316265 -0.80581117
119 19.242535 25.967625 0.5097387
120 21.430454 27.210928 0.19243884
121 19.485641 25.832363 -0.9196068
122 19.250488 25.601418 -0.09202039
123 19.617456 25.298107 -0.22415102
124 19.408222 25.893316 -0.60399556
125 18.71357 25.002895 0.37171435
126 19.716814 26.021563 -0.51618814
127 19.320545 24.96549 -0.12822294
128 19.169266 25.289408 -0.6406945
129 19.003613 25.341824 0.2906344
130 19.207447 24.97171 0.94919014
131 19.174793 24.69728 -0.05300355
132 19.181433 25.463377 0.6588433
133 19.840872 24.673792 -0.49378014
134 18.665085 25.241055 0.50745773
135 19.550144 24.964695 -0.9760928
136 19.614264 24.72584 0.83923435
137 19.960205 24.729622 -0.19302225
138 18.751078 25.346542 0.47247493
139 20.140482 25.69913 -0.81408143
140 19.676205 25.62995 -0.8587115
141 20.014338 25.024588 -0.52140355
142 20.029682 24.916498 -0.50028753
143 19.7398 24.589375 0.61346674
144 19.072716 25.41985 0.11102402
145 18.66915 25.48041 0.6140324
146 19.004753 25.989191 -0.04929483
147 18.96943 25.854946 -0.99255896
148 19.843933 25.203428 0.5532787
149 19.414612 25.304207 -0.9432788
150 19.287142 25.356228 -0.95586324
151 19.876694 25.965477 -0.022778392
152 19.031729 25.222822 -0.20742285
153 19.300419 24.828854 0.22109652
154 20.545181 23.57331 -0.7167127
155 -45.068047 12.568833 -0.85880613
156 20.355589 23.482153 0.38028514
157 20.346666 24.46397 0.8486328
158 21.485659 25.272364 0.67219913
159 20.044725 23.251162 0.086901546
160 20.948847 23.954254 -0.32754564
161 21.0494 23.791468 -0.10887921
162 20.575516 23.74555 0.76395917
163 19.91798 25.851353 -0.9071058
164 21.213734 23.84008 0.93504393
165 20.418318 26.740097 -0.50408876
166 21.943827 24.25671 -0.39752245
167 18.80557 24.899475 -0.7169924
168 19.278418 25.103172 -0.4434824
169 20.075565 24.805546 0.61175346
170 20.08184 25.18501 -0.74116814
171 18.96019 25.699804 -0.6442534
172 20.798716 23.624493 0.7125648
173 18.942175 24.945765 -0.568807
174 -31.838095 0.81398505 -0.284351
175 -32.44275 -0.2773544 -0.57267725
176 -44.807457 13.274507 0.4905131
177 -45.10402 11.279675 0.91009223
178 -32.225746 1.2373937 0.26539087
179 -45.334583 12.8328085 0.098683
180 -45.086403 13.075897 0.50477874
181 -32.71918 0.33576548 0.41179633
182 -33.05556 0.21490559 0.9643028
183 -32.1117 0.50093925 -0.6122407
184 -44.499996 12.987912 0.78858745
185 -33.036476 0.61482304 -0.6509062
186 -44.09365 12.433448 -0.21706057
187 -45.42589 11.683831 0.47261524
188 -32.587086 1.1620215 -0.99342704
189 -32.385532 0.22619577 0.059007883
190 -32.542313 0.66080207 -0.6673697
191 -32.841686 0.91217464 0.61488545
192 -45.9966 12.02913 -0.52063
193 -45.24672 11.956186 -0.6575793
194 -31.069845 1.4258555 -0.0027701855
195 -31.88363 1.1792448 0.5528294
196 -32.87932 -0.08802225 -0.7671435
197 -45.59841 12.650861 -0.28733468
198 21.337288 26.247868 0.18955553
199 -46.495937 13.30444 -0.022331715
200 20.88126 27.022799 -0.7246045
201 21.503073 26.822874 -0.21416593
202 19.91749 26.941307 0.66679454
203 21.452415 26.906412 0.37510073
204 -46.559017 13.001706 -0.03331399
205 20.998167 26.708841 -0.9467572
206 -18.130892 -52.1499 -0.5801091
207 21.79673 25.519917 -0.0033203363
208 -46.453197 13.964891 -0.021718383
209 -17.85205 -52.128105 -0.07293236
210 -17.468851 -51.52524 -0.20424402
211 -18.283113 -52.228615 0.52506435
212 -46.345753 12.635559 -0.3286246
213 -17.75812 -51.439766 0.14872801
214 -17.648813 -52.422794 -0.92838395
215 -30.71814 0.21764946 0.14621365
216 -19.50974 -51.264347 -0.64878404
217 -47.121822 12.786952 0.88244736
218 -46.875774 13.298432 0.6876569
219 -19.648033 -51.440624 0.30482674
220 21.031467 24.58765 -0.17509782
221 21.501293 24.674316 0.8511559
222 21.607826 26.957386 -0.57660687
223 22.439653 25.411806 0.99246514
224 22.293093 25.233873 -0.07805014
225 -30.359295 -0.12759353 -0.74265075
226 -30.99563 0.0454781 -0.20287752
227 -30.607794 -0.42567217 0.62776065
228 -31.061312 -0.6776727 0.47281373
229 -30.0994 0.086608924 0.7977437
230 -30.932209 -0.3507409 -0.6450523
231 22.156588 25.807095 -0.40687704
232 21.183245 27.111551 0.92363274
233 21.986572 25.674976 0.43891537
234 21.287859 27.735395 0.9309269
235 22.24782 25.748985 -0.5181267
236 21.78263 25.314436 0.9462279
237 22.123854 25.138742 0.66414905
238 20.564377 27.611568 -0.30603898
239 20.558989 27.240915 -0.19556284
240 22.396471 25.620687 0.63746774
241 22.11786 25.887936 0.30327713
242 22.100378 25.554426 0.29730558
243 -17.972471 -51.45988 0.054096818
244 22.252523 25.845146 -0.84558654
245 21.969091 24.874058 0.77245045
246 21.364819 24.486437 -0.18336618
247 21.126295 26.743208 0.92501783
248 -19.6914 -51.48759 -0.2296977
249 -17.90505 -52.3851 0.3158611
250 20.960808 24.30026 -0.3378806
251 21.140398 25.05457 -0.5777012
252 -17.084894 -51.584473 -0.36317623
253 -19.508474 -51.473072 0.67402935
254 -17.762312 -51.66363 0.19509816
255 -19.22559 -51.151974 0.45133102
256 -19.783804 -51.081177 -0.8180852
257 21.904383 26.242357 0.30218506
258 21.272171 25.139427 -0.5572586
259 22.205025 26.121809 -0.90123475
260 21.357077 24.981802 -0.35264647
261 21.720606 25.838127 0.9076098
262 -19.611614 -51.631058 0.81336915
263 -29.964855 -0.18362594 -0.371943
264 -30.40265 0.21124502 -0.7291039
265 -18.060913 -52.031746 -0.47212684
266 -20.284136 -51.410492 -0.044694662
267 -20.173574 -51.14908 -0.35163736
268 -17.703926 -51.780907 -0.05602908
269 -20.163837 -51.57824 -0.22471023
270 -20.10059 -51.900814 -0.58545697
271 -19.41312 -51.859924 -0.052819133
272 -16.900469 -53.25564 -0.3653369
273 -56.125313 27.230196 0.150455
274 -18.710783 -52.88242 -0.771785
275 -46.883907 12.961009 0.106536746
276 -29.527061 -1.8155189 0.66977596
277 -31.408134 -1.1691262 -0.31552243
278 -31.277443 -0.4595582 0.39546776
279 -30.689491 -0.107914105 0.7828889
280 -17.566185 -52.254246 0.23828757
281 -19.417862 -51.28668 -0.4081645
282 -18.271994 -51.867634 -0.1954124
283 -31.28476 -1.6367612 0.98676014
284 -31.140707 -1.3296089 0.73692167
285 -30.27607 -1.4703629 -0.6287769
286 -19.984514 -51.460033 0.8311205
287 -19.370295 -52.23597 0.9450445
288 22.195879 26.372408 -0.7415409
289 -19.445656 -52.064697 -0.07084668
290 -19.344233 -51.75042 0.77856183
291 -19.087297 -51.98117 -0.70600593
292 -19.958445 -51.73403 -0.5372735
293 -19.737143 -51.30213 0.15051377
294 -19.788557 -51.747948 0.5894505
295 -17.398207 -51.48947 0.09222615
296 -31.231045 -0.15764992 0.01304388
297 -31.050474 -2.4999228 -0.98692584
298 -19.207909 -51.47074 0.94517076
299 -19.744186 -51.96229 -0.8498179
300 -19.590668 -51.97899 -0.14230299
301 -19.500227 -51.64479 0.23168123
302 -56.378017 28.481152 0.78845465
303 -54.764347 25.74824 -0.3339945
304 -18.65028 -53.33008 -0.05665791
305 19.71337 24.298038 -0.303609
306 18.849203 25.23079 0.39074683
307 20.177954 25.28196 0.3897468
308 20.14448 25.031418 -0.07192707
309 20.017996 23.964031 -0.9078553
310 19.406288 24.096756 0.950773
311 19.429438 24.126146 -0.7086456
312 19.271702 24.11273 0.48528588
313 19.732388 26.967413 0.29213428
314 19.894144 24.261229 -0.8894125
315 19.651798 25.059713 -0.20248652
316 22.314589 26.206676 -0.36910856
317 20.260159 24.168678 -0.07970691
318 19.615108 26.0918 0.12710404
319 19.128345 24.836103 -0.5662329
320 21.327187 27.072378 -0.15253878
321 -56.996513 27.386892 -0.8207793
322 -57.515347 26.2397 0.3128798
323 18.82157 25.692272 -0.46156
324 -16.810581 -52.6789 0.70746446
325 -17.432907 -50.886417 0.21838903
326 -18.633112 -50.612667 0.9882587
327 -18.120193 -52.9584 0.5118891
328 -19.315006 -50.908787 -0.7920213
329 20.995249 27.48881 -0.6650007
330 19.026817 24.645155 0.9526453
331 19.317759 25.695889 0.7679807
332 -17.754025 -51.24436 0.5215504
333 -18.31071 -53.024685 0.7989522
334 -19.183027 -51.70909 0.42668283
335 -17.578424 -53.168095 0.63514936
336 21.091358 25.45644 0.6488557
337 20.60785 24.936102 0.49788117
338 -47.202538 13.21927 0.73673344
339 21.492617 25.504936 -0.5861299
340 19.970695 27.949097 -0.75860846
341 20.63237 27.39525 -0.38683903
342 20.774988 27.885006 -0.4382013
343 20.421803 27.970535 0.6690906
344 20.425714 28.202084 0.26571667
345 20.35436 28.0199 -0.35043502
346 20.68576 28.282515 -0.64934397
347 -45.788845 12.294536 -0.3154372
348 -16.739815 -52.60893 0.2301811
349 -18.010378 -53.263412 -0.8826121
350 21.27507 24.066914 0.20952868
351 -18.89862 -50.42102 0.42680144
352 -44.766293 11.400743 0.322258
353 -45.452553 12.296009 0.5552038
354 -44.793533 12.481469 -0.01967585
355 -45.13802 12.25536 0.9865185
356 -17.865559 -51.729416 0.34741294
357 -44.188393 12.137768 0.2140621
358 -44.421886 12.49821 -0.14512074
359 -45.44189 69.90876 -0.5569477
360 -45.50022 11.380793 0.063061476
361 -45.06774 11.589446 0.21118045
362 -44.51817 12.202178 -0.66349113
363 -44.558334 11.8899355 -0.37802303
364 -44.744896 12.794885 0.013959169
365 21.6032 26.751112 0.19563186
366 19.103352 25.125277 0.95748246
367 19.537033 25.576677 0.008442998
368 20.389896 27.941586 -0.1450144
369 -19.432705 -52.869614 0.22399235
370 20.887754 28.098097 0.3371191
371 20.812103 27.848034 -0.10918248
372 -19.698124 -50.961468 0.35660887
373 -16.96135 -51.717495 0.5754757
374 -19.922401 -51.258873 -0.9764972
375 -19.955603 -52.828888 0.924073
376 19.752508 26.343605 -0.30349874
377 20.024187 26.268827 0.38007045
378 -44.46355 11.547724 -0.63784873
379 -45.605145 11.923877 0.034552813
380 -19.357712 -50.59215 0.523195
381 -17.374992 -53.990242 -0.7928076
382 -31.796782 -1.2349057 -0.7066606
383 -44.228798 12.750838 -0.21705425
384 -44.81692 11.7430315 0.8159807
385 -44.257217 11.838501 -0.0348109
386 21.085197 25.18741 -0.43156838
387 19.638174 25.413158 0.8374603
388 -19.357885 -50.59504 0.34732485
389 -31.760601 -0.8627628 -0.32622564
390 21.011818 24.714731 0.12306118
391 -18.490316 -54.3435 -0.5074736
392 -82.22715 -1.2202401 0.074088216
393 -83.64575 -1.0828036 -0.24655187
394 -83.15343 -0.47781625 -0.86396
395 -82.826645 -1.7253897 0.6393055
396 -83.41958 -2.3860528 -0.057879448
397 21.420021 24.302393 -0.42925012
398 -83.448296 -1.6831919 0.17853653
399 20.289028 25.430788 -0.77643096
400 20.317804 27.092957 -0.8079374
401 21.066265 24.888544 0.009639144
402 20.043848 25.915447 0.51556706
403 20.298244 25.70752 0.016066432
404 -19.486126 -50.572987 0.51526785
405 19.810263 25.521435 0.01245594
406 20.124372 25.839575 0.41472733
407 -83.95538 -1.9600879 -0.99645996
408 21.274048 24.80706 0.44682074
409 -56.119503 24.930742 -0.66486573
410 21.399282 25.501919 -0.24487674
411 -46.712723 12.563884 0.44952226
412 -17.064623 -52.132935 -0.27693987
413 22.092012 26.432331 -0.54181564
414 -17.130758 -52.460094 0.47863805
415 20.214504 25.59067 0.7686603
416 -17.688564 -53.596214 -0.5945456
417 19.918222 28.166105 -0.26373374
418 -18.967594 -51.86746 -0.19171643
419 -51.100212 62.235825 -0.066482544
420 20.29287 25.871626 0.21901739
421 -19.169939 -51.819237 -0.21498322
422 19.37778 25.590431 0.6529244
423 20.024216 25.531414 0.8467965
424 -82.51837 -0.647421 -0.4841696
425 -82.970276 -1.1095958 0.905493
426 -82.22964 -1.8773152 0.3589188
427 -82.76863 -2.3600798 0.6541747
428 21.142862 24.305798 -0.2969519
429 19.689844 28.711447 -0.5732508
430 20.75508 26.597471 0.74818003
431 19.60187 27.628239 -0.43586516
432 22.119928 24.748344 0.9266466
433 -56.513123 25.13801 -0.6205274
434 19.958694 25.719624 -0.8538729
435 -19.286633 -52.034634 -0.3667271
436 21.572378 25.879263 0.7400148
437 21.08549 26.112152 -0.64662194
438 21.487213 26.111927 0.4554379
439 20.59276 26.567982 0.951769
440 19.451048 24.833033 0.7794372
441 -30.580194 -1.5985074 -0.025502086
442 -18.411882 -50.516224 0.03224826
443 -57.53631 26.666508 0.5384679
444 -36.27564 69.92118 0.8919542
445 -57.191055 26.616983 0.68320286
446 20.493397 24.76191 -0.41356134
447 21.156815 26.326956 -0.6259543
448 -16.702442 -52.36859 0.3966595
449 19.579685 25.908491 -0.30142653
450 -56.4766 26.619167 -0.87079394
451 -56.460773 27.54653 -0.2590189
452 20.995264 26.364029 0.29609144
453 -19.621353 -50.422962 -0.2003237
454 21.173296 25.826393 -0.6422696
455 20.926481 26.506693 0.30870426
456 21.11189 26.397766 0.2841363
457 -55.152588 25.988071 0.20073962
458 -17.965645 -52.99671 0.18319201
459 21.474384 25.89332 0.14083934
460 21.246252 25.317577 0.7211815
461 -57.35589 27.10418 -0.012289166
462 -56.65905 27.144457 -0.58431554
463 -48.192253 66.29607 -0.52044225
464 -17.09131 -51.884872 0.67276895
465 18.77059 28.397839 -0.25791788
466 -17.335194 -52.89629 0.11496687
467 -18.878279 -50.80362 0.28169584
468 -46.291534 13.6176815 -0.65239966
469 -18.30536 -50.686943 -0.19076991
470 -19.122128 -53.395576 -0.34697545
471 -18.230024 -53.537674 0.07566428
472 -18.06999 -51.616062 -0.55642354
473 20.438644 25.585058 -0.34081006
474 20.450216 25.36061 -0.8771745
475 -20.098389 -51.324333 -0.15827739
476 -17.877344 -52.601276 0.041997075
477 -19.410639 -53.765118 -0.29466963
478 -18.85901 -51.26264 -0.966517
479 -54.441975 64.088684 -0.1133641
480 -17.695353 -52.6918 0.71175504
481 21.730202 25.999012 -0.6603452
482 -19.53214 -51.758556 -0.92246795
483 26.093475 -35.382675 -0.28598773
484 -19.035984 -53.107735 0.7352129
485 -17.646828 -53.93296 -0.35750377
486 -55.65262 25.311714 -0.38028622
487 -19.856575 -53.20932 0.84194183
488 21.115795 27.955902 0.089595914
489 -29.991104 -0.5588053 -0.1594683
490 20.866596 25.71888 -0.9266989
491 20.738773 26.741808 -0.42061675
492 -18.950182 -50.373657 -0.3374406
493 21.658115 26.457207 0.01289165
494 -17.564772 -53.014835 0.790607
495 -17.421844 -51.28826 0.66276336
496 -56.07712 26.260775 0.70473826
497 19.708948 25.201015 -0.5454904
498 -56.068913 26.708057 -0.05383444
499 20.866192 26.339909 0.12643397
500 19.28477 25.228231 -0.31155777
501 21.029282 24.008495 -0.546172
502 -16.93245 -52.728977 0.23766565
503 -17.764988 -53.479637 0.11815822
504 -16.795937 -51.40398 -0.58062565
505 -18.607864 -51.308758 0.76486933
506 -30.956877 -0.9993112 0.3308363
507 -29.78375 -0.86214703 0.8881452
508 19.579054 24.598238 0.71270454
509 -17.582592 -54.25306 0.76908576
510 22.093937 24.621311 0.7461209
511 -18.577055 -52.630318 -0.2769997
512 19.110132 25.690203 -0.6223345
513 18.958046 25.097786 0.02913165
514 -18.891386 -53.531235 -0.60057425
515 20.887854 26.807083 0.041284442
516 -56.981102 26.939539 -0.7560426
517 19.404999 24.049448 -0.28515267
518 19.787361 25.724657 0.9949783
519 19.021444 25.574818 0.62336004
520 19.452902 24.696005 -0.9972322
521 -19.705061 -53.108593 0.09263146
522 19.754034 24.917488 -0.18982756
523 19.755188 24.770088 -0.54568446
524 -28.743587 -1.0435575 -0.3744465
525 19.445648 25.152132 -0.9444256
526 19.546148 23.938408 0.6512008
527 18.821209 24.730032 -0.1143049
528 19.396942 24.291225 0.8715073
529 19.850824 23.9739 -0.5429237
530 20.143183 24.380686 0.5915694
531 18.685732 25.646328 0.7714747
532 19.130592 25.804533 -0.8872496
533 20.520824 25.071877 2.43783E-4
534 -17.45951 -52.680534 0.8867543
535 -17.197933 -50.989708 0.4394245
536 -46.508133 12.301591 0.51388466
537 -19.779728 -51.433388 0.6154791
538 20.38625 24.973692 -0.30293477
539 19.439152 24.990074 0.38512278
540 20.53937 25.292992 -0.9749962
541 20.379057 27.395948 0.8969312
542 -18.109562 -54.002285 -0.8867481
543 20.843775 27.538536 0.518162
544 20.605267 25.441483 -0.8837701
545 19.14795 25.99693 0.31368458
546 19.604748 25.154545 -0.21222997
547 20.411465 25.20478 0.77543986
548 -18.227537 -52.15237 0.5352169
549 21.431263 26.715353 0.8938128
550 19.941484 25.12615 -0.79254663
551 19.736801 23.899004 0.6030872
552 20.070223 24.0529 -0.64903104
553 20.227865 28.276768 -0.98996973
554 19.499268 26.062618 0.43536997
555 19.820572 24.380627 0.8859799
556 -45.63496 13.812472 0.30816662
557 21.499144 26.60789 0.16723025
558 -30.945353 -1.7001072 -0.20811236
559 -18.028692 -50.644505 -0.40736282
560 -18.31968 -54.20883 0.1126039
561 -55.067368 26.8069 0.47852123
562 -46.108807 13.876022 -0.61528933
563 -17.801016 -53.160255 0.95555687
564 -16.77514 -53.443443 0.16321588
565 -31.463861 -2.3542798 0.27254593
566 -36.98973 67.917435 -0.76161325
567 22.561699 25.139847 0.20590413
568 -58.315704 -20.926247 -0.19134963
569 -18.43425 -51.30129 -0.7627852
570 20.805536 24.419514 0.7752845
571 -20.478352 -51.520267 -0.45861435
572 -20.30967 -50.98871 0.21181297
573 -19.060808 -50.73764 0.19109082
574 28.325588 -36.97152 0.97832966
575 -29.907413 -2.0957656 0.47282553
576 19.066523 24.307268 -0.9640871
577 20.490854 24.191385 -0.71765065
578 19.862099 23.898985 -0.70688343
579 20.258408 24.527546 0.34535694
580 19.888926 24.104847 0.5081686
581 20.045969 24.24857 -0.27341485
582 20.228527 24.307907 0.43191516
583 19.256268 24.334812 -0.42753863
584 -18.864086 -51.145386 -0.033373713
585 21.692732 26.395096 0.47007215
586 19.85194 25.626684 0.109311104
587 21.04349 26.949377 -0.10522473
588 21.57468 27.117992 0.15189207
589 21.131979 26.116446 0.04699409
590 20.588076 25.147043 -0.59020543
591 20.142778 27.852411 0.25135028
592 19.66504 24.218464 -0.42437673
593 -19.995878 -53.024498 0.8114538
594 -17.799318 -52.840725 -0.8412119
595 -19.129402 -53.947346 0.13084388
596 -19.259495 -53.59336 0.9942603
597 -20.648449 -52.275425 -0.6271467
598 -20.026293 -53.201393 -0.8060858
599 -20.539255 -52.652058 0.58714366
600 -17.019815 -53.377182 0.9588362
601 20.345085 24.840721 -0.067196846
602 20.039936 24.391548 0.82250094
603 22.317293 24.85286 0.52263474
604 -46.34109 11.478822 -0.37481844
605 21.326698 26.794815 0.08068192
606 -17.51747 -53.59266 -0.3295715
607 22.21491 24.972656 0.9584192
608 19.098324 24.124598 -0.57492113
609 -46.761406 13.889279 -0.997875
610 -17.72032 -52.2778 0.39869726
611 -18.557863 -52.98077 0.45123136
612 -31.617235 -0.52936065 0.15580702
613 -18.444937 -52.814804 -0.17982459
614 -30.616575 -1.0638785 0.8660681
615 -19.357306 -52.684185 -0.26022446
616 -55.56101 27.070877 -0.21280813
617 -16.706127 -51.858944 -0.46611
618 -18.44347 -50.919064 0.88354385
619 -45.38337 14.070812 0.29818964
620 -18.285858 -50.81712 -0.53786373
621 -18.10701 -53.642464 -0.36354816
622 -19.373743 -50.40033 -0.9696487
623 -16.721542 -53.286865 -0.5379814
624 -45.90282 13.586827 0.3352828
625 -18.413612 -53.748966 -0.3418826
626 -18.144903 -54.39038 -0.47128952
627 -55.17087 24.543335 0.92441165
628 -20.650686 -52.036934 0.017849684
629 -54.775833 24.737059 0.5437001
630 -46.676632 14.565506 0.009555817
631 22.484715 25.876656 -0.039553523
632 -32.25747 -1.7872503 -0.6560744
633 -31.575762 -1.4960967 -0.32390475
634 -16.95117 -53.04035 -0.59673584
635 -17.936852 -54.26489 0.039981842
636 20.25224 27.324013 -0.7800058
637 -30.270351 -0.43241927 0.5141593
638 -19.760277 -50.5686 0.0743736
639 -32.24545 0.86113715 0.3799485
640 -45.4316 13.523321 -0.3531717
641 -17.07062 -53.754276 -0.9761065
642 -20.614605 -52.102493 0.7594993
643 -47.085136 14.343449 0.34246862
644 21.873833 26.755066 0.19903839
645 -18.290533 -52.502525 0.4264357
646 -20.501352 -52.387188 0.59169054
647 -20.285048 -51.739277 -0.18616605
648 20.709768 24.436928 -0.1933806
649 -20.27901 -52.471684 0.12615395
650 -19.966846 -52.51079 0.38708758
651 19.680788 25.850874 0.24064636
652 -18.776987 -50.319885 -0.49479616
653 -19.895977 -52.640064 0.15974092
654 -83.93484 -0.41448405 -0.02804935
655 -17.079615 -52.614655 0.8240107
656 19.982258 25.255796 0.7140409
657 18.925224 24.374407 -0.95353377
658 19.531658 25.079866 0.3372029
659 -55.18108 27.18447 -0.5174532
660 -16.782291 -52.20433 -0.22413063
661 -19.803728 -52.47514 0.7257143
662 -18.702108 -50.374638 0.17707598
663 -17.731966 -53.753838 -0.8766645
664 -18.123585 -52.77036 0.06997764
665 -18.143915 -52.63928 0.32697046
666 -18.343035 -52.644344 0.40803885
667 -18.196308 -52.740925 -0.92879856
668 -17.93759 -52.735676 0.5142367
669 -20.430489 -51.67014 -0.90292895
670 20.192862 26.96797 -0.26006806
671 -18.76833 -53.93352 0.29666305
672 -19.113924 -50.945663 0.1353966
673 -19.82413 -53.001488 -0.04134667
674 -30.647846 -2.5350304 -0.3945973
675 -75.5617 -17.5273 -0.52161014
676 -31.383497 -0.8752075 -0.5526632
677 -19.583138 -52.6805 -0.77760684
678 -46.13716 14.241963 0.7248422
679 21.840317 26.809698 0.5953224
680 -47.103146 13.629808 0.37840414
681 -19.444714 -50.854076 0.035132527
682 19.298042 25.456411 0.42683566
683 -18.283985 -53.125927 -0.6438372
684 -20.371008 -52.53452 0.58184433
685 20.260927 25.116352 -0.39103746
686 -29.893978 -2.6711285 -0.6503273
687 19.314966 25.932373 -0.43954802
688 21.78353 26.98496 0.20427561
689 -84.37064 -1.2556187 -0.6834457
690 -19.185904 -50.219604 0.26497495
691 20.358307 24.703182 0.69785964
692 -18.477797 -53.196884 -0.96093786
693 -17.649868 -53.873714 0.810609
694 -18.938452 -50.797928 -0.9064778
695 -45.15076 13.791069 -0.48617053
696 -20.37616 -52.83181 -0.17655098
697 -18.714663 -54.1814 -0.3334452
698 -20.30779 -52.287685 0.4856385
699 -18.58256 -50.824867 -0.28520358
700 -17.505976 -52.76785 -0.97417486
701 -19.793934 -52.648033 -0.8248724
702 -57.915123 -22.212133 -0.96993256
703 -57.135925 -21.41944 0.8005353
704 -76.48987 -17.243206 -0.50588405
705 -18.357761 -50.844868 -0.8759353
706 -19.972809 -50.71572 -0.19162047
707 -20.038618 -52.86511 -0.42824984
708 22.45408 26.18164 -0.11403608
709 -20.188747 -52.71162 0.2858969
710 -45.86586 14.070011 0.8551338
711 -46.122448 13.280964 0.07598996
712 -19.794472 -52.756332 0.8701848
713 -18.261871 -53.65829 0.23306608
714 -55.833733 25.67602 0.5020211
715 -16.991314 -51.17418 -0.43617857
716 -56.226532 -22.787144 0.07736254
717 -55.54672 27.46185 0.67490685
718 -44.860966 12.091014 -0.38193047
719 -45.776375 11.617554 -0.09939015
720 -38.24666 67.19726 0.9920287
721 -38.86616 66.58856 -0.8227625
722 21.557867 25.0549 -0.39504826
723 20.805326 24.00097 -0.68079245
724 -45.74795 13.244049 0.13252914
725 -39.182785 67.73742 -0.4105153
726 -18.436531 -53.50218 -0.47997332
727 -18.798853 -50.602398 -0.5614685
728 -30.36268 -2.2545154 -0.4234234
729 20.009867 25.63383 -0.7472502
730 22.335253 26.437603 0.88972235
731 22.112453 26.844107 0.176875
732 22.266535 26.588118 -0.8140037
733 -17.989943 -52.802498 -0.13741672
734 -18.946743 -51.395687 -0.6917424
735 -16.914463 -52.478836 0.15255237
736 -56.008144 27.575111 -0.30506134
737 -19.607765 -50.77311 -0.73869276
738 -30.800207 -1.3647859 0.6137562
739 -19.180136 -52.208767 -0.98493123
740 -19.875639 -50.858646 -0.51024914
741 -16.80247 -52.830875 0.26657784
</pos>
<hsp>
201 490:7.4E-33 
39 44:1.5E-28 
39 49:1.4E-31 
201 488:3.7E-32 
535 726:5.0E-50 
535 727:1.1E-29 
201 481:3.3E-53 
535 733:1.4E-43 
101 607:1.4E-30 
101 608:8.5E-73 
196 506:7.9E-42 
248 492:4.7E-68 
196 507:7.9E-42 
101 601:8.6E-80 
248 494:2.2E-30 
101 602:7.2E-74 
248 495:2.9E-36 
101 603:8.0E-31 
101 605:8.6E-34 
535 734:1.3E-38 
535 735:1.6E-43 
201 473:6.6E-34 
201 474:6.3E-34 
535 737:3.7E-29 
535 739:6.7E-35 
148 636:2.1E-29 
148 631:1.3E-27 
535 700:7.1E-45 
535 709:1.0E-27 
248 482:2.7E-110 
248 484:1.3E-41 
583 644:6.2E-28 
15 52:4.4E-140 
248 480:7.8E-35 
535 701:1.9E-28 
248 485:2.3E-25 
535 705:3.2E-24 
535 706:1.0E-32 
248 487:3.4E-56 
535 707:1.0E-27 
583 648:6.8E-63 
148 644:5.3E-33 
296 389:9.5E-99 
248 470:5.9E-35 
248 471:2.7E-35 
583 631:4.8E-24 
248 472:1.2E-37 
201 499:1.1E-93 
201 497:2.1E-35 
248 478:2.7E-69 
535 712:7.9E-28 
535 713:7.4E-45 
535 715:7.2E-121 
201 493:9.8E-79 
248 475:1.1E-110 
148 648:2.3E-60 
201 491:1.2E-81 
248 476:3.2E-35 
583 636:6.7E-26 
248 477:5.4E-34 
148 657:4.8E-74 
148 658:5.9E-114 
148 656:7.2E-102 
148 651:5.1E-124 
125 308:1.7E-106 
125 309:2.9E-72 
15 27:1.7E-110 
201 449:7.2E-33 
15 30:4.4E-140 
125 306:1.2E-104 
201 446:2.6E-33 
125 307:1.2E-104 
201 447:1.1E-93 
15 33:1.8E-120 
125 305:4.5E-74 
248 467:2.7E-69 
201 440:7.2E-33 
248 469:5.0E-71 
272 699:8.4E-21 
272 697:5.3E-71 
196 558:8.7E-43 
248 464:5.2E-35 
272 698:5.6E-28 
248 466:6.0E-28 
272 696:5.6E-28 
272 693:2.0E-104 
272 694:1.1E-29 
272 692:1.3E-55 
272 690:2.9E-29 
15 45:4.4E-140 
201 439:2.7E-87 
15 46:5.5E-112 
15 47:6.9E-110 
201 437:1.1E-93 
201 438:1.1E-93 
201 436:1.4E-92 
15 43:2.1E-107 
201 434:7.2E-33 
583 651:5.6E-73 
201 431:3.2E-35 
201 432:5.7E-44 
248 458:2.1E-35 
201 430:2.7E-87 
583 656:3.3E-70 
248 453:7.0E-66 
583 657:8.9E-117 
272 684:5.6E-28 
583 658:5.3E-73 
148 679:1.7E-29 
148 670:1.1E-29 
583 691:1.0E-75 
583 685:7.4E-68 
583 687:2.2E-72 
583 688:1.7E-25 
583 682:1.0E-73 
201 465:1.0E-17 
248 448:2.1E-29 
201 460:3.9E-37 
248 442:2.6E-71 
148 688:6.5E-30 
148 687:1.2E-122 
148 685:1.6E-102 
64 70:8.5E-156 
148 682:7.5E-114 
64 71:5.5E-74 
15 16:5.3E-141 
64 74:2.1E-73 
64 75:3.8E-19 
64 72:2.9E-75 
64 73:2.1E-73 
64 67:2.9E-75 
64 68:2.3E-18 
64 65:2.1E-73 
201 459:1.1E-93 
15 26:1.5E-139 
64 66:2.1E-73 
583 670:2.2E-26 
64 69:2.1E-73 
201 455:9.3E-92 
201 456:1.1E-93 
201 454:1.1E-93 
248 435:6.1E-95 
201 452:1.1E-93 
196 524:4.3E-27 
583 679:1.8E-29 
40 296:2.9E-107 
272 660:3.2E-59 
372 511:7.8E-35 
40 297:1.4E-44 
272 661:1.3E-29 
173 259:4.7E-33 
372 514:3.9E-34 
173 257:4.7E-33 
173 258:2.5E-56 
148 691:1.7E-82 
324 606:1.8E-79 
201 408:1.2E-31 
125 346:8.4E-25 
201 406:1.6E-33 
125 344:2.0E-26 
101 679:5.1E-29 
125 345:2.0E-26 
201 405:1.6E-33 
201 402:1.6E-33 
324 600:2.4E-78 
201 403:1.6E-33 
201 400:1.6E-36 
201 401:5.5E-30 
101 670:2.7E-30 
272 655:2.9E-60 
125 342:2.0E-26 
173 260:1.7E-57 
272 653:1.3E-29 
125 343:1.9E-26 
173 261:4.7E-33 
125 340:2.0E-26 
125 341:1.9E-26 
272 652:3.1E-29 
272 650:1.3E-29 
372 502:1.2E-28 
372 503:9.8E-24 
173 246:2.5E-54 
173 247:7.0E-34 
173 244:2.5E-30 
173 245:3.3E-30 
372 509:2.7E-23 
372 504:3.9E-34 
372 505:2.7E-74 
101 687:1.7E-121 
101 688:4.0E-30 
125 336:3.9E-52 
125 339:6.7E-36 
125 337:7.0E-78 
272 649:5.6E-28 
272 646:5.6E-28 
272 647:6.9E-25 
460 499:7.1E-39 
173 251:2.5E-56 
101 682:2.5E-112 
272 645:3.0E-63 
460 497:5.0E-52 
125 331:7.8E-129 
272 642:1.5E-29 
173 250:1.5E-56 
101 685:6.3E-102 
125 330:2.9E-128 
272 641:3.5E-121 
173 239:3.5E-30 
272 683:7.4E-63 
372 534:1.7E-34 
173 237:2.5E-30 
372 535:3.9E-34 
173 238:1.1E-26 
272 681:1.2E-24 
173 235:2.5E-30 
173 236:3.3E-30 
173 233:2.5E-30 
173 234:5.3E-26 
324 626:1.1E-67 
412 584:5.1E-29 
324 628:1.1E-26 
15 714:3.1E-118 
372 537:4.3E-126 
201 428:6.2E-30 
459 605:2.1E-93 
201 429:1.1E-18 
101 656:3.3E-100 
324 620:9.8E-30 
459 607:5.2E-46 
101 657:2.7E-74 
125 323:7.8E-129 
324 621:7.2E-78 
459 608:3.3E-31 
101 658:1.9E-112 
324 622:6.4E-29 
459 601:5.9E-44 
125 329:1.3E-28 
324 623:1.5E-78 
459 602:1.0E-30 
201 422:1.6E-33 
459 603:2.7E-46 
201 423:1.6E-33 
324 625:7.5E-80 
173 242:2.5E-30 
196 575:1.1E-33 
201 420:1.6E-33 
224 731:8.0E-63 
224 732:8.0E-63 
173 240:3.3E-30 
272 677:3.9E-29 
173 241:3.3E-30 
224 730:8.0E-63 
125 320:3.8E-34 
101 651:1.8E-122 
272 673:8.4E-30 
272 671:3.5E-45 
272 672:1.1E-29 
173 224:3.3E-30 
412 598:5.4E-29 
412 599:6.9E-30 
173 222:2.7E-33 
412 596:1.4E-45 
173 223:3.5E-30 
372 521:1.4E-56 
412 597:8.5E-29 
324 615:1.2E-30 
412 594:6.2E-79 
412 595:1.4E-45 
125 319:4.0E-126 
324 617:7.1E-57 
324 618:9.8E-30 
412 593:1.0E-31 
125 313:1.2E-29 
201 417:9.4E-33 
125 314:1.8E-74 
125 311:5.9E-75 
201 415:1.6E-33 
125 312:1.3E-71 
324 610:1.2E-66 
125 317:9.4E-75 
201 413:3.3E-53 
324 611:9.3E-75 
125 318:1.6E-122 
125 315:1.7E-106 
324 613:9.4E-74 
125 316:2.1E-30 
173 231:3.3E-30 
272 668:3.0E-63 
173 232:2.1E-33 
196 565:1.1E-33 
201 410:2.1E-47 
272 669:3.1E-25 
272 666:3.0E-63 
272 667:1.5E-62 
272 664:3.0E-63 
125 310:5.9E-75 
272 665:3.8E-63 
272 662:3.7E-29 
272 663:1.8E-119 
125 390:6.7E-56 
460 473:2.3E-45 
39 404:1.1E-50 
324 649:8.5E-28 
324 641:3.5E-78 
324 642:1.5E-26 
101 636:4.8E-30 
272 617:9.0E-54 
272 618:5.1E-21 
324 645:3.9E-70 
272 615:6.3E-33 
324 646:8.5E-28 
324 647:5.4E-28 
173 220:4.8E-55 
272 613:5.0E-61 
460 465:1.0E-13 
173 221:3.2E-54 
272 611:1.0E-61 
125 386:5.4E-58 
125 387:1.8E-104 
272 610:2.1E-57 
296 382:4.5E-94 
101 631:4.5E-27 
40 263:3.2E-107 
40 264:3.2E-107 
173 207:3.3E-30 
173 205:4.2E-33 
173 202:2.9E-30 
173 203:2.7E-33 
173 200:6.1E-34 
173 201:2.7E-33 
39 414:3.0E-29 
324 638:8.1E-29 
39 412:4.9E-31 
101 644:1.0E-32 
125 377:5.6E-59 
272 606:4.5E-122 
101 648:4.1E-60 
324 634:3.6E-106 
324 635:5.4E-66 
125 371:2.0E-26 
272 600:5.6E-105 
125 370:2.0E-26 
125 376:6.0E-59 
460 490:1.0E-44 
460 491:7.7E-40 
40 276:1.4E-44 
40 277:6.8E-97 
460 493:1.4E-35 
125 368:2.2E-26 
324 662:1.2E-28 
324 663:1.9E-78 
125 366:1.0E-126 
324 664:3.9E-70 
125 367:1.4E-125 
324 665:4.7E-70 
40 41:3.0E-119 
324 666:3.9E-70 
40 42:1.8E-118 
324 667:1.9E-69 
324 668:3.9E-70 
272 638:1.4E-27 
324 669:1.7E-27 
272 635:9.3E-73 
460 488:3.7E-28 
272 634:4.4E-79 
40 278:3.2E-107 
40 279:3.2E-107 
125 365:2.6E-32 
324 660:1.1E-69 
324 661:2.0E-27 
40 285:5.8E-93 
40 283:5.1E-93 
460 481:9.2E-33 
40 284:5.8E-93 
324 652:2.7E-28 
324 653:2.0E-27 
272 628:1.1E-26 
324 655:6.2E-71 
272 626:3.1E-71 
125 350:1.3E-53 
272 625:4.2E-104 
272 622:6.6E-29 
460 474:2.1E-45 
272 623:1.5E-119 
272 620:5.1E-21 
39 53:2.1E-102 
272 621:2.3E-119 
39 50:9.9E-105 
39 51:1.3E-31 
324 650:2.0E-27 
372 478:2.3E-70 
412 646:4.2E-31 
412 647:2.7E-31 
412 645:2.7E-87 
412 642:4.9E-31 
372 475:8.7E-125 
460 550:5.3E-49 
372 476:1.2E-34 
372 477:1.5E-33 
412 641:6.6E-57 
39 326:3.5E-51 
39 327:1.4E-32 
39 324:6.1E-27 
15 659:2.4E-63 
39 325:4.6E-29 
87 233:2.2E-31 
324 563:3.6E-104 
87 234:9.5E-27 
324 564:1.5E-79 
87 231:2.5E-31 
87 232:8.3E-35 
460 549:2.9E-38 
63 567:2.0E-14 
87 237:2.0E-31 
87 238:1.6E-27 
87 235:2.0E-31 
324 569:1.5E-34 
348 356:2.6E-66 
87 236:2.5E-31 
372 482:1.8E-125 
460 543:5.8E-28 
87 239:1.1E-30 
460 540:1.3E-45 
372 484:9.1E-41 
460 541:6.6E-31 
460 546:8.7E-49 
324 560:2.5E-70 
348 351:8.0E-30 
460 547:1.3E-45 
460 544:1.3E-45 
40 215:3.9E-107 
372 480:4.1E-34 
412 649:4.2E-31 
460 545:4.3E-52 
372 467:2.3E-70 
372 469:7.0E-70 
412 655:1.1E-77 
412 653:4.4E-31 
372 464:3.0E-34 
372 466:6.2E-28 
412 652:1.1E-30 
412 650:4.4E-31 
39 335:7.1E-28 
39 333:4.3E-31 
87 240:2.5E-31 
459 670:1.5E-36 
39 334:9.3E-56 
87 241:2.5E-31 
15 643:3.1E-6 
63 550:5.2E-17 
39 332:1.2E-32 
63 551:2.3E-14 
63 552:1.3E-14 
87 244:2.0E-31 
460 539:4.8E-49 
63 553:2.5E-47 
87 245:2.5E-31 
63 554:4.0E-17 
87 242:2.0E-31 
63 555:3.6E-15 
460 538:2.3E-45 
348 369:2.3E-29 
63 557:8.1E-19 
459 679:6.4E-81 
39 328:2.5E-52 
87 246:1.8E-56 
87 247:1.5E-35 
324 559:4.3E-27 
40 227:3.2E-107 
372 470:1.7E-35 
460 531:3.0E-48 
40 228:3.2E-107 
372 471:3.1E-34 
460 532:4.8E-48 
40 229:3.2E-107 
372 472:3.1E-36 
460 530:1.1E-50 
40 225:3.2E-107 
460 533:2.3E-45 
40 226:3.2E-107 
40 230:3.2E-107 
412 625:1.6E-58 
412 622:1.1E-29 
412 623:4.3E-58 
412 620:7.2E-34 
412 621:1.6E-57 
460 570:3.0E-43 
39 304:4.6E-33 
459 685:2.0E-38 
459 687:7.7E-37 
63 580:2.0E-15 
459 688:3.3E-88 
39 300:1.0E-58 
63 581:2.0E-15 
39 301:1.0E-58 
63 582:4.8E-15 
459 682:9.0E-38 
63 583:2.2E-15 
63 585:1.0E-18 
63 586:4.9E-17 
63 587:2.9E-18 
63 588:2.9E-18 
63 589:2.1E-19 
272 715:5.7E-45 
272 712:7.1E-30 
272 713:2.3E-119 
412 628:6.2E-29 
412 626:9.4E-49 
324 584:2.7E-30 
460 567:1.2E-26 
412 635:3.0E-49 
412 634:3.7E-65 
459 691:2.3E-41 
372 485:6.3E-24 
372 487:4.6E-56 
348 349:2.5E-122 
63 570:4.2E-18 
87 222:6.3E-36 
272 709:3.2E-26 
87 223:3.1E-31 
63 576:1.8E-15 
87 220:3.2E-57 
125 399:3.2E-104 
272 707:3.2E-26 
63 577:2.0E-15 
87 221:1.8E-56 
63 578:2.0E-15 
272 705:8.4E-21 
63 579:2.0E-15 
272 706:3.1E-21 
87 224:2.5E-31 
272 701:1.2E-29 
372 492:2.4E-68 
460 553:2.5E-27 
460 554:8.7E-49 
372 494:8.3E-30 
460 551:3.5E-48 
272 700:7.4E-63 
372 495:1.1E-35 
460 552:3.6E-50 
125 397:2.6E-53 
460 557:2.0E-36 
324 571:6.6E-30 
324 572:1.3E-28 
460 555:3.1E-50 
324 573:2.0E-29 
412 638:2.6E-29 
372 435:7.2E-96 
412 684:4.2E-31 
412 683:4.9E-79 
39 369:7.0E-58 
412 681:4.3E-30 
460 508:8.7E-49 
460 500:6.3E-51 
460 501:7.2E-91 
39 373:1.3E-31 
39 374:1.5E-56 
412 699:3.6E-33 
39 372:5.7E-57 
412 697:3.8E-45 
412 698:4.2E-31 
173 288:4.7E-33 
372 421:1.6E-90 
412 696:4.2E-31 
412 693:5.9E-57 
412 694:2.0E-31 
459 631:7.8E-45 
63 590:1.8E-17 
63 591:2.2E-48 
412 692:8.9E-72 
63 592:4.8E-15 
412 690:1.8E-30 
39 375:9.4E-105 
87 200:1.3E-36 
324 596:1.8E-50 
87 201:6.3E-36 
324 597:2.8E-27 
324 598:1.3E-28 
324 599:1.5E-24 
87 205:7.3E-35 
87 202:9.6E-31 
459 636:2.1E-36 
87 203:6.3E-36 
87 207:2.5E-31 
324 593:4.0E-29 
324 594:5.9E-72 
324 595:1.9E-50 
412 668:2.7E-87 
412 669:9.6E-31 
372 458:4.8E-35 
412 666:2.7E-87 
412 667:1.8E-86 
412 664:2.7E-87 
372 453:5.1E-67 
412 665:3.5E-87 
412 662:1.3E-30 
412 663:5.1E-58 
39 348:4.4E-28 
412 660:4.2E-78 
39 349:6.6E-27 
412 661:4.4E-31 
459 644:3.0E-85 
15 630:3.2E-5 
460 528:3.5E-48 
460 529:1.9E-48 
460 526:3.6E-50 
460 527:3.0E-48 
15 627:8.4E-78 
15 629:1.1E-80 
459 648:1.5E-34 
460 520:2.0E-49 
101 691:3.8E-82 
460 525:1.0E-48 
460 522:1.0E-48 
460 523:4.8E-49 
39 351:4.4E-51 
412 677:6.3E-32 
372 448:2.2E-29 
372 442:8.0E-71 
412 673:6.5E-31 
412 671:8.0E-47 
412 672:2.0E-31 
39 356:1.1E-32 
459 651:6.7E-39 
460 517:3.5E-48 
460 518:3.0E-48 
460 515:2.0E-38 
15 616:1.0E-62 
459 656:1.2E-35 
459 657:9.3E-33 
459 658:4.6E-39 
460 519:2.0E-49 
460 510:5.3E-26 
460 513:2.0E-49 
460 512:4.8E-49 
248 548:3.7E-37 
248 542:3.6E-24 
248 537:4.2E-111 
248 534:6.7E-35 
248 535:8.0E-33 
39 380:4.4E-51 
39 381:5.1E-28 
39 388:4.5E-51 
63 500:2.8E-15 
63 501:4.6E-15 
63 508:4.0E-17 
248 521:3.1E-56 
39 391:3.7E-26 
248 511:5.9E-36 
248 514:8.0E-33 
248 509:2.6E-23 
412 600:1.8E-57 
248 504:8.0E-33 
248 505:9.6E-74 
63 520:5.8E-15 
63 522:4.1E-17 
63 523:4.9E-17 
63 525:3.9E-17 
63 526:1.3E-14 
63 527:5.9E-15 
63 528:2.3E-14 
63 529:3.1E-13 
248 502:9.0E-27 
248 503:2.5E-25 
412 606:3.2E-58 
412 613:3.1E-75 
412 611:1.1E-75 
412 610:7.5E-116 
87 288:5.2E-32 
63 510:1.8E-14 
63 512:4.9E-17 
63 513:5.8E-15 
63 515:4.5E-17 
63 517:2.3E-14 
63 518:5.9E-15 
63 519:5.8E-15 
148 708:1.3E-27 
412 617:4.0E-70 
412 618:7.2E-34 
412 615:7.0E-35 
535 740:9.9E-33 
535 741:6.2E-51 
87 251:8.6E-59 
63 540:1.3E-17 
87 250:5.0E-59 
63 541:1.2E-48 
63 543:2.2E-48 
63 544:1.3E-17 
63 545:4.9E-17 
87 259:5.2E-32 
63 546:4.0E-17 
63 547:1.3E-17 
87 257:5.2E-32 
87 258:8.6E-59 
63 549:2.0E-18 
583 605:8.9E-29 
583 607:1.4E-25 
583 608:3.3E-115 
583 601:1.5E-76 
583 602:5.8E-125 
583 603:7.7E-26 
148 723:5.9E-53 
148 722:1.2E-35 
87 260:2.1E-59 
87 261:5.2E-32 
63 530:4.3E-15 
63 531:5.9E-15 
63 532:1.7E-16 
63 533:1.8E-17 
63 538:1.8E-17 
63 539:4.9E-17 
148 729:1.7E-104 
535 600:2.6E-45 
535 606:2.6E-45 
148 501:1.8E-52 
148 500:1.0E-121 
535 610:2.8E-46 
535 611:2.5E-50 
535 613:6.3E-50 
535 615:9.8E-32 
201 592:9.9E-30 
535 617:1.7E-42 
148 508:4.8E-119 
535 618:6.3E-25 
201 590:6.6E-34 
201 591:1.3E-34 
512 519:9.8E-116 
148 515:5.8E-34 
148 512:1.3E-119 
148 513:7.4E-119 
148 510:4.3E-31 
512 515:4.2E-35 
512 517:4.1E-71 
512 518:1.5E-114 
224 691:5.1E-36 
512 513:9.8E-116 
148 518:5.5E-118 
148 519:7.4E-119 
148 517:6.1E-72 
148 525:9.4E-120 
148 526:1.5E-73 
148 523:1.3E-119 
148 522:6.0E-119 
148 520:7.4E-119 
248 593:5.2E-57 
248 594:1.7E-35 
248 599:2.1E-55 
148 529:8.8E-73 
248 595:8.0E-33 
248 596:8.6E-33 
148 527:5.5E-118 
248 597:2.4E-55 
148 528:6.1E-72 
248 598:4.4E-53 
635 698:2.7E-25 
272 584:3.0E-28 
635 699:2.2E-23 
635 696:2.7E-25 
635 697:1.6E-90 
148 532:5.9E-119 
635 694:2.1E-24 
148 533:9.5E-82 
512 538:2.1E-82 
148 530:4.8E-74 
512 539:1.0E-128 
635 692:3.5E-52 
148 531:5.5E-118 
635 693:9.0E-75 
635 690:3.6E-24 
125 429:8.9E-18 
125 423:1.8E-104 
125 422:1.8E-104 
201 567:1.0E-41 
125 428:2.8E-56 
512 533:2.1E-82 
248 584:1.4E-68 
125 420:1.8E-104 
512 530:4.1E-73 
148 538:9.5E-82 
512 531:1.5E-114 
148 539:1.3E-119 
512 532:1.4E-126 
148 547:5.7E-82 
272 572:4.5E-24 
272 573:3.1E-29 
148 545:6.6E-117 
148 546:4.8E-119 
272 571:8.5E-27 
148 543:2.2E-26 
512 526:1.4E-72 
635 683:3.8E-52 
148 544:5.7E-82 
512 527:1.5E-114 
635 684:2.7E-25 
148 541:9.6E-28 
512 528:4.1E-71 
635 681:6.5E-24 
512 529:8.6E-72 
148 540:5.7E-82 
125 413:7.6E-33 
125 410:6.2E-36 
248 571:1.0E-79 
248 572:2.4E-84 
125 417:2.0E-26 
201 557:1.6E-93 
201 554:9.0E-35 
125 415:1.8E-104 
201 555:4.9E-28 
201 552:6.4E-28 
272 569:1.5E-28 
512 522:1.6E-126 
201 553:9.4E-33 
512 523:1.0E-128 
201 550:4.2E-34 
201 551:7.4E-29 
512 525:2.5E-127 
248 573:4.7E-68 
148 549:4.1E-33 
272 563:1.5E-80 
512 520:9.8E-116 
272 564:7.0E-117 
148 557:1.5E-32 
148 554:4.8E-119 
148 555:1.3E-73 
148 552:1.5E-73 
148 553:4.5E-26 
148 550:7.5E-119 
148 551:6.1E-72 
324 705:1.1E-29 
125 408:3.9E-55 
324 706:2.6E-27 
324 707:4.0E-29 
324 709:4.0E-29 
125 401:1.2E-55 
125 402:1.8E-104 
248 560:1.2E-24 
125 400:6.9E-30 
512 550:4.9E-128 
125 405:1.8E-104 
201 589:1.5E-93 
125 406:1.8E-104 
324 700:2.0E-73 
125 403:1.8E-104 
201 587:1.9E-92 
324 701:8.1E-28 
201 588:1.9E-92 
201 585:2.9E-92 
512 555:1.1E-72 
201 586:6.3E-36 
201 583:6.7E-30 
512 557:1.0E-34 
248 569:9.8E-73 
201 581:7.1E-30 
272 598:4.2E-29 
512 551:4.1E-71 
201 582:9.9E-30 
248 563:5.2E-30 
272 599:1.5E-29 
512 552:1.4E-72 
248 564:6.5E-25 
272 596:5.7E-45 
512 553:2.0E-26 
201 580:7.1E-30 
272 597:5.6E-27 
512 554:1.1E-126 
272 594:4.6E-62 
272 595:5.7E-45 
148 567:3.1E-29 
272 593:3.2E-26 
248 559:1.1E-57 
512 549:2.1E-36 
201 578:7.1E-30 
201 579:7.1E-30 
201 576:2.3E-28 
201 577:7.1E-30 
512 544:1.3E-82 
512 545:3.5E-115 
512 546:1.1E-126 
512 547:1.3E-82 
201 570:1.9E-27 
512 540:1.3E-82 
512 541:1.9E-29 
512 543:6.9E-27 
148 578:6.6E-74 
372 634:1.9E-29 
148 579:6.6E-74 
372 635:7.6E-26 
148 576:3.1E-73 
148 577:6.6E-74 
173 376:6.0E-59 
611 740:1.7E-33 
173 377:5.6E-59 
412 487:1.3E-28 
611 741:3.6E-74 
412 484:8.2E-59 
324 726:1.5E-92 
412 485:5.9E-58 
583 590:1.1E-77 
148 570:8.7E-61 
324 727:3.0E-28 
412 482:1.0E-34 
583 591:1.8E-24 
583 592:3.8E-124 
412 480:7.8E-113 
201 529:1.0E-26 
372 638:8.3E-66 
101 555:7.0E-74 
201 527:2.8E-34 
583 586:1.2E-70 
201 528:7.4E-29 
512 570:2.0E-61 
583 587:8.9E-29 
101 557:1.3E-32 
125 465:8.5E-17 
201 525:9.9E-35 
583 588:8.9E-29 
201 526:6.4E-28 
583 589:1.5E-31 
201 523:5.0E-34 
201 522:1.0E-34 
583 585:2.6E-32 
512 577:9.7E-74 
125 460:1.1E-50 
173 386:5.4E-58 
201 520:4.4E-34 
272 537:5.3E-23 
512 578:9.7E-74 
272 534:3.1E-60 
512 579:9.7E-74 
101 550:2.8E-117 
224 631:4.5E-64 
272 535:5.7E-45 
101 551:4.4E-72 
224 636:1.5E-30 
101 552:9.4E-74 
101 553:1.6E-26 
101 554:1.5E-117 
512 576:4.0E-73 
372 621:1.7E-25 
296 441:8.9E-97 
372 622:1.1E-66 
148 589:8.4E-36 
372 623:7.3E-25 
148 587:1.2E-33 
173 367:1.4E-125 
148 588:1.2E-33 
173 368:2.2E-26 
148 585:3.1E-35 
173 365:2.6E-32 
148 586:6.6E-117 
173 366:1.0E-126 
372 620:5.3E-69 
148 583:2.6E-73 
412 495:2.1E-113 
324 715:1.9E-50 
148 581:6.6E-74 
148 582:2.3E-73 
412 494:3.7E-67 
372 625:3.3E-24 
148 580:6.6E-74 
372 626:1.4E-22 
412 492:1.9E-30 
201 518:2.8E-34 
201 519:4.4E-34 
372 628:8.7E-56 
125 456:5.5E-38 
101 567:9.0E-29 
201 517:7.4E-29 
125 454:5.5E-38 
125 455:6.4E-37 
201 515:2.0E-110 
87 402:3.1E-105 
201 512:5.0E-34 
87 403:3.1E-105 
201 513:4.4E-34 
87 400:2.3E-30 
201 510:2.2E-43 
324 712:1.4E-28 
87 401:3.3E-57 
125 459:5.5E-38 
324 713:7.2E-78 
87 406:3.1E-105 
224 644:3.8E-47 
512 567:7.9E-30 
87 405:3.1E-105 
125 452:5.5E-38 
173 370:2.0E-26 
272 521:8.0E-30 
173 371:2.0E-26 
224 648:7.7E-30 
87 408:1.2E-57 
372 655:1.7E-34 
272 560:7.8E-78 
412 469:2.9E-33 
372 650:3.9E-57 
412 466:1.3E-66 
412 467:2.0E-31 
372 652:2.1E-68 
412 464:2.3E-115 
372 653:3.9E-57 
148 592:2.3E-73 
148 590:9.5E-82 
148 591:2.2E-26 
101 533:3.7E-81 
201 549:1.3E-94 
512 591:6.9E-27 
125 446:8.6E-79 
324 740:2.5E-27 
512 592:2.6E-73 
201 547:5.6E-34 
324 741:1.4E-106 
125 449:2.4E-120 
201 545:6.3E-36 
101 538:3.7E-81 
201 546:9.0E-35 
101 539:6.6E-118 
125 447:5.5E-38 
201 543:1.3E-34 
201 544:5.6E-34 
512 590:2.1E-82 
201 541:7.6E-34 
272 559:3.1E-26 
201 540:5.6E-34 
372 660:2.0E-33 
101 530:2.7E-74 
101 531:2.1E-116 
101 532:2.0E-117 
125 440:2.4E-120 
372 645:8.3E-36 
372 646:3.6E-57 
173 345:2.0E-26 
412 477:2.8E-46 
173 346:8.4E-25 
412 478:2.0E-31 
173 343:1.9E-26 
372 641:2.4E-22 
412 475:3.7E-33 
173 344:2.0E-26 
372 642:4.4E-57 
412 476:1.1E-113 
324 737:1.7E-31 
412 471:1.6E-75 
324 739:9.1E-30 
412 472:1.3E-102 
372 647:9.3E-82 
412 470:1.4E-50 
372 649:3.6E-57 
101 544:3.5E-81 
125 434:2.4E-120 
201 538:6.6E-34 
512 580:9.7E-74 
101 545:2.5E-115 
201 539:5.0E-34 
512 581:9.7E-74 
101 546:1.5E-117 
125 432:7.7E-31 
512 582:2.6E-73 
101 547:3.5E-81 
512 583:3.6E-73 
125 438:5.5E-38 
101 549:8.6E-33 
125 439:6.4E-37 
324 733:7.4E-71 
125 436:1.7E-36 
201 532:1.3E-34 
324 734:3.3E-32 
125 437:5.5E-38 
201 533:6.6E-34 
324 735:1.1E-74 
201 530:2.0E-28 
512 588:4.0E-36 
201 531:2.8E-34 
272 548:3.3E-56 
512 589:2.6E-38 
173 350:1.3E-53 
196 441:2.2E-44 
101 540:3.5E-81 
125 430:6.4E-37 
101 541:5.3E-28 
125 431:2.2E-28 
512 585:1.4E-37 
512 586:3.5E-115 
101 543:9.0E-27 
272 542:1.1E-94 
512 587:4.0E-36 
173 339:6.7E-36 
173 336:3.9E-52 
173 337:7.0E-78 
101 519:2.5E-117 
39 521:2.1E-102 
101 512:6.6E-118 
101 513:2.5E-117 
101 515:1.1E-33 
101 517:4.4E-72 
224 670:2.6E-30 
101 518:2.1E-116 
173 341:1.9E-26 
173 342:2.0E-26 
173 340:2.0E-26 
101 510:1.4E-30 
224 679:1.3E-48 
173 323:7.8E-129 
296 489:2.1E-112 
40 382:1.6E-88 
39 535:5.4E-29 
39 534:2.9E-29 
173 329:1.3E-28 
101 522:2.4E-117 
101 523:6.6E-118 
101 525:3.8E-118 
125 499:5.5E-38 
101 526:9.4E-74 
101 527:2.1E-116 
101 528:4.4E-72 
101 529:4.7E-73 
224 682:4.1E-31 
173 330:2.9E-128 
224 687:7.3E-29 
125 493:9.7E-34 
173 331:7.8E-129 
224 688:2.4E-51 
125 490:2.5E-63 
224 685:1.2E-32 
125 491:5.8E-36 
40 389:6.6E-90 
125 497:1.5E-114 
101 520:2.5E-117 
173 316:2.1E-30 
372 610:3.1E-34 
173 317:9.4E-75 
372 611:2.6E-35 
173 314:1.8E-74 
173 315:1.7E-106 
372 613:1.0E-35 
173 312:1.3E-71 
173 313:1.2E-29 
173 310:5.9E-75 
173 311:5.9E-75 
39 502:8.8E-27 
372 618:5.3E-69 
39 503:1.5E-28 
372 615:1.1E-58 
173 318:1.6E-122 
173 319:4.0E-126 
201 508:9.0E-35 
372 617:1.2E-34 
125 488:8.1E-26 
201 501:4.7E-28 
224 651:4.0E-30 
201 500:7.2E-33 
125 481:7.6E-33 
272 514:5.7E-45 
173 320:3.8E-34 
224 658:1.6E-32 
272 511:3.2E-61 
224 656:1.4E-30 
224 657:4.6E-31 
173 305:4.5E-74 
173 306:1.2E-104 
372 600:1.2E-24 
101 508:1.5E-117 
39 514:5.4E-29 
39 511:9.8E-31 
173 309:2.9E-72 
173 307:1.2E-104 
173 308:1.7E-106 
372 606:2.8E-23 
101 500:3.5E-120 
101 501:1.5E-51 
272 509:7.6E-73 
39 509:2.4E-26 
39 504:5.4E-29 
272 505:2.4E-29 
39 505:8.0E-53 
272 503:5.9E-121 
272 504:5.7E-45 
272 502:3.5E-78 
125 474:1.2E-80 
196 489:5.3E-43 
125 473:2.2E-81 
372 599:6.6E-56 
436 437:2.3E-115 
436 438:2.3E-115 
436 439:2.1E-96 
372 595:3.9E-34 
412 521:6.2E-31 
372 596:4.1E-34 
372 597:8.9E-56 
372 598:1.0E-53 
39 448:1.1E-29 
459 543:8.6E-34 
459 544:4.3E-45 
459 545:8.4E-41 
87 350:8.5E-56 
63 440:2.8E-15 
459 540:4.3E-45 
39 442:1.1E-49 
459 541:4.1E-32 
324 684:8.5E-28 
63 446:3.9E-17 
459 546:4.9E-40 
63 447:6.0E-18 
459 547:4.3E-45 
63 449:2.8E-15 
459 549:5.7E-102 
324 681:1.8E-28 
324 683:2.0E-73 
412 537:3.9E-34 
412 534:1.0E-77 
412 535:1.4E-45 
372 584:2.4E-69 
39 458:2.0E-30 
459 553:2.4E-32 
459 554:4.9E-40 
459 555:1.0E-32 
459 550:3.3E-39 
459 551:1.8E-30 
39 453:2.1E-50 
63 430:2.8E-18 
459 552:2.7E-32 
63 431:2.4E-73 
87 365:1.3E-35 
324 673:4.9E-28 
63 432:3.6E-14 
87 366:2.9E-116 
63 434:2.8E-15 
324 677:6.3E-28 
459 557:1.1E-101 
63 436:6.0E-18 
63 437:6.0E-18 
87 367:6.3E-117 
63 438:6.0E-18 
87 368:2.7E-27 
63 439:2.8E-18 
372 593:2.4E-57 
372 594:6.0E-35 
324 671:1.8E-48 
324 672:4.0E-30 
395 689:2.8E-76 
412 503:1.9E-58 
412 504:1.4E-45 
412 502:1.3E-64 
459 567:5.2E-44 
39 421:9.9E-60 
63 460:8.9E-14 
63 465:7.7E-155 
87 330:6.7E-115 
87 331:1.8E-115 
39 418:2.6E-60 
87 336:1.6E-53 
87 337:6.0E-81 
39 416:3.1E-28 
412 509:1.7E-47 
87 339:3.9E-39 
412 505:1.1E-36 
412 514:1.4E-45 
459 570:4.0E-28 
412 511:3.7E-75 
459 576:2.3E-29 
459 577:5.4E-31 
39 435:3.4E-62 
459 578:5.4E-31 
87 340:2.8E-27 
63 452:6.0E-18 
87 343:7.5E-28 
63 454:6.0E-18 
87 344:2.8E-27 
324 696:8.5E-28 
63 455:5.6E-18 
87 341:7.5E-28 
324 697:1.1E-66 
63 456:6.0E-18 
87 342:2.8E-27 
324 698:8.5E-28 
324 699:1.1E-29 
459 579:5.4E-31 
63 459:6.0E-18 
87 345:2.8E-27 
87 346:1.1E-25 
324 690:1.9E-29 
324 692:1.7E-65 
324 693:1.4E-77 
324 694:4.0E-30 
412 569:1.2E-37 
39 484:5.0E-34 
611 700:1.3E-77 
39 482:9.3E-57 
611 701:7.0E-32 
39 480:4.2E-31 
412 563:7.9E-68 
300 739:4.6E-88 
412 564:7.3E-59 
459 500:5.9E-36 
63 481:3.5E-20 
412 560:2.1E-50 
459 501:2.5E-29 
39 487:1.8E-96 
372 559:1.4E-58 
39 485:7.6E-29 
87 310:1.6E-71 
658 723:3.5E-50 
87 311:1.6E-71 
63 488:2.6E-47 
459 508:4.9E-40 
658 722:2.6E-34 
87 314:5.5E-71 
87 315:2.3E-107 
87 312:3.5E-68 
87 313:1.8E-30 
87 318:2.0E-120 
101 591:9.0E-27 
611 706:1.8E-33 
87 319:1.3E-115 
101 592:1.5E-73 
300 737:1.2E-74 
611 707:6.0E-33 
87 316:1.2E-29 
300 734:2.6E-89 
372 560:6.3E-24 
658 729:1.2E-104 
87 317:2.6E-71 
300 735:4.4E-33 
611 709:6.0E-33 
300 733:2.5E-33 
611 705:1.1E-32 
39 494:6.5E-28 
39 495:1.8E-32 
224 729:3.3E-33 
39 492:4.9E-51 
611 712:3.3E-31 
372 542:3.7E-25 
296 524:1.6E-31 
412 572:1.3E-27 
412 573:1.9E-30 
459 510:2.2E-45 
412 571:2.3E-31 
459 512:2.9E-39 
372 548:1.3E-36 
658 730:6.0E-27 
658 731:6.0E-27 
63 473:1.8E-17 
63 474:1.8E-17 
459 517:1.8E-30 
300 740:2.9E-87 
459 518:7.2E-37 
459 519:1.4E-36 
658 732:6.0E-27 
87 320:2.5E-35 
459 513:1.4E-36 
87 323:1.8E-115 
459 515:1.3E-95 
87 329:5.0E-29 
611 713:7.4E-64 
224 722:6.4E-40 
300 741:4.0E-31 
611 715:2.5E-50 
224 723:2.4E-27 
412 548:7.6E-104 
372 573:2.4E-68 
173 399:3.2E-104 
412 542:2.4E-56 
39 469:6.9E-48 
459 520:1.4E-36 
39 467:3.5E-51 
459 522:1.4E-40 
15 516:1.2E-62 
459 523:2.9E-39 
39 466:1.4E-28 
39 464:3.6E-31 
101 577:4.4E-74 
459 528:1.8E-30 
101 578:4.4E-74 
459 529:3.5E-31 
101 579:4.4E-74 
459 525:1.3E-40 
459 526:2.7E-32 
459 527:7.2E-37 
101 570:6.6E-60 
658 708:1.9E-28 
611 726:4.5E-70 
101 576:2.0E-73 
611 727:4.8E-34 
39 472:1.2E-32 
412 559:1.8E-24 
39 470:6.6E-31 
611 733:1.4E-79 
39 471:2.7E-31 
372 569:9.8E-73 
611 734:4.3E-35 
711 724:3.0E-101 
372 563:6.1E-28 
173 387:1.8E-104 
224 708:4.5E-64 
372 564:1.1E-22 
101 590:3.7E-81 
459 531:7.2E-37 
63 490:3.1E-19 
459 532:2.0E-40 
39 478:3.5E-51 
63 491:3.9E-19 
459 533:4.1E-45 
296 506:6.7E-113 
39 476:2.1E-31 
63 493:1.9E-17 
296 507:6.7E-113 
39 477:2.2E-35 
39 475:6.6E-57 
459 530:9.3E-33 
63 497:5.6E-17 
101 588:8.6E-34 
459 539:2.9E-39 
101 589:1.6E-35 
63 499:6.0E-18 
459 538:4.1E-45 
87 307:1.5E-105 
101 580:4.4E-74 
611 739:2.4E-38 
87 308:2.3E-107 
101 581:4.4E-74 
173 397:2.6E-53 
87 305:6.5E-71 
101 582:1.5E-73 
372 571:2.7E-80 
87 306:1.5E-105 
101 583:1.7E-73 
372 572:3.8E-85 
611 735:4.8E-79 
101 585:5.1E-35 
87 309:8.8E-69 
101 586:2.5E-115 
173 390:6.7E-56 
611 737:5.4E-32 
101 587:8.6E-34 
559 594:5.4E-30 
535 683:7.1E-45 
559 595:4.2E-25 
635 655:2.5E-54 
535 684:1.9E-28 
635 652:3.3E-24 
559 593:1.1E-53 
635 653:1.4E-24 
248 669:2.4E-81 
559 598:1.9E-53 
635 650:1.4E-24 
711 718:1.1E-59 
559 599:5.3E-54 
711 719:1.1E-57 
559 596:3.9E-25 
559 597:2.3E-56 
64 81:5.5E-18 
64 82:4.9E-17 
64 80:2.1E-73 
64 85:5.2E-17 
64 86:2.3E-18 
64 83:6.3E-74 
64 84:4.9E-17 
535 681:5.8E-29 
64 78:2.9E-75 
64 79:2.1E-73 
64 76:7.7E-52 
64 77:7.1E-47 
248 660:8.1E-34 
248 665:2.2E-36 
248 666:2.2E-36 
248 667:8.1E-36 
248 668:2.1E-36 
248 661:1.2E-56 
248 662:3.9E-68 
248 663:5.2E-25 
248 664:2.2E-36 
535 693:1.4E-44 
535 694:3.0E-31 
559 584:3.0E-45 
635 641:4.3E-72 
535 696:1.9E-28 
635 642:3.1E-25 
535 697:1.5E-37 
535 698:1.9E-28 
535 699:3.2E-24 
64 92:5.5E-74 
64 93:2.1E-73 
64 90:4.9E-17 
64 91:2.1E-73 
64 96:1.1E-16 
64 97:1.1E-16 
535 690:1.8E-29 
64 94:7.1E-47 
64 95:3.9E-17 
535 692:1.3E-46 
64 89:2.1E-73 
64 87:4.9E-17 
64 88:8.6E-19 
248 655:6.5E-35 
635 649:2.7E-25 
248 650:1.2E-56 
635 647:1.1E-28 
248 652:3.1E-68 
635 645:1.5E-54 
248 653:1.2E-56 
635 646:2.7E-25 
535 660:3.6E-43 
559 572:4.0E-54 
535 661:2.1E-28 
559 573:1.1E-42 
635 677:3.1E-25 
535 662:5.6E-30 
535 663:1.6E-45 
559 571:1.6E-52 
248 647:5.4E-81 
535 664:1.3E-49 
635 672:2.1E-24 
535 665:1.1E-49 
635 673:1.0E-25 
248 649:1.1E-56 
535 666:1.3E-49 
535 667:4.6E-49 
635 671:3.3E-38 
64 98:4.9E-15 
64 99:6.1E-17 
436 490:5.7E-38 
436 491:2.1E-87 
436 493:1.9E-83 
535 668:1.3E-49 
535 669:1.8E-29 
248 645:2.1E-36 
436 497:4.5E-39 
248 646:1.1E-56 
436 499:2.3E-115 
248 641:5.5E-24 
248 642:1.3E-56 
535 671:1.1E-73 
635 665:1.8E-54 
535 672:3.0E-31 
635 666:1.5E-54 
535 673:5.8E-27 
635 663:9.2E-75 
559 560:2.3E-27 
635 664:1.5E-54 
635 661:1.4E-24 
635 662:5.0E-24 
248 638:1.6E-65 
535 677:6.3E-28 
559 563:3.3E-28 
559 564:3.4E-27 
635 660:6.8E-52 
436 481:1.1E-53 
559 569:1.1E-42 
248 634:1.3E-27 
248 635:8.2E-26 
436 488:2.0E-32 
635 669:4.6E-29 
635 667:3.3E-55 
635 668:1.5E-54 
459 580:5.4E-31 
459 581:5.4E-31 
535 641:1.7E-44 
248 625:1.0E-25 
535 642:2.3E-28 
248 626:1.2E-22 
88 90:1.6E-36 
88 91:2.3E-35 
248 628:3.7E-55 
535 645:1.3E-49 
87 390:6.9E-58 
88 92:2.7E-35 
459 586:8.4E-41 
88 93:2.3E-35 
459 587:2.1E-93 
88 94:1.9E-28 
459 588:2.1E-93 
88 95:1.8E-37 
459 589:7.0E-103 
88 96:3.5E-34 
459 582:8.3E-31 
88 97:2.2E-33 
459 583:5.9E-31 
88 98:1.1E-31 
88 99:1.4E-34 
459 585:1.1E-101 
88 89:2.3E-35 
87 399:9.4E-105 
63 400:2.7E-50 
63 401:2.5E-14 
87 397:2.3E-55 
63 402:8.3E-18 
63 403:8.3E-18 
63 405:8.3E-18 
63 406:8.3E-18 
248 621:1.6E-25 
436 473:1.4E-43 
535 646:1.9E-28 
248 622:2.9E-66 
436 474:7.6E-43 
535 647:3.6E-29 
63 408:1.8E-14 
248 623:6.2E-25 
535 649:1.9E-28 
248 620:4.4E-70 
248 618:4.4E-70 
15 561:3.6E-63 
459 590:4.1E-45 
535 650:2.1E-28 
459 591:8.6E-34 
459 592:8.3E-31 
535 652:4.7E-30 
535 653:2.1E-28 
248 615:4.7E-55 
535 655:2.4E-43 
248 617:2.3E-34 
436 460:1.6E-37 
248 610:6.0E-35 
248 611:1.7E-36 
248 613:6.9E-37 
436 465:7.4E-18 
436 459:2.3E-115 
535 620:6.3E-25 
535 621:7.4E-45 
535 622:1.6E-29 
248 606:7.4E-25 
535 623:1.4E-45 
87 370:2.8E-27 
87 371:2.8E-27 
63 420:8.3E-18 
87 376:2.9E-60 
87 377:2.7E-60 
63 422:8.3E-18 
63 423:8.3E-18 
63 428:8.2E-14 
63 429:1.6E-154 
248 600:1.1E-24 
436 452:2.3E-115 
535 625:2.7E-46 
535 626:5.2E-36 
635 638:4.3E-27 
436 454:2.3E-115 
436 455:1.6E-115 
535 628:5.3E-28 
436 456:2.3E-115 
148 602:8.9E-74 
148 603:2.1E-31 
436 449:1.9E-34 
148 601:1.6E-80 
535 634:2.4E-49 
87 387:3.1E-105 
63 410:2.3E-17 
87 386:5.3E-60 
63 413:3.5E-20 
63 415:8.3E-18 
63 417:2.5E-47 
436 440:1.9E-34 
535 635:2.2E-36 
148 608:1.5E-72 
535 638:3.4E-26 
148 607:3.7E-31 
436 446:7.8E-36 
148 605:1.2E-33 
436 447:2.3E-115 
173 415:1.8E-104 
173 413:7.6E-33 
173 410:6.2E-36 
173 417:2.0E-26 
224 591:5.9E-30 
224 592:9.4E-32 
224 590:5.6E-38 
201 246:9.4E-31 
201 247:2.0E-110 
201 244:7.6E-49 
559 635:4.9E-26 
201 245:1.8E-48 
201 242:7.6E-49 
559 634:1.7E-28 
201 240:1.8E-48 
201 241:1.8E-48 
124 708:9.1E-28 
559 638:1.5E-44 
173 405:1.8E-104 
173 402:1.8E-104 
173 403:1.8E-104 
173 400:6.9E-30 
559 620:1.6E-40 
173 401:1.2E-55 
559 621:3.6E-26 
173 408:3.9E-55 
173 406:1.8E-104 
201 239:1.7E-35 
201 237:7.6E-49 
201 238:1.3E-34 
201 235:7.6E-49 
201 236:1.8E-48 
201 233:1.1E-47 
201 234:1.2E-33 
559 625:1.3E-26 
201 231:1.8E-48 
559 622:4.6E-42 
201 232:2.4E-114 
559 623:1.3E-25 
559 628:1.5E-50 
559 626:8.4E-28 
559 610:1.3E-24 
196 738:4.7E-42 
224 570:3.4E-32 
224 577:8.6E-32 
559 613:1.1E-25 
224 578:8.6E-32 
559 611:2.7E-25 
224 576:3.6E-30 
559 617:1.2E-24 
559 618:1.6E-40 
201 260:2.0E-31 
224 579:8.6E-32 
559 615:8.5E-52 
201 261:2.2E-49 
148 405:1.7E-104 
148 402:1.7E-104 
148 403:1.7E-104 
148 400:2.1E-29 
148 401:5.4E-56 
224 580:8.6E-32 
224 581:8.6E-32 
201 259:2.2E-49 
224 585:6.7E-48 
196 728:8.6E-35 
201 257:2.2E-49 
224 582:9.4E-32 
201 258:4.1E-30 
224 583:8.2E-32 
224 588:8.8E-52 
224 589:6.4E-49 
224 586:2.5E-31 
559 600:2.1E-25 
224 587:8.8E-52 
148 408:1.2E-55 
201 251:4.1E-30 
559 606:2.9E-26 
148 406:1.7E-104 
201 250:3.3E-30 
148 415:1.7E-104 
559 671:3.0E-30 
559 672:1.4E-43 
148 413:4.0E-33 
559 673:6.8E-54 
148 410:1.2E-35 
201 207:1.8E-48 
201 205:1.6E-108 
201 202:2.4E-35 
201 203:1.4E-117 
559 677:2.1E-52 
148 417:4.5E-26 
559 660:3.5E-28 
559 661:9.8E-54 
124 730:2.3E-28 
148 422:1.7E-104 
559 664:8.2E-28 
124 731:2.3E-28 
148 423:1.7E-104 
559 665:8.8E-28 
124 732:2.3E-28 
148 420:1.7E-104 
559 662:1.5E-41 
559 663:1.4E-25 
248 690:4.4E-68 
248 692:1.2E-36 
248 693:2.7E-25 
248 698:1.1E-56 
559 668:8.4E-28 
248 699:3.3E-69 
559 669:6.1E-53 
559 666:8.2E-28 
559 667:3.4E-27 
248 694:2.7E-69 
148 428:1.3E-56 
248 696:1.1E-56 
148 429:2.5E-17 
248 697:2.7E-24 
124 723:1.1E-51 
148 437:4.8E-38 
148 438:4.8E-38 
559 650:9.8E-54 
148 436:1.4E-36 
559 653:9.8E-54 
148 434:1.0E-121 
148 431:3.8E-28 
124 722:4.3E-35 
148 432:3.9E-31 
559 652:3.6E-41 
148 430:4.6E-37 
248 681:1.3E-68 
201 224:1.8E-48 
201 222:1.4E-117 
201 223:1.6E-47 
201 220:2.0E-31 
559 655:5.4E-30 
201 221:4.0E-32 
248 683:3.6E-34 
248 684:1.1E-56 
124 729:1.1E-104 
148 439:4.6E-37 
148 449:1.0E-121 
148 446:3.7E-79 
148 447:4.8E-38 
559 642:1.2E-53 
559 641:1.5E-25 
148 440:1.0E-121 
248 671:8.3E-31 
559 646:9.2E-54 
248 677:4.1E-57 
559 647:1.3E-52 
559 645:8.4E-28 
248 672:2.7E-69 
248 673:3.3E-56 
559 649:9.2E-54 
102 244:2.5E-30 
148 459:4.8E-38 
224 519:1.7E-29 
611 621:7.4E-64 
102 245:3.3E-30 
611 622:2.2E-34 
102 242:2.5E-30 
224 517:4.8E-30 
611 623:5.3E-63 
224 518:1.1E-29 
102 240:3.3E-30 
148 455:6.7E-37 
173 499:5.5E-38 
102 241:3.3E-30 
148 456:4.8E-38 
173 497:1.5E-114 
148 454:4.8E-38 
611 620:3.7E-33 
148 452:4.8E-38 
102 246:2.5E-54 
102 247:7.0E-34 
87 512:3.5E-115 
87 513:1.2E-117 
87 510:3.0E-33 
87 517:8.8E-69 
224 512:3.5E-32 
87 515:1.5E-35 
224 510:1.3E-63 
224 515:7.8E-46 
611 625:1.4E-64 
611 626:2.8E-53 
87 518:9.9E-117 
224 513:1.7E-29 
87 519:1.2E-117 
611 628:4.3E-32 
102 233:2.5E-30 
560 594:1.4E-55 
102 234:5.3E-26 
560 595:8.1E-40 
102 231:3.3E-30 
224 528:4.8E-30 
300 709:2.1E-59 
560 596:9.4E-40 
611 634:1.4E-74 
102 232:2.1E-33 
224 529:6.4E-32 
560 597:1.4E-24 
611 635:7.0E-54 
173 488:8.1E-26 
300 707:2.1E-59 
560 598:5.0E-24 
560 599:3.4E-25 
300 705:1.6E-67 
148 465:2.3E-16 
300 706:2.6E-87 
63 390:6.2E-14 
102 239:3.5E-30 
148 460:2.0E-51 
102 237:2.5E-30 
102 238:1.1E-26 
102 235:2.5E-30 
63 397:1.5E-13 
102 236:3.3E-30 
63 399:1.2E-16 
87 520:1.2E-117 
87 523:3.5E-115 
87 522:2.3E-115 
87 527:9.9E-117 
224 522:7.7E-33 
87 528:8.8E-69 
224 523:3.5E-32 
87 525:1.9E-115 
173 493:9.7E-34 
224 520:1.7E-29 
300 701:6.7E-57 
87 526:1.8E-70 
173 491:5.8E-36 
224 526:1.2E-31 
224 527:1.1E-29 
300 700:1.2E-33 
87 529:7.8E-70 
611 638:1.6E-32 
173 490:2.5E-63 
224 525:4.8E-33 
102 222:2.7E-33 
102 223:3.5E-30 
102 220:4.8E-55 
611 645:3.7E-76 
102 221:3.2E-54 
611 646:7.4E-32 
611 641:1.4E-61 
611 642:8.6E-32 
148 473:9.5E-82 
148 474:6.4E-81 
102 224:3.3E-30 
295 740:6.3E-31 
295 741:2.5E-66 
300 715:5.3E-32 
300 712:1.3E-57 
300 713:1.5E-28 
611 647:3.2E-34 
173 481:7.6E-33 
611 649:7.4E-32 
224 508:6.4E-33 
611 655:3.3E-79 
148 488:1.7E-25 
611 650:7.8E-32 
300 727:3.0E-70 
611 652:1.4E-33 
173 465:8.5E-17 
611 653:7.8E-32 
197 199:2.5E-55 
148 481:4.0E-33 
87 501:3.0E-53 
87 500:2.2E-118 
173 473:2.2E-81 
224 500:3.3E-30 
173 474:1.2E-80 
224 501:1.1E-26 
300 726:1.5E-29 
87 508:6.3E-115 
102 200:6.1E-34 
173 459:5.5E-38 
611 665:4.1E-76 
102 201:2.7E-33 
611 666:3.7E-76 
560 563:9.9E-69 
611 667:1.6E-75 
560 564:3.8E-77 
611 668:3.7E-76 
148 499:4.8E-38 
173 455:6.4E-37 
611 661:7.8E-32 
173 456:5.5E-38 
611 662:3.8E-33 
148 497:4.7E-116 
611 663:5.1E-63 
173 454:5.5E-38 
611 664:3.7E-76 
560 569:3.7E-25 
148 493:7.5E-34 
102 207:3.3E-30 
611 660:3.0E-77 
148 491:4.2E-36 
102 205:4.2E-33 
102 202:2.9E-30 
102 203:2.7E-33 
148 490:7.8E-64 
125 148:5.0E-127 
125 149:7.8E-129 
125 146:7.8E-129 
125 147:7.8E-129 
224 551:4.8E-30 
224 552:1.2E-31 
224 550:1.2E-31 
125 140:4.0E-126 
224 555:5.8E-31 
125 141:7.8E-129 
173 460:1.1E-50 
224 553:3.1E-28 
224 554:6.4E-33 
125 144:7.8E-129 
611 669:9.2E-34 
125 145:2.9E-128 
395 654:1.8E-75 
125 142:7.8E-129 
224 557:3.6E-49 
125 143:7.8E-129 
560 571:2.5E-27 
173 449:2.4E-120 
611 677:8.9E-33 
173 446:8.6E-79 
173 447:5.5E-38 
611 672:3.2E-34 
611 673:9.4E-33 
611 671:3.3E-48 
125 137:7.8E-129 
125 138:1.9E-127 
125 135:7.8E-129 
125 136:7.8E-129 
125 139:1.9E-127 
125 130:7.8E-129 
173 452:5.5E-38 
224 567:2.9E-62 
125 133:2.9E-128 
125 134:7.8E-129 
125 131:2.9E-128 
125 132:2.9E-128 
173 437:5.5E-38 
173 438:5.5E-38 
560 584:3.6E-24 
224 539:3.5E-32 
173 436:1.7E-36 
611 683:1.3E-77 
173 434:2.4E-120 
611 684:7.4E-32 
173 431:2.2E-28 
173 432:7.7E-31 
611 681:2.9E-33 
173 439:6.4E-37 
125 126:1.1E-128 
125 127:1.1E-128 
348 495:4.5E-66 
224 530:4.6E-31 
125 128:7.8E-129 
125 129:7.8E-129 
173 440:2.4E-120 
224 533:5.6E-38 
224 531:1.1E-29 
224 532:2.5E-32 
224 538:5.6E-38 
348 494:1.4E-98 
348 492:8.0E-30 
560 593:9.5E-24 
560 572:1.5E-22 
611 698:7.4E-32 
560 573:2.6E-23 
611 699:1.1E-32 
173 422:1.8E-104 
611 694:3.2E-34 
173 423:1.8E-104 
173 420:1.8E-104 
611 696:7.4E-32 
611 697:2.3E-54 
611 690:8.5E-34 
611 692:2.0E-66 
611 693:3.2E-64 
173 428:2.8E-56 
173 429:8.9E-18 
224 540:5.4E-38 
224 541:1.5E-30 
224 544:5.4E-38 
173 430:6.4E-37 
224 545:2.5E-31 
224 543:5.9E-30 
224 549:1.3E-48 
224 546:6.4E-33 
224 547:5.4E-38 
248 706:8.9E-90 
248 707:5.2E-57 
248 709:5.2E-57 
248 705:3.3E-69 
63 320:2.1E-19 
348 596:1.9E-49 
300 652:7.0E-70 
348 597:3.4E-28 
63 323:1.1E-16 
87 473:2.0E-83 
348 594:4.3E-69 
87 474:9.2E-83 
300 650:6.5E-59 
348 595:1.7E-49 
348 598:5.3E-28 
348 599:1.1E-26 
63 329:1.0E-43 
248 700:3.6E-34 
248 701:1.0E-56 
300 655:2.2E-33 
348 593:1.4E-27 
300 653:6.5E-59 
435 740:4.4E-89 
435 741:2.1E-32 
87 481:3.7E-35 
63 310:9.7E-15 
300 662:8.8E-70 
63 311:9.7E-15 
300 663:8.8E-28 
63 312:3.2E-14 
300 660:1.4E-31 
63 313:9.7E-55 
300 661:6.5E-59 
63 314:4.3E-15 
63 315:1.8E-16 
63 316:2.4E-16 
87 488:2.4E-27 
63 317:5.3E-15 
63 318:3.4E-16 
125 173:7.8E-129 
63 319:6.1E-17 
125 171:7.9E-128 
300 668:1.4E-31 
125 172:3.1E-49 
300 669:1.0E-83 
300 666:5.7E-33 
300 667:6.3E-31 
300 664:5.7E-33 
300 665:6.6E-33 
125 170:4.0E-126 
38 737:1.2E-68 
38 739:1.0E-83 
435 733:2.4E-36 
63 340:2.5E-47 
435 734:5.4E-83 
63 341:4.0E-47 
63 342:2.5E-47 
63 343:4.0E-47 
300 673:1.5E-58 
435 737:1.8E-69 
38 740:2.7E-90 
63 344:2.5E-47 
87 454:8.4E-41 
38 741:2.9E-27 
63 345:2.5E-47 
125 168:7.8E-129 
300 671:3.5E-30 
348 572:5.5E-26 
435 735:1.3E-36 
63 346:3.8E-46 
87 452:8.4E-41 
125 169:7.5E-127 
300 672:6.5E-72 
348 573:8.0E-30 
87 455:1.3E-39 
435 739:1.5E-87 
87 456:8.4E-41 
125 162:3.5E-52 
125 163:7.9E-128 
87 459:8.4E-41 
125 160:1.2E-52 
635 715:2.2E-36 
125 161:6.8E-50 
125 166:2.5E-31 
300 677:2.2E-57 
635 713:4.1E-75 
125 167:1.9E-127 
348 571:5.7E-28 
125 164:2.8E-49 
125 165:8.6E-34 
635 712:1.4E-25 
87 460:4.3E-52 
63 330:1.1E-16 
63 331:1.1E-16 
125 159:1.3E-44 
300 684:6.1E-59 
435 726:1.7E-33 
87 465:3.9E-17 
435 727:1.1E-69 
125 157:5.4E-74 
125 158:6.2E-36 
300 683:1.2E-33 
348 584:9.3E-30 
63 336:1.8E-13 
63 337:1.5E-16 
300 681:5.5E-73 
63 339:3.3E-17 
635 709:7.6E-26 
125 151:9.8E-126 
635 706:2.2E-23 
125 152:1.6E-127 
635 707:7.6E-26 
125 150:2.4E-128 
635 705:2.2E-23 
125 156:1.6E-49 
125 153:7.8E-129 
635 700:3.8E-52 
125 154:6.8E-50 
635 701:2.5E-25 
102 288:4.7E-33 
300 617:1.9E-32 
300 618:3.2E-68 
348 559:1.3E-28 
435 712:4.6E-62 
63 365:6.6E-20 
87 431:4.6E-29 
435 715:6.8E-33 
63 366:9.3E-17 
87 432:1.4E-33 
63 367:1.5E-16 
435 713:9.3E-32 
63 368:2.9E-47 
87 430:5.4E-41 
87 436:2.9E-39 
87 434:2.2E-118 
87 439:5.4E-41 
300 615:1.7E-57 
87 437:8.4E-41 
300 613:2.6E-36 
87 438:8.4E-41 
300 611:5.0E-36 
484 494:4.4E-53 
484 495:7.1E-61 
300 610:1.1E-31 
224 607:1.0E-63 
224 608:1.3E-30 
224 605:8.8E-52 
300 628:3.5E-57 
348 569:1.0E-34 
63 350:9.5E-15 
435 700:2.3E-38 
435 701:1.8E-61 
348 563:3.0E-102 
348 564:6.3E-79 
435 705:7.4E-73 
87 440:2.2E-118 
87 446:9.9E-82 
87 447:8.4E-41 
435 709:3.6E-61 
435 706:4.1E-89 
435 707:3.6E-61 
300 626:5.2E-27 
87 449:2.2E-118 
300 625:2.0E-29 
224 603:6.3E-64 
300 622:1.2E-67 
300 623:7.4E-28 
348 560:2.3E-70 
224 601:4.9E-39 
300 620:3.2E-68 
224 602:1.3E-31 
300 621:1.5E-28 
535 584:6.9E-30 
102 260:1.7E-57 
102 261:4.7E-33 
348 537:1.0E-28 
63 386:4.2E-16 
63 387:8.3E-18 
87 410:3.9E-39 
87 413:3.7E-35 
348 534:5.2E-66 
348 535:1.7E-49 
87 417:2.8E-27 
300 638:7.0E-71 
87 415:3.1E-105 
300 635:8.1E-29 
300 634:7.3E-30 
535 594:6.5E-50 
535 595:7.2E-121 
484 492:9.7E-33 
535 596:3.3E-120 
535 597:5.8E-27 
611 613:4.7E-124 
102 251:2.5E-56 
535 598:5.4E-27 
535 599:9.3E-29 
102 250:1.5E-56 
63 370:2.5E-47 
63 371:2.5E-47 
348 548:6.7E-67 
102 259:4.7E-33 
102 257:4.7E-33 
102 258:2.5E-56 
535 593:1.0E-27 
63 376:8.5E-19 
87 420:3.1E-105 
63 377:8.9E-19 
300 641:3.5E-27 
348 542:9.1E-78 
87 422:3.1E-105 
87 423:3.1E-105 
87 428:5.9E-58 
484 487:1.3E-35 
611 618:3.7E-33 
87 429:3.8E-18 
300 649:6.1E-59 
300 646:6.1E-59 
300 647:2.2E-83 
300 645:1.4E-31 
611 615:3.0E-32 
300 642:7.4E-59 
484 485:1.6E-46 
125 198:5.2E-34 
611 617:2.4E-64 
535 563:5.3E-54 
535 564:1.3E-45 
348 514:1.7E-49 
535 560:8.1E-40 
348 511:2.0E-71 
535 569:2.3E-30 
535 572:9.3E-34 
535 573:1.9E-29 
535 571:3.0E-30 
348 521:4.8E-29 
559 693:5.5E-26 
559 694:1.4E-43 
535 542:5.7E-44 
559 692:4.8E-26 
559 697:1.2E-27 
559 698:9.2E-54 
559 696:9.2E-54 
559 690:6.3E-41 
535 548:1.1E-45 
559 699:1.5E-40 
559 683:7.1E-27 
559 681:1.1E-43 
559 684:9.2E-54 
348 505:1.7E-32 
348 503:2.4E-78 
348 504:1.7E-49 
348 509:1.5E-64 
348 502:1.2E-98 
535 559:4.2E-25 
459 460:7.1E-39 
459 465:7.2E-18 
300 696:6.1E-59 
300 693:3.0E-28 
300 694:6.5E-72 
300 692:2.0E-34 
300 690:1.1E-69 
201 288:2.2E-49 
635 739:3.8E-31 
635 737:1.1E-26 
300 699:1.6E-67 
635 735:1.1E-52 
248 740:1.2E-89 
300 697:3.5E-28 
635 733:2.6E-54 
248 741:5.0E-28 
300 698:6.1E-59 
635 734:3.7E-26 
248 739:9.2E-83 
248 735:2.1E-33 
248 737:2.3E-69 
459 473:4.1E-45 
459 474:2.3E-44 
16 273:1.2E-63 
535 537:3.9E-34 
248 733:8.3E-35 
635 726:3.1E-69 
248 734:1.1E-85 
635 727:1.7E-24 
459 481:8.9E-55 
248 726:8.8E-28 
248 727:1.6E-68 
87 490:2.0E-64 
459 488:2.4E-32 
87 493:8.6E-37 
87 491:5.4E-38 
87 497:3.1E-127 
63 305:3.6E-15 
87 499:8.4E-41 
63 306:1.8E-16 
63 307:1.8E-16 
63 308:1.8E-16 
63 309:2.3E-14 
459 490:1.1E-37 
459 491:1.9E-88 
635 740:2.1E-23 
459 493:1.3E-84 
635 741:1.9E-66 
248 713:1.6E-25 
248 715:8.0E-33 
459 499:3.2E-116 
459 497:1.4E-40 
248 712:2.2E-57 
296 297:1.4E-45 
560 641:4.4E-77 
173 532:1.5E-117 
560 642:3.9E-25 
173 533:2.2E-81 
173 530:1.8E-74 
173 531:1.3E-116 
560 645:1.2E-55 
560 646:3.3E-25 
560 647:2.0E-28 
560 649:3.3E-25 
173 538:2.2E-81 
173 539:4.1E-118 
196 639:3.0E-126 
196 637:6.7E-43 
224 474:5.6E-38 
201 367:5.3E-34 
201 368:9.6E-33 
224 473:5.6E-38 
201 365:4.5E-86 
173 540:2.2E-81 
201 366:1.0E-33 
196 632:8.2E-43 
196 633:8.7E-43 
173 525:2.0E-118 
173 526:6.3E-74 
173 523:4.1E-118 
559 741:2.9E-26 
173 522:1.4E-117 
173 520:1.3E-117 
559 740:2.5E-52 
560 634:1.0E-69 
560 635:8.3E-97 
101 729:2.7E-104 
560 638:1.0E-26 
173 529:3.0E-73 
173 527:1.3E-116 
173 528:2.9E-72 
224 481:5.3E-55 
583 730:6.2E-27 
101 722:1.0E-35 
583 731:6.2E-27 
101 723:5.8E-52 
583 732:6.2E-27 
224 488:3.1E-29 
201 350:4.5E-31 
201 390:1.3E-30 
560 660:4.3E-53 
173 515:7.0E-34 
560 661:3.5E-25 
173 512:4.1E-118 
560 662:8.4E-22 
173 513:1.3E-117 
560 663:8.2E-80 
173 510:9.6E-31 
560 664:1.2E-55 
560 665:1.4E-55 
560 666:1.2E-55 
560 667:2.6E-56 
560 668:1.2E-55 
560 669:8.8E-29 
173 518:1.3E-116 
173 519:1.3E-117 
173 517:2.9E-72 
196 614:5.3E-43 
224 452:3.0E-49 
201 387:1.6E-33 
224 456:3.0E-49 
559 734:1.6E-56 
559 735:2.2E-26 
224 454:3.0E-49 
201 386:6.3E-32 
224 455:2.7E-49 
559 733:6.4E-30 
196 612:2.9E-45 
559 739:1.3E-58 
224 459:3.0E-49 
559 737:2.1E-47 
560 650:3.5E-25 
173 501:8.7E-52 
560 652:5.9E-24 
560 653:3.5E-25 
173 500:2.4E-120 
560 655:3.3E-54 
101 708:4.5E-27 
173 508:8.6E-118 
224 460:4.1E-27 
196 604:8.4E-5 
201 376:6.8E-33 
201 377:6.8E-33 
224 465:3.1E-16 
559 727:1.5E-41 
201 370:9.4E-33 
201 371:9.4E-33 
559 726:5.5E-28 
560 600:1.2E-79 
560 606:9.7E-78 
201 329:4.3E-34 
201 323:2.7E-33 
196 674:7.2E-32 
201 320:5.0E-94 
196 676:5.5E-42 
148 305:1.3E-73 
148 306:5.1E-106 
201 318:2.5E-34 
201 319:5.2E-34 
201 316:6.4E-50 
201 317:2.5E-28 
201 314:2.0E-28 
201 315:5.5E-34 
201 312:2.9E-28 
201 313:3.6E-33 
201 310:3.8E-28 
201 311:3.8E-28 
148 309:6.1E-72 
148 307:5.1E-106 
148 308:7.5E-108 
148 316:2.5E-30 
148 317:2.4E-74 
148 314:4.8E-74 
148 315:7.5E-108 
148 312:2.5E-71 
560 620:2.0E-20 
148 313:2.3E-29 
560 621:6.5E-79 
148 310:1.4E-74 
560 622:1.7E-22 
148 311:1.4E-74 
560 623:8.8E-80 
560 625:3.5E-78 
560 626:2.6E-87 
560 628:2.1E-23 
224 493:1.4E-46 
224 490:6.3E-32 
224 491:8.9E-50 
224 497:3.0E-31 
201 345:9.4E-33 
201 346:1.5E-31 
201 343:1.6E-31 
201 344:9.4E-33 
201 341:1.6E-31 
201 342:9.4E-33 
224 499:3.0E-49 
201 340:9.4E-33 
148 318:8.5E-124 
148 319:1.5E-124 
148 323:5.0E-127 
560 610:2.3E-50 
560 611:1.1E-53 
560 613:1.7E-52 
148 320:3.8E-34 
560 615:1.4E-28 
560 617:5.6E-47 
560 618:2.0E-20 
201 339:2.2E-47 
201 336:3.0E-36 
201 337:1.1E-32 
201 330:1.1E-32 
201 331:2.7E-33 
148 329:3.9E-28 
40 175:4.5E-40 
102 123:1.5E-114 
102 124:4.0E-126 
148 339:1.5E-35 
102 121:2.9E-128 
148 336:7.2E-53 
40 178:1.5E-41 
102 122:1.8E-115 
148 337:3.1E-78 
102 120:1.1E-33 
40 174:4.3E-42 
148 330:2.0E-126 
148 331:5.0E-127 
102 129:7.8E-129 
102 127:1.1E-128 
102 128:7.8E-129 
102 125:7.8E-129 
102 126:1.1E-128 
63 288:5.7E-16 
125 223:3.5E-30 
125 224:3.3E-30 
87 631:5.2E-30 
87 636:2.3E-30 
125 221:3.2E-54 
125 222:2.7E-33 
125 220:4.8E-55 
102 112:1.8E-115 
102 113:1.5E-114 
40 188:1.2E-42 
102 110:1.1E-114 
40 189:4.3E-42 
102 111:1.2E-114 
224 408:3.3E-32 
40 182:1.5E-41 
148 345:4.5E-26 
40 183:2.1E-42 
148 346:1.9E-24 
148 343:3.8E-26 
40 185:1.2E-42 
148 344:4.5E-26 
148 341:3.8E-26 
148 342:4.5E-26 
102 118:1.8E-115 
40 181:1.5E-41 
102 119:1.8E-115 
148 340:4.5E-26 
102 116:1.1E-112 
102 117:1.5E-114 
102 114:1.8E-115 
102 115:5.5E-33 
87 644:5.5E-36 
87 648:2.7E-62 
224 401:7.4E-32 
224 402:3.3E-33 
224 400:1.5E-30 
224 405:3.3E-33 
224 406:3.3E-33 
224 403:3.3E-33 
372 412:3.9E-34 
372 414:1.7E-34 
40 194:4.9E-23 
40 195:1.5E-41 
40 196:2.8E-40 
102 109:1.8E-115 
40 190:1.5E-41 
40 191:3.7E-41 
102 107:7.8E-129 
148 350:2.2E-54 
102 108:1.8E-115 
102 105:2.9E-128 
372 416:1.1E-22 
102 106:7.8E-129 
102 103:2.4E-128 
201 309:7.4E-29 
372 418:3.9E-91 
102 104:7.8E-129 
125 203:2.7E-33 
201 307:8.5E-33 
201 308:5.5E-34 
125 201:2.7E-33 
201 305:4.9E-28 
125 202:2.9E-30 
201 306:8.5E-33 
125 207:3.3E-30 
125 205:4.2E-33 
125 200:6.1E-34 
173 589:1.0E-35 
372 404:8.1E-69 
148 367:8.1E-124 
173 587:1.4E-33 
148 368:4.9E-26 
173 588:1.4E-33 
148 365:2.2E-32 
173 585:3.5E-35 
300 606:2.5E-28 
148 366:4.6E-125 
173 586:1.8E-115 
196 686:4.7E-26 
173 592:1.2E-73 
173 590:2.2E-81 
300 600:1.3E-27 
173 591:1.1E-26 
560 683:1.0E-54 
173 578:2.9E-74 
560 684:3.3E-25 
173 579:2.9E-74 
173 576:1.4E-73 
173 577:2.9E-74 
148 376:8.4E-59 
148 377:9.0E-59 
325 335:1.9E-48 
148 370:4.5E-26 
325 333:9.1E-48 
148 371:4.5E-26 
325 334:6.9E-36 
325 332:1.7E-44 
224 430:1.2E-51 
224 431:8.4E-28 
272 739:3.8E-30 
272 737:3.7E-27 
125 261:4.7E-33 
173 583:1.1E-73 
224 434:3.3E-30 
272 734:7.0E-28 
559 712:4.9E-53 
272 735:7.4E-63 
348 391:5.3E-65 
559 713:3.6E-26 
173 581:2.9E-74 
224 432:1.1E-63 
125 260:1.7E-57 
173 582:1.2E-73 
272 733:3.1E-60 
224 438:3.0E-49 
173 580:2.9E-74 
224 439:1.2E-51 
560 690:2.5E-23 
224 436:3.3E-50 
224 437:3.0E-49 
559 715:4.2E-25 
560 692:2.0E-53 
560 671:3.2E-40 
560 672:6.6E-23 
173 567:6.3E-29 
560 673:1.5E-25 
148 387:1.7E-104 
560 677:5.0E-25 
325 348:5.6E-48 
148 386:2.9E-58 
325 349:5.9E-48 
125 258:2.5E-56 
559 709:1.1E-53 
125 259:4.7E-33 
559 707:1.1E-53 
125 257:4.7E-33 
272 727:1.8E-29 
87 601:3.3E-82 
224 440:3.3E-30 
272 726:1.3E-76 
125 250:1.5E-56 
559 701:9.3E-54 
87 605:3.2E-36 
125 251:2.5E-56 
224 446:1.3E-37 
87 602:5.8E-71 
173 570:3.9E-60 
87 603:1.4E-33 
559 700:7.1E-27 
87 608:1.7E-69 
224 449:3.3E-30 
559 705:1.5E-40 
559 706:2.3E-52 
224 447:3.0E-49 
87 607:2.5E-33 
560 681:2.6E-25 
173 557:1.9E-32 
173 554:8.6E-118 
173 555:4.5E-74 
173 552:6.3E-74 
148 399:4.5E-104 
173 553:2.0E-26 
148 397:1.2E-53 
148 390:3.0E-56 
101 731:4.2E-27 
125 247:7.0E-34 
101 732:4.2E-27 
125 245:3.3E-30 
348 374:2.1E-27 
125 246:2.5E-54 
348 375:4.1E-28 
125 240:3.3E-30 
224 413:5.3E-55 
224 410:6.4E-40 
348 372:1.0E-28 
125 244:2.5E-30 
224 417:3.1E-28 
348 373:3.8E-68 
125 241:3.3E-30 
101 730:4.2E-27 
125 242:2.5E-30 
224 415:3.3E-33 
173 547:2.2E-81 
560 693:1.4E-78 
560 694:6.6E-23 
173 545:1.8E-115 
224 429:4.0E-16 
173 546:8.6E-118 
560 696:3.3E-25 
173 543:1.1E-26 
560 697:6.5E-88 
173 544:2.2E-81 
560 698:3.3E-25 
173 541:7.6E-28 
560 699:2.0E-20 
325 326:1.7E-33 
325 327:2.2E-47 
173 549:5.7E-33 
125 236:3.3E-30 
125 237:2.5E-30 
348 388:1.9E-29 
125 234:5.3E-26 
125 235:2.5E-30 
224 420:3.3E-33 
125 238:1.1E-26 
325 328:4.7E-30 
125 239:3.5E-30 
173 550:1.9E-117 
224 423:3.3E-33 
173 551:2.9E-72 
348 380:7.6E-30 
224 422:3.3E-33 
125 232:2.1E-33 
272 741:2.1E-79 
125 233:2.5E-30 
224 428:7.3E-31 
348 381:3.1E-77 
125 231:3.3E-30 
272 740:1.5E-21 
39 206:1.8E-32 
87 592:1.2E-70 
87 590:2.0E-83 
87 591:1.6E-27 
63 200:7.5E-18 
348 475:7.2E-28 
63 201:1.1E-17 
348 476:3.9E-67 
63 202:2.3E-51 
63 203:1.1E-17 
63 205:3.4E-17 
348 477:4.3E-43 
63 207:2.7E-16 
348 478:1.0E-30 
300 537:1.6E-93 
300 534:2.2E-33 
348 471:1.4E-67 
484 571:4.7E-37 
300 535:5.3E-32 
348 472:1.4E-66 
484 572:7.5E-36 
484 573:9.7E-33 
348 470:1.1E-54 
102 198:5.2E-34 
39 216:2.2E-56 
39 214:2.1E-32 
39 213:2.1E-32 
39 210:1.8E-32 
39 211:1.5E-35 
300 542:9.8E-27 
348 487:7.6E-27 
348 484:2.1E-53 
348 485:4.6E-79 
39 209:2.1E-32 
300 548:5.7E-34 
348 482:9.0E-29 
348 480:1.2E-67 
484 584:1.5E-40 
372 375:1.4E-56 
412 741:4.2E-67 
412 740:9.2E-30 
87 570:1.2E-62 
63 220:6.9E-13 
63 221:3.8E-13 
63 222:1.1E-17 
348 453:1.5E-31 
63 223:2.7E-16 
63 224:2.7E-16 
87 578:3.9E-71 
87 579:3.9E-71 
348 458:4.8E-67 
87 576:9.4E-70 
484 559:2.0E-27 
87 577:3.9E-71 
300 559:4.4E-57 
125 288:4.7E-33 
372 380:2.2E-68 
372 381:2.4E-22 
102 172:3.1E-49 
102 173:7.8E-129 
87 581:3.9E-71 
87 582:1.2E-70 
87 580:3.9E-71 
87 585:6.7E-38 
300 563:6.6E-34 
348 464:1.9E-68 
87 586:5.1E-128 
300 564:7.3E-28 
87 583:1.2E-70 
87 589:1.6E-38 
300 560:3.7E-26 
348 469:2.1E-29 
484 569:2.3E-34 
87 587:3.2E-36 
348 466:1.3E-104 
87 588:3.2E-36 
348 467:1.0E-30 
484 564:1.0E-46 
300 569:2.1E-73 
372 373:8.1E-35 
372 374:4.3E-124 
484 560:2.8E-43 
484 563:1.2E-51 
102 167:1.9E-127 
102 168:7.8E-129 
102 165:8.6E-34 
102 166:2.5E-31 
102 163:7.9E-128 
102 164:2.8E-49 
102 161:6.8E-50 
102 162:3.5E-52 
39 249:1.8E-32 
15 736:4.5E-64 
39 248:1.8E-56 
63 240:2.7E-16 
63 241:2.7E-16 
39 243:1.7E-32 
63 242:2.9E-16 
102 169:7.5E-127 
63 244:2.9E-16 
87 552:1.8E-70 
63 245:2.7E-16 
87 553:2.8E-27 
63 246:2.5E-13 
87 550:4.2E-115 
63 247:4.5E-17 
87 551:8.8E-69 
348 435:4.6E-35 
87 557:5.3E-35 
87 554:6.3E-115 
87 555:6.5E-71 
102 170:4.0E-126 
102 171:7.9E-128 
39 252:1.8E-32 
102 156:1.6E-49 
39 253:1.4E-56 
102 157:5.4E-74 
102 154:6.8E-50 
102 152:1.6E-127 
300 509:6.7E-28 
102 153:7.8E-129 
102 150:2.4E-128 
102 151:9.8E-126 
348 448:1.5E-73 
39 256:8.5E-56 
39 254:1.8E-32 
63 231:2.7E-16 
102 158:6.2E-36 
39 255:1.8E-56 
63 232:1.1E-17 
102 159:1.3E-44 
63 233:2.7E-16 
348 442:6.5E-29 
63 234:4.9E-47 
63 235:2.9E-16 
63 236:2.7E-16 
63 237:2.9E-16 
87 567:1.8E-31 
63 238:2.2E-48 
15 717:1.4E-62 
63 239:3.3E-51 
300 505:1.2E-74 
102 160:1.2E-52 
300 503:3.1E-28 
300 504:5.3E-32 
300 502:2.1E-29 
102 145:2.9E-128 
102 146:7.8E-129 
102 143:7.8E-129 
102 144:7.8E-129 
102 141:7.8E-129 
102 142:7.8E-129 
102 140:4.0E-126 
348 418:1.8E-35 
63 260:5.3E-15 
63 261:5.7E-16 
348 416:6.3E-79 
102 149:7.8E-129 
102 147:7.8E-129 
102 148:5.0E-127 
87 530:5.5E-71 
87 531:9.9E-117 
348 414:5.4E-66 
87 532:1.2E-114 
39 219:1.8E-56 
87 533:2.0E-83 
348 412:4.9E-67 
87 538:2.0E-83 
484 597:7.5E-34 
87 539:3.5E-115 
484 598:7.2E-35 
300 514:5.3E-32 
484 599:9.9E-33 
484 593:3.5E-37 
484 594:1.8E-56 
484 595:4.6E-46 
300 511:2.3E-35 
484 596:4.7E-46 
102 134:7.8E-129 
102 135:7.8E-129 
102 132:2.9E-128 
102 133:2.9E-128 
102 130:7.8E-129 
102 131:2.9E-128 
63 250:3.9E-15 
63 251:6.0E-15 
102 138:1.9E-127 
102 139:1.9E-127 
102 136:7.8E-129 
102 137:7.8E-129 
87 541:4.2E-29 
348 421:6.0E-35 
63 257:5.7E-16 
63 258:6.0E-15 
87 540:1.4E-83 
63 259:5.7E-16 
87 545:5.1E-128 
87 546:6.3E-115 
87 543:1.6E-27 
87 544:1.4E-83 
87 549:5.5E-36 
87 547:1.4E-83 
300 521:1.4E-58 
39 286:5.4E-57 
39 281:1.8E-56 
39 282:2.1E-32 
39 280:2.1E-32 
39 289:4.1E-57 
39 287:7.6E-59 
39 294:6.6E-57 
39 295:2.2E-32 
39 292:1.4E-56 
39 293:7.7E-57 
39 290:3.5E-57 
39 291:4.4E-57 
348 404:2.4E-29 
39 298:1.8E-56 
39 299:2.6E-58 
484 509:1.0E-38 
484 502:8.2E-52 
484 503:4.2E-46 
484 504:4.6E-46 
484 505:9.7E-36 
39 262:2.2E-56 
39 269:5.0E-57 
39 267:1.4E-55 
39 268:1.8E-32 
39 265:1.8E-32 
39 266:7.7E-56 
39 274:1.3E-33 
39 272:3.9E-29 
39 270:2.4E-59 
39 271:2.2E-56 
583 708:4.8E-24 
300 572:2.3E-85 
300 573:1.2E-69 
196 719:8.1E-5 
484 535:4.6E-46 
300 571:9.4E-83 
484 537:9.1E-41 
196 718:3.8E-6 
484 534:4.4E-55 
412 727:9.5E-31 
412 726:5.5E-62 
412 734:2.1E-35 
412 735:8.8E-79 
412 733:4.4E-78 
372 388:2.1E-68 
300 584:1.1E-71 
484 548:1.7E-59 
484 542:1.3E-44 
201 399:4.3E-32 
201 397:7.0E-29 
412 739:1.6E-34 
372 391:2.4E-23 
412 737:5.0E-29 
412 701:3.9E-31 
412 700:4.9E-79 
300 596:5.5E-32 
300 597:1.5E-56 
300 594:6.4E-35 
300 595:5.3E-32 
300 593:2.1E-59 
484 514:4.6E-46 
412 709:1.0E-31 
412 707:1.0E-31 
484 511:2.7E-60 
583 729:6.8E-73 
412 705:3.6E-33 
583 722:2.7E-40 
412 706:9.7E-30 
583 723:5.5E-48 
300 598:9.5E-59 
300 599:1.2E-57 
412 712:1.2E-30 
412 713:1.6E-57 
484 521:4.1E-37 
412 715:1.4E-45 
173 657:1.8E-74 
173 658:1.3E-112 
173 656:2.0E-100 
173 651:1.1E-122 
197 338:4.7E-54 
173 644:6.5E-33 
247 691:1.4E-32 
173 648:2.3E-60 
247 682:8.7E-33 
272 286:1.6E-24 
173 636:6.9E-30 
272 287:1.1E-27 
173 631:3.1E-27 
272 282:5.8E-57 
272 280:5.8E-57 
272 281:1.4E-24 
247 688:6.6E-85 
295 593:6.3E-33 
247 687:7.3E-33 
295 594:1.0E-78 
197 347:1.9E-107 
247 685:3.6E-35 
295 584:1.2E-31 
247 670:9.5E-37 
272 274:2.2E-58 
197 352:6.5E-111 
247 679:8.7E-81 
197 353:5.5E-105 
197 354:1.3E-105 
197 355:1.3E-105 
202 288:2.4E-30 
197 357:1.8E-111 
197 358:1.8E-111 
295 597:1.8E-30 
295 598:2.8E-30 
295 595:4.0E-45 
295 596:4.0E-45 
197 360:7.4E-105 
197 361:1.8E-111 
295 599:3.9E-31 
197 362:1.8E-111 
124 500:1.8E-120 
202 257:2.4E-30 
124 501:1.6E-51 
202 258:1.5E-28 
202 259:2.4E-30 
202 250:1.1E-28 
202 251:1.5E-28 
124 508:6.4E-118 
173 602:5.5E-74 
173 603:5.1E-31 
173 601:5.3E-80 
247 657:4.1E-30 
247 658:6.0E-34 
558 639:6.2E-44 
173 608:5.4E-73 
247 656:1.6E-34 
173 607:8.9E-31 
202 260:2.9E-29 
202 261:2.4E-30 
247 651:6.0E-34 
173 605:1.4E-33 
558 637:1.2E-97 
558 632:1.1E-46 
558 633:1.2E-126 
202 238:5.6E-80 
202 239:1.7E-112 
202 234:3.8E-79 
435 494:4.6E-35 
202 235:5.9E-30 
435 495:3.5E-41 
202 236:5.7E-30 
435 492:2.0E-69 
202 237:5.9E-30 
202 231:5.7E-30 
202 232:3.7E-35 
247 644:9.4E-78 
202 233:6.5E-30 
197 302:3.6E-5 
197 303:2.9E-5 
247 648:4.0E-30 
148 207:3.1E-30 
435 480:7.8E-37 
148 205:4.1E-33 
148 202:9.3E-30 
202 245:5.7E-30 
148 203:2.1E-33 
202 246:7.6E-28 
435 484:1.4E-42 
148 200:4.7E-34 
202 247:6.7E-36 
148 201:2.1E-33 
435 482:2.2E-95 
202 241:5.7E-30 
435 487:1.6E-58 
202 242:5.9E-30 
247 636:4.3E-37 
435 485:4.0E-32 
202 244:5.9E-30 
247 631:5.6E-43 
558 612:1.8E-93 
558 614:1.1E-96 
202 240:5.7E-30 
124 547:1.6E-80 
124 549:3.3E-34 
124 543:4.5E-27 
124 544:1.6E-80 
124 545:1.3E-115 
124 546:6.4E-118 
325 414:4.3E-41 
63 160:7.3E-15 
124 540:1.6E-80 
63 161:1.6E-13 
124 541:4.5E-28 
225 565:7.6E-46 
325 412:7.7E-46 
63 162:8.0E-15 
63 163:4.3E-16 
63 164:1.5E-13 
63 165:5.0E-17 
63 166:9.0E-18 
63 167:1.1E-16 
63 168:1.1E-16 
295 521:3.0E-32 
63 169:7.4E-16 
325 418:2.1E-35 
325 416:4.6E-44 
124 538:1.6E-80 
124 539:2.6E-118 
124 532:1.0E-117 
148 224:3.1E-30 
202 223:5.5E-30 
124 533:1.6E-80 
202 224:5.7E-30 
148 222:2.1E-33 
148 223:3.5E-30 
148 220:2.1E-55 
148 221:1.3E-54 
202 220:1.8E-27 
63 150:7.7E-17 
124 530:4.8E-74 
202 221:1.4E-27 
63 151:5.1E-16 
124 531:7.9E-117 
202 222:2.4E-35 
63 152:1.3E-15 
325 421:8.8E-35 
63 153:1.1E-16 
63 154:1.6E-13 
225 558:7.6E-97 
63 156:3.7E-13 
101 203:4.1E-33 
63 157:2.7E-15 
63 158:2.3E-17 
101 205:6.6E-33 
63 159:2.0E-12 
101 207:5.4E-30 
295 535:4.0E-45 
295 534:3.8E-77 
295 537:1.2E-35 
101 200:9.1E-34 
101 201:4.1E-33 
101 202:2.3E-30 
124 525:1.7E-118 
148 239:1.2E-29 
124 526:1.5E-73 
124 527:7.9E-117 
148 237:2.4E-30 
124 528:7.6E-72 
148 238:2.2E-26 
148 235:2.4E-30 
124 522:1.1E-117 
148 236:3.1E-30 
124 523:2.6E-118 
148 233:2.3E-30 
148 234:1.2E-25 
148 231:3.1E-30 
148 232:2.1E-33 
124 520:9.9E-118 
87 732:4.5E-30 
295 502:8.8E-64 
295 503:1.3E-57 
87 730:4.5E-30 
87 731:4.5E-30 
295 504:4.0E-45 
295 505:6.3E-40 
124 529:7.8E-73 
295 509:6.2E-47 
202 205:3.9E-36 
396 654:2.2E-75 
124 515:1.4E-34 
202 207:5.7E-30 
124 517:7.6E-72 
124 510:2.9E-31 
148 246:1.0E-54 
148 247:5.8E-34 
124 512:2.6E-118 
148 244:2.4E-30 
202 203:2.4E-35 
124 513:9.9E-118 
148 245:3.1E-30 
63 170:6.1E-17 
148 242:2.4E-30 
63 171:4.3E-16 
325 404:2.7E-31 
63 172:1.5E-13 
148 240:3.1E-30 
63 173:1.1E-16 
148 241:3.1E-30 
295 514:4.0E-45 
295 511:6.1E-75 
124 518:7.9E-117 
124 519:9.9E-118 
148 259:6.1E-33 
124 587:7.8E-35 
148 257:6.1E-33 
124 588:7.8E-35 
148 258:1.2E-56 
124 589:1.5E-36 
124 583:2.2E-73 
197 363:1.8E-111 
325 458:5.8E-42 
197 364:1.3E-105 
124 585:5.0E-36 
148 251:1.2E-56 
124 586:1.3E-115 
295 571:2.1E-32 
124 580:6.0E-74 
148 250:6.9E-57 
295 572:2.5E-29 
124 581:6.0E-74 
124 582:2.3E-73 
325 453:2.1E-29 
295 564:4.8E-58 
295 563:8.5E-68 
38 600:1.2E-24 
295 569:2.3E-40 
173 688:7.1E-30 
124 576:2.7E-73 
124 577:6.0E-74 
173 687:3.2E-121 
124 578:6.0E-74 
124 579:6.0E-74 
173 685:3.8E-102 
325 469:6.0E-26 
38 606:8.5E-25 
325 467:1.7E-33 
148 260:8.6E-58 
197 378:1.7E-110 
148 261:6.1E-33 
197 379:1.3E-105 
325 466:5.0E-49 
63 198:4.6E-17 
124 570:3.0E-59 
325 464:1.6E-46 
295 573:2.9E-32 
38 610:8.5E-34 
38 611:2.9E-35 
87 722:3.9E-39 
38 613:1.0E-35 
197 383:1.8E-111 
197 384:1.8E-111 
87 723:1.8E-53 
173 691:2.3E-82 
87 729:3.1E-105 
173 679:3.4E-29 
124 567:1.3E-29 
197 385:1.8E-111 
325 435:2.8E-33 
396 689:4.1E-76 
295 542:2.4E-56 
173 682:1.6E-112 
295 548:2.8E-105 
124 554:6.4E-118 
124 555:1.2E-73 
148 288:6.1E-33 
124 557:2.4E-33 
124 550:1.4E-117 
124 551:7.6E-72 
225 575:7.6E-46 
325 448:9.5E-44 
124 552:1.5E-73 
124 553:7.8E-27 
295 560:2.2E-50 
325 442:1.0E-27 
295 559:1.5E-27 
173 670:3.4E-30 
87 708:5.2E-30 
325 373:1.2E-45 
325 374:1.5E-34 
325 372:2.0E-35 
435 514:6.8E-33 
325 375:3.0E-29 
435 511:4.2E-38 
38 521:2.1E-56 
484 696:2.6E-34 
300 418:8.1E-94 
484 697:1.3E-38 
484 698:2.6E-34 
300 416:7.3E-28 
484 699:5.9E-34 
484 692:3.1E-63 
300 414:2.2E-33 
484 693:4.2E-45 
484 694:3.0E-33 
300 412:5.1E-31 
325 380:2.6E-31 
325 381:5.2E-43 
325 388:2.3E-31 
435 502:2.5E-33 
435 503:1.3E-31 
300 421:7.9E-94 
435 504:6.8E-33 
435 505:6.9E-70 
38 534:1.6E-33 
38 535:4.0E-33 
38 537:2.6E-122 
435 509:2.7E-28 
101 288:8.2E-33 
325 351:2.7E-31 
101 260:2.4E-57 
87 691:7.8E-85 
325 356:2.5E-44 
63 100:7.7E-17 
63 101:7.7E-17 
101 258:3.6E-56 
63 102:1.1E-16 
101 259:8.2E-33 
63 103:7.7E-17 
63 104:1.1E-16 
63 105:1.1E-16 
38 502:7.1E-26 
63 106:1.1E-16 
38 503:2.7E-25 
63 107:1.1E-16 
38 504:4.0E-33 
63 108:4.9E-17 
63 109:4.9E-17 
101 250:2.4E-56 
101 251:3.6E-56 
484 677:5.6E-36 
300 435:2.5E-99 
484 671:1.6E-45 
484 672:3.0E-33 
101 257:8.2E-33 
484 673:4.8E-37 
484 690:6.8E-33 
38 505:1.1E-72 
325 369:5.8E-32 
38 509:3.1E-23 
124 590:1.6E-80 
124 591:4.5E-27 
124 592:2.3E-73 
300 442:2.3E-70 
38 511:9.6E-35 
38 514:4.0E-33 
101 261:8.2E-33 
300 448:2.6E-29 
484 681:1.4E-39 
484 683:1.1E-57 
484 684:2.6E-34 
63 120:5.5E-18 
87 670:7.4E-31 
63 121:1.1E-16 
63 122:4.9E-17 
38 563:1.4E-29 
63 123:5.6E-17 
101 236:5.4E-30 
38 564:6.7E-25 
63 124:6.1E-17 
101 237:3.8E-30 
63 125:1.1E-16 
101 238:9.0E-27 
63 126:7.7E-17 
101 239:2.5E-30 
63 127:7.7E-17 
63 128:1.1E-16 
38 569:2.7E-71 
63 129:1.1E-16 
295 600:1.2E-56 
295 606:3.0E-57 
87 679:2.4E-31 
101 231:5.4E-30 
101 232:3.3E-33 
38 560:1.7E-24 
101 233:3.7E-30 
101 234:4.5E-26 
101 235:3.8E-30 
225 632:2.7E-44 
225 633:7.6E-97 
63 110:3.0E-17 
63 111:9.1E-18 
63 112:4.9E-17 
101 247:1.1E-33 
225 637:2.8E-117 
63 113:5.6E-17 
87 685:2.1E-103 
63 114:4.9E-17 
87 682:8.2E-110 
225 639:2.0E-44 
63 115:2.3E-19 
63 116:7.7E-17 
87 688:1.5E-33 
63 117:5.6E-17 
295 613:5.3E-75 
63 118:4.9E-17 
295 610:1.2E-113 
63 119:4.9E-17 
87 687:5.8E-119 
295 611:1.7E-75 
101 240:5.4E-30 
295 617:2.4E-67 
101 241:5.4E-30 
101 242:3.8E-30 
295 615:2.6E-36 
38 571:2.4E-81 
101 244:3.8E-30 
38 572:1.8E-84 
101 245:5.4E-30 
295 618:2.2E-35 
38 573:4.9E-68 
101 246:3.8E-54 
325 391:1.5E-37 
63 140:6.1E-17 
63 141:1.1E-16 
63 142:1.1E-16 
63 143:1.1E-16 
63 144:1.1E-16 
63 145:1.1E-16 
87 651:1.8E-121 
38 542:3.7E-25 
63 146:1.1E-16 
63 147:1.1E-16 
63 148:3.0E-16 
63 149:1.1E-16 
87 656:2.4E-106 
38 548:3.7E-36 
87 657:5.5E-71 
87 658:3.9E-111 
63 130:1.1E-16 
63 131:1.1E-16 
225 612:7.9E-98 
63 132:1.1E-16 
63 133:1.1E-16 
225 614:1.5E-112 
63 134:1.1E-16 
63 135:1.1E-16 
63 136:1.1E-16 
63 137:1.1E-16 
63 138:1.1E-16 
63 139:1.1E-16 
38 559:3.8E-58 
300 404:3.0E-70 
101 220:7.5E-55 
101 221:5.4E-54 
101 222:4.1E-33 
101 223:5.4E-30 
101 224:5.4E-30 
435 593:3.6E-61 
435 594:1.9E-37 
435 597:4.0E-58 
435 598:5.3E-58 
435 595:6.8E-33 
435 596:1.0E-32 
435 599:5.8E-61 
484 617:2.6E-54 
300 495:1.5E-32 
484 618:5.0E-34 
300 494:1.6E-31 
484 613:2.7E-61 
300 492:1.2E-69 
484 615:7.9E-33 
484 610:2.4E-59 
484 611:5.9E-60 
247 732:1.3E-48 
435 584:1.8E-72 
247 730:1.3E-48 
247 731:1.3E-48 
558 674:2.5E-46 
484 628:6.1E-33 
558 676:6.4E-99 
484 623:3.5E-46 
484 625:3.8E-47 
484 626:9.4E-39 
484 620:5.0E-34 
484 621:4.5E-45 
484 622:1.5E-33 
435 571:1.5E-88 
435 572:5.3E-84 
15 273:1.2E-63 
247 723:7.4E-30 
348 737:2.2E-31 
348 734:1.6E-31 
435 573:2.0E-69 
247 722:3.5E-49 
348 735:1.5E-70 
348 739:2.8E-33 
247 729:2.1E-35 
348 733:4.8E-66 
38 584:5.8E-69 
435 560:1.8E-30 
435 564:1.2E-31 
435 563:2.4E-33 
435 569:1.4E-72 
62 708:2.0E-28 
38 596:4.0E-33 
38 597:1.0E-55 
348 740:2.0E-25 
484 606:4.3E-46 
38 598:2.3E-54 
38 599:6.2E-56 
348 741:2.4E-101 
484 600:4.1E-46 
38 593:5.8E-58 
38 594:3.5E-34 
38 595:4.0E-33 
348 715:1.7E-49 
348 712:7.0E-29 
348 713:2.9E-77 
300 453:1.1E-68 
435 559:9.6E-60 
247 708:5.6E-43 
484 652:2.9E-33 
484 653:4.7E-34 
484 655:3.7E-55 
536 562:6.9E-91 
300 458:1.8E-33 
272 299:2.3E-25 
484 650:4.7E-34 
272 298:1.4E-24 
272 295:4.4E-57 
272 293:4.0E-25 
272 294:3.3E-23 
62 722:4.9E-32 
272 291:6.7E-28 
62 723:2.7E-24 
272 292:1.3E-24 
435 542:2.1E-30 
62 729:2.7E-29 
272 290:2.9E-27 
348 726:4.4E-94 
348 727:2.4E-29 
300 464:8.6E-32 
435 548:1.6E-40 
484 667:4.4E-59 
484 668:9.1E-60 
484 669:6.2E-39 
484 663:7.2E-46 
484 664:9.1E-60 
484 665:2.0E-60 
484 666:9.1E-60 
300 469:3.5E-68 
484 660:2.3E-56 
300 466:1.9E-30 
484 661:4.7E-34 
272 289:1.7E-28 
300 467:6.5E-72 
484 662:1.9E-32 
62 731:4.7E-27 
62 732:4.7E-27 
62 730:4.7E-27 
435 535:6.8E-33 
435 534:4.8E-36 
300 475:5.0E-93 
484 638:2.1E-39 
300 476:2.9E-31 
558 686:4.0E-37 
435 537:7.2E-96 
300 471:1.2E-31 
484 634:1.9E-53 
300 472:2.9E-34 
484 635:1.1E-40 
300 470:6.2E-35 
300 477:4.2E-37 
300 478:6.5E-72 
348 709:1.4E-27 
435 521:5.6E-62 
348 701:3.4E-28 
348 707:1.4E-27 
348 705:2.4E-29 
348 706:2.1E-25 
484 649:2.6E-34 
300 487:6.2E-58 
300 484:1.7E-41 
300 485:1.8E-29 
300 482:6.7E-93 
484 645:9.1E-60 
348 700:4.0E-67 
484 646:2.6E-34 
300 480:1.4E-31 
484 647:1.7E-39 
484 641:1.5E-45 
484 642:5.2E-34 
536 556:4.2E-91 
197 208:2.1E-55 
582 708:4.0E-24 
197 204:2.1E-55 
197 217:2.1E-55 
197 218:2.1E-55 
197 212:3.1E-55 
147 708:3.1E-27 
582 722:2.7E-40 
202 399:3.2E-33 
582 729:5.5E-73 
202 397:1.5E-25 
582 723:1.4E-47 
147 722:6.2E-36 
147 723:3.0E-52 
147 729:1.8E-104 
173 732:2.8E-27 
173 730:2.8E-27 
202 377:1.4E-30 
173 731:2.8E-27 
147 730:2.8E-27 
147 731:2.8E-27 
147 732:2.8E-27 
202 376:2.4E-30 
202 370:1.5E-77 
202 371:1.5E-77 
173 723:3.0E-52 
582 732:1.7E-26 
582 730:1.7E-26 
173 722:6.2E-36 
582 731:1.7E-26 
325 502:6.1E-47 
325 503:2.9E-44 
173 729:1.8E-104 
202 386:2.2E-29 
202 387:2.6E-34 
484 709:3.5E-37 
484 705:5.9E-34 
484 706:7.2E-38 
202 390:2.7E-28 
325 509:1.5E-37 
484 707:3.5E-37 
484 700:1.1E-57 
484 701:3.5E-34 
325 504:1.2E-80 
325 505:9.3E-33 
124 602:1.1E-73 
124 603:1.5E-31 
124 605:7.8E-35 
124 601:3.4E-79 
558 728:4.4E-46 
202 350:8.0E-24 
124 607:2.5E-31 
124 608:1.5E-72 
202 366:2.2E-30 
202 367:1.8E-30 
202 368:1.8E-77 
558 738:5.7E-99 
173 708:3.1E-27 
202 365:3.3E-37 
202 337:2.5E-27 
202 339:1.1E-33 
411 680:9.9E-93 
202 336:3.0E-32 
225 441:9.7E-97 
174 184:9.3E-5 
325 535:1.2E-80 
174 185:2.6E-123 
202 330:1.0E-29 
174 186:2.6E-6 
202 331:2.9E-30 
174 187:9.3E-5 
325 534:4.0E-41 
174 181:2.9E-127 
174 182:2.9E-127 
174 183:2.1E-126 
295 641:3.2E-56 
295 642:2.4E-32 
174 177:2.5E-6 
271 733:1.2E-35 
295 645:2.0E-87 
373 435:3.7E-37 
174 178:2.9E-127 
271 734:1.5E-85 
295 646:1.1E-32 
271 735:4.7E-34 
325 537:2.0E-35 
271 737:6.6E-70 
295 649:1.1E-32 
271 739:6.9E-83 
295 647:2.1E-32 
124 657:4.8E-74 
124 658:9.1E-112 
88 200:1.4E-91 
88 201:1.6E-91 
202 344:1.5E-77 
88 202:6.5E-36 
202 345:1.5E-77 
88 203:1.6E-91 
202 346:3.7E-76 
124 656:1.3E-99 
411 695:2.3E-87 
88 205:2.1E-91 
202 340:1.5E-77 
202 341:1.1E-77 
88 207:6.6E-50 
124 651:7.7E-123 
174 175:9.5E-120 
202 342:1.5E-77 
202 343:1.1E-77 
325 542:6.5E-44 
295 660:2.6E-76 
295 652:1.1E-32 
295 653:2.2E-32 
373 421:4.4E-36 
295 650:2.2E-32 
325 548:2.2E-45 
295 655:3.7E-77 
271 726:1.5E-28 
271 727:1.6E-68 
202 315:1.1E-30 
202 316:3.9E-30 
100 732:4.2E-27 
124 648:1.3E-59 
202 317:2.5E-25 
202 318:6.3E-31 
202 311:1.7E-25 
202 312:9.5E-25 
124 644:4.2E-33 
202 313:3.8E-84 
202 314:7.5E-26 
325 514:1.2E-80 
325 511:1.1E-49 
202 310:1.7E-25 
100 730:4.2E-27 
100 731:4.2E-27 
373 453:7.5E-30 
295 620:2.2E-35 
295 623:3.4E-57 
373 458:4.3E-79 
295 621:1.5E-56 
295 622:1.4E-30 
295 628:4.0E-29 
295 625:2.0E-58 
295 626:4.2E-48 
202 319:1.6E-30 
124 636:3.6E-30 
202 329:1.2E-75 
124 631:9.1E-28 
202 323:2.9E-30 
202 320:1.9E-36 
411 678:2.0E-89 
325 521:9.7E-28 
271 740:5.2E-91 
373 442:1.5E-32 
271 741:2.0E-28 
295 634:3.0E-64 
295 635:3.2E-49 
295 638:1.3E-30 
373 448:4.5E-78 
325 571:4.0E-30 
325 572:3.2E-34 
38 715:4.0E-33 
225 489:1.5E-112 
295 692:3.5E-71 
295 693:4.0E-56 
295 690:1.9E-32 
325 573:2.7E-31 
295 683:3.0E-77 
295 684:1.1E-32 
100 723:5.8E-52 
202 305:5.7E-26 
148 149:5.0E-127 
202 306:1.7E-30 
100 722:1.0E-35 
202 307:1.7E-30 
38 726:1.5E-27 
38 727:1.5E-68 
124 691:9.3E-82 
325 584:4.7E-30 
295 696:1.1E-32 
295 697:2.9E-47 
295 694:2.9E-33 
38 733:2.2E-33 
38 734:1.1E-85 
295 698:1.1E-32 
38 735:1.2E-32 
295 699:1.2E-34 
100 729:2.7E-104 
202 308:1.1E-30 
202 309:6.3E-25 
148 158:1.2E-35 
124 687:2.5E-121 
148 159:1.8E-45 
124 688:3.7E-31 
148 156:3.7E-50 
148 157:1.1E-73 
124 682:1.1E-111 
148 154:1.4E-50 
148 152:7.6E-126 
124 685:2.6E-101 
148 153:5.0E-127 
148 150:1.3E-126 
148 151:3.8E-124 
295 671:1.6E-47 
295 663:4.1E-57 
295 664:2.0E-87 
295 661:2.2E-32 
295 662:1.3E-32 
295 667:1.2E-86 
38 700:2.4E-33 
271 712:2.4E-57 
295 668:2.0E-87 
373 414:2.8E-79 
38 701:3.0E-57 
271 713:1.4E-25 
295 665:2.0E-87 
325 559:9.9E-28 
295 666:2.0E-87 
373 412:4.0E-112 
271 715:4.3E-33 
373 418:1.5E-36 
295 669:7.9E-32 
373 416:1.4E-58 
124 679:9.3E-30 
325 560:2.5E-39 
148 169:3.2E-125 
148 167:8.8E-126 
148 168:5.0E-127 
148 165:1.5E-33 
197 275:2.1E-55 
148 166:6.9E-31 
325 569:3.8E-31 
38 705:6.3E-68 
148 163:5.7E-126 
38 706:2.8E-90 
148 164:7.0E-50 
38 707:5.8E-58 
148 161:1.4E-50 
295 681:2.8E-31 
325 564:4.6E-44 
148 162:6.2E-53 
38 709:5.8E-58 
124 670:9.2E-31 
148 160:2.5E-53 
325 563:7.3E-52 
295 672:2.9E-33 
295 673:3.1E-32 
271 700:7.9E-35 
271 701:1.1E-56 
38 712:6.6E-58 
38 713:1.8E-25 
295 677:3.4E-33 
271 705:8.1E-71 
271 706:4.6E-91 
373 404:1.8E-31 
100 708:4.5E-27 
271 707:6.4E-57 
271 709:6.4E-57 
88 153:2.2E-33 
325 494:7.3E-49 
88 154:5.8E-28 
325 495:6.0E-45 
325 492:2.7E-31 
62 631:2.0E-28 
88 156:1.3E-27 
458 739:7.6E-36 
62 636:1.4E-82 
88 157:3.0E-31 
88 158:7.3E-48 
458 737:1.6E-30 
88 159:1.5E-23 
101 160:2.0E-52 
458 734:9.4E-36 
101 161:1.2E-49 
458 735:3.0E-84 
38 638:2.3E-65 
148 172:6.8E-50 
435 634:9.4E-34 
148 173:5.0E-127 
435 635:4.3E-32 
148 170:1.5E-124 
411 724:2.3E-87 
148 171:5.7E-126 
101 159:2.1E-44 
435 638:6.9E-69 
38 641:6.4E-24 
38 642:3.9E-57 
38 645:6.9E-35 
38 646:3.2E-57 
38 647:2.1E-81 
14 736:4.5E-64 
101 151:1.7E-125 
101 152:2.6E-127 
458 733:3.0E-121 
101 153:1.1E-128 
101 154:1.2E-49 
88 150:2.7E-33 
101 156:3.0E-49 
88 151:6.8E-32 
101 157:7.9E-74 
88 152:3.8E-32 
101 158:1.0E-35 
88 164:7.4E-27 
62 644:6.4E-32 
88 165:3.7E-45 
88 166:9.6E-37 
458 727:1.6E-30 
88 167:3.5E-34 
88 168:2.2E-33 
62 648:1.2E-26 
88 169:4.9E-33 
101 170:6.4E-126 
458 726:5.9E-66 
101 171:1.1E-127 
14 717:1.4E-62 
101 172:5.4E-49 
38 649:3.2E-57 
373 391:2.0E-47 
435 620:3.7E-72 
435 623:9.3E-32 
435 621:9.3E-32 
435 622:7.3E-70 
38 652:4.6E-68 
373 388:2.0E-31 
435 628:4.2E-59 
38 653:3.4E-57 
435 625:1.0E-32 
435 626:6.2E-29 
38 655:1.7E-33 
101 162:6.8E-52 
101 163:1.1E-127 
101 164:6.0E-49 
101 165:5.1E-34 
88 160:1.5E-30 
101 166:1.6E-31 
88 161:5.8E-28 
101 167:2.8E-127 
300 304:3.8E-34 
88 162:1.4E-30 
101 168:1.1E-128 
300 301:7.9E-129 
38 650:3.4E-57 
88 163:2.9E-32 
101 169:1.2E-126 
88 131:8.2E-33 
325 472:1.7E-44 
88 132:8.2E-33 
88 133:8.2E-33 
325 470:1.9E-93 
88 134:2.2E-33 
325 471:9.4E-46 
62 658:1.6E-26 
88 135:2.2E-33 
88 136:2.2E-33 
458 715:2.9E-44 
62 656:1.1E-25 
88 137:2.2E-33 
458 712:2.5E-30 
62 657:2.6E-25 
88 138:1.1E-32 
458 713:4.0E-63 
38 615:1.7E-56 
88 139:3.5E-34 
148 198:4.3E-34 
38 617:1.0E-33 
325 478:1.7E-33 
38 618:1.2E-68 
325 476:1.5E-45 
325 477:4.7E-31 
435 613:5.5E-39 
435 610:2.1E-38 
325 475:5.8E-34 
435 611:1.4E-38 
101 137:1.1E-128 
101 138:2.7E-127 
348 696:3.5E-28 
435 617:1.4E-34 
38 620:1.2E-68 
101 139:2.8E-127 
348 693:3.8E-77 
38 621:1.8E-25 
348 694:1.0E-30 
435 615:1.0E-54 
38 622:3.2E-66 
348 699:2.4E-29 
38 623:7.6E-25 
348 697:4.4E-66 
435 618:3.7E-72 
38 625:9.5E-26 
348 698:3.5E-28 
101 130:1.1E-128 
101 131:4.0E-128 
101 132:4.0E-128 
101 133:4.0E-128 
62 651:5.8E-28 
101 134:1.1E-128 
348 692:2.4E-68 
101 135:1.1E-128 
88 130:2.2E-33 
101 136:1.1E-128 
348 690:7.6E-30 
88 142:2.2E-33 
458 707:1.0E-28 
88 143:2.2E-33 
325 484:3.4E-46 
88 144:2.2E-33 
458 705:7.1E-30 
88 145:8.2E-33 
325 482:2.4E-35 
458 706:4.2E-31 
88 146:2.2E-33 
88 147:2.2E-33 
325 480:3.9E-46 
88 148:2.2E-33 
458 701:6.1E-31 
88 149:2.2E-33 
101 150:3.3E-128 
38 626:3.7E-19 
38 628:9.1E-57 
411 710:9.3E-90 
325 487:4.6E-30 
411 711:6.9E-92 
325 485:1.8E-44 
458 709:1.0E-28 
435 600:2.4E-31 
101 148:7.0E-127 
101 149:1.1E-128 
435 606:1.5E-31 
411 718:4.4E-56 
411 719:5.3E-54 
38 634:1.7E-26 
38 635:8.2E-26 
101 140:6.4E-126 
101 141:1.1E-128 
458 700:6.6E-85 
101 142:1.1E-128 
300 327:5.2E-33 
101 143:1.1E-128 
300 328:1.1E-71 
101 144:1.1E-128 
300 325:4.8E-32 
101 145:4.0E-128 
300 326:6.5E-72 
88 140:1.4E-34 
101 146:1.1E-128 
88 141:2.2E-33 
101 147:1.1E-128 
300 324:1.5E-30 
88 110:8.4E-37 
88 111:5.7E-37 
88 112:1.6E-36 
88 113:1.7E-36 
88 114:1.6E-36 
88 115:1.7E-107 
62 679:8.9E-34 
88 116:2.3E-36 
88 117:1.7E-36 
88 118:1.6E-36 
88 119:1.6E-36 
225 524:1.7E-31 
38 684:3.2E-57 
101 115:8.2E-33 
348 673:5.6E-29 
101 116:1.6E-112 
101 117:1.9E-114 
348 671:2.9E-50 
101 118:2.5E-115 
348 672:1.0E-30 
101 119:2.5E-115 
348 677:1.7E-28 
295 726:4.2E-61 
295 727:9.9E-33 
101 110:1.3E-114 
101 111:1.8E-114 
38 681:1.6E-68 
101 112:2.5E-115 
62 670:2.4E-82 
101 113:1.9E-114 
38 683:2.4E-33 
101 114:2.5E-115 
62 687:2.0E-27 
88 120:3.7E-99 
62 688:4.3E-33 
88 121:8.2E-33 
62 685:3.7E-26 
88 122:1.6E-36 
88 123:1.7E-36 
88 124:1.4E-34 
88 125:2.2E-33 
88 126:3.6E-33 
88 127:3.6E-33 
88 128:2.2E-33 
88 129:2.2E-33 
101 126:8.2E-129 
348 684:3.5E-28 
38 696:3.2E-57 
101 127:8.2E-129 
38 697:3.1E-24 
101 128:1.1E-128 
38 698:3.2E-57 
101 129:1.1E-128 
348 683:4.0E-67 
38 699:6.3E-68 
295 733:1.4E-77 
295 734:1.5E-34 
295 737:2.6E-30 
101 120:5.8E-34 
295 735:6.8E-77 
38 690:4.6E-68 
101 121:4.0E-128 
101 122:2.5E-115 
38 692:7.4E-36 
101 123:1.9E-114 
348 681:2.5E-29 
38 693:3.5E-25 
101 124:6.4E-126 
295 739:3.6E-35 
38 694:4.1E-70 
62 682:5.2E-27 
101 125:1.1E-128 
373 380:3.3E-31 
373 381:1.2E-56 
38 662:5.8E-68 
38 663:6.9E-25 
225 506:8.2E-113 
348 652:1.9E-29 
38 664:6.9E-35 
225 507:8.2E-113 
373 374:6.5E-34 
38 665:6.8E-35 
348 650:2.1E-27 
373 375:3.5E-31 
38 666:6.9E-35 
295 700:3.0E-77 
348 655:5.4E-66 
38 667:2.7E-34 
295 701:1.9E-32 
38 668:6.9E-35 
348 653:2.1E-27 
38 669:8.0E-82 
14 714:3.1E-118 
62 691:1.7E-28 
295 705:1.2E-34 
295 709:6.3E-33 
38 660:1.8E-32 
295 706:6.6E-31 
38 661:3.4E-57 
295 707:6.3E-33 
88 100:3.6E-33 
88 101:3.6E-33 
174 190:2.9E-127 
88 102:2.2E-33 
88 103:2.7E-33 
88 104:2.2E-33 
88 105:8.2E-33 
88 106:2.2E-33 
174 195:2.9E-127 
88 107:2.2E-33 
174 196:4.2E-126 
88 108:1.6E-36 
348 668:4.7E-71 
88 109:1.6E-36 
348 669:7.6E-28 
174 191:2.8E-126 
174 193:8.1E-5 
174 194:4.6E-78 
38 673:2.3E-56 
101 104:1.1E-128 
348 662:2.3E-29 
101 105:4.0E-128 
348 663:5.5E-78 
101 106:1.1E-128 
348 660:3.0E-65 
101 107:1.1E-128 
348 661:2.1E-27 
38 677:2.6E-58 
101 108:2.5E-115 
174 188:2.6E-123 
348 666:4.7E-71 
101 109:2.5E-115 
174 189:3.9E-128 
295 712:6.9E-32 
348 667:2.1E-70 
348 664:4.7E-71 
348 665:5.0E-71 
295 715:4.0E-45 
295 713:1.5E-56 
458 741:1.2E-71 
458 740:4.0E-31 
38 671:2.6E-31 
101 102:1.1E-128 
38 672:4.1E-70 
101 103:3.3E-128 
300 380:1.1E-69 
348 638:1.3E-31 
348 635:7.5E-68 
484 737:5.3E-39 
300 374:1.8E-92 
484 739:7.2E-40 
300 375:8.0E-58 
300 372:1.6E-93 
484 733:1.8E-55 
300 373:4.6E-32 
348 634:9.2E-99 
484 734:2.5E-35 
484 735:4.0E-57 
300 391:8.7E-28 
348 649:3.5E-28 
348 646:3.5E-28 
348 647:2.2E-28 
300 388:7.0E-70 
348 641:3.1E-77 
348 645:4.7E-71 
300 381:3.5E-27 
348 642:3.4E-26 
484 740:6.2E-38 
484 741:2.4E-51 
435 692:5.1E-37 
435 693:1.8E-31 
435 690:2.2E-70 
348 615:4.5E-32 
435 696:2.3E-61 
435 697:2.5E-29 
348 613:6.2E-71 
435 694:1.7E-69 
348 617:1.4E-60 
435 698:2.3E-61 
348 618:4.3E-30 
435 699:7.4E-73 
484 715:4.6E-46 
348 611:5.6E-72 
484 712:3.2E-34 
484 713:4.5E-45 
348 610:6.9E-68 
435 681:4.0E-72 
348 626:7.5E-64 
435 683:2.3E-38 
348 625:1.0E-79 
435 684:2.3E-61 
348 628:8.7E-26 
484 726:2.0E-52 
484 727:5.6E-34 
348 622:8.3E-29 
348 623:5.4E-78 
348 620:4.3E-30 
348 621:2.9E-77 
88 198:2.7E-92 
435 671:1.3E-31 
435 672:1.7E-69 
435 673:3.8E-62 
435 677:5.9E-62 
300 332:2.9E-34 
300 333:8.5E-34 
101 198:8.4E-34 
300 334:4.6E-90 
300 335:5.0E-30 
62 603:1.4E-26 
435 660:5.5E-37 
62 601:3.9E-27 
62 602:1.8E-25 
62 607:2.6E-26 
435 663:3.4E-31 
62 608:6.8E-24 
435 664:7.8E-40 
62 605:9.2E-36 
435 661:1.6E-62 
435 662:5.4E-69 
435 667:1.6E-40 
435 668:7.8E-40 
348 606:2.4E-78 
435 665:8.4E-40 
435 666:7.8E-40 
435 669:3.3E-89 
348 600:7.0E-78 
300 349:3.2E-31 
300 348:3.0E-31 
435 652:5.6E-69 
435 653:1.6E-62 
435 650:1.6E-62 
435 655:1.7E-36 
300 351:1.2E-69 
101 173:1.1E-128 
88 170:1.4E-34 
88 171:2.9E-32 
88 172:4.5E-28 
88 173:2.2E-33 
300 356:9.1E-34 
435 641:2.7E-30 
435 642:4.2E-62 
435 645:7.8E-40 
435 646:2.3E-61 
435 649:2.3E-61 
435 647:8.4E-89 
300 369:3.1E-62 
197 562:2.6E-56 
295 373:7.3E-112 
295 374:3.8E-34 
295 372:1.2E-35 
174 215:2.4E-44 
248 262:3.7E-127 
295 369:7.8E-32 
248 269:1.1E-110 
248 265:2.9E-36 
248 266:9.4E-110 
248 267:4.7E-109 
248 268:2.9E-36 
272 495:4.4E-57 
512 607:1.9E-31 
512 608:1.3E-71 
272 494:7.4E-79 
512 603:1.0E-31 
272 492:3.1E-29 
512 605:4.0E-36 
295 380:1.9E-32 
295 381:3.2E-56 
248 252:2.9E-36 
295 375:4.0E-32 
248 253:4.3E-127 
512 601:3.2E-81 
512 602:1.5E-73 
248 254:2.9E-36 
248 255:9.3E-128 
248 256:1.0E-109 
272 487:2.6E-28 
225 382:3.6E-94 
512 636:1.9E-31 
225 389:8.1E-99 
295 351:2.9E-32 
295 348:4.5E-66 
295 349:4.0E-66 
248 249:2.9E-36 
512 631:5.0E-27 
49 53:5.8E-32 
147 601:5.3E-80 
49 50:3.0E-31 
147 602:5.5E-74 
49 51:2.7E-115 
147 603:5.1E-31 
147 605:1.4E-33 
295 356:3.3E-110 
147 607:8.9E-31 
147 608:5.4E-73 
74 86:5.2E-36 
74 87:4.9E-29 
74 88:2.3E-35 
74 89:1.3E-114 
512 658:1.7E-113 
325 613:5.4E-49 
325 610:1.9E-46 
325 611:2.0E-49 
325 618:4.5E-26 
201 688:1.0E-85 
325 617:1.8E-43 
201 687:3.7E-34 
325 615:1.3E-35 
74 90:4.9E-29 
201 685:1.2E-34 
74 91:1.3E-114 
201 682:2.8E-32 
512 656:1.1E-101 
74 92:4.2E-114 
272 458:1.5E-61 
512 657:4.1E-73 
74 93:1.3E-114 
74 94:4.7E-77 
512 651:9.7E-121 
74 95:8.8E-29 
272 453:2.0E-27 
74 96:2.2E-28 
74 75:5.1E-37 
197 536:2.1E-56 
74 76:3.1E-86 
74 77:4.7E-77 
74 78:4.2E-113 
74 79:1.3E-114 
512 648:1.5E-60 
325 623:4.9E-44 
325 621:2.5E-43 
325 622:2.7E-31 
325 620:4.5E-26 
201 679:4.9E-78 
325 628:4.3E-27 
325 625:2.4E-45 
325 626:1.4E-37 
272 448:2.1E-62 
512 644:3.3E-35 
74 80:1.3E-114 
74 81:1.4E-35 
74 82:5.1E-29 
74 83:3.1E-113 
201 670:3.5E-36 
74 84:5.1E-29 
272 442:6.0E-24 
74 85:6.8E-28 
272 484:8.1E-46 
272 485:1.4E-120 
272 482:1.2E-23 
272 480:2.6E-57 
295 391:7.6E-47 
147 631:3.1E-27 
147 636:6.9E-30 
295 388:1.1E-32 
512 670:1.0E-31 
512 679:9.4E-31 
272 477:2.0E-45 
272 478:1.1E-29 
272 475:3.3E-23 
272 476:2.5E-57 
74 97:2.1E-28 
74 98:8.8E-27 
74 99:1.8E-28 
272 471:5.2E-60 
272 472:2.0E-56 
272 470:3.1E-49 
147 644:6.5E-33 
325 600:5.6E-44 
197 556:9.0E-57 
147 648:2.3E-60 
325 606:1.2E-43 
272 469:5.2E-22 
201 691:2.3E-32 
272 466:1.5E-79 
272 467:1.1E-29 
272 464:5.1E-58 
124 305:1.2E-73 
124 306:9.4E-104 
396 424:4.3E-99 
124 307:9.4E-104 
88 310:8.4E-31 
124 308:1.1E-105 
88 311:8.4E-31 
88 312:3.3E-28 
88 313:4.6E-33 
88 314:4.1E-31 
147 651:1.1E-122 
88 315:4.7E-34 
88 316:4.0E-55 
88 317:1.3E-30 
88 318:1.8E-34 
325 655:4.3E-41 
88 319:1.4E-34 
147 656:2.0E-100 
325 652:2.3E-31 
396 427:4.0E-98 
147 657:1.8E-74 
325 653:1.9E-29 
147 658:1.3E-112 
325 650:1.9E-29 
396 425:5.8E-98 
396 426:1.3E-97 
101 434:3.5E-120 
201 648:1.5E-30 
512 691:5.4E-82 
101 436:2.7E-36 
101 437:8.9E-38 
101 438:8.9E-38 
201 644:2.1E-79 
101 439:1.1E-36 
272 418:1.9E-30 
62 591:2.1E-79 
62 592:4.9E-25 
272 416:7.0E-117 
62 590:8.4E-29 
272 414:2.9E-60 
101 430:1.1E-36 
124 309:7.6E-72 
101 431:1.6E-28 
272 412:6.3E-58 
101 432:1.2E-30 
325 660:3.1E-41 
88 320:8.3E-92 
88 323:2.2E-33 
683 690:2.5E-32 
372 740:3.7E-91 
372 741:2.2E-27 
325 667:6.4E-49 
325 668:1.7E-49 
174 296:2.1E-44 
325 665:1.7E-49 
88 329:8.9E-34 
174 297:2.0E-32 
325 666:1.7E-49 
325 663:4.5E-44 
325 664:1.7E-49 
325 661:1.9E-29 
325 662:2.8E-31 
101 446:1.4E-78 
101 447:8.9E-38 
201 636:1.6E-36 
512 682:4.0E-113 
101 449:3.5E-120 
201 631:1.5E-44 
325 669:4.5E-31 
272 404:1.8E-29 
512 687:1.5E-119 
512 688:1.0E-31 
101 440:3.5E-120 
512 685:1.7E-99 
683 684:2.4E-30 
147 670:3.4E-30 
174 283:3.8E-44 
325 634:5.0E-46 
174 284:3.6E-44 
325 635:5.6E-38 
174 285:3.6E-44 
396 407:1.2E-99 
147 679:3.4E-29 
101 413:1.1E-32 
683 699:1.6E-30 
101 415:2.7E-104 
174 276:2.0E-32 
325 638:8.2E-28 
101 417:1.6E-26 
174 277:3.0E-43 
174 278:2.3E-44 
174 279:2.3E-44 
683 693:2.6E-62 
683 694:2.0E-33 
272 435:5.5E-31 
683 692:1.1E-78 
683 697:4.2E-52 
683 698:2.4E-30 
101 410:1.0E-35 
683 696:2.4E-30 
147 682:1.6E-112 
147 685:3.8E-102 
325 645:1.7E-49 
88 305:4.8E-31 
325 646:1.8E-29 
88 306:1.6E-32 
147 687:3.2E-121 
88 307:1.6E-32 
147 688:7.1E-30 
88 308:4.7E-34 
325 641:5.2E-43 
88 309:8.3E-29 
325 642:2.1E-29 
101 423:2.7E-104 
201 657:2.0E-28 
201 658:1.7E-33 
325 649:1.8E-29 
101 428:4.1E-56 
201 656:1.5E-33 
101 429:6.2E-18 
325 647:7.4E-31 
201 651:2.4E-34 
101 420:2.7E-104 
101 422:2.7E-104 
272 421:6.0E-30 
325 692:3.2E-48 
325 693:2.8E-43 
325 690:2.6E-31 
147 691:2.3E-82 
372 712:7.0E-58 
124 345:7.8E-27 
124 346:3.1E-25 
124 341:7.1E-27 
124 342:7.8E-27 
124 343:7.1E-27 
174 263:2.3E-44 
325 698:1.8E-29 
124 344:7.8E-27 
174 264:2.3E-44 
325 699:2.8E-25 
201 608:5.9E-27 
325 696:1.8E-29 
372 713:1.7E-25 
325 697:1.3E-38 
325 694:1.7E-33 
372 715:3.9E-34 
124 340:7.8E-27 
201 607:2.0E-43 
201 605:1.9E-92 
201 602:1.2E-29 
201 603:1.2E-43 
295 326:2.9E-33 
201 601:7.0E-33 
295 327:3.8E-75 
295 324:1.3E-65 
295 325:6.0E-45 
295 328:1.2E-31 
124 339:5.7E-35 
372 700:2.8E-34 
372 701:3.4E-57 
124 336:1.8E-51 
124 337:1.8E-77 
124 330:1.8E-125 
372 706:1.1E-90 
124 331:4.0E-126 
372 707:2.4E-57 
372 709:2.4E-57 
372 705:2.4E-68 
101 401:2.0E-55 
248 294:1.1E-110 
295 333:7.7E-78 
101 402:2.7E-104 
248 295:2.7E-36 
295 334:9.8E-36 
101 403:2.7E-104 
295 332:5.4E-110 
101 405:2.7E-104 
248 290:1.9E-97 
101 406:2.7E-104 
248 291:2.5E-92 
248 292:4.3E-127 
295 335:6.8E-66 
101 408:5.5E-55 
248 293:5.6E-110 
248 298:9.3E-128 
248 299:7.5E-82 
101 400:4.8E-30 
50 53:7.9E-102 
325 671:4.8E-71 
50 51:3.5E-31 
124 329:3.3E-29 
372 733:2.0E-34 
372 734:6.7E-87 
124 323:4.0E-126 
372 739:7.6E-84 
124 320:2.0E-34 
325 677:6.9E-28 
372 735:1.5E-33 
325 672:1.7E-33 
372 737:5.3E-69 
325 673:1.0E-27 
295 300:1.7E-32 
295 301:1.7E-32 
248 286:1.8E-110 
295 304:9.9E-68 
248 280:3.9E-36 
248 281:9.3E-128 
248 282:3.9E-36 
248 287:9.9E-85 
248 289:2.2E-94 
124 316:7.3E-31 
325 681:1.2E-28 
124 317:2.4E-74 
124 318:1.0E-122 
124 319:6.6E-129 
124 312:3.2E-71 
124 313:3.4E-30 
124 314:4.8E-74 
124 315:1.1E-105 
124 310:1.5E-74 
174 230:2.3E-44 
124 311:1.5E-74 
325 683:3.8E-43 
372 726:6.5E-30 
325 684:1.8E-29 
372 727:8.1E-69 
174 225:2.3E-44 
248 272:1.4E-24 
174 226:2.3E-44 
174 227:2.3E-44 
248 274:1.3E-37 
174 228:2.3E-44 
248 270:1.0E-79 
248 271:3.7E-127 
174 229:2.3E-44 
62 512:6.8E-29 
458 617:3.3E-69 
62 510:2.0E-26 
458 618:1.8E-30 
62 515:3.6E-34 
458 615:2.6E-33 
62 513:2.8E-26 
458 613:3.0E-79 
62 519:2.8E-26 
660 739:1.5E-34 
124 386:1.7E-57 
62 517:2.2E-24 
124 387:1.1E-104 
660 737:1.3E-28 
62 518:1.3E-26 
660 735:9.9E-84 
660 733:2.0E-92 
660 734:2.9E-35 
124 390:1.7E-55 
15 409:6.3E-111 
458 611:2.0E-80 
458 610:1.0E-78 
62 522:9.4E-29 
62 523:6.8E-29 
412 416:7.3E-59 
62 520:2.8E-26 
458 606:1.0E-61 
660 740:5.5E-29 
88 288:2.1E-55 
412 414:1.1E-77 
660 741:1.2E-69 
62 526:7.0E-25 
62 527:1.3E-26 
396 398:3.4E-97 
62 525:8.8E-29 
62 528:2.2E-24 
124 376:5.2E-59 
62 529:2.4E-23 
124 377:4.4E-59 
124 370:7.8E-27 
349 391:5.7E-65 
124 371:7.8E-27 
458 600:7.6E-62 
412 418:7.6E-40 
62 533:8.4E-29 
325 593:1.3E-28 
325 594:1.2E-47 
62 531:1.3E-26 
62 532:4.5E-28 
124 367:2.0E-125 
349 388:1.9E-29 
62 538:8.4E-29 
88 257:2.1E-55 
124 368:8.2E-27 
88 258:2.9E-30 
88 259:2.1E-55 
62 539:6.8E-29 
124 365:3.7E-33 
325 599:8.1E-30 
124 366:1.5E-126 
325 597:9.8E-29 
349 380:7.3E-30 
15 433:1.1E-126 
201 708:1.5E-44 
325 598:4.9E-28 
349 381:2.7E-77 
325 595:1.2E-80 
325 596:1.2E-80 
101 493:1.6E-33 
62 530:2.6E-25 
101 497:1.9E-114 
88 250:1.8E-30 
88 251:2.9E-30 
101 499:8.9E-38 
62 544:5.8E-29 
349 373:2.8E-68 
62 545:4.9E-29 
349 374:2.2E-27 
349 375:3.6E-28 
62 543:2.1E-79 
62 549:1.0E-34 
62 546:8.3E-29 
62 547:5.8E-29 
124 350:4.6E-53 
349 372:9.3E-29 
62 540:5.8E-29 
62 541:3.3E-83 
88 260:1.6E-30 
88 261:2.1E-55 
62 555:2.0E-25 
412 448:1.7E-78 
88 231:6.6E-50 
372 677:3.4E-57 
62 553:9.1E-78 
88 232:2.7E-92 
62 554:8.3E-29 
88 233:3.9E-49 
88 234:2.7E-33 
372 672:2.3E-70 
88 235:2.9E-50 
372 673:1.5E-56 
62 557:2.0E-35 
88 236:6.6E-50 
412 442:1.6E-31 
88 237:2.9E-50 
349 369:2.1E-29 
88 238:4.9E-34 
88 239:5.3E-36 
734 740:1.2E-99 
734 741:6.7E-31 
38 324:4.5E-26 
38 325:2.0E-34 
38 326:4.1E-70 
38 327:1.7E-31 
38 328:5.8E-69 
458 655:6.7E-122 
372 681:1.6E-69 
458 653:6.8E-31 
101 473:3.7E-81 
62 551:2.2E-24 
101 474:2.1E-80 
62 552:7.0E-25 
458 652:8.5E-30 
62 550:7.2E-29 
458 650:6.8E-31 
88 241:6.6E-50 
349 351:7.7E-30 
372 665:8.1E-36 
62 567:8.9E-27 
88 242:2.9E-50 
372 666:7.5E-36 
372 667:3.0E-35 
88 244:2.9E-50 
372 668:8.3E-36 
412 458:1.3E-77 
88 245:6.6E-50 
372 661:3.9E-57 
88 246:2.2E-30 
349 356:2.2E-66 
372 662:2.6E-68 
458 649:6.4E-31 
88 247:2.6E-92 
101 490:4.0E-63 
372 663:6.7E-25 
412 453:1.5E-29 
458 646:6.4E-31 
101 491:7.4E-36 
372 664:7.5E-36 
458 647:1.9E-30 
660 706:5.8E-29 
660 707:1.6E-29 
660 705:8.8E-30 
372 669:3.5E-82 
660 700:8.6E-87 
660 701:3.1E-29 
38 332:2.8E-36 
38 333:9.1E-32 
38 334:5.3E-92 
38 335:1.0E-26 
660 709:1.6E-29 
101 481:1.1E-32 
458 645:1.4E-82 
458 642:7.5E-31 
372 671:7.6E-32 
458 641:1.5E-60 
88 240:6.6E-50 
101 488:6.4E-26 
62 577:1.8E-25 
372 698:3.6E-57 
62 578:1.8E-25 
372 699:2.4E-68 
62 576:4.6E-24 
372 694:2.3E-70 
458 638:2.4E-29 
62 579:1.8E-25 
372 696:3.6E-57 
458 635:7.7E-54 
372 697:3.1E-24 
412 421:2.6E-39 
660 715:3.6E-43 
660 713:7.9E-61 
660 712:1.4E-28 
101 456:8.9E-38 
38 300:7.2E-93 
38 301:7.2E-93 
101 459:8.9E-38 
38 304:4.1E-35 
62 570:1.4E-25 
458 634:3.7E-70 
101 452:8.9E-38 
101 454:8.9E-38 
101 455:1.0E-36 
62 588:9.2E-36 
62 589:9.9E-35 
88 220:5.5E-31 
62 586:4.9E-29 
88 221:8.0E-32 
412 435:3.4E-39 
458 628:2.8E-29 
62 587:9.2E-36 
88 222:1.6E-91 
88 223:6.3E-49 
372 683:2.8E-34 
458 626:4.1E-49 
88 224:6.6E-50 
372 684:3.6E-57 
458 625:1.8E-63 
124 397:7.5E-53 
660 726:1.8E-64 
124 399:3.1E-104 
660 727:6.0E-29 
62 580:1.8E-25 
372 690:2.2E-68 
458 622:4.2E-30 
62 581:1.8E-25 
101 460:1.7E-50 
458 623:2.5E-62 
372 692:6.9E-36 
458 620:1.8E-30 
372 693:3.0E-25 
458 621:4.0E-63 
62 585:2.4E-33 
62 582:4.9E-25 
101 465:6.0E-17 
62 583:1.7E-25 
15 496:3.5E-126 
197 604:1.6E-54 
197 609:2.3E-54 
15 498:3.2E-108 
458 692:7.6E-81 
458 690:3.0E-30 
38 369:7.1E-62 
458 699:7.1E-30 
248 304:3.5E-36 
458 697:1.8E-52 
458 698:6.4E-31 
458 696:6.4E-31 
248 300:1.6E-92 
458 693:1.4E-62 
248 301:1.6E-92 
458 694:2.1E-29 
25 42:9.3E-124 
25 40:3.0E-119 
15 486:3.4E-115 
25 41:1.4E-124 
197 619:1.4E-56 
458 681:8.2E-29 
38 372:2.6E-122 
458 684:6.4E-31 
38 373:2.5E-34 
38 374:5.6E-123 
38 375:1.6E-56 
458 683:6.6E-85 
197 624:3.6E-56 
197 629:1.5E-5 
38 348:7.5E-28 
38 349:8.0E-28 
458 677:2.0E-31 
458 673:1.4E-30 
458 671:1.3E-48 
458 672:2.1E-29 
458 668:1.4E-82 
458 669:6.1E-30 
197 630:1.4E-59 
734 739:2.9E-79 
38 356:9.3E-36 
734 737:4.9E-74 
734 735:1.2E-34 
458 666:1.4E-82 
458 667:7.7E-82 
458 664:1.4E-82 
458 665:1.2E-82 
458 662:1.0E-29 
38 351:4.9E-68 
458 663:3.6E-62 
458 660:1.1E-91 
458 661:6.8E-31 
15 450:2.5E-108 
15 451:1.2E-63 
15 457:3.7E-107 
15 443:1.2E-62 
15 445:1.2E-62 
38 388:4.6E-68 
38 380:4.6E-68 
38 381:6.4E-24 
15 461:4.1E-61 
62 500:4.2E-27 
15 462:1.2E-62 
62 501:2.3E-24 
62 508:8.3E-29 
38 391:2.6E-23 
225 283:5.2E-96 
225 284:4.9E-96 
272 381:3.5E-121 
225 285:4.9E-96 
272 380:2.9E-29 
295 494:1.4E-66 
295 495:2.7E-120 
295 492:2.9E-32 
295 487:3.8E-30 
295 485:8.8E-58 
248 380:4.4E-68 
248 381:5.5E-24 
512 731:1.7E-27 
512 732:1.7E-27 
248 388:3.1E-68 
512 730:1.7E-27 
272 374:4.9E-23 
272 375:2.7E-30 
512 729:7.8E-105 
272 372:5.3E-23 
272 373:1.5E-57 
225 276:1.9E-45 
225 277:4.6E-99 
325 700:3.8E-43 
225 278:3.6E-125 
325 701:1.7E-29 
225 279:3.6E-125 
248 372:4.2E-111 
325 709:1.3E-28 
248 373:1.6E-35 
325 706:5.1E-34 
248 374:5.5E-110 
325 707:1.3E-28 
325 705:2.8E-25 
272 369:1.5E-27 
512 722:1.9E-34 
512 723:4.7E-50 
248 375:3.3E-56 
225 263:3.6E-125 
225 264:3.6E-125 
295 472:5.4E-110 
197 468:4.8E-56 
295 470:8.7E-50 
295 471:3.0E-74 
295 466:1.0E-65 
295 464:4.8E-113 
295 469:9.8E-35 
295 467:2.9E-33 
248 369:2.3E-60 
272 391:4.0E-72 
295 480:3.1E-111 
295 484:7.9E-61 
295 482:3.1E-36 
295 476:2.9E-114 
295 477:6.7E-46 
248 351:4.7E-68 
295 475:1.3E-34 
610 741:2.9E-67 
295 478:2.9E-33 
610 740:7.0E-30 
248 356:5.0E-37 
272 388:3.1E-29 
325 733:2.7E-41 
325 734:4.8E-39 
610 739:3.3E-35 
610 737:3.5E-29 
610 734:2.4E-33 
610 735:8.0E-80 
325 739:2.3E-38 
610 733:3.2E-79 
325 737:8.1E-31 
325 735:3.1E-42 
248 348:9.9E-29 
248 349:7.9E-29 
272 334:9.8E-28 
272 335:8.4E-80 
272 332:2.0E-56 
272 333:7.2E-64 
147 500:2.4E-120 
147 501:8.7E-52 
197 411:3.6E-54 
325 740:4.9E-34 
610 727:5.6E-31 
325 741:1.6E-49 
610 726:7.3E-63 
147 508:8.6E-118 
248 335:1.4E-27 
272 327:4.9E-62 
272 328:3.0E-28 
272 325:2.6E-43 
272 326:1.1E-29 
248 332:1.2E-37 
272 324:6.1E-79 
248 333:1.4E-32 
248 334:5.0E-90 
248 328:1.4E-68 
147 510:9.6E-31 
325 712:7.9E-29 
147 512:4.1E-118 
147 513:1.3E-117 
147 515:7.0E-34 
610 715:2.8E-46 
147 517:2.9E-72 
610 712:1.2E-30 
147 518:1.3E-116 
610 713:5.1E-57 
147 519:1.3E-117 
325 715:1.2E-80 
325 713:2.5E-43 
248 324:1.8E-27 
248 325:1.5E-34 
248 326:2.7E-69 
248 327:2.8E-32 
272 356:4.3E-56 
272 351:3.1E-29 
225 296:2.7E-125 
225 297:1.9E-45 
147 520:1.3E-117 
610 709:9.6E-32 
147 522:1.4E-117 
610 707:9.6E-32 
147 523:4.1E-118 
610 705:9.7E-34 
147 525:2.0E-118 
610 706:7.4E-30 
147 526:6.3E-74 
147 527:1.3E-116 
147 528:2.9E-72 
610 701:3.5E-31 
147 529:3.0E-73 
610 700:4.9E-80 
325 726:8.8E-50 
325 727:2.7E-31 
272 349:6.9E-78 
272 348:1.1E-77 
660 698:3.3E-29 
660 699:8.8E-30 
88 430:2.3E-88 
124 428:8.8E-56 
660 696:3.3E-29 
88 431:2.4E-35 
124 429:5.1E-18 
660 697:2.0E-51 
88 432:1.4E-46 
124 422:1.1E-104 
660 694:3.8E-30 
124 423:1.1E-104 
88 434:3.2E-33 
660 692:5.0E-78 
147 530:1.8E-74 
660 693:1.2E-60 
88 436:1.3E-97 
147 531:1.3E-116 
88 437:1.3E-98 
147 532:1.5E-117 
88 438:1.3E-98 
124 420:1.1E-104 
147 533:2.2E-81 
88 439:2.3E-88 
147 538:2.2E-81 
101 313:9.8E-30 
147 539:4.1E-118 
101 314:2.7E-74 
101 315:2.9E-106 
101 316:3.3E-30 
101 317:1.4E-74 
101 318:2.8E-122 
295 404:9.9E-33 
101 319:6.4E-126 
62 474:8.0E-29 
101 310:8.6E-75 
101 311:8.6E-75 
62 473:8.4E-29 
101 312:1.8E-71 
124 415:1.1E-104 
88 440:3.2E-33 
124 417:7.8E-27 
62 488:2.5E-78 
124 413:1.3E-31 
147 540:2.2E-81 
88 446:1.1E-34 
147 541:7.6E-28 
88 447:1.3E-98 
147 543:1.1E-26 
88 449:3.2E-33 
147 544:2.2E-81 
124 410:4.3E-35 
147 545:1.8E-115 
147 546:8.6E-118 
147 547:2.2E-81 
147 549:5.7E-33 
295 414:3.7E-77 
101 329:1.1E-28 
295 412:8.9E-113 
62 481:3.6E-33 
295 418:1.2E-41 
295 416:4.8E-58 
101 320:5.6E-34 
101 323:1.1E-128 
124 405:1.1E-104 
124 406:1.1E-104 
62 499:2.1E-33 
88 410:7.3E-48 
124 400:3.6E-30 
124 401:8.5E-55 
147 550:1.9E-117 
124 402:1.1E-104 
147 551:2.9E-72 
88 413:3.2E-56 
124 403:1.1E-104 
147 552:6.3E-74 
147 553:2.0E-26 
88 415:2.2E-32 
147 554:8.6E-118 
147 555:4.5E-74 
88 417:2.1E-30 
147 557:1.9E-32 
62 493:1.4E-32 
62 490:1.9E-30 
62 491:7.4E-37 
124 408:2.0E-54 
62 497:5.2E-29 
88 420:2.2E-32 
88 422:2.2E-32 
88 423:2.2E-32 
88 428:4.0E-30 
147 567:6.3E-29 
88 429:2.8E-19 
101 305:7.0E-74 
101 306:2.0E-104 
101 307:2.0E-104 
101 308:2.9E-106 
101 309:4.4E-72 
174 389:1.9E-45 
272 304:5.7E-59 
272 301:8.7E-28 
272 300:8.7E-28 
147 570:3.9E-60 
174 382:4.4E-41 
147 576:1.4E-73 
174 383:2.7E-6 
147 577:2.9E-74 
174 384:2.7E-6 
124 465:4.9E-17 
147 578:2.9E-74 
174 385:2.7E-6 
147 579:2.9E-74 
201 729:1.6E-33 
124 460:4.4E-50 
174 379:7.6E-5 
201 723:1.3E-28 
295 442:5.7E-33 
201 722:2.1E-47 
295 448:1.0E-76 
174 378:1.2E-6 
124 459:7.4E-39 
660 665:9.0E-82 
660 666:7.5E-82 
147 580:2.9E-74 
660 663:6.3E-60 
147 581:2.9E-74 
660 664:7.5E-82 
124 455:1.1E-37 
147 582:1.2E-73 
660 661:3.4E-29 
88 400:7.7E-37 
124 456:7.4E-39 
147 583:1.1E-73 
225 230:3.6E-125 
660 662:2.4E-29 
88 401:1.0E-29 
88 402:2.2E-32 
147 585:3.5E-35 
88 403:2.2E-32 
147 586:1.8E-115 
124 452:7.4E-39 
147 587:1.4E-33 
88 405:2.2E-32 
147 588:1.4E-33 
88 406:2.2E-32 
124 454:7.4E-39 
147 589:1.0E-35 
660 669:1.4E-27 
88 408:1.8E-31 
660 667:4.7E-81 
660 668:7.5E-82 
295 453:8.9E-31 
174 364:7.6E-5 
295 458:4.0E-77 
124 449:1.8E-120 
147 590:2.2E-81 
660 677:1.0E-29 
147 591:1.1E-26 
147 592:1.2E-73 
660 672:3.8E-30 
660 673:4.3E-29 
124 446:2.0E-78 
124 447:7.4E-39 
660 671:2.6E-48 
124 440:1.8E-120 
174 360:2.1E-5 
174 361:2.7E-6 
174 362:2.7E-6 
174 363:2.7E-6 
225 226:3.6E-125 
225 227:3.6E-125 
225 228:3.6E-125 
225 229:3.6E-125 
174 357:2.7E-6 
295 421:3.5E-41 
174 358:2.7E-6 
174 354:7.6E-5 
174 355:7.6E-5 
124 437:7.4E-39 
124 438:7.4E-39 
124 439:1.3E-38 
660 683:8.6E-87 
124 434:1.8E-120 
660 684:3.3E-29 
660 681:2.4E-28 
124 436:2.6E-37 
124 430:1.3E-38 
124 431:1.7E-28 
124 432:1.6E-31 
174 352:2.7E-6 
201 732:5.5E-48 
201 730:5.5E-48 
248 391:2.3E-23 
201 731:5.5E-48 
295 435:1.8E-40 
660 690:2.3E-29 
88 397:2.6E-29 
88 399:5.6E-31 
683 712:1.0E-29 
683 713:7.3E-63 
38 404:1.5E-68 
683 715:7.1E-45 
88 390:1.0E-29 
101 397:3.7E-53 
101 399:7.8E-104 
62 401:1.7E-26 
62 402:2.7E-29 
62 400:1.4E-82 
62 405:2.7E-29 
124 499:7.4E-39 
62 406:2.7E-29 
659 736:5.4E-66 
62 403:2.7E-29 
124 497:9.8E-115 
62 408:7.3E-27 
124 491:2.2E-36 
124 493:5.8E-34 
38 412:3.5E-33 
683 727:1.0E-31 
38 414:1.7E-33 
38 416:6.7E-25 
683 726:1.2E-64 
62 413:3.6E-33 
62 410:4.9E-32 
88 376:7.6E-33 
88 377:6.7E-33 
124 488:3.9E-26 
62 417:9.1E-78 
62 415:2.7E-29 
124 481:1.3E-31 
683 734:1.1E-37 
683 735:4.3E-93 
124 490:7.3E-63 
683 733:5.6E-84 
683 739:1.6E-36 
683 737:1.8E-30 
101 371:1.6E-26 
88 370:2.1E-30 
101 376:1.0E-58 
88 371:2.1E-30 
101 377:1.0E-58 
62 423:2.7E-29 
88 386:1.1E-31 
62 422:2.7E-29 
88 387:2.2E-32 
62 428:3.6E-26 
101 390:1.0E-55 
659 714:1.4E-62 
124 473:1.6E-80 
659 717:2.1E-135 
124 474:1.1E-79 
62 429:1.8E-74 
15 302:2.3E-29 
15 303:2.6E-69 
101 386:8.4E-58 
683 741:4.3E-72 
62 420:2.7E-29 
101 387:2.7E-104 
683 740:1.9E-31 
62 434:4.2E-27 
62 432:2.4E-26 
62 438:2.1E-33 
62 439:4.5E-36 
62 436:3.6E-32 
62 437:2.1E-33 
458 537:4.8E-35 
38 442:1.3E-69 
38 448:2.2E-29 
458 534:1.6E-121 
101 350:7.7E-54 
458 535:2.9E-44 
62 430:4.5E-36 
62 431:4.4E-114 
88 350:3.8E-34 
62 446:3.5E-27 
88 365:3.4E-83 
62 449:4.2E-27 
88 366:3.2E-34 
88 367:1.5E-34 
62 447:2.1E-33 
88 368:2.1E-30 
101 370:1.6E-26 
38 453:8.8E-67 
101 368:1.7E-26 
38 458:5.3E-34 
458 521:1.3E-30 
101 365:4.0E-32 
101 366:1.9E-126 
62 440:4.2E-27 
101 367:2.2E-125 
62 456:2.1E-33 
88 330:8.2E-33 
62 454:2.1E-33 
88 331:2.2E-33 
62 455:2.5E-32 
458 514:2.9E-44 
62 459:2.1E-33 
88 336:5.1E-37 
88 337:6.4E-34 
38 418:3.8E-90 
88 339:9.0E-48 
38 421:1.3E-89 
101 336:7.5E-52 
101 337:9.9E-78 
101 339:1.1E-35 
101 330:4.0E-128 
458 511:6.3E-80 
62 452:2.1E-33 
101 331:1.1E-128 
88 340:2.1E-30 
458 509:2.1E-52 
88 341:3.4E-30 
62 465:1.6E-73 
88 342:2.1E-30 
88 343:3.4E-30 
88 344:2.1E-30 
458 505:1.1E-34 
88 345:2.1E-30 
88 346:3.2E-29 
458 503:9.2E-63 
458 504:2.9E-44 
101 346:6.5E-25 
38 435:3.3E-96 
62 460:1.2E-31 
458 502:7.5E-70 
101 340:1.6E-26 
101 341:1.4E-26 
101 342:1.6E-26 
101 343:1.4E-26 
101 344:1.6E-26 
101 345:1.6E-26 
435 472:2.9E-39 
435 470:1.3E-33 
435 471:4.8E-39 
435 476:1.7E-39 
435 477:5.2E-38 
435 475:7.4E-97 
435 478:1.7E-69 
38 487:6.3E-56 
458 571:1.1E-32 
636 691:2.5E-28 
38 480:1.2E-33 
38 482:4.5E-122 
38 484:2.7E-41 
248 421:4.5E-90 
458 572:4.3E-31 
38 485:2.0E-25 
458 573:3.2E-30 
248 416:6.5E-25 
248 418:1.2E-90 
458 569:2.4E-36 
435 466:9.3E-34 
435 464:2.2E-38 
435 469:1.2E-72 
636 688:5.0E-36 
435 467:1.7E-69 
458 560:6.2E-55 
636 685:1.3E-27 
636 687:5.6E-30 
636 682:3.8E-30 
248 412:9.6E-35 
248 414:6.5E-35 
38 492:4.9E-68 
458 563:8.3E-72 
38 494:8.3E-29 
458 564:2.9E-63 
38 495:1.2E-34 
458 559:6.5E-30 
435 453:1.7E-69 
435 458:2.1E-36 
38 464:7.3E-34 
38 466:6.0E-27 
38 467:4.1E-70 
38 469:1.1E-69 
248 404:1.6E-68 
458 548:4.6E-79 
435 442:1.1E-72 
435 448:2.2E-30 
38 475:1.4E-123 
38 476:1.2E-33 
38 477:2.3E-33 
38 478:4.1E-70 
38 470:4.1E-35 
38 471:2.5E-33 
38 472:2.8E-36 
458 542:2.7E-62 
98 99:1.1E-124 
636 656:1.7E-28 
636 657:1.4E-25 
636 658:1.0E-29 
636 651:1.4E-30 
15 321:9.7E-62 
636 648:2.2E-28 
15 322:1.8E-62 
636 644:2.9E-34 
636 679:1.2E-34 
458 593:1.0E-28 
636 670:7.1E-113 
458 598:4.8E-30 
458 599:8.5E-31 
458 596:2.9E-44 
458 597:4.2E-29 
458 594:1.1E-118 
458 595:2.9E-44 
512 708:5.0E-27 
683 709:3.2E-30 
683 707:3.2E-30 
683 701:2.3E-30 
683 700:6.6E-123 
683 705:1.6E-30 
683 706:2.0E-31 
458 584:8.3E-30 
223 550:1.6E-31 
223 551:6.7E-30 
223 552:1.5E-31 
223 553:2.0E-28 
223 554:4.5E-33 
223 555:8.3E-31 
223 557:3.4E-48 
271 464:1.6E-35 
610 655:9.6E-79 
271 458:2.9E-36 
610 653:3.9E-31 
200 201:1.2E-114 
200 202:2.6E-35 
610 652:8.6E-31 
200 203:1.2E-114 
610 650:3.9E-31 
200 205:5.4E-109 
200 207:1.8E-48 
513 670:1.6E-29 
223 567:1.3E-61 
271 453:9.7E-67 
610 649:3.7E-31 
610 646:3.7E-31 
610 647:4.8E-32 
513 679:7.7E-29 
610 645:3.2E-88 
174 441:2.0E-45 
610 642:4.3E-31 
271 448:2.0E-29 
610 641:1.7E-56 
223 530:6.0E-31 
223 531:1.1E-29 
271 480:1.9E-35 
223 538:8.0E-37 
223 539:4.7E-32 
271 482:7.4E-111 
223 532:1.7E-32 
513 644:1.2E-31 
223 533:8.0E-37 
271 484:1.4E-41 
271 485:1.8E-25 
610 638:8.7E-30 
271 476:7.6E-36 
513 648:8.5E-58 
610 635:2.3E-49 
271 477:5.5E-34 
271 478:2.7E-69 
200 220:8.9E-32 
610 634:5.1E-66 
200 221:1.6E-32 
200 222:1.2E-114 
200 223:1.6E-47 
200 224:1.8E-48 
223 540:7.4E-37 
223 541:6.7E-30 
223 547:7.4E-37 
513 651:2.5E-123 
223 549:1.2E-47 
271 470:6.1E-35 
271 471:5.7E-36 
223 543:1.9E-29 
271 472:1.6E-37 
610 628:6.5E-29 
223 544:7.4E-37 
513 656:8.0E-104 
223 545:3.1E-31 
610 626:6.6E-49 
223 546:4.5E-33 
271 475:1.9E-111 
271 466:1.3E-28 
610 625:8.2E-59 
271 467:2.7E-69 
513 657:3.8E-71 
610 622:2.0E-30 
513 658:1.1E-110 
610 623:1.6E-57 
271 469:2.9E-72 
610 620:5.7E-34 
610 621:5.1E-57 
223 590:8.0E-37 
223 591:1.9E-29 
223 592:1.1E-31 
610 617:2.2E-70 
610 618:5.7E-34 
610 615:2.6E-35 
610 613:1.3E-75 
271 412:2.4E-35 
610 611:4.0E-76 
271 414:8.0E-36 
271 416:5.7E-25 
271 418:6.8E-91 
123 708:3.6E-30 
271 404:1.6E-68 
223 570:4.7E-32 
513 685:2.2E-100 
513 682:2.0E-110 
223 576:4.8E-30 
513 688:1.2E-29 
223 577:1.2E-31 
223 578:1.2E-31 
223 579:1.2E-31 
271 442:4.4E-72 
513 687:1.4E-120 
271 435:6.2E-95 
609 718:9.7E-57 
609 719:9.4E-55 
609 710:2.0E-95 
609 711:2.0E-96 
223 583:1.3E-31 
223 585:6.7E-47 
223 586:3.1E-31 
513 691:5.0E-81 
223 580:1.2E-31 
223 581:1.2E-31 
223 582:1.1E-31 
147 400:6.9E-30 
147 401:1.2E-55 
147 402:1.8E-104 
147 403:1.8E-104 
223 587:7.3E-51 
223 588:7.3E-51 
147 405:1.8E-104 
223 589:5.4E-48 
147 406:1.8E-104 
271 421:2.4E-90 
147 408:3.9E-55 
609 724:1.1E-90 
482 573:1.2E-67 
147 410:6.2E-36 
437 519:1.4E-36 
17 300:2.5E-28 
437 517:1.8E-30 
17 301:2.5E-28 
147 413:7.6E-33 
437 518:7.2E-37 
437 515:1.3E-95 
147 415:1.8E-104 
294 726:2.7E-29 
17 304:3.4E-59 
294 727:8.1E-69 
437 513:1.4E-36 
147 417:2.0E-26 
437 512:2.9E-39 
437 510:2.2E-45 
123 731:4.7E-30 
123 732:4.7E-30 
123 730:4.7E-30 
482 584:1.6E-68 
100 405:2.7E-104 
294 733:2.6E-33 
100 402:2.7E-104 
294 734:1.2E-86 
100 403:2.7E-104 
294 735:1.5E-32 
100 408:5.5E-55 
100 406:2.7E-104 
147 420:1.8E-104 
437 508:4.9E-40 
147 422:1.8E-104 
147 423:1.8E-104 
100 400:4.8E-30 
100 401:2.0E-55 
294 737:6.2E-69 
147 428:2.8E-56 
294 739:2.0E-83 
147 429:8.9E-18 
437 500:5.9E-36 
437 501:2.5E-29 
346 691:3.2E-21 
482 593:9.1E-57 
482 594:1.5E-35 
294 700:3.5E-33 
294 701:3.2E-57 
147 430:6.4E-37 
147 431:2.2E-28 
147 432:7.7E-31 
294 707:4.6E-58 
482 559:5.6E-58 
147 434:2.4E-120 
294 709:4.6E-58 
147 436:1.7E-36 
147 437:5.5E-38 
147 438:5.5E-38 
247 288:3.6E-49 
294 705:4.1E-68 
147 439:6.4E-37 
294 706:1.3E-90 
302 561:5.0E-32 
482 560:4.3E-24 
482 563:1.5E-28 
294 712:6.0E-58 
482 564:2.7E-23 
294 713:1.6E-25 
147 440:2.4E-120 
482 569:3.9E-72 
147 446:8.6E-79 
147 447:5.5E-38 
294 715:1.1E-32 
147 449:2.4E-120 
123 729:1.0E-104 
123 722:3.9E-39 
123 723:1.7E-53 
482 571:2.1E-80 
482 572:1.8E-84 
247 260:1.4E-31 
247 261:3.6E-49 
147 452:5.5E-38 
147 454:5.5E-38 
147 455:6.4E-37 
223 515:7.1E-45 
147 456:5.5E-38 
223 517:6.7E-30 
223 510:6.7E-63 
147 459:5.5E-38 
223 512:4.7E-32 
223 513:2.0E-29 
610 699:9.7E-34 
223 518:1.1E-29 
610 697:9.4E-49 
223 519:2.0E-29 
610 698:3.7E-31 
610 696:3.7E-31 
610 693:1.7E-56 
610 694:1.5E-31 
610 692:2.7E-72 
610 690:1.8E-29 
247 251:3.1E-30 
147 460:1.1E-50 
223 520:2.0E-29 
247 250:2.3E-30 
147 465:8.5E-17 
223 525:3.2E-33 
223 526:1.5E-31 
223 527:1.1E-29 
247 259:3.6E-49 
223 528:6.7E-30 
247 257:3.6E-49 
223 522:5.2E-33 
247 258:3.1E-30 
223 523:4.7E-32 
174 489:8.5E-45 
346 657:3.1E-21 
346 658:2.0E-23 
346 656:1.4E-21 
223 529:6.9E-32 
346 651:3.2E-24 
610 684:3.7E-31 
610 683:4.9E-80 
610 681:7.4E-31 
482 595:4.0E-34 
482 596:4.6E-34 
482 597:2.8E-55 
482 598:1.5E-53 
482 599:1.1E-55 
147 473:2.2E-81 
294 740:1.2E-90 
147 474:1.2E-80 
294 741:5.5E-27 
346 688:1.0E-29 
610 677:3.9E-32 
346 687:3.2E-24 
610 673:1.8E-31 
346 685:5.4E-22 
346 682:5.0E-24 
610 671:3.7E-47 
610 672:1.5E-31 
147 481:7.6E-33 
302 516:1.0E-39 
147 488:8.1E-26 
223 500:3.5E-30 
223 501:1.4E-26 
346 679:2.6E-27 
610 668:3.2E-88 
610 669:1.8E-31 
610 666:3.0E-88 
610 667:1.4E-87 
610 664:3.0E-88 
223 508:4.5E-33 
610 665:3.1E-88 
610 662:1.8E-30 
610 663:1.6E-57 
610 660:3.6E-79 
610 661:3.9E-31 
346 670:3.5E-77 
147 490:2.5E-63 
147 491:5.8E-36 
147 493:9.7E-34 
124 147:4.0E-126 
482 610:7.5E-35 
17 262:6.0E-25 
124 148:1.5E-124 
482 611:3.3E-35 
124 149:4.0E-126 
147 497:1.5E-114 
482 613:1.1E-35 
17 265:3.0E-57 
65 169:1.4E-27 
100 473:3.7E-81 
124 143:4.0E-126 
733 734:8.7E-36 
17 266:7.2E-24 
100 474:2.1E-80 
124 144:4.0E-126 
147 499:5.5E-38 
482 615:4.0E-58 
733 735:4.5E-83 
17 267:4.7E-23 
124 145:1.8E-125 
17 268:3.0E-57 
124 146:4.0E-126 
482 617:4.1E-35 
733 737:4.9E-30 
17 269:8.1E-25 
65 165:1.0E-33 
482 618:2.0E-68 
636 732:8.1E-31 
65 166:1.4E-23 
124 140:6.6E-129 
733 739:4.9E-36 
65 167:2.2E-28 
124 141:4.0E-126 
65 168:2.1E-28 
124 142:4.0E-126 
65 161:1.1E-23 
65 162:4.1E-24 
65 163:8.7E-28 
636 730:8.1E-31 
65 164:6.3E-24 
636 731:8.1E-31 
100 481:1.1E-32 
65 160:3.9E-24 
437 591:8.6E-34 
437 592:8.3E-31 
437 590:4.1E-45 
17 270:7.4E-27 
17 271:6.0E-25 
482 620:2.0E-68 
17 272:4.5E-122 
124 136:4.0E-126 
482 621:4.4E-26 
636 729:9.3E-34 
124 137:4.0E-126 
482 622:6.8E-66 
17 274:1.5E-58 
124 138:1.0E-124 
482 623:1.7E-25 
124 139:2.7E-127 
65 158:4.9E-32 
124 132:1.8E-125 
482 625:7.4E-25 
65 159:3.9E-18 
124 133:1.8E-125 
482 626:3.1E-23 
124 134:4.0E-126 
124 135:4.0E-126 
482 628:1.4E-55 
65 154:1.1E-23 
100 488:6.4E-26 
636 722:1.0E-32 
65 156:3.2E-23 
124 130:4.0E-126 
636 723:1.1E-24 
65 157:2.2E-25 
124 131:1.8E-125 
65 150:1.6E-28 
437 588:2.1E-93 
65 151:3.8E-27 
437 589:7.0E-103 
65 152:3.2E-27 
346 732:5.0E-27 
437 586:8.4E-41 
65 153:2.1E-28 
437 587:2.1E-93 
100 491:7.4E-36 
346 730:5.0E-27 
302 496:1.0E-29 
346 731:5.0E-27 
437 585:1.1E-101 
437 582:8.3E-31 
100 490:4.0E-63 
437 583:5.9E-31 
437 580:5.4E-31 
437 581:5.4E-31 
302 498:1.8E-26 
100 459:8.9E-38 
124 129:4.0E-126 
124 125:4.0E-126 
124 126:6.4E-126 
124 127:6.4E-126 
124 128:4.0E-126 
17 243:2.5E-57 
100 452:8.9E-38 
100 455:1.0E-36 
17 248:7.4E-25 
100 456:8.9E-38 
17 249:3.0E-57 
437 579:5.4E-31 
100 454:8.9E-38 
437 577:5.4E-31 
437 578:5.4E-31 
85 644:6.5E-35 
437 576:2.3E-29 
437 570:4.0E-28 
85 648:3.9E-61 
482 600:2.9E-25 
17 252:3.0E-57 
17 253:6.9E-25 
17 254:3.0E-57 
17 255:7.4E-25 
17 256:1.8E-22 
100 460:1.7E-50 
482 606:6.5E-24 
100 465:6.0E-17 
65 172:1.0E-23 
65 173:2.1E-28 
85 636:3.9E-29 
437 567:5.2E-44 
85 631:5.5E-29 
65 170:1.8E-28 
65 171:8.7E-28 
100 437:8.9E-38 
482 650:6.1E-57 
100 438:8.9E-38 
482 652:1.1E-67 
100 436:2.7E-36 
482 653:6.1E-57 
323 329:1.3E-28 
482 655:4.8E-35 
100 439:1.1E-36 
100 430:1.1E-36 
346 708:1.8E-26 
100 434:3.5E-120 
100 431:1.6E-28 
437 557:1.1E-101 
100 432:1.2E-30 
437 555:1.0E-32 
17 219:7.4E-25 
437 553:2.4E-32 
437 554:4.9E-40 
302 462:1.0E-39 
437 551:1.8E-30 
437 552:2.7E-32 
302 461:2.6E-40 
437 550:3.3E-39 
482 660:5.5E-34 
482 661:6.1E-57 
100 449:3.5E-120 
482 662:1.4E-67 
100 446:1.4E-78 
482 663:1.6E-25 
100 447:8.9E-38 
482 664:2.7E-35 
482 665:3.2E-35 
482 666:2.7E-35 
482 667:1.2E-34 
482 668:3.2E-35 
100 440:3.5E-120 
482 669:2.5E-82 
65 198:3.4E-34 
124 172:1.3E-48 
124 173:4.0E-126 
437 549:5.7E-102 
437 546:4.9E-40 
437 547:4.3E-45 
437 544:4.3E-45 
437 545:8.4E-41 
437 543:8.6E-34 
302 451:5.3E-39 
437 540:4.3E-45 
437 541:4.1E-32 
302 450:1.1E-26 
302 457:1.5E-31 
482 671:7.0E-32 
100 415:2.7E-104 
323 346:8.4E-25 
100 413:1.1E-32 
323 344:2.0E-26 
323 345:2.0E-26 
124 169:2.8E-124 
100 417:1.6E-26 
482 634:1.9E-29 
482 635:5.1E-26 
124 165:5.8E-33 
124 166:1.2E-30 
124 167:2.7E-127 
346 729:2.7E-28 
437 539:2.9E-39 
482 638:4.3E-65 
124 168:4.0E-126 
124 161:2.9E-49 
323 342:2.0E-26 
124 162:1.0E-51 
323 343:1.9E-26 
437 538:4.1E-45 
124 163:4.6E-125 
323 340:2.0E-26 
17 206:3.7E-57 
100 410:1.0E-35 
124 164:1.2E-48 
323 341:1.9E-26 
85 602:7.5E-70 
346 723:1.0E-19 
437 533:4.1E-45 
85 603:1.7E-32 
124 170:6.6E-129 
437 531:7.2E-37 
85 601:4.1E-81 
124 171:4.6E-125 
346 722:1.2E-29 
437 532:2.0E-40 
437 530:9.3E-33 
85 608:2.3E-68 
302 486:3.0E-31 
85 607:3.2E-32 
85 605:3.6E-35 
684 698:3.4E-131 
323 336:3.9E-52 
684 699:6.9E-49 
482 641:6.0E-23 
482 642:6.9E-57 
124 158:4.3E-35 
323 339:6.7E-36 
124 159:7.5E-44 
636 708:1.6E-31 
100 428:4.1E-56 
323 337:7.0E-78 
482 645:3.2E-35 
100 429:6.2E-18 
482 646:5.7E-57 
17 210:3.7E-57 
124 154:2.9E-49 
482 647:7.0E-82 
684 690:2.6E-51 
17 211:5.7E-61 
41 489:1.4E-124 
124 156:6.2E-49 
437 528:1.8E-30 
482 649:5.7E-57 
684 692:2.5E-30 
17 213:3.3E-57 
124 157:1.1E-73 
437 529:3.5E-31 
684 693:9.1E-27 
17 214:3.3E-57 
100 422:2.7E-104 
124 150:1.2E-125 
323 331:7.8E-129 
437 526:2.7E-32 
684 694:2.1E-51 
100 423:2.7E-104 
124 151:4.2E-123 
437 527:7.2E-37 
17 216:6.0E-25 
100 420:2.7E-104 
124 152:7.2E-125 
684 696:3.4E-131 
124 153:4.0E-126 
323 330:2.9E-128 
437 525:1.3E-40 
684 697:7.7E-26 
437 522:1.4E-40 
437 523:2.9E-39 
17 209:3.3E-57 
437 520:1.4E-36 
124 160:4.0E-52 
733 740:6.6E-31 
733 741:8.3E-71 
323 368:2.2E-26 
323 366:1.0E-126 
323 367:1.4E-125 
323 365:2.6E-32 
200 288:3.1E-49 
323 350:1.3E-53 
85 691:1.1E-83 
461 736:1.9E-70 
65 107:2.1E-28 
65 108:4.9E-29 
65 109:4.9E-29 
65 103:1.6E-28 
65 104:2.1E-28 
65 105:7.7E-28 
65 106:2.1E-28 
323 386:5.4E-58 
65 100:1.6E-28 
323 387:1.8E-104 
65 101:1.6E-28 
65 102:2.1E-28 
323 390:6.7E-56 
323 377:5.6E-59 
124 198:6.6E-35 
323 371:2.0E-26 
323 370:2.0E-26 
323 376:6.0E-59 
41 441:1.5E-95 
461 714:6.2E-61 
65 129:2.1E-28 
461 717:2.2E-67 
65 125:2.1E-28 
65 126:1.6E-28 
65 127:1.6E-28 
65 128:2.1E-28 
65 121:7.7E-28 
65 122:4.9E-29 
65 123:5.2E-29 
65 124:1.8E-28 
200 240:1.8E-48 
200 241:1.8E-48 
65 120:1.4E-35 
200 242:8.3E-49 
200 244:8.3E-49 
200 245:1.8E-48 
200 246:4.2E-31 
200 247:7.1E-111 
323 399:3.2E-104 
65 118:4.9E-29 
65 119:4.9E-29 
65 114:4.9E-29 
65 115:5.4E-36 
65 116:5.3E-29 
271 492:4.9E-68 
65 117:5.2E-29 
65 110:2.5E-29 
271 494:5.6E-31 
323 397:2.6E-53 
65 111:8.4E-30 
271 495:7.5E-37 
65 112:4.9E-29 
513 631:1.6E-26 
65 113:5.2E-29 
85 657:5.8E-70 
271 487:2.5E-56 
85 658:6.2E-110 
85 656:5.3E-105 
200 231:1.8E-48 
513 636:2.8E-29 
200 232:9.3E-115 
200 233:1.1E-47 
85 651:2.7E-120 
200 234:1.3E-33 
200 235:8.3E-49 
200 236:1.8E-48 
200 237:8.3E-49 
200 238:1.4E-34 
200 239:1.7E-35 
17 280:3.3E-57 
17 281:7.4E-25 
17 282:3.3E-57 
17 286:8.5E-25 
17 287:2.7E-28 
65 147:2.1E-28 
85 682:2.1E-108 
65 148:4.0E-28 
17 289:4.8E-29 
65 149:2.1E-28 
100 493:1.6E-33 
65 143:2.1E-28 
100 499:8.9E-38 
65 144:2.1E-28 
513 601:1.9E-78 
65 145:7.7E-28 
100 497:1.9E-114 
65 146:2.1E-28 
200 261:3.1E-49 
65 140:1.8E-28 
513 605:1.6E-33 
65 141:2.1E-28 
85 688:3.7E-33 
513 602:5.6E-71 
65 142:2.1E-28 
513 603:1.2E-30 
513 608:1.3E-69 
85 687:9.8E-118 
85 685:2.6E-102 
513 607:2.1E-30 
17 290:1.5E-27 
17 291:1.6E-28 
17 292:6.9E-25 
17 293:2.0E-25 
17 294:1.9E-23 
17 295:3.0E-57 
17 298:7.4E-25 
65 136:2.1E-28 
17 299:2.0E-25 
65 137:2.1E-28 
65 138:7.6E-28 
65 139:2.2E-28 
85 670:1.3E-29 
65 132:7.7E-28 
65 133:7.7E-28 
65 134:2.1E-28 
65 135:2.1E-28 
200 260:4.8E-31 
85 679:3.8E-30 
200 250:6.9E-30 
200 251:9.1E-30 
65 130:2.1E-28 
65 131:7.7E-28 
200 257:3.1E-49 
200 258:9.1E-30 
200 259:3.1E-49 
247 341:8.8E-32 
223 430:1.3E-50 
247 342:6.1E-33 
223 431:3.8E-27 
223 432:5.7E-63 
247 340:6.1E-33 
223 437:2.4E-48 
223 438:2.4E-48 
223 439:1.3E-50 
247 345:6.1E-33 
223 434:3.5E-30 
247 346:9.9E-32 
247 343:8.8E-32 
223 436:2.8E-49 
247 344:6.1E-33 
271 333:3.0E-33 
271 334:6.1E-90 
271 335:2.6E-28 
200 320:1.5E-94 
174 575:5.5E-34 
200 323:6.1E-34 
200 329:4.7E-34 
223 440:3.5E-30 
247 330:3.4E-33 
247 331:7.0E-34 
223 449:3.5E-30 
247 339:3.2E-49 
197 695:2.3E-55 
247 336:1.6E-37 
247 337:2.6E-34 
223 446:1.6E-37 
223 447:2.4E-48 
271 332:1.6E-37 
271 324:3.9E-28 
271 325:3.3E-35 
271 326:2.7E-69 
200 310:7.3E-28 
271 327:6.5E-33 
200 311:7.3E-28 
271 328:2.0E-69 
174 565:5.5E-34 
200 312:6.4E-28 
200 313:4.0E-33 
200 314:3.4E-28 
200 315:5.2E-35 
200 316:8.9E-50 
200 317:4.1E-28 
200 318:4.6E-35 
200 319:1.1E-34 
247 320:7.9E-94 
223 410:1.8E-39 
223 415:3.9E-33 
223 417:2.0E-28 
247 323:7.0E-34 
223 413:9.7E-55 
64 708:4.1E-15 
271 356:1.5E-37 
200 340:9.2E-33 
174 558:6.9E-44 
200 341:1.8E-31 
200 342:9.2E-33 
200 343:1.8E-31 
200 344:9.2E-33 
247 329:2.7E-33 
200 345:9.2E-33 
200 346:1.5E-31 
609 630:1.3E-67 
223 420:3.9E-33 
247 316:8.2E-50 
247 317:1.4E-29 
223 428:5.6E-31 
247 314:4.1E-30 
223 429:4.2E-16 
247 315:1.9E-34 
223 422:3.9E-33 
247 312:9.2E-30 
271 351:4.9E-68 
223 423:3.9E-33 
247 313:1.8E-33 
247 310:8.9E-30 
247 311:8.9E-30 
200 330:2.9E-33 
200 331:6.1E-34 
271 348:1.9E-29 
271 349:1.9E-29 
247 318:7.8E-34 
247 319:1.4E-34 
200 336:7.6E-38 
200 337:3.7E-33 
609 640:1.1E-90 
200 339:3.3E-47 
609 643:2.2E-65 
223 473:8.0E-37 
223 474:7.0E-37 
247 305:9.5E-30 
561 643:7.1E-6 
247 306:2.1E-33 
197 640:2.3E-55 
197 643:5.1E-60 
64 729:8.3E-18 
247 309:2.0E-30 
247 307:2.1E-33 
609 619:7.2E-94 
247 308:1.9E-34 
64 722:2.3E-17 
64 723:5.1E-15 
223 481:9.7E-55 
561 630:2.0E-6 
223 488:2.2E-29 
609 624:3.1E-94 
174 524:4.7E-27 
295 298:2.7E-36 
295 299:4.1E-31 
609 627:1.5E-10 
609 629:2.7E-10 
86 173:7.7E-34 
223 490:1.4E-30 
86 170:3.6E-35 
86 171:7.9E-33 
86 172:1.1E-26 
223 452:2.4E-48 
223 454:2.4E-48 
223 459:2.4E-48 
223 455:2.3E-48 
223 456:2.4E-48 
200 305:8.8E-28 
200 306:6.6E-34 
200 307:6.6E-34 
200 308:5.2E-35 
200 309:1.5E-28 
223 465:3.4E-16 
561 659:9.7E-136 
223 460:4.2E-27 
197 678:2.6E-56 
271 300:2.4E-93 
271 301:2.4E-93 
271 304:6.0E-37 
197 680:3.8E-52 
64 731:1.0E-16 
64 732:1.0E-16 
86 198:3.9E-87 
64 730:1.0E-16 
174 506:1.5E-43 
174 507:1.5E-43 
482 694:1.2E-69 
482 696:5.7E-57 
482 697:7.4E-25 
482 698:5.7E-57 
482 699:9.6E-68 
437 636:2.1E-36 
346 589:4.7E-29 
437 631:7.8E-45 
346 587:3.5E-33 
346 588:3.5E-33 
346 585:1.6E-27 
346 586:1.1E-25 
346 583:1.3E-21 
346 581:1.4E-21 
346 582:3.8E-21 
346 580:1.4E-21 
147 305:4.5E-74 
147 306:1.2E-104 
147 307:1.2E-104 
147 308:1.7E-106 
147 309:2.9E-72 
346 578:1.4E-21 
346 579:1.4E-21 
346 576:3.0E-20 
346 577:1.4E-21 
346 570:1.2E-21 
482 672:1.2E-69 
482 673:6.0E-56 
482 677:1.1E-56 
147 310:5.9E-75 
2 14:1.5E-139 
147 311:5.9E-75 
2 15:1.5E-139 
147 312:1.3E-71 
2 16:1.5E-139 
147 313:1.2E-29 
147 314:1.8E-74 
147 315:1.7E-106 
147 316:2.1E-30 
147 317:9.4E-75 
147 318:1.6E-122 
147 319:4.0E-126 
302 445:1.0E-39 
302 443:1.0E-39 
482 681:7.7E-69 
482 683:7.9E-35 
247 397:6.8E-29 
482 684:5.7E-57 
147 320:3.8E-34 
247 390:1.7E-30 
437 607:5.2E-46 
2 26:9.2E-141 
147 323:7.8E-129 
437 608:3.3E-31 
2 27:5.8E-111 
437 605:2.1E-93 
437 603:2.7E-46 
437 601:5.9E-44 
147 329:1.3E-28 
247 399:5.7E-34 
437 602:1.0E-30 
302 433:3.8E-28 
346 592:3.8E-21 
346 590:1.8E-22 
482 690:1.1E-67 
346 591:6.2E-105 
482 692:2.0E-36 
482 693:8.1E-26 
247 386:6.4E-32 
124 224:2.0E-29 
147 330:2.9E-128 
147 331:7.8E-129 
124 220:1.3E-54 
124 221:8.7E-54 
124 222:5.2E-34 
124 223:2.2E-29 
147 336:3.9E-52 
147 337:7.0E-78 
147 339:6.7E-36 
247 387:2.1E-35 
346 549:2.4E-29 
346 547:1.7E-22 
2 30:4.8E-140 
346 545:1.1E-25 
346 546:4.6E-25 
346 543:6.2E-105 
2 33:6.3E-121 
346 544:1.7E-22 
346 541:1.2E-77 
346 540:1.7E-22 
147 340:2.0E-26 
247 370:6.1E-33 
147 341:1.9E-26 
247 371:6.1E-33 
147 342:2.0E-26 
147 343:1.9E-26 
2 47:1.6E-110 
147 344:2.0E-26 
147 345:2.0E-26 
223 405:3.9E-33 
147 346:8.4E-25 
223 406:3.9E-33 
223 400:1.3E-30 
223 401:7.6E-32 
223 402:3.9E-33 
247 376:1.2E-32 
346 538:1.8E-22 
223 403:3.9E-33 
247 377:9.7E-33 
346 539:1.0E-24 
2 43:4.0E-108 
223 408:5.0E-32 
346 532:3.2E-24 
346 533:1.8E-22 
2 45:4.8E-140 
346 530:3.1E-21 
2 46:1.7E-112 
346 531:6.9E-22 
323 500:2.4E-120 
124 207:2.0E-29 
302 409:3.2E-29 
323 501:8.7E-52 
147 350:1.3E-53 
124 202:1.6E-30 
124 203:5.2E-34 
124 205:6.4E-34 
124 200:1.1E-34 
124 201:5.2E-34 
247 367:7.4E-35 
247 368:1.2E-32 
247 365:4.6E-85 
247 366:2.5E-34 
2 52:4.8E-140 
346 567:4.3E-26 
323 508:8.6E-118 
247 350:2.4E-32 
147 365:2.6E-32 
147 366:1.0E-126 
147 367:1.4E-125 
147 368:2.2E-26 
346 557:3.3E-29 
346 554:4.6E-25 
346 555:3.0E-21 
346 552:8.5E-21 
346 553:2.7E-112 
346 550:1.0E-24 
346 551:1.3E-20 
323 401:1.2E-55 
147 370:2.0E-26 
323 402:1.8E-104 
147 371:2.0E-26 
323 400:6.9E-30 
323 405:1.8E-104 
323 406:1.8E-104 
323 403:1.8E-104 
482 733:6.3E-35 
147 376:6.0E-59 
482 734:3.6E-86 
147 377:5.6E-59 
482 735:4.2E-34 
100 350:7.7E-54 
482 737:2.4E-68 
124 260:3.5E-57 
482 739:1.1E-83 
124 261:2.5E-33 
323 408:3.9E-55 
394 407:4.7E-99 
482 740:8.2E-91 
482 741:2.0E-27 
124 257:2.5E-33 
124 258:6.2E-56 
124 259:2.5E-33 
147 386:5.4E-58 
147 387:1.8E-104 
100 367:2.2E-125 
100 368:1.7E-26 
124 250:3.7E-56 
100 365:4.0E-32 
124 251:6.2E-56 
100 366:1.9E-126 
85 732:6.7E-29 
85 730:6.7E-29 
100 370:1.6E-26 
85 731:6.7E-29 
100 371:1.6E-26 
147 390:6.7E-56 
323 423:1.8E-104 
100 339:1.1E-35 
100 336:7.5E-52 
100 337:9.9E-78 
323 422:1.8E-104 
124 246:6.2E-54 
124 247:1.4E-34 
323 428:2.8E-56 
147 397:2.6E-53 
482 712:1.1E-57 
100 330:4.0E-128 
124 242:1.5E-29 
147 399:3.2E-104 
482 713:4.4E-26 
100 331:1.1E-128 
124 244:1.5E-29 
482 715:4.0E-34 
124 245:2.0E-29 
323 420:1.8E-104 
124 240:2.0E-29 
346 648:1.1E-21 
124 241:2.0E-29 
346 644:3.5E-26 
437 691:2.3E-41 
323 429:8.9E-18 
124 239:2.0E-30 
323 413:7.6E-33 
323 410:6.2E-36 
394 427:4.8E-101 
124 235:1.5E-29 
124 236:2.0E-29 
323 417:2.0E-26 
124 237:1.5E-29 
124 238:4.5E-27 
323 415:1.8E-104 
100 341:1.4E-26 
124 231:2.0E-29 
100 342:1.6E-26 
124 232:4.1E-34 
124 233:1.5E-29 
482 726:5.4E-30 
100 340:1.6E-26 
124 234:2.5E-26 
482 727:4.2E-68 
100 345:1.6E-26 
394 425:1.6E-99 
100 346:6.5E-25 
394 426:3.3E-99 
100 343:1.4E-26 
100 344:1.6E-26 
394 424:1.7E-99 
437 687:7.7E-37 
346 636:1.7E-76 
437 688:3.3E-88 
437 685:2.0E-38 
346 631:1.8E-26 
437 682:9.0E-38 
100 316:3.3E-30 
100 317:1.4E-74 
323 446:8.6E-79 
100 314:2.7E-74 
100 315:2.9E-106 
323 449:2.4E-120 
100 318:2.8E-122 
323 447:5.5E-38 
100 319:6.4E-126 
41 575:8.4E-46 
100 312:1.8E-71 
100 313:9.8E-30 
100 310:8.6E-75 
100 311:8.6E-75 
323 440:2.4E-120 
437 679:6.4E-81 
437 670:1.5E-36 
85 708:5.5E-29 
323 434:2.4E-120 
323 432:7.7E-31 
323 438:5.5E-38 
323 439:6.4E-37 
100 329:1.1E-28 
323 436:1.7E-36 
323 437:5.5E-38 
100 320:5.6E-34 
100 323:1.1E-128 
323 430:6.4E-37 
323 431:2.2E-28 
323 465:8.5E-17 
461 659:3.0E-67 
323 460:1.1E-50 
124 288:2.5E-33 
346 608:8.5E-20 
437 658:4.6E-39 
346 607:5.9E-27 
437 656:1.2E-35 
346 605:3.5E-33 
437 657:9.3E-33 
85 723:2.6E-52 
346 602:1.5E-21 
346 603:4.8E-27 
85 722:2.0E-38 
346 601:1.9E-21 
437 651:6.7E-39 
85 729:4.8E-104 
100 305:7.0E-74 
323 456:5.5E-38 
100 306:2.0E-104 
323 454:5.5E-38 
323 455:6.4E-37 
100 309:4.4E-72 
100 307:2.0E-104 
100 308:2.9E-106 
323 459:5.5E-38 
323 452:5.5E-38 
437 648:1.5E-34 
437 644:3.0E-85 
86 148:6.4E-34 
86 149:7.7E-34 
197 724:2.3E-55 
323 488:8.1E-26 
86 144:7.7E-34 
86 145:2.6E-33 
86 146:7.7E-34 
86 147:7.7E-34 
323 481:7.6E-33 
584 712:2.4E-53 
371 397:2.3E-24 
413 729:9.1E-34 
584 713:4.8E-29 
371 390:2.4E-27 
584 715:6.9E-30 
174 612:2.6E-46 
413 722:8.2E-46 
413 723:1.0E-31 
513 708:1.6E-26 
371 387:5.2E-30 
64 648:6.1E-17 
86 140:3.6E-35 
86 141:7.7E-34 
86 142:7.7E-34 
64 644:1.7E-17 
86 143:7.7E-34 
174 614:8.5E-45 
86 137:7.7E-34 
86 138:2.8E-33 
86 139:8.3E-35 
86 133:2.6E-33 
86 134:7.7E-34 
86 135:7.7E-34 
86 136:7.7E-34 
323 474:1.2E-80 
584 727:4.2E-96 
461 643:7.1E-5 
323 473:2.2E-81 
584 726:5.3E-28 
413 731:8.5E-58 
413 732:8.5E-58 
200 397:1.2E-28 
64 636:2.7E-50 
200 399:8.0E-34 
371 399:4.9E-29 
413 730:8.5E-58 
86 130:7.7E-34 
86 131:2.6E-33 
86 132:2.6E-33 
64 631:4.1E-15 
174 604:6.5E-5 
561 629:3.8E-65 
223 497:3.4E-31 
561 627:1.7E-66 
684 700:2.4E-30 
461 616:5.9E-67 
684 701:9.0E-128 
86 166:5.0E-37 
223 491:7.5E-49 
86 167:8.3E-35 
86 168:7.7E-34 
223 493:1.2E-45 
86 169:2.1E-33 
684 705:6.9E-49 
413 708:1.4E-53 
41 558:1.1E-96 
223 499:2.4E-48 
86 162:1.6E-28 
684 706:2.7E-55 
86 163:7.9E-33 
684 707:3.0E-102 
86 164:6.8E-26 
86 165:1.9E-47 
684 709:3.0E-102 
86 160:4.1E-28 
86 161:1.5E-26 
86 159:1.8E-21 
561 616:3.9E-134 
323 499:5.5E-38 
461 627:5.3E-68 
86 156:4.0E-26 
461 629:8.8E-73 
86 157:1.4E-29 
86 158:1.7E-48 
41 565:8.4E-46 
584 701:1.5E-52 
323 493:9.7E-34 
323 490:2.5E-63 
323 491:5.8E-36 
584 700:5.1E-31 
584 705:1.1E-73 
323 497:1.5E-114 
584 706:3.3E-83 
584 709:1.5E-49 
584 707:1.5E-49 
64 658:5.9E-17 
64 656:1.4E-15 
86 151:5.2E-32 
64 657:4.3E-15 
86 152:2.0E-33 
86 153:7.7E-34 
86 154:1.5E-26 
64 651:3.7E-16 
86 150:1.0E-33 
86 104:7.7E-34 
64 682:6.4E-17 
86 105:2.6E-33 
86 106:7.7E-34 
86 107:7.7E-34 
86 100:4.7E-34 
86 101:4.7E-34 
86 102:7.7E-34 
684 726:2.1E-30 
86 103:1.0E-33 
684 727:5.1E-51 
271 380:4.6E-68 
100 397:3.7E-53 
271 381:4.9E-24 
86 108:1.0E-36 
86 109:1.0E-36 
100 399:7.8E-104 
200 370:9.2E-33 
200 365:3.3E-84 
200 366:2.0E-34 
200 367:8.7E-35 
200 368:9.6E-33 
64 687:1.0E-15 
609 695:1.1E-90 
64 688:7.8E-17 
64 685:7.6E-16 
41 507:1.3E-120 
64 670:4.4E-50 
41 506:1.3E-120 
684 712:4.9E-127 
684 713:1.6E-27 
482 700:7.9E-35 
684 715:1.9E-28 
482 701:5.4E-57 
271 372:1.4E-111 
482 705:9.6E-68 
271 373:5.1E-36 
482 706:2.4E-90 
271 374:7.7E-111 
482 707:9.1E-57 
271 375:2.2E-56 
482 709:9.1E-57 
200 350:1.3E-31 
271 369:1.0E-60 
64 679:5.8E-17 
86 126:4.7E-34 
86 127:4.7E-34 
86 128:7.7E-34 
86 129:7.7E-34 
86 122:1.0E-36 
86 123:1.1E-36 
86 124:3.6E-35 
86 125:7.7E-34 
584 734:1.5E-80 
584 735:9.7E-30 
584 733:1.3E-31 
200 390:2.4E-30 
513 722:1.1E-37 
584 739:4.9E-69 
100 376:1.0E-58 
684 740:3.8E-55 
100 377:1.0E-58 
584 737:1.3E-87 
684 741:2.4E-27 
513 723:2.0E-51 
200 386:1.4E-31 
513 729:1.0E-103 
200 387:3.5E-35 
86 120:1.1E-113 
86 121:2.6E-33 
609 678:4.7E-95 
86 115:8.1E-98 
86 116:2.5E-36 
86 117:1.1E-36 
684 733:1.1E-29 
64 691:1.8E-17 
86 118:1.0E-36 
684 734:7.1E-60 
86 111:2.0E-37 
584 741:1.7E-29 
684 735:1.0E-30 
86 112:1.0E-36 
86 113:1.1E-36 
197 718:3.2E-114 
609 680:5.7E-103 
684 737:5.0E-53 
86 114:1.0E-36 
197 719:1.3E-105 
584 740:3.9E-83 
271 391:1.9E-23 
100 386:8.4E-58 
371 386:5.8E-27 
86 119:1.0E-36 
513 732:9.1E-28 
100 387:2.7E-104 
197 710:5.4E-56 
513 730:9.1E-28 
41 524:3.0E-31 
197 711:1.3E-57 
513 731:9.1E-28 
200 371:9.2E-33 
271 388:3.2E-68 
200 376:4.8E-33 
100 390:1.0E-55 
200 377:4.5E-33 
371 376:1.4E-29 
371 377:1.4E-29 
684 739:1.9E-61 
86 110:3.5E-37 
223 310:6.6E-32 
247 460:2.0E-38 
294 569:1.2E-72 
223 311:6.6E-32 
294 563:7.1E-28 
294 564:8.0E-23 
198 371:5.9E-33 
223 316:6.7E-67 
223 317:8.2E-32 
223 318:4.4E-30 
198 370:5.9E-33 
223 319:2.2E-29 
223 312:6.1E-30 
223 313:1.0E-28 
223 314:6.0E-31 
223 315:3.2E-32 
247 465:4.2E-17 
198 368:1.2E-32 
271 696:1.2E-56 
271 697:2.1E-24 
198 366:1.1E-34 
271 698:1.2E-56 
198 367:3.5E-35 
271 699:8.1E-71 
198 365:2.2E-84 
294 571:3.4E-81 
294 572:9.8E-85 
294 573:2.6E-68 
223 320:5.9E-47 
247 452:1.3E-95 
247 459:1.3E-95 
223 329:1.8E-27 
271 690:4.6E-68 
223 323:3.5E-30 
247 455:1.0E-93 
271 692:6.0E-37 
247 456:1.3E-95 
271 693:2.4E-25 
271 694:2.7E-69 
247 454:1.3E-95 
198 377:2.6E-33 
198 376:2.8E-33 
174 686:2.0E-26 
294 584:2.6E-69 
247 440:2.1E-32 
294 548:1.4E-36 
294 542:3.0E-25 
247 449:2.1E-32 
247 446:5.5E-35 
247 447:1.3E-95 
198 390:1.5E-30 
174 676:3.8E-43 
198 386:5.4E-32 
198 387:2.0E-35 
174 674:2.0E-32 
247 430:4.2E-88 
294 559:3.7E-58 
223 305:8.3E-31 
247 437:1.3E-95 
223 306:8.1E-32 
247 438:1.3E-95 
223 307:8.1E-32 
223 308:3.2E-32 
247 436:1.7E-94 
247 434:2.1E-32 
247 431:4.4E-34 
247 432:4.9E-42 
198 399:5.1E-34 
198 397:4.9E-29 
223 309:6.7E-30 
247 439:4.2E-88 
294 560:7.7E-24 
536 724:1.2E-88 
223 350:4.1E-29 
247 422:2.1E-35 
247 423:2.1E-35 
271 660:1.0E-34 
247 420:2.1E-35 
271 661:1.2E-56 
271 662:4.1E-68 
271 652:3.2E-68 
271 653:1.2E-56 
64 607:4.0E-14 
64 608:1.0E-13 
198 323:5.2E-34 
271 655:8.0E-36 
64 605:2.9E-18 
198 320:2.8E-93 
64 603:2.2E-14 
247 428:6.7E-30 
247 429:4.6E-18 
64 601:8.3E-17 
64 602:2.0E-15 
198 329:2.7E-33 
223 365:2.1E-47 
223 366:3.1E-30 
247 415:2.1E-35 
247 413:2.4E-52 
223 367:2.7E-31 
223 368:3.0E-28 
271 650:1.2E-56 
247 410:3.5E-49 
271 641:4.9E-24 
198 336:6.1E-38 
271 642:1.4E-56 
198 331:5.2E-34 
271 645:5.2E-37 
271 646:1.2E-56 
247 417:6.1E-33 
271 647:3.4E-81 
198 330:2.4E-33 
271 649:1.2E-56 
198 339:1.2E-49 
198 337:7.2E-35 
223 330:1.1E-29 
223 331:3.5E-30 
198 350:8.1E-33 
223 339:2.4E-39 
247 405:2.1E-35 
247 402:2.1E-35 
247 403:2.1E-35 
247 400:4.3E-37 
271 681:6.7E-70 
247 401:5.8E-30 
223 336:8.2E-27 
271 683:7.9E-35 
223 337:8.6E-38 
271 684:1.2E-56 
174 632:3.0E-42 
198 346:9.4E-32 
174 633:6.9E-44 
198 344:5.9E-33 
198 345:5.9E-33 
271 677:4.1E-57 
198 342:5.9E-33 
247 408:8.8E-32 
198 343:8.6E-32 
198 340:5.9E-33 
247 406:2.1E-35 
198 341:8.6E-32 
294 593:4.6E-58 
294 594:2.5E-34 
294 595:1.1E-32 
174 637:1.1E-44 
174 639:6.4E-128 
223 341:1.3E-28 
223 342:2.0E-28 
536 718:4.9E-58 
223 343:1.3E-28 
223 344:2.0E-28 
294 596:1.1E-32 
294 597:9.8E-56 
294 598:1.7E-54 
536 711:2.3E-93 
223 340:2.0E-28 
294 599:7.2E-56 
223 345:2.0E-28 
223 346:2.8E-27 
271 671:1.8E-31 
271 672:2.7E-69 
536 719:2.2E-55 
271 673:3.4E-56 
271 663:4.8E-25 
271 664:5.4E-37 
271 665:5.2E-37 
271 666:5.4E-37 
271 667:2.1E-36 
271 668:5.2E-37 
271 669:1.5E-81 
536 710:5.5E-91 
100 636:4.8E-30 
17 542:4.4E-94 
100 631:4.5E-27 
17 537:2.8E-23 
271 610:1.8E-35 
271 611:1.0E-36 
271 613:3.8E-37 
271 615:1.3E-55 
271 617:1.9E-34 
271 618:8.0E-71 
302 303:1.1E-53 
100 644:1.0E-32 
100 648:4.1E-60 
123 508:4.3E-114 
17 548:2.2E-56 
271 600:9.4E-25 
123 500:8.5E-118 
123 501:3.3E-53 
271 606:6.0E-25 
17 521:7.5E-30 
271 634:2.8E-28 
271 635:6.5E-26 
271 638:9.7E-67 
302 321:1.9E-39 
302 322:2.0E-39 
147 200:6.1E-34 
147 201:2.7E-33 
147 202:2.9E-30 
147 203:2.7E-33 
147 205:4.2E-33 
17 534:1.9E-60 
17 535:2.6E-45 
147 207:3.3E-30 
271 620:8.0E-71 
271 621:1.4E-25 
271 622:1.9E-67 
271 623:5.5E-25 
271 625:9.3E-26 
271 626:1.1E-22 
271 628:3.6E-55 
323 603:5.1E-31 
294 521:1.6E-56 
323 601:5.3E-80 
323 602:5.5E-74 
17 502:7.1E-79 
17 503:3.6E-120 
123 539:3.1E-114 
123 538:4.3E-83 
41 297:1.1E-45 
123 533:4.3E-83 
41 296:2.1E-112 
123 531:7.3E-116 
323 607:8.9E-31 
123 532:1.0E-113 
323 608:5.4E-73 
323 605:1.4E-33 
123 530:7.1E-71 
100 602:7.2E-74 
294 534:1.9E-33 
100 603:8.0E-31 
294 535:1.1E-32 
247 493:3.4E-77 
100 601:8.6E-80 
294 537:8.7E-125 
247 491:2.6E-80 
100 607:1.4E-30 
147 220:4.8E-55 
147 221:3.2E-54 
100 605:8.6E-34 
147 222:2.7E-33 
247 490:1.7E-34 
147 223:3.5E-30 
147 224:3.3E-30 
17 511:1.3E-61 
247 499:1.3E-95 
247 497:5.9E-35 
17 514:2.6E-45 
17 504:2.6E-45 
17 505:1.3E-28 
123 549:5.2E-36 
123 546:4.3E-114 
17 509:6.7E-73 
123 547:2.6E-83 
123 544:2.6E-83 
123 545:3.1E-127 
123 543:4.6E-27 
100 608:8.5E-73 
123 540:2.6E-83 
123 541:4.8E-29 
294 502:1.1E-27 
294 503:6.3E-24 
294 504:1.1E-32 
147 231:3.3E-30 
247 481:2.4E-52 
147 232:2.1E-33 
147 233:2.5E-30 
147 234:5.3E-26 
294 509:2.7E-23 
147 235:2.5E-30 
461 496:1.1E-62 
147 236:3.3E-30 
147 237:2.5E-30 
461 498:6.8E-63 
147 238:1.1E-26 
247 488:2.1E-32 
294 505:5.3E-74 
147 239:3.5E-30 
123 519:7.6E-117 
123 517:1.1E-68 
123 518:7.3E-116 
123 515:5.9E-35 
123 513:7.6E-117 
123 512:3.1E-114 
123 510:3.1E-33 
247 473:3.9E-34 
247 474:3.6E-34 
294 514:1.1E-32 
147 240:3.3E-30 
147 241:3.3E-30 
147 242:2.5E-30 
147 244:2.5E-30 
294 511:7.0E-35 
147 245:3.3E-30 
147 246:2.5E-54 
147 247:7.0E-34 
123 528:1.1E-68 
123 529:1.2E-69 
123 526:2.2E-70 
123 527:7.3E-116 
123 525:1.3E-114 
123 522:1.9E-114 
123 523:3.1E-114 
123 520:7.6E-117 
323 522:1.4E-117 
323 523:4.1E-118 
147 250:1.5E-56 
323 520:1.3E-117 
414 495:3.7E-77 
147 251:2.5E-56 
323 526:6.3E-74 
323 527:1.3E-116 
323 525:2.0E-118 
147 257:4.7E-33 
147 258:2.5E-56 
147 259:4.7E-33 
414 494:4.5E-71 
414 492:7.8E-31 
123 579:5.9E-71 
123 577:5.9E-71 
123 578:5.9E-71 
123 576:1.8E-69 
323 528:2.9E-72 
709 740:2.6E-53 
323 529:3.0E-73 
709 741:1.7E-28 
123 570:1.1E-62 
123 590:4.3E-83 
147 260:1.7E-57 
323 512:4.1E-118 
414 487:7.5E-30 
64 591:2.2E-48 
147 261:4.7E-33 
414 484:3.7E-55 
64 592:4.8E-15 
323 510:9.6E-31 
414 485:1.4E-60 
323 515:7.0E-34 
64 590:1.8E-17 
323 513:1.3E-117 
370 631:6.8E-28 
414 482:4.8E-35 
370 636:8.2E-78 
414 480:1.1E-78 
709 739:1.2E-59 
709 737:1.2E-50 
41 264:1.5E-112 
709 735:1.2E-30 
123 588:2.9E-36 
709 733:7.3E-30 
41 263:1.5E-112 
123 589:8.9E-38 
709 734:5.6E-61 
123 586:3.1E-127 
323 519:1.3E-117 
123 587:2.9E-36 
323 517:2.9E-72 
123 585:3.7E-37 
323 518:1.3E-116 
123 582:1.9E-70 
123 583:2.1E-70 
123 580:5.9E-71 
123 581:5.9E-71 
86 203:8.9E-90 
323 544:2.2E-81 
414 475:2.0E-33 
323 545:1.8E-115 
414 476:1.3E-77 
86 205:8.6E-88 
17 480:1.7E-57 
323 543:1.1E-26 
17 482:6.5E-24 
86 200:1.0E-89 
323 549:5.7E-33 
86 201:8.9E-90 
323 546:8.6E-118 
414 477:9.9E-41 
17 484:4.3E-46 
86 202:7.7E-35 
323 547:2.2E-81 
414 478:1.5E-29 
17 485:3.0E-121 
41 279:1.5E-112 
17 487:2.6E-28 
41 277:5.4E-101 
100 691:3.8E-82 
41 278:1.5E-112 
370 644:2.1E-27 
86 207:2.4E-53 
323 540:2.2E-81 
414 471:5.6E-81 
323 541:7.6E-28 
414 472:2.1E-78 
370 648:4.2E-23 
414 470:1.2E-51 
123 557:4.8E-35 
41 276:1.1E-45 
123 555:9.3E-71 
370 651:8.4E-26 
123 553:6.3E-27 
123 554:4.3E-114 
123 551:1.1E-68 
123 552:2.2E-70 
123 550:3.7E-114 
323 533:2.2E-81 
414 464:1.7E-78 
323 531:1.3E-116 
323 532:1.5E-117 
17 492:1.5E-28 
323 538:2.2E-81 
414 469:4.4E-29 
17 494:2.6E-79 
414 466:8.6E-68 
17 495:3.0E-57 
147 288:4.7E-33 
414 467:1.5E-29 
370 656:2.7E-23 
323 530:1.8E-74 
370 657:8.3E-23 
370 658:4.9E-25 
41 283:3.9E-97 
41 284:1.5E-97 
41 285:1.5E-97 
123 567:6.4E-32 
323 539:4.1E-118 
100 679:5.1E-29 
323 567:6.3E-29 
17 464:3.6E-58 
17 466:4.1E-80 
100 670:2.7E-30 
17 467:5.6E-29 
17 469:4.7E-22 
41 215:1.9E-112 
323 555:4.5E-74 
100 688:4.0E-30 
323 553:2.0E-26 
323 554:8.6E-118 
17 470:1.5E-49 
17 471:4.2E-60 
17 472:1.1E-56 
323 557:1.9E-32 
100 682:2.5E-112 
461 561:5.4E-67 
17 475:1.9E-23 
41 225:1.5E-112 
17 476:1.6E-57 
17 477:6.5E-46 
17 478:5.6E-29 
41 228:1.5E-112 
323 551:2.9E-72 
41 229:1.5E-112 
100 687:1.7E-121 
323 552:6.3E-74 
41 226:1.5E-112 
41 227:1.5E-112 
100 685:6.3E-102 
323 550:1.9E-117 
100 657:2.7E-74 
323 588:1.4E-33 
370 605:2.8E-34 
100 658:1.9E-112 
323 589:1.0E-35 
323 586:1.8E-115 
370 607:2.3E-28 
100 656:3.3E-100 
323 587:1.4E-33 
370 608:2.2E-21 
323 580:2.9E-74 
17 442:2.7E-23 
323 581:2.9E-74 
370 601:4.7E-23 
323 585:3.5E-35 
370 602:4.2E-23 
100 651:1.8E-122 
323 582:1.2E-73 
370 603:2.0E-28 
17 448:6.5E-63 
323 583:1.1E-73 
709 726:8.5E-29 
709 727:1.4E-48 
41 230:1.5E-112 
123 591:4.6E-27 
123 592:1.9E-70 
323 577:2.9E-74 
323 578:2.9E-74 
323 576:1.4E-73 
323 579:2.9E-74 
17 453:1.2E-26 
323 570:3.9E-60 
17 458:1.0E-61 
709 715:1.0E-27 
709 713:9.2E-30 
709 712:1.4E-101 
146 732:2.8E-27 
146 730:2.8E-27 
146 731:2.8E-27 
146 729:1.8E-104 
223 397:1.0E-30 
461 516:3.9E-133 
223 399:4.1E-32 
247 501:2.3E-29 
247 500:2.1E-32 
198 401:5.4E-30 
198 402:2.0E-35 
198 400:2.7E-37 
64 528:2.3E-14 
64 529:3.1E-13 
247 508:9.2E-36 
64 526:1.3E-14 
64 527:5.9E-15 
86 261:1.3E-55 
64 525:3.9E-17 
146 722:6.2E-36 
414 418:1.9E-38 
64 522:4.1E-17 
64 523:4.9E-17 
198 408:7.1E-32 
414 416:6.1E-62 
64 520:5.8E-15 
198 405:2.0E-35 
198 406:2.0E-35 
146 723:3.0E-52 
198 403:2.0E-35 
86 260:2.5E-31 
174 738:3.3E-43 
86 258:1.1E-30 
561 717:3.6E-135 
86 259:1.3E-55 
561 714:2.0E-62 
86 257:1.3E-55 
323 591:1.1E-26 
323 592:1.2E-73 
323 590:2.2E-81 
198 413:2.0E-52 
64 519:5.8E-15 
198 410:1.2E-49 
64 517:2.3E-14 
64 518:5.9E-15 
64 515:4.5E-17 
64 513:5.8E-15 
86 250:6.7E-31 
174 728:8.1E-35 
86 251:1.1E-30 
64 512:4.9E-17 
64 510:1.8E-14 
198 417:5.9E-33 
198 415:2.0E-35 
146 708:3.1E-27 
223 376:8.2E-25 
223 377:8.7E-25 
223 370:2.0E-28 
86 288:1.3E-55 
223 371:2.0E-28 
394 398:9.1E-98 
198 423:2.0E-35 
198 422:2.0E-35 
198 420:2.0E-35 
64 549:2.0E-18 
64 546:4.0E-17 
64 547:1.3E-17 
174 718:4.4E-6 
64 544:1.3E-17 
174 719:7.6E-5 
198 429:4.4E-18 
64 545:4.9E-17 
64 543:2.2E-48 
198 428:4.7E-30 
64 540:1.3E-17 
64 541:1.2E-48 
223 386:2.9E-31 
223 387:3.9E-33 
561 736:8.5E-66 
198 434:1.7E-32 
198 432:2.0E-41 
64 539:4.9E-17 
198 430:1.3E-88 
394 395:9.8E-98 
198 431:4.3E-34 
394 396:2.4E-98 
64 538:1.8E-17 
64 533:1.8E-17 
223 390:3.0E-31 
64 531:5.9E-15 
198 438:8.7E-96 
64 532:1.7E-16 
198 439:1.3E-88 
198 436:1.1E-94 
64 530:4.3E-15 
198 437:8.7E-96 
414 453:4.9E-31 
86 221:2.1E-30 
86 222:8.9E-90 
414 458:6.7E-122 
86 223:1.8E-52 
86 224:2.4E-53 
370 670:1.7E-78 
64 567:2.0E-14 
86 220:3.7E-31 
414 442:3.6E-29 
64 550:5.2E-17 
370 679:1.5E-28 
370 682:1.1E-25 
64 557:8.1E-19 
64 555:3.6E-15 
414 448:1.1E-85 
64 553:2.5E-47 
64 554:4.0E-17 
64 551:2.3E-14 
64 552:1.3E-14 
64 582:4.8E-15 
86 247:4.9E-87 
64 583:2.2E-15 
64 580:2.0E-15 
64 581:2.0E-15 
414 435:1.7E-36 
86 244:9.1E-54 
86 245:2.4E-53 
86 246:1.9E-30 
370 685:1.2E-23 
370 687:6.9E-26 
370 688:5.8E-31 
370 691:8.0E-23 
86 240:2.4E-53 
64 588:2.9E-18 
86 241:2.4E-53 
64 589:2.1E-19 
86 242:9.1E-54 
64 586:4.9E-17 
64 587:2.9E-18 
64 585:1.0E-18 
86 236:2.4E-53 
86 237:9.1E-54 
414 421:5.7E-38 
86 238:5.0E-34 
64 570:4.2E-18 
86 239:6.0E-35 
86 232:3.8E-90 
86 233:1.1E-52 
86 234:2.3E-33 
86 235:9.1E-54 
64 579:2.0E-15 
64 577:2.0E-15 
64 578:2.0E-15 
86 231:2.4E-53 
64 576:1.8E-15 
247 583:2.0E-31 
247 581:2.1E-31 
247 582:2.6E-31 
294 684:3.5E-57 
247 580:2.1E-31 
198 250:1.3E-30 
513 541:2.5E-26 
198 251:2.1E-30 
247 589:5.3E-94 
513 540:5.0E-80 
247 587:7.0E-90 
513 545:1.2E-117 
247 588:7.0E-90 
513 546:3.3E-115 
247 585:7.0E-93 
271 584:2.0E-69 
513 543:8.1E-24 
247 586:1.5E-35 
513 544:5.0E-80 
198 247:3.5E-116 
513 549:7.0E-33 
198 245:7.8E-46 
513 547:5.0E-80 
198 246:1.9E-31 
198 244:3.4E-46 
198 241:7.8E-46 
198 242:3.4E-46 
536 643:2.8E-68 
294 692:2.6E-35 
294 693:2.9E-25 
294 694:2.7E-70 
536 640:1.2E-88 
294 690:2.5E-68 
294 699:4.1E-68 
247 570:3.4E-27 
294 696:3.5E-57 
294 697:3.3E-24 
294 698:3.5E-57 
198 261:3.4E-49 
513 552:1.3E-70 
513 553:2.3E-23 
247 578:2.1E-31 
513 550:4.8E-115 
198 260:1.2E-31 
247 579:2.1E-31 
513 551:4.3E-69 
247 576:6.2E-30 
271 571:1.2E-79 
247 577:2.1E-31 
271 572:1.5E-84 
513 557:5.3E-32 
271 573:4.9E-68 
513 554:3.3E-115 
513 555:9.3E-71 
198 258:2.1E-30 
271 564:5.7E-25 
198 259:3.4E-49 
198 257:3.4E-49 
271 569:1.0E-72 
294 666:5.3E-35 
536 629:1.7E-7 
294 667:1.8E-34 
294 668:5.0E-35 
536 627:1.0E-6 
294 669:1.4E-81 
294 662:3.6E-68 
294 663:5.7E-25 
294 664:5.3E-35 
294 665:5.0E-35 
536 624:3.6E-90 
513 520:3.1E-129 
247 567:7.3E-40 
513 523:9.8E-116 
513 522:4.4E-115 
271 597:2.5E-55 
513 527:4.7E-128 
271 598:4.6E-53 
513 528:4.3E-69 
271 599:2.4E-55 
513 525:8.3E-116 
513 526:1.3E-70 
513 529:7.0E-70 
294 671:2.2E-31 
294 672:2.7E-70 
175 178:1.2E-120 
247 550:4.0E-35 
294 677:2.2E-58 
247 551:2.0E-30 
175 177:6.7E-5 
294 673:1.7E-56 
513 530:3.8E-71 
513 531:4.7E-128 
247 557:5.4E-94 
247 554:9.2E-36 
271 593:6.4E-57 
247 555:9.5E-30 
271 594:3.3E-36 
247 552:1.3E-29 
271 595:4.3E-33 
513 532:4.4E-115 
247 553:6.1E-33 
271 596:4.5E-33 
513 533:7.6E-80 
513 538:7.6E-80 
513 539:9.8E-116 
175 181:1.2E-120 
175 182:1.2E-120 
294 681:9.3E-69 
536 630:2.9E-69 
294 683:3.5E-33 
175 185:7.5E-122 
175 186:6.4E-5 
175 183:7.8E-120 
175 189:9.5E-120 
223 231:2.4E-114 
223 232:2.3E-47 
247 540:3.2E-34 
223 233:2.5E-115 
175 188:7.5E-122 
223 234:2.0E-28 
513 581:3.9E-71 
513 582:1.0E-70 
536 604:1.5E-52 
513 580:3.9E-71 
223 239:3.1E-30 
247 547:3.2E-34 
513 585:8.1E-35 
513 586:1.2E-117 
247 545:1.5E-35 
513 583:1.3E-70 
247 546:9.2E-36 
223 235:1.8E-114 
247 543:7.0E-35 
513 589:2.1E-35 
223 236:2.4E-114 
247 544:3.2E-34 
223 237:1.8E-114 
247 541:3.7E-33 
513 587:1.6E-33 
536 609:4.9E-97 
223 238:1.9E-29 
513 588:1.6E-33 
198 203:7.2E-110 
198 201:7.2E-110 
198 202:6.0E-36 
271 534:8.2E-36 
271 535:4.3E-33 
198 200:2.2E-110 
247 549:6.3E-95 
271 537:1.4E-111 
175 190:1.2E-120 
175 191:1.2E-119 
175 196:2.1E-119 
198 207:7.8E-46 
175 194:1.6E-70 
198 205:5.1E-113 
175 195:1.2E-120 
223 242:1.8E-114 
536 619:6.4E-91 
223 244:1.8E-114 
223 245:2.4E-114 
513 592:1.0E-70 
223 240:2.4E-114 
513 590:7.6E-80 
223 241:2.4E-114 
513 591:8.1E-24 
223 246:9.4E-33 
247 532:1.5E-35 
223 247:7.1E-45 
247 533:3.9E-34 
247 530:4.1E-30 
247 531:6.6E-34 
271 521:3.2E-56 
247 538:3.9E-34 
247 539:4.2E-35 
247 525:8.7E-36 
247 526:1.3E-29 
247 523:4.2E-35 
271 560:1.4E-24 
513 567:5.6E-29 
247 522:9.5E-36 
247 520:1.3E-33 
271 563:5.2E-30 
64 508:4.0E-17 
198 223:6.3E-45 
198 224:7.8E-46 
198 221:1.0E-32 
247 529:2.3E-28 
198 222:7.2E-110 
247 527:6.6E-34 
271 559:1.2E-57 
198 220:4.7E-32 
247 528:2.0E-30 
64 500:2.8E-15 
64 501:4.6E-15 
513 570:1.2E-60 
198 240:7.8E-46 
247 515:1.3E-116 
247 512:4.2E-35 
247 513:1.3E-33 
223 224:2.4E-114 
247 510:1.8E-41 
513 578:3.9E-71 
513 579:3.9E-71 
513 576:1.4E-70 
513 577:3.9E-71 
198 236:7.8E-46 
271 542:3.2E-24 
198 237:3.4E-46 
198 234:6.8E-34 
198 235:3.4E-46 
198 232:4.2E-111 
247 518:6.6E-34 
198 233:4.6E-45 
247 519:1.3E-33 
271 548:4.2E-37 
198 231:7.8E-46 
247 517:2.0E-30 
198 238:6.9E-35 
198 239:3.7E-36 
294 600:1.1E-24 
100 515:1.1E-33 
100 512:6.6E-118 
100 513:2.5E-117 
100 518:2.1E-116 
100 519:2.5E-117 
100 517:4.4E-72 
17 421:3.1E-30 
100 510:1.4E-30 
294 606:1.9E-23 
17 416:3.5E-116 
17 418:9.2E-31 
100 525:3.8E-118 
294 611:2.0E-35 
100 526:9.4E-74 
100 523:6.6E-118 
294 613:7.0E-36 
100 529:4.7E-73 
100 527:2.1E-116 
100 528:4.4E-72 
294 610:6.1E-34 
294 615:1.1E-58 
17 435:1.5E-31 
100 522:2.4E-117 
294 617:3.2E-33 
100 520:2.5E-117 
294 618:6.9E-69 
17 404:1.0E-28 
271 511:3.5E-36 
271 514:4.3E-33 
323 708:3.1E-27 
100 501:1.5E-51 
100 508:1.5E-117 
17 412:3.2E-58 
100 500:3.5E-120 
17 414:1.7E-60 
123 607:1.1E-33 
123 608:2.5E-69 
123 605:2.9E-36 
123 603:5.9E-34 
123 601:7.8E-82 
271 502:1.5E-27 
123 602:9.6E-71 
271 503:2.3E-25 
271 504:4.3E-33 
271 505:1.3E-73 
271 509:2.2E-23 
294 645:5.0E-35 
294 646:3.5E-57 
294 647:3.8E-81 
294 641:1.8E-22 
294 642:4.2E-57 
323 722:6.2E-36 
323 723:3.0E-52 
294 649:3.5E-57 
123 658:3.0E-110 
123 656:2.3E-106 
123 657:7.1E-71 
198 288:3.4E-49 
323 729:1.8E-104 
123 651:1.6E-120 
294 650:3.7E-57 
294 655:2.0E-33 
294 652:2.9E-68 
294 653:3.7E-57 
294 660:2.4E-32 
294 661:3.7E-57 
294 622:2.2E-66 
294 623:6.7E-25 
294 625:1.9E-24 
294 620:6.9E-69 
294 621:1.6E-25 
294 626:1.3E-22 
294 628:1.3E-56 
123 636:4.3E-31 
123 631:3.6E-30 
323 731:2.8E-27 
294 634:7.7E-28 
323 732:2.8E-27 
247 592:2.6E-31 
294 635:8.7E-26 
323 730:2.8E-27 
247 590:3.9E-34 
247 591:7.0E-35 
294 638:1.1E-65 
123 648:1.8E-62 
123 644:8.8E-36 
323 644:6.5E-33 
17 380:1.5E-28 
64 481:3.5E-20 
17 381:1.8E-120 
86 305:1.7E-28 
323 648:2.3E-60 
17 388:1.8E-28 
100 592:1.5E-73 
86 306:1.1E-33 
86 307:1.1E-33 
86 308:3.9E-35 
86 309:1.9E-27 
437 474:2.3E-44 
437 473:4.1E-45 
64 488:2.6E-47 
123 691:2.2E-84 
64 473:1.8E-17 
17 391:2.6E-72 
323 631:3.1E-27 
323 636:6.9E-30 
41 389:6.9E-95 
147 148:5.0E-127 
461 486:3.0E-66 
147 149:7.8E-129 
41 382:5.8E-93 
437 465:7.2E-18 
437 460:7.1E-39 
64 474:1.8E-17 
147 150:2.4E-128 
100 578:4.4E-74 
147 151:9.8E-126 
100 579:4.4E-74 
147 152:1.6E-127 
86 320:1.8E-86 
147 153:7.8E-129 
147 154:6.8E-50 
86 323:7.7E-34 
147 156:1.6E-49 
147 157:5.4E-74 
147 158:6.2E-36 
100 570:6.6E-60 
147 159:1.3E-44 
100 576:2.0E-73 
17 369:1.4E-27 
86 329:2.7E-36 
100 577:4.4E-74 
437 459:3.2E-116 
437 456:3.2E-116 
437 454:3.2E-116 
437 455:1.3E-114 
437 452:3.2E-116 
100 580:4.4E-74 
123 679:4.6E-32 
123 670:1.5E-31 
86 313:1.9E-34 
147 160:1.2E-52 
86 314:1.5E-28 
147 161:6.8E-50 
86 315:3.9E-35 
100 589:1.6E-35 
147 162:3.5E-52 
64 493:1.9E-17 
86 316:8.1E-56 
147 163:7.9E-128 
64 490:3.1E-19 
147 164:2.8E-49 
323 658:1.3E-112 
17 372:2.8E-23 
64 491:3.9E-19 
86 310:2.0E-28 
147 165:8.6E-34 
17 373:9.5E-58 
86 311:2.0E-28 
147 166:2.5E-31 
323 656:2.0E-100 
17 374:2.8E-23 
86 312:9.1E-27 
147 167:1.9E-127 
323 657:1.8E-74 
17 375:2.6E-30 
100 583:1.7E-73 
147 168:7.8E-129 
461 462:3.9E-133 
147 169:7.5E-127 
100 581:4.4E-74 
100 582:1.5E-73 
86 317:3.2E-28 
100 587:8.6E-34 
437 449:5.9E-36 
86 318:4.0E-35 
100 588:8.6E-34 
323 651:1.1E-122 
86 319:3.6E-35 
100 585:5.1E-35 
437 447:3.2E-116 
100 586:2.5E-115 
437 446:2.5E-37 
100 590:3.7E-81 
710 724:5.1E-101 
100 591:9.0E-27 
123 687:4.2E-118 
123 688:3.0E-34 
437 440:5.9E-36 
123 685:4.9E-103 
64 499:6.0E-18 
123 682:9.0E-109 
64 497:5.6E-17 
147 170:4.0E-126 
147 171:7.9E-128 
323 687:3.2E-121 
147 172:3.1E-49 
323 688:7.1E-30 
147 173:7.8E-129 
323 685:3.8E-102 
100 557:1.3E-32 
370 708:6.8E-28 
100 550:2.8E-117 
100 551:4.4E-72 
710 711:1.2E-113 
100 554:1.5E-117 
437 438:3.2E-116 
100 555:7.0E-74 
437 439:1.8E-97 
17 348:2.4E-78 
100 552:9.4E-74 
17 349:2.0E-78 
100 553:1.6E-26 
323 682:1.6E-112 
710 718:4.1E-58 
710 719:1.7E-56 
100 567:9.0E-29 
17 351:1.5E-28 
323 679:3.4E-29 
17 356:3.1E-56 
323 670:3.4E-30 
370 729:5.2E-30 
147 198:5.2E-34 
100 538:3.7E-81 
100 539:6.6E-118 
17 324:1.8E-79 
100 532:2.0E-117 
370 722:6.1E-31 
17 325:1.2E-43 
100 533:3.7E-81 
370 723:4.5E-21 
17 326:5.6E-29 
100 530:2.7E-74 
17 327:1.2E-62 
100 531:2.1E-116 
100 547:3.5E-81 
100 545:2.5E-115 
100 546:1.5E-117 
100 549:8.6E-33 
17 332:1.1E-56 
100 540:3.5E-81 
323 691:2.3E-82 
370 730:2.6E-28 
17 333:3.6E-64 
370 731:2.6E-28 
17 334:5.4E-28 
370 732:2.6E-28 
17 335:1.9E-80 
100 543:9.0E-27 
100 544:3.5E-81 
100 541:5.3E-28 
17 328:1.3E-27 
86 386:2.1E-32 
86 387:1.3E-33 
64 408:1.8E-14 
64 405:8.3E-18 
64 406:8.3E-18 
64 403:8.3E-18 
64 401:2.5E-14 
64 402:8.3E-18 
64 400:2.7E-50 
223 288:2.1E-67 
86 376:1.6E-31 
86 377:1.6E-31 
86 371:1.4E-32 
86 370:1.4E-32 
223 250:1.2E-32 
223 251:1.8E-32 
247 602:3.4E-31 
247 603:1.1E-41 
247 601:4.9E-33 
223 257:2.1E-67 
223 258:1.8E-32 
223 259:2.1E-67 
247 608:1.3E-28 
64 429:1.6E-154 
247 607:1.9E-41 
64 428:8.2E-14 
247 605:7.0E-90 
64 423:8.3E-18 
198 308:5.3E-35 
198 309:1.7E-30 
198 306:6.0E-34 
64 422:8.3E-18 
198 307:6.0E-34 
64 420:8.3E-18 
198 305:8.7E-30 
86 397:6.9E-30 
223 260:3.9E-33 
223 261:2.1E-67 
86 399:3.0E-32 
198 313:8.9E-34 
198 314:3.9E-30 
198 311:7.8E-30 
198 312:7.5E-30 
198 310:7.8E-30 
64 417:2.5E-47 
64 415:8.3E-18 
198 319:6.6E-35 
64 413:3.5E-20 
64 410:2.3E-17 
198 317:1.2E-29 
86 390:3.4E-32 
198 318:5.2E-34 
198 315:5.3E-35 
198 316:2.6E-50 
86 346:2.0E-31 
64 440:2.8E-15 
86 342:1.4E-32 
86 343:2.0E-32 
86 344:1.4E-32 
86 345:1.4E-32 
536 680:4.0E-94 
64 449:2.8E-15 
64 447:6.0E-18 
86 340:1.4E-32 
64 446:3.9E-17 
86 341:2.0E-32 
86 336:5.7E-35 
86 337:5.4E-32 
86 331:7.7E-34 
86 339:2.2E-48 
513 517:4.3E-69 
513 515:1.3E-33 
64 438:6.0E-18 
513 518:4.7E-128 
64 439:2.8E-18 
513 519:3.1E-129 
64 436:6.0E-18 
64 437:6.0E-18 
64 434:2.8E-15 
86 330:2.6E-33 
64 432:3.6E-14 
536 695:1.2E-88 
64 430:2.8E-18 
64 431:2.4E-73 
86 368:1.4E-32 
64 460:8.9E-14 
86 365:5.3E-84 
86 366:6.8E-35 
86 367:4.7E-35 
437 499:3.2E-116 
437 497:1.4E-40 
437 493:1.3E-84 
437 490:1.1E-37 
437 491:1.9E-88 
64 465:7.7E-155 
536 678:6.9E-91 
437 488:2.4E-32 
437 481:8.9E-55 
64 459:6.0E-18 
86 350:8.6E-33 
64 456:6.0E-18 
64 454:6.0E-18 
64 455:5.6E-18 
64 452:6.0E-18 
270 655:3.4E-32 
294 325:5.8E-34 
294 326:2.7E-70 
175 264:8.9E-43 
270 653:1.3E-59 
294 327:1.9E-31 
294 328:2.6E-69 
294 324:1.1E-27 
84 89:5.1E-29 
84 87:4.2E-127 
84 88:2.8E-36 
84 85:4.8E-126 
84 86:1.2E-36 
84 94:1.2E-28 
246 410:1.4E-32 
84 95:3.2E-115 
224 350:6.3E-29 
84 92:5.7E-29 
84 93:5.1E-29 
200 682:3.4E-33 
246 413:6.1E-32 
84 90:4.2E-127 
84 91:5.1E-29 
246 415:6.2E-54 
200 685:3.5E-36 
246 417:8.0E-27 
200 687:5.2E-34 
200 688:1.9E-85 
270 662:9.2E-68 
270 663:5.6E-27 
270 660:1.5E-31 
270 661:1.3E-59 
175 277:8.5E-42 
175 278:8.9E-43 
270 645:2.0E-28 
270 642:1.5E-59 
175 276:2.2E-31 
294 332:5.8E-36 
270 649:2.2E-60 
294 333:1.1E-31 
175 279:8.9E-43 
270 646:2.2E-60 
294 334:9.7E-92 
270 647:8.9E-108 
294 335:1.0E-26 
246 429:2.0E-13 
246 422:6.2E-54 
200 670:3.2E-36 
246 423:6.2E-54 
224 365:2.8E-48 
246 428:2.9E-110 
224 368:4.7E-28 
224 366:2.5E-30 
200 679:2.5E-78 
224 367:2.3E-31 
175 284:9.5E-43 
175 285:9.5E-43 
270 652:7.4E-68 
175 283:9.2E-43 
246 420:6.2E-54 
270 650:1.3E-59 
270 677:6.5E-58 
294 304:4.4E-35 
269 740:1.7E-90 
294 300:5.0E-93 
269 741:2.3E-27 
294 301:5.0E-93 
224 331:3.3E-30 
224 330:1.1E-29 
224 336:9.0E-27 
270 681:1.8E-70 
224 339:9.5E-40 
270 684:2.2E-60 
175 296:6.9E-43 
224 337:6.1E-38 
270 683:3.2E-32 
270 666:2.0E-28 
269 733:1.7E-33 
270 667:9.2E-28 
175 297:2.2E-31 
269 734:6.3E-86 
270 664:2.0E-28 
269 735:1.0E-32 
270 665:4.8E-30 
270 668:2.0E-28 
270 669:3.2E-108 
246 408:1.0E-105 
84 98:7.9E-114 
84 99:2.0E-115 
84 96:1.1E-116 
84 97:2.6E-115 
200 691:3.9E-32 
246 400:7.6E-28 
246 401:1.0E-108 
246 402:6.2E-54 
224 342:3.1E-28 
246 403:6.2E-54 
224 343:1.8E-28 
224 340:3.1E-28 
246 405:6.2E-54 
224 341:1.8E-28 
246 406:6.2E-54 
224 346:3.6E-27 
224 344:3.1E-28 
224 345:3.1E-28 
270 673:2.7E-56 
269 737:7.3E-69 
270 671:9.4E-29 
269 739:1.8E-83 
270 672:3.5E-68 
270 611:1.3E-34 
294 369:1.8E-62 
270 610:1.7E-31 
270 615:2.0E-55 
270 613:4.8E-35 
198 570:2.7E-27 
270 617:3.9E-29 
270 618:6.4E-66 
560 726:2.5E-72 
560 727:2.4E-24 
198 567:4.9E-40 
224 397:1.4E-30 
294 372:8.7E-125 
200 644:2.7E-79 
294 373:1.8E-34 
224 399:3.4E-32 
294 374:2.8E-125 
294 375:1.5E-56 
200 648:9.7E-30 
270 600:1.0E-26 
198 580:1.8E-31 
560 712:1.5E-25 
198 581:1.8E-31 
560 713:6.5E-79 
270 606:7.4E-27 
560 715:8.1E-40 
198 577:1.8E-31 
198 578:1.8E-31 
198 576:6.1E-30 
200 631:2.2E-44 
200 636:1.6E-36 
294 380:2.5E-68 
198 579:1.8E-31 
294 381:1.8E-22 
270 634:2.1E-28 
294 348:7.2E-28 
294 349:7.5E-28 
560 740:2.7E-21 
560 741:2.5E-69 
270 638:5.1E-66 
270 635:1.6E-29 
198 591:6.9E-35 
198 592:2.1E-31 
198 590:3.5E-34 
198 588:7.2E-90 
224 371:3.1E-28 
198 589:3.8E-94 
198 586:5.8E-36 
198 587:7.2E-90 
224 370:3.1E-28 
198 585:5.2E-93 
224 376:2.9E-25 
198 582:2.1E-31 
198 583:1.7E-31 
294 351:2.6E-68 
224 377:2.9E-25 
270 641:3.8E-26 
270 622:6.0E-67 
270 623:5.6E-27 
270 620:6.4E-66 
270 621:1.4E-27 
270 626:5.8E-28 
294 356:6.3E-36 
270 625:1.5E-27 
560 733:3.6E-54 
560 734:1.6E-25 
537 740:3.7E-91 
560 735:1.2E-54 
270 628:9.8E-57 
537 741:2.2E-27 
560 737:1.9E-25 
224 390:2.7E-31 
560 739:7.9E-30 
224 386:4.5E-31 
200 651:4.2E-35 
224 387:3.3E-33 
200 656:2.9E-35 
200 657:3.4E-28 
200 658:1.7E-34 
200 607:2.5E-43 
200 608:1.2E-26 
301 740:2.9E-87 
301 741:4.0E-31 
246 499:2.2E-31 
537 737:5.3E-69 
537 739:7.6E-84 
537 733:2.0E-34 
537 734:6.7E-87 
537 735:1.5E-33 
246 490:6.6E-51 
246 491:1.1E-28 
200 601:1.6E-32 
200 602:2.3E-29 
246 493:2.4E-28 
371 708:6.8E-28 
200 603:1.4E-43 
200 605:2.1E-92 
246 497:3.2E-56 
436 708:4.5E-45 
301 733:2.5E-33 
301 734:2.6E-89 
301 735:4.4E-33 
59 61:1.3E-114 
59 62:1.3E-114 
537 726:6.5E-30 
537 727:8.1E-69 
59 60:2.1E-73 
301 737:1.2E-74 
301 739:4.6E-88 
59 69:1.3E-114 
59 67:4.2E-113 
59 68:5.2E-36 
59 65:1.3E-114 
59 66:1.3E-114 
59 63:2.1E-73 
59 64:2.1E-73 
59 72:4.2E-113 
371 723:4.5E-21 
59 73:1.3E-114 
537 715:3.9E-34 
59 70:2.1E-73 
59 71:4.2E-114 
371 722:6.1E-31 
537 712:7.0E-58 
537 713:1.7E-25 
59 78:4.2E-113 
371 729:5.2E-30 
59 79:1.3E-114 
59 76:3.1E-86 
59 77:4.7E-77 
246 473:5.6E-61 
59 74:1.3E-114 
246 474:6.7E-61 
59 75:5.1E-37 
175 215:8.6E-43 
60 70:8.5E-156 
60 71:5.5E-74 
59 83:3.1E-113 
60 61:2.1E-73 
59 84:5.1E-29 
60 62:2.1E-73 
246 488:1.1E-26 
59 81:1.4E-35 
60 63:8.5E-156 
371 732:2.6E-28 
537 705:2.4E-68 
59 82:5.1E-29 
60 64:8.5E-156 
537 706:1.1E-90 
60 65:2.1E-73 
371 730:2.6E-28 
59 80:1.3E-114 
60 66:2.1E-73 
371 731:2.6E-28 
537 700:2.8E-34 
60 67:2.9E-75 
537 701:3.4E-57 
60 68:2.3E-18 
60 69:2.1E-73 
59 89:1.3E-114 
246 481:6.1E-32 
59 87:4.9E-29 
537 707:2.4E-57 
59 88:2.3E-35 
59 85:6.8E-28 
537 709:2.4E-57 
59 86:5.2E-36 
224 319:2.0E-29 
175 226:8.9E-43 
175 227:8.9E-43 
175 225:8.9E-43 
301 700:1.2E-33 
301 701:6.7E-57 
175 228:8.9E-43 
175 229:8.9E-43 
60 80:2.1E-73 
60 81:5.5E-18 
60 82:4.9E-17 
59 94:4.7E-77 
60 72:2.9E-75 
246 454:2.2E-31 
59 95:8.8E-29 
60 73:2.1E-73 
246 455:1.6E-31 
301 709:2.1E-59 
59 92:4.2E-114 
60 74:2.1E-73 
246 456:2.2E-31 
59 93:1.3E-114 
60 75:3.8E-19 
59 90:4.9E-29 
60 76:7.7E-52 
59 91:1.3E-114 
60 77:7.1E-47 
224 310:5.3E-32 
246 459:2.2E-31 
301 705:1.6E-67 
60 78:2.9E-75 
301 706:2.6E-87 
60 79:2.1E-73 
301 707:2.1E-59 
224 313:1.6E-29 
224 314:4.6E-31 
224 311:5.3E-32 
224 312:4.4E-30 
59 98:8.8E-27 
224 317:5.0E-32 
59 99:1.8E-28 
175 230:8.9E-43 
224 318:4.3E-30 
59 96:2.2E-28 
224 315:1.1E-32 
246 452:2.2E-31 
59 97:2.1E-28 
224 316:1.5E-67 
60 90:4.9E-17 
60 91:2.1E-73 
60 92:5.5E-74 
60 93:2.1E-73 
60 83:6.3E-74 
123 308:1.8E-106 
146 592:1.2E-73 
246 465:2.0E-13 
60 84:4.9E-17 
123 309:1.1E-68 
60 85:5.2E-17 
123 306:1.7E-104 
146 590:2.2E-81 
60 86:2.3E-18 
123 307:1.7E-104 
146 591:1.1E-26 
395 407:3.4E-100 
60 87:4.9E-17 
224 320:5.2E-48 
60 88:8.6E-19 
123 305:9.3E-71 
60 89:2.1E-73 
224 323:3.3E-30 
246 460:8.8E-40 
224 329:3.2E-28 
60 94:7.1E-47 
146 581:2.9E-74 
246 432:1.2E-36 
60 95:3.9E-17 
146 582:1.2E-73 
60 96:1.1E-16 
246 434:1.6E-54 
60 97:1.1E-16 
146 580:2.9E-74 
60 98:4.9E-15 
146 585:3.5E-35 
246 436:2.1E-31 
301 726:1.5E-29 
60 99:6.1E-17 
146 586:1.8E-115 
246 437:2.2E-31 
301 727:3.0E-70 
146 583:1.1E-73 
246 438:2.2E-31 
246 439:5.0E-28 
146 589:1.0E-35 
146 587:1.4E-33 
146 588:1.4E-33 
246 430:5.0E-28 
246 431:1.3E-25 
347 468:5.2E-55 
224 308:1.1E-32 
224 309:4.8E-30 
301 712:1.3E-57 
301 713:1.5E-28 
146 570:3.9E-60 
395 426:2.9E-97 
395 427:7.3E-98 
246 446:5.2E-57 
246 447:2.2E-31 
301 715:5.3E-32 
246 449:1.6E-54 
146 578:2.9E-74 
146 579:2.9E-74 
146 576:1.4E-73 
146 577:2.9E-74 
224 306:3.9E-32 
175 263:8.9E-43 
224 307:3.9E-32 
246 440:1.6E-54 
395 424:1.1E-99 
224 305:5.8E-31 
395 425:1.5E-97 
86 423:1.3E-33 
347 556:9.5E-57 
86 420:1.3E-33 
86 422:1.3E-33 
11 23:2.2E-33 
11 24:5.1E-27 
371 670:1.7E-78 
413 449:2.1E-34 
86 428:9.3E-31 
86 429:2.2E-19 
11 28:1.9E-30 
413 446:1.3E-32 
123 339:4.9E-39 
413 447:8.9E-55 
11 32:2.6E-58 
16 462:1.2E-62 
123 337:6.4E-80 
11 31:1.3E-29 
16 461:4.1E-61 
123 336:1.8E-53 
146 567:6.3E-29 
64 368:2.9E-47 
123 331:1.5E-114 
413 440:2.1E-34 
64 366:9.3E-17 
64 367:1.5E-16 
123 330:4.2E-114 
64 365:6.6E-20 
301 692:2.0E-34 
86 413:4.0E-54 
301 693:3.0E-28 
301 694:6.5E-72 
64 350:9.5E-15 
86 415:1.3E-33 
347 562:2.8E-56 
86 410:1.7E-48 
301 690:1.1E-69 
11 36:3.9E-31 
371 682:1.1E-25 
11 37:2.5E-34 
11 34:3.6E-29 
11 35:5.3E-27 
301 696:6.1E-59 
86 417:1.4E-32 
301 697:3.5E-28 
11 38:8.5E-34 
301 698:6.1E-59 
11 39:4.1E-31 
301 699:1.6E-67 
371 679:1.5E-28 
413 456:8.9E-55 
413 459:8.9E-55 
146 552:6.3E-74 
413 452:8.9E-55 
11 44:2.5E-57 
146 553:2.0E-26 
123 346:2.6E-25 
146 550:1.9E-117 
413 454:8.9E-55 
146 551:2.9E-72 
413 455:4.2E-54 
123 344:6.3E-27 
123 345:6.3E-27 
146 557:1.9E-32 
123 342:6.3E-27 
146 554:8.6E-118 
123 343:2.3E-27 
146 555:4.5E-74 
123 340:6.3E-27 
123 341:2.3E-27 
86 446:1.5E-32 
86 447:9.1E-92 
347 536:2.9E-54 
371 691:8.0E-23 
86 449:1.3E-33 
413 428:2.4E-32 
413 429:3.2E-20 
123 319:9.8E-115 
413 423:9.1E-34 
123 317:4.1E-71 
371 688:5.8E-31 
123 318:1.5E-119 
123 315:1.8E-106 
146 541:7.6E-28 
123 316:8.0E-30 
371 687:6.9E-26 
413 420:9.1E-34 
123 313:1.0E-30 
123 314:7.1E-71 
146 540:2.2E-81 
371 685:1.2E-23 
413 422:9.1E-34 
708 722:1.0E-41 
123 311:2.4E-71 
146 545:1.8E-115 
708 723:5.8E-29 
16 445:1.2E-62 
123 312:4.4E-68 
146 546:8.6E-118 
146 543:1.1E-26 
16 443:1.2E-62 
86 440:1.3E-33 
123 310:2.4E-71 
146 544:2.2E-81 
146 549:5.7E-33 
64 386:4.2E-16 
146 547:2.2E-81 
708 729:8.5E-29 
64 387:8.3E-18 
86 434:1.3E-33 
64 371:2.5E-47 
86 436:1.7E-90 
86 437:9.1E-92 
86 430:2.2E-85 
64 370:2.5E-47 
86 431:6.9E-36 
86 432:1.4E-47 
11 12:1.0E-119 
11 13:5.3E-37 
11 18:2.2E-33 
86 438:9.1E-92 
413 438:8.9E-55 
11 19:9.2E-34 
86 439:2.2E-85 
413 439:1.5E-52 
11 17:1.3E-57 
413 434:2.1E-34 
413 436:1.1E-53 
123 329:1.2E-28 
413 437:8.9E-55 
16 451:1.2E-63 
146 530:1.8E-74 
413 430:1.5E-52 
146 531:1.3E-116 
413 431:3.9E-33 
413 432:3.0E-51 
16 450:2.5E-108 
123 323:1.5E-114 
123 320:2.4E-35 
146 532:1.5E-117 
146 533:2.2E-81 
64 377:8.9E-19 
146 538:2.2E-81 
146 539:4.1E-118 
16 457:3.7E-107 
64 376:8.5E-19 
301 660:1.4E-31 
146 529:3.0E-73 
301 661:6.5E-59 
301 662:8.8E-70 
301 667:6.3E-31 
301 668:1.4E-31 
301 669:1.0E-83 
301 663:8.8E-28 
301 664:5.7E-33 
301 665:6.6E-33 
301 666:5.7E-33 
146 520:1.3E-117 
413 488:2.3E-27 
123 377:3.4E-60 
146 523:4.1E-118 
413 481:4.7E-121 
661 737:5.3E-53 
123 376:3.6E-60 
146 522:1.4E-117 
661 739:2.0E-61 
146 527:1.3E-116 
146 528:2.9E-72 
661 733:1.1E-29 
123 371:6.3E-27 
146 525:2.0E-118 
661 734:1.5E-59 
146 526:6.3E-74 
661 735:1.1E-30 
146 518:1.3E-116 
301 650:6.5E-59 
123 390:1.1E-57 
146 519:1.3E-117 
64 390:6.2E-14 
301 652:7.0E-70 
301 653:6.5E-59 
301 655:2.2E-33 
371 636:8.2E-78 
661 740:6.1E-55 
661 741:2.5E-27 
371 631:6.8E-28 
413 497:4.8E-35 
413 499:8.9E-55 
16 433:1.1E-126 
146 512:4.1E-118 
146 513:1.3E-117 
413 493:2.0E-58 
123 386:8.5E-60 
146 510:9.6E-31 
123 387:1.0E-104 
64 399:1.2E-16 
146 517:2.9E-72 
64 397:1.5E-13 
413 490:7.2E-32 
146 515:7.0E-34 
413 491:1.1E-58 
86 401:3.9E-32 
301 681:5.5E-73 
86 402:1.3E-33 
86 403:1.3E-33 
301 683:1.2E-33 
146 508:8.6E-118 
301 684:6.1E-59 
86 400:7.0E-36 
86 405:1.3E-33 
86 406:1.3E-33 
86 408:2.4E-32 
371 644:2.1E-27 
413 465:3.3E-20 
146 501:8.7E-52 
395 396:3.2E-98 
413 460:9.2E-33 
395 398:3.4E-97 
146 500:2.4E-120 
40 674:1.4E-44 
436 730:7.7E-52 
436 731:7.7E-52 
40 676:5.2E-97 
371 648:4.2E-23 
436 732:7.7E-52 
123 350:8.5E-56 
436 723:4.3E-29 
16 409:6.3E-111 
123 370:6.3E-27 
301 671:3.5E-30 
301 672:6.5E-72 
301 673:1.5E-58 
436 729:5.4E-35 
301 677:2.2E-57 
371 657:8.3E-23 
371 658:4.9E-25 
371 656:2.7E-23 
413 474:6.2E-35 
123 368:6.4E-27 
371 651:8.4E-26 
123 366:2.6E-115 
123 367:5.7E-116 
123 365:2.2E-35 
413 473:5.8E-35 
40 686:1.5E-33 
436 722:8.3E-47 
198 644:7.4E-78 
40 612:2.0E-91 
40 614:3.0E-119 
198 648:3.5E-30 
661 707:3.2E-102 
86 497:1.1E-36 
661 709:3.2E-102 
86 499:9.1E-92 
198 651:2.6E-34 
86 493:1.2E-77 
661 705:7.4E-49 
661 706:4.3E-55 
198 658:2.4E-34 
661 700:5.4E-29 
86 490:6.6E-35 
198 656:1.4E-34 
661 701:1.9E-127 
86 491:1.9E-79 
198 657:3.9E-30 
294 388:2.9E-68 
560 700:1.0E-54 
560 701:3.2E-25 
560 705:2.0E-20 
560 706:2.9E-21 
560 707:9.5E-24 
560 709:9.5E-24 
64 308:1.8E-16 
40 639:3.8E-42 
64 309:2.3E-14 
64 306:1.8E-16 
64 307:1.8E-16 
123 399:4.1E-104 
64 305:3.6E-15 
661 715:2.1E-28 
123 397:3.7E-55 
40 637:3.5E-112 
294 391:2.2E-23 
40 632:2.5E-41 
661 712:9.1E-127 
40 633:1.1E-91 
661 713:3.3E-29 
35 49:3.1E-27 
35 50:1.5E-55 
35 51:4.4E-27 
35 53:5.0E-56 
198 670:3.1E-37 
661 726:2.2E-30 
661 727:6.4E-51 
198 679:1.1E-80 
270 699:8.0E-66 
270 697:1.7E-28 
270 698:2.2E-60 
86 465:1.9E-18 
35 36:1.4E-56 
35 37:3.9E-70 
35 38:6.6E-85 
35 39:2.1E-56 
35 44:2.0E-24 
64 329:1.0E-43 
198 607:2.3E-41 
86 460:2.0E-36 
198 608:1.2E-28 
198 605:7.2E-90 
198 603:1.2E-41 
64 323:1.1E-16 
64 320:2.1E-19 
198 601:4.2E-33 
198 602:3.1E-31 
86 456:9.1E-92 
86 459:9.1E-92 
86 452:9.1E-92 
86 454:9.1E-92 
86 455:7.4E-90 
413 417:2.5E-27 
413 415:9.1E-34 
64 319:6.1E-17 
708 730:4.3E-65 
708 731:4.3E-65 
64 317:5.3E-15 
708 732:4.3E-65 
64 318:3.4E-16 
64 315:1.8E-16 
64 316:2.4E-16 
270 692:1.9E-31 
64 313:9.7E-55 
64 314:4.3E-15 
270 690:8.2E-68 
64 311:9.7E-15 
64 312:3.2E-14 
270 696:2.2E-60 
270 693:2.6E-27 
64 310:9.7E-15 
270 694:3.5E-68 
64 340:2.5E-47 
64 341:4.0E-47 
86 488:5.6E-34 
11 49:2.0E-118 
11 50:9.1E-31 
11 51:2.7E-115 
11 53:1.6E-31 
86 481:4.0E-54 
16 486:3.4E-115 
64 346:3.8E-46 
64 344:2.5E-47 
64 345:2.5E-47 
64 342:2.5E-47 
64 343:4.0E-47 
64 330:1.1E-16 
86 474:2.1E-34 
198 631:5.8E-43 
16 496:3.5E-126 
64 339:3.3E-17 
64 337:1.5E-16 
16 498:3.2E-108 
64 336:1.8E-13 
86 473:2.1E-34 
198 636:2.7E-37 
64 331:1.1E-16 
270 534:3.4E-32 
269 645:5.4E-35 
270 535:3.0E-30 
175 385:7.1E-5 
269 646:3.1E-57 
294 448:8.4E-29 
269 647:3.5E-81 
537 690:2.2E-68 
294 442:1.9E-69 
269 641:6.2E-24 
175 389:5.1E-44 
269 642:3.8E-57 
270 537:2.7E-80 
246 539:1.7E-56 
198 493:2.6E-77 
537 696:3.6E-57 
198 490:1.6E-34 
537 697:3.1E-24 
198 491:2.8E-80 
537 698:3.6E-57 
537 692:6.9E-36 
537 693:3.0E-25 
537 694:2.3E-70 
246 531:2.2E-53 
246 532:1.0E-55 
246 533:5.6E-61 
198 488:2.2E-32 
224 232:2.4E-48 
537 699:2.4E-68 
224 233:2.7E-114 
224 231:1.2E-115 
246 538:5.6E-61 
224 236:1.2E-115 
224 237:3.4E-115 
224 234:6.2E-29 
514 584:6.9E-30 
224 235:3.4E-115 
269 649:3.1E-57 
270 542:2.0E-25 
224 238:5.9E-30 
224 239:4.0E-30 
246 530:1.3E-48 
269 634:1.3E-26 
294 458:1.8E-33 
269 635:7.8E-26 
270 521:1.9E-56 
294 453:5.2E-67 
537 684:3.6E-57 
537 681:1.6E-69 
537 683:2.8E-34 
224 240:1.2E-115 
246 543:2.7E-27 
246 544:8.6E-61 
198 499:8.7E-96 
246 545:1.8E-56 
246 546:1.7E-56 
198 497:3.0E-35 
224 244:3.4E-115 
246 547:8.6E-61 
224 241:1.2E-115 
224 242:3.4E-115 
246 549:1.1E-29 
224 247:7.8E-46 
514 593:1.0E-27 
514 594:6.5E-50 
224 245:1.2E-115 
514 595:7.2E-121 
224 246:9.1E-33 
514 596:3.3E-120 
514 597:5.8E-27 
269 638:1.4E-65 
514 598:5.4E-27 
246 540:8.6E-61 
514 599:9.3E-29 
246 541:2.7E-29 
269 622:2.0E-66 
269 623:6.7E-25 
514 569:2.3E-30 
269 625:8.7E-26 
294 421:6.9E-92 
269 620:7.9E-69 
269 621:1.8E-25 
270 559:1.6E-52 
246 517:9.3E-49 
537 673:1.5E-56 
246 518:2.2E-53 
246 519:1.1E-52 
537 671:7.6E-32 
537 672:2.3E-70 
246 510:1.4E-36 
246 512:1.7E-56 
246 513:1.1E-52 
537 677:3.4E-57 
246 515:2.3E-31 
514 560:8.1E-40 
270 560:2.5E-27 
514 563:5.3E-54 
269 626:3.2E-19 
270 563:4.5E-28 
514 564:1.3E-45 
270 564:5.2E-27 
269 628:1.6E-56 
269 611:2.2E-35 
294 435:7.4E-97 
269 613:8.3E-36 
269 610:6.7E-34 
270 548:2.8E-33 
246 528:9.3E-49 
537 662:2.6E-68 
246 529:9.1E-49 
537 663:6.7E-25 
537 664:7.5E-36 
537 665:8.1E-36 
537 660:2.0E-33 
537 661:3.9E-57 
246 520:1.1E-52 
246 522:2.0E-56 
246 523:1.7E-56 
537 666:7.5E-36 
246 525:1.9E-56 
537 667:3.0E-35 
246 526:2.7E-48 
537 668:8.3E-36 
246 527:2.2E-53 
537 669:3.5E-82 
514 571:3.0E-30 
514 572:9.3E-34 
514 573:1.9E-29 
269 615:1.4E-56 
269 617:8.0E-34 
269 618:7.9E-69 
269 684:3.1E-57 
294 487:5.9E-56 
269 681:9.9E-69 
537 652:2.1E-68 
537 653:3.9E-57 
269 683:1.9E-33 
537 650:3.9E-57 
198 446:1.9E-35 
537 655:1.7E-34 
198 440:1.7E-32 
294 494:1.1E-28 
294 495:1.1E-34 
198 449:1.7E-32 
198 447:8.7E-96 
294 492:2.6E-68 
269 677:2.2E-58 
269 673:1.8E-56 
198 460:7.4E-39 
537 641:2.4E-22 
246 508:1.7E-56 
269 671:2.2E-31 
537 642:4.4E-57 
269 672:2.7E-70 
198 456:8.7E-96 
537 649:3.6E-57 
198 454:8.7E-96 
246 500:1.6E-54 
198 455:6.6E-94 
246 501:3.0E-47 
198 452:8.7E-96 
224 288:4.9E-68 
537 645:8.3E-36 
537 646:3.6E-57 
537 647:9.3E-82 
198 459:8.7E-96 
269 666:5.6E-35 
269 667:2.2E-34 
294 469:7.8E-70 
269 668:5.4E-35 
269 669:1.3E-81 
270 511:4.6E-34 
269 662:3.5E-68 
294 464:6.0E-34 
269 663:6.4E-25 
269 664:5.6E-35 
270 514:3.0E-30 
294 466:9.4E-27 
269 665:4.9E-35 
294 467:2.7E-70 
269 660:1.4E-32 
269 661:3.3E-57 
224 250:2.2E-32 
224 251:3.8E-32 
537 638:8.3E-66 
198 465:3.8E-17 
537 634:1.9E-29 
537 635:7.6E-26 
224 258:3.8E-32 
294 471:4.5E-33 
224 259:4.9E-68 
294 472:5.8E-36 
224 257:4.9E-68 
294 470:2.6E-35 
269 655:1.3E-33 
270 502:2.1E-29 
270 505:1.2E-67 
294 475:7.2E-126 
269 652:2.8E-68 
294 476:1.4E-33 
269 653:3.3E-57 
270 503:2.1E-27 
294 477:7.0E-33 
270 504:3.0E-30 
294 478:2.7E-70 
198 481:2.0E-52 
270 509:3.7E-28 
537 620:5.3E-69 
269 650:3.3E-57 
537 621:1.7E-25 
224 261:4.9E-68 
537 626:1.4E-22 
537 628:8.7E-56 
224 260:7.2E-33 
198 474:3.0E-34 
537 622:1.1E-66 
537 623:7.3E-25 
198 473:3.5E-34 
537 625:3.3E-24 
294 482:3.8E-124 
294 484:6.1E-42 
294 485:4.4E-24 
294 480:7.8E-34 
200 729:3.5E-35 
301 623:7.4E-28 
301 625:2.0E-29 
301 626:5.2E-27 
537 610:3.1E-34 
301 620:3.2E-68 
301 621:1.5E-28 
301 622:1.2E-67 
537 615:1.1E-58 
537 617:1.2E-34 
537 618:5.3E-69 
537 611:2.6E-35 
301 628:3.5E-57 
537 613:1.0E-35 
200 722:2.8E-47 
200 723:1.1E-29 
301 613:2.6E-36 
301 615:1.7E-57 
301 610:1.1E-31 
301 611:5.0E-36 
537 606:2.8E-23 
537 600:1.2E-24 
301 617:1.9E-32 
301 618:3.2E-68 
347 379:2.3E-120 
86 601:2.5E-33 
86 602:7.9E-29 
347 378:7.5E-101 
86 607:2.9E-47 
301 645:1.4E-31 
86 608:4.2E-28 
301 646:6.1E-59 
301 647:2.2E-83 
86 603:1.7E-47 
301 641:3.5E-27 
301 642:7.4E-59 
86 605:2.5E-109 
301 649:6.1E-59 
246 590:5.6E-61 
246 591:2.7E-27 
246 592:5.2E-48 
269 699:4.0E-68 
269 696:3.1E-57 
269 697:3.1E-24 
269 698:3.1E-57 
301 634:7.3E-30 
269 692:6.3E-36 
301 635:8.1E-29 
347 383:1.0E-101 
269 693:3.2E-25 
347 384:1.0E-101 
269 694:2.7E-70 
347 385:1.0E-101 
269 690:2.8E-68 
301 638:7.0E-71 
200 730:6.2E-49 
200 731:6.2E-49 
200 732:6.2E-49 
347 357:1.0E-101 
347 358:1.0E-101 
294 404:8.1E-69 
347 353:1.5E-119 
347 354:2.3E-120 
347 355:2.3E-120 
41 178:2.8E-44 
347 352:2.5E-102 
246 576:6.5E-47 
661 696:3.0E-129 
246 577:1.5E-48 
661 697:8.1E-26 
123 417:6.3E-27 
246 578:1.5E-48 
661 698:3.0E-129 
246 579:1.5E-48 
123 415:1.0E-104 
661 692:2.6E-30 
41 174:8.5E-45 
661 693:1.8E-28 
41 175:7.0E-43 
123 413:4.8E-35 
661 694:2.2E-51 
123 410:3.9E-39 
246 570:1.4E-45 
661 699:7.4E-49 
294 414:2.0E-33 
175 352:6.3E-5 
294 416:8.0E-23 
175 358:7.1E-5 
347 364:2.3E-120 
175 357:7.1E-5 
294 412:3.7E-33 
347 360:1.2E-119 
347 361:1.0E-101 
41 189:8.5E-45 
347 362:1.0E-101 
347 363:1.0E-101 
294 418:2.2E-92 
41 183:3.8E-45 
123 429:3.9E-18 
246 586:1.8E-56 
246 587:1.7E-29 
41 181:2.8E-44 
246 588:1.7E-29 
41 182:2.8E-44 
123 428:8.7E-58 
246 589:2.0E-30 
41 188:3.0E-45 
41 185:3.0E-45 
123 423:1.0E-104 
123 422:1.0E-104 
246 580:1.5E-48 
123 420:1.0E-104 
246 581:1.5E-48 
175 361:7.1E-5 
246 582:5.2E-48 
175 362:7.1E-5 
246 583:5.7E-48 
246 585:9.4E-30 
175 363:7.1E-5 
200 708:2.2E-44 
301 600:1.3E-27 
41 194:5.7E-25 
246 553:8.0E-27 
41 195:2.8E-44 
246 554:1.7E-56 
246 555:3.0E-48 
246 557:1.6E-29 
301 606:2.5E-28 
41 196:5.3E-43 
41 190:2.8E-44 
41 191:6.8E-44 
246 550:3.4E-57 
246 551:9.3E-49 
246 552:2.7E-48 
175 378:3.0E-5 
146 691:2.3E-82 
123 408:2.3E-57 
123 405:1.0E-104 
123 406:1.0E-104 
246 567:3.4E-36 
123 403:1.0E-104 
123 401:5.5E-57 
123 402:1.0E-104 
123 400:4.3E-31 
175 383:7.1E-5 
175 384:7.1E-5 
175 382:2.6E-39 
64 241:2.7E-16 
86 544:1.8E-34 
64 242:2.9E-16 
86 545:1.0E-36 
86 546:2.9E-37 
301 584:1.1E-71 
64 240:2.7E-16 
86 547:1.8E-34 
86 540:1.8E-34 
86 541:3.1E-33 
86 543:5.0E-34 
86 549:6.8E-99 
123 459:1.4E-40 
146 685:3.8E-102 
123 456:1.4E-40 
146 682:1.6E-112 
123 454:1.4E-40 
146 688:7.1E-30 
123 455:1.9E-39 
64 247:4.5E-17 
123 452:1.4E-40 
146 687:3.2E-121 
64 245:2.7E-16 
64 246:2.5E-13 
64 244:2.9E-16 
86 533:2.1E-34 
301 571:9.4E-83 
64 231:2.7E-16 
301 572:2.3E-85 
301 573:1.2E-69 
637 674:5.2E-46 
86 530:1.5E-28 
86 531:2.8E-34 
86 532:5.4E-37 
86 538:2.1E-34 
86 539:3.6E-36 
661 662:2.2E-51 
146 670:3.4E-30 
661 663:1.4E-28 
661 664:5.4E-32 
661 665:6.1E-32 
64 238:2.2E-48 
123 465:4.5E-17 
64 239:3.3E-51 
64 236:2.7E-16 
637 676:2.2E-100 
64 237:2.9E-16 
64 234:4.9E-47 
661 666:5.4E-32 
64 235:2.9E-16 
661 667:2.1E-31 
64 232:1.1E-17 
146 679:3.4E-29 
661 668:5.3E-32 
64 233:2.7E-16 
123 460:5.0E-52 
661 669:3.3E-59 
86 567:1.2E-45 
64 261:5.7E-16 
64 260:5.3E-15 
347 411:6.7E-53 
661 673:1.3E-102 
123 438:1.4E-40 
123 439:2.6E-40 
123 436:4.5E-39 
123 437:1.4E-40 
123 434:8.5E-118 
661 671:1.9E-27 
661 672:2.2E-51 
123 432:3.2E-34 
16 321:9.7E-62 
123 430:2.6E-40 
16 322:1.8E-62 
123 431:4.8E-29 
661 677:3.2E-104 
86 555:1.7E-28 
301 593:2.1E-59 
301 594:6.4E-35 
64 250:3.9E-15 
86 557:1.1E-97 
301 595:5.3E-32 
64 251:6.0E-15 
301 596:5.5E-32 
86 551:1.9E-27 
86 552:4.3E-29 
86 553:1.4E-32 
86 554:2.9E-37 
661 690:2.8E-51 
301 597:1.5E-56 
301 598:9.5E-59 
301 599:1.2E-57 
661 684:3.0E-129 
123 449:8.5E-118 
123 447:1.4E-40 
146 651:1.1E-122 
661 681:7.0E-51 
123 446:9.7E-81 
661 683:5.4E-29 
146 656:2.0E-100 
64 258:6.0E-15 
64 259:5.7E-16 
86 550:3.2E-36 
64 257:5.7E-16 
123 440:8.5E-118 
146 657:1.8E-74 
146 658:1.3E-112 
86 500:1.3E-33 
86 501:1.2E-27 
86 508:2.9E-37 
301 548:5.7E-34 
301 542:9.8E-27 
483 574:1.1E-37 
146 644:6.5E-33 
16 302:2.3E-29 
123 499:1.4E-40 
123 497:4.9E-128 
146 648:2.3E-60 
16 303:2.6E-69 
64 288:5.7E-16 
123 493:1.6E-36 
301 535:5.3E-32 
301 537:1.6E-93 
301 534:2.2E-33 
146 631:3.1E-27 
637 639:8.9E-45 
146 636:6.9E-30 
86 522:3.9E-37 
301 560:3.7E-26 
86 523:3.6E-36 
86 525:3.7E-37 
301 563:6.6E-34 
86 520:5.5E-34 
301 569:2.1E-73 
86 526:4.3E-29 
301 564:7.3E-28 
86 527:2.8E-34 
86 528:1.9E-27 
86 529:5.9E-27 
123 474:2.0E-82 
123 473:4.3E-83 
123 490:3.4E-64 
86 512:3.6E-36 
123 491:7.1E-38 
86 513:5.5E-34 
86 510:6.4E-48 
86 519:5.5E-34 
301 559:4.4E-57 
86 515:4.9E-87 
86 517:1.9E-27 
86 518:2.8E-34 
123 488:7.5E-27 
123 481:4.8E-35 
146 608:5.4E-73 
146 607:8.9E-31 
198 522:3.4E-36 
198 523:1.6E-35 
198 520:5.5E-34 
40 738:6.0E-97 
146 601:5.3E-80 
198 528:1.7E-30 
198 529:2.0E-28 
198 526:1.2E-29 
146 605:1.4E-33 
198 527:3.0E-34 
146 602:5.5E-74 
146 603:5.1E-31 
198 525:3.7E-36 
169 722:5.7E-35 
169 723:3.0E-50 
198 533:3.5E-34 
198 531:3.0E-34 
198 532:5.4E-36 
169 729:1.5E-103 
198 530:3.9E-30 
198 539:1.6E-35 
198 538:3.5E-34 
169 731:3.6E-27 
169 732:3.6E-27 
169 730:3.6E-27 
198 544:3.0E-34 
198 545:5.8E-36 
198 543:6.9E-35 
198 540:3.0E-34 
198 541:1.0E-33 
198 549:5.3E-95 
198 546:4.0E-36 
198 547:3.0E-34 
198 555:8.7E-30 
198 553:5.9E-33 
198 554:4.0E-36 
198 551:1.7E-30 
198 552:1.2E-29 
198 550:1.6E-35 
198 557:4.7E-94 
86 588:2.5E-109 
86 589:5.5E-94 
514 548:1.1E-45 
86 585:1.3E-92 
86 586:1.0E-36 
86 587:2.5E-109 
64 207:2.7E-16 
64 205:3.4E-17 
86 580:4.8E-29 
86 581:4.8E-29 
64 203:1.1E-17 
86 582:1.7E-28 
86 583:4.3E-29 
64 201:1.1E-17 
514 542:5.7E-44 
64 202:2.3E-51 
269 726:1.4E-27 
269 727:8.9E-69 
64 200:7.5E-18 
270 584:2.5E-72 
86 577:4.8E-29 
86 578:4.8E-29 
86 579:4.8E-29 
269 712:6.3E-58 
514 559:4.2E-25 
269 713:1.8E-25 
270 569:2.5E-71 
86 576:1.5E-27 
86 570:2.1E-29 
270 571:5.9E-130 
269 715:2.4E-33 
270 572:1.6E-74 
270 573:8.8E-68 
64 220:6.9E-13 
269 700:1.9E-33 
269 701:2.9E-57 
270 598:1.2E-57 
270 599:2.7E-59 
637 686:2.2E-36 
198 500:1.7E-32 
198 501:9.2E-30 
198 508:4.0E-36 
269 707:5.0E-58 
269 709:5.0E-58 
64 223:2.7E-16 
64 224:2.7E-16 
514 521:5.5E-27 
64 221:3.8E-13 
269 705:4.0E-68 
64 222:1.1E-17 
269 706:1.8E-90 
514 535:7.2E-121 
514 537:3.9E-34 
198 512:1.6E-35 
169 708:5.7E-28 
198 510:2.3E-41 
40 728:7.4E-46 
86 591:5.0E-34 
198 519:5.5E-34 
86 592:1.7E-28 
270 593:1.6E-56 
198 517:1.7E-30 
198 518:3.0E-34 
198 515:3.5E-116 
270 596:3.1E-30 
270 597:3.0E-55 
198 513:5.5E-34 
270 594:1.0E-32 
86 590:2.1E-34 
270 595:3.0E-30 
514 534:3.1E-42 
584 671:1.8E-31 
584 672:1.0E-96 
584 673:4.0E-49 
608 729:5.0E-71 
584 677:3.4E-49 
608 722:1.6E-36 
537 571:2.7E-80 
608 723:1.3E-49 
537 572:3.8E-85 
537 573:2.4E-68 
200 440:1.4E-33 
246 656:2.3E-50 
246 657:1.3E-48 
246 658:2.0E-53 
200 446:7.7E-34 
200 447:1.4E-93 
200 449:1.4E-33 
246 651:2.4E-55 
584 683:5.1E-31 
584 681:7.6E-110 
584 684:1.5E-52 
537 563:6.1E-28 
537 564:1.1E-22 
537 560:6.3E-24 
200 430:9.6E-88 
200 431:3.7E-35 
200 432:6.9E-44 
293 740:3.0E-90 
537 569:9.8E-73 
293 741:2.2E-27 
200 434:1.4E-33 
200 436:1.6E-92 
200 437:1.4E-93 
200 438:1.4E-93 
200 439:9.6E-88 
584 690:1.4E-95 
584 650:1.6E-52 
584 653:1.6E-52 
584 652:9.2E-96 
584 655:1.7E-31 
200 460:9.7E-39 
246 631:5.8E-31 
200 465:6.7E-18 
246 636:7.6E-28 
537 559:1.4E-58 
584 660:3.2E-30 
584 661:1.6E-52 
584 664:1.8E-31 
584 665:5.3E-30 
584 662:1.2E-95 
584 663:3.9E-28 
584 668:1.8E-31 
537 542:3.7E-25 
584 669:1.8E-72 
608 730:4.1E-26 
584 666:1.8E-31 
584 667:7.7E-31 
608 731:4.1E-26 
608 732:4.1E-26 
246 644:4.9E-29 
200 452:1.4E-93 
200 454:1.4E-93 
200 455:9.1E-92 
246 648:4.1E-53 
537 548:1.3E-36 
200 456:1.4E-93 
200 459:1.4E-93 
200 400:1.6E-36 
200 401:1.0E-29 
200 402:3.5E-35 
200 403:3.5E-35 
200 405:3.5E-35 
200 406:3.5E-35 
200 408:1.6E-31 
584 693:8.2E-29 
584 694:1.0E-96 
584 692:9.4E-31 
584 697:5.4E-25 
608 708:2.9E-24 
584 698:1.5E-52 
584 696:1.5E-52 
584 699:1.1E-73 
200 420:3.5E-35 
200 422:3.5E-35 
200 423:3.5E-35 
200 428:1.3E-29 
200 429:7.0E-19 
246 605:1.7E-29 
246 607:5.2E-37 
246 608:4.6E-48 
246 601:6.9E-61 
246 602:2.7E-48 
200 410:2.8E-47 
246 603:3.2E-37 
200 413:2.3E-54 
200 415:3.5E-35 
200 417:9.2E-33 
16 736:4.5E-64 
301 502:2.1E-29 
301 503:3.1E-28 
86 708:1.1E-47 
301 504:5.3E-32 
39 600:1.8E-27 
301 505:1.2E-74 
301 509:6.7E-28 
64 198:4.6E-17 
122 708:5.2E-30 
223 723:2.8E-27 
39 613:1.8E-30 
39 610:4.1E-31 
39 611:2.6E-31 
223 722:1.8E-39 
39 606:3.8E-29 
146 399:3.2E-104 
223 729:3.9E-33 
146 397:2.6E-53 
16 717:1.4E-62 
16 714:3.1E-118 
86 722:1.7E-48 
86 723:2.8E-28 
175 441:8.0E-44 
86 729:1.3E-33 
146 390:6.7E-56 
301 521:1.4E-58 
146 387:1.8E-104 
146 386:5.4E-58 
301 514:5.3E-32 
301 511:2.3E-35 
146 370:2.0E-26 
146 371:2.0E-26 
146 376:6.0E-59 
146 377:5.6E-59 
223 708:2.0E-63 
39 645:1.9E-31 
39 646:1.3E-128 
39 641:5.1E-28 
39 642:1.7E-129 
293 713:4.5E-26 
293 712:9.9E-58 
39 638:1.4E-53 
146 365:2.6E-32 
146 366:1.0E-126 
122 730:4.5E-30 
324 404:3.0E-28 
122 731:4.5E-30 
122 732:4.5E-30 
146 367:1.4E-125 
146 368:2.2E-26 
246 691:8.2E-61 
293 715:2.8E-33 
39 655:3.0E-29 
39 652:4.5E-51 
39 653:6.8E-132 
39 650:6.8E-132 
146 350:1.3E-53 
293 700:5.4E-34 
293 701:4.7E-57 
39 649:1.3E-128 
39 647:1.5E-58 
293 709:1.6E-57 
293 706:3.2E-90 
293 707:1.6E-57 
293 705:1.6E-67 
347 695:2.2E-55 
175 489:7.0E-43 
39 623:4.0E-28 
39 621:9.2E-29 
39 622:1.9E-50 
223 730:4.2E-62 
39 620:4.2E-49 
223 731:4.2E-62 
223 732:4.2E-62 
293 735:2.6E-33 
146 340:2.0E-26 
324 421:8.1E-36 
39 618:4.2E-49 
293 733:5.0E-34 
293 734:3.3E-85 
146 343:1.9E-26 
39 617:3.3E-31 
146 344:2.0E-26 
246 679:1.1E-30 
146 341:1.9E-26 
39 615:8.3E-96 
146 342:2.0E-26 
146 345:2.0E-26 
146 346:8.4E-25 
246 670:4.5E-28 
293 739:2.8E-83 
293 737:2.7E-68 
122 729:3.1E-105 
39 634:6.4E-28 
39 635:1.6E-24 
324 418:2.9E-36 
246 685:2.1E-54 
246 687:1.7E-53 
246 688:2.8E-30 
324 412:2.1E-66 
39 628:1.3E-98 
324 414:6.2E-71 
39 625:1.4E-26 
146 330:2.9E-128 
39 626:9.1E-27 
146 331:7.8E-129 
324 416:1.5E-79 
146 336:3.9E-52 
122 722:3.9E-39 
146 337:7.0E-78 
122 723:1.8E-53 
246 682:1.2E-54 
293 726:1.2E-27 
146 339:6.7E-36 
293 727:5.0E-68 
39 560:1.1E-24 
64 120:5.5E-18 
100 239:2.5E-30 
64 121:1.1E-16 
100 237:3.8E-30 
169 670:1.7E-29 
100 238:9.0E-27 
301 464:8.6E-32 
100 231:5.4E-30 
301 469:3.5E-68 
39 569:1.5E-56 
100 232:3.3E-33 
371 430:2.0E-34 
169 679:7.1E-28 
39 564:3.1E-28 
100 235:3.8E-30 
100 236:5.4E-30 
301 466:1.9E-30 
100 233:3.7E-30 
301 467:6.5E-72 
39 563:4.9E-30 
100 234:4.5E-26 
413 687:3.0E-32 
413 688:1.6E-55 
324 325:1.0E-48 
371 422:5.2E-30 
324 326:4.0E-30 
371 423:5.2E-30 
39 559:1.8E-53 
324 327:6.2E-75 
371 420:5.2E-30 
413 685:6.0E-32 
146 320:3.8E-34 
324 328:2.7E-30 
64 128:1.1E-16 
436 550:1.1E-37 
64 129:1.1E-16 
436 551:5.8E-29 
64 126:7.7E-17 
146 323:7.8E-129 
436 552:1.1E-30 
64 127:7.7E-17 
413 682:2.7E-31 
436 553:1.9E-32 
64 124:6.1E-17 
146 329:1.3E-28 
436 554:1.8E-38 
64 125:1.1E-16 
436 555:3.9E-31 
64 122:4.9E-17 
371 428:5.3E-26 
64 123:5.6E-17 
371 429:2.3E-48 
436 557:1.2E-100 
39 571:2.4E-59 
436 547:1.5E-43 
39 572:9.4E-56 
64 110:3.0E-17 
86 656:5.3E-35 
436 549:6.7E-101 
86 657:1.5E-28 
169 682:1.2E-111 
301 453:1.1E-68 
86 651:5.8E-35 
100 242:3.8E-30 
301 458:1.8E-33 
371 440:8.2E-26 
100 240:5.4E-30 
100 241:5.4E-30 
86 658:3.6E-35 
100 246:3.8E-54 
169 687:2.0E-120 
100 247:1.1E-33 
169 688:4.1E-29 
39 573:4.9E-51 
100 244:3.8E-30 
169 685:4.1E-100 
100 245:5.4E-30 
371 437:2.4E-32 
371 438:2.4E-32 
371 436:1.9E-32 
146 310:5.9E-75 
100 250:2.4E-56 
146 311:5.9E-75 
371 434:8.2E-26 
64 119:4.9E-17 
371 431:2.7E-77 
371 432:2.1E-28 
64 117:5.6E-17 
146 314:1.8E-74 
64 118:4.9E-17 
146 315:1.7E-106 
413 691:6.6E-34 
436 540:1.5E-43 
64 115:2.3E-19 
146 312:1.3E-71 
436 541:7.6E-31 
64 116:7.7E-17 
146 313:1.2E-29 
64 113:5.6E-17 
146 318:1.6E-122 
436 543:7.7E-34 
64 114:4.9E-17 
146 319:4.0E-126 
436 544:1.5E-43 
64 111:9.1E-18 
146 316:2.1E-30 
371 439:2.0E-34 
436 545:2.9E-39 
64 112:4.9E-17 
146 317:9.4E-75 
436 546:1.8E-38 
64 142:1.1E-16 
86 687:1.8E-34 
64 143:1.1E-16 
86 688:2.9E-85 
301 484:1.7E-41 
64 140:6.1E-17 
146 309:2.9E-72 
301 485:1.8E-29 
436 538:1.4E-43 
64 141:1.1E-16 
436 539:1.1E-37 
169 691:2.6E-80 
301 480:1.4E-31 
86 685:8.4E-35 
301 482:6.7E-93 
371 452:2.4E-32 
39 542:5.1E-29 
301 487:6.2E-58 
371 449:8.2E-26 
371 446:1.5E-24 
371 447:2.4E-32 
324 348:6.9E-101 
39 537:5.7E-57 
324 349:6.5E-101 
64 148:3.0E-16 
436 530:3.7E-31 
64 149:1.1E-16 
86 682:1.2E-34 
436 531:2.4E-35 
64 146:1.1E-16 
146 307:1.2E-104 
436 532:7.6E-39 
64 147:1.1E-16 
146 308:1.7E-106 
436 533:1.4E-43 
64 144:1.1E-16 
146 305:4.5E-74 
64 145:1.1E-16 
146 306:1.2E-104 
64 131:1.1E-16 
301 472:2.9E-34 
436 525:5.0E-39 
64 132:1.1E-16 
436 526:1.1E-30 
436 527:2.4E-35 
64 130:1.1E-16 
86 679:6.3E-77 
301 475:5.0E-93 
436 528:5.8E-29 
436 529:5.8E-31 
301 470:6.2E-35 
301 471:1.2E-31 
100 220:7.5E-55 
100 221:5.4E-54 
371 460:2.5E-27 
100 224:5.4E-30 
301 476:2.9E-31 
301 477:4.2E-37 
100 222:4.1E-33 
301 478:6.5E-72 
100 223:5.4E-30 
324 332:1.8E-65 
371 459:2.4E-32 
324 333:1.2E-73 
324 334:7.6E-31 
324 335:3.9E-103 
413 679:1.1E-50 
371 455:8.1E-33 
371 456:2.4E-32 
39 548:1.7E-33 
371 454:2.4E-32 
64 139:1.1E-16 
64 137:1.1E-16 
86 670:6.8E-36 
413 670:2.0E-34 
64 138:1.1E-16 
436 520:4.4E-35 
64 135:1.1E-16 
64 136:1.1E-16 
436 522:5.3E-39 
40 489:3.0E-119 
64 133:1.1E-16 
436 523:1.1E-37 
64 134:1.1E-16 
64 164:1.5E-13 
64 165:5.0E-17 
436 515:1.7E-94 
16 659:2.4E-63 
64 162:8.0E-15 
64 163:4.3E-16 
436 517:5.8E-29 
64 160:7.3E-15 
436 518:2.4E-35 
64 161:1.6E-13 
436 519:4.4E-35 
169 636:3.3E-29 
175 506:1.4E-41 
301 421:7.9E-94 
175 507:1.4E-41 
169 631:5.7E-28 
123 139:6.0E-116 
324 369:6.1E-27 
123 137:1.5E-114 
123 138:7.5E-114 
123 135:1.5E-114 
123 136:1.5E-114 
123 133:4.2E-114 
123 134:1.5E-114 
64 168:1.1E-16 
123 131:4.2E-114 
436 510:1.1E-45 
64 169:7.4E-16 
123 132:4.2E-114 
64 166:9.0E-18 
436 512:1.1E-37 
64 167:1.1E-16 
123 130:1.5E-114 
436 513:4.4E-35 
64 153:1.1E-16 
64 154:1.6E-13 
100 207:5.4E-30 
123 150:6.5E-115 
64 151:5.1E-16 
64 152:1.3E-15 
100 205:6.6E-33 
64 150:7.7E-17 
436 508:1.8E-38 
301 414:2.2E-33 
169 648:3.8E-58 
301 416:7.3E-28 
100 202:2.3E-30 
100 203:4.1E-33 
169 644:1.8E-32 
100 200:9.1E-34 
301 412:5.1E-31 
100 201:4.1E-33 
324 356:2.1E-65 
301 418:8.1E-94 
123 148:4.7E-116 
123 149:1.5E-114 
123 146:1.5E-114 
123 147:1.5E-114 
460 730:1.4E-27 
64 159:2.0E-12 
123 144:1.5E-114 
123 145:4.2E-114 
64 157:2.7E-15 
123 142:1.5E-114 
64 158:2.3E-17 
123 143:1.5E-114 
324 351:2.0E-29 
436 500:1.9E-34 
123 140:9.8E-115 
436 501:5.5E-28 
460 731:1.4E-27 
64 156:3.7E-13 
123 141:1.5E-114 
460 732:1.4E-27 
86 644:2.4E-78 
169 651:5.5E-122 
301 442:2.3E-70 
175 524:3.1E-26 
169 658:1.2E-111 
301 448:2.6E-29 
169 656:1.9E-99 
169 657:1.9E-72 
86 648:3.8E-34 
39 584:2.5E-52 
324 388:2.7E-28 
371 405:5.2E-30 
371 402:5.2E-30 
637 728:1.2E-47 
371 403:5.2E-30 
371 400:8.2E-78 
371 401:9.9E-27 
16 643:3.1E-6 
324 380:1.9E-29 
324 381:3.5E-78 
371 408:7.2E-27 
371 406:5.2E-30 
39 593:4.2E-102 
39 594:2.2E-30 
40 441:7.2E-92 
64 173:1.1E-16 
64 171:4.3E-16 
64 172:1.5E-13 
64 170:6.1E-17 
86 631:1.1E-47 
39 599:1.2E-128 
39 597:6.3E-108 
86 636:7.0E-36 
39 598:3.8E-104 
39 595:5.4E-29 
39 596:5.6E-29 
301 435:2.5E-99 
371 415:5.2E-30 
371 413:2.5E-27 
123 128:1.5E-114 
123 129:1.5E-114 
123 126:1.9E-114 
123 127:1.9E-114 
371 410:6.1E-31 
123 124:9.8E-115 
123 125:1.5E-114 
324 372:1.1E-28 
324 373:2.7E-67 
637 738:8.8E-101 
324 374:2.8E-27 
371 417:8.7E-114 
324 375:3.3E-26 
199 212:3.4E-98 
347 710:5.4E-56 
347 711:3.8E-57 
413 607:4.9E-51 
413 608:8.9E-24 
413 603:3.0E-51 
199 217:6.0E-117 
413 605:8.0E-57 
199 218:6.0E-117 
413 601:4.3E-34 
413 602:4.1E-28 
460 708:2.6E-30 
63 722:2.3E-17 
63 723:5.1E-15 
347 718:2.3E-104 
347 719:2.3E-120 
63 729:8.3E-18 
123 173:1.5E-114 
271 290:3.4E-97 
271 291:1.4E-92 
169 603:4.1E-31 
199 208:6.0E-117 
271 292:1.7E-126 
271 293:1.1E-110 
169 601:8.3E-79 
271 294:1.9E-111 
584 600:3.9E-28 
169 602:4.6E-72 
271 295:8.2E-37 
199 204:6.0E-117 
246 708:5.8E-31 
584 606:1.3E-27 
271 298:3.7E-127 
271 299:4.3E-82 
271 289:3.0E-94 
169 607:7.9E-31 
169 608:7.6E-71 
169 605:3.8E-33 
324 391:8.1E-67 
347 724:2.2E-55 
123 160:8.4E-54 
123 161:2.5E-52 
123 159:4.7E-46 
460 729:2.5E-49 
123 157:6.5E-71 
123 158:3.9E-39 
123 156:6.4E-52 
123 153:1.5E-114 
460 722:1.7E-49 
123 154:2.5E-52 
460 723:8.3E-93 
123 151:1.1E-111 
123 152:2.2E-113 
123 171:1.5E-113 
123 172:9.0E-52 
123 170:9.8E-115 
63 730:1.0E-16 
63 731:1.0E-16 
63 732:1.0E-16 
123 168:1.5E-114 
123 169:1.0E-113 
123 166:6.9E-35 
123 167:6.0E-116 
123 164:1.3E-51 
123 165:1.5E-37 
123 162:1.9E-53 
123 163:1.5E-113 
371 473:4.8E-24 
584 635:5.1E-24 
371 474:9.3E-24 
584 634:3.8E-31 
413 648:2.2E-36 
200 490:1.3E-32 
200 491:3.2E-81 
584 638:5.8E-91 
200 481:2.3E-54 
413 644:3.4E-59 
436 590:1.4E-43 
436 591:7.7E-34 
436 592:2.7E-29 
200 488:3.6E-32 
371 465:1.8E-47 
301 494:1.6E-31 
301 495:1.5E-32 
584 642:1.9E-52 
301 492:1.2E-69 
584 641:1.3E-27 
584 646:1.5E-52 
584 647:4.3E-72 
584 645:1.8E-31 
413 658:6.6E-32 
371 481:2.5E-27 
100 288:8.2E-33 
584 649:1.5E-52 
413 656:4.6E-32 
200 473:1.4E-33 
413 657:1.9E-25 
200 474:1.2E-33 
413 651:2.2E-33 
436 580:2.0E-29 
436 581:2.0E-29 
436 582:2.7E-29 
436 583:2.0E-29 
86 691:1.7E-32 
436 585:1.2E-100 
436 586:2.9E-39 
436 587:2.6E-92 
436 588:2.6E-92 
436 589:8.1E-102 
100 259:8.2E-33 
584 610:9.9E-31 
271 280:1.0E-36 
271 281:3.7E-127 
537 596:4.1E-34 
584 613:2.6E-33 
271 282:1.0E-36 
537 597:8.9E-56 
100 251:3.6E-56 
371 493:4.9E-28 
537 598:1.0E-53 
584 611:3.8E-34 
537 599:6.6E-56 
100 257:8.2E-33 
371 491:2.3E-33 
584 617:8.3E-27 
100 258:3.6E-56 
271 286:3.7E-111 
537 593:2.4E-57 
584 618:2.9E-74 
271 287:1.1E-84 
537 594:6.0E-35 
584 615:5.7E-51 
371 490:3.0E-27 
537 595:3.9E-34 
100 260:2.4E-57 
371 488:1.7E-109 
100 261:8.2E-33 
64 108:4.9E-17 
436 570:6.6E-27 
64 109:4.9E-17 
64 106:1.1E-16 
64 107:1.1E-16 
64 104:1.1E-16 
64 105:1.1E-16 
64 102:1.1E-16 
436 576:7.5E-28 
64 103:7.7E-17 
123 198:3.0E-35 
436 577:2.0E-29 
64 100:7.7E-17 
436 578:2.0E-29 
64 101:7.7E-17 
436 579:2.0E-29 
584 620:2.9E-74 
584 621:4.8E-29 
584 625:2.8E-28 
271 272:1.3E-24 
584 622:3.2E-93 
584 623:2.1E-28 
271 274:2.0E-38 
413 636:3.3E-35 
584 628:5.6E-48 
584 626:1.6E-24 
537 584:2.4E-69 
200 493:1.2E-78 
371 499:2.4E-32 
200 497:3.9E-36 
371 497:6.3E-27 
200 499:1.4E-93 
413 631:1.4E-53 
436 567:2.9E-44 
223 670:2.9E-30 
223 679:9.6E-48 
200 567:1.4E-41 
223 682:4.2E-31 
223 685:3.3E-33 
223 687:7.3E-29 
223 688:2.3E-50 
200 550:4.6E-35 
200 551:1.5E-28 
200 552:1.0E-27 
200 553:9.2E-33 
200 554:9.2E-36 
200 555:8.8E-28 
200 557:5.7E-94 
223 651:4.3E-30 
223 657:6.0E-31 
223 658:1.9E-32 
200 590:1.4E-33 
223 656:6.3E-31 
200 580:1.3E-29 
200 581:1.3E-29 
200 582:2.0E-29 
200 583:1.4E-29 
200 585:2.4E-92 
200 586:1.3E-36 
200 587:2.1E-92 
200 588:2.1E-92 
200 589:1.5E-93 
200 570:2.7E-27 
200 576:4.8E-28 
200 577:1.3E-29 
200 578:1.3E-29 
200 579:1.3E-29 
584 594:1.5E-30 
270 733:7.0E-33 
584 595:6.9E-30 
584 593:1.5E-49 
584 598:1.8E-48 
270 737:1.1E-67 
584 599:3.7E-52 
270 734:1.2E-77 
584 596:7.6E-30 
270 735:1.1E-30 
584 597:5.9E-52 
198 691:1.2E-32 
270 739:1.2E-76 
198 687:5.5E-33 
198 688:6.2E-85 
246 730:1.7E-28 
198 685:2.5E-35 
246 731:1.7E-28 
246 732:1.7E-28 
200 520:8.8E-35 
198 682:4.7E-33 
200 522:1.1E-35 
200 523:5.3E-35 
200 525:9.2E-36 
200 526:1.0E-27 
200 527:4.3E-35 
270 740:7.9E-79 
200 528:1.5E-28 
200 529:1.8E-26 
200 519:8.8E-35 
270 726:2.9E-27 
270 727:2.8E-67 
200 510:2.6E-43 
200 512:5.3E-35 
200 513:8.8E-35 
200 515:7.1E-111 
200 517:1.5E-28 
200 518:4.3E-35 
223 691:5.7E-36 
200 540:9.4E-34 
200 541:8.1E-34 
200 543:1.4E-34 
200 544:9.4E-34 
200 545:1.3E-36 
200 546:9.2E-36 
200 547:9.4E-34 
63 708:4.1E-15 
200 549:1.4E-94 
270 741:5.1E-28 
246 729:6.2E-54 
246 722:1.4E-32 
200 530:3.4E-28 
246 723:2.5E-46 
200 531:4.3E-35 
200 532:1.5E-35 
200 533:1.4E-33 
200 538:1.4E-33 
200 539:5.3E-35 
16 616:1.0E-62 
39 715:5.4E-29 
39 713:9.2E-29 
459 708:7.8E-45 
16 629:1.1E-80 
16 627:8.4E-78 
39 733:2.8E-29 
223 602:1.6E-31 
39 734:2.6E-59 
223 603:3.2E-63 
175 558:4.3E-42 
223 605:7.3E-51 
223 601:7.2E-38 
39 726:3.5E-30 
39 727:1.1E-50 
223 607:6.4E-63 
223 608:1.7E-30 
16 630:3.2E-5 
200 508:9.2E-36 
270 715:3.0E-30 
175 565:1.2E-32 
270 712:2.3E-60 
270 713:1.4E-27 
39 700:1.7E-28 
324 505:1.1E-32 
39 701:8.5E-127 
301 404:3.0E-70 
324 509:3.5E-67 
371 602:4.2E-23 
371 603:2.0E-28 
371 601:4.7E-23 
459 729:1.5E-36 
459 722:3.5E-48 
324 502:5.5E-121 
459 723:2.0E-30 
324 503:4.3E-79 
324 504:1.9E-50 
200 500:1.4E-33 
200 501:3.5E-29 
371 608:2.2E-21 
371 607:2.3E-28 
371 605:2.8E-34 
175 575:1.2E-32 
270 700:3.2E-32 
270 701:1.2E-59 
270 707:1.6E-56 
39 712:6.4E-126 
459 730:1.7E-51 
270 705:8.0E-66 
459 731:1.7E-51 
270 706:7.8E-79 
459 732:1.7E-51 
270 709:1.6E-56 
146 493:9.7E-34 
39 709:4.2E-102 
39 706:8.5E-55 
146 491:5.8E-36 
39 707:4.2E-102 
146 497:1.5E-114 
39 705:4.1E-49 
146 499:5.5E-38 
460 590:2.3E-45 
169 591:5.8E-26 
169 592:9.9E-72 
460 591:5.8E-28 
169 590:2.2E-79 
460 592:1.9E-47 
223 636:1.3E-30 
223 631:2.0E-63 
146 490:2.5E-63 
324 521:4.4E-28 
146 481:7.6E-33 
460 586:4.3E-52 
460 587:1.2E-37 
146 488:8.1E-26 
460 585:5.0E-40 
460 588:1.2E-37 
460 589:2.4E-39 
460 582:1.9E-47 
460 583:8.6E-48 
460 580:7.6E-48 
460 581:7.6E-48 
223 648:2.0E-29 
223 644:3.3E-46 
324 511:3.3E-74 
146 473:2.2E-81 
324 514:1.9E-50 
146 474:1.2E-80 
460 576:2.3E-46 
460 579:7.6E-48 
460 577:7.6E-48 
460 578:7.6E-48 
39 740:9.4E-55 
39 741:1.9E-27 
146 460:1.1E-50 
324 542:5.1E-78 
39 739:3.2E-61 
39 737:7.9E-53 
146 465:8.5E-17 
39 735:2.9E-30 
324 548:2.4E-65 
324 534:5.5E-71 
146 454:5.5E-38 
324 535:1.9E-50 
146 452:5.5E-38 
324 537:1.1E-28 
146 455:6.4E-37 
146 456:5.5E-38 
146 459:5.5E-38 
39 681:1.3E-50 
100 118:2.5E-115 
169 551:3.1E-70 
436 679:1.2E-79 
100 119:2.5E-115 
169 552:6.2E-72 
100 116:1.6E-112 
347 678:2.8E-56 
100 117:1.9E-114 
169 550:3.2E-117 
460 670:1.5E-34 
100 110:1.3E-114 
301 348:3.0E-31 
371 550:2.1E-26 
100 111:1.8E-114 
301 349:3.2E-31 
371 551:3.9E-22 
169 557:4.5E-32 
100 114:2.5E-115 
169 555:4.8E-72 
100 115:8.2E-33 
39 683:1.7E-28 
63 682:6.4E-17 
100 112:2.5E-115 
169 553:1.4E-25 
394 654:4.2E-75 
39 684:1.3E-128 
100 113:1.9E-114 
169 554:2.0E-117 
87 112:5.1E-128 
324 442:1.0E-28 
371 547:4.1E-24 
63 685:7.6E-16 
87 113:3.1E-127 
413 567:3.1E-50 
87 110:2.3E-127 
371 545:2.8E-27 
63 687:1.0E-15 
87 111:4.2E-127 
371 546:9.8E-27 
63 688:7.8E-17 
87 116:2.3E-125 
371 543:2.4E-106 
87 117:3.1E-127 
371 544:4.1E-24 
87 114:5.1E-128 
146 440:2.4E-120 
324 448:1.4E-75 
371 541:6.5E-79 
87 115:1.7E-35 
436 670:3.5E-37 
146 446:8.6E-79 
146 447:5.5E-38 
87 118:5.1E-128 
87 119:5.1E-128 
40 575:6.4E-45 
371 549:1.7E-30 
146 449:2.4E-120 
39 692:7.4E-30 
100 129:1.1E-128 
39 693:4.7E-28 
39 690:4.4E-51 
100 127:8.2E-129 
100 128:1.1E-128 
301 332:2.9E-34 
100 121:4.0E-128 
100 122:2.5E-115 
347 680:1.9E-53 
39 698:1.3E-128 
39 699:4.1E-49 
100 120:5.8E-34 
39 696:1.3E-128 
100 125:1.1E-128 
301 333:8.5E-34 
39 697:2.3E-25 
63 670:4.4E-50 
87 120:1.5E-36 
100 126:8.2E-129 
169 567:4.6E-29 
301 334:4.6E-90 
39 694:3.5E-51 
100 123:1.9E-114 
301 335:5.0E-30 
100 124:6.4E-126 
87 123:3.1E-127 
413 577:2.5E-28 
87 124:1.3E-115 
413 578:2.5E-28 
87 121:6.7E-115 
413 579:2.5E-28 
460 658:9.2E-49 
87 122:5.1E-128 
371 557:2.1E-30 
87 127:2.5E-115 
146 431:2.2E-28 
324 435:1.4E-33 
371 554:9.8E-27 
87 128:1.8E-115 
146 432:7.7E-31 
371 555:7.6E-23 
63 679:5.8E-17 
87 125:1.8E-115 
371 552:2.2E-22 
87 126:2.5E-115 
146 430:6.4E-37 
371 553:8.7E-114 
413 576:6.1E-27 
123 223:3.4E-31 
123 224:3.0E-31 
146 436:1.7E-36 
413 570:2.3E-35 
87 129:1.8E-115 
123 221:3.0E-56 
123 222:2.1E-35 
146 434:2.4E-120 
460 651:1.3E-50 
146 439:6.4E-37 
460 656:2.5E-46 
123 220:6.0E-57 
460 657:1.1E-50 
146 437:5.5E-38 
146 438:5.5E-38 
436 657:3.7E-31 
39 660:7.2E-29 
436 658:1.5E-37 
169 570:7.5E-58 
198 708:5.8E-43 
460 691:2.0E-46 
39 667:6.8E-31 
39 668:1.9E-31 
39 665:1.9E-31 
169 579:2.8E-72 
371 570:4.8E-23 
39 666:1.8E-31 
39 663:3.7E-28 
169 577:2.8E-72 
39 664:1.8E-31 
169 578:2.8E-72 
413 549:2.1E-54 
39 661:6.8E-132 
39 662:4.1E-51 
169 576:1.3E-71 
301 369:3.1E-62 
324 464:3.4E-67 
413 544:2.9E-35 
413 545:3.7E-35 
324 466:1.2E-103 
371 567:1.7E-27 
413 546:1.2E-34 
324 467:4.0E-30 
413 547:2.9E-35 
16 561:3.6E-63 
146 420:1.8E-104 
413 540:2.9E-35 
324 469:1.1E-29 
413 541:2.8E-32 
413 543:1.4E-29 
460 685:1.0E-51 
146 422:1.8E-104 
436 651:2.0E-37 
146 423:1.8E-104 
146 428:2.8E-56 
146 429:8.9E-18 
460 687:9.2E-50 
436 656:4.5E-34 
460 688:9.5E-33 
100 107:1.1E-128 
301 351:1.2E-69 
39 671:2.0E-27 
100 108:2.5E-115 
169 585:7.2E-35 
100 105:4.0E-128 
169 582:9.9E-72 
436 648:4.2E-33 
100 106:1.1E-128 
169 583:1.1E-71 
169 580:2.8E-72 
169 581:2.8E-72 
175 612:4.1E-45 
460 682:1.7E-47 
100 109:2.5E-115 
371 583:3.9E-23 
371 581:4.3E-23 
39 677:4.2E-104 
175 614:7.0E-43 
371 582:1.2E-22 
63 691:1.8E-17 
100 103:3.3E-128 
169 588:3.8E-33 
100 104:1.1E-128 
169 589:1.9E-35 
301 356:9.1E-34 
371 580:4.3E-23 
39 672:3.5E-51 
100 101:8.2E-129 
169 586:1.2E-114 
39 673:2.2E-102 
100 102:1.1E-128 
169 587:3.8E-33 
87 101:2.5E-115 
324 453:2.6E-29 
413 555:1.5E-25 
87 102:1.8E-115 
123 207:3.0E-31 
371 578:4.3E-23 
413 557:5.3E-54 
87 100:2.5E-115 
371 579:4.3E-23 
87 105:6.7E-115 
123 205:3.5E-34 
371 576:9.0E-22 
413 551:8.5E-27 
87 106:1.8E-115 
146 410:6.2E-36 
324 458:7.7E-72 
371 577:4.3E-23 
413 552:7.9E-25 
39 669:5.9E-59 
87 103:7.0E-116 
123 203:2.1E-35 
413 553:2.5E-27 
87 104:1.8E-115 
413 554:1.2E-34 
87 109:5.1E-128 
123 201:2.1E-35 
146 413:7.6E-33 
123 202:3.0E-31 
87 107:1.8E-115 
87 108:5.1E-128 
123 200:3.9E-36 
413 550:5.0E-33 
146 417:2.0E-26 
460 679:1.2E-34 
146 415:1.8E-104 
436 644:4.7E-84 
123 260:3.5E-59 
436 636:4.9E-37 
146 408:3.9E-55 
347 630:8.0E-58 
169 515:4.2E-33 
301 304:3.8E-34 
169 513:1.2E-116 
169 512:7.3E-118 
169 510:8.1E-31 
324 487:9.0E-27 
371 501:3.8E-21 
169 519:1.2E-116 
371 500:8.2E-26 
123 258:1.6E-58 
169 517:3.1E-70 
123 259:1.9E-32 
169 518:9.6E-116 
146 402:1.8E-104 
123 257:1.9E-32 
146 403:1.8E-104 
146 400:6.9E-30 
324 480:6.6E-67 
146 401:1.2E-55 
146 406:1.8E-104 
324 482:1.0E-28 
436 631:4.5E-45 
371 508:9.8E-27 
123 250:8.9E-59 
324 484:8.8E-53 
123 251:1.6E-58 
146 405:1.8E-104 
324 485:8.8E-80 
86 731:5.9E-56 
347 643:2.2E-58 
86 732:5.9E-56 
175 633:4.3E-42 
347 640:2.2E-55 
86 730:5.9E-56 
175 632:9.3E-42 
169 526:6.2E-72 
175 637:1.6E-42 
169 527:9.6E-116 
169 525:4.6E-118 
169 522:2.5E-117 
394 689:9.7E-76 
169 523:7.3E-118 
169 520:1.2E-116 
175 639:5.1E-120 
324 475:1.1E-27 
324 476:1.7E-66 
371 515:6.1E-33 
324 477:1.2E-41 
371 512:2.0E-26 
324 478:4.0E-30 
371 513:2.3E-23 
371 510:2.2E-28 
169 528:3.1E-70 
169 529:3.7E-71 
324 470:3.0E-54 
324 471:6.1E-66 
371 518:1.6E-23 
324 472:1.8E-65 
371 519:2.3E-23 
123 261:1.9E-32 
371 517:3.9E-22 
169 530:1.9E-72 
16 516:1.2E-62 
301 326:6.5E-72 
169 538:2.2E-79 
301 327:5.2E-33 
301 328:1.1E-71 
169 533:2.2E-79 
169 531:9.6E-116 
301 324:1.5E-30 
169 532:2.7E-117 
301 325:4.8E-32 
371 525:1.2E-26 
413 588:8.0E-57 
371 526:2.2E-22 
413 589:6.5E-54 
371 523:2.0E-26 
460 648:3.7E-43 
123 238:4.6E-27 
123 239:3.4E-31 
371 522:1.3E-26 
413 585:1.6E-52 
123 236:3.0E-31 
169 539:7.3E-118 
413 586:3.7E-35 
123 237:2.3E-31 
371 520:2.3E-23 
413 587:8.0E-57 
123 234:1.5E-26 
413 580:2.5E-28 
40 558:1.1E-91 
123 235:2.3E-31 
347 619:9.4E-57 
413 581:2.5E-28 
123 232:3.4E-34 
413 582:6.1E-28 
123 233:2.2E-31 
413 583:2.6E-28 
371 529:5.3E-22 
123 231:3.0E-31 
371 527:1.6E-23 
371 528:3.9E-22 
460 644:7.1E-35 
169 540:2.5E-79 
436 602:3.3E-29 
169 541:1.4E-27 
436 603:1.4E-46 
347 624:4.6E-56 
436 605:2.6E-92 
436 607:2.5E-46 
436 608:1.4E-29 
169 549:1.4E-32 
371 540:4.1E-24 
169 546:2.0E-117 
169 547:2.5E-79 
169 544:2.5E-79 
169 545:1.2E-114 
169 543:5.8E-26 
460 636:1.8E-34 
371 532:6.1E-26 
371 533:4.8E-24 
123 247:5.9E-35 
371 530:8.3E-23 
371 531:1.6E-23 
123 245:3.0E-31 
413 591:1.4E-29 
123 246:3.2E-56 
413 592:6.1E-28 
460 631:2.6E-30 
123 244:2.3E-31 
324 492:2.0E-29 
123 241:3.0E-31 
40 565:6.4E-45 
123 242:2.3E-31 
324 494:6.2E-107 
324 495:1.3E-65 
371 538:4.8E-24 
123 240:3.0E-31 
371 539:2.0E-26 
413 590:5.8E-35 
436 601:2.1E-42 
100 198:8.4E-34 
608 685:1.3E-69 
608 687:2.4E-71 
608 688:7.1E-24 
87 198:5.8E-36 
63 601:8.3E-17 
608 682:1.4E-74 
63 602:2.0E-15 
63 603:2.2E-14 
294 295:1.3E-34 
63 605:2.9E-18 
63 607:4.0E-14 
294 298:1.1E-110 
63 608:1.0E-13 
294 299:4.4E-82 
608 679:2.0E-29 
40 506:2.1E-115 
608 670:6.3E-25 
40 507:2.1E-115 
347 609:8.0E-54 
347 604:2.5E-53 
87 170:1.3E-115 
87 171:2.0E-114 
87 172:1.8E-51 
87 173:1.8E-115 
460 605:1.2E-37 
460 603:2.0E-26 
460 607:3.7E-26 
460 608:3.7E-49 
460 601:3.2E-44 
460 602:1.3E-47 
169 500:1.3E-119 
169 501:1.1E-49 
169 508:2.0E-117 
608 691:2.0E-74 
40 524:3.8E-31 
123 288:1.9E-32 
608 648:3.4E-63 
301 380:1.1E-69 
301 381:3.5E-27 
100 154:1.2E-49 
100 152:2.6E-127 
371 592:1.2E-22 
100 153:1.1E-128 
87 152:3.1E-114 
100 158:1.0E-35 
301 388:7.0E-70 
371 590:4.8E-24 
413 526:7.9E-25 
87 153:1.8E-115 
100 159:2.1E-44 
371 591:2.4E-106 
413 527:5.0E-32 
87 150:7.0E-116 
100 156:3.0E-49 
413 528:8.5E-27 
87 151:1.4E-112 
100 157:7.9E-74 
413 529:8.1E-25 
608 644:1.4E-26 
87 156:1.0E-51 
413 522:1.5E-34 
87 157:5.1E-71 
413 523:3.2E-33 
87 154:4.3E-52 
371 589:3.5E-30 
413 525:1.2E-34 
63 644:1.7E-17 
100 161:1.2E-49 
371 587:2.8E-34 
100 162:6.8E-52 
371 588:2.8E-34 
87 158:3.9E-39 
371 585:1.2E-28 
413 520:3.5E-33 
87 159:4.8E-46 
100 160:2.0E-52 
371 586:2.8E-27 
63 648:6.1E-17 
198 729:2.0E-35 
198 722:1.2E-49 
198 723:2.7E-30 
301 373:4.6E-32 
301 374:1.8E-92 
301 375:8.0E-58 
608 636:1.8E-24 
301 372:1.6E-93 
100 165:5.1E-34 
87 160:9.3E-54 
100 166:1.6E-31 
608 631:2.9E-24 
100 163:1.1E-127 
100 164:6.0E-49 
87 163:2.0E-114 
100 169:1.2E-126 
87 164:2.2E-51 
413 538:5.8E-35 
87 161:4.3E-52 
100 167:2.8E-127 
413 539:3.2E-33 
87 162:2.1E-53 
100 168:1.1E-128 
87 167:7.9E-117 
198 731:7.7E-49 
200 591:1.4E-34 
413 533:5.8E-35 
87 168:1.8E-115 
198 732:7.7E-49 
200 592:2.0E-29 
63 631:4.1E-15 
87 165:2.4E-37 
87 166:1.1E-34 
198 730:7.7E-49 
100 172:5.4E-49 
100 173:1.1E-128 
413 530:1.9E-25 
87 169:1.2E-114 
100 170:6.4E-126 
413 531:5.0E-32 
63 636:2.7E-50 
100 171:1.1E-127 
413 532:5.3E-34 
100 138:2.7E-127 
100 139:2.8E-127 
100 132:4.0E-128 
413 508:1.2E-34 
100 133:4.0E-128 
100 130:1.1E-128 
100 131:4.0E-128 
87 130:1.8E-115 
100 136:1.1E-128 
87 131:6.7E-115 
100 137:1.1E-128 
100 134:1.1E-128 
100 135:1.1E-128 
87 134:1.8E-115 
413 500:2.1E-34 
87 135:1.8E-115 
413 501:5.0E-31 
87 132:6.7E-115 
87 133:6.7E-115 
87 138:9.0E-115 
87 139:7.9E-117 
100 140:6.4E-126 
87 136:1.8E-115 
436 691:7.6E-40 
87 137:1.8E-115 
100 149:1.1E-128 
608 658:1.7E-73 
301 391:8.7E-28 
100 143:1.1E-128 
413 519:3.5E-33 
100 144:1.1E-128 
100 141:1.1E-128 
100 142:1.1E-128 
608 651:6.6E-72 
87 141:1.8E-115 
100 147:1.1E-128 
413 515:2.4E-52 
608 656:1.0E-69 
87 142:1.8E-115 
100 148:7.0E-127 
608 657:1.1E-124 
100 145:4.0E-128 
413 517:8.5E-27 
87 140:1.3E-115 
100 146:1.1E-128 
413 518:5.0E-32 
63 651:3.7E-16 
87 145:6.7E-115 
87 146:1.8E-115 
413 512:3.2E-33 
87 143:1.8E-115 
413 513:3.5E-33 
87 144:1.8E-115 
87 149:1.8E-115 
100 150:3.3E-128 
63 656:1.4E-15 
100 151:1.7E-125 
63 657:4.3E-15 
87 147:1.8E-115 
63 658:5.9E-17 
87 148:6.6E-117 
413 510:8.7E-51 
436 682:3.1E-36 
436 685:6.8E-37 
436 687:2.4E-35 
436 688:4.8E-89 
13 248:4.2E-74 
13 249:4.3E-40 
61 154:1.1E-23 
486 629:2.3E-84 
84 499:8.8E-41 
61 156:3.2E-23 
61 157:2.2E-25 
13 243:2.4E-37 
61 150:1.6E-28 
61 151:3.8E-27 
61 152:3.2E-27 
61 153:2.1E-28 
84 490:4.5E-64 
84 491:8.7E-38 
84 493:1.9E-36 
486 624:4.7E-5 
36 598:2.9E-104 
61 158:4.9E-32 
438 729:1.5E-36 
36 599:3.2E-129 
61 159:3.9E-18 
486 627:1.4E-80 
84 497:2.7E-126 
36 594:7.6E-31 
36 595:2.1E-28 
36 596:2.0E-28 
36 597:1.0E-107 
438 722:3.5E-48 
438 723:2.0E-30 
36 593:3.2E-102 
438 730:1.7E-51 
61 160:3.9E-24 
438 731:1.7E-51 
61 165:1.0E-33 
61 166:1.4E-23 
486 619:4.2E-5 
13 252:4.3E-40 
61 167:2.2E-28 
13 253:1.8E-74 
61 168:2.1E-28 
13 254:4.3E-40 
61 161:1.1E-23 
13 255:4.2E-74 
61 162:4.1E-24 
13 256:6.1E-73 
61 163:8.7E-28 
61 164:6.3E-24 
345 490:3.0E-27 
345 491:2.3E-33 
345 493:4.9E-28 
61 169:1.4E-27 
486 616:1.7E-62 
345 497:6.3E-27 
36 584:1.6E-52 
345 499:2.4E-32 
438 732:1.7E-51 
13 269:7.4E-73 
61 170:1.8E-28 
61 171:8.7E-28 
13 262:4.5E-74 
486 609:4.2E-6 
13 265:4.3E-40 
61 172:1.0E-23 
13 266:1.0E-71 
61 173:2.1E-28 
13 267:2.3E-72 
13 268:4.3E-40 
13 272:5.5E-28 
13 274:2.1E-36 
13 270:6.6E-72 
13 271:4.5E-74 
199 378:3.1E-54 
13 206:3.5E-38 
199 379:1.3E-55 
13 209:4.7E-38 
61 198:3.4E-34 
84 454:8.8E-41 
84 455:1.3E-39 
84 456:8.8E-41 
415 417:5.2E-30 
84 459:8.8E-41 
345 460:2.5E-27 
84 452:8.8E-41 
345 465:1.8E-47 
13 214:4.7E-38 
13 216:4.5E-74 
199 361:7.3E-55 
13 219:4.2E-74 
199 362:7.3E-55 
199 363:7.3E-55 
199 364:1.3E-55 
84 465:4.0E-17 
13 210:3.5E-38 
13 211:9.1E-37 
13 213:4.7E-38 
84 460:4.9E-52 
486 659:3.0E-63 
146 198:5.2E-34 
345 452:2.4E-32 
345 454:2.4E-32 
345 455:8.1E-33 
345 456:2.4E-32 
345 459:2.4E-32 
486 643:3.7E-8 
345 481:2.5E-27 
84 473:6.3E-84 
84 474:2.7E-83 
345 488:1.7E-109 
199 383:7.3E-55 
199 384:7.3E-55 
199 385:7.3E-55 
84 488:2.4E-27 
84 481:6.8E-35 
146 172:3.1E-49 
146 173:7.8E-129 
345 473:4.8E-24 
345 474:9.3E-24 
486 630:7.7E-7 
345 429:2.3E-48 
146 170:4.0E-126 
146 171:7.9E-128 
146 163:7.9E-128 
146 164:2.8E-49 
146 161:6.8E-50 
146 162:3.5E-52 
146 167:1.9E-127 
146 168:7.8E-129 
146 165:8.6E-34 
146 166:2.5E-31 
345 420:5.2E-30 
345 422:5.2E-30 
146 169:7.5E-127 
345 423:5.2E-30 
345 428:5.3E-26 
175 674:2.2E-31 
175 676:8.0E-42 
146 160:1.2E-52 
146 152:1.6E-127 
146 153:7.8E-129 
146 150:2.4E-128 
146 151:9.8E-126 
146 156:1.6E-49 
146 157:5.4E-74 
146 154:6.8E-50 
345 410:6.1E-31 
146 158:6.2E-36 
146 159:1.3E-44 
345 413:2.5E-27 
345 415:5.2E-30 
345 417:8.7E-114 
175 686:4.4E-25 
345 440:8.2E-26 
146 149:7.8E-129 
146 147:7.8E-129 
146 148:5.0E-127 
345 446:1.5E-24 
345 447:2.4E-32 
345 449:8.2E-26 
61 100:1.6E-28 
61 101:1.6E-28 
61 102:2.1E-28 
204 275:3.5E-117 
61 107:2.1E-28 
61 108:4.9E-29 
61 109:4.9E-29 
61 103:1.6E-28 
61 104:2.1E-28 
61 105:7.7E-28 
345 430:2.0E-34 
61 106:2.1E-28 
345 431:2.7E-77 
345 432:2.1E-28 
345 434:8.2E-26 
345 436:1.9E-32 
345 437:2.4E-32 
345 438:2.4E-32 
345 439:2.0E-34 
169 474:1.6E-78 
169 473:2.2E-79 
61 110:2.5E-29 
61 111:8.4E-30 
61 112:4.9E-29 
13 286:1.1E-72 
61 113:5.2E-29 
13 287:1.8E-73 
13 289:2.3E-74 
61 118:4.9E-29 
61 119:4.9E-29 
61 114:4.9E-29 
13 280:4.7E-38 
61 115:5.4E-36 
13 281:4.2E-74 
61 116:5.3E-29 
13 282:4.7E-38 
61 117:5.2E-29 
169 481:1.9E-32 
13 294:5.1E-74 
61 121:7.7E-28 
13 295:7.3E-40 
61 122:4.9E-29 
61 123:5.2E-29 
61 124:1.8E-28 
13 298:4.2E-74 
13 299:3.2E-73 
61 120:1.4E-35 
169 488:5.6E-25 
61 129:2.1E-28 
13 290:2.9E-78 
61 125:2.1E-28 
13 291:6.3E-74 
61 126:1.6E-28 
13 292:1.8E-74 
61 127:1.6E-28 
13 293:2.6E-72 
61 128:2.1E-28 
122 500:2.2E-118 
122 501:3.0E-53 
122 508:6.3E-115 
169 497:1.0E-113 
345 408:7.2E-27 
169 493:2.7E-33 
169 490:1.7E-62 
169 491:2.8E-35 
61 132:7.7E-28 
61 133:7.7E-28 
61 134:2.1E-28 
61 135:2.1E-28 
61 130:2.1E-28 
61 131:7.7E-28 
169 499:4.4E-37 
61 136:2.1E-28 
61 137:2.1E-28 
438 708:7.8E-45 
61 138:7.6E-28 
61 139:2.2E-28 
345 400:8.2E-78 
345 401:9.9E-27 
345 402:5.2E-30 
345 403:5.2E-30 
345 405:5.2E-30 
345 406:5.2E-30 
61 143:2.1E-28 
61 144:2.1E-28 
61 145:7.7E-28 
61 146:2.1E-28 
275 486:1.4E-5 
61 140:1.8E-28 
61 141:2.1E-28 
61 142:2.1E-28 
61 147:2.1E-28 
61 148:4.0E-28 
61 149:2.1E-28 
169 430:4.5E-36 
169 431:1.3E-27 
204 347:1.2E-54 
169 438:4.4E-37 
169 439:4.5E-36 
169 436:1.4E-35 
169 437:4.4E-37 
169 434:1.3E-119 
169 432:6.5E-31 
227 686:8.4E-36 
122 530:5.5E-71 
122 531:9.9E-117 
122 532:1.2E-114 
122 533:2.0E-83 
122 538:2.0E-83 
122 539:3.5E-115 
169 440:1.3E-119 
204 338:1.4E-93 
169 449:1.3E-119 
169 447:4.4E-37 
169 446:6.1E-78 
556 678:5.7E-106 
227 676:5.0E-99 
122 540:1.4E-83 
122 541:4.2E-29 
122 543:1.6E-27 
122 544:1.4E-83 
227 674:1.9E-45 
122 545:5.1E-128 
122 546:6.3E-115 
122 547:1.4E-83 
122 549:5.5E-36 
169 452:4.4E-37 
508 732:1.2E-28 
508 730:1.2E-28 
508 731:1.2E-28 
556 640:6.3E-99 
169 459:4.4E-37 
169 456:4.4E-37 
556 643:2.0E-64 
169 454:4.4E-37 
169 455:6.5E-36 
175 728:2.4E-33 
122 510:3.0E-33 
122 512:3.5E-115 
122 513:1.2E-117 
122 515:1.5E-35 
122 517:8.8E-69 
122 518:9.9E-117 
122 519:1.2E-117 
145 730:8.8E-27 
169 460:1.0E-48 
275 562:4.5E-90 
145 731:8.8E-27 
145 732:8.8E-27 
169 465:5.6E-16 
175 738:7.6E-42 
122 520:1.2E-117 
122 522:2.3E-115 
122 523:3.5E-115 
122 525:1.9E-115 
122 526:1.8E-70 
122 527:9.9E-117 
122 528:8.8E-69 
122 529:7.8E-70 
321 714:1.4E-61 
204 303:9.3E-5 
145 722:2.5E-35 
122 580:3.9E-71 
145 723:1.0E-51 
275 556:4.1E-90 
122 570:1.2E-62 
145 729:7.0E-104 
122 576:9.4E-70 
122 577:3.9E-71 
122 578:3.9E-71 
122 579:3.9E-71 
321 717:1.4E-67 
508 722:2.0E-35 
508 723:8.3E-50 
169 405:1.5E-103 
508 729:3.9E-104 
169 406:1.5E-103 
169 403:1.5E-103 
169 401:3.5E-55 
169 402:1.5E-103 
122 590:2.0E-83 
122 591:1.6E-27 
169 400:3.3E-29 
122 581:3.9E-71 
122 582:1.2E-70 
122 583:1.2E-70 
122 585:6.7E-38 
122 586:5.1E-128 
122 587:3.2E-36 
122 588:3.2E-36 
169 408:1.3E-54 
122 589:1.6E-38 
275 536:5.4E-98 
321 736:1.2E-71 
556 680:5.3E-89 
169 417:1.4E-25 
169 415:1.5E-103 
169 413:1.9E-32 
169 410:5.7E-35 
122 550:4.2E-115 
122 551:8.8E-69 
122 552:1.8E-70 
122 553:2.8E-27 
122 554:6.3E-115 
145 708:1.2E-26 
122 555:6.5E-71 
122 557:5.3E-35 
169 420:1.5E-103 
169 428:7.8E-56 
508 708:8.4E-29 
556 695:6.3E-99 
169 423:1.5E-103 
169 422:1.5E-103 
169 429:5.6E-17 
122 567:1.8E-31 
84 410:3.9E-39 
415 459:1.5E-36 
84 413:6.8E-35 
84 415:6.7E-105 
36 509:9.8E-27 
84 417:2.9E-27 
36 514:2.1E-28 
415 452:1.5E-36 
415 454:1.5E-36 
36 511:2.7E-31 
415 455:1.2E-35 
415 456:1.5E-36 
84 429:3.7E-18 
60 731:1.0E-16 
60 732:1.0E-16 
415 447:1.5E-36 
84 422:6.7E-105 
84 423:6.7E-105 
415 449:1.0E-107 
84 428:1.2E-58 
36 503:5.2E-29 
36 504:2.1E-28 
415 440:1.0E-107 
36 505:5.3E-53 
36 502:2.9E-27 
84 420:6.7E-105 
415 446:8.4E-76 
60 730:1.0E-16 
60 722:2.3E-17 
60 723:5.1E-15 
84 432:2.2E-33 
415 436:5.4E-35 
415 437:1.5E-36 
84 434:4.0E-118 
415 438:1.5E-36 
415 439:9.7E-38 
84 436:2.9E-39 
84 437:8.8E-41 
84 438:8.8E-41 
60 729:8.3E-18 
84 439:5.1E-41 
122 592:1.2E-70 
36 537:3.9E-57 
415 430:9.7E-38 
415 431:2.7E-29 
415 432:1.4E-30 
36 534:1.2E-29 
84 430:5.1E-41 
415 434:1.0E-107 
36 535:2.1E-28 
84 431:4.9E-29 
486 680:1.4E-5 
84 446:3.2E-82 
415 428:3.1E-52 
84 447:8.8E-41 
199 468:6.6E-87 
415 429:5.1E-19 
84 449:4.0E-118 
486 678:4.7E-6 
415 420:6.3E-127 
36 521:1.7E-102 
84 440:4.0E-118 
415 422:6.3E-127 
415 423:6.3E-127 
199 411:1.8E-97 
60 708:4.1E-15 
556 624:3.6E-106 
36 559:9.8E-54 
556 627:4.1E-9 
415 497:1.0E-104 
556 629:3.7E-9 
415 499:1.5E-36 
415 490:6.4E-65 
415 491:1.6E-37 
415 493:1.3E-34 
227 639:2.0E-44 
556 630:3.4E-65 
199 409:1.3E-5 
227 637:2.8E-117 
36 548:1.6E-33 
227 632:2.7E-44 
227 633:7.6E-97 
415 488:1.4E-29 
36 542:1.8E-29 
415 481:9.1E-34 
393 394:1.0E-98 
393 395:7.2E-99 
199 433:4.8E-5 
393 396:2.7E-98 
415 473:4.4E-77 
556 604:8.9E-55 
415 474:2.2E-76 
556 609:4.4E-94 
36 572:5.1E-56 
36 573:2.7E-51 
36 571:1.3E-59 
84 408:2.3E-58 
84 400:2.9E-30 
84 401:5.4E-58 
84 402:6.7E-105 
84 403:6.7E-105 
227 614:1.5E-112 
84 405:6.7E-105 
84 406:6.7E-105 
36 569:2.5E-56 
227 612:7.9E-98 
415 465:6.5E-18 
556 619:2.8E-121 
36 563:5.3E-30 
36 564:1.2E-28 
393 398:2.6E-98 
36 560:3.5E-25 
415 460:2.5E-49 
176 192:2.4E-107 
176 193:2.1E-105 
345 390:2.4E-27 
176 186:2.5E-107 
176 187:1.9E-105 
345 386:5.8E-27 
345 387:5.2E-30 
737 741:1.2E-30 
176 197:9.4E-123 
345 370:8.7E-114 
176 199:5.9E-55 
345 371:8.7E-114 
486 736:3.8E-66 
345 376:1.4E-29 
345 377:1.4E-29 
60 691:1.8E-17 
737 740:8.3E-77 
60 687:1.0E-15 
60 688:7.8E-17 
60 685:7.6E-16 
60 682:6.4E-17 
60 679:5.8E-17 
486 717:2.4E-63 
486 710:5.4E-6 
486 711:3.9E-5 
486 714:3.4E-115 
345 397:2.3E-24 
345 399:4.9E-29 
60 670:4.4E-50 
84 576:1.2E-69 
84 577:5.3E-71 
84 578:5.3E-71 
84 579:5.3E-71 
84 570:2.2E-63 
345 346:2.7E-112 
60 658:5.9E-17 
60 656:1.4E-15 
60 657:4.3E-15 
84 586:4.2E-127 
84 587:3.5E-36 
84 588:3.5E-36 
84 589:1.5E-38 
84 580:5.3E-71 
84 581:5.3E-71 
84 582:1.3E-70 
84 583:1.4E-70 
84 585:6.6E-38 
60 651:3.7E-16 
60 648:6.1E-17 
199 275:6.0E-117 
60 644:1.7E-17 
737 739:7.9E-71 
84 590:6.3E-84 
84 591:1.6E-27 
84 592:1.3E-70 
345 365:5.9E-34 
345 366:9.5E-27 
345 367:5.1E-26 
345 368:7.1E-113 
60 636:2.7E-50 
345 350:1.2E-18 
60 631:4.1E-15 
169 397:6.3E-53 
169 399:3.0E-103 
146 288:4.7E-33 
580 708:4.8E-24 
146 260:1.7E-57 
146 261:4.7E-33 
59 722:4.9E-32 
59 723:2.7E-24 
59 729:2.7E-29 
580 729:2.1E-73 
580 723:5.4E-48 
580 722:2.4E-40 
146 251:2.5E-56 
146 250:1.5E-56 
146 259:4.7E-33 
59 730:4.7E-27 
59 731:4.7E-27 
146 257:4.7E-33 
59 732:4.7E-27 
146 258:2.5E-56 
169 350:3.9E-53 
580 730:6.3E-27 
580 731:6.3E-27 
204 383:5.6E-55 
204 384:5.6E-55 
580 732:6.3E-27 
204 385:5.6E-55 
146 240:3.3E-30 
146 241:3.3E-30 
252 324:1.3E-65 
252 325:6.0E-45 
252 326:1.0E-31 
146 244:2.5E-30 
146 245:3.3E-30 
146 242:2.5E-30 
146 246:2.5E-54 
146 247:7.0E-34 
252 327:3.6E-75 
252 328:1.3E-31 
169 365:1.2E-31 
204 378:1.9E-54 
59 708:2.0E-28 
204 379:1.0E-55 
275 384:5.6E-55 
275 385:5.6E-55 
169 368:1.5E-25 
169 366:8.8E-125 
169 367:9.6E-125 
252 334:8.9E-36 
252 335:6.8E-66 
146 233:2.5E-30 
146 234:5.3E-26 
146 231:3.3E-30 
252 332:5.5E-110 
146 232:2.1E-33 
252 333:6.7E-78 
146 237:2.5E-30 
146 238:1.1E-26 
146 235:2.5E-30 
146 236:3.3E-30 
146 239:3.5E-30 
204 364:1.0E-55 
169 376:5.2E-58 
169 371:1.4E-25 
169 370:1.4E-25 
204 360:4.9E-55 
204 361:5.6E-55 
275 378:1.9E-54 
169 377:5.0E-58 
204 362:5.6E-55 
275 379:1.0E-55 
204 363:5.6E-55 
252 301:1.5E-32 
252 304:9.9E-68 
146 222:2.7E-33 
146 223:3.5E-30 
146 220:4.8E-55 
146 221:3.2E-54 
252 300:1.5E-32 
275 383:5.6E-55 
146 224:3.3E-30 
122 608:1.7E-69 
169 386:1.6E-57 
204 353:3.5E-55 
169 387:1.5E-103 
204 354:1.0E-55 
204 355:1.0E-55 
204 357:5.6E-55 
204 358:5.6E-55 
275 362:5.6E-55 
275 363:5.6E-55 
176 180:9.4E-123 
275 364:1.0E-55 
176 184:1.9E-105 
204 352:1.1E-54 
176 177:3.0E-107 
176 179:1.9E-107 
122 601:3.3E-82 
169 390:1.7E-55 
122 602:5.8E-71 
122 603:1.4E-33 
122 605:3.2E-36 
122 607:2.5E-33 
169 310:5.8E-73 
204 468:6.7E-87 
169 317:8.8E-73 
169 318:8.1E-122 
169 315:1.3E-105 
580 651:1.5E-73 
169 316:2.6E-30 
169 313:7.2E-29 
299 388:1.0E-67 
580 657:2.8E-117 
169 314:1.9E-72 
580 658:1.7E-73 
169 311:5.8E-73 
169 312:1.0E-69 
580 656:9.5E-71 
227 565:7.6E-46 
122 651:1.8E-121 
146 200:6.1E-34 
299 391:3.5E-26 
146 201:2.7E-33 
169 319:2.8E-124 
122 656:2.4E-106 
146 205:4.2E-33 
122 657:5.5E-71 
146 202:2.9E-30 
122 658:3.9E-111 
146 203:2.7E-33 
146 207:3.3E-30 
169 320:3.1E-33 
169 329:1.2E-29 
252 262:7.5E-37 
227 558:7.6E-97 
169 323:7.5E-127 
275 468:6.7E-87 
252 253:2.0E-35 
252 254:7.8E-121 
252 255:2.9E-36 
252 256:1.4E-33 
580 670:2.5E-26 
169 331:7.5E-127 
169 330:2.9E-126 
169 339:5.8E-35 
169 337:9.9E-78 
580 679:1.9E-29 
169 336:3.5E-50 
580 682:2.8E-74 
122 631:5.2E-30 
122 636:2.3E-30 
169 342:1.4E-25 
169 343:1.2E-25 
169 340:1.4E-25 
169 341:1.2E-25 
204 433:4.6E-5 
580 687:5.6E-73 
580 685:2.1E-68 
169 346:5.9E-24 
169 344:1.4E-25 
580 688:1.8E-25 
169 345:1.4E-25 
580 691:1.4E-75 
122 644:5.5E-36 
122 648:2.7E-62 
299 348:2.6E-26 
299 349:2.3E-26 
252 293:2.5E-35 
252 294:1.1E-34 
252 295:2.7E-120 
252 290:1.2E-34 
275 433:4.6E-5 
252 291:1.8E-32 
252 292:2.0E-35 
122 691:7.8E-85 
252 286:1.2E-34 
252 287:1.3E-32 
252 289:3.3E-33 
204 411:3.3E-97 
299 351:9.9E-68 
299 356:3.2E-32 
252 298:2.9E-36 
252 299:4.0E-31 
299 369:1.0E-59 
252 271:7.5E-37 
252 272:4.4E-57 
252 274:5.4E-69 
36 606:1.3E-29 
275 411:3.3E-97 
252 270:1.9E-32 
36 613:4.4E-31 
252 268:7.8E-121 
122 670:7.4E-31 
252 269:9.1E-35 
36 615:7.7E-96 
36 610:3.9E-31 
252 265:7.8E-121 
36 611:7.8E-32 
252 266:1.0E-33 
176 204:5.0E-55 
252 267:3.4E-34 
122 679:2.4E-31 
176 208:5.0E-55 
204 409:1.0E-5 
275 409:1.0E-5 
169 306:9.2E-104 
252 282:7.4E-113 
299 373:7.4E-31 
169 307:9.2E-104 
299 374:1.0E-81 
169 305:4.8E-72 
299 372:6.9E-83 
252 280:7.4E-113 
299 375:1.3E-55 
252 281:2.9E-36 
122 682:8.2E-110 
176 212:6.2E-55 
299 380:9.3E-68 
122 685:2.1E-103 
299 381:1.2E-24 
36 600:7.2E-28 
169 308:1.3E-105 
122 687:5.8E-119 
169 309:3.1E-70 
227 575:7.6E-46 
122 688:1.5E-33 
176 217:5.0E-55 
176 218:5.0E-55 
84 539:6.5E-115 
299 304:7.5E-33 
84 531:1.7E-116 
84 532:2.1E-114 
84 533:6.3E-84 
36 628:1.3E-98 
299 300:6.2E-84 
299 301:6.2E-84 
199 338:1.9E-93 
84 538:6.3E-84 
36 635:1.4E-24 
36 638:7.4E-54 
12 727:5.6E-31 
12 726:7.3E-63 
36 634:4.4E-27 
84 530:1.7E-70 
84 543:1.6E-27 
84 544:4.6E-84 
84 545:4.2E-127 
36 617:3.0E-31 
84 546:1.1E-114 
36 618:7.2E-49 
84 547:4.6E-84 
556 710:9.4E-107 
556 711:1.4E-106 
84 549:4.8E-36 
12 734:2.4E-33 
12 735:8.0E-80 
36 625:4.8E-27 
36 626:3.5E-27 
12 733:3.2E-79 
36 620:7.2E-49 
12 739:3.3E-35 
36 621:3.3E-29 
556 718:6.1E-59 
36 622:1.2E-50 
84 540:4.6E-84 
556 719:3.4E-57 
12 737:3.5E-29 
36 623:1.5E-28 
84 541:4.8E-29 
60 605:2.9E-18 
199 354:1.3E-55 
299 326:1.2E-69 
199 355:1.3E-55 
299 327:2.5E-29 
60 603:2.2E-14 
299 324:7.6E-30 
199 357:7.3E-55 
299 325:7.8E-30 
60 601:8.3E-17 
60 602:2.0E-15 
199 352:1.6E-54 
299 328:4.1E-72 
199 353:4.5E-55 
84 553:2.9E-27 
84 554:1.1E-114 
84 555:2.2E-70 
84 557:5.6E-35 
199 358:7.3E-55 
60 607:4.0E-14 
60 608:1.0E-13 
36 653:1.3E-132 
84 550:1.4E-115 
36 655:1.3E-29 
84 551:3.3E-69 
84 552:5.5E-70 
36 650:1.3E-132 
36 652:2.7E-51 
199 360:6.2E-55 
12 741:2.9E-67 
12 740:7.0E-30 
299 335:3.4E-26 
84 567:2.8E-31 
199 347:1.6E-54 
299 333:6.6E-29 
299 334:2.7E-82 
299 332:2.4E-32 
36 646:3.0E-129 
36 647:8.3E-59 
36 649:3.0E-129 
36 642:3.5E-130 
36 645:5.3E-32 
36 641:1.6E-28 
227 524:1.7E-31 
36 677:3.2E-104 
36 671:1.9E-27 
36 672:2.2E-51 
36 673:1.3E-102 
84 508:1.1E-114 
84 500:4.0E-118 
84 501:6.8E-53 
36 668:5.3E-32 
36 669:3.3E-59 
36 664:5.4E-32 
36 665:6.1E-32 
36 666:5.4E-32 
36 667:2.1E-31 
36 660:3.4E-29 
36 661:1.3E-132 
36 662:2.2E-51 
36 663:1.4E-28 
84 517:3.3E-69 
84 518:1.7E-116 
84 519:1.6E-117 
227 507:8.2E-113 
84 510:4.7E-33 
84 512:6.5E-115 
84 513:1.6E-117 
84 515:1.4E-35 
227 506:8.2E-113 
12 701:3.5E-31 
556 724:6.3E-99 
12 700:4.9E-80 
12 705:9.7E-34 
36 697:8.1E-26 
12 706:7.4E-30 
36 698:3.0E-129 
36 699:7.4E-49 
36 693:1.8E-28 
36 694:2.2E-51 
36 696:3.0E-129 
36 690:2.8E-51 
36 692:2.6E-30 
84 528:3.3E-69 
84 529:3.1E-69 
12 709:9.6E-32 
84 520:1.6E-117 
12 707:9.6E-32 
84 522:4.0E-115 
84 523:6.5E-115 
199 303:9.3E-5 
84 525:3.2E-115 
84 526:5.5E-70 
84 527:1.7E-116 
12 712:1.2E-30 
12 713:5.1E-57 
12 715:2.8E-46 
36 683:5.4E-29 
36 684:3.0E-129 
36 681:7.0E-51 
60 588:2.9E-18 
60 589:2.1E-19 
13 482:1.5E-73 
13 484:4.9E-34 
13 485:3.2E-28 
13 487:3.7E-51 
36 356:1.1E-32 
13 480:9.0E-37 
60 586:4.9E-17 
462 717:2.6E-67 
60 587:2.9E-18 
60 585:1.0E-18 
60 582:4.8E-15 
60 583:2.2E-15 
462 714:1.0E-61 
60 580:2.0E-15 
36 351:2.6E-51 
60 581:2.0E-15 
60 579:2.0E-15 
60 577:2.0E-15 
60 578:2.0E-15 
13 492:3.7E-76 
415 601:8.4E-76 
415 602:3.0E-73 
13 494:4.0E-35 
415 603:7.5E-31 
13 495:4.3E-40 
415 605:7.2E-34 
415 607:1.4E-30 
415 608:5.0E-71 
36 349:3.9E-26 
36 348:2.1E-27 
60 576:1.8E-15 
60 570:4.2E-18 
368 592:1.1E-22 
438 500:5.9E-36 
368 590:4.9E-24 
60 567:2.0E-14 
368 591:1.3E-105 
59 682:5.2E-27 
36 374:7.6E-57 
59 685:3.7E-26 
36 375:2.0E-104 
59 687:2.0E-27 
59 688:4.3E-33 
438 508:4.9E-40 
438 501:2.5E-29 
36 372:3.9E-57 
36 373:1.3E-31 
438 510:2.2E-45 
60 557:8.1E-19 
60 555:3.6E-15 
59 691:1.7E-28 
36 369:4.9E-58 
60 553:2.5E-47 
60 554:4.0E-17 
438 517:1.8E-30 
60 551:2.3E-14 
438 518:7.2E-37 
60 552:1.3E-14 
438 519:1.4E-36 
438 512:2.9E-39 
60 550:5.2E-17 
438 513:1.4E-36 
438 515:1.3E-95 
438 520:1.4E-36 
13 448:5.0E-32 
36 391:1.6E-26 
60 549:2.0E-18 
438 522:1.4E-40 
60 546:4.0E-17 
60 547:1.3E-17 
60 544:1.3E-17 
60 545:4.9E-17 
415 656:4.0E-100 
415 657:1.3E-72 
415 658:1.2E-104 
13 442:1.5E-78 
84 691:3.1E-85 
415 651:9.1E-107 
438 527:7.2E-37 
60 543:2.2E-48 
438 528:1.8E-30 
60 540:1.3E-17 
438 529:3.5E-31 
60 541:1.2E-48 
438 523:2.9E-39 
438 525:1.3E-40 
438 526:2.7E-32 
60 539:4.9E-17 
438 530:9.3E-33 
438 531:7.2E-37 
13 458:1.3E-35 
438 532:2.0E-40 
36 380:2.8E-51 
60 538:1.8E-17 
438 533:4.1E-45 
60 533:1.8E-17 
415 648:3.9E-59 
13 453:1.3E-80 
345 691:8.0E-23 
59 670:2.4E-82 
415 644:3.4E-35 
60 531:5.9E-15 
438 538:4.1E-45 
60 532:1.7E-16 
438 539:2.9E-39 
36 388:2.7E-51 
60 530:4.3E-15 
36 381:1.6E-28 
59 679:8.9E-34 
13 467:2.5E-76 
60 528:2.3E-14 
438 541:4.1E-32 
60 529:3.1E-13 
13 469:2.9E-114 
60 526:1.3E-14 
438 543:8.6E-34 
60 527:5.9E-15 
438 544:4.3E-45 
60 525:3.9E-17 
685 708:1.3E-26 
60 522:4.1E-17 
60 523:4.9E-17 
438 540:4.3E-45 
415 636:9.3E-34 
13 464:3.8E-37 
13 466:1.1E-30 
415 631:8.5E-29 
60 520:5.8E-15 
438 549:5.7E-102 
59 644:6.4E-32 
438 545:8.4E-41 
438 546:4.9E-40 
438 547:4.3E-45 
59 648:1.2E-26 
13 478:2.5E-76 
60 517:2.3E-14 
438 552:2.7E-32 
60 518:5.9E-15 
438 553:2.4E-32 
60 515:4.5E-17 
438 554:4.9E-40 
438 555:1.0E-32 
60 513:5.8E-15 
438 550:3.3E-39 
60 512:4.9E-17 
438 551:1.8E-30 
13 470:1.0E-29 
13 471:5.1E-34 
13 472:8.2E-38 
13 475:5.1E-74 
13 476:7.7E-39 
60 519:5.8E-15 
13 477:1.1E-31 
59 651:5.8E-28 
60 510:1.8E-14 
59 656:1.1E-25 
59 657:2.6E-25 
438 557:1.1E-101 
59 658:1.6E-26 
69 91:1.3E-114 
70 80:2.1E-73 
69 92:4.2E-114 
70 81:5.5E-18 
69 93:1.3E-114 
69 94:4.7E-77 
69 90:4.9E-29 
69 99:1.8E-28 
69 95:8.8E-29 
368 530:8.2E-23 
69 96:2.2E-28 
368 531:1.5E-23 
69 97:2.1E-28 
368 532:6.8E-26 
69 98:8.8E-27 
368 533:4.9E-24 
368 538:4.9E-24 
368 539:2.2E-26 
70 79:2.1E-73 
70 77:7.1E-47 
70 78:2.9E-75 
70 75:3.8E-19 
70 76:7.7E-52 
70 73:2.1E-73 
252 404:7.9E-33 
70 74:2.1E-73 
70 71:5.5E-74 
70 72:2.9E-75 
70 91:2.1E-73 
70 92:5.5E-74 
169 288:6.4E-33 
70 90:4.9E-17 
368 540:3.8E-24 
145 591:3.8E-26 
145 592:5.1E-73 
368 545:2.7E-27 
368 546:9.1E-27 
368 547:3.8E-24 
368 541:1.0E-78 
368 543:1.3E-105 
368 544:3.8E-24 
252 412:2.1E-113 
252 414:3.7E-77 
368 549:1.8E-30 
345 651:8.4E-26 
70 88:8.6E-19 
59 631:2.0E-28 
70 89:2.1E-73 
70 86:2.3E-18 
70 87:4.9E-17 
70 84:4.9E-17 
345 656:2.7E-23 
70 85:5.2E-17 
252 416:4.8E-58 
345 657:8.3E-23 
59 636:1.4E-82 
70 82:4.9E-17 
345 658:4.9E-25 
70 83:6.3E-74 
252 418:2.3E-42 
145 585:1.4E-34 
145 586:6.7E-115 
145 587:4.9E-33 
145 580:1.4E-73 
145 581:1.4E-73 
145 582:5.1E-73 
145 583:5.5E-73 
368 512:2.2E-26 
368 513:2.4E-23 
368 515:1.2E-32 
145 588:4.9E-33 
145 589:3.7E-35 
368 510:1.1E-28 
227 389:8.1E-99 
345 682:1.1E-25 
368 517:3.1E-22 
368 518:1.5E-23 
368 519:2.4E-23 
70 99:6.1E-17 
345 685:1.2E-23 
227 382:3.6E-94 
70 97:1.1E-16 
345 687:6.9E-26 
70 98:4.9E-15 
145 590:6.8E-81 
345 688:5.8E-31 
59 601:3.9E-27 
70 95:3.9E-17 
59 602:1.8E-25 
70 96:1.1E-16 
59 603:1.4E-26 
70 93:2.1E-73 
70 94:7.1E-47 
59 605:9.2E-36 
59 607:2.6E-26 
59 608:6.8E-24 
145 576:6.4E-73 
145 570:1.6E-59 
368 523:2.2E-26 
368 525:1.4E-26 
368 526:2.4E-22 
145 577:1.4E-73 
145 578:1.4E-73 
368 520:2.4E-23 
145 579:1.4E-73 
368 522:1.4E-26 
345 670:1.7E-78 
368 527:1.5E-23 
368 528:3.1E-22 
368 529:4.8E-22 
345 679:1.5E-28 
169 232:1.6E-32 
368 570:5.1E-23 
169 233:3.8E-30 
169 231:5.1E-30 
368 578:3.6E-23 
368 579:3.6E-23 
169 238:5.8E-26 
169 239:1.7E-29 
169 236:5.1E-30 
145 567:2.4E-28 
169 237:3.8E-30 
169 234:3.0E-25 
368 576:8.0E-22 
169 235:3.8E-30 
368 577:3.6E-23 
252 442:5.2E-33 
252 448:1.0E-76 
203 691:2.3E-32 
145 551:9.4E-72 
368 581:3.6E-23 
145 552:2.5E-73 
169 244:3.8E-30 
368 582:1.1E-22 
145 553:7.5E-26 
169 241:5.1E-30 
368 583:3.8E-23 
145 554:3.7E-117 
169 242:3.8E-30 
169 240:5.1E-30 
145 550:7.1E-117 
368 580:3.6E-23 
368 589:3.5E-30 
145 555:1.7E-73 
169 247:4.2E-33 
368 585:1.1E-28 
368 586:2.7E-27 
145 557:8.2E-32 
169 245:5.1E-30 
368 587:3.2E-34 
169 246:7.1E-54 
368 588:3.2E-34 
176 275:5.0E-55 
252 458:4.0E-77 
532 679:1.2E-31 
252 453:1.0E-30 
532 670:4.0E-31 
145 540:6.3E-81 
145 541:2.7E-27 
368 550:2.3E-26 
145 543:3.8E-26 
368 551:3.1E-22 
169 250:3.9E-56 
169 251:6.1E-56 
145 549:2.2E-32 
368 557:2.4E-30 
145 544:6.3E-81 
169 258:6.1E-56 
368 552:2.4E-22 
145 545:6.7E-115 
169 259:6.4E-33 
368 553:7.1E-113 
145 546:3.7E-117 
368 554:9.1E-27 
145 547:6.3E-81 
169 257:6.4E-33 
368 555:7.1E-23 
203 679:4.9E-78 
532 687:5.9E-119 
532 688:1.9E-32 
532 685:1.0E-98 
252 421:6.5E-42 
345 644:2.1E-27 
532 682:2.3E-112 
203 670:3.5E-36 
345 648:4.2E-23 
145 530:6.8E-74 
145 531:5.8E-116 
145 532:6.0E-117 
169 261:6.4E-33 
169 260:5.0E-57 
368 567:1.0E-27 
145 538:6.8E-81 
145 539:1.4E-117 
145 533:6.8E-81 
60 590:1.8E-17 
203 687:3.7E-34 
252 435:3.5E-41 
203 685:1.2E-34 
203 688:1.0E-85 
94 99:8.0E-28 
345 631:6.8E-28 
94 95:1.8E-28 
203 682:2.8E-32 
94 96:1.1E-27 
532 691:2.0E-81 
60 591:2.2E-48 
94 97:8.7E-27 
345 636:8.2E-78 
60 592:4.8E-15 
94 98:3.6E-25 
508 512:1.1E-126 
508 513:3.3E-115 
145 520:5.6E-117 
508 515:9.2E-36 
345 708:6.8E-28 
508 510:1.6E-32 
145 526:2.5E-73 
145 527:5.8E-116 
145 528:9.4E-72 
252 372:1.1E-35 
145 529:1.2E-72 
252 373:7.0E-112 
145 522:4.8E-117 
145 523:1.4E-117 
508 517:5.6E-72 
508 518:4.0E-114 
145 525:9.1E-118 
508 519:3.3E-115 
252 369:7.3E-32 
199 619:4.8E-90 
298 699:3.3E-69 
227 441:9.7E-97 
298 696:1.1E-56 
298 697:2.7E-24 
298 698:1.1E-56 
685 688:3.3E-33 
298 692:1.2E-36 
298 693:2.7E-25 
298 694:2.7E-69 
685 687:1.3E-101 
508 523:1.1E-126 
169 200:4.4E-33 
508 525:3.5E-128 
145 510:3.9E-30 
298 690:4.4E-68 
508 526:1.5E-73 
508 520:3.3E-115 
508 522:1.8E-127 
145 515:3.4E-33 
169 207:5.1E-30 
199 604:1.9E-50 
252 381:3.2E-56 
145 517:9.4E-72 
169 205:3.0E-32 
145 518:5.8E-116 
169 203:2.0E-32 
508 527:4.0E-114 
145 512:1.4E-117 
508 528:5.6E-72 
145 513:5.6E-117 
169 201:2.0E-32 
508 529:9.9E-73 
169 202:1.5E-29 
252 380:1.7E-32 
145 519:5.6E-117 
252 374:3.4E-34 
199 609:2.8E-94 
252 375:3.9E-32 
298 684:1.1E-56 
122 305:6.5E-71 
122 306:1.5E-105 
122 307:1.5E-105 
122 308:2.3E-107 
298 681:1.3E-68 
122 309:8.8E-69 
298 683:3.6E-34 
199 630:1.3E-69 
345 729:5.2E-30 
252 351:2.6E-32 
145 500:8.3E-120 
145 501:2.9E-51 
252 348:4.5E-66 
145 508:3.7E-117 
298 677:4.1E-57 
298 673:3.3E-56 
252 349:4.0E-66 
345 722:6.1E-31 
345 723:4.5E-21 
298 671:8.3E-31 
298 672:2.7E-69 
84 605:3.5E-36 
169 221:8.4E-54 
169 222:2.0E-32 
84 607:4.3E-33 
84 608:5.1E-69 
169 220:1.4E-54 
199 627:1.0E-7 
199 629:9.9E-9 
84 601:1.4E-82 
84 602:7.5E-71 
84 603:2.4E-33 
169 223:5.2E-30 
199 624:1.2E-89 
169 224:5.1E-30 
252 356:8.9E-104 
298 666:2.2E-36 
685 691:1.9E-82 
298 667:8.1E-36 
298 668:2.1E-36 
298 669:2.4E-81 
298 662:3.9E-68 
298 663:5.2E-25 
298 664:2.2E-36 
298 665:2.2E-36 
298 660:8.1E-34 
298 661:1.2E-56 
532 708:2.5E-27 
203 730:5.5E-48 
203 731:5.5E-48 
227 489:1.5E-112 
122 330:6.7E-115 
122 331:1.8E-115 
176 302:3.9E-5 
203 732:5.5E-48 
176 303:3.4E-5 
21 22:1.4E-124 
122 336:1.6E-53 
122 337:6.0E-81 
21 25:1.4E-124 
122 339:3.9E-39 
21 40:3.0E-119 
21 41:1.4E-124 
21 42:9.3E-124 
122 340:2.8E-27 
122 341:7.5E-28 
122 342:2.8E-27 
122 343:7.5E-28 
122 344:2.8E-27 
122 345:2.8E-27 
122 346:1.1E-25 
69 70:2.1E-73 
69 71:4.2E-114 
69 72:4.2E-113 
69 77:4.7E-77 
69 78:4.2E-113 
69 79:1.3E-114 
69 73:1.3E-114 
69 74:1.3E-114 
532 729:5.4E-104 
69 75:5.1E-37 
69 76:3.1E-86 
252 391:7.6E-47 
532 722:1.3E-34 
532 723:1.3E-49 
122 310:1.6E-71 
122 311:1.6E-71 
122 312:3.5E-68 
122 313:1.8E-30 
252 388:1.2E-32 
122 314:5.5E-71 
122 315:2.3E-107 
122 316:1.2E-29 
122 317:2.6E-71 
122 318:2.0E-120 
122 319:1.3E-115 
69 80:1.3E-114 
69 81:1.4E-35 
69 82:5.1E-29 
69 83:3.1E-113 
69 88:2.3E-35 
69 89:1.3E-114 
368 601:4.4E-23 
368 602:3.9E-23 
368 603:1.1E-28 
69 84:5.1E-29 
69 85:6.8E-28 
69 86:5.2E-36 
203 729:1.6E-33 
69 87:4.9E-29 
368 608:2.0E-21 
122 320:2.5E-35 
203 723:1.3E-28 
532 731:7.4E-28 
368 605:3.2E-34 
532 732:7.4E-28 
122 323:1.8E-115 
203 722:2.1E-47 
368 607:1.2E-28 
532 730:7.4E-28 
176 338:9.6E-54 
122 329:5.0E-29 
199 695:7.4E-88 
13 404:4.3E-75 
662 740:2.4E-76 
662 741:5.2E-28 
60 500:2.8E-15 
60 501:4.6E-15 
84 656:1.8E-105 
84 657:1.7E-70 
60 508:4.0E-17 
84 658:6.5E-111 
298 615:4.7E-55 
298 617:2.3E-34 
298 618:4.4E-70 
122 376:2.9E-60 
298 611:1.7E-36 
122 377:2.7E-60 
298 613:6.9E-37 
84 651:3.2E-121 
508 592:1.3E-74 
298 610:6.0E-35 
438 567:5.2E-44 
508 590:7.2E-82 
415 691:5.8E-76 
508 591:3.3E-27 
13 412:4.5E-37 
13 414:7.3E-36 
438 576:2.3E-29 
438 577:5.4E-31 
13 416:9.7E-29 
199 680:1.1E-92 
438 570:4.0E-28 
13 418:2.7E-71 
662 733:3.4E-30 
662 734:4.3E-75 
122 390:6.9E-58 
662 737:4.3E-85 
662 735:3.3E-32 
203 708:1.5E-44 
415 682:1.2E-104 
298 606:7.4E-25 
662 739:1.4E-65 
122 386:5.3E-60 
122 387:3.1E-105 
298 600:1.1E-24 
415 685:4.2E-97 
415 687:4.6E-106 
415 688:8.3E-34 
438 578:5.4E-31 
438 579:5.4E-31 
438 585:1.1E-101 
508 578:4.8E-75 
438 586:8.4E-41 
508 579:4.8E-75 
438 587:2.1E-93 
438 588:2.1E-93 
438 581:5.4E-31 
438 582:8.3E-31 
438 583:5.9E-31 
508 576:1.6E-74 
508 577:4.8E-75 
415 679:4.8E-32 
438 580:5.4E-31 
84 679:2.7E-31 
13 421:2.9E-71 
122 350:8.5E-56 
415 670:1.0E-34 
84 670:8.0E-31 
508 570:5.6E-62 
438 589:7.0E-103 
508 589:2.4E-39 
13 435:1.7E-73 
275 724:7.1E-88 
438 592:8.3E-31 
508 585:1.4E-38 
508 586:6.3E-115 
508 587:4.1E-37 
508 588:4.1E-37 
84 685:4.6E-103 
84 687:7.1E-119 
438 590:4.1E-45 
84 688:1.5E-33 
438 591:8.6E-34 
122 370:2.8E-27 
122 371:2.8E-27 
122 365:1.3E-35 
84 682:1.1E-109 
122 366:2.9E-116 
122 367:6.3E-117 
122 368:2.7E-27 
508 581:4.8E-75 
508 582:1.3E-74 
508 583:1.9E-74 
508 580:4.8E-75 
275 711:7.1E-91 
508 557:1.1E-35 
275 714:7.5E-5 
508 552:1.5E-73 
508 553:9.8E-27 
508 554:6.6E-129 
275 718:5.7E-57 
508 555:9.7E-74 
662 700:2.1E-32 
662 701:1.9E-51 
662 705:1.5E-69 
275 710:1.4E-90 
662 709:5.6E-49 
662 706:2.4E-76 
662 707:5.6E-49 
298 655:6.5E-35 
275 719:1.0E-55 
298 652:3.1E-68 
298 653:1.2E-56 
508 550:5.4E-126 
508 551:5.6E-72 
298 650:1.2E-56 
199 640:7.4E-88 
508 567:1.0E-30 
199 643:1.5E-68 
298 649:1.1E-56 
36 301:6.5E-59 
298 645:2.1E-36 
298 646:1.1E-56 
36 304:4.1E-33 
298 647:5.4E-81 
298 641:5.5E-24 
298 642:1.3E-56 
36 300:6.5E-59 
508 530:4.1E-74 
508 531:4.0E-114 
508 532:2.1E-127 
508 533:7.2E-82 
84 631:5.1E-30 
508 538:7.2E-82 
662 726:7.5E-27 
199 678:4.2E-90 
508 539:1.1E-126 
662 727:1.5E-114 
84 636:2.9E-30 
298 638:1.6E-65 
122 397:2.3E-55 
36 334:5.6E-56 
36 335:5.5E-28 
122 399:9.4E-105 
298 634:1.3E-27 
298 635:8.2E-26 
36 332:1.2E-32 
36 333:1.4E-31 
462 736:9.7E-72 
508 545:6.3E-115 
508 546:6.6E-129 
508 547:4.0E-82 
508 541:1.5E-29 
508 543:3.3E-27 
508 544:4.0E-82 
662 712:4.3E-52 
84 644:1.1E-35 
508 549:1.2E-36 
662 715:5.6E-30 
45 52:7.0E-141 
662 713:2.7E-27 
84 648:4.7E-63 
36 327:4.3E-33 
298 626:1.2E-22 
36 328:1.6E-52 
298 628:3.7E-55 
298 622:2.9E-66 
36 324:2.0E-27 
298 623:6.2E-25 
36 325:1.9E-29 
45 46:2.4E-112 
36 326:2.2E-51 
45 47:3.4E-110 
298 625:1.0E-25 
298 620:4.4E-70 
298 621:1.6E-25 
508 540:4.0E-82 
13 369:8.3E-43 
59 580:1.8E-25 
59 581:1.8E-25 
36 477:4.3E-35 
59 582:4.9E-25 
438 608:3.3E-31 
36 478:2.2E-51 
59 583:1.7E-25 
59 585:2.4E-33 
59 586:4.9E-29 
60 465:7.7E-155 
59 587:9.2E-36 
438 605:2.1E-93 
36 475:3.7E-57 
59 588:9.2E-36 
36 476:2.0E-31 
59 589:9.9E-35 
438 607:5.2E-46 
36 470:1.7E-31 
438 601:5.9E-44 
36 471:1.0E-31 
438 602:1.0E-30 
36 472:1.2E-32 
60 460:8.9E-14 
438 603:2.7E-46 
60 459:6.0E-18 
60 456:6.0E-18 
13 372:3.8E-74 
13 373:5.1E-37 
13 374:9.5E-74 
13 375:1.2E-52 
85 172:2.6E-50 
85 173:2.1E-114 
85 170:1.2E-114 
85 171:2.0E-113 
59 590:8.4E-29 
59 591:2.1E-79 
59 592:4.9E-25 
36 466:1.2E-28 
36 467:2.2E-51 
36 469:1.2E-47 
60 454:6.0E-18 
60 455:5.6E-18 
36 464:3.1E-31 
60 452:6.0E-18 
60 449:2.8E-15 
60 447:6.0E-18 
60 446:3.9E-17 
13 388:4.3E-75 
13 380:7.2E-75 
13 381:1.8E-27 
36 495:1.9E-32 
59 567:8.9E-27 
36 492:2.7E-51 
60 440:2.8E-15 
36 494:9.2E-28 
60 438:6.0E-18 
438 631:7.8E-45 
60 439:2.8E-18 
60 436:6.0E-18 
60 437:6.0E-18 
60 434:2.8E-15 
85 198:9.2E-35 
59 570:1.4E-25 
13 391:6.3E-26 
36 484:4.7E-34 
60 432:3.6E-14 
36 485:2.5E-29 
59 576:4.6E-24 
59 577:1.8E-25 
60 430:2.8E-18 
36 487:1.5E-96 
59 578:1.8E-25 
60 431:2.4E-73 
36 480:3.5E-31 
59 579:1.8E-25 
36 482:6.1E-57 
438 636:2.1E-36 
13 324:3.4E-33 
59 539:6.8E-29 
60 429:1.6E-154 
13 325:6.1E-31 
13 326:2.5E-76 
13 327:9.2E-35 
60 428:8.2E-14 
169 198:3.1E-33 
13 328:1.0E-80 
60 423:8.3E-18 
85 143:2.1E-114 
85 144:2.1E-114 
85 141:2.1E-114 
85 142:2.1E-114 
415 538:4.4E-77 
415 539:7.8E-105 
85 140:1.2E-114 
85 149:2.1E-114 
345 580:4.3E-23 
345 581:4.3E-23 
415 530:1.3E-72 
85 147:2.1E-114 
345 582:1.2E-22 
415 531:1.1E-103 
85 148:8.2E-116 
345 583:3.9E-23 
415 532:5.4E-104 
59 540:5.8E-29 
85 145:8.1E-114 
415 533:4.4E-77 
59 541:3.3E-83 
85 146:2.1E-114 
345 585:1.2E-28 
345 586:2.8E-27 
438 648:1.5E-34 
59 543:2.1E-79 
60 422:8.3E-18 
345 587:2.8E-34 
59 544:5.8E-29 
345 588:2.8E-34 
59 545:4.9E-29 
60 420:8.3E-18 
345 589:3.5E-30 
59 546:8.3E-29 
438 644:3.0E-85 
59 547:5.8E-29 
59 549:1.0E-34 
13 335:1.2E-30 
199 486:1.3E-5 
438 651:6.7E-39 
60 417:2.5E-47 
60 415:8.3E-18 
60 413:3.5E-20 
85 132:8.1E-114 
85 133:8.1E-114 
415 525:8.7E-105 
85 130:2.1E-114 
415 526:4.6E-72 
85 131:8.1E-114 
415 527:1.1E-103 
415 528:1.5E-70 
13 332:8.2E-38 
415 529:5.7E-71 
13 333:5.7E-38 
13 334:2.3E-79 
85 138:1.0E-113 
85 139:1.1E-115 
345 570:4.8E-23 
85 136:2.1E-114 
415 520:1.0E-103 
59 550:7.2E-29 
85 137:2.1E-114 
59 551:2.2E-24 
85 134:2.1E-114 
415 522:5.4E-104 
59 552:7.0E-25 
85 135:2.1E-114 
415 523:7.8E-105 
59 553:9.1E-78 
60 410:2.3E-17 
59 554:8.3E-29 
345 576:9.0E-22 
59 555:2.0E-25 
345 577:4.3E-23 
345 578:4.3E-23 
59 557:2.0E-35 
345 579:4.3E-23 
438 656:1.2E-35 
438 657:9.3E-33 
438 658:4.6E-39 
59 517:2.2E-24 
59 518:1.3E-26 
60 408:1.8E-14 
13 348:2.4E-33 
59 519:2.8E-26 
60 405:8.3E-18 
13 349:1.2E-32 
60 406:8.3E-18 
60 403:8.3E-18 
60 401:2.5E-14 
60 402:8.3E-18 
85 165:1.3E-36 
415 513:1.0E-103 
85 166:7.2E-34 
85 163:2.0E-113 
415 515:2.1E-35 
85 164:3.8E-50 
85 161:6.2E-51 
415 517:1.5E-70 
85 162:3.0E-52 
415 518:1.1E-103 
415 519:1.0E-103 
85 160:1.3E-52 
85 169:1.2E-113 
415 510:1.5E-30 
85 167:1.1E-115 
85 168:2.1E-114 
415 512:7.8E-105 
59 520:2.8E-26 
60 400:2.7E-50 
59 522:9.4E-29 
59 523:6.8E-29 
59 525:8.8E-29 
59 526:7.0E-25 
59 527:1.3E-26 
59 528:2.2E-24 
59 529:2.4E-23 
438 670:1.5E-36 
85 154:6.2E-51 
13 351:2.6E-76 
85 152:3.4E-113 
85 153:2.1E-114 
85 150:9.4E-115 
85 151:1.8E-111 
415 508:3.9E-104 
13 356:4.4E-38 
345 590:4.8E-24 
345 591:2.4E-106 
345 592:1.2E-22 
85 158:2.0E-38 
85 159:7.9E-45 
85 156:1.7E-50 
415 500:1.0E-107 
59 530:2.6E-25 
85 157:5.9E-70 
415 501:3.1E-52 
59 531:1.3E-26 
59 532:4.5E-28 
59 533:8.4E-29 
438 679:6.4E-81 
59 538:8.4E-29 
638 741:2.6E-29 
368 656:2.9E-23 
368 657:8.2E-23 
368 658:5.2E-25 
368 651:7.9E-26 
252 521:2.8E-32 
532 588:7.4E-37 
532 589:4.4E-39 
345 540:4.1E-24 
532 586:1.2E-114 
176 347:3.8E-107 
345 541:6.5E-79 
532 587:7.4E-37 
638 740:1.1E-74 
227 283:5.2E-96 
345 543:2.4E-106 
532 585:2.6E-38 
59 500:4.2E-27 
227 284:4.9E-96 
345 544:4.1E-24 
532 582:9.5E-74 
59 501:2.3E-24 
227 285:4.9E-96 
345 545:2.8E-27 
532 583:1.1E-73 
345 546:9.8E-27 
532 580:3.0E-74 
345 547:4.1E-24 
532 581:3.0E-74 
345 549:1.7E-30 
345 539:2.0E-26 
59 508:8.3E-29 
176 360:1.7E-104 
176 361:1.9E-110 
227 279:3.6E-125 
176 352:8.1E-110 
176 353:1.1E-104 
252 534:3.8E-77 
176 354:2.6E-105 
252 535:4.0E-45 
176 355:2.6E-105 
227 276:1.9E-45 
176 357:1.9E-110 
227 277:4.6E-99 
176 358:1.9E-110 
227 278:3.6E-125 
345 530:8.3E-23 
345 531:1.6E-23 
59 510:2.0E-26 
169 170:2.8E-124 
345 532:6.1E-26 
345 533:4.8E-24 
59 512:6.8E-29 
59 513:2.8E-26 
532 591:2.3E-26 
252 537:1.1E-35 
532 592:9.5E-74 
59 515:3.6E-34 
345 538:4.8E-24 
532 590:1.0E-81 
638 727:9.6E-92 
169 173:7.5E-127 
169 171:8.1E-126 
169 172:3.1E-47 
368 636:8.8E-78 
368 631:8.8E-28 
638 726:6.8E-29 
176 362:1.9E-110 
176 363:1.9E-110 
176 364:2.6E-105 
252 502:8.8E-64 
227 264:3.6E-125 
252 509:6.2E-47 
227 263:3.6E-125 
345 567:1.7E-27 
252 503:1.3E-57 
252 504:4.0E-45 
252 505:6.6E-40 
638 739:6.2E-68 
145 691:9.1E-82 
368 644:2.4E-27 
638 733:1.9E-30 
638 734:1.2E-73 
638 735:1.6E-30 
176 383:1.9E-110 
638 737:2.5E-85 
252 511:5.8E-75 
368 648:3.9E-23 
176 378:1.7E-109 
345 550:2.1E-26 
176 379:2.6E-105 
345 551:3.9E-22 
345 552:2.2E-22 
345 553:8.7E-114 
345 554:9.8E-27 
345 555:7.6E-23 
252 514:4.0E-45 
345 557:2.1E-30 
368 691:7.9E-23 
638 705:4.0E-78 
638 706:8.5E-75 
145 685:1.4E-101 
345 508:9.8E-27 
638 707:8.1E-52 
638 709:8.1E-52 
145 682:6.7E-112 
252 571:1.9E-32 
638 700:1.9E-29 
145 687:1.6E-120 
638 701:6.5E-54 
145 688:3.1E-29 
176 384:1.9E-110 
176 385:1.9E-110 
532 549:2.1E-36 
532 546:2.1E-127 
532 547:6.1E-82 
532 544:6.1E-82 
532 545:1.2E-114 
252 563:2.9E-67 
252 564:4.8E-58 
532 543:2.3E-26 
532 540:6.1E-82 
532 541:7.1E-29 
345 500:8.2E-26 
345 501:3.8E-21 
252 569:1.3E-40 
145 670:1.3E-29 
638 712:1.3E-54 
638 713:9.8E-28 
145 679:1.2E-28 
638 715:3.4E-26 
60 490:3.1E-19 
60 491:3.9E-19 
532 557:2.3E-35 
252 572:2.5E-29 
532 555:8.5E-73 
252 573:2.6E-32 
532 553:6.1E-26 
532 554:2.1E-127 
532 551:3.4E-71 
60 499:6.0E-18 
532 552:1.1E-72 
60 497:5.6E-17 
532 550:8.7E-126 
60 493:1.9E-17 
345 528:3.9E-22 
345 529:5.3E-22 
368 670:1.8E-78 
368 679:1.7E-28 
532 567:5.4E-30 
252 542:2.4E-56 
345 520:2.3E-23 
60 488:2.6E-47 
345 522:1.3E-26 
345 523:2.0E-26 
252 548:2.6E-105 
345 525:1.2E-26 
60 481:3.5E-20 
345 526:2.2E-22 
345 527:1.6E-23 
345 517:3.9E-22 
145 651:4.3E-122 
345 518:1.6E-23 
345 519:2.3E-23 
368 682:1.2E-25 
145 658:5.9E-112 
368 688:1.4E-30 
252 560:2.2E-50 
368 685:1.1E-23 
145 656:8.8E-100 
145 657:6.8E-74 
368 687:6.9E-26 
532 579:3.0E-74 
227 297:1.9E-45 
532 577:3.0E-74 
532 578:3.0E-74 
532 576:1.4E-73 
345 510:2.2E-28 
60 474:1.8E-17 
227 296:2.7E-125 
345 512:2.0E-26 
345 513:2.3E-23 
60 473:1.8E-17 
252 559:1.3E-27 
532 570:3.1E-61 
345 515:6.1E-33 
508 636:1.1E-31 
508 631:8.4E-29 
145 648:9.4E-60 
252 492:2.6E-32 
252 494:1.4E-66 
145 644:3.0E-32 
252 484:7.1E-61 
122 410:3.9E-39 
252 485:8.8E-58 
252 487:3.2E-30 
122 413:3.7E-35 
122 415:3.1E-105 
122 417:2.8E-27 
508 644:8.6E-37 
662 692:3.2E-30 
662 693:4.0E-27 
204 212:4.8E-98 
662 690:8.7E-124 
145 631:1.2E-26 
84 708:5.1E-30 
662 696:2.0E-51 
662 697:2.1E-23 
662 694:2.1E-113 
204 217:3.5E-117 
145 636:2.5E-29 
662 698:2.0E-51 
662 699:1.5E-69 
508 648:3.5E-61 
168 730:2.8E-27 
532 636:1.5E-30 
168 731:2.8E-27 
368 708:8.8E-28 
168 732:2.8E-27 
122 420:3.1E-105 
252 495:7.8E-121 
122 422:3.1E-105 
122 423:3.1E-105 
532 631:2.5E-27 
204 218:3.5E-117 
122 428:5.9E-58 
122 429:3.8E-18 
345 605:2.8E-34 
345 607:2.3E-28 
345 608:2.2E-21 
252 470:7.6E-50 
168 729:1.8E-104 
252 471:3.0E-74 
252 472:5.5E-110 
275 695:7.1E-88 
252 466:1.0E-65 
252 467:1.0E-31 
532 648:2.3E-60 
168 722:6.2E-36 
252 469:8.8E-35 
638 681:3.0E-95 
168 723:3.0E-52 
532 644:2.4E-36 
638 683:1.9E-29 
252 464:3.7E-104 
638 684:5.3E-52 
204 208:3.5E-117 
345 601:4.7E-23 
345 602:4.2E-23 
345 603:2.0E-28 
84 729:6.7E-105 
252 480:2.4E-111 
638 697:3.4E-26 
638 698:5.3E-52 
252 482:2.9E-36 
638 699:4.0E-78 
84 722:3.9E-39 
84 723:3.8E-53 
252 477:6.7E-46 
532 658:9.6E-113 
252 478:1.0E-31 
638 690:3.5E-91 
532 656:4.1E-102 
532 657:3.4E-73 
638 692:1.3E-30 
638 693:1.5E-27 
176 411:9.4E-54 
638 694:2.2E-90 
122 400:2.3E-30 
252 475:1.1E-34 
122 401:3.3E-57 
252 476:8.2E-115 
638 696:5.3E-52 
122 402:3.1E-105 
122 403:3.1E-105 
532 651:3.3E-120 
122 405:3.1E-105 
122 406:3.1E-105 
122 408:1.2E-57 
275 678:4.5E-90 
662 663:2.8E-27 
662 664:2.2E-33 
145 603:2.1E-30 
368 732:3.9E-28 
638 664:1.7E-30 
662 667:9.0E-33 
638 665:2.1E-29 
662 668:2.2E-33 
145 605:4.9E-33 
638 666:1.7E-30 
662 665:2.3E-33 
638 667:5.9E-30 
662 666:2.2E-33 
638 668:1.6E-30 
638 669:1.9E-67 
145 601:1.5E-79 
368 730:3.9E-28 
662 669:1.2E-68 
145 602:2.1E-73 
368 731:3.9E-28 
122 452:8.4E-41 
145 607:4.0E-30 
638 660:2.7E-29 
122 454:8.4E-41 
145 608:2.2E-72 
638 661:7.4E-54 
122 455:1.3E-39 
638 662:2.4E-91 
122 456:8.4E-41 
275 680:8.6E-93 
638 663:9.7E-28 
122 459:8.4E-41 
508 601:1.1E-80 
508 602:8.3E-75 
508 603:7.4E-33 
508 608:1.3E-72 
638 677:1.1E-51 
322 409:1.5E-65 
508 605:4.1E-37 
508 607:1.4E-32 
122 460:4.3E-52 
638 671:1.1E-31 
122 465:3.9E-17 
638 672:2.2E-90 
638 673:2.4E-51 
662 681:1.5E-99 
662 683:2.1E-32 
662 684:2.0E-51 
638 642:8.4E-54 
638 645:1.6E-30 
532 607:8.9E-32 
638 646:5.3E-52 
532 608:1.1E-71 
638 647:4.5E-67 
532 605:7.4E-37 
638 649:5.3E-52 
532 603:5.0E-32 
532 601:1.8E-80 
122 430:5.4E-41 
532 602:5.4E-74 
122 431:4.6E-29 
122 432:1.4E-33 
122 434:2.2E-118 
638 641:4.5E-27 
122 436:2.9E-39 
122 437:8.4E-41 
122 438:8.4E-41 
122 439:5.4E-41 
662 671:9.8E-31 
662 672:2.1E-113 
662 673:1.1E-48 
638 653:7.4E-54 
368 722:1.2E-30 
368 723:5.9E-22 
638 655:1.7E-30 
275 640:7.1E-88 
662 677:4.3E-50 
275 643:1.2E-68 
368 729:5.8E-30 
122 440:2.2E-118 
638 650:7.4E-54 
638 652:1.9E-91 
122 446:9.9E-82 
122 447:8.4E-41 
122 449:2.2E-118 
438 685:2.0E-38 
438 687:7.7E-37 
685 729:4.2E-97 
438 682:9.0E-38 
415 579:2.1E-73 
85 100:3.1E-114 
275 630:9.6E-70 
85 107:2.1E-114 
122 493:8.6E-37 
85 108:5.4E-127 
298 737:2.3E-69 
85 105:8.1E-114 
85 106:2.1E-114 
298 739:9.2E-83 
85 103:9.4E-115 
122 497:3.1E-127 
322 433:1.1E-60 
85 104:2.1E-114 
298 733:8.3E-35 
415 576:8.9E-73 
85 101:3.1E-114 
122 499:8.4E-41 
298 734:1.1E-85 
415 577:2.1E-73 
85 102:2.1E-114 
298 735:2.1E-33 
415 578:2.1E-73 
685 723:2.0E-52 
438 688:3.3E-88 
685 722:5.3E-35 
85 109:5.4E-127 
415 570:7.8E-60 
275 624:9.6E-90 
275 627:8.1E-8 
438 691:2.3E-41 
275 629:8.7E-9 
199 562:4.2E-90 
392 654:1.6E-75 
298 726:8.8E-28 
298 727:1.6E-68 
322 445:7.1E-138 
415 567:1.9E-30 
322 443:7.1E-138 
13 304:2.6E-34 
275 619:4.3E-90 
85 121:8.1E-114 
415 557:7.0E-33 
85 122:5.4E-127 
85 120:2.0E-35 
13 300:9.7E-74 
13 301:9.7E-74 
122 481:3.7E-35 
85 129:2.1E-114 
36 416:1.2E-28 
298 715:8.0E-33 
415 550:3.9E-104 
85 127:3.1E-114 
122 473:2.0E-83 
415 551:1.5E-70 
36 418:1.7E-60 
85 128:2.1E-114 
122 474:9.2E-83 
415 552:4.6E-72 
85 125:2.1E-114 
415 553:5.2E-30 
36 412:4.4E-31 
85 126:3.1E-114 
415 554:3.9E-104 
85 123:3.3E-126 
298 712:2.2E-57 
322 457:6.0E-66 
415 555:3.3E-72 
36 414:1.3E-29 
85 124:1.2E-114 
298 713:1.6E-25 
322 451:2.8E-71 
508 691:1.1E-81 
462 659:3.1E-67 
322 450:1.1E-63 
275 604:1.6E-50 
714 717:3.6E-63 
85 110:3.1E-126 
415 546:3.9E-104 
85 111:4.8E-126 
415 547:3.5E-77 
415 549:3.8E-33 
298 707:5.2E-57 
122 490:2.0E-64 
122 491:5.4E-38 
298 709:5.2E-57 
36 404:6.4E-51 
85 118:5.4E-127 
85 119:5.4E-127 
85 116:3.0E-124 
298 705:3.3E-69 
415 540:3.5E-77 
85 117:3.3E-126 
298 706:8.9E-90 
415 541:1.3E-29 
85 114:5.4E-127 
85 115:2.2E-34 
298 700:3.6E-34 
415 543:2.0E-29 
85 112:5.4E-127 
122 488:2.4E-27 
298 701:1.0E-56 
415 544:3.5E-77 
85 113:3.3E-126 
415 545:3.1E-105 
275 609:2.1E-94 
322 462:7.1E-138 
685 732:2.3E-28 
685 730:2.3E-28 
322 461:6.7E-133 
685 731:2.3E-28 
508 679:6.8E-32 
84 730:4.7E-30 
84 731:4.7E-30 
392 689:2.5E-76 
84 732:4.7E-30 
168 708:3.1E-27 
199 536:2.8E-98 
462 630:9.9E-5 
36 435:1.6E-62 
508 670:6.3E-32 
508 688:4.7E-32 
508 685:1.1E-99 
508 687:3.9E-119 
714 736:3.2E-62 
462 643:6.5E-5 
322 486:1.4E-66 
508 682:2.8E-113 
36 421:6.3E-60 
508 656:4.3E-103 
508 657:4.1E-74 
508 658:1.2E-113 
508 651:1.9E-120 
199 556:4.8E-90 
36 458:6.8E-31 
322 496:5.9E-63 
36 453:1.2E-50 
462 616:7.2E-67 
322 498:3.7E-63 
415 590:4.4E-77 
415 591:2.0E-29 
415 592:5.5E-73 
36 448:4.2E-30 
415 582:5.5E-73 
415 583:6.8E-73 
415 585:1.4E-33 
415 586:3.1E-105 
415 587:7.2E-34 
415 588:7.2E-34 
415 589:3.9E-34 
462 629:1.2E-72 
298 740:1.2E-89 
36 442:6.0E-50 
298 741:5.0E-28 
462 627:3.4E-69 
415 580:2.1E-73 
415 581:2.1E-73 
60 346:3.8E-46 
12 448:8.3E-79 
59 460:1.2E-31 
59 465:1.6E-73 
60 344:2.5E-47 
713 727:1.3E-27 
60 345:2.5E-47 
60 342:2.5E-47 
60 343:4.0E-47 
713 726:5.4E-78 
60 340:2.5E-47 
60 341:4.0E-47 
12 442:3.1E-32 
60 339:3.3E-17 
60 337:1.5E-16 
60 336:1.8E-13 
12 458:1.0E-78 
59 473:8.4E-29 
59 474:8.0E-29 
713 739:8.7E-30 
60 331:1.1E-16 
713 737:6.3E-27 
713 734:1.8E-29 
60 330:1.1E-16 
713 735:6.4E-63 
12 453:1.1E-29 
713 733:9.5E-62 
713 741:7.1E-79 
60 329:1.0E-43 
713 740:8.1E-22 
607 708:4.3E-89 
12 469:2.6E-33 
59 440:4.2E-27 
60 323:1.1E-16 
60 320:2.1E-19 
59 446:3.5E-27 
12 466:1.8E-67 
59 447:2.1E-33 
12 467:1.5E-31 
12 464:2.8E-119 
59 449:4.2E-27 
60 319:6.1E-17 
60 317:5.3E-15 
60 318:3.4E-16 
60 315:1.8E-16 
12 470:1.6E-50 
60 316:2.4E-16 
60 313:9.7E-55 
60 314:4.3E-15 
59 452:2.1E-33 
59 454:2.1E-33 
60 311:9.7E-15 
59 455:2.5E-32 
60 312:3.2E-14 
12 471:1.3E-76 
59 456:2.1E-33 
12 472:6.1E-103 
60 310:9.7E-15 
12 477:2.5E-46 
12 478:1.5E-31 
59 459:2.1E-33 
12 475:6.1E-34 
12 476:2.8E-116 
60 308:1.8E-16 
60 309:2.3E-14 
60 306:1.8E-16 
60 307:1.8E-16 
414 611:3.3E-79 
60 305:3.6E-15 
414 610:9.6E-79 
85 260:2.5E-58 
85 261:7.5E-31 
12 404:5.6E-31 
686 738:2.7E-35 
59 420:2.7E-29 
414 615:5.4E-33 
59 422:2.7E-29 
59 423:2.7E-29 
414 613:6.4E-78 
414 617:9.0E-68 
59 428:3.6E-26 
414 618:9.8E-31 
59 429:1.8E-74 
145 397:9.4E-53 
145 399:1.6E-103 
414 600:6.9E-61 
85 251:8.7E-58 
85 250:6.6E-58 
12 416:2.5E-58 
85 259:7.5E-31 
12 414:9.6E-79 
85 257:7.5E-31 
85 258:8.7E-58 
59 430:4.5E-36 
12 418:4.5E-39 
59 431:4.4E-114 
59 432:2.4E-26 
59 434:4.2E-27 
59 436:3.6E-32 
12 412:7.5E-116 
59 437:2.1E-33 
59 438:2.1E-33 
414 606:1.7E-60 
59 439:4.5E-36 
145 386:2.1E-57 
145 387:7.0E-104 
85 288:7.5E-31 
59 400:1.4E-82 
145 390:2.6E-55 
59 401:1.7E-26 
59 402:2.7E-29 
59 403:2.7E-29 
59 405:2.7E-29 
12 421:1.4E-38 
59 406:2.7E-29 
59 408:7.3E-27 
145 376:2.3E-58 
145 377:2.0E-58 
145 371:7.5E-26 
12 435:2.1E-38 
686 728:2.2E-83 
59 410:4.9E-32 
59 413:3.6E-33 
59 415:2.7E-29 
59 417:9.1E-78 
145 365:1.1E-31 
145 366:4.7E-126 
145 367:5.6E-125 
145 368:7.2E-26 
369 571:2.6E-59 
369 572:4.3E-62 
176 468:1.2E-55 
369 573:5.0E-49 
145 370:7.5E-26 
145 350:4.7E-53 
168 691:2.3E-82 
369 584:2.6E-53 
145 342:7.5E-26 
145 343:6.0E-26 
145 344:7.5E-26 
369 559:1.6E-101 
145 345:7.5E-26 
145 340:7.5E-26 
145 341:6.0E-26 
145 346:3.1E-24 
168 687:3.2E-121 
168 688:7.1E-30 
168 682:1.6E-112 
168 685:3.8E-102 
145 331:2.9E-128 
298 391:2.3E-23 
145 330:4.9E-129 
145 339:2.9E-35 
145 336:1.5E-51 
145 337:2.7E-77 
60 390:6.2E-14 
168 679:3.4E-29 
369 560:1.1E-29 
60 399:1.2E-16 
369 564:2.4E-27 
298 388:3.1E-68 
60 397:1.5E-13 
168 670:3.4E-30 
369 563:1.2E-28 
369 569:2.4E-42 
145 320:1.8E-33 
251 403:3.0E-52 
251 401:2.4E-109 
145 323:2.9E-128 
251 402:3.0E-52 
12 480:4.6E-116 
251 400:3.0E-28 
145 329:4.9E-28 
251 408:5.7E-103 
251 405:3.0E-52 
251 406:3.0E-52 
12 484:2.4E-59 
12 485:2.6E-58 
12 482:7.5E-35 
60 386:4.2E-16 
60 387:8.3E-18 
12 487:1.3E-28 
145 310:2.5E-74 
251 415:3.0E-52 
145 311:2.5E-74 
145 312:4.0E-71 
251 413:3.3E-31 
251 410:5.7E-32 
12 492:1.2E-30 
145 317:3.6E-74 
145 318:6.7E-122 
145 319:1.8E-125 
145 313:4.3E-29 
145 314:6.8E-74 
145 315:6.5E-106 
145 316:8.5E-30 
251 417:2.9E-26 
60 370:2.5E-47 
121 708:1.2E-26 
12 495:9.4E-105 
60 377:8.9E-19 
12 494:3.7E-68 
60 376:8.5E-19 
60 371:2.5E-47 
274 692:7.6E-77 
60 368:2.9E-47 
274 690:1.8E-32 
145 306:4.1E-104 
145 307:4.1E-104 
145 308:6.5E-106 
145 309:9.4E-72 
145 305:1.7E-73 
369 593:1.7E-59 
369 594:1.2E-36 
60 366:9.3E-17 
274 684:1.2E-33 
369 597:4.1E-60 
60 367:1.5E-16 
369 598:3.1E-58 
369 595:2.1E-28 
60 365:6.6E-20 
274 683:5.6E-71 
369 596:2.2E-28 
369 599:1.4E-57 
274 696:1.2E-33 
274 693:3.4E-59 
274 694:1.8E-33 
274 699:3.3E-33 
274 697:1.2E-49 
60 350:9.5E-15 
274 698:1.2E-33 
369 617:5.7E-29 
369 615:1.6E-55 
121 731:8.8E-27 
121 732:8.8E-27 
251 323:2.5E-56 
251 320:2.8E-28 
369 618:1.0E-44 
121 730:8.8E-27 
509 560:1.3E-88 
251 329:1.8E-27 
509 564:3.3E-74 
509 563:1.0E-64 
298 458:2.1E-35 
509 569:1.4E-26 
298 453:7.0E-66 
251 330:9.7E-56 
369 613:7.0E-33 
369 610:2.4E-31 
369 611:5.1E-34 
251 337:4.4E-57 
369 628:6.8E-60 
369 625:1.5E-28 
251 336:3.5E-37 
369 626:2.4E-28 
251 331:2.5E-56 
251 339:6.5E-32 
298 448:2.1E-29 
251 340:2.9E-26 
298 442:2.6E-71 
251 341:2.5E-27 
369 620:1.0E-44 
509 559:3.8E-28 
369 623:2.2E-27 
369 621:5.2E-28 
369 622:2.7E-47
[truncated: 1,172,788 more chars]
