# Supplementary material for: A new class of type VI secretion system effectors can carry two toxic domains and are recognized through the WHIX motif for export
Source: PLoS Biol. 2025 Mar 17;23(3):e3003053. doi: 10.1371/journal.pbio.3003053 (PMC12135965; doi:10.1371/journal.pbio.3003053)
Supplement: S5 File — (ZIP) [file pbio.3003053.s013.zip › fold_awe1_model_0.cif]

# By using this file you agree to the legally binding terms of use found at alphafoldserver.com/output-terms
data_1b965c12a0a2a4dd
#
_entry.id 1b965c12a0a2a4dd
#
loop_
_atom_type.symbol
C 
N 
O 
S 
#
loop_
_audit_author.name
_audit_author.pdbx_ordinal
"Google DeepMind" 1 
"Isomorphic Labs" 2 
#
_audit_conform.dict_location https://raw.githubusercontent.com/ihmwg/ModelCIF/master/dist/mmcif_ma.dic
_audit_conform.dict_name     mmcif_ma.dic
_audit_conform.dict_version  1.4.5
#
loop_
_chem_comp.formula
_chem_comp.formula_weight
_chem_comp.id
_chem_comp.mon_nstd_flag
_chem_comp.name
_chem_comp.pdbx_smiles
_chem_comp.pdbx_synonyms
_chem_comp.type
"C3 H7 N O2"    89.093  ALA y ALANINE         C[C@H](N)C(O)=O                  ? "L-PEPTIDE LINKING" 
"C6 H15 N4 O2"  175.209 ARG y ARGININE        N[C@@H](CCCNC(N)=[NH2+])C(O)=O   ? "L-PEPTIDE LINKING" 
"C4 H8 N2 O3"   132.118 ASN y ASPARAGINE      N[C@@H](CC(N)=O)C(O)=O           ? "L-PEPTIDE LINKING" 
"C4 H7 N O4"    133.103 ASP y "ASPARTIC ACID" N[C@@H](CC(O)=O)C(O)=O           ? "L-PEPTIDE LINKING" 
"C3 H7 N O2 S"  121.158 CYS y CYSTEINE        N[C@@H](CS)C(O)=O                ? "L-PEPTIDE LINKING" 
"C5 H10 N2 O3"  146.144 GLN y GLUTAMINE       N[C@@H](CCC(N)=O)C(O)=O          ? "L-PEPTIDE LINKING" 
"C5 H9 N O4"    147.129 GLU y "GLUTAMIC ACID" N[C@@H](CCC(O)=O)C(O)=O          ? "L-PEPTIDE LINKING" 
"C2 H5 N O2"    75.067  GLY y GLYCINE         NCC(O)=O                         ? "PEPTIDE LINKING"   
"C6 H10 N3 O2"  156.162 HIS y HISTIDINE       N[C@@H](Cc1c[nH]c[nH+]1)C(O)=O   ? "L-PEPTIDE LINKING" 
"C6 H13 N O2"   131.173 ILE y ISOLEUCINE      CC[C@H](C)[C@H](N)C(O)=O         ? "L-PEPTIDE LINKING" 
"C6 H13 N O2"   131.173 LEU y LEUCINE         CC(C)C[C@H](N)C(O)=O             ? "L-PEPTIDE LINKING" 
"C6 H15 N2 O2"  147.195 LYS y LYSINE          N[C@@H](CCCC[NH3+])C(O)=O        ? "L-PEPTIDE LINKING" 
"C5 H11 N O2 S" 149.211 MET y METHIONINE      CSCC[C@H](N)C(O)=O               ? "L-PEPTIDE LINKING" 
"C9 H11 N O2"   165.189 PHE y PHENYLALANINE   N[C@@H](Cc1ccccc1)C(O)=O         ? "L-PEPTIDE LINKING" 
"C5 H9 N O2"    115.130 PRO y PROLINE         OC(=O)[C@@H]1CCCN1               ? "L-PEPTIDE LINKING" 
"C3 H7 N O3"    105.093 SER y SERINE          N[C@@H](CO)C(O)=O                ? "L-PEPTIDE LINKING" 
"C4 H9 N O3"    119.119 THR y THREONINE       C[C@@H](O)[C@H](N)C(O)=O         ? "L-PEPTIDE LINKING" 
"C11 H12 N2 O2" 204.225 TRP y TRYPTOPHAN      N[C@@H](Cc1c[nH]c2ccccc12)C(O)=O ? "L-PEPTIDE LINKING" 
"C9 H11 N O3"   181.189 TYR y TYROSINE        N[C@@H](Cc1ccc(O)cc1)C(O)=O      ? "L-PEPTIDE LINKING" 
"C5 H11 N O2"   117.146 VAL y VALINE          CC(C)[C@H](N)C(O)=O              ? "L-PEPTIDE LINKING" 
#
_citation.book_publisher          ?
_citation.country                 UK
_citation.id                      primary
_citation.journal_full            Nature
_citation.journal_id_ASTM         NATUAS
_citation.journal_id_CSD          0006
_citation.journal_id_ISSN         0028-0836
_citation.journal_volume          ?
_citation.page_first              ?
_citation.page_last               ?
_citation.pdbx_database_id_DOI    ?
_citation.pdbx_database_id_PubMed ?
_citation.title                   "Accurate structure prediction of biomolecular interactions with AlphaFold 3"
_citation.year                    2024
#
loop_
_citation_author.citation_id
_citation_author.name
_citation_author.ordinal
primary "Google DeepMind" 1 
primary "Isomorphic Labs" 2 
#
_entity.id               1
_entity.pdbx_description .
_entity.type             polymer
#
_entity_poly.entity_id      1
_entity_poly.pdbx_strand_id A
_entity_poly.type           polypeptide(L)
#
loop_
_entity_poly_seq.entity_id
_entity_poly_seq.hetero
_entity_poly_seq.mon_id
_entity_poly_seq.num
1 n MET 1   
1 n SER 2   
1 n PHE 3   
1 n ASP 4   
1 n ILE 5   
1 n ALA 6   
1 n MET 7   
1 n ASN 8   
1 n LEU 9   
1 n ILE 10  
1 n LEU 11  
1 n PRO 12  
1 n PRO 13  
1 n ARG 14  
1 n ASP 15  
1 n GLY 16  
1 n LYS 17  
1 n LYS 18  
1 n PRO 19  
1 n HIS 20  
1 n ILE 21  
1 n THR 22  
1 n ALA 23  
1 n PRO 24  
1 n PHE 25  
1 n GLY 26  
1 n GLU 27  
1 n LYS 28  
1 n ARG 29  
1 n ALA 30  
1 n SER 31  
1 n GLY 32  
1 n PRO 33  
1 n HIS 34  
1 n LYS 35  
1 n GLY 36  
1 n VAL 37  
1 n ASP 38  
1 n PHE 39  
1 n ASN 40  
1 n TYR 41  
1 n ILE 42  
1 n GLY 43  
1 n GLY 44  
1 n GLN 45  
1 n THR 46  
1 n GLY 47  
1 n VAL 48  
1 n ASN 49  
1 n MET 50  
1 n GLN 51  
1 n HIS 52  
1 n PRO 53  
1 n ALA 54  
1 n ALA 55  
1 n PHE 56  
1 n SER 57  
1 n PRO 58  
1 n VAL 59  
1 n ASP 60  
1 n GLY 61  
1 n THR 62  
1 n ILE 63  
1 n SER 64  
1 n TYR 65  
1 n SER 66  
1 n GLY 67  
1 n GLY 68  
1 n LEU 69  
1 n PHE 70  
1 n GLY 71  
1 n THR 72  
1 n VAL 73  
1 n LYS 74  
1 n ILE 75  
1 n LEU 76  
1 n ASP 77  
1 n ASN 78  
1 n LYS 79  
1 n GLY 80  
1 n PHE 81  
1 n SER 82  
1 n HIS 83  
1 n GLU 84  
1 n ILE 85  
1 n LEU 86  
1 n HIS 87  
1 n LEU 88  
1 n GLN 89  
1 n SER 90  
1 n GLN 91  
1 n ASN 92  
1 n VAL 93  
1 n LYS 94  
1 n GLU 95  
1 n GLY 96  
1 n GLU 97  
1 n SER 98  
1 n VAL 99  
1 n LYS 100 
1 n ALA 101 
1 n GLY 102 
1 n ILE 103 
1 n THR 104 
1 n PRO 105 
1 n ILE 106 
1 n GLY 107 
1 n ARG 108 
1 n MET 109 
1 n GLY 110 
1 n GLY 111 
1 n ARG 112 
1 n GLY 113 
1 n PRO 114 
1 n GLN 115 
1 n LYS 116 
1 n GLU 117 
1 n ASN 118 
1 n GLN 119 
1 n TYR 120 
1 n ALA 121 
1 n MET 122 
1 n HIS 123 
1 n ILE 124 
1 n HIS 125 
1 n TYR 126 
1 n GLN 127 
1 n ILE 128 
1 n LYS 129 
1 n ASP 130 
1 n SER 131 
1 n SER 132 
1 n GLY 133 
1 n LYS 134 
1 n ILE 135 
1 n VAL 136 
1 n ASN 137 
1 n PRO 138 
1 n GLN 139 
1 n GLU 140 
1 n TRP 141 
1 n TRP 142 
1 n ALA 143 
1 n ASN 144 
1 n LYS 145 
1 n GLY 146 
1 n ALA 147 
1 n THR 148 
1 n SER 149 
1 n ASN 150 
1 n SER 151 
1 n ASN 152 
1 n PRO 153 
1 n ILE 154 
1 n ASP 155 
1 n VAL 156 
1 n LYS 157 
1 n PRO 158 
1 n ILE 159 
1 n ALA 160 
1 n SER 161 
1 n PRO 162 
1 n CYS 163 
1 n LEU 164 
1 n PRO 165 
1 n ILE 166 
1 n ALA 167 
1 n GLN 168 
1 n ALA 169 
1 n ASP 170 
1 n GLY 171 
1 n LYS 172 
1 n GLU 173 
1 n PHE 174 
1 n LYS 175 
1 n ASP 176 
1 n ALA 177 
1 n LYS 178 
1 n SER 179 
1 n LEU 180 
1 n ALA 181 
1 n SER 182 
1 n LEU 183 
1 n LEU 184 
1 n GLY 185 
1 n ALA 186 
1 n GLU 187 
1 n ALA 188 
1 n ASN 189 
1 n TYR 190 
1 n LEU 191 
1 n LEU 192 
1 n GLY 193 
1 n LEU 194 
1 n ASN 195 
1 n THR 196 
1 n TRP 197 
1 n HIS 198 
1 n GLY 199 
1 n GLY 200 
1 n ILE 201 
1 n HIS 202 
1 n ILE 203 
1 n SER 204 
1 n ASP 205 
1 n GLU 206 
1 n LYS 207 
1 n ALA 208 
1 n PRO 209 
1 n TRP 210 
1 n VAL 211 
1 n LYS 212 
1 n ASP 213 
1 n ILE 214 
1 n HIS 215 
1 n PRO 216 
1 n ILE 217 
1 n ARG 218 
1 n CYS 219 
1 n MET 220 
1 n ALA 221 
1 n ASP 222 
1 n GLY 223 
1 n GLU 224 
1 n VAL 225 
1 n VAL 226 
1 n ALA 227 
1 n PHE 228 
1 n ARG 229 
1 n MET 230 
1 n MET 231 
1 n PRO 232 
1 n ASP 233 
1 n TYR 234 
1 n LEU 235 
1 n VAL 236 
1 n SER 237 
1 n ASN 238 
1 n PHE 239 
1 n LYS 240 
1 n GLY 241 
1 n GLN 242 
1 n GLU 243 
1 n TYR 244 
1 n ARG 245 
1 n TYR 246 
1 n SER 247 
1 n ASN 248 
1 n SER 249 
1 n PHE 250 
1 n CYS 251 
1 n LEU 252 
1 n VAL 253 
1 n ARG 254 
1 n HIS 255 
1 n HIS 256 
1 n PHE 257 
1 n LYS 258 
1 n GLN 259 
1 n PRO 260 
1 n LYS 261 
1 n SER 262 
1 n ALA 263 
1 n GLY 264 
1 n GLY 265 
1 n ASN 266 
1 n LYS 267 
1 n GLY 268 
1 n SER 269 
1 n THR 270 
1 n GLN 271 
1 n LYS 272 
1 n GLU 273 
1 n ASN 274 
1 n SER 275 
1 n SER 276 
1 n GLU 277 
1 n LYS 278 
1 n GLY 279 
1 n GLY 280 
1 n GLY 281 
1 n THR 282 
1 n GLU 283 
1 n ASP 284 
1 n ASN 285 
1 n GLY 286 
1 n PHE 287 
1 n THR 288 
1 n TYR 289 
1 n TYR 290 
1 n THR 291 
1 n LEU 292 
1 n TYR 293 
1 n MET 294 
1 n HIS 295 
1 n LEU 296 
1 n CYS 297 
1 n PRO 298 
1 n TRP 299 
1 n ASP 300 
1 n LYS 301 
1 n TRP 302 
1 n PRO 303 
1 n LYS 304 
1 n ASN 305 
1 n SER 306 
1 n ARG 307 
1 n TYR 308 
1 n ARG 309 
1 n LEU 310 
1 n LYS 311 
1 n LYS 312 
1 n GLY 313 
1 n TRP 314 
1 n ARG 315 
1 n VAL 316 
1 n ARG 317 
1 n HIS 318 
1 n SER 319 
1 n VAL 320 
1 n PRO 321 
1 n ASN 322 
1 n HIS 323 
1 n ASP 324 
1 n TYR 325 
1 n GLN 326 
1 n PRO 327 
1 n PRO 328 
1 n ALA 329 
1 n LEU 330 
1 n THR 331 
1 n LEU 332 
1 n LYS 333 
1 n ALA 334 
1 n GLY 335 
1 n GLU 336 
1 n GLU 337 
1 n PHE 338 
1 n GLU 339 
1 n LEU 340 
1 n VAL 341 
1 n GLU 342 
1 n GLY 343 
1 n VAL 344 
1 n THR 345 
1 n ALA 346 
1 n GLN 347 
1 n ARG 348 
1 n GLY 349 
1 n TYR 350 
1 n VAL 351 
1 n THR 352 
1 n GLY 353 
1 n GLN 354 
1 n GLY 355 
1 n GLU 356 
1 n PHE 357 
1 n GLU 358 
1 n PHE 359 
1 n ALA 360 
1 n ARG 361 
1 n ILE 362 
1 n LYS 363 
1 n VAL 364 
1 n LEU 365 
1 n SER 366 
1 n ASN 367 
1 n GLY 368 
1 n ALA 369 
1 n SER 370 
1 n SER 371 
1 n LYS 372 
1 n GLU 373 
1 n VAL 374 
1 n LEU 375 
1 n ALA 376 
1 n ILE 377 
1 n LYS 378 
1 n GLY 379 
1 n MET 380 
1 n ASP 381 
1 n SER 382 
1 n LEU 383 
1 n TRP 384 
1 n MET 385 
1 n ALA 386 
1 n GLN 387 
1 n ASP 388 
1 n PRO 389 
1 n SER 390 
1 n ALA 391 
1 n ILE 392 
1 n GLU 393 
1 n LYS 394 
1 n VAL 395 
1 n GLY 396 
1 n ASN 397 
1 n ILE 398 
1 n VAL 399 
1 n ARG 400 
1 n PRO 401 
1 n MET 402 
1 n TRP 403 
1 n VAL 404 
1 n TYR 405 
1 n ASP 406 
1 n LYS 407 
1 n ILE 408 
1 n GLU 409 
1 n ALA 410 
1 n ARG 411 
1 n VAL 412 
1 n LYS 413 
1 n GLU 414 
1 n ASP 415 
1 n MET 416 
1 n VAL 417 
1 n GLY 418 
1 n ARG 419 
1 n ALA 420 
1 n ASP 421 
1 n PRO 422 
1 n LYS 423 
1 n ALA 424 
1 n GLN 425 
1 n LYS 426 
1 n GLY 427 
1 n LYS 428 
1 n THR 429 
1 n GLY 430 
1 n HIS 431 
1 n TYR 432 
1 n VAL 433 
1 n ALA 434 
1 n GLY 435 
1 n ASP 436 
1 n SER 437 
1 n VAL 438 
1 n PHE 439 
1 n SER 440 
1 n VAL 441 
1 n PRO 442 
1 n ALA 443 
1 n GLY 444 
1 n SER 445 
1 n LEU 446 
1 n ILE 447 
1 n SER 448 
1 n PHE 449 
1 n ASP 450 
1 n ALA 451 
1 n HIS 452 
1 n ARG 453 
1 n CYS 454 
1 n GLU 455 
1 n TRP 456 
1 n GLN 457 
1 n GLU 458 
1 n VAL 459 
1 n ARG 460 
1 n GLY 461 
1 n ARG 462 
1 n ALA 463 
1 n ARG 464 
1 n ARG 465 
1 n MET 466 
1 n ALA 467 
1 n ARG 468 
1 n CYS 469 
1 n VAL 470 
1 n VAL 471 
1 n GLN 472 
1 n PRO 473 
1 n LEU 474 
1 n GLY 475 
1 n ARG 476 
1 n PRO 477 
1 n VAL 478 
1 n TRP 479 
1 n LEU 480 
1 n CYS 481 
1 n VAL 482 
1 n GLU 483 
1 n GLU 484 
1 n GLU 485 
1 n ASN 486 
1 n ILE 487 
1 n GLU 488 
1 n ILE 489 
1 n LYS 490 
1 n ARG 491 
1 n GLN 492 
1 n GLU 493 
1 n PRO 494 
1 n THR 495 
1 n HIS 496 
1 n LEU 497 
1 n GLY 498 
1 n LYS 499 
1 n LEU 500 
1 n TYR 501 
1 n GLU 502 
1 n LEU 503 
1 n PRO 504 
1 n THR 505 
1 n PRO 506 
1 n VAL 507 
1 n PRO 508 
1 n ILE 509 
1 n ARG 510 
1 n ALA 511 
1 n GLY 512 
1 n GLU 513 
1 n THR 514 
1 n ILE 515 
1 n GLY 516 
1 n TYR 517 
1 n LEU 518 
1 n GLY 519 
1 n MET 520 
1 n TYR 521 
1 n GLU 522 
1 n THR 523 
1 n PRO 524 
1 n THR 525 
1 n SER 526 
1 n THR 527 
1 n GLU 528 
1 n GLY 529 
1 n GLY 530 
1 n MET 531 
1 n SER 532 
1 n SER 533 
1 n LYS 534 
1 n HIS 535 
1 n MET 536 
1 n VAL 537 
1 n HIS 538 
1 n LEU 539 
1 n GLU 540 
1 n LEU 541 
1 n PHE 542 
1 n SER 543 
1 n ASP 544 
1 n ASP 545 
1 n PRO 546 
1 n ARG 547 
1 n ALA 548 
1 n GLU 549 
1 n ALA 550 
1 n VAL 551 
1 n VAL 552 
1 n SER 553 
1 n SER 554 
1 n LYS 555 
1 n GLU 556 
1 n TRP 557 
1 n LYS 558 
1 n ASP 559 
1 n LYS 560 
1 n GLY 561 
1 n PHE 562 
1 n THR 563 
1 n LEU 564 
1 n ILE 565 
1 n ASP 566 
1 n GLY 567 
1 n SER 568 
1 n ASP 569 
1 n SER 570 
1 n ASP 571 
1 n GLY 572 
1 n ALA 573 
1 n LEU 574 
1 n ASP 575 
1 n PRO 576 
1 n ALA 577 
1 n LYS 578 
1 n ILE 579 
1 n PRO 580 
1 n PRO 581 
1 n PHE 582 
1 n PHE 583 
1 n LEU 584 
1 n ASN 585 
1 n LEU 586 
1 n TYR 587 
1 n ARG 588 
1 n HIS 589 
1 n ALA 590 
1 n SER 591 
1 n ASP 592 
1 n ASP 593 
1 n LYS 594 
1 n GLU 595 
1 n LEU 596 
1 n LYS 597 
1 n ASN 598 
1 n ASN 599 
1 n GLU 600 
1 n LEU 601 
1 n THR 602 
1 n VAL 603 
1 n LYS 604 
1 n LYS 605 
1 n LEU 606 
1 n GLU 607 
1 n ASN 608 
1 n THR 609 
1 n VAL 610 
1 n ASP 611 
1 n SER 612 
1 n ILE 613 
1 n GLU 614 
1 n ASN 615 
1 n TYR 616 
1 n ASP 617 
1 n ARG 618 
1 n VAL 619 
1 n LYS 620 
1 n GLY 621 
1 n MET 622 
1 n VAL 623 
1 n VAL 624 
1 n LYS 625 
1 n HIS 626 
1 n SER 627 
1 n SER 628 
1 n GLU 629 
1 n TRP 630 
1 n TRP 631 
1 n ALA 632 
1 n PRO 633 
1 n THR 634 
1 n SER 635 
1 n LYS 636 
1 n VAL 637 
1 n MET 638 
1 n MET 639 
1 n GLU 640 
1 n ARG 641 
1 n PHE 642 
1 n LYS 643 
1 n SER 644 
1 n ILE 645 
1 n PHE 646 
1 n SER 647 
1 n GLU 648 
1 n VAL 649 
1 n THR 650 
1 n GLU 651 
1 n LEU 652 
1 n PRO 653 
1 n GLY 654 
1 n LEU 655 
1 n ILE 656 
1 n THR 657 
1 n HIS 658 
1 n GLU 659 
1 n VAL 660 
1 n GLU 661 
1 n ARG 662 
1 n VAL 663 
1 n GLU 664 
1 n SER 665 
1 n ILE 666 
1 n GLY 667 
1 n TRP 668 
1 n MET 669 
1 n HIS 670 
1 n ILE 671 
1 n LEU 672 
1 n LYS 673 
1 n ASN 674 
1 n LYS 675 
1 n LYS 676 
1 n ILE 677 
1 n ASP 678 
1 n GLY 679 
1 n PRO 680 
1 n LYS 681 
1 n VAL 682 
1 n TRP 683 
1 n HIS 684 
1 n LEU 685 
1 n HIS 686 
1 n PRO 687 
1 n LEU 688 
1 n SER 689 
1 n LEU 690 
1 n LEU 691 
1 n ASP 692 
1 n PHE 693 
1 n SER 694 
1 n VAL 695 
1 n SER 696 
1 n GLN 697 
1 n LYS 698 
1 n ILE 699 
1 n SER 700 
1 n ARG 701 
1 n GLY 702 
1 n LEU 703 
1 n PHE 704 
1 n THR 705 
1 n TYR 706 
1 n ALA 707 
1 n ASP 708 
1 n ALA 709 
1 n GLU 710 
1 n GLU 711 
1 n ALA 712 
1 n LEU 713 
1 n ARG 714 
1 n SER 715 
1 n ILE 716 
1 n TYR 717 
1 n ASN 718 
1 n LYS 719 
1 n TYR 720 
1 n GLY 721 
1 n TYR 722 
1 n ASP 723 
1 n MET 724 
1 n ALA 725 
1 n VAL 726 
1 n VAL 727 
1 n VAL 728 
1 n GLU 729 
1 n ARG 730 
1 n MET 731 
1 n TYR 732 
1 n ARG 733 
1 n ASP 734 
1 n GLU 735 
1 n THR 736 
1 n GLY 737 
1 n HIS 738 
1 n PHE 739 
1 n LYS 740 
1 n SER 741 
1 n LEU 742 
1 n GLN 743 
1 n TYR 744 
1 n GLN 745 
1 n HIS 746 
1 n CYS 747 
1 n GLY 748 
1 n THR 749 
1 n GLY 750 
1 n GLY 751 
1 n MET 752 
1 n GLU 753 
1 n ALA 754 
1 n PHE 755 
1 n GLY 756 
1 n ASN 757 
1 n PRO 758 
1 n PRO 759 
1 n TYR 760 
1 n TYR 761 
1 n GLY 762 
1 n TRP 763 
1 n ASP 764 
1 n LYS 765 
1 n SER 766 
1 n PHE 767 
1 n PHE 768 
1 n GLU 769 
1 n LYS 770 
1 n ASN 771 
1 n PRO 772 
1 n SER 773 
1 n TYR 774 
1 n LYS 775 
1 n PRO 776 
1 n VAL 777 
1 n GLY 778 
1 n THR 779 
1 n TRP 780 
1 n SER 781 
1 n ALA 782 
1 n PHE 783 
1 n GLU 784 
1 n ASN 785 
1 n LYS 786 
1 n GLY 787 
1 n LYS 788 
1 n SER 789 
1 n GLY 790 
1 n LEU 791 
1 n GLY 792 
1 n GLY 793 
1 n ASN 794 
1 n VAL 795 
1 n GLN 796 
1 n VAL 797 
1 n THR 798 
1 n ASN 799 
1 n LYS 800 
1 n LYS 801 
1 n LYS 802 
1 n THR 803 
1 n PHE 804 
1 n ILE 805 
1 n LYS 806 
1 n PHE 807 
1 n PRO 808 
1 n SER 809 
1 n VAL 810 
1 n LEU 811 
1 n ALA 812 
1 n ALA 813 
1 n MET 814 
1 n GLU 815 
1 n TYR 816 
1 n LYS 817 
1 n VAL 818 
1 n PHE 819 
1 n TYR 820 
1 n ILE 821 
1 n ASN 822 
1 n LYS 823 
1 n HIS 824 
1 n ASP 825 
1 n GLY 826 
1 n ASN 827 
1 n TRP 828 
1 n ALA 829 
1 n ARG 830 
1 n TRP 831 
1 n HIS 832 
1 n ASN 833 
1 n ALA 834 
1 n SER 835 
1 n ASP 836 
1 n ALA 837 
1 n ASN 838 
1 n VAL 839 
1 n GLN 840 
1 n LYS 841 
1 n VAL 842 
1 n TYR 843 
1 n LYS 844 
1 n GLU 845 
1 n TYR 846 
1 n ILE 847 
1 n SER 848 
1 n LYS 849 
1 n ILE 850 
1 n LYS 851 
1 n PRO 852 
1 n LYS 853 
1 n ILE 854 
1 n SER 855 
1 n ASP 856 
1 n SER 857 
1 n PHE 858 
1 n LYS 859 
1 n ASP 860 
1 n ILE 861 
1 n LYS 862 
#
_ma_data.content_type "model coordinates"
_ma_data.id           1
_ma_data.name         Model
#
_ma_model_list.data_id          1
_ma_model_list.model_group_id   1
_ma_model_list.model_group_name "AlphaFold-beta-20231127 (be2c21f9-b611-4c21-bfc0-bc05c526bf76 @ 2024-07-29 02:32:10)"
_ma_model_list.model_id         1
_ma_model_list.model_name       "Top ranked model"
_ma_model_list.model_type       "Ab initio model"
_ma_model_list.ordinal_id       1
#
loop_
_ma_protocol_step.method_type
_ma_protocol_step.ordinal_id
_ma_protocol_step.protocol_id
_ma_protocol_step.step_id
"coevolution MSA" 1 1 1 
"template search" 2 1 2 
modeling          3 1 3 
#
loop_
_ma_qa_metric.id
_ma_qa_metric.mode
_ma_qa_metric.name
_ma_qa_metric.software_group_id
_ma_qa_metric.type
1 global pLDDT 1 pLDDT 
2 local  pLDDT 1 pLDDT 
#
_ma_qa_metric_global.metric_id    1
_ma_qa_metric_global.metric_value 84.15
_ma_qa_metric_global.model_id     1
_ma_qa_metric_global.ordinal_id   1
#
_ma_software_group.group_id    1
_ma_software_group.ordinal_id  1
_ma_software_group.software_id 1
#
_ma_target_entity.data_id   1
_ma_target_entity.entity_id 1
_ma_target_entity.origin    .
#
_ma_target_entity_instance.asym_id   A
_ma_target_entity_instance.details   .
_ma_target_entity_instance.entity_id 1
#
loop_
_pdbx_data_usage.details
_pdbx_data_usage.id
_pdbx_data_usage.type
_pdbx_data_usage.url
;NON-COMMERCIAL USE ONLY, BY USING THIS FILE YOU AGREE TO THE TERMS OF USE FOUND
AT alphafoldserver.com/output-terms.
;
1 license    ? 
;THE INFORMATION IS NOT INTENDED FOR, HAS NOT BEEN VALIDATED FOR, AND IS NOT
APPROVED FOR CLINICAL USE. IT SHOULD NOT BE USED FOR CLINICAL PURPOSE OR RELIED
ON FOR MEDICAL OR OTHER PROFESSIONAL ADVICE. IT IS THEORETICAL MODELLING ONLY
AND CAUTION SHOULD BE EXERCISED IN ITS USE. IT IS PROVIDED "AS-IS" WITHOUT ANY
WARRANTY OF ANY KIND, WHETHER EXPRESSED OR IMPLIED. NO WARRANTY IS GIVEN THAT
USE OF THE INFORMATION SHALL NOT INFRINGE THE RIGHTS OF ANY THIRD PARTY.
;
2 disclaimer ? 
#
loop_
_pdbx_poly_seq_scheme.asym_id
_pdbx_poly_seq_scheme.auth_seq_num
_pdbx_poly_seq_scheme.entity_id
_pdbx_poly_seq_scheme.hetero
_pdbx_poly_seq_scheme.mon_id
_pdbx_poly_seq_scheme.pdb_ins_code
_pdbx_poly_seq_scheme.pdb_seq_num
_pdbx_poly_seq_scheme.pdb_strand_id
_pdbx_poly_seq_scheme.seq_id
A 1   1 n MET . 1   A 1   
A 2   1 n SER . 2   A 2   
A 3   1 n PHE . 3   A 3   
A 4   1 n ASP . 4   A 4   
A 5   1 n ILE . 5   A 5   
A 6   1 n ALA . 6   A 6   
A 7   1 n MET . 7   A 7   
A 8   1 n ASN . 8   A 8   
A 9   1 n LEU . 9   A 9   
A 10  1 n ILE . 10  A 10  
A 11  1 n LEU . 11  A 11  
A 12  1 n PRO . 12  A 12  
A 13  1 n PRO . 13  A 13  
A 14  1 n ARG . 14  A 14  
A 15  1 n ASP . 15  A 15  
A 16  1 n GLY . 16  A 16  
A 17  1 n LYS . 17  A 17  
A 18  1 n LYS . 18  A 18  
A 19  1 n PRO . 19  A 19  
A 20  1 n HIS . 20  A 20  
A 21  1 n ILE . 21  A 21  
A 22  1 n THR . 22  A 22  
A 23  1 n ALA . 23  A 23  
A 24  1 n PRO . 24  A 24  
A 25  1 n PHE . 25  A 25  
A 26  1 n GLY . 26  A 26  
A 27  1 n GLU . 27  A 27  
A 28  1 n LYS . 28  A 28  
A 29  1 n ARG . 29  A 29  
A 30  1 n ALA . 30  A 30  
A 31  1 n SER . 31  A 31  
A 32  1 n GLY . 32  A 32  
A 33  1 n PRO . 33  A 33  
A 34  1 n HIS . 34  A 34  
A 35  1 n LYS . 35  A 35  
A 36  1 n GLY . 36  A 36  
A 37  1 n VAL . 37  A 37  
A 38  1 n ASP . 38  A 38  
A 39  1 n PHE . 39  A 39  
A 40  1 n ASN . 40  A 40  
A 41  1 n TYR . 41  A 41  
A 42  1 n ILE . 42  A 42  
A 43  1 n GLY . 43  A 43  
A 44  1 n GLY . 44  A 44  
A 45  1 n GLN . 45  A 45  
A 46  1 n THR . 46  A 46  
A 47  1 n GLY . 47  A 47  
A 48  1 n VAL . 48  A 48  
A 49  1 n ASN . 49  A 49  
A 50  1 n MET . 50  A 50  
A 51  1 n GLN . 51  A 51  
A 52  1 n HIS . 52  A 52  
A 53  1 n PRO . 53  A 53  
A 54  1 n ALA . 54  A 54  
A 55  1 n ALA . 55  A 55  
A 56  1 n PHE . 56  A 56  
A 57  1 n SER . 57  A 57  
A 58  1 n PRO . 58  A 58  
A 59  1 n VAL . 59  A 59  
A 60  1 n ASP . 60  A 60  
A 61  1 n GLY . 61  A 61  
A 62  1 n THR . 62  A 62  
A 63  1 n ILE . 63  A 63  
A 64  1 n SER . 64  A 64  
A 65  1 n TYR . 65  A 65  
A 66  1 n SER . 66  A 66  
A 67  1 n GLY . 67  A 67  
A 68  1 n GLY . 68  A 68  
A 69  1 n LEU . 69  A 69  
A 70  1 n PHE . 70  A 70  
A 71  1 n GLY . 71  A 71  
A 72  1 n THR . 72  A 72  
A 73  1 n VAL . 73  A 73  
A 74  1 n LYS . 74  A 74  
A 75  1 n ILE . 75  A 75  
A 76  1 n LEU . 76  A 76  
A 77  1 n ASP . 77  A 77  
A 78  1 n ASN . 78  A 78  
A 79  1 n LYS . 79  A 79  
A 80  1 n GLY . 80  A 80  
A 81  1 n PHE . 81  A 81  
A 82  1 n SER . 82  A 82  
A 83  1 n HIS . 83  A 83  
A 84  1 n GLU . 84  A 84  
A 85  1 n ILE . 85  A 85  
A 86  1 n LEU . 86  A 86  
A 87  1 n HIS . 87  A 87  
A 88  1 n LEU . 88  A 88  
A 89  1 n GLN . 89  A 89  
A 90  1 n SER . 90  A 90  
A 91  1 n GLN . 91  A 91  
A 92  1 n ASN . 92  A 92  
A 93  1 n VAL . 93  A 93  
A 94  1 n LYS . 94  A 94  
A 95  1 n GLU . 95  A 95  
A 96  1 n GLY . 96  A 96  
A 97  1 n GLU . 97  A 97  
A 98  1 n SER . 98  A 98  
A 99  1 n VAL . 99  A 99  
A 100 1 n LYS . 100 A 100 
A 101 1 n ALA . 101 A 101 
A 102 1 n GLY . 102 A 102 
A 103 1 n ILE . 103 A 103 
A 104 1 n THR . 104 A 104 
A 105 1 n PRO . 105 A 105 
A 106 1 n ILE . 106 A 106 
A 107 1 n GLY . 107 A 107 
A 108 1 n ARG . 108 A 108 
A 109 1 n MET . 109 A 109 
A 110 1 n GLY . 110 A 110 
A 111 1 n GLY . 111 A 111 
A 112 1 n ARG . 112 A 112 
A 113 1 n GLY . 113 A 113 
A 114 1 n PRO . 114 A 114 
A 115 1 n GLN . 115 A 115 
A 116 1 n LYS . 116 A 116 
A 117 1 n GLU . 117 A 117 
A 118 1 n ASN . 118 A 118 
A 119 1 n GLN . 119 A 119 
A 120 1 n TYR . 120 A 120 
A 121 1 n ALA . 121 A 121 
A 122 1 n MET . 122 A 122 
A 123 1 n HIS . 123 A 123 
A 124 1 n ILE . 124 A 124 
A 125 1 n HIS . 125 A 125 
A 126 1 n TYR . 126 A 126 
A 127 1 n GLN . 127 A 127 
A 128 1 n ILE . 128 A 128 
A 129 1 n LYS . 129 A 129 
A 130 1 n ASP . 130 A 130 
A 131 1 n SER . 131 A 131 
A 132 1 n SER . 132 A 132 
A 133 1 n GLY . 133 A 133 
A 134 1 n LYS . 134 A 134 
A 135 1 n ILE . 135 A 135 
A 136 1 n VAL . 136 A 136 
A 137 1 n ASN . 137 A 137 
A 138 1 n PRO . 138 A 138 
A 139 1 n GLN . 139 A 139 
A 140 1 n GLU . 140 A 140 
A 141 1 n TRP . 141 A 141 
A 142 1 n TRP . 142 A 142 
A 143 1 n ALA . 143 A 143 
A 144 1 n ASN . 144 A 144 
A 145 1 n LYS . 145 A 145 
A 146 1 n GLY . 146 A 146 
A 147 1 n ALA . 147 A 147 
A 148 1 n THR . 148 A 148 
A 149 1 n SER . 149 A 149 
A 150 1 n ASN . 150 A 150 
A 151 1 n SER . 151 A 151 
A 152 1 n ASN . 152 A 152 
A 153 1 n PRO . 153 A 153 
A 154 1 n ILE . 154 A 154 
A 155 1 n ASP . 155 A 155 
A 156 1 n VAL . 156 A 156 
A 157 1 n LYS . 157 A 157 
A 158 1 n PRO . 158 A 158 
A 159 1 n ILE . 159 A 159 
A 160 1 n ALA . 160 A 160 
A 161 1 n SER . 161 A 161 
A 162 1 n PRO . 162 A 162 
A 163 1 n CYS . 163 A 163 
A 164 1 n LEU . 164 A 164 
A 165 1 n PRO . 165 A 165 
A 166 1 n ILE . 166 A 166 
A 167 1 n ALA . 167 A 167 
A 168 1 n GLN . 168 A 168 
A 169 1 n ALA . 169 A 169 
A 170 1 n ASP . 170 A 170 
A 171 1 n GLY . 171 A 171 
A 172 1 n LYS . 172 A 172 
A 173 1 n GLU . 173 A 173 
A 174 1 n PHE . 174 A 174 
A 175 1 n LYS . 175 A 175 
A 176 1 n ASP . 176 A 176 
A 177 1 n ALA . 177 A 177 
A 178 1 n LYS . 178 A 178 
A 179 1 n SER . 179 A 179 
A 180 1 n LEU . 180 A 180 
A 181 1 n ALA . 181 A 181 
A 182 1 n SER . 182 A 182 
A 183 1 n LEU . 183 A 183 
A 184 1 n LEU . 184 A 184 
A 185 1 n GLY . 185 A 185 
A 186 1 n ALA . 186 A 186 
A 187 1 n GLU . 187 A 187 
A 188 1 n ALA . 188 A 188 
A 189 1 n ASN . 189 A 189 
A 190 1 n TYR . 190 A 190 
A 191 1 n LEU . 191 A 191 
A 192 1 n LEU . 192 A 192 
A 193 1 n GLY . 193 A 193 
A 194 1 n LEU . 194 A 194 
A 195 1 n ASN . 195 A 195 
A 196 1 n THR . 196 A 196 
A 197 1 n TRP . 197 A 197 
A 198 1 n HIS . 198 A 198 
A 199 1 n GLY . 199 A 199 
A 200 1 n GLY . 200 A 200 
A 201 1 n ILE . 201 A 201 
A 202 1 n HIS . 202 A 202 
A 203 1 n ILE . 203 A 203 
A 204 1 n SER . 204 A 204 
A 205 1 n ASP . 205 A 205 
A 206 1 n GLU . 206 A 206 
A 207 1 n LYS . 207 A 207 
A 208 1 n ALA . 208 A 208 
A 209 1 n PRO . 209 A 209 
A 210 1 n TRP . 210 A 210 
A 211 1 n VAL . 211 A 211 
A 212 1 n LYS . 212 A 212 
A 213 1 n ASP . 213 A 213 
A 214 1 n ILE . 214 A 214 
A 215 1 n HIS . 215 A 215 
A 216 1 n PRO . 216 A 216 
A 217 1 n ILE . 217 A 217 
A 218 1 n ARG . 218 A 218 
A 219 1 n CYS . 219 A 219 
A 220 1 n MET . 220 A 220 
A 221 1 n ALA . 221 A 221 
A 222 1 n ASP . 222 A 222 
A 223 1 n GLY . 223 A 223 
A 224 1 n GLU . 224 A 224 
A 225 1 n VAL . 225 A 225 
A 226 1 n VAL . 226 A 226 
A 227 1 n ALA . 227 A 227 
A 228 1 n PHE . 228 A 228 
A 229 1 n ARG . 229 A 229 
A 230 1 n MET . 230 A 230 
A 231 1 n MET . 231 A 231 
A 232 1 n PRO . 232 A 232 
A 233 1 n ASP . 233 A 233 
A 234 1 n TYR . 234 A 234 
A 235 1 n LEU . 235 A 235 
A 236 1 n VAL . 236 A 236 
A 237 1 n SER . 237 A 237 
A 238 1 n ASN . 238 A 238 
A 239 1 n PHE . 239 A 239 
A 240 1 n LYS . 240 A 240 
A 241 1 n GLY . 241 A 241 
A 242 1 n GLN . 242 A 242 
A 243 1 n GLU . 243 A 243 
A 244 1 n TYR . 244 A 244 
A 245 1 n ARG . 245 A 245 
A 246 1 n TYR . 246 A 246 
A 247 1 n SER . 247 A 247 
A 248 1 n ASN . 248 A 248 
A 249 1 n SER . 249 A 249 
A 250 1 n PHE . 250 A 250 
A 251 1 n CYS . 251 A 251 
A 252 1 n LEU . 252 A 252 
A 253 1 n VAL . 253 A 253 
A 254 1 n ARG . 254 A 254 
A 255 1 n HIS . 255 A 255 
A 256 1 n HIS . 256 A 256 
A 257 1 n PHE . 257 A 257 
A 258 1 n LYS . 258 A 258 
A 259 1 n GLN . 259 A 259 
A 260 1 n PRO . 260 A 260 
A 261 1 n LYS . 261 A 261 
A 262 1 n SER . 262 A 262 
A 263 1 n ALA . 263 A 263 
A 264 1 n GLY . 264 A 264 
A 265 1 n GLY . 265 A 265 
A 266 1 n ASN . 266 A 266 
A 267 1 n LYS . 267 A 267 
A 268 1 n GLY . 268 A 268 
A 269 1 n SER . 269 A 269 
A 270 1 n THR . 270 A 270 
A 271 1 n GLN . 271 A 271 
A 272 1 n LYS . 272 A 272 
A 273 1 n GLU . 273 A 273 
A 274 1 n ASN . 274 A 274 
A 275 1 n SER . 275 A 275 
A 276 1 n SER . 276 A 276 
A 277 1 n GLU . 277 A 277 
A 278 1 n LYS . 278 A 278 
A 279 1 n GLY . 279 A 279 
A 280 1 n GLY . 280 A 280 
A 281 1 n GLY . 281 A 281 
A 282 1 n THR . 282 A 282 
A 283 1 n GLU . 283 A 283 
A 284 1 n ASP . 284 A 284 
A 285 1 n ASN . 285 A 285 
A 286 1 n GLY . 286 A 286 
A 287 1 n PHE . 287 A 287 
A 288 1 n THR . 288 A 288 
A 289 1 n TYR . 289 A 289 
A 290 1 n TYR . 290 A 290 
A 291 1 n THR . 291 A 291 
A 292 1 n LEU . 292 A 292 
A 293 1 n TYR . 293 A 293 
A 294 1 n MET . 294 A 294 
A 295 1 n HIS . 295 A 295 
A 296 1 n LEU . 296 A 296 
A 297 1 n CYS . 297 A 297 
A 298 1 n PRO . 298 A 298 
A 299 1 n TRP . 299 A 299 
A 300 1 n ASP . 300 A 300 
A 301 1 n LYS . 301 A 301 
A 302 1 n TRP . 302 A 302 
A 303 1 n PRO . 303 A 303 
A 304 1 n LYS . 304 A 304 
A 305 1 n ASN . 305 A 305 
A 306 1 n SER . 306 A 306 
A 307 1 n ARG . 307 A 307 
A 308 1 n TYR . 308 A 308 
A 309 1 n ARG . 309 A 309 
A 310 1 n LEU . 310 A 310 
A 311 1 n LYS . 311 A 311 
A 312 1 n LYS . 312 A 312 
A 313 1 n GLY . 313 A 313 
A 314 1 n TRP . 314 A 314 
A 315 1 n ARG . 315 A 315 
A 316 1 n VAL . 316 A 316 
A 317 1 n ARG . 317 A 317 
A 318 1 n HIS . 318 A 318 
A 319 1 n SER . 319 A 319 
A 320 1 n VAL . 320 A 320 
A 321 1 n PRO . 321 A 321 
A 322 1 n ASN . 322 A 322 
A 323 1 n HIS . 323 A 323 
A 324 1 n ASP . 324 A 324 
A 325 1 n TYR . 325 A 325 
A 326 1 n GLN . 326 A 326 
A 327 1 n PRO . 327 A 327 
A 328 1 n PRO . 328 A 328 
A 329 1 n ALA . 329 A 329 
A 330 1 n LEU . 330 A 330 
A 331 1 n THR . 331 A 331 
A 332 1 n LEU . 332 A 332 
A 333 1 n LYS . 333 A 333 
A 334 1 n ALA . 334 A 334 
A 335 1 n GLY . 335 A 335 
A 336 1 n GLU . 336 A 336 
A 337 1 n GLU . 337 A 337 
A 338 1 n PHE . 338 A 338 
A 339 1 n GLU . 339 A 339 
A 340 1 n LEU . 340 A 340 
A 341 1 n VAL . 341 A 341 
A 342 1 n GLU . 342 A 342 
A 343 1 n GLY . 343 A 343 
A 344 1 n VAL . 344 A 344 
A 345 1 n THR . 345 A 345 
A 346 1 n ALA . 346 A 346 
A 347 1 n GLN . 347 A 347 
A 348 1 n ARG . 348 A 348 
A 349 1 n GLY . 349 A 349 
A 350 1 n TYR . 350 A 350 
A 351 1 n VAL . 351 A 351 
A 352 1 n THR . 352 A 352 
A 353 1 n GLY . 353 A 353 
A 354 1 n GLN . 354 A 354 
A 355 1 n GLY . 355 A 355 
A 356 1 n GLU . 356 A 356 
A 357 1 n PHE . 357 A 357 
A 358 1 n GLU . 358 A 358 
A 359 1 n PHE . 359 A 359 
A 360 1 n ALA . 360 A 360 
A 361 1 n ARG . 361 A 361 
A 362 1 n ILE . 362 A 362 
A 363 1 n LYS . 363 A 363 
A 364 1 n VAL . 364 A 364 
A 365 1 n LEU . 365 A 365 
A 366 1 n SER . 366 A 366 
A 367 1 n ASN . 367 A 367 
A 368 1 n GLY . 368 A 368 
A 369 1 n ALA . 369 A 369 
A 370 1 n SER . 370 A 370 
A 371 1 n SER . 371 A 371 
A 372 1 n LYS . 372 A 372 
A 373 1 n GLU . 373 A 373 
A 374 1 n VAL . 374 A 374 
A 375 1 n LEU . 375 A 375 
A 376 1 n ALA . 376 A 376 
A 377 1 n ILE . 377 A 377 
A 378 1 n LYS . 378 A 378 
A 379 1 n GLY . 379 A 379 
A 380 1 n MET . 380 A 380 
A 381 1 n ASP . 381 A 381 
A 382 1 n SER . 382 A 382 
A 383 1 n LEU . 383 A 383 
A 384 1 n TRP . 384 A 384 
A 385 1 n MET . 385 A 385 
A 386 1 n ALA . 386 A 386 
A 387 1 n GLN . 387 A 387 
A 388 1 n ASP . 388 A 388 
A 389 1 n PRO . 389 A 389 
A 390 1 n SER . 390 A 390 
A 391 1 n ALA . 391 A 391 
A 392 1 n ILE . 392 A 392 
A 393 1 n GLU . 393 A 393 
A 394 1 n LYS . 394 A 394 
A 395 1 n VAL . 395 A 395 
A 396 1 n GLY . 396 A 396 
A 397 1 n ASN . 397 A 397 
A 398 1 n ILE . 398 A 398 
A 399 1 n VAL . 399 A 399 
A 400 1 n ARG . 400 A 400 
A 401 1 n PRO . 401 A 401 
A 402 1 n MET . 402 A 402 
A 403 1 n TRP . 403 A 403 
A 404 1 n VAL . 404 A 404 
A 405 1 n TYR . 405 A 405 
A 406 1 n ASP . 406 A 406 
A 407 1 n LYS . 407 A 407 
A 408 1 n ILE . 408 A 408 
A 409 1 n GLU . 409 A 409 
A 410 1 n ALA . 410 A 410 
A 411 1 n ARG . 411 A 411 
A 412 1 n VAL . 412 A 412 
A 413 1 n LYS . 413 A 413 
A 414 1 n GLU . 414 A 414 
A 415 1 n ASP . 415 A 415 
A 416 1 n MET . 416 A 416 
A 417 1 n VAL . 417 A 417 
A 418 1 n GLY . 418 A 418 
A 419 1 n ARG . 419 A 419 
A 420 1 n ALA . 420 A 420 
A 421 1 n ASP . 421 A 421 
A 422 1 n PRO . 422 A 422 
A 423 1 n LYS . 423 A 423 
A 424 1 n ALA . 424 A 424 
A 425 1 n GLN . 425 A 425 
A 426 1 n LYS . 426 A 426 
A 427 1 n GLY . 427 A 427 
A 428 1 n LYS . 428 A 428 
A 429 1 n THR . 429 A 429 
A 430 1 n GLY . 430 A 430 
A 431 1 n HIS . 431 A 431 
A 432 1 n TYR . 432 A 432 
A 433 1 n VAL . 433 A 433 
A 434 1 n ALA . 434 A 434 
A 435 1 n GLY . 435 A 435 
A 436 1 n ASP . 436 A 436 
A 437 1 n SER . 437 A 437 
A 438 1 n VAL . 438 A 438 
A 439 1 n PHE . 439 A 439 
A 440 1 n SER . 440 A 440 
A 441 1 n VAL . 441 A 441 
A 442 1 n PRO . 442 A 442 
A 443 1 n ALA . 443 A 443 
A 444 1 n GLY . 444 A 444 
A 445 1 n SER . 445 A 445 
A 446 1 n LEU . 446 A 446 
A 447 1 n ILE . 447 A 447 
A 448 1 n SER . 448 A 448 
A 449 1 n PHE . 449 A 449 
A 450 1 n ASP . 450 A 450 
A 451 1 n ALA . 451 A 451 
A 452 1 n HIS . 452 A 452 
A 453 1 n ARG . 453 A 453 
A 454 1 n CYS . 454 A 454 
A 455 1 n GLU . 455 A 455 
A 456 1 n TRP . 456 A 456 
A 457 1 n GLN . 457 A 457 
A 458 1 n GLU . 458 A 458 
A 459 1 n VAL . 459 A 459 
A 460 1 n ARG . 460 A 460 
A 461 1 n GLY . 461 A 461 
A 462 1 n ARG . 462 A 462 
A 463 1 n ALA . 463 A 463 
A 464 1 n ARG . 464 A 464 
A 465 1 n ARG . 465 A 465 
A 466 1 n MET . 466 A 466 
A 467 1 n ALA . 467 A 467 
A 468 1 n ARG . 468 A 468 
A 469 1 n CYS . 469 A 469 
A 470 1 n VAL . 470 A 470 
A 471 1 n VAL . 471 A 471 
A 472 1 n GLN . 472 A 472 
A 473 1 n PRO . 473 A 473 
A 474 1 n LEU . 474 A 474 
A 475 1 n GLY . 475 A 475 
A 476 1 n ARG . 476 A 476 
A 477 1 n PRO . 477 A 477 
A 478 1 n VAL . 478 A 478 
A 479 1 n TRP . 479 A 479 
A 480 1 n LEU . 480 A 480 
A 481 1 n CYS . 481 A 481 
A 482 1 n VAL . 482 A 482 
A 483 1 n GLU . 483 A 483 
A 484 1 n GLU . 484 A 484 
A 485 1 n GLU . 485 A 485 
A 486 1 n ASN . 486 A 486 
A 487 1 n ILE . 487 A 487 
A 488 1 n GLU . 488 A 488 
A 489 1 n ILE . 489 A 489 
A 490 1 n LYS . 490 A 490 
A 491 1 n ARG . 491 A 491 
A 492 1 n GLN . 492 A 492 
A 493 1 n GLU . 493 A 493 
A 494 1 n PRO . 494 A 494 
A 495 1 n THR . 495 A 495 
A 496 1 n HIS . 496 A 496 
A 497 1 n LEU . 497 A 497 
A 498 1 n GLY . 498 A 498 
A 499 1 n LYS . 499 A 499 
A 500 1 n LEU . 500 A 500 
A 501 1 n TYR . 501 A 501 
A 502 1 n GLU . 502 A 502 
A 503 1 n LEU . 503 A 503 
A 504 1 n PRO . 504 A 504 
A 505 1 n THR . 505 A 505 
A 506 1 n PRO . 506 A 506 
A 507 1 n VAL . 507 A 507 
A 508 1 n PRO . 508 A 508 
A 509 1 n ILE . 509 A 509 
A 510 1 n ARG . 510 A 510 
A 511 1 n ALA . 511 A 511 
A 512 1 n GLY . 512 A 512 
A 513 1 n GLU . 513 A 513 
A 514 1 n THR . 514 A 514 
A 515 1 n ILE . 515 A 515 
A 516 1 n GLY . 516 A 516 
A 517 1 n TYR . 517 A 517 
A 518 1 n LEU . 518 A 518 
A 519 1 n GLY . 519 A 519 
A 520 1 n MET . 520 A 520 
A 521 1 n TYR . 521 A 521 
A 522 1 n GLU . 522 A 522 
A 523 1 n THR . 523 A 523 
A 524 1 n PRO . 524 A 524 
A 525 1 n THR . 525 A 525 
A 526 1 n SER . 526 A 526 
A 527 1 n THR . 527 A 527 
A 528 1 n GLU . 528 A 528 
A 529 1 n GLY . 529 A 529 
A 530 1 n GLY . 530 A 530 
A 531 1 n MET . 531 A 531 
A 532 1 n SER . 532 A 532 
A 533 1 n SER . 533 A 533 
A 534 1 n LYS . 534 A 534 
A 535 1 n HIS . 535 A 535 
A 536 1 n MET . 536 A 536 
A 537 1 n VAL . 537 A 537 
A 538 1 n HIS . 538 A 538 
A 539 1 n LEU . 539 A 539 
A 540 1 n GLU . 540 A 540 
A 541 1 n LEU . 541 A 541 
A 542 1 n PHE . 542 A 542 
A 543 1 n SER . 543 A 543 
A 544 1 n ASP . 544 A 544 
A 545 1 n ASP . 545 A 545 
A 546 1 n PRO . 546 A 546 
A 547 1 n ARG . 547 A 547 
A 548 1 n ALA . 548 A 548 
A 549 1 n GLU . 549 A 549 
A 550 1 n ALA . 550 A 550 
A 551 1 n VAL . 551 A 551 
A 552 1 n VAL . 552 A 552 
A 553 1 n SER . 553 A 553 
A 554 1 n SER . 554 A 554 
A 555 1 n LYS . 555 A 555 
A 556 1 n GLU . 556 A 556 
A 557 1 n TRP . 557 A 557 
A 558 1 n LYS . 558 A 558 
A 559 1 n ASP . 559 A 559 
A 560 1 n LYS . 560 A 560 
A 561 1 n GLY . 561 A 561 
A 562 1 n PHE . 562 A 562 
A 563 1 n THR . 563 A 563 
A 564 1 n LEU . 564 A 564 
A 565 1 n ILE . 565 A 565 
A 566 1 n ASP . 566 A 566 
A 567 1 n GLY . 567 A 567 
A 568 1 n SER . 568 A 568 
A 569 1 n ASP . 569 A 569 
A 570 1 n SER . 570 A 570 
A 571 1 n ASP . 571 A 571 
A 572 1 n GLY . 572 A 572 
A 573 1 n ALA . 573 A 573 
A 574 1 n LEU . 574 A 574 
A 575 1 n ASP . 575 A 575 
A 576 1 n PRO . 576 A 576 
A 577 1 n ALA . 577 A 577 
A 578 1 n LYS . 578 A 578 
A 579 1 n ILE . 579 A 579 
A 580 1 n PRO . 580 A 580 
A 581 1 n PRO . 581 A 581 
A 582 1 n PHE . 582 A 582 
A 583 1 n PHE . 583 A 583 
A 584 1 n LEU . 584 A 584 
A 585 1 n ASN . 585 A 585 
A 586 1 n LEU . 586 A 586 
A 587 1 n TYR . 587 A 587 
A 588 1 n ARG . 588 A 588 
A 589 1 n HIS . 589 A 589 
A 590 1 n ALA . 590 A 590 
A 591 1 n SER . 591 A 591 
A 592 1 n ASP . 592 A 592 
A 593 1 n ASP . 593 A 593 
A 594 1 n LYS . 594 A 594 
A 595 1 n GLU . 595 A 595 
A 596 1 n LEU . 596 A 596 
A 597 1 n LYS . 597 A 597 
A 598 1 n ASN . 598 A 598 
A 599 1 n ASN . 599 A 599 
A 600 1 n GLU . 600 A 600 
A 601 1 n LEU . 601 A 601 
A 602 1 n THR . 602 A 602 
A 603 1 n VAL . 603 A 603 
A 604 1 n LYS . 604 A 604 
A 605 1 n LYS . 605 A 605 
A 606 1 n LEU . 606 A 606 
A 607 1 n GLU . 607 A 607 
A 608 1 n ASN . 608 A 608 
A 609 1 n THR . 609 A 609 
A 610 1 n VAL . 610 A 610 
A 611 1 n ASP . 611 A 611 
A 612 1 n SER . 612 A 612 
A 613 1 n ILE . 613 A 613 
A 614 1 n GLU . 614 A 614 
A 615 1 n ASN . 615 A 615 
A 616 1 n TYR . 616 A 616 
A 617 1 n ASP . 617 A 617 
A 618 1 n ARG . 618 A 618 
A 619 1 n VAL . 619 A 619 
A 620 1 n LYS . 620 A 620 
A 621 1 n GLY . 621 A 621 
A 622 1 n MET . 622 A 622 
A 623 1 n VAL . 623 A 623 
A 624 1 n VAL . 624 A 624 
A 625 1 n LYS . 625 A 625 
A 626 1 n HIS . 626 A 626 
A 627 1 n SER . 627 A 627 
A 628 1 n SER . 628 A 628 
A 629 1 n GLU . 629 A 629 
A 630 1 n TRP . 630 A 630 
A 631 1 n TRP . 631 A 631 
A 632 1 n ALA . 632 A 632 
A 633 1 n PRO . 633 A 633 
A 634 1 n THR . 634 A 634 
A 635 1 n SER . 635 A 635 
A 636 1 n LYS . 636 A 636 
A 637 1 n VAL . 637 A 637 
A 638 1 n MET . 638 A 638 
A 639 1 n MET . 639 A 639 
A 640 1 n GLU . 640 A 640 
A 641 1 n ARG . 641 A 641 
A 642 1 n PHE . 642 A 642 
A 643 1 n LYS . 643 A 643 
A 644 1 n SER . 644 A 644 
A 645 1 n ILE . 645 A 645 
A 646 1 n PHE . 646 A 646 
A 647 1 n SER . 647 A 647 
A 648 1 n GLU . 648 A 648 
A 649 1 n VAL . 649 A 649 
A 650 1 n THR . 650 A 650 
A 651 1 n GLU . 651 A 651 
A 652 1 n LEU . 652 A 652 
A 653 1 n PRO . 653 A 653 
A 654 1 n GLY . 654 A 654 
A 655 1 n LEU . 655 A 655 
A 656 1 n ILE . 656 A 656 
A 657 1 n THR . 657 A 657 
A 658 1 n HIS . 658 A 658 
A 659 1 n GLU . 659 A 659 
A 660 1 n VAL . 660 A 660 
A 661 1 n GLU . 661 A 661 
A 662 1 n ARG . 662 A 662 
A 663 1 n VAL . 663 A 663 
A 664 1 n GLU . 664 A 664 
A 665 1 n SER . 665 A 665 
A 666 1 n ILE . 666 A 666 
A 667 1 n GLY . 667 A 667 
A 668 1 n TRP . 668 A 668 
A 669 1 n MET . 669 A 669 
A 670 1 n HIS . 670 A 670 
A 671 1 n ILE . 671 A 671 
A 672 1 n LEU . 672 A 672 
A 673 1 n LYS . 673 A 673 
A 674 1 n ASN . 674 A 674 
A 675 1 n LYS . 675 A 675 
A 676 1 n LYS . 676 A 676 
A 677 1 n ILE . 677 A 677 
A 678 1 n ASP . 678 A 678 
A 679 1 n GLY . 679 A 679 
A 680 1 n PRO . 680 A 680 
A 681 1 n LYS . 681 A 681 
A 682 1 n VAL . 682 A 682 
A 683 1 n TRP . 683 A 683 
A 684 1 n HIS . 684 A 684 
A 685 1 n LEU . 685 A 685 
A 686 1 n HIS . 686 A 686 
A 687 1 n PRO . 687 A 687 
A 688 1 n LEU . 688 A 688 
A 689 1 n SER . 689 A 689 
A 690 1 n LEU . 690 A 690 
A 691 1 n LEU . 691 A 691 
A 692 1 n ASP . 692 A 692 
A 693 1 n PHE . 693 A 693 
A 694 1 n SER . 694 A 694 
A 695 1 n VAL . 695 A 695 
A 696 1 n SER . 696 A 696 
A 697 1 n GLN . 697 A 697 
A 698 1 n LYS . 698 A 698 
A 699 1 n ILE . 699 A 699 
A 700 1 n SER . 700 A 700 
A 701 1 n ARG . 701 A 701 
A 702 1 n GLY . 702 A 702 
A 703 1 n LEU . 703 A 703 
A 704 1 n PHE . 704 A 704 
A 705 1 n THR . 705 A 705 
A 706 1 n TYR . 706 A 706 
A 707 1 n ALA . 707 A 707 
A 708 1 n ASP . 708 A 708 
A 709 1 n ALA . 709 A 709 
A 710 1 n GLU . 710 A 710 
A 711 1 n GLU . 711 A 711 
A 712 1 n ALA . 712 A 712 
A 713 1 n LEU . 713 A 713 
A 714 1 n ARG . 714 A 714 
A 715 1 n SER . 715 A 715 
A 716 1 n ILE . 716 A 716 
A 717 1 n TYR . 717 A 717 
A 718 1 n ASN . 718 A 718 
A 719 1 n LYS . 719 A 719 
A 720 1 n TYR . 720 A 720 
A 721 1 n GLY . 721 A 721 
A 722 1 n TYR . 722 A 722 
A 723 1 n ASP . 723 A 723 
A 724 1 n MET . 724 A 724 
A 725 1 n ALA . 725 A 725 
A 726 1 n VAL . 726 A 726 
A 727 1 n VAL . 727 A 727 
A 728 1 n VAL . 728 A 728 
A 729 1 n GLU . 729 A 729 
A 730 1 n ARG . 730 A 730 
A 731 1 n MET . 731 A 731 
A 732 1 n TYR . 732 A 732 
A 733 1 n ARG . 733 A 733 
A 734 1 n ASP . 734 A 734 
A 735 1 n GLU . 735 A 735 
A 736 1 n THR . 736 A 736 
A 737 1 n GLY . 737 A 737 
A 738 1 n HIS . 738 A 738 
A 739 1 n PHE . 739 A 739 
A 740 1 n LYS . 740 A 740 
A 741 1 n SER . 741 A 741 
A 742 1 n LEU . 742 A 742 
A 743 1 n GLN . 743 A 743 
A 744 1 n TYR . 744 A 744 
A 745 1 n GLN . 745 A 745 
A 746 1 n HIS . 746 A 746 
A 747 1 n CYS . 747 A 747 
A 748 1 n GLY . 748 A 748 
A 749 1 n THR . 749 A 749 
A 750 1 n GLY . 750 A 750 
A 751 1 n GLY . 751 A 751 
A 752 1 n MET . 752 A 752 
A 753 1 n GLU . 753 A 753 
A 754 1 n ALA . 754 A 754 
A 755 1 n PHE . 755 A 755 
A 756 1 n GLY . 756 A 756 
A 757 1 n ASN . 757 A 757 
A 758 1 n PRO . 758 A 758 
A 759 1 n PRO . 759 A 759 
A 760 1 n TYR . 760 A 760 
A 761 1 n TYR . 761 A 761 
A 762 1 n GLY . 762 A 762 
A 763 1 n TRP . 763 A 763 
A 764 1 n ASP . 764 A 764 
A 765 1 n LYS . 765 A 765 
A 766 1 n SER . 766 A 766 
A 767 1 n PHE . 767 A 767 
A 768 1 n PHE . 768 A 768 
A 769 1 n GLU . 769 A 769 
A 770 1 n LYS . 770 A 770 
A 771 1 n ASN . 771 A 771 
A 772 1 n PRO . 772 A 772 
A 773 1 n SER . 773 A 773 
A 774 1 n TYR . 774 A 774 
A 775 1 n LYS . 775 A 775 
A 776 1 n PRO . 776 A 776 
A 777 1 n VAL . 777 A 777 
A 778 1 n GLY . 778 A 778 
A 779 1 n THR . 779 A 779 
A 780 1 n TRP . 780 A 780 
A 781 1 n SER . 781 A 781 
A 782 1 n ALA . 782 A 782 
A 783 1 n PHE . 783 A 783 
A 784 1 n GLU . 784 A 784 
A 785 1 n ASN . 785 A 785 
A 786 1 n LYS . 786 A 786 
A 787 1 n GLY . 787 A 787 
A 788 1 n LYS . 788 A 788 
A 789 1 n SER . 789 A 789 
A 790 1 n GLY . 790 A 790 
A 791 1 n LEU . 791 A 791 
A 792 1 n GLY . 792 A 792 
A 793 1 n GLY . 793 A 793 
A 794 1 n ASN . 794 A 794 
A 795 1 n VAL . 795 A 795 
A 796 1 n GLN . 796 A 796 
A 797 1 n VAL . 797 A 797 
A 798 1 n THR . 798 A 798 
A 799 1 n ASN . 799 A 799 
A 800 1 n LYS . 800 A 800 
A 801 1 n LYS . 801 A 801 
A 802 1 n LYS . 802 A 802 
A 803 1 n THR . 803 A 803 
A 804 1 n PHE . 804 A 804 
A 805 1 n ILE . 805 A 805 
A 806 1 n LYS . 806 A 806 
A 807 1 n PHE . 807 A 807 
A 808 1 n PRO . 808 A 808 
A 809 1 n SER . 809 A 809 
A 810 1 n VAL . 810 A 810 
A 811 1 n LEU . 811 A 811 
A 812 1 n ALA . 812 A 812 
A 813 1 n ALA . 813 A 813 
A 814 1 n MET . 814 A 814 
A 815 1 n GLU . 815 A 815 
A 816 1 n TYR . 816 A 816 
A 817 1 n LYS . 817 A 817 
A 818 1 n VAL . 818 A 818 
A 819 1 n PHE . 819 A 819 
A 820 1 n TYR . 820 A 820 
A 821 1 n ILE . 821 A 821 
A 822 1 n ASN . 822 A 822 
A 823 1 n LYS . 823 A 823 
A 824 1 n HIS . 824 A 824 
A 825 1 n ASP . 825 A 825 
A 826 1 n GLY . 826 A 826 
A 827 1 n ASN . 827 A 827 
A 828 1 n TRP . 828 A 828 
A 829 1 n ALA . 829 A 829 
A 830 1 n ARG . 830 A 830 
A 831 1 n TRP . 831 A 831 
A 832 1 n HIS . 832 A 832 
A 833 1 n ASN . 833 A 833 
A 834 1 n ALA . 834 A 834 
A 835 1 n SER . 835 A 835 
A 836 1 n ASP . 836 A 836 
A 837 1 n ALA . 837 A 837 
A 838 1 n ASN . 838 A 838 
A 839 1 n VAL . 839 A 839 
A 840 1 n GLN . 840 A 840 
A 841 1 n LYS . 841 A 841 
A 842 1 n VAL . 842 A 842 
A 843 1 n TYR . 843 A 843 
A 844 1 n LYS . 844 A 844 
A 845 1 n GLU . 845 A 845 
A 846 1 n TYR . 846 A 846 
A 847 1 n ILE . 847 A 847 
A 848 1 n SER . 848 A 848 
A 849 1 n LYS . 849 A 849 
A 850 1 n ILE . 850 A 850 
A 851 1 n LYS . 851 A 851 
A 852 1 n PRO . 852 A 852 
A 853 1 n LYS . 853 A 853 
A 854 1 n ILE . 854 A 854 
A 855 1 n SER . 855 A 855 
A 856 1 n ASP . 856 A 856 
A 857 1 n SER . 857 A 857 
A 858 1 n PHE . 858 A 858 
A 859 1 n LYS . 859 A 859 
A 860 1 n ASP . 860 A 860 
A 861 1 n ILE . 861 A 861 
A 862 1 n LYS . 862 A 862 
#
_software.classification other
_software.date           ?
_software.description    "Structure prediction"
_software.name           AlphaFold
_software.pdbx_ordinal   1
_software.type           package
_software.version        "AlphaFold-beta-20231127 (be2c21f9-b611-4c21-bfc0-bc05c526bf76 @ 2024-07-29 02:32:10)"
#
_struct_asym.entity_id 1
_struct_asym.id        A
#
loop_
_atom_site.group_PDB
_atom_site.id
_atom_site.type_symbol
_atom_site.label_atom_id
_atom_site.label_alt_id
_atom_site.label_comp_id
_atom_site.label_asym_id
_atom_site.label_entity_id
_atom_site.label_seq_id
_atom_site.pdbx_PDB_ins_code
_atom_site.Cartn_x
_atom_site.Cartn_y
_atom_site.Cartn_z
_atom_site.occupancy
_atom_site.B_iso_or_equiv
_atom_site.auth_seq_id
_atom_site.auth_asym_id
_atom_site.pdbx_PDB_model_num
ATOM 1    N N   . MET A 1 1   ? -21.458 4.555   -11.978 1.00 50.36 1   A 1 
ATOM 2    C CA  . MET A 1 1   ? -22.083 3.703   -13.021 1.00 62.36 1   A 1 
ATOM 3    C C   . MET A 1 1   ? -23.274 4.436   -13.609 1.00 66.59 1   A 1 
ATOM 4    O O   . MET A 1 1   ? -23.876 5.221   -12.890 1.00 63.26 1   A 1 
ATOM 5    C CB  . MET A 1 1   ? -22.548 2.354   -12.451 1.00 59.29 1   A 1 
ATOM 6    C CG  . MET A 1 1   ? -21.418 1.390   -12.122 1.00 55.82 1   A 1 
ATOM 7    S SD  . MET A 1 1   ? -22.026 -0.272  -11.763 1.00 51.85 1   A 1 
ATOM 8    C CE  . MET A 1 1   ? -21.116 -0.685  -10.268 1.00 46.31 1   A 1 
ATOM 9    N N   . SER A 1 2   ? -23.626 4.223   -14.894 1.00 70.29 2   A 1 
ATOM 10   C CA  . SER A 1 2   ? -24.853 4.811   -15.454 1.00 75.57 2   A 1 
ATOM 11   C C   . SER A 1 2   ? -26.093 4.120   -14.889 1.00 80.29 2   A 1 
ATOM 12   O O   . SER A 1 2   ? -26.051 2.923   -14.609 1.00 78.10 2   A 1 
ATOM 13   C CB  . SER A 1 2   ? -24.856 4.720   -16.994 1.00 67.73 2   A 1 
ATOM 14   O OG  . SER A 1 2   ? -26.064 5.273   -17.468 1.00 59.93 2   A 1 
ATOM 15   N N   . PHE A 1 3   ? -27.195 4.849   -14.750 1.00 84.16 3   A 1 
ATOM 16   C CA  . PHE A 1 3   ? -28.499 4.268   -14.416 1.00 87.88 3   A 1 
ATOM 17   C C   . PHE A 1 3   ? -28.970 3.232   -15.450 1.00 88.61 3   A 1 
ATOM 18   O O   . PHE A 1 3   ? -29.728 2.328   -15.119 1.00 87.75 3   A 1 
ATOM 19   C CB  . PHE A 1 3   ? -29.528 5.394   -14.246 1.00 89.30 3   A 1 
ATOM 20   C CG  . PHE A 1 3   ? -30.848 4.905   -13.697 1.00 89.72 3   A 1 
ATOM 21   C CD1 . PHE A 1 3   ? -31.966 4.758   -14.540 1.00 72.51 3   A 1 
ATOM 22   C CD2 . PHE A 1 3   ? -30.960 4.549   -12.343 1.00 70.75 3   A 1 
ATOM 23   C CE1 . PHE A 1 3   ? -33.173 4.262   -14.037 1.00 72.02 3   A 1 
ATOM 24   C CE2 . PHE A 1 3   ? -32.168 4.042   -11.839 1.00 71.58 3   A 1 
ATOM 25   C CZ  . PHE A 1 3   ? -33.281 3.894   -12.679 1.00 90.92 3   A 1 
ATOM 26   N N   . ASP A 1 4   ? -28.424 3.261   -16.677 1.00 86.27 4   A 1 
ATOM 27   C CA  . ASP A 1 4   ? -28.639 2.217   -17.687 1.00 85.75 4   A 1 
ATOM 28   C C   . ASP A 1 4   ? -28.255 0.819   -17.186 1.00 86.84 4   A 1 
ATOM 29   O O   . ASP A 1 4   ? -28.879 -0.172  -17.567 1.00 85.56 4   A 1 
ATOM 30   C CB  . ASP A 1 4   ? -27.809 2.513   -18.948 1.00 82.70 4   A 1 
ATOM 31   C CG  . ASP A 1 4   ? -28.110 3.870   -19.557 1.00 77.00 4   A 1 
ATOM 32   O OD1 . ASP A 1 4   ? -29.307 4.220   -19.647 1.00 70.16 4   A 1 
ATOM 33   O OD2 . ASP A 1 4   ? -27.111 4.575   -19.843 1.00 67.38 4   A 1 
ATOM 34   N N   . ILE A 1 5   ? -27.251 0.724   -16.303 1.00 85.39 5   A 1 
ATOM 35   C CA  . ILE A 1 5   ? -26.849 -0.548  -15.700 1.00 84.97 5   A 1 
ATOM 36   C C   . ILE A 1 5   ? -27.955 -1.061  -14.777 1.00 87.70 5   A 1 
ATOM 37   O O   . ILE A 1 5   ? -28.281 -2.238  -14.845 1.00 87.22 5   A 1 
ATOM 38   C CB  . ILE A 1 5   ? -25.491 -0.412  -14.979 1.00 80.77 5   A 1 
ATOM 39   C CG1 . ILE A 1 5   ? -24.394 -0.102  -16.028 1.00 72.85 5   A 1 
ATOM 40   C CG2 . ILE A 1 5   ? -25.142 -1.699  -14.189 1.00 68.56 5   A 1 
ATOM 41   C CD1 . ILE A 1 5   ? -23.022 0.258   -15.435 1.00 61.92 5   A 1 
ATOM 42   N N   . ALA A 1 6   ? -28.577 -0.190  -13.968 1.00 88.40 6   A 1 
ATOM 43   C CA  . ALA A 1 6   ? -29.706 -0.575  -13.127 1.00 90.26 6   A 1 
ATOM 44   C C   . ALA A 1 6   ? -30.871 -1.094  -13.966 1.00 91.76 6   A 1 
ATOM 45   O O   . ALA A 1 6   ? -31.389 -2.175  -13.703 1.00 91.90 6   A 1 
ATOM 46   C CB  . ALA A 1 6   ? -30.158 0.624   -12.287 1.00 90.60 6   A 1 
ATOM 47   N N   . MET A 1 7   ? -31.224 -0.356  -15.016 1.00 91.54 7   A 1 
ATOM 48   C CA  . MET A 1 7   ? -32.294 -0.755  -15.932 1.00 91.93 7   A 1 
ATOM 49   C C   . MET A 1 7   ? -31.985 -2.096  -16.607 1.00 91.82 7   A 1 
ATOM 50   O O   . MET A 1 7   ? -32.848 -2.965  -16.631 1.00 92.06 7   A 1 
ATOM 51   C CB  . MET A 1 7   ? -32.525 0.330   -16.989 1.00 92.42 7   A 1 
ATOM 52   C CG  . MET A 1 7   ? -33.086 1.627   -16.400 1.00 91.00 7   A 1 
ATOM 53   S SD  . MET A 1 7   ? -33.650 2.803   -17.660 1.00 90.40 7   A 1 
ATOM 54   C CE  . MET A 1 7   ? -32.085 3.245   -18.450 1.00 80.39 7   A 1 
ATOM 55   N N   . ASN A 1 8   ? -30.768 -2.298  -17.105 1.00 90.52 8   A 1 
ATOM 56   C CA  . ASN A 1 8   ? -30.356 -3.546  -17.745 1.00 89.30 8   A 1 
ATOM 57   C C   . ASN A 1 8   ? -30.247 -4.728  -16.759 1.00 89.81 8   A 1 
ATOM 58   O O   . ASN A 1 8   ? -30.412 -5.863  -17.177 1.00 88.47 8   A 1 
ATOM 59   C CB  . ASN A 1 8   ? -29.009 -3.335  -18.460 1.00 87.83 8   A 1 
ATOM 60   C CG  . ASN A 1 8   ? -29.108 -2.482  -19.709 1.00 83.64 8   A 1 
ATOM 61   O OD1 . ASN A 1 8   ? -30.043 -2.521  -20.481 1.00 74.07 8   A 1 
ATOM 62   N ND2 . ASN A 1 8   ? -28.095 -1.702  -19.994 1.00 71.97 8   A 1 
ATOM 63   N N   . LEU A 1 9   ? -29.967 -4.474  -15.478 1.00 89.51 9   A 1 
ATOM 64   C CA  . LEU A 1 9   ? -29.997 -5.512  -14.447 1.00 89.38 9   A 1 
ATOM 65   C C   . LEU A 1 9   ? -31.437 -5.926  -14.128 1.00 90.71 9   A 1 
ATOM 66   O O   . LEU A 1 9   ? -31.694 -7.116  -14.012 1.00 89.92 9   A 1 
ATOM 67   C CB  . LEU A 1 9   ? -29.285 -5.026  -13.175 1.00 88.79 9   A 1 
ATOM 68   C CG  . LEU A 1 9   ? -27.747 -4.985  -13.271 1.00 84.90 9   A 1 
ATOM 69   C CD1 . LEU A 1 9   ? -27.182 -4.244  -12.050 1.00 74.19 9   A 1 
ATOM 70   C CD2 . LEU A 1 9   ? -27.117 -6.368  -13.316 1.00 75.10 9   A 1 
ATOM 71   N N   . ILE A 1 10  ? -32.352 -4.975  -14.023 1.00 92.96 10  A 1 
ATOM 72   C CA  . ILE A 1 10  ? -33.759 -5.239  -13.688 1.00 94.58 10  A 1 
ATOM 73   C C   . ILE A 1 10  ? -34.520 -5.804  -14.901 1.00 94.96 10  A 1 
ATOM 74   O O   . ILE A 1 10  ? -35.255 -6.771  -14.765 1.00 94.64 10  A 1 
ATOM 75   C CB  . ILE A 1 10  ? -34.425 -3.963  -13.127 1.00 95.59 10  A 1 
ATOM 76   C CG1 . ILE A 1 10  ? -33.755 -3.516  -11.808 1.00 93.94 10  A 1 
ATOM 77   C CG2 . ILE A 1 10  ? -35.925 -4.207  -12.868 1.00 91.92 10  A 1 
ATOM 78   C CD1 . ILE A 1 10  ? -34.147 -2.091  -11.357 1.00 89.84 10  A 1 
ATOM 79   N N   . LEU A 1 11  ? -34.319 -5.205  -16.076 1.00 93.42 11  A 1 
ATOM 80   C CA  . LEU A 1 11  ? -34.899 -5.607  -17.355 1.00 93.54 11  A 1 
ATOM 81   C C   . LEU A 1 11  ? -33.775 -5.836  -18.373 1.00 92.96 11  A 1 
ATOM 82   O O   . LEU A 1 11  ? -33.423 -4.916  -19.120 1.00 92.08 11  A 1 
ATOM 83   C CB  . LEU A 1 11  ? -35.902 -4.549  -17.851 1.00 94.54 11  A 1 
ATOM 84   C CG  . LEU A 1 11  ? -37.180 -4.367  -17.011 1.00 93.38 11  A 1 
ATOM 85   C CD1 . LEU A 1 11  ? -38.067 -3.298  -17.682 1.00 79.11 11  A 1 
ATOM 86   C CD2 . LEU A 1 11  ? -37.992 -5.654  -16.894 1.00 81.30 11  A 1 
ATOM 87   N N   . PRO A 1 12  ? -33.165 -7.025  -18.438 1.00 91.13 12  A 1 
ATOM 88   C CA  . PRO A 1 12  ? -32.122 -7.314  -19.418 1.00 89.73 12  A 1 
ATOM 89   C C   . PRO A 1 12  ? -32.605 -7.099  -20.856 1.00 90.59 12  A 1 
ATOM 90   O O   . PRO A 1 12  ? -33.754 -7.418  -21.150 1.00 89.96 12  A 1 
ATOM 91   C CB  . PRO A 1 12  ? -31.712 -8.773  -19.175 1.00 88.83 12  A 1 
ATOM 92   C CG  . PRO A 1 12  ? -32.124 -9.024  -17.728 1.00 85.85 12  A 1 
ATOM 93   C CD  . PRO A 1 12  ? -33.364 -8.152  -17.550 1.00 87.96 12  A 1 
ATOM 94   N N   . PRO A 1 13  ? -31.743 -6.595  -21.772 1.00 87.17 13  A 1 
ATOM 95   C CA  . PRO A 1 13  ? -32.103 -6.428  -23.179 1.00 85.55 13  A 1 
ATOM 96   C C   . PRO A 1 13  ? -32.710 -7.703  -23.773 1.00 85.87 13  A 1 
ATOM 97   O O   . PRO A 1 13  ? -32.175 -8.802  -23.596 1.00 83.74 13  A 1 
ATOM 98   C CB  . PRO A 1 13  ? -30.816 -6.021  -23.897 1.00 83.37 13  A 1 
ATOM 99   C CG  . PRO A 1 13  ? -30.022 -5.322  -22.802 1.00 80.10 13  A 1 
ATOM 100  C CD  . PRO A 1 13  ? -30.391 -6.107  -21.544 1.00 81.58 13  A 1 
ATOM 101  N N   . ARG A 1 14  ? -33.832 -7.561  -24.482 1.00 86.50 14  A 1 
ATOM 102  C CA  . ARG A 1 14  ? -34.599 -8.677  -25.017 1.00 86.72 14  A 1 
ATOM 103  C C   . ARG A 1 14  ? -35.151 -8.321  -26.390 1.00 87.91 14  A 1 
ATOM 104  O O   . ARG A 1 14  ? -35.572 -7.191  -26.609 1.00 84.49 14  A 1 
ATOM 105  C CB  . ARG A 1 14  ? -35.715 -9.032  -24.012 1.00 83.68 14  A 1 
ATOM 106  C CG  . ARG A 1 14  ? -36.453 -10.308 -24.416 1.00 78.79 14  A 1 
ATOM 107  C CD  . ARG A 1 14  ? -37.524 -10.680 -23.392 1.00 77.04 14  A 1 
ATOM 108  N NE  . ARG A 1 14  ? -38.276 -11.850 -23.866 1.00 73.14 14  A 1 
ATOM 109  C CZ  . ARG A 1 14  ? -39.172 -12.550 -23.184 1.00 69.98 14  A 1 
ATOM 110  N NH1 . ARG A 1 14  ? -39.482 -12.239 -21.959 1.00 63.87 14  A 1 
ATOM 111  N NH2 . ARG A 1 14  ? -39.753 -13.551 -23.747 1.00 64.93 14  A 1 
ATOM 112  N N   . ASP A 1 15  ? -35.124 -9.278  -27.323 1.00 85.27 15  A 1 
ATOM 113  C CA  . ASP A 1 15  ? -35.623 -9.116  -28.696 1.00 85.75 15  A 1 
ATOM 114  C C   . ASP A 1 15  ? -35.040 -7.877  -29.410 1.00 87.72 15  A 1 
ATOM 115  O O   . ASP A 1 15  ? -35.737 -7.135  -30.105 1.00 83.76 15  A 1 
ATOM 116  C CB  . ASP A 1 15  ? -37.169 -9.210  -28.715 1.00 83.90 15  A 1 
ATOM 117  C CG  . ASP A 1 15  ? -37.711 -10.445 -27.987 1.00 81.82 15  A 1 
ATOM 118  O OD1 . ASP A 1 15  ? -36.989 -11.471 -27.940 1.00 74.64 15  A 1 
ATOM 119  O OD2 . ASP A 1 15  ? -38.813 -10.359 -27.399 1.00 74.03 15  A 1 
ATOM 120  N N   . GLY A 1 16  ? -33.755 -7.591  -29.168 1.00 84.81 16  A 1 
ATOM 121  C CA  . GLY A 1 16  ? -33.050 -6.425  -29.697 1.00 85.17 16  A 1 
ATOM 122  C C   . GLY A 1 16  ? -33.434 -5.077  -29.065 1.00 87.21 16  A 1 
ATOM 123  O O   . GLY A 1 16  ? -32.906 -4.041  -29.469 1.00 82.95 16  A 1 
ATOM 124  N N   . LYS A 1 17  ? -34.318 -5.055  -28.071 1.00 86.27 17  A 1 
ATOM 125  C CA  . LYS A 1 17  ? -34.799 -3.847  -27.386 1.00 87.81 17  A 1 
ATOM 126  C C   . LYS A 1 17  ? -34.143 -3.684  -26.019 1.00 89.18 17  A 1 
ATOM 127  O O   . LYS A 1 17  ? -34.074 -4.634  -25.236 1.00 87.04 17  A 1 
ATOM 128  C CB  . LYS A 1 17  ? -36.324 -3.869  -27.271 1.00 86.98 17  A 1 
ATOM 129  C CG  . LYS A 1 17  ? -37.005 -3.880  -28.647 1.00 84.99 17  A 1 
ATOM 130  C CD  . LYS A 1 17  ? -38.529 -3.784  -28.488 1.00 79.86 17  A 1 
ATOM 131  C CE  . LYS A 1 17  ? -39.196 -3.776  -29.857 1.00 75.50 17  A 1 
ATOM 132  N NZ  . LYS A 1 17  ? -40.648 -3.497  -29.748 1.00 67.35 17  A 1 
ATOM 133  N N   . LYS A 1 18  ? -33.714 -2.465  -25.705 1.00 90.30 18  A 1 
ATOM 134  C CA  . LYS A 1 18  ? -33.165 -2.080  -24.399 1.00 90.68 18  A 1 
ATOM 135  C C   . LYS A 1 18  ? -34.224 -1.334  -23.577 1.00 92.75 18  A 1 
ATOM 136  O O   . LYS A 1 18  ? -35.084 -0.681  -24.176 1.00 91.83 18  A 1 
ATOM 137  C CB  . LYS A 1 18  ? -31.899 -1.228  -24.581 1.00 86.71 18  A 1 
ATOM 138  C CG  . LYS A 1 18  ? -30.762 -2.023  -25.229 1.00 77.83 18  A 1 
ATOM 139  C CD  . LYS A 1 18  ? -29.488 -1.178  -25.318 1.00 73.26 18  A 1 
ATOM 140  C CE  . LYS A 1 18  ? -28.365 -1.985  -25.985 1.00 61.98 18  A 1 
ATOM 141  N NZ  . LYS A 1 18  ? -27.109 -1.200  -26.078 1.00 54.55 18  A 1 
ATOM 142  N N   . PRO A 1 19  ? -34.157 -1.387  -22.238 1.00 92.40 19  A 1 
ATOM 143  C CA  . PRO A 1 19  ? -34.983 -0.521  -21.404 1.00 92.87 19  A 1 
ATOM 144  C C   . PRO A 1 19  ? -34.536 0.943   -21.522 1.00 92.81 19  A 1 
ATOM 145  O O   . PRO A 1 19  ? -33.368 1.238   -21.777 1.00 91.62 19  A 1 
ATOM 146  C CB  . PRO A 1 19  ? -34.836 -1.074  -19.982 1.00 92.58 19  A 1 
ATOM 147  C CG  . PRO A 1 19  ? -33.428 -1.674  -19.991 1.00 89.79 19  A 1 
ATOM 148  C CD  . PRO A 1 19  ? -33.279 -2.204  -21.417 1.00 91.51 19  A 1 
ATOM 149  N N   . HIS A 1 20  ? -35.488 1.859   -21.345 1.00 92.52 20  A 1 
ATOM 150  C CA  . HIS A 1 20  ? -35.272 3.302   -21.333 1.00 93.28 20  A 1 
ATOM 151  C C   . HIS A 1 20  ? -36.180 3.978   -20.296 1.00 94.01 20  A 1 
ATOM 152  O O   . HIS A 1 20  ? -37.245 3.466   -19.983 1.00 93.51 20  A 1 
ATOM 153  C CB  . HIS A 1 20  ? -35.501 3.885   -22.731 1.00 92.84 20  A 1 
ATOM 154  C CG  . HIS A 1 20  ? -36.961 3.952   -23.132 1.00 91.70 20  A 1 
ATOM 155  N ND1 . HIS A 1 20  ? -37.835 2.902   -23.261 1.00 86.67 20  A 1 
ATOM 156  C CD2 . HIS A 1 20  ? -37.674 5.094   -23.412 1.00 85.05 20  A 1 
ATOM 157  C CE1 . HIS A 1 20  ? -39.043 3.387   -23.605 1.00 86.32 20  A 1 
ATOM 158  N NE2 . HIS A 1 20  ? -38.998 4.715   -23.720 1.00 87.31 20  A 1 
ATOM 159  N N   . ILE A 1 21  ? -35.748 5.124   -19.799 1.00 92.91 21  A 1 
ATOM 160  C CA  . ILE A 1 21  ? -36.519 5.908   -18.821 1.00 93.67 21  A 1 
ATOM 161  C C   . ILE A 1 21  ? -37.767 6.468   -19.502 1.00 94.07 21  A 1 
ATOM 162  O O   . ILE A 1 21  ? -37.677 7.113   -20.545 1.00 92.80 21  A 1 
ATOM 163  C CB  . ILE A 1 21  ? -35.643 7.021   -18.199 1.00 93.32 21  A 1 
ATOM 164  C CG1 . ILE A 1 21  ? -34.463 6.410   -17.419 1.00 91.27 21  A 1 
ATOM 165  C CG2 . ILE A 1 21  ? -36.494 7.922   -17.277 1.00 89.09 21  A 1 
ATOM 166  C CD1 . ILE A 1 21  ? -33.432 7.440   -16.909 1.00 86.09 21  A 1 
ATOM 167  N N   . THR A 1 22  ? -38.920 6.236   -18.885 1.00 94.80 22  A 1 
ATOM 168  C CA  . THR A 1 22  ? -40.209 6.807   -19.295 1.00 94.80 22  A 1 
ATOM 169  C C   . THR A 1 22  ? -40.622 7.984   -18.419 1.00 95.22 22  A 1 
ATOM 170  O O   . THR A 1 22  ? -41.318 8.869   -18.899 1.00 94.22 22  A 1 
ATOM 171  C CB  . THR A 1 22  ? -41.309 5.740   -19.313 1.00 95.13 22  A 1 
ATOM 172  O OG1 . THR A 1 22  ? -41.395 5.066   -18.079 1.00 92.28 22  A 1 
ATOM 173  C CG2 . THR A 1 22  ? -41.044 4.677   -20.382 1.00 88.89 22  A 1 
ATOM 174  N N   . ALA A 1 23  ? -40.151 8.017   -17.156 1.00 95.35 23  A 1 
ATOM 175  C CA  . ALA A 1 23  ? -40.296 9.165   -16.267 1.00 95.68 23  A 1 
ATOM 176  C C   . ALA A 1 23  ? -39.128 9.243   -15.264 1.00 95.85 23  A 1 
ATOM 177  O O   . ALA A 1 23  ? -38.885 8.286   -14.532 1.00 95.61 23  A 1 
ATOM 178  C CB  . ALA A 1 23  ? -41.648 9.066   -15.548 1.00 95.50 23  A 1 
ATOM 179  N N   . PRO A 1 24  ? -38.391 10.367  -15.215 1.00 94.24 24  A 1 
ATOM 180  C CA  . PRO A 1 24  ? -37.254 10.535  -14.315 1.00 94.66 24  A 1 
ATOM 181  C C   . PRO A 1 24  ? -37.684 10.838  -12.869 1.00 95.38 24  A 1 
ATOM 182  O O   . PRO A 1 24  ? -38.807 11.271  -12.594 1.00 94.92 24  A 1 
ATOM 183  C CB  . PRO A 1 24  ? -36.440 11.678  -14.925 1.00 93.73 24  A 1 
ATOM 184  C CG  . PRO A 1 24  ? -37.501 12.552  -15.584 1.00 92.22 24  A 1 
ATOM 185  C CD  . PRO A 1 24  ? -38.522 11.536  -16.088 1.00 93.97 24  A 1 
ATOM 186  N N   . PHE A 1 25  ? -36.758 10.659  -11.942 1.00 93.55 25  A 1 
ATOM 187  C CA  . PHE A 1 25  ? -36.930 11.087  -10.552 1.00 93.86 25  A 1 
ATOM 188  C C   . PHE A 1 25  ? -37.186 12.597  -10.467 1.00 94.18 25  A 1 
ATOM 189  O O   . PHE A 1 25  ? -36.540 13.392  -11.143 1.00 92.63 25  A 1 
ATOM 190  C CB  . PHE A 1 25  ? -35.684 10.707  -9.741  1.00 93.57 25  A 1 
ATOM 191  C CG  . PHE A 1 25  ? -35.792 11.038  -8.270  1.00 92.72 25  A 1 
ATOM 192  C CD1 . PHE A 1 25  ? -35.322 12.270  -7.781  1.00 75.99 25  A 1 
ATOM 193  C CD2 . PHE A 1 25  ? -36.360 10.116  -7.374  1.00 74.30 25  A 1 
ATOM 194  C CE1 . PHE A 1 25  ? -35.426 12.575  -6.414  1.00 75.15 25  A 1 
ATOM 195  C CE2 . PHE A 1 25  ? -36.465 10.419  -6.005  1.00 73.77 25  A 1 
ATOM 196  C CZ  . PHE A 1 25  ? -35.990 11.649  -5.513  1.00 90.45 25  A 1 
ATOM 197  N N   . GLY A 1 26  ? -38.123 13.000  -9.599  1.00 93.21 26  A 1 
ATOM 198  C CA  . GLY A 1 26  ? -38.452 14.407  -9.385  1.00 93.65 26  A 1 
ATOM 199  C C   . GLY A 1 26  ? -39.350 15.049  -10.453 1.00 94.79 26  A 1 
ATOM 200  O O   . GLY A 1 26  ? -39.680 16.227  -10.323 1.00 93.21 26  A 1 
ATOM 201  N N   . GLU A 1 27  ? -39.789 14.313  -11.477 1.00 92.12 27  A 1 
ATOM 202  C CA  . GLU A 1 27  ? -40.766 14.794  -12.461 1.00 92.80 27  A 1 
ATOM 203  C C   . GLU A 1 27  ? -42.007 15.358  -11.760 1.00 92.89 27  A 1 
ATOM 204  O O   . GLU A 1 27  ? -42.585 14.733  -10.869 1.00 91.73 27  A 1 
ATOM 205  C CB  . GLU A 1 27  ? -41.141 13.664  -13.421 1.00 92.59 27  A 1 
ATOM 206  C CG  . GLU A 1 27  ? -42.123 14.116  -14.503 1.00 90.17 27  A 1 
ATOM 207  C CD  . GLU A 1 27  ? -42.583 12.941  -15.388 1.00 89.10 27  A 1 
ATOM 208  O OE1 . GLU A 1 27  ? -42.542 13.108  -16.615 1.00 78.12 27  A 1 
ATOM 209  O OE2 . GLU A 1 27  ? -42.988 11.913  -14.806 1.00 80.03 27  A 1 
ATOM 210  N N   . LYS A 1 28  ? -42.438 16.550  -12.161 1.00 92.87 28  A 1 
ATOM 211  C CA  . LYS A 1 28  ? -43.599 17.211  -11.564 1.00 92.58 28  A 1 
ATOM 212  C C   . LYS A 1 28  ? -44.892 16.495  -11.965 1.00 92.93 28  A 1 
ATOM 213  O O   . LYS A 1 28  ? -45.235 16.441  -13.136 1.00 90.32 28  A 1 
ATOM 214  C CB  . LYS A 1 28  ? -43.660 18.696  -11.954 1.00 91.29 28  A 1 
ATOM 215  C CG  . LYS A 1 28  ? -42.531 19.528  -11.331 1.00 83.83 28  A 1 
ATOM 216  C CD  . LYS A 1 28  ? -42.699 21.005  -11.700 1.00 75.87 28  A 1 
ATOM 217  C CE  . LYS A 1 28  ? -41.576 21.854  -11.091 1.00 68.97 28  A 1 
ATOM 218  N NZ  . LYS A 1 28  ? -41.703 23.280  -11.454 1.00 58.43 28  A 1 
ATOM 219  N N   . ARG A 1 29  ? -45.631 16.011  -10.970 1.00 93.35 29  A 1 
ATOM 220  C CA  . ARG A 1 29  ? -46.942 15.369  -11.133 1.00 93.22 29  A 1 
ATOM 221  C C   . ARG A 1 29  ? -47.988 16.089  -10.279 1.00 93.77 29  A 1 
ATOM 222  O O   . ARG A 1 29  ? -47.642 16.761  -9.311  1.00 91.62 29  A 1 
ATOM 223  C CB  . ARG A 1 29  ? -46.847 13.869  -10.786 1.00 92.02 29  A 1 
ATOM 224  C CG  . ARG A 1 29  ? -45.880 13.112  -11.713 1.00 91.87 29  A 1 
ATOM 225  C CD  . ARG A 1 29  ? -45.809 11.621  -11.377 1.00 89.85 29  A 1 
ATOM 226  N NE  . ARG A 1 29  ? -44.871 10.941  -12.288 1.00 88.31 29  A 1 
ATOM 227  C CZ  . ARG A 1 29  ? -44.595 9.649   -12.377 1.00 87.88 29  A 1 
ATOM 228  N NH1 . ARG A 1 29  ? -45.125 8.751   -11.585 1.00 83.70 29  A 1 
ATOM 229  N NH2 . ARG A 1 29  ? -43.775 9.238   -13.277 1.00 84.43 29  A 1 
ATOM 230  N N   . ALA A 1 30  ? -49.261 15.911  -10.598 1.00 94.03 30  A 1 
ATOM 231  C CA  . ALA A 1 30  ? -50.354 16.492  -9.809  1.00 93.47 30  A 1 
ATOM 232  C C   . ALA A 1 30  ? -50.336 16.054  -8.326  1.00 93.49 30  A 1 
ATOM 233  O O   . ALA A 1 30  ? -50.719 16.811  -7.450  1.00 90.78 30  A 1 
ATOM 234  C CB  . ALA A 1 30  ? -51.680 16.108  -10.485 1.00 93.48 30  A 1 
ATOM 235  N N   . SER A 1 31  ? -49.810 14.851  -8.048  1.00 93.42 31  A 1 
ATOM 236  C CA  . SER A 1 31  ? -49.630 14.294  -6.696  1.00 92.25 31  A 1 
ATOM 237  C C   . SER A 1 31  ? -48.319 14.698  -5.999  1.00 92.95 31  A 1 
ATOM 238  O O   . SER A 1 31  ? -48.025 14.184  -4.923  1.00 90.16 31  A 1 
ATOM 239  C CB  . SER A 1 31  ? -49.756 12.767  -6.774  1.00 91.84 31  A 1 
ATOM 240  O OG  . SER A 1 31  ? -48.826 12.251  -7.703  1.00 87.68 31  A 1 
ATOM 241  N N   . GLY A 1 32  ? -47.526 15.588  -6.611  1.00 92.93 32  A 1 
ATOM 242  C CA  . GLY A 1 32  ? -46.190 15.974  -6.152  1.00 93.54 32  A 1 
ATOM 243  C C   . GLY A 1 32  ? -45.052 15.365  -6.994  1.00 94.97 32  A 1 
ATOM 244  O O   . GLY A 1 32  ? -45.313 14.627  -7.942  1.00 93.90 32  A 1 
ATOM 245  N N   . PRO A 1 33  ? -43.780 15.668  -6.668  1.00 94.38 33  A 1 
ATOM 246  C CA  . PRO A 1 33  ? -42.634 15.156  -7.409  1.00 94.69 33  A 1 
ATOM 247  C C   . PRO A 1 33  ? -42.567 13.624  -7.422  1.00 95.37 33  A 1 
ATOM 248  O O   . PRO A 1 33  ? -42.816 12.975  -6.409  1.00 94.14 33  A 1 
ATOM 249  C CB  . PRO A 1 33  ? -41.390 15.760  -6.737  1.00 93.48 33  A 1 
ATOM 250  C CG  . PRO A 1 33  ? -41.930 16.997  -6.035  1.00 89.45 33  A 1 
ATOM 251  C CD  . PRO A 1 33  ? -43.344 16.593  -5.634  1.00 92.19 33  A 1 
ATOM 252  N N   . HIS A 1 34  ? -42.179 13.046  -8.571  1.00 94.22 34  A 1 
ATOM 253  C CA  . HIS A 1 34  ? -42.018 11.606  -8.745  1.00 95.40 34  A 1 
ATOM 254  C C   . HIS A 1 34  ? -40.932 11.055  -7.804  1.00 95.32 34  A 1 
ATOM 255  O O   . HIS A 1 34  ? -39.820 11.553  -7.762  1.00 93.59 34  A 1 
ATOM 256  C CB  . HIS A 1 34  ? -41.680 11.318  -10.212 1.00 95.46 34  A 1 
ATOM 257  C CG  . HIS A 1 34  ? -41.667 9.852   -10.551 1.00 95.91 34  A 1 
ATOM 258  N ND1 . HIS A 1 34  ? -40.860 9.244   -11.487 1.00 89.74 34  A 1 
ATOM 259  C CD2 . HIS A 1 34  ? -42.470 8.882   -10.005 1.00 89.99 34  A 1 
ATOM 260  C CE1 . HIS A 1 34  ? -41.183 7.950   -11.515 1.00 91.36 34  A 1 
ATOM 261  N NE2 . HIS A 1 34  ? -42.142 7.691   -10.626 1.00 92.79 34  A 1 
ATOM 262  N N   . LYS A 1 35  ? -41.273 10.016  -7.041  1.00 94.88 35  A 1 
ATOM 263  C CA  . LYS A 1 35  ? -40.441 9.485   -5.948  1.00 95.07 35  A 1 
ATOM 264  C C   . LYS A 1 35  ? -39.456 8.393   -6.380  1.00 95.81 35  A 1 
ATOM 265  O O   . LYS A 1 35  ? -38.715 7.882   -5.546  1.00 94.09 35  A 1 
ATOM 266  C CB  . LYS A 1 35  ? -41.343 9.014   -4.801  1.00 94.27 35  A 1 
ATOM 267  C CG  . LYS A 1 35  ? -42.106 10.178  -4.157  1.00 93.14 35  A 1 
ATOM 268  C CD  . LYS A 1 35  ? -42.994 9.695   -3.001  1.00 87.30 35  A 1 
ATOM 269  C CE  . LYS A 1 35  ? -43.749 10.891  -2.411  1.00 81.45 35  A 1 
ATOM 270  N NZ  . LYS A 1 35  ? -44.687 10.485  -1.342  1.00 70.02 35  A 1 
ATOM 271  N N   . GLY A 1 36  ? -39.441 8.032   -7.656  1.00 95.51 36  A 1 
ATOM 272  C CA  . GLY A 1 36  ? -38.578 7.014   -8.234  1.00 95.98 36  A 1 
ATOM 273  C C   . GLY A 1 36  ? -38.277 7.310   -9.702  1.00 96.38 36  A 1 
ATOM 274  O O   . GLY A 1 36  ? -38.414 8.446   -10.146 1.00 95.03 36  A 1 
ATOM 275  N N   . VAL A 1 37  ? -37.876 6.285   -10.446 1.00 96.17 37  A 1 
ATOM 276  C CA  . VAL A 1 37  ? -37.676 6.337   -11.892 1.00 96.41 37  A 1 
ATOM 277  C C   . VAL A 1 37  ? -38.545 5.269   -12.539 1.00 96.77 37  A 1 
ATOM 278  O O   . VAL A 1 37  ? -38.462 4.104   -12.158 1.00 96.49 37  A 1 
ATOM 279  C CB  . VAL A 1 37  ? -36.191 6.119   -12.273 1.00 95.99 37  A 1 
ATOM 280  C CG1 . VAL A 1 37  ? -35.976 6.287   -13.784 1.00 86.90 37  A 1 
ATOM 281  C CG2 . VAL A 1 37  ? -35.276 7.106   -11.553 1.00 81.33 37  A 1 
ATOM 282  N N   . ASP A 1 38  ? -39.354 5.666   -13.510 1.00 96.70 38  A 1 
ATOM 283  C CA  . ASP A 1 38  ? -40.144 4.734   -14.297 1.00 96.85 38  A 1 
ATOM 284  C C   . ASP A 1 38  ? -39.404 4.391   -15.598 1.00 96.69 38  A 1 
ATOM 285  O O   . ASP A 1 38  ? -38.858 5.263   -16.265 1.00 95.51 38  A 1 
ATOM 286  C CB  . ASP A 1 38  ? -41.543 5.277   -14.599 1.00 96.60 38  A 1 
ATOM 287  C CG  . ASP A 1 38  ? -42.393 5.586   -13.361 1.00 95.94 38  A 1 
ATOM 288  O OD1 . ASP A 1 38  ? -42.134 5.024   -12.281 1.00 90.43 38  A 1 
ATOM 289  O OD2 . ASP A 1 38  ? -43.326 6.426   -13.473 1.00 90.40 38  A 1 
ATOM 290  N N   . PHE A 1 39  ? -39.401 3.109   -15.963 1.00 96.01 39  A 1 
ATOM 291  C CA  . PHE A 1 39  ? -38.801 2.640   -17.211 1.00 96.14 39  A 1 
ATOM 292  C C   . PHE A 1 39  ? -39.426 1.351   -17.731 1.00 96.53 39  A 1 
ATOM 293  O O   . PHE A 1 39  ? -39.949 0.538   -16.978 1.00 96.10 39  A 1 
ATOM 294  C CB  . PHE A 1 39  ? -37.281 2.503   -17.046 1.00 95.98 39  A 1 
ATOM 295  C CG  . PHE A 1 39  ? -36.833 1.506   -15.993 1.00 96.06 39  A 1 
ATOM 296  C CD1 . PHE A 1 39  ? -36.667 1.926   -14.655 1.00 85.11 39  A 1 
ATOM 297  C CD2 . PHE A 1 39  ? -36.558 0.182   -16.355 1.00 83.70 39  A 1 
ATOM 298  C CE1 . PHE A 1 39  ? -36.223 1.019   -13.689 1.00 84.02 39  A 1 
ATOM 299  C CE2 . PHE A 1 39  ? -36.109 -0.726  -15.383 1.00 83.06 39  A 1 
ATOM 300  C CZ  . PHE A 1 39  ? -35.939 -0.308  -14.044 1.00 94.13 39  A 1 
ATOM 301  N N   . ASN A 1 40  ? -39.366 1.160   -19.050 1.00 96.16 40  A 1 
ATOM 302  C CA  . ASN A 1 40  ? -39.732 -0.072  -19.743 1.00 96.02 40  A 1 
ATOM 303  C C   . ASN A 1 40  ? -38.906 -0.236  -21.036 1.00 95.84 40  A 1 
ATOM 304  O O   . ASN A 1 40  ? -38.028 0.587   -21.310 1.00 94.52 40  A 1 
ATOM 305  C CB  . ASN A 1 40  ? -41.255 -0.105  -19.964 1.00 95.74 40  A 1 
ATOM 306  C CG  . ASN A 1 40  ? -41.807 0.950   -20.908 1.00 95.79 40  A 1 
ATOM 307  O OD1 . ASN A 1 40  ? -41.111 1.573   -21.689 1.00 92.34 40  A 1 
ATOM 308  N ND2 . ASN A 1 40  ? -43.099 1.145   -20.884 1.00 91.39 40  A 1 
ATOM 309  N N   . TYR A 1 41  ? -39.133 -1.274  -21.822 1.00 95.04 41  A 1 
ATOM 310  C CA  . TYR A 1 41  ? -38.430 -1.459  -23.096 1.00 94.75 41  A 1 
ATOM 311  C C   . TYR A 1 41  ? -38.861 -0.432  -24.149 1.00 94.44 41  A 1 
ATOM 312  O O   . TYR A 1 41  ? -40.042 -0.100  -24.260 1.00 92.79 41  A 1 
ATOM 313  C CB  . TYR A 1 41  ? -38.638 -2.875  -23.632 1.00 94.52 41  A 1 
ATOM 314  C CG  . TYR A 1 41  ? -38.027 -3.963  -22.777 1.00 94.09 41  A 1 
ATOM 315  C CD1 . TYR A 1 41  ? -36.658 -4.287  -22.910 1.00 83.22 41  A 1 
ATOM 316  C CD2 . TYR A 1 41  ? -38.822 -4.657  -21.855 1.00 83.46 41  A 1 
ATOM 317  C CE1 . TYR A 1 41  ? -36.101 -5.312  -22.131 1.00 83.08 41  A 1 
ATOM 318  C CE2 . TYR A 1 41  ? -38.259 -5.681  -21.068 1.00 82.31 41  A 1 
ATOM 319  C CZ  . TYR A 1 41  ? -36.898 -6.017  -21.207 1.00 92.50 41  A 1 
ATOM 320  O OH  . TYR A 1 41  ? -36.369 -7.011  -20.460 1.00 91.35 41  A 1 
ATOM 321  N N   . ILE A 1 42  ? -37.923 0.006   -24.992 1.00 92.32 42  A 1 
ATOM 322  C CA  . ILE A 1 42  ? -38.200 0.869   -26.152 1.00 91.86 42  A 1 
ATOM 323  C C   . ILE A 1 42  ? -39.292 0.232   -27.033 1.00 91.49 42  A 1 
ATOM 324  O O   . ILE A 1 42  ? -39.211 -0.942  -27.401 1.00 88.98 42  A 1 
ATOM 325  C CB  . ILE A 1 42  ? -36.894 1.152   -26.944 1.00 90.01 42  A 1 
ATOM 326  C CG1 . ILE A 1 42  ? -35.913 1.990   -26.095 1.00 83.72 42  A 1 
ATOM 327  C CG2 . ILE A 1 42  ? -37.199 1.888   -28.268 1.00 80.69 42  A 1 
ATOM 328  C CD1 . ILE A 1 42  ? -34.487 2.086   -26.675 1.00 74.12 42  A 1 
ATOM 329  N N   . GLY A 1 43  ? -40.317 1.022   -27.388 1.00 90.45 43  A 1 
ATOM 330  C CA  . GLY A 1 43  ? -41.453 0.584   -28.216 1.00 90.47 43  A 1 
ATOM 331  C C   . GLY A 1 43  ? -42.832 0.856   -27.616 1.00 91.58 43  A 1 
ATOM 332  O O   . GLY A 1 43  ? -43.835 0.477   -28.215 1.00 86.72 43  A 1 
ATOM 333  N N   . GLY A 1 44  ? -42.905 1.513   -26.454 1.00 89.72 44  A 1 
ATOM 334  C CA  . GLY A 1 44  ? -44.165 1.918   -25.834 1.00 90.42 44  A 1 
ATOM 335  C C   . GLY A 1 44  ? -44.991 0.735   -25.297 1.00 92.52 44  A 1 
ATOM 336  O O   . GLY A 1 44  ? -44.458 -0.318  -24.966 1.00 90.02 44  A 1 
ATOM 337  N N   . GLN A 1 45  ? -46.313 0.900   -25.217 1.00 93.22 45  A 1 
ATOM 338  C CA  . GLN A 1 45  ? -47.232 -0.116  -24.682 1.00 94.28 45  A 1 
ATOM 339  C C   . GLN A 1 45  ? -47.576 -1.208  -25.723 1.00 94.85 45  A 1 
ATOM 340  O O   . GLN A 1 45  ? -48.739 -1.506  -25.984 1.00 91.96 45  A 1 
ATOM 341  C CB  . GLN A 1 45  ? -48.480 0.572   -24.098 1.00 93.38 45  A 1 
ATOM 342  C CG  . GLN A 1 45  ? -48.151 1.524   -22.937 1.00 93.13 45  A 1 
ATOM 343  C CD  . GLN A 1 45  ? -47.510 0.803   -21.751 1.00 93.75 45  A 1 
ATOM 344  O OE1 . GLN A 1 45  ? -48.085 -0.104  -21.167 1.00 87.62 45  A 1 
ATOM 345  N NE2 . GLN A 1 45  ? -46.318 1.177   -21.342 1.00 86.87 45  A 1 
ATOM 346  N N   . THR A 1 46  ? -46.542 -1.766  -26.373 1.00 93.57 46  A 1 
ATOM 347  C CA  . THR A 1 46  ? -46.670 -2.813  -27.402 1.00 93.10 46  A 1 
ATOM 348  C C   . THR A 1 46  ? -45.558 -3.863  -27.259 1.00 93.41 46  A 1 
ATOM 349  O O   . THR A 1 46  ? -44.597 -3.666  -26.506 1.00 91.23 46  A 1 
ATOM 350  C CB  . THR A 1 46  ? -46.648 -2.227  -28.833 1.00 92.21 46  A 1 
ATOM 351  O OG1 . THR A 1 46  ? -45.395 -1.664  -29.130 1.00 89.06 46  A 1 
ATOM 352  C CG2 . THR A 1 46  ? -47.711 -1.148  -29.077 1.00 86.74 46  A 1 
ATOM 353  N N   . GLY A 1 47  ? -45.664 -4.981  -27.960 1.00 92.22 47  A 1 
ATOM 354  C CA  . GLY A 1 47  ? -44.601 -5.993  -28.041 1.00 92.59 47  A 1 
ATOM 355  C C   . GLY A 1 47  ? -44.139 -6.510  -26.671 1.00 93.83 47  A 1 
ATOM 356  O O   . GLY A 1 47  ? -44.960 -6.880  -25.841 1.00 91.71 47  A 1 
ATOM 357  N N   . VAL A 1 48  ? -42.815 -6.499  -26.427 1.00 93.46 48  A 1 
ATOM 358  C CA  . VAL A 1 48  ? -42.178 -7.037  -25.215 1.00 93.75 48  A 1 
ATOM 359  C C   . VAL A 1 48  ? -42.795 -6.493  -23.922 1.00 94.64 48  A 1 
ATOM 360  O O   . VAL A 1 48  ? -42.973 -7.249  -22.968 1.00 92.97 48  A 1 
ATOM 361  C CB  . VAL A 1 48  ? -40.660 -6.745  -25.232 1.00 92.22 48  A 1 
ATOM 362  C CG1 . VAL A 1 48  ? -39.933 -7.284  -23.995 1.00 81.48 48  A 1 
ATOM 363  C CG2 . VAL A 1 48  ? -39.977 -7.364  -26.456 1.00 80.50 48  A 1 
ATOM 364  N N   . ASN A 1 49  ? -43.154 -5.212  -23.883 1.00 94.95 49  A 1 
ATOM 365  C CA  . ASN A 1 49  ? -43.724 -4.596  -22.679 1.00 94.88 49  A 1 
ATOM 366  C C   . ASN A 1 49  ? -45.071 -5.211  -22.269 1.00 94.88 49  A 1 
ATOM 367  O O   . ASN A 1 49  ? -45.357 -5.304  -21.083 1.00 93.54 49  A 1 
ATOM 368  C CB  . ASN A 1 49  ? -43.818 -3.073  -22.883 1.00 94.60 49  A 1 
ATOM 369  C CG  . ASN A 1 49  ? -42.458 -2.408  -22.879 1.00 94.26 49  A 1 
ATOM 370  O OD1 . ASN A 1 49  ? -41.555 -2.775  -22.139 1.00 87.86 49  A 1 
ATOM 371  N ND2 . ASN A 1 49  ? -42.256 -1.402  -23.688 1.00 85.96 49  A 1 
ATOM 372  N N   . MET A 1 50  ? -45.849 -5.696  -23.229 1.00 94.36 50  A 1 
ATOM 373  C CA  . MET A 1 50  ? -47.148 -6.333  -22.963 1.00 93.99 50  A 1 
ATOM 374  C C   . MET A 1 50  ? -47.033 -7.834  -22.625 1.00 94.34 50  A 1 
ATOM 375  O O   . MET A 1 50  ? -48.036 -8.463  -22.290 1.00 92.72 50  A 1 
ATOM 376  C CB  . MET A 1 50  ? -48.082 -6.108  -24.160 1.00 93.91 50  A 1 
ATOM 377  C CG  . MET A 1 50  ? -48.328 -4.625  -24.462 1.00 92.56 50  A 1 
ATOM 378  S SD  . MET A 1 50  ? -49.000 -3.626  -23.091 1.00 89.94 50  A 1 
ATOM 379  C CE  . MET A 1 50  ? -50.606 -4.430  -22.834 1.00 77.38 50  A 1 
ATOM 380  N N   . GLN A 1 51  ? -45.828 -8.413  -22.694 1.00 94.58 51  A 1 
ATOM 381  C CA  . GLN A 1 51  ? -45.576 -9.841  -22.429 1.00 93.83 51  A 1 
ATOM 382  C C   . GLN A 1 51  ? -45.165 -10.131 -20.976 1.00 94.65 51  A 1 
ATOM 383  O O   . GLN A 1 51  ? -44.735 -11.247 -20.677 1.00 93.14 51  A 1 
ATOM 384  C CB  . GLN A 1 51  ? -44.520 -10.360 -23.424 1.00 93.48 51  A 1 
ATOM 385  C CG  . GLN A 1 51  ? -44.987 -10.318 -24.880 1.00 91.08 51  A 1 
ATOM 386  C CD  . GLN A 1 51  ? -43.878 -10.718 -25.848 1.00 88.01 51  A 1 
ATOM 387  O OE1 . GLN A 1 51  ? -42.774 -11.104 -25.476 1.00 79.71 51  A 1 
ATOM 388  N NE2 . GLN A 1 51  ? -44.120 -10.642 -27.138 1.00 77.30 51  A 1 
ATOM 389  N N   . HIS A 1 52  ? -45.257 -9.148  -20.092 1.00 95.30 52  A 1 
ATOM 390  C CA  . HIS A 1 52  ? -44.830 -9.256  -18.695 1.00 95.32 52  A 1 
ATOM 391  C C   . HIS A 1 52  ? -43.420 -9.868  -18.554 1.00 95.85 52  A 1 
ATOM 392  O O   . HIS A 1 52  ? -43.263 -10.948 -17.970 1.00 94.41 52  A 1 
ATOM 393  C CB  . HIS A 1 52  ? -45.897 -10.007 -17.884 1.00 94.84 52  A 1 
ATOM 394  C CG  . HIS A 1 52  ? -47.249 -9.342  -17.937 1.00 94.65 52  A 1 
ATOM 395  N ND1 . HIS A 1 52  ? -47.587 -8.156  -17.329 1.00 85.69 52  A 1 
ATOM 396  C CD2 . HIS A 1 52  ? -48.349 -9.793  -18.600 1.00 85.92 52  A 1 
ATOM 397  C CE1 . HIS A 1 52  ? -48.873 -7.908  -17.612 1.00 88.30 52  A 1 
ATOM 398  N NE2 . HIS A 1 52  ? -49.384 -8.876  -18.384 1.00 89.38 52  A 1 
ATOM 399  N N   . PRO A 1 53  ? -42.382 -9.238  -19.120 1.00 95.16 53  A 1 
ATOM 400  C CA  . PRO A 1 53  ? -41.019 -9.754  -19.052 1.00 94.80 53  A 1 
ATOM 401  C C   . PRO A 1 53  ? -40.552 -9.930  -17.605 1.00 95.37 53  A 1 
ATOM 402  O O   . PRO A 1 53  ? -40.994 -9.206  -16.706 1.00 94.93 53  A 1 
ATOM 403  C CB  . PRO A 1 53  ? -40.159 -8.745  -19.818 1.00 94.56 53  A 1 
ATOM 404  C CG  . PRO A 1 53  ? -40.951 -7.448  -19.685 1.00 93.31 53  A 1 
ATOM 405  C CD  . PRO A 1 53  ? -42.395 -7.927  -19.734 1.00 94.86 53  A 1 
ATOM 406  N N   . ALA A 1 54  ? -39.641 -10.887 -17.373 1.00 94.37 54  A 1 
ATOM 407  C CA  . ALA A 1 54  ? -39.064 -11.116 -16.061 1.00 94.21 54  A 1 
ATOM 408  C C   . ALA A 1 54  ? -38.278 -9.882  -15.587 1.00 94.75 54  A 1 
ATOM 409  O O   . ALA A 1 54  ? -37.511 -9.303  -16.353 1.00 94.17 54  A 1 
ATOM 410  C CB  . ALA A 1 54  ? -38.191 -12.377 -16.091 1.00 93.65 54  A 1 
ATOM 411  N N   . ALA A 1 55  ? -38.484 -9.511  -14.323 1.00 94.94 55  A 1 
ATOM 412  C CA  . ALA A 1 55  ? -37.734 -8.467  -13.633 1.00 95.23 55  A 1 
ATOM 413  C C   . ALA A 1 55  ? -36.787 -9.114  -12.619 1.00 95.38 55  A 1 
ATOM 414  O O   . ALA A 1 55  ? -37.170 -10.041 -11.910 1.00 94.56 55  A 1 
ATOM 415  C CB  . ALA A 1 55  ? -38.722 -7.490  -12.973 1.00 95.67 55  A 1 
ATOM 416  N N   . PHE A 1 56  ? -35.555 -8.622  -12.549 1.00 93.97 56  A 1 
ATOM 417  C CA  . PHE A 1 56  ? -34.483 -9.164  -11.725 1.00 93.40 56  A 1 
ATOM 418  C C   . PHE A 1 56  ? -34.056 -8.178  -10.634 1.00 94.09 56  A 1 
ATOM 419  O O   . PHE A 1 56  ? -34.329 -6.980  -10.712 1.00 93.65 56  A 1 
ATOM 420  C CB  . PHE A 1 56  ? -33.307 -9.557  -12.616 1.00 92.78 56  A 1 
ATOM 421  C CG  . PHE A 1 56  ? -33.616 -10.667 -13.607 1.00 91.91 56  A 1 
ATOM 422  C CD1 . PHE A 1 56  ? -33.280 -11.996 -13.315 1.00 76.31 56  A 1 
ATOM 423  C CD2 . PHE A 1 56  ? -34.254 -10.368 -14.827 1.00 74.26 56  A 1 
ATOM 424  C CE1 . PHE A 1 56  ? -33.573 -13.022 -14.226 1.00 73.50 56  A 1 
ATOM 425  C CE2 . PHE A 1 56  ? -34.553 -11.394 -15.739 1.00 72.71 56  A 1 
ATOM 426  C CZ  . PHE A 1 56  ? -34.206 -12.722 -15.440 1.00 86.75 56  A 1 
ATOM 427  N N   . SER A 1 57  ? -33.385 -8.694  -9.613  1.00 94.71 57  A 1 
ATOM 428  C CA  . SER A 1 57  ? -32.852 -7.851  -8.541  1.00 94.32 57  A 1 
ATOM 429  C C   . SER A 1 57  ? -31.812 -6.843  -9.076  1.00 93.44 57  A 1 
ATOM 430  O O   . SER A 1 57  ? -30.893 -7.255  -9.771  1.00 92.63 57  A 1 
ATOM 431  C CB  . SER A 1 57  ? -32.217 -8.715  -7.457  1.00 94.51 57  A 1 
ATOM 432  O OG  . SER A 1 57  ? -31.841 -7.882  -6.391  1.00 89.39 57  A 1 
ATOM 433  N N   . PRO A 1 58  ? -31.898 -5.538  -8.740  1.00 95.09 58  A 1 
ATOM 434  C CA  . PRO A 1 58  ? -30.877 -4.565  -9.118  1.00 94.05 58  A 1 
ATOM 435  C C   . PRO A 1 58  ? -29.579 -4.672  -8.309  1.00 93.08 58  A 1 
ATOM 436  O O   . PRO A 1 58  ? -28.540 -4.164  -8.731  1.00 91.14 58  A 1 
ATOM 437  C CB  . PRO A 1 58  ? -31.540 -3.200  -8.900  1.00 94.20 58  A 1 
ATOM 438  C CG  . PRO A 1 58  ? -32.550 -3.457  -7.788  1.00 93.14 58  A 1 
ATOM 439  C CD  . PRO A 1 58  ? -33.002 -4.896  -8.052  1.00 93.94 58  A 1 
ATOM 440  N N   . VAL A 1 59  ? -29.633 -5.294  -7.133  1.00 92.29 59  A 1 
ATOM 441  C CA  . VAL A 1 59  ? -28.527 -5.381  -6.168  1.00 92.24 59  A 1 
ATOM 442  C C   . VAL A 1 59  ? -28.462 -6.766  -5.520  1.00 92.33 59  A 1 
ATOM 443  O O   . VAL A 1 59  ? -29.457 -7.481  -5.470  1.00 91.79 59  A 1 
ATOM 444  C CB  . VAL A 1 59  ? -28.627 -4.306  -5.065  1.00 92.45 59  A 1 
ATOM 445  C CG1 . VAL A 1 59  ? -28.453 -2.902  -5.641  1.00 88.18 59  A 1 
ATOM 446  C CG2 . VAL A 1 59  ? -29.941 -4.355  -4.274  1.00 84.15 59  A 1 
ATOM 447  N N   . ASP A 1 60  ? -27.299 -7.123  -5.005  1.00 89.99 60  A 1 
ATOM 448  C CA  . ASP A 1 60  ? -27.175 -8.203  -4.032  1.00 89.17 60  A 1 
ATOM 449  C C   . ASP A 1 60  ? -27.796 -7.748  -2.705  1.00 89.20 60  A 1 
ATOM 450  O O   . ASP A 1 60  ? -27.539 -6.627  -2.254  1.00 87.34 60  A 1 
ATOM 451  C CB  . ASP A 1 60  ? -25.701 -8.575  -3.810  1.00 86.93 60  A 1 
ATOM 452  C CG  . ASP A 1 60  ? -25.063 -9.377  -4.938  1.00 84.41 60  A 1 
ATOM 453  O OD1 . ASP A 1 60  ? -25.596 -9.390  -6.074  1.00 75.53 60  A 1 
ATOM 454  O OD2 . ASP A 1 60  ? -24.058 -10.072 -4.646  1.00 73.18 60  A 1 
ATOM 455  N N   . GLY A 1 61  ? -28.588 -8.594  -2.079  1.00 90.62 61  A 1 
ATOM 456  C CA  . GLY A 1 61  ? -29.235 -8.258  -0.809  1.00 91.35 61  A 1 
ATOM 457  C C   . GLY A 1 61  ? -30.219 -9.312  -0.319  1.00 92.92 61  A 1 
ATOM 458  O O   . GLY A 1 61  ? -30.236 -10.438 -0.810  1.00 91.91 61  A 1 
ATOM 459  N N   . THR A 1 62  ? -31.044 -8.920  0.630   1.00 92.03 62  A 1 
ATOM 460  C CA  . THR A 1 62  ? -32.087 -9.765  1.216   1.00 93.64 62  A 1 
ATOM 461  C C   . THR A 1 62  ? -33.455 -9.122  1.008   1.00 94.51 62  A 1 
ATOM 462  O O   . THR A 1 62  ? -33.616 -7.915  1.201   1.00 93.50 62  A 1 
ATOM 463  C CB  . THR A 1 62  ? -31.823 -10.016 2.707   1.00 92.58 62  A 1 
ATOM 464  O OG1 . THR A 1 62  ? -30.532 -10.542 2.884   1.00 83.40 62  A 1 
ATOM 465  C CG2 . THR A 1 62  ? -32.790 -11.029 3.315   1.00 81.25 62  A 1 
ATOM 466  N N   . ILE A 1 63  ? -34.450 -9.920  0.626   1.00 94.48 63  A 1 
ATOM 467  C CA  . ILE A 1 63  ? -35.830 -9.457  0.486   1.00 95.02 63  A 1 
ATOM 468  C C   . ILE A 1 63  ? -36.368 -9.048  1.857   1.00 94.91 63  A 1 
ATOM 469  O O   . ILE A 1 63  ? -36.485 -9.872  2.751   1.00 94.26 63  A 1 
ATOM 470  C CB  . ILE A 1 63  ? -36.713 -10.540 -0.162  1.00 95.70 63  A 1 
ATOM 471  C CG1 . ILE A 1 63  ? -36.202 -10.977 -1.558  1.00 92.57 63  A 1 
ATOM 472  C CG2 . ILE A 1 63  ? -38.169 -10.073 -0.263  1.00 91.17 63  A 1 
ATOM 473  C CD1 . ILE A 1 63  ? -36.101 -9.850  -2.594  1.00 89.20 63  A 1 
ATOM 474  N N   . SER A 1 64  ? -36.706 -7.774  2.008   1.00 94.93 64  A 1 
ATOM 475  C CA  . SER A 1 64  ? -37.312 -7.222  3.225   1.00 94.79 64  A 1 
ATOM 476  C C   . SER A 1 64  ? -38.835 -7.095  3.130   1.00 95.25 64  A 1 
ATOM 477  O O   . SER A 1 64  ? -39.494 -6.881  4.138   1.00 94.14 64  A 1 
ATOM 478  C CB  . SER A 1 64  ? -36.682 -5.872  3.571   1.00 94.82 64  A 1 
ATOM 479  O OG  . SER A 1 64  ? -36.868 -4.936  2.526   1.00 92.54 64  A 1 
ATOM 480  N N   . TYR A 1 65  ? -39.392 -7.194  1.920   1.00 95.49 65  A 1 
ATOM 481  C CA  . TYR A 1 65  ? -40.835 -7.208  1.672   1.00 95.44 65  A 1 
ATOM 482  C C   . TYR A 1 65  ? -41.146 -7.735  0.267   1.00 96.12 65  A 1 
ATOM 483  O O   . TYR A 1 65  ? -40.459 -7.382  -0.689  1.00 95.75 65  A 1 
ATOM 484  C CB  . TYR A 1 65  ? -41.379 -5.779  1.830   1.00 95.34 65  A 1 
ATOM 485  C CG  . TYR A 1 65  ? -42.873 -5.656  1.606   1.00 94.35 65  A 1 
ATOM 486  C CD1 . TYR A 1 65  ? -43.372 -5.188  0.372   1.00 82.04 65  A 1 
ATOM 487  C CD2 . TYR A 1 65  ? -43.764 -6.008  2.634   1.00 81.41 65  A 1 
ATOM 488  C CE1 . TYR A 1 65  ? -44.755 -5.073  0.173   1.00 81.59 65  A 1 
ATOM 489  C CE2 . TYR A 1 65  ? -45.150 -5.899  2.437   1.00 80.27 65  A 1 
ATOM 490  C CZ  . TYR A 1 65  ? -45.652 -5.430  1.205   1.00 92.02 65  A 1 
ATOM 491  O OH  . TYR A 1 65  ? -46.987 -5.313  1.013   1.00 91.27 65  A 1 
ATOM 492  N N   . SER A 1 66  ? -42.220 -8.493  0.111   1.00 96.08 66  A 1 
ATOM 493  C CA  . SER A 1 66  ? -42.730 -8.943  -1.186  1.00 96.16 66  A 1 
ATOM 494  C C   . SER A 1 66  ? -44.255 -9.025  -1.176  1.00 95.79 66  A 1 
ATOM 495  O O   . SER A 1 66  ? -44.832 -9.804  -0.424  1.00 93.45 66  A 1 
ATOM 496  C CB  . SER A 1 66  ? -42.107 -10.300 -1.540  1.00 95.91 66  A 1 
ATOM 497  O OG  . SER A 1 66  ? -42.526 -10.710 -2.824  1.00 91.83 66  A 1 
ATOM 498  N N   . GLY A 1 67  ? -44.941 -8.206  -2.001  1.00 95.88 67  A 1 
ATOM 499  C CA  . GLY A 1 67  ? -46.402 -8.207  -2.128  1.00 95.48 67  A 1 
ATOM 500  C C   . GLY A 1 67  ? -47.043 -6.818  -2.144  1.00 96.20 67  A 1 
ATOM 501  O O   . GLY A 1 67  ? -46.523 -5.858  -2.716  1.00 94.93 67  A 1 
ATOM 502  N N   . GLY A 1 68  ? -48.207 -6.702  -1.537  1.00 94.47 68  A 1 
ATOM 503  C CA  . GLY A 1 68  ? -48.964 -5.451  -1.412  1.00 94.45 68  A 1 
ATOM 504  C C   . GLY A 1 68  ? -49.740 -5.032  -2.666  1.00 95.32 68  A 1 
ATOM 505  O O   . GLY A 1 68  ? -49.666 -5.646  -3.727  1.00 93.51 68  A 1 
ATOM 506  N N   . LEU A 1 69  ? -50.479 -3.951  -2.533  1.00 94.51 69  A 1 
ATOM 507  C CA  . LEU A 1 69  ? -51.400 -3.464  -3.564  1.00 94.77 69  A 1 
ATOM 508  C C   . LEU A 1 69  ? -50.692 -2.977  -4.846  1.00 95.25 69  A 1 
ATOM 509  O O   . LEU A 1 69  ? -51.286 -2.998  -5.914  1.00 93.61 69  A 1 
ATOM 510  C CB  . LEU A 1 69  ? -52.255 -2.320  -2.979  1.00 94.28 69  A 1 
ATOM 511  C CG  . LEU A 1 69  ? -53.191 -2.714  -1.828  1.00 92.05 69  A 1 
ATOM 512  C CD1 . LEU A 1 69  ? -53.897 -1.466  -1.292  1.00 85.45 69  A 1 
ATOM 513  C CD2 . LEU A 1 69  ? -54.257 -3.727  -2.263  1.00 85.64 69  A 1 
ATOM 514  N N   . PHE A 1 70  ? -49.434 -2.586  -4.736  1.00 95.24 70  A 1 
ATOM 515  C CA  . PHE A 1 70  ? -48.617 -2.118  -5.857  1.00 95.53 70  A 1 
ATOM 516  C C   . PHE A 1 70  ? -47.700 -3.207  -6.441  1.00 96.14 70  A 1 
ATOM 517  O O   . PHE A 1 70  ? -46.838 -2.886  -7.245  1.00 94.24 70  A 1 
ATOM 518  C CB  . PHE A 1 70  ? -47.816 -0.880  -5.423  1.00 95.10 70  A 1 
ATOM 519  C CG  . PHE A 1 70  ? -48.668 0.327   -5.104  1.00 95.05 70  A 1 
ATOM 520  C CD1 . PHE A 1 70  ? -49.044 1.211   -6.141  1.00 86.68 70  A 1 
ATOM 521  C CD2 . PHE A 1 70  ? -49.090 0.582   -3.786  1.00 87.55 70  A 1 
ATOM 522  C CE1 . PHE A 1 70  ? -49.819 2.345   -5.853  1.00 86.20 70  A 1 
ATOM 523  C CE2 . PHE A 1 70  ? -49.867 1.716   -3.502  1.00 86.43 70  A 1 
ATOM 524  C CZ  . PHE A 1 70  ? -50.231 2.601   -4.531  1.00 92.16 70  A 1 
ATOM 525  N N   . GLY A 1 71  ? -47.825 -4.465  -6.019  1.00 95.22 71  A 1 
ATOM 526  C CA  . GLY A 1 71  ? -46.941 -5.540  -6.482  1.00 95.30 71  A 1 
ATOM 527  C C   . GLY A 1 71  ? -45.466 -5.264  -6.171  1.00 96.37 71  A 1 
ATOM 528  O O   . GLY A 1 71  ? -44.631 -5.344  -7.051  1.00 95.14 71  A 1 
ATOM 529  N N   . THR A 1 72  ? -45.166 -4.868  -4.940  1.00 96.28 72  A 1 
ATOM 530  C CA  . THR A 1 72  ? -43.855 -4.352  -4.551  1.00 96.62 72  A 1 
ATOM 531  C C   . THR A 1 72  ? -42.915 -5.460  -4.090  1.00 96.81 72  A 1 
ATOM 532  O O   . THR A 1 72  ? -43.316 -6.331  -3.327  1.00 96.19 72  A 1 
ATOM 533  C CB  . THR A 1 72  ? -44.010 -3.296  -3.443  1.00 96.21 72  A 1 
ATOM 534  O OG1 . THR A 1 72  ? -44.876 -2.270  -3.866  1.00 90.37 72  A 1 
ATOM 535  C CG2 . THR A 1 72  ? -42.694 -2.628  -3.040  1.00 88.06 72  A 1 
ATOM 536  N N   . VAL A 1 73  ? -41.634 -5.378  -4.493  1.00 96.95 73  A 1 
ATOM 537  C CA  . VAL A 1 73  ? -40.514 -6.116  -3.890  1.00 97.07 73  A 1 
ATOM 538  C C   . VAL A 1 73  ? -39.519 -5.110  -3.337  1.00 97.05 73  A 1 
ATOM 539  O O   . VAL A 1 73  ? -39.128 -4.181  -4.038  1.00 96.69 73  A 1 
ATOM 540  C CB  . VAL A 1 73  ? -39.869 -7.081  -4.894  1.00 97.01 73  A 1 
ATOM 541  C CG1 . VAL A 1 73  ? -38.615 -7.749  -4.320  1.00 89.82 73  A 1 
ATOM 542  C CG2 . VAL A 1 73  ? -40.849 -8.197  -5.282  1.00 82.10 73  A 1 
ATOM 543  N N   . LYS A 1 74  ? -39.111 -5.295  -2.066  1.00 96.16 74  A 1 
ATOM 544  C CA  . LYS A 1 74  ? -38.072 -4.486  -1.428  1.00 96.34 74  A 1 
ATOM 545  C C   . LYS A 1 74  ? -36.866 -5.349  -1.087  1.00 96.44 74  A 1 
ATOM 546  O O   . LYS A 1 74  ? -37.017 -6.404  -0.481  1.00 96.13 74  A 1 
ATOM 547  C CB  . LYS A 1 74  ? -38.569 -3.781  -0.162  1.00 96.55 74  A 1 
ATOM 548  C CG  . LYS A 1 74  ? -39.900 -3.066  -0.349  1.00 96.18 74  A 1 
ATOM 549  C CD  . LYS A 1 74  ? -40.195 -2.253  0.912   1.00 94.55 74  A 1 
ATOM 550  C CE  . LYS A 1 74  ? -41.546 -1.568  0.765   1.00 91.55 74  A 1 
ATOM 551  N NZ  . LYS A 1 74  ? -41.842 -0.809  1.995   1.00 84.94 74  A 1 
ATOM 552  N N   . ILE A 1 75  ? -35.687 -4.863  -1.462  1.00 96.45 75  A 1 
ATOM 553  C CA  . ILE A 1 75  ? -34.412 -5.539  -1.270  1.00 96.13 75  A 1 
ATOM 554  C C   . ILE A 1 75  ? -33.539 -4.644  -0.396  1.00 95.60 75  A 1 
ATOM 555  O O   . ILE A 1 75  ? -33.272 -3.500  -0.756  1.00 95.08 75  A 1 
ATOM 556  C CB  . ILE A 1 75  ? -33.743 -5.818  -2.633  1.00 96.16 75  A 1 
ATOM 557  C CG1 . ILE A 1 75  ? -34.664 -6.636  -3.567  1.00 93.40 75  A 1 
ATOM 558  C CG2 . ILE A 1 75  ? -32.409 -6.548  -2.426  1.00 91.92 75  A 1 
ATOM 559  C CD1 . ILE A 1 75  ? -34.426 -6.312  -5.042  1.00 89.25 75  A 1 
ATOM 560  N N   . LEU A 1 76  ? -33.118 -5.163  0.748   1.00 93.60 76  A 1 
ATOM 561  C CA  . LEU A 1 76  ? -32.169 -4.495  1.624   1.00 92.44 76  A 1 
ATOM 562  C C   . LEU A 1 76  ? -30.752 -4.891  1.203   1.00 91.73 76  A 1 
ATOM 563  O O   . LEU A 1 76  ? -30.404 -6.073  1.256   1.00 90.30 76  A 1 
ATOM 564  C CB  . LEU A 1 76  ? -32.485 -4.873  3.079   1.00 91.83 76  A 1 
ATOM 565  C CG  . LEU A 1 76  ? -31.689 -4.066  4.106   1.00 83.12 76  A 1 
ATOM 566  C CD1 . LEU A 1 76  ? -32.126 -2.594  4.130   1.00 69.97 76  A 1 
ATOM 567  C CD2 . LEU A 1 76  ? -31.919 -4.647  5.505   1.00 71.03 76  A 1 
ATOM 568  N N   . ASP A 1 77  ? -29.950 -3.924  0.774   1.00 92.97 77  A 1 
ATOM 569  C CA  . ASP A 1 77  ? -28.545 -4.172  0.450   1.00 90.99 77  A 1 
ATOM 570  C C   . ASP A 1 77  ? -27.650 -4.190  1.703   1.00 89.05 77  A 1 
ATOM 571  O O   . ASP A 1 77  ? -28.068 -3.843  2.810   1.00 85.62 77  A 1 
ATOM 572  C CB  . ASP A 1 77  ? -28.055 -3.222  -0.660  1.00 89.82 77  A 1 
ATOM 573  C CG  . ASP A 1 77  ? -27.717 -1.784  -0.244  1.00 89.22 77  A 1 
ATOM 574  O OD1 . ASP A 1 77  ? -27.658 -1.480  0.967   1.00 80.41 77  A 1 
ATOM 575  O OD2 . ASP A 1 77  ? -27.419 -0.978  -1.161  1.00 79.72 77  A 1 
ATOM 576  N N   . ASN A 1 78  ? -26.382 -4.578  1.529   1.00 87.31 78  A 1 
ATOM 577  C CA  . ASN A 1 78  ? -25.408 -4.652  2.612   1.00 84.08 78  A 1 
ATOM 578  C C   . ASN A 1 78  ? -24.984 -3.287  3.190   1.00 83.06 78  A 1 
ATOM 579  O O   . ASN A 1 78  ? -24.260 -3.239  4.188   1.00 78.00 78  A 1 
ATOM 580  C CB  . ASN A 1 78  ? -24.186 -5.464  2.123   1.00 80.18 78  A 1 
ATOM 581  C CG  . ASN A 1 78  ? -23.389 -4.794  1.015   1.00 74.85 78  A 1 
ATOM 582  O OD1 . ASN A 1 78  ? -23.731 -3.764  0.456   1.00 67.03 78  A 1 
ATOM 583  N ND2 . ASN A 1 78  ? -22.263 -5.370  0.648   1.00 67.23 78  A 1 
ATOM 584  N N   . LYS A 1 79  ? -25.413 -2.182  2.585   1.00 84.43 79  A 1 
ATOM 585  C CA  . LYS A 1 79  ? -25.182 -0.806  3.050   1.00 84.28 79  A 1 
ATOM 586  C C   . LYS A 1 79  ? -26.412 -0.212  3.751   1.00 87.19 79  A 1 
ATOM 587  O O   . LYS A 1 79  ? -26.369 0.932   4.187   1.00 82.74 79  A 1 
ATOM 588  C CB  . LYS A 1 79  ? -24.699 0.068   1.876   1.00 80.15 79  A 1 
ATOM 589  C CG  . LYS A 1 79  ? -23.347 -0.389  1.301   1.00 75.45 79  A 1 
ATOM 590  C CD  . LYS A 1 79  ? -22.871 0.571   0.191   1.00 67.98 79  A 1 
ATOM 591  C CE  . LYS A 1 79  ? -21.517 0.122   -0.364  1.00 62.40 79  A 1 
ATOM 592  N NZ  . LYS A 1 79  ? -20.997 1.061   -1.393  1.00 55.32 79  A 1 
ATOM 593  N N   . GLY A 1 80  ? -27.487 -0.975  3.871   1.00 86.75 80  A 1 
ATOM 594  C CA  . GLY A 1 80  ? -28.725 -0.571  4.536   1.00 88.85 80  A 1 
ATOM 595  C C   . GLY A 1 80  ? -29.687 0.244   3.665   1.00 91.47 80  A 1 
ATOM 596  O O   . GLY A 1 80  ? -30.643 0.809   4.200   1.00 89.16 80  A 1 
ATOM 597  N N   . PHE A 1 81  ? -29.487 0.312   2.345   1.00 90.22 81  A 1 
ATOM 598  C CA  . PHE A 1 81  ? -30.448 0.921   1.433   1.00 91.47 81  A 1 
ATOM 599  C C   . PHE A 1 81  ? -31.550 -0.071  1.063   1.00 93.00 81  A 1 
ATOM 600  O O   . PHE A 1 81  ? -31.286 -1.233  0.746   1.00 92.33 81  A 1 
ATOM 601  C CB  . PHE A 1 81  ? -29.760 1.464   0.169   1.00 90.44 81  A 1 
ATOM 602  C CG  . PHE A 1 81  ? -28.870 2.670   0.414   1.00 88.83 81  A 1 
ATOM 603  C CD1 . PHE A 1 81  ? -29.402 3.967   0.301   1.00 74.50 81  A 1 
ATOM 604  C CD2 . PHE A 1 81  ? -27.515 2.493   0.755   1.00 73.60 81  A 1 
ATOM 605  C CE1 . PHE A 1 81  ? -28.583 5.090   0.523   1.00 73.61 81  A 1 
ATOM 606  C CE2 . PHE A 1 81  ? -26.701 3.614   0.986   1.00 73.45 81  A 1 
ATOM 607  C CZ  . PHE A 1 81  ? -27.227 4.911   0.868   1.00 84.80 81  A 1 
ATOM 608  N N   . SER A 1 82  ? -32.800 0.397   1.071   1.00 93.31 82  A 1 
ATOM 609  C CA  . SER A 1 82  ? -33.960 -0.344  0.584   1.00 94.46 82  A 1 
ATOM 610  C C   . SER A 1 82  ? -34.206 -0.007  -0.883  1.00 94.66 82  A 1 
ATOM 611  O O   . SER A 1 82  ? -34.615 1.108   -1.209  1.00 94.14 82  A 1 
ATOM 612  C CB  . SER A 1 82  ? -35.192 -0.025  1.443   1.00 94.93 82  A 1 
ATOM 613  O OG  . SER A 1 82  ? -36.321 -0.770  1.034   1.00 90.03 82  A 1 
ATOM 614  N N   . HIS A 1 83  ? -33.986 -0.975  -1.762  1.00 95.89 83  A 1 
ATOM 615  C CA  . HIS A 1 83  ? -34.275 -0.905  -3.191  1.00 96.04 83  A 1 
ATOM 616  C C   . HIS A 1 83  ? -35.682 -1.443  -3.435  1.00 96.58 83  A 1 
ATOM 617  O O   . HIS A 1 83  ? -35.941 -2.623  -3.196  1.00 95.80 83  A 1 
ATOM 618  C CB  . HIS A 1 83  ? -33.231 -1.732  -3.949  1.00 95.57 83  A 1 
ATOM 619  C CG  . HIS A 1 83  ? -31.846 -1.184  -3.813  1.00 95.66 83  A 1 
ATOM 620  N ND1 . HIS A 1 83  ? -31.229 -0.327  -4.702  1.00 87.49 83  A 1 
ATOM 621  C CD2 . HIS A 1 83  ? -31.005 -1.379  -2.752  1.00 88.00 83  A 1 
ATOM 622  C CE1 . HIS A 1 83  ? -30.038 0.004   -4.175  1.00 89.78 83  A 1 
ATOM 623  N NE2 . HIS A 1 83  ? -29.866 -0.620  -2.986  1.00 90.68 83  A 1 
ATOM 624  N N   . GLU A 1 84  ? -36.600 -0.601  -3.882  1.00 96.52 84  A 1 
ATOM 625  C CA  . GLU A 1 84  ? -38.015 -0.942  -3.984  1.00 96.79 84  A 1 
ATOM 626  C C   . GLU A 1 84  ? -38.470 -0.926  -5.454  1.00 96.80 84  A 1 
ATOM 627  O O   . GLU A 1 84  ? -38.407 0.115   -6.117  1.00 96.23 84  A 1 
ATOM 628  C CB  . GLU A 1 84  ? -38.887 -0.038  -3.087  1.00 96.50 84  A 1 
ATOM 629  C CG  . GLU A 1 84  ? -38.325 0.204   -1.664  1.00 95.22 84  A 1 
ATOM 630  C CD  . GLU A 1 84  ? -39.285 0.954   -0.706  1.00 94.48 84  A 1 
ATOM 631  O OE1 . GLU A 1 84  ? -39.053 0.931   0.525   1.00 84.12 84  A 1 
ATOM 632  O OE2 . GLU A 1 84  ? -40.263 1.601   -1.142  1.00 85.82 84  A 1 
ATOM 633  N N   . ILE A 1 85  ? -38.923 -2.073  -5.942  1.00 97.29 85  A 1 
ATOM 634  C CA  . ILE A 1 85  ? -39.433 -2.295  -7.296  1.00 97.38 85  A 1 
ATOM 635  C C   . ILE A 1 85  ? -40.953 -2.456  -7.203  1.00 97.38 85  A 1 
ATOM 636  O O   . ILE A 1 85  ? -41.429 -3.372  -6.531  1.00 96.83 85  A 1 
ATOM 637  C CB  . ILE A 1 85  ? -38.746 -3.508  -7.969  1.00 96.82 85  A 1 
ATOM 638  C CG1 . ILE A 1 85  ? -37.219 -3.332  -8.160  1.00 92.60 85  A 1 
ATOM 639  C CG2 . ILE A 1 85  ? -39.353 -3.741  -9.366  1.00 93.20 85  A 1 
ATOM 640  C CD1 . ILE A 1 85  ? -36.382 -3.581  -6.879  1.00 85.76 85  A 1 
ATOM 641  N N   . LEU A 1 86  ? -41.706 -1.577  -7.861  1.00 96.52 86  A 1 
ATOM 642  C CA  . LEU A 1 86  ? -43.165 -1.522  -7.803  1.00 96.95 86  A 1 
ATOM 643  C C   . LEU A 1 86  ? -43.796 -1.850  -9.167  1.00 96.80 86  A 1 
ATOM 644  O O   . LEU A 1 86  ? -43.113 -1.900  -10.198 1.00 95.90 86  A 1 
ATOM 645  C CB  . LEU A 1 86  ? -43.639 -0.142  -7.295  1.00 96.56 86  A 1 
ATOM 646  C CG  . LEU A 1 86  ? -43.435 0.165   -5.799  1.00 95.39 86  A 1 
ATOM 647  C CD1 . LEU A 1 86  ? -41.975 0.381   -5.407  1.00 87.21 86  A 1 
ATOM 648  C CD2 . LEU A 1 86  ? -44.192 1.455   -5.442  1.00 86.22 86  A 1 
ATOM 649  N N   . HIS A 1 87  ? -45.095 -2.037  -9.154  1.00 96.52 87  A 1 
ATOM 650  C CA  . HIS A 1 87  ? -45.957 -2.330  -10.306 1.00 96.28 87  A 1 
ATOM 651  C C   . HIS A 1 87  ? -45.738 -3.706  -10.940 1.00 95.92 87  A 1 
ATOM 652  O O   . HIS A 1 87  ? -46.211 -3.953  -12.048 1.00 93.47 87  A 1 
ATOM 653  C CB  . HIS A 1 87  ? -45.951 -1.160  -11.309 1.00 96.07 87  A 1 
ATOM 654  C CG  . HIS A 1 87  ? -46.231 0.169   -10.654 1.00 96.40 87  A 1 
ATOM 655  N ND1 . HIS A 1 87  ? -47.281 0.425   -9.797  1.00 90.69 87  A 1 
ATOM 656  C CD2 . HIS A 1 87  ? -45.488 1.309   -10.744 1.00 91.16 87  A 1 
ATOM 657  C CE1 . HIS A 1 87  ? -47.167 1.701   -9.381  1.00 92.22 87  A 1 
ATOM 658  N NE2 . HIS A 1 87  ? -46.088 2.276   -9.936  1.00 92.99 87  A 1 
ATOM 659  N N   . LEU A 1 88  ? -45.095 -4.633  -10.222 1.00 96.25 88  A 1 
ATOM 660  C CA  . LEU A 1 88  ? -44.933 -6.002  -10.695 1.00 96.31 88  A 1 
ATOM 661  C C   . LEU A 1 88  ? -46.295 -6.712  -10.806 1.00 95.94 88  A 1 
ATOM 662  O O   . LEU A 1 88  ? -47.131 -6.648  -9.893  1.00 95.12 88  A 1 
ATOM 663  C CB  . LEU A 1 88  ? -43.961 -6.773  -9.777  1.00 96.79 88  A 1 
ATOM 664  C CG  . LEU A 1 88  ? -42.522 -6.227  -9.741  1.00 96.48 88  A 1 
ATOM 665  C CD1 . LEU A 1 88  ? -41.698 -7.014  -8.718  1.00 89.34 88  A 1 
ATOM 666  C CD2 . LEU A 1 88  ? -41.824 -6.345  -11.097 1.00 89.09 88  A 1 
ATOM 667  N N   . GLN A 1 89  ? -46.489 -7.420  -11.915 1.00 96.42 89  A 1 
ATOM 668  C CA  . GLN A 1 89  ? -47.669 -8.269  -12.148 1.00 95.33 89  A 1 
ATOM 669  C C   . GLN A 1 89  ? -47.660 -9.475  -11.194 1.00 95.13 89  A 1 
ATOM 670  O O   . GLN A 1 89  ? -48.687 -9.819  -10.612 1.00 93.75 89  A 1 
ATOM 671  C CB  . GLN A 1 89  ? -47.664 -8.683  -13.634 1.00 94.35 89  A 1 
ATOM 672  C CG  . GLN A 1 89  ? -48.927 -9.456  -14.058 1.00 89.65 89  A 1 
ATOM 673  C CD  . GLN A 1 89  ? -48.866 -10.943 -13.770 1.00 85.70 89  A 1 
ATOM 674  O OE1 . GLN A 1 89  ? -47.818 -11.562 -13.642 1.00 76.63 89  A 1 
ATOM 675  N NE2 . GLN A 1 89  ? -50.006 -11.598 -13.660 1.00 73.22 89  A 1 
ATOM 676  N N   . SER A 1 90  ? -46.482 -10.072 -10.981 1.00 95.15 90  A 1 
ATOM 677  C CA  . SER A 1 90  ? -46.259 -11.162 -10.041 1.00 95.22 90  A 1 
ATOM 678  C C   . SER A 1 90  ? -44.923 -11.004 -9.315  1.00 95.66 90  A 1 
ATOM 679  O O   . SER A 1 90  ? -44.006 -10.378 -9.851  1.00 94.93 90  A 1 
ATOM 680  C CB  . SER A 1 90  ? -46.328 -12.521 -10.745 1.00 94.82 90  A 1 
ATOM 681  O OG  . SER A 1 90  ? -45.293 -12.666 -11.709 1.00 93.65 90  A 1 
ATOM 682  N N   . GLN A 1 91  ? -44.802 -11.583 -8.113  1.00 95.28 91  A 1 
ATOM 683  C CA  . GLN A 1 91  ? -43.588 -11.627 -7.312  1.00 94.66 91  A 1 
ATOM 684  C C   . GLN A 1 91  ? -43.170 -13.091 -7.126  1.00 94.42 91  A 1 
ATOM 685  O O   . GLN A 1 91  ? -44.017 -13.928 -6.820  1.00 92.21 91  A 1 
ATOM 686  C CB  . GLN A 1 91  ? -43.788 -10.937 -5.942  1.00 93.75 91  A 1 
ATOM 687  C CG  . GLN A 1 91  ? -44.171 -9.444  -6.024  1.00 91.00 91  A 1 
ATOM 688  C CD  . GLN A 1 91  ? -45.639 -9.221  -6.389  1.00 91.20 91  A 1 
ATOM 689  O OE1 . GLN A 1 91  ? -46.570 -9.668  -5.736  1.00 82.86 91  A 1 
ATOM 690  N NE2 . GLN A 1 91  ? -45.913 -8.530  -7.471  1.00 81.08 91  A 1 
ATOM 691  N N   . ASN A 1 92  ? -41.886 -13.393 -7.327  1.00 94.88 92  A 1 
ATOM 692  C CA  . ASN A 1 92  ? -41.332 -14.744 -7.298  1.00 93.80 92  A 1 
ATOM 693  C C   . ASN A 1 92  ? -40.424 -14.992 -6.086  1.00 94.92 92  A 1 
ATOM 694  O O   . ASN A 1 92  ? -39.786 -16.036 -6.007  1.00 91.39 92  A 1 
ATOM 695  C CB  . ASN A 1 92  ? -40.576 -15.005 -8.619  1.00 90.74 92  A 1 
ATOM 696  C CG  . ASN A 1 92  ? -41.427 -14.978 -9.872  1.00 86.46 92  A 1 
ATOM 697  O OD1 . ASN A 1 92  ? -42.641 -14.880 -9.889  1.00 75.98 92  A 1 
ATOM 698  N ND2 . ASN A 1 92  ? -40.784 -15.056 -11.006 1.00 76.12 92  A 1 
ATOM 699  N N   . VAL A 1 93  ? -40.345 -14.036 -5.154  1.00 94.37 93  A 1 
ATOM 700  C CA  . VAL A 1 93  ? -39.444 -14.054 -3.990  1.00 94.94 93  A 1 
ATOM 701  C C   . VAL A 1 93  ? -40.224 -13.843 -2.692  1.00 95.14 93  A 1 
ATOM 702  O O   . VAL A 1 93  ? -41.302 -13.237 -2.698  1.00 94.69 93  A 1 
ATOM 703  C CB  . VAL A 1 93  ? -38.319 -13.002 -4.137  1.00 95.26 93  A 1 
ATOM 704  C CG1 . VAL A 1 93  ? -37.368 -13.362 -5.276  1.00 90.17 93  A 1 
ATOM 705  C CG2 . VAL A 1 93  ? -38.868 -11.583 -4.379  1.00 86.34 93  A 1 
ATOM 706  N N   . LYS A 1 94  ? -39.679 -14.321 -1.580  1.00 93.70 94  A 1 
ATOM 707  C CA  . LYS A 1 94  ? -40.263 -14.222 -0.234  1.00 93.83 94  A 1 
ATOM 708  C C   . LYS A 1 94  ? -39.365 -13.409 0.703   1.00 94.31 94  A 1 
ATOM 709  O O   . LYS A 1 94  ? -38.161 -13.323 0.504   1.00 92.83 94  A 1 
ATOM 710  C CB  . LYS A 1 94  ? -40.509 -15.626 0.334   1.00 91.88 94  A 1 
ATOM 711  C CG  . LYS A 1 94  ? -41.517 -16.422 -0.492  1.00 85.12 94  A 1 
ATOM 712  C CD  . LYS A 1 94  ? -41.708 -17.821 0.103   1.00 81.09 94  A 1 
ATOM 713  C CE  . LYS A 1 94  ? -42.663 -18.637 -0.775  1.00 72.08 94  A 1 
ATOM 714  N NZ  . LYS A 1 94  ? -42.796 -20.019 -0.276  1.00 62.92 94  A 1 
ATOM 715  N N   . GLU A 1 95  ? -39.967 -12.836 1.756   1.00 92.06 95  A 1 
ATOM 716  C CA  . GLU A 1 95  ? -39.212 -12.146 2.806   1.00 92.74 95  A 1 
ATOM 717  C C   . GLU A 1 95  ? -38.164 -13.074 3.442   1.00 92.07 95  A 1 
ATOM 718  O O   . GLU A 1 95  ? -38.429 -14.244 3.699   1.00 87.45 95  A 1 
ATOM 719  C CB  . GLU A 1 95  ? -40.147 -11.567 3.877   1.00 91.90 95  A 1 
ATOM 720  C CG  . GLU A 1 95  ? -41.067 -10.485 3.290   1.00 85.31 95  A 1 
ATOM 721  C CD  . GLU A 1 95  ? -41.965 -9.796  4.324   1.00 84.05 95  A 1 
ATOM 722  O OE1 . GLU A 1 95  ? -42.717 -8.895  3.886   1.00 74.00 95  A 1 
ATOM 723  O OE2 . GLU A 1 95  ? -41.916 -10.152 5.511   1.00 76.37 95  A 1 
ATOM 724  N N   . GLY A 1 96  ? -36.956 -12.544 3.664   1.00 93.56 96  A 1 
ATOM 725  C CA  . GLY A 1 96  ? -35.791 -13.272 4.157   1.00 93.42 96  A 1 
ATOM 726  C C   . GLY A 1 96  ? -34.957 -13.977 3.085   1.00 94.33 96  A 1 
ATOM 727  O O   . GLY A 1 96  ? -33.855 -14.437 3.380   1.00 91.29 96  A 1 
ATOM 728  N N   . GLU A 1 97  ? -35.419 -14.040 1.838   1.00 91.78 97  A 1 
ATOM 729  C CA  . GLU A 1 97  ? -34.681 -14.674 0.740   1.00 92.11 97  A 1 
ATOM 730  C C   . GLU A 1 97  ? -33.497 -13.807 0.280   1.00 92.47 97  A 1 
ATOM 731  O O   . GLU A 1 97  ? -33.619 -12.594 0.125   1.00 90.62 97  A 1 
ATOM 732  C CB  . GLU A 1 97  ? -35.660 -14.971 -0.403  1.00 91.57 97  A 1 
ATOM 733  C CG  . GLU A 1 97  ? -35.075 -15.849 -1.513  1.00 86.45 97  A 1 
ATOM 734  C CD  . GLU A 1 97  ? -36.117 -16.200 -2.591  1.00 86.88 97  A 1 
ATOM 735  O OE1 . GLU A 1 97  ? -35.700 -16.597 -3.696  1.00 75.03 97  A 1 
ATOM 736  O OE2 . GLU A 1 97  ? -37.341 -16.090 -2.300  1.00 79.04 97  A 1 
ATOM 737  N N   . SER A 1 98  ? -32.332 -14.429 0.056   1.00 91.79 98  A 1 
ATOM 738  C CA  . SER A 1 98  ? -31.163 -13.750 -0.505  1.00 91.80 98  A 1 
ATOM 739  C C   . SER A 1 98  ? -31.254 -13.672 -2.024  1.00 91.99 98  A 1 
ATOM 740  O O   . SER A 1 98  ? -31.542 -14.673 -2.684  1.00 89.52 98  A 1 
ATOM 741  C CB  . SER A 1 98  ? -29.862 -14.445 -0.101  1.00 89.78 98  A 1 
ATOM 742  O OG  . SER A 1 98  ? -29.681 -14.366 1.293   1.00 79.79 98  A 1 
ATOM 743  N N   . VAL A 1 99  ? -30.968 -12.512 -2.596  1.00 91.90 99  A 1 
ATOM 744  C CA  . VAL A 1 99  ? -31.044 -12.250 -4.035  1.00 91.61 99  A 1 
ATOM 745  C C   . VAL A 1 99  ? -29.730 -11.711 -4.584  1.00 90.38 99  A 1 
ATOM 746  O O   . VAL A 1 99  ? -28.972 -11.049 -3.871  1.00 89.11 99  A 1 
ATOM 747  C CB  . VAL A 1 99  ? -32.218 -11.320 -4.387  1.00 92.87 99  A 1 
ATOM 748  C CG1 . VAL A 1 99  ? -33.558 -11.976 -4.056  1.00 87.36 99  A 1 
ATOM 749  C CG2 . VAL A 1 99  ? -32.143 -9.961  -3.683  1.00 83.93 99  A 1 
ATOM 750  N N   . LYS A 1 100 ? -29.467 -12.006 -5.861  1.00 89.35 100 A 1 
ATOM 751  C CA  . LYS A 1 100 ? -28.277 -11.588 -6.599  1.00 88.05 100 A 1 
ATOM 752  C C   . LYS A 1 100 ? -28.630 -10.663 -7.759  1.00 89.35 100 A 1 
ATOM 753  O O   . LYS A 1 100 ? -29.562 -10.944 -8.513  1.00 88.32 100 A 1 
ATOM 754  C CB  . LYS A 1 100 ? -27.495 -12.820 -7.090  1.00 84.68 100 A 1 
ATOM 755  C CG  . LYS A 1 100 ? -26.822 -13.638 -5.968  1.00 78.39 100 A 1 
ATOM 756  C CD  . LYS A 1 100 ? -25.770 -12.779 -5.260  1.00 71.95 100 A 1 
ATOM 757  C CE  . LYS A 1 100 ? -24.912 -13.515 -4.253  1.00 65.24 100 A 1 
ATOM 758  N NZ  . LYS A 1 100 ? -23.984 -12.537 -3.626  1.00 56.45 100 A 1 
ATOM 759  N N   . ALA A 1 101 ? -27.882 -9.570  -7.890  1.00 86.53 101 A 1 
ATOM 760  C CA  . ALA A 1 101 ? -28.083 -8.549  -8.909  1.00 85.40 101 A 1 
ATOM 761  C C   . ALA A 1 101 ? -28.055 -9.134  -10.331 1.00 84.73 101 A 1 
ATOM 762  O O   . ALA A 1 101 ? -27.100 -9.808  -10.705 1.00 81.36 101 A 1 
ATOM 763  C CB  . ALA A 1 101 ? -27.015 -7.466  -8.738  1.00 84.67 101 A 1 
ATOM 764  N N   . GLY A 1 102 ? -29.086 -8.861  -11.115 1.00 85.97 102 A 1 
ATOM 765  C CA  . GLY A 1 102 ? -29.210 -9.325  -12.501 1.00 84.56 102 A 1 
ATOM 766  C C   . GLY A 1 102 ? -29.366 -10.837 -12.694 1.00 85.77 102 A 1 
ATOM 767  O O   . GLY A 1 102 ? -29.466 -11.286 -13.830 1.00 81.83 102 A 1 
ATOM 768  N N   . ILE A 1 103 ? -29.396 -11.616 -11.610 1.00 86.17 103 A 1 
ATOM 769  C CA  . ILE A 1 103 ? -29.460 -13.084 -11.640 1.00 86.89 103 A 1 
ATOM 770  C C   . ILE A 1 103 ? -30.789 -13.571 -11.068 1.00 88.94 103 A 1 
ATOM 771  O O   . ILE A 1 103 ? -31.468 -14.378 -11.700 1.00 86.51 103 A 1 
ATOM 772  C CB  . ILE A 1 103 ? -28.256 -13.705 -10.889 1.00 83.57 103 A 1 
ATOM 773  C CG1 . ILE A 1 103 ? -26.921 -13.264 -11.540 1.00 77.68 103 A 1 
ATOM 774  C CG2 . ILE A 1 103 ? -28.362 -15.241 -10.857 1.00 75.13 103 A 1 
ATOM 775  C CD1 . ILE A 1 103 ? -25.660 -13.737 -10.797 1.00 67.87 103 A 1 
ATOM 776  N N   . THR A 1 104 ? -31.162 -13.101 -9.878  1.00 88.04 104 A 1 
ATOM 777  C CA  . THR A 1 104 ? -32.376 -13.586 -9.213  1.00 90.20 104 A 1 
ATOM 778  C C   . THR A 1 104 ? -33.615 -12.906 -9.788  1.00 92.13 104 A 1 
ATOM 779  O O   . THR A 1 104 ? -33.755 -11.683 -9.646  1.00 92.33 104 A 1 
ATOM 780  C CB  . THR A 1 104 ? -32.316 -13.381 -7.699  1.00 90.52 104 A 1 
ATOM 781  O OG1 . THR A 1 104 ? -31.126 -13.933 -7.180  1.00 86.97 104 A 1 
ATOM 782  C CG2 . THR A 1 104 ? -33.479 -14.064 -6.984  1.00 81.37 104 A 1 
ATOM 783  N N   . PRO A 1 105 ? -34.560 -13.656 -10.412 1.00 92.20 105 A 1 
ATOM 784  C CA  . PRO A 1 105 ? -35.824 -13.099 -10.869 1.00 93.03 105 A 1 
ATOM 785  C C   . PRO A 1 105 ? -36.722 -12.793 -9.667  1.00 94.26 105 A 1 
ATOM 786  O O   . PRO A 1 105 ? -37.102 -13.693 -8.920  1.00 93.42 105 A 1 
ATOM 787  C CB  . PRO A 1 105 ? -36.416 -14.156 -11.806 1.00 91.94 105 A 1 
ATOM 788  C CG  . PRO A 1 105 ? -35.870 -15.472 -11.253 1.00 87.27 105 A 1 
ATOM 789  C CD  . PRO A 1 105 ? -34.503 -15.093 -10.689 1.00 89.89 105 A 1 
ATOM 790  N N   . ILE A 1 106 ? -37.088 -11.523 -9.496  1.00 94.53 106 A 1 
ATOM 791  C CA  . ILE A 1 106 ? -37.914 -11.053 -8.377  1.00 95.27 106 A 1 
ATOM 792  C C   . ILE A 1 106 ? -39.408 -11.019 -8.718  1.00 95.64 106 A 1 
ATOM 793  O O   . ILE A 1 106 ? -40.251 -10.904 -7.831  1.00 95.08 106 A 1 
ATOM 794  C CB  . ILE A 1 106 ? -37.411 -9.693  -7.854  1.00 95.67 106 A 1 
ATOM 795  C CG1 . ILE A 1 106 ? -37.418 -8.604  -8.954  1.00 93.96 106 A 1 
ATOM 796  C CG2 . ILE A 1 106 ? -36.004 -9.863  -7.237  1.00 91.59 106 A 1 
ATOM 797  C CD1 . ILE A 1 106 ? -37.211 -7.185  -8.422  1.00 91.53 106 A 1 
ATOM 798  N N   . GLY A 1 107 ? -39.745 -11.124 -10.002 1.00 95.66 107 A 1 
ATOM 799  C CA  . GLY A 1 107 ? -41.125 -11.087 -10.484 1.00 95.55 107 A 1 
ATOM 800  C C   . GLY A 1 107 ? -41.225 -10.825 -11.973 1.00 96.09 107 A 1 
ATOM 801  O O   . GLY A 1 107 ? -40.274 -11.042 -12.726 1.00 95.18 107 A 1 
ATOM 802  N N   . ARG A 1 108 ? -42.387 -10.352 -12.407 1.00 95.45 108 A 1 
ATOM 803  C CA  . ARG A 1 108 ? -42.634 -9.927  -13.791 1.00 96.26 108 A 1 
ATOM 804  C C   . ARG A 1 108 ? -43.104 -8.476  -13.836 1.00 96.54 108 A 1 
ATOM 805  O O   . ARG A 1 108 ? -43.920 -8.075  -13.013 1.00 95.47 108 A 1 
ATOM 806  C CB  . ARG A 1 108 ? -43.659 -10.847 -14.463 1.00 95.70 108 A 1 
ATOM 807  C CG  . ARG A 1 108 ? -43.101 -12.259 -14.677 1.00 93.39 108 A 1 
ATOM 808  C CD  . ARG A 1 108 ? -44.145 -13.138 -15.382 1.00 90.43 108 A 1 
ATOM 809  N NE  . ARG A 1 108 ? -43.607 -14.476 -15.709 1.00 84.79 108 A 1 
ATOM 810  C CZ  . ARG A 1 108 ? -43.073 -14.851 -16.853 1.00 80.86 108 A 1 
ATOM 811  N NH1 . ARG A 1 108 ? -42.949 -14.046 -17.876 1.00 70.82 108 A 1 
ATOM 812  N NH2 . ARG A 1 108 ? -42.651 -16.077 -16.995 1.00 75.18 108 A 1 
ATOM 813  N N   . MET A 1 109 ? -42.620 -7.712  -14.821 1.00 96.17 109 A 1 
ATOM 814  C CA  . MET A 1 109 ? -43.062 -6.341  -15.058 1.00 96.08 109 A 1 
ATOM 815  C C   . MET A 1 109 ? -44.574 -6.294  -15.295 1.00 95.79 109 A 1 
ATOM 816  O O   . MET A 1 109 ? -45.131 -7.156  -15.986 1.00 95.07 109 A 1 
ATOM 817  C CB  . MET A 1 109 ? -42.300 -5.756  -16.253 1.00 95.55 109 A 1 
ATOM 818  C CG  . MET A 1 109 ? -42.566 -4.256  -16.445 1.00 94.19 109 A 1 
ATOM 819  S SD  . MET A 1 109 ? -41.697 -3.520  -17.856 1.00 93.23 109 A 1 
ATOM 820  C CE  . MET A 1 109 ? -42.747 -4.080  -19.205 1.00 84.76 109 A 1 
ATOM 821  N N   . GLY A 1 110 ? -45.233 -5.273  -14.753 1.00 96.15 110 A 1 
ATOM 822  C CA  . GLY A 1 110 ? -46.666 -5.069  -14.878 1.00 96.03 110 A 1 
ATOM 823  C C   . GLY A 1 110 ? -47.062 -3.599  -14.815 1.00 96.36 110 A 1 
ATOM 824  O O   . GLY A 1 110 ? -46.262 -2.706  -15.057 1.00 94.87 110 A 1 
ATOM 825  N N   . GLY A 1 111 ? -48.332 -3.363  -14.497 1.00 95.19 111 A 1 
ATOM 826  C CA  . GLY A 1 111 ? -48.916 -2.040  -14.242 1.00 95.33 111 A 1 
ATOM 827  C C   . GLY A 1 111 ? -49.809 -2.051  -12.999 1.00 95.85 111 A 1 
ATOM 828  O O   . GLY A 1 111 ? -50.797 -1.327  -12.935 1.00 93.87 111 A 1 
ATOM 829  N N   . ARG A 1 112 ? -49.497 -2.920  -12.037 1.00 95.66 112 A 1 
ATOM 830  C CA  . ARG A 1 112 ? -50.342 -3.170  -10.864 1.00 95.91 112 A 1 
ATOM 831  C C   . ARG A 1 112 ? -50.436 -1.938  -9.967  1.00 96.11 112 A 1 
ATOM 832  O O   . ARG A 1 112 ? -49.436 -1.338  -9.598  1.00 94.39 112 A 1 
ATOM 833  C CB  . ARG A 1 112 ? -49.820 -4.399  -10.112 1.00 95.06 112 A 1 
ATOM 834  C CG  . ARG A 1 112 ? -50.767 -4.826  -8.988  1.00 93.05 112 A 1 
ATOM 835  C CD  . ARG A 1 112 ? -50.298 -6.149  -8.381  1.00 90.33 112 A 1 
ATOM 836  N NE  . ARG A 1 112 ? -51.282 -6.686  -7.429  1.00 86.53 112 A 1 
ATOM 837  C CZ  . ARG A 1 112 ? -51.267 -7.901  -6.904  1.00 83.26 112 A 1 
ATOM 838  N NH1 . ARG A 1 112 ? -50.290 -8.743  -7.131  1.00 75.58 112 A 1 
ATOM 839  N NH2 . ARG A 1 112 ? -52.253 -8.295  -6.142  1.00 78.77 112 A 1 
ATOM 840  N N   . GLY A 1 113 ? -51.673 -1.600  -9.597  1.00 95.13 113 A 1 
ATOM 841  C CA  . GLY A 1 113 ? -51.992 -0.537  -8.654  1.00 94.93 113 A 1 
ATOM 842  C C   . GLY A 1 113 ? -52.993 -0.986  -7.588  1.00 95.20 113 A 1 
ATOM 843  O O   . GLY A 1 113 ? -53.395 -2.149  -7.575  1.00 93.46 113 A 1 
ATOM 844  N N   . PRO A 1 114 ? -53.406 -0.079  -6.696  1.00 95.87 114 A 1 
ATOM 845  C CA  . PRO A 1 114 ? -54.266 -0.422  -5.563  1.00 94.56 114 A 1 
ATOM 846  C C   . PRO A 1 114 ? -55.692 -0.850  -5.942  1.00 94.75 114 A 1 
ATOM 847  O O   . PRO A 1 114 ? -56.364 -1.480  -5.132  1.00 91.86 114 A 1 
ATOM 848  C CB  . PRO A 1 114 ? -54.270 0.832   -4.672  1.00 93.55 114 A 1 
ATOM 849  C CG  . PRO A 1 114 ? -53.963 1.968   -5.641  1.00 91.95 114 A 1 
ATOM 850  C CD  . PRO A 1 114 ? -53.014 1.317   -6.634  1.00 94.39 114 A 1 
ATOM 851  N N   . GLN A 1 115 ? -56.147 -0.525  -7.164  1.00 93.92 115 A 1 
ATOM 852  C CA  . GLN A 1 115 ? -57.512 -0.808  -7.617  1.00 92.88 115 A 1 
ATOM 853  C C   . GLN A 1 115 ? -57.598 -2.013  -8.558  1.00 92.88 115 A 1 
ATOM 854  O O   . GLN A 1 115 ? -58.611 -2.709  -8.564  1.00 89.34 115 A 1 
ATOM 855  C CB  . GLN A 1 115 ? -58.083 0.435   -8.302  1.00 92.28 115 A 1 
ATOM 856  C CG  . GLN A 1 115 ? -58.229 1.647   -7.370  1.00 89.40 115 A 1 
ATOM 857  C CD  . GLN A 1 115 ? -58.702 2.900   -8.100  1.00 81.01 115 A 1 
ATOM 858  O OE1 . GLN A 1 115 ? -58.817 2.948   -9.322  1.00 74.62 115 A 1 
ATOM 859  N NE2 . GLN A 1 115 ? -58.968 3.973   -7.400  1.00 70.51 115 A 1 
ATOM 860  N N   . LYS A 1 116 ? -56.571 -2.249  -9.398  1.00 91.28 116 A 1 
ATOM 861  C CA  . LYS A 1 116 ? -56.556 -3.353  -10.375 1.00 91.40 116 A 1 
ATOM 862  C C   . LYS A 1 116 ? -55.138 -3.712  -10.826 1.00 92.43 116 A 1 
ATOM 863  O O   . LYS A 1 116 ? -54.236 -2.891  -10.772 1.00 89.70 116 A 1 
ATOM 864  C CB  . LYS A 1 116 ? -57.478 -3.034  -11.569 1.00 88.58 116 A 1 
ATOM 865  C CG  . LYS A 1 116 ? -57.098 -1.751  -12.334 1.00 85.32 116 A 1 
ATOM 866  C CD  . LYS A 1 116 ? -58.066 -1.488  -13.497 1.00 81.50 116 A 1 
ATOM 867  C CE  . LYS A 1 116 ? -57.669 -0.203  -14.215 1.00 73.37 116 A 1 
ATOM 868  N NZ  . LYS A 1 116 ? -58.563 0.108   -15.365 1.00 64.59 116 A 1 
ATOM 869  N N   . GLU A 1 117 ? -54.950 -4.909  -11.371 1.00 93.04 117 A 1 
ATOM 870  C CA  . GLU A 1 117 ? -53.659 -5.436  -11.834 1.00 92.13 117 A 1 
ATOM 871  C C   . GLU A 1 117 ? -53.040 -4.636  -12.989 1.00 92.76 117 A 1 
ATOM 872  O O   . GLU A 1 117 ? -51.817 -4.530  -13.071 1.00 88.96 117 A 1 
ATOM 873  C CB  . GLU A 1 117 ? -53.804 -6.901  -12.247 1.00 89.71 117 A 1 
ATOM 874  C CG  . GLU A 1 117 ? -54.200 -7.793  -11.058 1.00 80.96 117 A 1 
ATOM 875  C CD  . GLU A 1 117 ? -54.143 -9.294  -11.386 1.00 74.84 117 A 1 
ATOM 876  O OE1 . GLU A 1 117 ? -53.995 -10.063 -10.411 1.00 66.79 117 A 1 
ATOM 877  O OE2 . GLU A 1 117 ? -54.231 -9.630  -12.582 1.00 67.01 117 A 1 
ATOM 878  N N   . ASN A 1 118 ? -53.855 -4.022  -13.843 1.00 93.67 118 A 1 
ATOM 879  C CA  . ASN A 1 118 ? -53.438 -3.189  -14.979 1.00 93.35 118 A 1 
ATOM 880  C C   . ASN A 1 118 ? -53.926 -1.749  -14.804 1.00 94.53 118 A 1 
ATOM 881  O O   . ASN A 1 118 ? -54.582 -1.182  -15.681 1.00 91.31 118 A 1 
ATOM 882  C CB  . ASN A 1 118 ? -53.911 -3.848  -16.291 1.00 90.81 118 A 1 
ATOM 883  C CG  . ASN A 1 118 ? -53.319 -5.226  -16.519 1.00 85.34 118 A 1 
ATOM 884  O OD1 . ASN A 1 118 ? -52.217 -5.541  -16.116 1.00 76.76 118 A 1 
ATOM 885  N ND2 . ASN A 1 118 ? -54.031 -6.101  -17.185 1.00 74.81 118 A 1 
ATOM 886  N N   . GLN A 1 119 ? -53.691 -1.170  -13.617 1.00 94.79 119 A 1 
ATOM 887  C CA  . GLN A 1 119 ? -54.102 0.202   -13.327 1.00 95.44 119 A 1 
ATOM 888  C C   . GLN A 1 119 ? -53.239 1.242   -14.051 1.00 95.85 119 A 1 
ATOM 889  O O   . GLN A 1 119 ? -53.757 2.268   -14.490 1.00 94.35 119 A 1 
ATOM 890  C CB  . GLN A 1 119 ? -54.097 0.415   -11.809 1.00 95.23 119 A 1 
ATOM 891  C CG  . GLN A 1 119 ? -54.557 1.831   -11.426 1.00 94.26 119 A 1 
ATOM 892  C CD  . GLN A 1 119 ? -54.793 2.003   -9.939  1.00 94.00 119 A 1 
ATOM 893  O OE1 . GLN A 1 119 ? -54.891 1.067   -9.164  1.00 89.55 119 A 1 
ATOM 894  N NE2 . GLN A 1 119 ? -54.933 3.229   -9.481  1.00 87.62 119 A 1 
ATOM 895  N N   . TYR A 1 120 ? -51.947 0.955   -14.176 1.00 95.38 120 A 1 
ATOM 896  C CA  . TYR A 1 120 ? -50.972 1.816   -14.825 1.00 95.33 120 A 1 
ATOM 897  C C   . TYR A 1 120 ? -50.471 1.198   -16.139 1.00 95.70 120 A 1 
ATOM 898  O O   . TYR A 1 120 ? -50.668 0.004   -16.390 1.00 94.11 120 A 1 
ATOM 899  C CB  . TYR A 1 120 ? -49.817 2.099   -13.841 1.00 95.04 120 A 1 
ATOM 900  C CG  . TYR A 1 120 ? -50.277 2.686   -12.522 1.00 95.30 120 A 1 
ATOM 901  C CD1 . TYR A 1 120 ? -50.824 3.978   -12.470 1.00 89.92 120 A 1 
ATOM 902  C CD2 . TYR A 1 120 ? -50.165 1.930   -11.330 1.00 89.80 120 A 1 
ATOM 903  C CE1 . TYR A 1 120 ? -51.271 4.525   -11.250 1.00 88.73 120 A 1 
ATOM 904  C CE2 . TYR A 1 120 ? -50.612 2.474   -10.105 1.00 88.69 120 A 1 
ATOM 905  C CZ  . TYR A 1 120 ? -51.163 3.767   -10.059 1.00 92.29 120 A 1 
ATOM 906  O OH  . TYR A 1 120 ? -51.595 4.297   -8.884  1.00 91.31 120 A 1 
ATOM 907  N N   . ALA A 1 121 ? -49.839 2.014   -16.990 1.00 95.74 121 A 1 
ATOM 908  C CA  . ALA A 1 121 ? -49.097 1.534   -18.144 1.00 95.74 121 A 1 
ATOM 909  C C   . ALA A 1 121 ? -48.016 0.519   -17.720 1.00 96.12 121 A 1 
ATOM 910  O O   . ALA A 1 121 ? -47.502 0.595   -16.603 1.00 95.07 121 A 1 
ATOM 911  C CB  . ALA A 1 121 ? -48.491 2.758   -18.850 1.00 94.93 121 A 1 
ATOM 912  N N   . MET A 1 122 ? -47.640 -0.426  -18.587 1.00 95.61 122 A 1 
ATOM 913  C CA  . MET A 1 122 ? -46.632 -1.441  -18.277 1.00 95.72 122 A 1 
ATOM 914  C C   . MET A 1 122 ? -45.242 -0.808  -18.115 1.00 96.15 122 A 1 
ATOM 915  O O   . MET A 1 122 ? -44.680 -0.272  -19.079 1.00 95.09 122 A 1 
ATOM 916  C CB  . MET A 1 122 ? -46.595 -2.529  -19.355 1.00 95.00 122 A 1 
ATOM 917  C CG  . MET A 1 122 ? -47.938 -3.266  -19.489 1.00 91.45 122 A 1 
ATOM 918  S SD  . MET A 1 122 ? -48.444 -4.160  -18.002 1.00 88.95 122 A 1 
ATOM 919  C CE  . MET A 1 122 ? -50.193 -4.377  -18.385 1.00 78.67 122 A 1 
ATOM 920  N N   . HIS A 1 123 ? -44.723 -0.842  -16.907 1.00 95.85 123 A 1 
ATOM 921  C CA  . HIS A 1 123 ? -43.422 -0.288  -16.542 1.00 96.45 123 A 1 
ATOM 922  C C   . HIS A 1 123 ? -42.916 -0.854  -15.204 1.00 96.51 123 A 1 
ATOM 923  O O   . HIS A 1 123 ? -43.655 -1.483  -14.452 1.00 95.57 123 A 1 
ATOM 924  C CB  . HIS A 1 123 ? -43.483 1.245   -16.487 1.00 96.27 123 A 1 
ATOM 925  C CG  . HIS A 1 123 ? -44.276 1.822   -15.344 1.00 96.58 123 A 1 
ATOM 926  N ND1 . HIS A 1 123 ? -45.645 1.741   -15.176 1.00 93.67 123 A 1 
ATOM 927  C CD2 . HIS A 1 123 ? -43.786 2.542   -14.291 1.00 93.04 123 A 1 
ATOM 928  C CE1 . HIS A 1 123 ? -45.964 2.403   -14.055 1.00 93.23 123 A 1 
ATOM 929  N NE2 . HIS A 1 123 ? -44.868 2.909   -13.483 1.00 93.76 123 A 1 
ATOM 930  N N   . ILE A 1 124 ? -41.640 -0.604  -14.913 1.00 96.84 124 A 1 
ATOM 931  C CA  . ILE A 1 124 ? -41.039 -0.728  -13.586 1.00 96.87 124 A 1 
ATOM 932  C C   . ILE A 1 124 ? -40.982 0.661   -12.973 1.00 97.06 124 A 1 
ATOM 933  O O   . ILE A 1 124 ? -40.447 1.575   -13.593 1.00 96.53 124 A 1 
ATOM 934  C CB  . ILE A 1 124 ? -39.633 -1.352  -13.692 1.00 96.46 124 A 1 
ATOM 935  C CG1 . ILE A 1 124 ? -39.677 -2.797  -14.220 1.00 93.01 124 A 1 
ATOM 936  C CG2 . ILE A 1 124 ? -38.871 -1.287  -12.360 1.00 93.55 124 A 1 
ATOM 937  C CD1 . ILE A 1 124 ? -40.362 -3.819  -13.299 1.00 89.90 124 A 1 
ATOM 938  N N   . HIS A 1 125 ? -41.498 0.807   -11.755 1.00 97.01 125 A 1 
ATOM 939  C CA  . HIS A 1 125 ? -41.173 1.940   -10.896 1.00 97.10 125 A 1 
ATOM 940  C C   . HIS A 1 125 ? -40.079 1.505   -9.928  1.00 97.26 125 A 1 
ATOM 941  O O   . HIS A 1 125 ? -40.270 0.559   -9.154  1.00 96.61 125 A 1 
ATOM 942  C CB  . HIS A 1 125 ? -42.424 2.419   -10.157 1.00 97.00 125 A 1 
ATOM 943  C CG  . HIS A 1 125 ? -42.147 3.545   -9.201  1.00 97.12 125 A 1 
ATOM 944  N ND1 . HIS A 1 125 ? -42.272 4.891   -9.488  1.00 91.76 125 A 1 
ATOM 945  C CD2 . HIS A 1 125 ? -41.734 3.472   -7.894  1.00 91.87 125 A 1 
ATOM 946  C CE1 . HIS A 1 125 ? -41.956 5.597   -8.392  1.00 93.05 125 A 1 
ATOM 947  N NE2 . HIS A 1 125 ? -41.616 4.765   -7.398  1.00 93.67 125 A 1 
ATOM 948  N N   . TYR A 1 126 ? -38.923 2.180   -9.949  1.00 97.24 126 A 1 
ATOM 949  C CA  . TYR A 1 126 ? -37.794 1.877   -9.080  1.00 97.13 126 A 1 
ATOM 950  C C   . TYR A 1 126 ? -37.449 3.073   -8.191  1.00 97.18 126 A 1 
ATOM 951  O O   . TYR A 1 126 ? -37.075 4.138   -8.679  1.00 96.33 126 A 1 
ATOM 952  C CB  . TYR A 1 126 ? -36.617 1.421   -9.934  1.00 96.56 126 A 1 
ATOM 953  C CG  . TYR A 1 126 ? -35.338 1.145   -9.163  1.00 96.36 126 A 1 
ATOM 954  C CD1 . TYR A 1 126 ? -34.109 1.584   -9.695  1.00 80.59 126 A 1 
ATOM 955  C CD2 . TYR A 1 126 ? -35.357 0.452   -7.944  1.00 80.08 126 A 1 
ATOM 956  C CE1 . TYR A 1 126 ? -32.912 1.320   -9.009  1.00 80.18 126 A 1 
ATOM 957  C CE2 . TYR A 1 126 ? -34.161 0.201   -7.252  1.00 78.59 126 A 1 
ATOM 958  C CZ  . TYR A 1 126 ? -32.930 0.632   -7.788  1.00 93.73 126 A 1 
ATOM 959  O OH  . TYR A 1 126 ? -31.777 0.395   -7.134  1.00 92.78 126 A 1 
ATOM 960  N N   . GLN A 1 127 ? -37.549 2.876   -6.886  1.00 96.61 127 A 1 
ATOM 961  C CA  . GLN A 1 127 ? -37.182 3.867   -5.879  1.00 96.41 127 A 1 
ATOM 962  C C   . GLN A 1 127 ? -36.186 3.300   -4.864  1.00 96.43 127 A 1 
ATOM 963  O O   . GLN A 1 127 ? -36.116 2.084   -4.660  1.00 96.14 127 A 1 
ATOM 964  C CB  . GLN A 1 127 ? -38.438 4.465   -5.209  1.00 95.37 127 A 1 
ATOM 965  C CG  . GLN A 1 127 ? -39.201 3.464   -4.323  1.00 92.90 127 A 1 
ATOM 966  C CD  . GLN A 1 127 ? -40.461 4.053   -3.689  1.00 93.67 127 A 1 
ATOM 967  O OE1 . GLN A 1 127 ? -41.086 4.981   -4.178  1.00 86.48 127 A 1 
ATOM 968  N NE2 . GLN A 1 127 ? -40.906 3.527   -2.572  1.00 85.83 127 A 1 
ATOM 969  N N   . ILE A 1 128 ? -35.427 4.182   -4.214  1.00 96.22 128 A 1 
ATOM 970  C CA  . ILE A 1 128 ? -34.452 3.821   -3.185  1.00 96.04 128 A 1 
ATOM 971  C C   . ILE A 1 128 ? -34.729 4.634   -1.926  1.00 95.89 128 A 1 
ATOM 972  O O   . ILE A 1 128 ? -35.028 5.830   -2.000  1.00 95.22 128 A 1 
ATOM 973  C CB  . ILE A 1 128 ? -32.996 4.006   -3.679  1.00 95.39 128 A 1 
ATOM 974  C CG1 . ILE A 1 128 ? -32.749 3.217   -4.987  1.00 91.93 128 A 1 
ATOM 975  C CG2 . ILE A 1 128 ? -32.002 3.561   -2.585  1.00 89.66 128 A 1 
ATOM 976  C CD1 . ILE A 1 128 ? -31.337 3.363   -5.555  1.00 89.55 128 A 1 
ATOM 977  N N   . LYS A 1 129 ? -34.612 3.993   -0.758  1.00 93.81 129 A 1 
ATOM 978  C CA  . LYS A 1 129 ? -34.628 4.656   0.548   1.00 93.64 129 A 1 
ATOM 979  C C   . LYS A 1 129 ? -33.357 4.355   1.316   1.00 93.43 129 A 1 
ATOM 980  O O   . LYS A 1 129 ? -32.863 3.227   1.280   1.00 92.50 129 A 1 
ATOM 981  C CB  . LYS A 1 129 ? -35.863 4.238   1.358   1.00 93.95 129 A 1 
ATOM 982  C CG  . LYS A 1 129 ? -37.153 4.715   0.698   1.00 93.34 129 A 1 
ATOM 983  C CD  . LYS A 1 129 ? -38.370 4.184   1.475   1.00 90.91 129 A 1 
ATOM 984  C CE  . LYS A 1 129 ? -39.639 4.587   0.731   1.00 86.87 129 A 1 
ATOM 985  N NZ  . LYS A 1 129 ? -40.732 3.649   1.039   1.00 80.00 129 A 1 
ATOM 986  N N   . ASP A 1 130 ? -32.835 5.352   2.020   1.00 91.52 130 A 1 
ATOM 987  C CA  . ASP A 1 130 ? -31.728 5.150   2.953   1.00 90.53 130 A 1 
ATOM 988  C C   . ASP A 1 130 ? -32.189 4.449   4.244   1.00 90.28 130 A 1 
ATOM 989  O O   . ASP A 1 130 ? -33.376 4.178   4.457   1.00 87.92 130 A 1 
ATOM 990  C CB  . ASP A 1 130 ? -30.989 6.482   3.195   1.00 89.70 130 A 1 
ATOM 991  C CG  . ASP A 1 130 ? -31.767 7.546   3.969   1.00 88.82 130 A 1 
ATOM 992  O OD1 . ASP A 1 130 ? -32.721 7.209   4.703   1.00 81.94 130 A 1 
ATOM 993  O OD2 . ASP A 1 130 ? -31.381 8.735   3.872   1.00 80.56 130 A 1 
ATOM 994  N N   . SER A 1 131 ? -31.248 4.164   5.142   1.00 88.84 131 A 1 
ATOM 995  C CA  . SER A 1 131 ? -31.510 3.504   6.433   1.00 88.32 131 A 1 
ATOM 996  C C   . SER A 1 131 ? -32.427 4.294   7.375   1.00 88.99 131 A 1 
ATOM 997  O O   . SER A 1 131 ? -32.955 3.719   8.327   1.00 84.40 131 A 1 
ATOM 998  C CB  . SER A 1 131 ? -30.183 3.214   7.132   1.00 86.67 131 A 1 
ATOM 999  O OG  . SER A 1 131 ? -29.425 4.398   7.301   1.00 82.36 131 A 1 
ATOM 1000 N N   . SER A 1 132 ? -32.650 5.589   7.126   1.00 88.37 132 A 1 
ATOM 1001 C CA  . SER A 1 132 ? -33.606 6.428   7.852   1.00 89.13 132 A 1 
ATOM 1002 C C   . SER A 1 132 ? -35.010 6.417   7.227   1.00 90.59 132 A 1 
ATOM 1003 O O   . SER A 1 132 ? -35.941 7.005   7.782   1.00 86.71 132 A 1 
ATOM 1004 C CB  . SER A 1 132 ? -33.060 7.857   7.995   1.00 88.90 132 A 1 
ATOM 1005 O OG  . SER A 1 132 ? -33.205 8.629   6.817   1.00 86.15 132 A 1 
ATOM 1006 N N   . GLY A 1 133 ? -35.182 5.753   6.082   1.00 90.03 133 A 1 
ATOM 1007 C CA  . GLY A 1 133 ? -36.430 5.716   5.318   1.00 90.80 133 A 1 
ATOM 1008 C C   . GLY A 1 133 ? -36.627 6.906   4.371   1.00 92.93 133 A 1 
ATOM 1009 O O   . GLY A 1 133 ? -37.685 7.004   3.737   1.00 89.83 133 A 1 
ATOM 1010 N N   . LYS A 1 134 ? -35.647 7.795   4.237   1.00 91.75 134 A 1 
ATOM 1011 C CA  . LYS A 1 134 ? -35.692 8.931   3.320   1.00 91.99 134 A 1 
ATOM 1012 C C   . LYS A 1 134 ? -35.482 8.461   1.884   1.00 92.67 134 A 1 
ATOM 1013 O O   . LYS A 1 134 ? -34.600 7.653   1.611   1.00 91.29 134 A 1 
ATOM 1014 C CB  . LYS A 1 134 ? -34.644 9.960   3.748   1.00 90.37 134 A 1 
ATOM 1015 C CG  . LYS A 1 134 ? -34.675 11.247  2.914   1.00 81.26 134 A 1 
ATOM 1016 C CD  . LYS A 1 134 ? -33.527 12.166  3.342   1.00 77.28 134 A 1 
ATOM 1017 C CE  . LYS A 1 134 ? -33.484 13.405  2.455   1.00 68.05 134 A 1 
ATOM 1018 N NZ  . LYS A 1 134 ? -32.297 14.245  2.763   1.00 59.23 134 A 1 
ATOM 1019 N N   . ILE A 1 135 ? -36.272 8.994   0.968   1.00 93.86 135 A 1 
ATOM 1020 C CA  . ILE A 1 135 ? -36.151 8.695   -0.465  1.00 93.60 135 A 1 
ATOM 1021 C C   . ILE A 1 135 ? -34.864 9.311   -1.016  1.00 93.40 135 A 1 
ATOM 1022 O O   . ILE A 1 135 ? -34.574 10.479  -0.784  1.00 91.24 135 A 1 
ATOM 1023 C CB  . ILE A 1 135 ? -37.411 9.146   -1.233  1.00 93.06 135 A 1 
ATOM 1024 C CG1 . ILE A 1 135 ? -38.615 8.298   -0.768  1.00 88.42 135 A 1 
ATOM 1025 C CG2 . ILE A 1 135 ? -37.218 9.014   -2.752  1.00 87.30 135 A 1 
ATOM 1026 C CD1 . ILE A 1 135 ? -39.972 8.772   -1.307  1.00 79.00 135 A 1 
ATOM 1027 N N   . VAL A 1 136 ? -34.128 8.508   -1.783  1.00 93.33 136 A 1 
ATOM 1028 C CA  . VAL A 1 136 ? -32.892 8.866   -2.474  1.00 92.28 136 A 1 
ATOM 1029 C C   . VAL A 1 136 ? -33.143 8.780   -3.979  1.00 93.51 136 A 1 
ATOM 1030 O O   . VAL A 1 136 ? -33.825 7.868   -4.441  1.00 92.76 136 A 1 
ATOM 1031 C CB  . VAL A 1 136 ? -31.746 7.920   -2.052  1.00 90.01 136 A 1 
ATOM 1032 C CG1 . VAL A 1 136 ? -30.426 8.254   -2.753  1.00 79.40 136 A 1 
ATOM 1033 C CG2 . VAL A 1 136 ? -31.498 7.990   -0.538  1.00 76.90 136 A 1 
ATOM 1034 N N   . ASN A 1 137 ? -32.589 9.710   -4.755  1.00 93.41 137 A 1 
ATOM 1035 C CA  . ASN A 1 137 ? -32.690 9.678   -6.216  1.00 92.84 137 A 1 
ATOM 1036 C C   . ASN A 1 137 ? -31.981 8.424   -6.780  1.00 92.21 137 A 1 
ATOM 1037 O O   . ASN A 1 137 ? -30.759 8.331   -6.659  1.00 91.50 137 A 1 
ATOM 1038 C CB  . ASN A 1 137 ? -32.092 10.991  -6.768  1.00 92.14 137 A 1 
ATOM 1039 C CG  . ASN A 1 137 ? -32.131 11.090  -8.287  1.00 91.45 137 A 1 
ATOM 1040 O OD1 . ASN A 1 137 ? -32.394 10.137  -9.017  1.00 86.17 137 A 1 
ATOM 1041 N ND2 . ASN A 1 137 ? -31.858 12.254  -8.820  1.00 83.81 137 A 1 
ATOM 1042 N N   . PRO A 1 138 ? -32.690 7.465   -7.416  1.00 94.66 138 A 1 
ATOM 1043 C CA  . PRO A 1 138 ? -32.068 6.255   -7.937  1.00 93.76 138 A 1 
ATOM 1044 C C   . PRO A 1 138 ? -31.003 6.534   -9.004  1.00 92.47 138 A 1 
ATOM 1045 O O   . PRO A 1 138 ? -29.993 5.852   -9.045  1.00 90.50 138 A 1 
ATOM 1046 C CB  . PRO A 1 138 ? -33.206 5.407   -8.510  1.00 93.91 138 A 1 
ATOM 1047 C CG  . PRO A 1 138 ? -34.423 5.875   -7.719  1.00 92.02 138 A 1 
ATOM 1048 C CD  . PRO A 1 138 ? -34.138 7.365   -7.543  1.00 91.92 138 A 1 
ATOM 1049 N N   . GLN A 1 139 ? -31.201 7.548   -9.860  1.00 91.72 139 A 1 
ATOM 1050 C CA  . GLN A 1 139 ? -30.245 7.908   -10.912 1.00 89.27 139 A 1 
ATOM 1051 C C   . GLN A 1 139 ? -28.919 8.401   -10.315 1.00 86.91 139 A 1 
ATOM 1052 O O   . GLN A 1 139 ? -27.856 7.946   -10.725 1.00 84.26 139 A 1 
ATOM 1053 C CB  . GLN A 1 139 ? -30.864 8.958   -11.853 1.00 89.07 139 A 1 
ATOM 1054 C CG  . GLN A 1 139 ? -32.083 8.415   -12.609 1.00 87.87 139 A 1 
ATOM 1055 C CD  . GLN A 1 139 ? -32.805 9.501   -13.398 1.00 86.92 139 A 1 
ATOM 1056 O OE1 . GLN A 1 139 ? -33.763 10.086  -12.931 1.00 79.70 139 A 1 
ATOM 1057 N NE2 . GLN A 1 139 ? -32.399 9.796   -14.604 1.00 76.74 139 A 1 
ATOM 1058 N N   . GLU A 1 140 ? -28.981 9.239   -9.288  1.00 86.93 140 A 1 
ATOM 1059 C CA  . GLU A 1 140 ? -27.806 9.708   -8.545  1.00 85.16 140 A 1 
ATOM 1060 C C   . GLU A 1 140 ? -27.157 8.578   -7.741  1.00 84.62 140 A 1 
ATOM 1061 O O   . GLU A 1 140 ? -25.945 8.417   -7.782  1.00 81.71 140 A 1 
ATOM 1062 C CB  . GLU A 1 140 ? -28.199 10.833  -7.594  1.00 83.54 140 A 1 
ATOM 1063 C CG  . GLU A 1 140 ? -28.483 12.153  -8.321  1.00 77.65 140 A 1 
ATOM 1064 C CD  . GLU A 1 140 ? -29.151 13.192  -7.405  1.00 72.83 140 A 1 
ATOM 1065 O OE1 . GLU A 1 140 ? -29.857 14.058  -7.966  1.00 64.25 140 A 1 
ATOM 1066 O OE2 . GLU A 1 140 ? -29.075 13.032  -6.167  1.00 64.20 140 A 1 
ATOM 1067 N N   . TRP A 1 141 ? -27.951 7.745   -7.066  1.00 89.35 141 A 1 
ATOM 1068 C CA  . TRP A 1 141 ? -27.428 6.618   -6.294  1.00 87.73 141 A 1 
ATOM 1069 C C   . TRP A 1 141 ? -26.660 5.640   -7.181  1.00 84.90 141 A 1 
ATOM 1070 O O   . TRP A 1 141 ? -25.553 5.231   -6.831  1.00 82.26 141 A 1 
ATOM 1071 C CB  . TRP A 1 141 ? -28.576 5.923   -5.556  1.00 89.11 141 A 1 
ATOM 1072 C CG  . TRP A 1 141 ? -28.121 4.876   -4.590  1.00 88.93 141 A 1 
ATOM 1073 C CD1 . TRP A 1 141 ? -27.937 5.059   -3.252  1.00 86.76 141 A 1 
ATOM 1074 C CD2 . TRP A 1 141 ? -27.758 3.485   -4.838  1.00 89.13 141 A 1 
ATOM 1075 N NE1 . TRP A 1 141 ? -27.504 3.892   -2.673  1.00 87.00 141 A 1 
ATOM 1076 C CE2 . TRP A 1 141 ? -27.367 2.887   -3.604  1.00 88.90 141 A 1 
ATOM 1077 C CE3 . TRP A 1 141 ? -27.727 2.670   -5.989  1.00 89.48 141 A 1 
ATOM 1078 C CZ2 . TRP A 1 141 ? -26.967 1.547   -3.504  1.00 89.17 141 A 1 
ATOM 1079 C CZ3 . TRP A 1 141 ? -27.318 1.327   -5.905  1.00 88.32 141 A 1 
ATOM 1080 C CH2 . TRP A 1 141 ? -26.944 0.768   -4.672  1.00 87.52 141 A 1 
ATOM 1081 N N   . TRP A 1 142 ? -27.182 5.307   -8.367  1.00 88.17 142 A 1 
ATOM 1082 C CA  . TRP A 1 142 ? -26.498 4.439   -9.329  1.00 86.56 142 A 1 
ATOM 1083 C C   . TRP A 1 142 ? -25.312 5.112   -10.019 1.00 82.43 142 A 1 
ATOM 1084 O O   . TRP A 1 142 ? -24.301 4.443   -10.259 1.00 77.51 142 A 1 
ATOM 1085 C CB  . TRP A 1 142 ? -27.508 3.902   -10.344 1.00 88.22 142 A 1 
ATOM 1086 C CG  . TRP A 1 142 ? -28.205 2.680   -9.843  1.00 89.15 142 A 1 
ATOM 1087 C CD1 . TRP A 1 142 ? -29.369 2.642   -9.160  1.00 87.65 142 A 1 
ATOM 1088 C CD2 . TRP A 1 142 ? -27.756 1.295   -9.937  1.00 89.32 142 A 1 
ATOM 1089 N NE1 . TRP A 1 142 ? -29.674 1.339   -8.823  1.00 87.75 142 A 1 
ATOM 1090 C CE2 . TRP A 1 142 ? -28.715 0.468   -9.285  1.00 88.88 142 A 1 
ATOM 1091 C CE3 . TRP A 1 142 ? -26.642 0.659   -10.508 1.00 89.92 142 A 1 
ATOM 1092 C CZ2 . TRP A 1 142 ? -28.577 -0.914  -9.206  1.00 90.06 142 A 1 
ATOM 1093 C CZ3 . TRP A 1 142 ? -26.488 -0.731  -10.449 1.00 89.40 142 A 1 
ATOM 1094 C CH2 . TRP A 1 142 ? -27.452 -1.520  -9.799  1.00 88.82 142 A 1 
ATOM 1095 N N   . ALA A 1 143 ? -25.378 6.407   -10.291 1.00 80.20 143 A 1 
ATOM 1096 C CA  . ALA A 1 143 ? -24.217 7.168   -10.753 1.00 74.29 143 A 1 
ATOM 1097 C C   . ALA A 1 143 ? -23.074 7.102   -9.716  1.00 70.02 143 A 1 
ATOM 1098 O O   . ALA A 1 143 ? -21.923 6.859   -10.079 1.00 64.60 143 A 1 
ATOM 1099 C CB  . ALA A 1 143 ? -24.650 8.601   -11.061 1.00 71.66 143 A 1 
ATOM 1100 N N   . ASN A 1 144 ? -23.423 7.161   -8.424  1.00 75.72 144 A 1 
ATOM 1101 C CA  . ASN A 1 144 ? -22.496 7.089   -7.297  1.00 69.70 144 A 1 
ATOM 1102 C C   . ASN A 1 144 ? -22.101 5.647   -6.921  1.00 66.01 144 A 1 
ATOM 1103 O O   . ASN A 1 144 ? -21.019 5.426   -6.384  1.00 61.05 144 A 1 
ATOM 1104 C CB  . ASN A 1 144 ? -23.140 7.840   -6.118  1.00 65.77 144 A 1 
ATOM 1105 C CG  . ASN A 1 144 ? -23.295 9.333   -6.385  1.00 60.55 144 A 1 
ATOM 1106 O OD1 . ASN A 1 144 ? -22.603 9.910   -7.202  1.00 56.19 144 A 1 
ATOM 1107 N ND2 . ASN A 1 144 ? -24.193 10.001  -5.710  1.00 54.07 144 A 1 
ATOM 1108 N N   . LYS A 1 145 ? -22.900 4.623   -7.267  1.00 67.63 145 A 1 
ATOM 1109 C CA  . LYS A 1 145 ? -22.537 3.210   -7.069  1.00 64.07 145 A 1 
ATOM 1110 C C   . LYS A 1 145 ? -21.327 2.805   -7.929  1.00 58.36 145 A 1 
ATOM 1111 O O   . LYS A 1 145 ? -20.519 1.988   -7.499  1.00 53.25 145 A 1 
ATOM 1112 C CB  . LYS A 1 145 ? -23.761 2.310   -7.335  1.00 62.29 145 A 1 
ATOM 1113 C CG  . LYS A 1 145 ? -23.512 0.853   -6.926  1.00 60.25 145 A 1 
ATOM 1114 C CD  . LYS A 1 145 ? -24.761 -0.016  -7.149  1.00 59.69 145 A 1 
ATOM 1115 C CE  . LYS A 1 145 ? -24.493 -1.469  -6.728  1.00 54.64 145 A 1 
ATOM 1116 N NZ  . LYS A 1 145 ? -25.668 -2.337  -6.979  1.00 51.37 145 A 1 
ATOM 1117 N N   . GLY A 1 146 ? -21.142 3.420   -9.100  1.00 46.08 146 A 1 
ATOM 1118 C CA  . GLY A 1 146 ? -19.937 3.262   -9.925  1.00 44.48 146 A 1 
ATOM 1119 C C   . GLY A 1 146 ? -18.693 3.936   -9.370  1.00 42.83 146 A 1 
ATOM 1120 O O   . GLY A 1 146 ? -17.594 3.513   -9.700  1.00 39.47 146 A 1 
ATOM 1121 N N   . ALA A 1 147 ? -18.858 4.909   -8.480  1.00 39.67 147 A 1 
ATOM 1122 C CA  . ALA A 1 147 ? -17.761 5.497   -7.727  1.00 38.38 147 A 1 
ATOM 1123 C C   . ALA A 1 147 ? -17.312 4.610   -6.553  1.00 37.35 147 A 1 
ATOM 1124 O O   . ALA A 1 147 ? -16.284 4.880   -5.950  1.00 34.61 147 A 1 
ATOM 1125 C CB  . ALA A 1 147 ? -18.174 6.906   -7.280  1.00 35.06 147 A 1 
ATOM 1126 N N   . THR A 1 148 ? -18.044 3.522   -6.228  1.00 30.92 148 A 1 
ATOM 1127 C CA  . THR A 1 148 ? -17.699 2.618   -5.116  1.00 31.71 148 A 1 
ATOM 1128 C C   . THR A 1 148 ? -17.381 1.181   -5.535  1.00 31.94 148 A 1 
ATOM 1129 O O   . THR A 1 148 ? -17.174 0.348   -4.647  1.00 29.83 148 A 1 
ATOM 1130 C CB  . THR A 1 148 ? -18.753 2.636   -3.996  1.00 28.62 148 A 1 
ATOM 1131 O OG1 . THR A 1 148 ? -20.014 2.180   -4.403  1.00 26.65 148 A 1 
ATOM 1132 C CG2 . THR A 1 148 ? -18.937 4.030   -3.385  1.00 25.02 148 A 1 
ATOM 1133 N N   . SER A 1 149 ? -17.316 0.844   -6.843  1.00 24.83 149 A 1 
ATOM 1134 C CA  . SER A 1 149 ? -17.045 -0.536  -7.272  1.00 26.53 149 A 1 
ATOM 1135 C C   . SER A 1 149 ? -16.078 -0.715  -8.441  1.00 26.95 149 A 1 
ATOM 1136 O O   . SER A 1 149 ? -15.869 -1.853  -8.839  1.00 25.29 149 A 1 
ATOM 1137 C CB  . SER A 1 149 ? -18.351 -1.311  -7.494  1.00 23.85 149 A 1 
ATOM 1138 O OG  . SER A 1 149 ? -19.066 -0.779  -8.583  1.00 21.67 149 A 1 
ATOM 1139 N N   . ASN A 1 150 ? -15.429 0.341   -8.959  1.00 24.56 150 A 1 
ATOM 1140 C CA  . ASN A 1 150 ? -14.333 0.197   -9.925  1.00 26.39 150 A 1 
ATOM 1141 C C   . ASN A 1 150 ? -13.303 1.340   -9.815  1.00 27.12 150 A 1 
ATOM 1142 O O   . ASN A 1 150 ? -13.064 2.064   -10.768 1.00 25.26 150 A 1 
ATOM 1143 C CB  . ASN A 1 150 ? -14.883 -0.015  -11.357 1.00 23.46 150 A 1 
ATOM 1144 C CG  . ASN A 1 150 ? -14.935 -1.472  -11.790 1.00 21.02 150 A 1 
ATOM 1145 O OD1 . ASN A 1 150 ? -14.408 -2.380  -11.173 1.00 18.62 150 A 1 
ATOM 1146 N ND2 . ASN A 1 150 ? -15.544 -1.759  -12.920 1.00 18.13 150 A 1 
ATOM 1147 N N   . SER A 1 151 ? -12.744 1.530   -8.629  1.00 25.49 151 A 1 
ATOM 1148 C CA  . SER A 1 151 ? -11.402 2.067   -8.333  1.00 26.95 151 A 1 
ATOM 1149 C C   . SER A 1 151 ? -11.271 2.304   -6.825  1.00 27.32 151 A 1 
ATOM 1150 O O   . SER A 1 151 ? -10.928 3.395   -6.386  1.00 26.06 151 A 1 
ATOM 1151 C CB  . SER A 1 151 ? -11.052 3.366   -9.096  1.00 24.13 151 A 1 
ATOM 1152 O OG  . SER A 1 151 ? -11.966 4.401   -8.811  1.00 22.13 151 A 1 
ATOM 1153 N N   . ASN A 1 152 ? -11.513 1.278   -6.018  1.00 26.68 152 A 1 
ATOM 1154 C CA  . ASN A 1 152 ? -10.874 1.320   -4.712  1.00 28.90 152 A 1 
ATOM 1155 C C   . ASN A 1 152 ? -9.388  1.032   -4.971  1.00 29.64 152 A 1 
ATOM 1156 O O   . ASN A 1 152 ? -9.083  -0.043  -5.503  1.00 28.05 152 A 1 
ATOM 1157 C CB  . ASN A 1 152 ? -11.509 0.326   -3.727  1.00 26.29 152 A 1 
ATOM 1158 C CG  . ASN A 1 152 ? -12.741 0.875   -3.035  1.00 23.28 152 A 1 
ATOM 1159 O OD1 . ASN A 1 152 ? -13.126 2.029   -3.146  1.00 20.57 152 A 1 
ATOM 1160 N ND2 . ASN A 1 152 ? -13.430 0.062   -2.264  1.00 19.85 152 A 1 
ATOM 1161 N N   . PRO A 1 153 ? -8.460  1.943   -4.646  1.00 27.31 153 A 1 
ATOM 1162 C CA  . PRO A 1 153 ? -7.166  1.479   -4.207  1.00 27.89 153 A 1 
ATOM 1163 C C   . PRO A 1 153 ? -7.457  0.332   -3.245  1.00 28.51 153 A 1 
ATOM 1164 O O   . PRO A 1 153 ? -8.421  0.390   -2.481  1.00 27.72 153 A 1 
ATOM 1165 C CB  . PRO A 1 153 ? -6.485  2.657   -3.503  1.00 25.28 153 A 1 
ATOM 1166 C CG  . PRO A 1 153 ? -7.310  3.869   -3.902  1.00 25.43 153 A 1 
ATOM 1167 C CD  . PRO A 1 153 ? -8.697  3.291   -4.164  1.00 26.70 153 A 1 
ATOM 1168 N N   . ILE A 1 154 ? -6.691  -0.733  -3.357  1.00 27.68 154 A 1 
ATOM 1169 C CA  . ILE A 1 154 ? -6.666  -1.777  -2.333  1.00 28.19 154 A 1 
ATOM 1170 C C   . ILE A 1 154 ? -6.717  -1.057  -0.996  1.00 29.27 154 A 1 
ATOM 1171 O O   . ILE A 1 154 ? -5.973  -0.093  -0.802  1.00 28.48 154 A 1 
ATOM 1172 C CB  . ILE A 1 154 ? -5.364  -2.586  -2.502  1.00 25.95 154 A 1 
ATOM 1173 C CG1 . ILE A 1 154 ? -5.368  -3.345  -3.854  1.00 23.68 154 A 1 
ATOM 1174 C CG2 . ILE A 1 154 ? -5.129  -3.572  -1.359  1.00 22.81 154 A 1 
ATOM 1175 C CD1 . ILE A 1 154 ? -3.966  -3.583  -4.370  1.00 21.17 154 A 1 
ATOM 1176 N N   . ASP A 1 155 ? -7.598  -1.502  -0.105  1.00 29.60 155 A 1 
ATOM 1177 C CA  . ASP A 1 155 ? -7.539  -1.142  1.303   1.00 31.47 155 A 1 
ATOM 1178 C C   . ASP A 1 155 ? -6.197  -1.677  1.840   1.00 32.53 155 A 1 
ATOM 1179 O O   . ASP A 1 155 ? -6.094  -2.768  2.394   1.00 31.19 155 A 1 
ATOM 1180 C CB  . ASP A 1 155 ? -8.783  -1.711  2.018   1.00 29.19 155 A 1 
ATOM 1181 C CG  . ASP A 1 155 ? -8.894  -1.318  3.495   1.00 25.54 155 A 1 
ATOM 1182 O OD1 . ASP A 1 155 ? -8.345  -0.261  3.863   1.00 22.80 155 A 1 
ATOM 1183 O OD2 . ASP A 1 155 ? -9.552  -2.077  4.242   1.00 22.19 155 A 1 
ATOM 1184 N N   . VAL A 1 156 ? -5.127  -0.953  1.519   1.00 30.46 156 A 1 
ATOM 1185 C CA  . VAL A 1 156 ? -3.852  -1.043  2.189   1.00 31.29 156 A 1 
ATOM 1186 C C   . VAL A 1 156 ? -4.174  -0.464  3.549   1.00 32.36 156 A 1 
ATOM 1187 O O   . VAL A 1 156 ? -4.055  0.734   3.776   1.00 31.08 156 A 1 
ATOM 1188 C CB  . VAL A 1 156 ? -2.717  -0.281  1.475   1.00 28.89 156 A 1 
ATOM 1189 C CG1 . VAL A 1 156 ? -1.384  -0.525  2.193   1.00 26.46 156 A 1 
ATOM 1190 C CG2 . VAL A 1 156 ? -2.533  -0.739  0.020   1.00 26.49 156 A 1 
ATOM 1191 N N   . LYS A 1 157 ? -4.679  -1.331  4.434   1.00 34.01 157 A 1 
ATOM 1192 C CA  . LYS A 1 157 ? -4.691  -1.042  5.862   1.00 36.60 157 A 1 
ATOM 1193 C C   . LYS A 1 157 ? -3.338  -0.420  6.157   1.00 37.75 157 A 1 
ATOM 1194 O O   . LYS A 1 157 ? -2.345  -1.053  5.793   1.00 37.01 157 A 1 
ATOM 1195 C CB  . LYS A 1 157 ? -4.852  -2.326  6.680   1.00 35.00 157 A 1 
ATOM 1196 C CG  . LYS A 1 157 ? -6.279  -2.859  6.612   1.00 31.48 157 A 1 
ATOM 1197 C CD  . LYS A 1 157 ? -6.410  -4.074  7.520   1.00 29.06 157 A 1 
ATOM 1198 C CE  . LYS A 1 157 ? -7.855  -4.550  7.482   1.00 25.90 157 A 1 
ATOM 1199 N NZ  . LYS A 1 157 ? -8.056  -5.670  8.422   1.00 24.18 157 A 1 
ATOM 1200 N N   . PRO A 1 158 ? -3.279  0.790   6.723   1.00 35.79 158 A 1 
ATOM 1201 C CA  . PRO A 1 158 ? -2.015  1.450   6.977   1.00 36.05 158 A 1 
ATOM 1202 C C   . PRO A 1 158 ? -1.142  0.490   7.780   1.00 37.59 158 A 1 
ATOM 1203 O O   . PRO A 1 158 ? -1.467  0.151   8.925   1.00 37.08 158 A 1 
ATOM 1204 C CB  . PRO A 1 158 ? -2.353  2.750   7.711   1.00 32.98 158 A 1 
ATOM 1205 C CG  . PRO A 1 158 ? -3.766  2.521   8.245   1.00 32.43 158 A 1 
ATOM 1206 C CD  . PRO A 1 158 ? -4.384  1.570   7.230   1.00 34.66 158 A 1 
ATOM 1207 N N   . ILE A 1 159 ? -0.104  -0.037  7.128   1.00 36.73 159 A 1 
ATOM 1208 C CA  . ILE A 1 159 ? 0.871   -0.874  7.806   1.00 38.37 159 A 1 
ATOM 1209 C C   . ILE A 1 159 ? 1.476   0.034   8.861   1.00 41.15 159 A 1 
ATOM 1210 O O   . ILE A 1 159 ? 1.885   1.159   8.564   1.00 39.82 159 A 1 
ATOM 1211 C CB  . ILE A 1 159 ? 1.901   -1.469  6.825   1.00 34.59 159 A 1 
ATOM 1212 C CG1 . ILE A 1 159 ? 1.203   -2.394  5.811   1.00 31.79 159 A 1 
ATOM 1213 C CG2 . ILE A 1 159 ? 2.988   -2.237  7.603   1.00 31.64 159 A 1 
ATOM 1214 C CD1 . ILE A 1 159 ? 2.115   -2.962  4.720   1.00 29.56 159 A 1 
ATOM 1215 N N   . ALA A 1 160 ? 1.447   -0.415  10.113  1.00 47.66 160 A 1 
ATOM 1216 C CA  . ALA A 1 160 ? 1.986   0.386   11.192  1.00 49.85 160 A 1 
ATOM 1217 C C   . ALA A 1 160 ? 3.445   0.730   10.868  1.00 55.37 160 A 1 
ATOM 1218 O O   . ALA A 1 160 ? 4.280   -0.169  10.812  1.00 52.15 160 A 1 
ATOM 1219 C CB  . ALA A 1 160 ? 1.844   -0.409  12.490  1.00 43.25 160 A 1 
ATOM 1220 N N   . SER A 1 161 ? 3.732   2.011   10.654  1.00 63.07 161 A 1 
ATOM 1221 C CA  . SER A 1 161 ? 5.105   2.482   10.429  1.00 65.90 161 A 1 
ATOM 1222 C C   . SER A 1 161 ? 5.986   2.105   11.622  1.00 71.83 161 A 1 
ATOM 1223 O O   . SER A 1 161 ? 5.582   2.371   12.764  1.00 67.81 161 A 1 
ATOM 1224 C CB  . SER A 1 161 ? 5.092   3.999   10.233  1.00 57.35 161 A 1 
ATOM 1225 O OG  . SER A 1 161 ? 6.379   4.498   9.942   1.00 49.33 161 A 1 
ATOM 1226 N N   . PRO A 1 162 ? 7.165   1.511   11.371  1.00 76.66 162 A 1 
ATOM 1227 C CA  . PRO A 1 162 ? 7.733   1.147   10.079  1.00 79.16 162 A 1 
ATOM 1228 C C   . PRO A 1 162 ? 7.350   -0.275  9.639   1.00 82.15 162 A 1 
ATOM 1229 O O   . PRO A 1 162 ? 6.909   -1.085  10.448  1.00 79.77 162 A 1 
ATOM 1230 C CB  . PRO A 1 162 ? 9.234   1.231   10.312  1.00 74.28 162 A 1 
ATOM 1231 C CG  . PRO A 1 162 ? 9.355   0.665   11.734  1.00 69.98 162 A 1 
ATOM 1232 C CD  . PRO A 1 162 ? 8.073   1.143   12.420  1.00 74.03 162 A 1 
ATOM 1233 N N   . CYS A 1 163 ? 7.579   -0.610  8.356   1.00 87.25 163 A 1 
ATOM 1234 C CA  . CYS A 1 163 ? 7.456   -1.971  7.831   1.00 88.50 163 A 1 
ATOM 1235 C C   . CYS A 1 163 ? 8.728   -2.423  7.101   1.00 90.56 163 A 1 
ATOM 1236 O O   . CYS A 1 163 ? 9.593   -1.615  6.746   1.00 90.17 163 A 1 
ATOM 1237 C CB  . CYS A 1 163 ? 6.201   -2.082  6.958   1.00 85.21 163 A 1 
ATOM 1238 S SG  . CYS A 1 163 ? 6.407   -1.172  5.398   1.00 82.86 163 A 1 
ATOM 1239 N N   . LEU A 1 164 ? 8.848   -3.739  6.870   1.00 90.95 164 A 1 
ATOM 1240 C CA  . LEU A 1 164 ? 9.928   -4.290  6.055   1.00 92.42 164 A 1 
ATOM 1241 C C   . LEU A 1 164 ? 9.709   -3.980  4.558   1.00 93.12 164 A 1 
ATOM 1242 O O   . LEU A 1 164 ? 8.561   -3.838  4.132   1.00 92.59 164 A 1 
ATOM 1243 C CB  . LEU A 1 164 ? 10.042  -5.794  6.338   1.00 92.20 164 A 1 
ATOM 1244 C CG  . LEU A 1 164 ? 10.601  -6.096  7.747   1.00 91.34 164 A 1 
ATOM 1245 C CD1 . LEU A 1 164 ? 10.383  -7.555  8.095   1.00 87.96 164 A 1 
ATOM 1246 C CD2 . LEU A 1 164 ? 12.103  -5.817  7.821   1.00 87.27 164 A 1 
ATOM 1247 N N   . PRO A 1 165 ? 10.777  -3.885  3.741   1.00 94.63 165 A 1 
ATOM 1248 C CA  . PRO A 1 165 ? 10.682  -3.456  2.336   1.00 95.39 165 A 1 
ATOM 1249 C C   . PRO A 1 165 ? 9.897   -4.433  1.455   1.00 95.80 165 A 1 
ATOM 1250 O O   . PRO A 1 165 ? 9.398   -4.040  0.402   1.00 95.40 165 A 1 
ATOM 1251 C CB  . PRO A 1 165 ? 12.126  -3.322  1.862   1.00 95.17 165 A 1 
ATOM 1252 C CG  . PRO A 1 165 ? 12.888  -4.292  2.758   1.00 94.82 165 A 1 
ATOM 1253 C CD  . PRO A 1 165 ? 12.159  -4.151  4.091   1.00 95.66 165 A 1 
ATOM 1254 N N   . ILE A 1 166 ? 9.777   -5.698  1.862   1.00 94.84 166 A 1 
ATOM 1255 C CA  . ILE A 1 166 ? 9.020   -6.739  1.165   1.00 94.87 166 A 1 
ATOM 1256 C C   . ILE A 1 166 ? 8.186   -7.570  2.149   1.00 94.48 166 A 1 
ATOM 1257 O O   . ILE A 1 166 ? 8.539   -7.688  3.325   1.00 94.01 166 A 1 
ATOM 1258 C CB  . ILE A 1 166 ? 9.937   -7.629  0.292   1.00 95.32 166 A 1 
ATOM 1259 C CG1 . ILE A 1 166 ? 10.934  -8.460  1.126   1.00 94.89 166 A 1 
ATOM 1260 C CG2 . ILE A 1 166 ? 10.666  -6.773  -0.758  1.00 93.67 166 A 1 
ATOM 1261 C CD1 . ILE A 1 166 ? 11.670  -9.531  0.313   1.00 94.01 166 A 1 
ATOM 1262 N N   . ALA A 1 167 ? 7.099   -8.152  1.669   1.00 93.17 167 A 1 
ATOM 1263 C CA  . ALA A 1 167 ? 6.335   -9.191  2.356   1.00 92.93 167 A 1 
ATOM 1264 C C   . ALA A 1 167 ? 6.893   -10.589 2.034   1.00 93.89 167 A 1 
ATOM 1265 O O   . ALA A 1 167 ? 7.685   -10.753 1.101   1.00 93.53 167 A 1 
ATOM 1266 C CB  . ALA A 1 167 ? 4.856   -9.056  1.951   1.00 91.19 167 A 1 
ATOM 1267 N N   . GLN A 1 168 ? 6.462   -11.613 2.775   1.00 91.58 168 A 1 
ATOM 1268 C CA  . GLN A 1 168 ? 6.695   -13.014 2.440   1.00 91.14 168 A 1 
ATOM 1269 C C   . GLN A 1 168 ? 5.937   -13.426 1.168   1.00 90.04 168 A 1 
ATOM 1270 O O   . GLN A 1 168 ? 5.048   -12.715 0.695   1.00 88.63 168 A 1 
ATOM 1271 C CB  . GLN A 1 168 ? 6.284   -13.904 3.626   1.00 90.99 168 A 1 
ATOM 1272 C CG  . GLN A 1 168 ? 7.171   -13.685 4.863   1.00 89.43 168 A 1 
ATOM 1273 C CD  . GLN A 1 168 ? 6.739   -14.591 6.016   1.00 88.86 168 A 1 
ATOM 1274 O OE1 . GLN A 1 168 ? 6.958   -15.787 6.014   1.00 80.19 168 A 1 
ATOM 1275 N NE2 . GLN A 1 168 ? 6.102   -14.060 7.027   1.00 78.74 168 A 1 
ATOM 1276 N N   . ALA A 1 169 ? 6.242   -14.599 0.618   1.00 89.90 169 A 1 
ATOM 1277 C CA  . ALA A 1 169 ? 5.617   -15.123 -0.605  1.00 87.74 169 A 1 
ATOM 1278 C C   . ALA A 1 169 ? 4.087   -15.272 -0.516  1.00 86.42 169 A 1 
ATOM 1279 O O   . ALA A 1 169 ? 3.393   -15.184 -1.526  1.00 83.30 169 A 1 
ATOM 1280 C CB  . ALA A 1 169 ? 6.271   -16.474 -0.929  1.00 86.95 169 A 1 
ATOM 1281 N N   . ASP A 1 170 ? 3.546   -15.476 0.693   1.00 85.19 170 A 1 
ATOM 1282 C CA  . ASP A 1 170 ? 2.111   -15.559 0.967   1.00 82.77 170 A 1 
ATOM 1283 C C   . ASP A 1 170 ? 1.464   -14.197 1.292   1.00 82.34 170 A 1 
ATOM 1284 O O   . ASP A 1 170 ? 0.292   -14.135 1.656   1.00 79.41 170 A 1 
ATOM 1285 C CB  . ASP A 1 170 ? 1.852   -16.616 2.058   1.00 81.25 170 A 1 
ATOM 1286 C CG  . ASP A 1 170 ? 2.288   -16.205 3.467   1.00 80.94 170 A 1 
ATOM 1287 O OD1 . ASP A 1 170 ? 2.979   -15.170 3.621   1.00 78.48 170 A 1 
ATOM 1288 O OD2 . ASP A 1 170 ? 1.886   -16.908 4.435   1.00 77.92 170 A 1 
ATOM 1289 N N   . GLY A 1 171 ? 2.217   -13.100 1.171   1.00 85.24 171 A 1 
ATOM 1290 C CA  . GLY A 1 171 ? 1.776   -11.735 1.452   1.00 84.38 171 A 1 
ATOM 1291 C C   . GLY A 1 171 ? 1.770   -11.347 2.934   1.00 85.11 171 A 1 
ATOM 1292 O O   . GLY A 1 171 ? 1.434   -10.208 3.257   1.00 82.94 171 A 1 
ATOM 1293 N N   . LYS A 1 172 ? 2.155   -12.245 3.850   1.00 83.78 172 A 1 
ATOM 1294 C CA  . LYS A 1 172 ? 2.291   -11.922 5.274   1.00 84.53 172 A 1 
ATOM 1295 C C   . LYS A 1 172 ? 3.593   -11.185 5.564   1.00 87.15 172 A 1 
ATOM 1296 O O   . LYS A 1 172 ? 4.561   -11.272 4.813   1.00 86.88 172 A 1 
ATOM 1297 C CB  . LYS A 1 172 ? 2.192   -13.184 6.139   1.00 82.05 172 A 1 
ATOM 1298 C CG  . LYS A 1 172 ? 0.839   -13.884 5.993   1.00 78.18 172 A 1 
ATOM 1299 C CD  . LYS A 1 172 ? 0.784   -15.078 6.950   1.00 73.15 172 A 1 
ATOM 1300 C CE  . LYS A 1 172 ? -0.407  -15.973 6.597   1.00 66.12 172 A 1 
ATOM 1301 N NZ  . LYS A 1 172 ? 0.054   -17.365 6.412   1.00 57.77 172 A 1 
ATOM 1302 N N   . GLU A 1 173 ? 3.631   -10.483 6.695   1.00 85.93 173 A 1 
ATOM 1303 C CA  . GLU A 1 173 ? 4.852   -9.839  7.172   1.00 86.58 173 A 1 
ATOM 1304 C C   . GLU A 1 173 ? 5.892   -10.864 7.653   1.00 88.08 173 A 1 
ATOM 1305 O O   . GLU A 1 173 ? 5.543   -11.920 8.189   1.00 86.77 173 A 1 
ATOM 1306 C CB  . GLU A 1 173 ? 4.540   -8.837  8.289   1.00 84.13 173 A 1 
ATOM 1307 C CG  . GLU A 1 173 ? 3.671   -7.647  7.825   1.00 80.30 173 A 1 
ATOM 1308 C CD  . GLU A 1 173 ? 4.314   -6.863  6.668   1.00 79.86 173 A 1 
ATOM 1309 O OE1 . GLU A 1 173 ? 3.580   -6.416  5.765   1.00 72.27 173 A 1 
ATOM 1310 O OE2 . GLU A 1 173 ? 5.556   -6.708  6.616   1.00 73.71 173 A 1 
ATOM 1311 N N   . PHE A 1 174 ? 7.167   -10.539 7.502   1.00 88.06 174 A 1 
ATOM 1312 C CA  . PHE A 1 174 ? 8.230   -11.227 8.220   1.00 88.48 174 A 1 
ATOM 1313 C C   . PHE A 1 174 ? 8.119   -10.932 9.712   1.00 86.85 174 A 1 
ATOM 1314 O O   . PHE A 1 174 ? 7.666   -9.865  10.114  1.00 84.13 174 A 1 
ATOM 1315 C CB  . PHE A 1 174 ? 9.606   -10.807 7.694   1.00 90.24 174 A 1 
ATOM 1316 C CG  . PHE A 1 174 ? 9.916   -11.331 6.306   1.00 92.10 174 A 1 
ATOM 1317 C CD1 . PHE A 1 174 ? 10.601  -12.544 6.144   1.00 90.09 174 A 1 
ATOM 1318 C CD2 . PHE A 1 174 ? 9.517   -10.597 5.172   1.00 90.27 174 A 1 
ATOM 1319 C CE1 . PHE A 1 174 ? 10.884  -13.034 4.861   1.00 90.42 174 A 1 
ATOM 1320 C CE2 . PHE A 1 174 ? 9.794   -11.091 3.887   1.00 90.79 174 A 1 
ATOM 1321 C CZ  . PHE A 1 174 ? 10.477  -12.307 3.730   1.00 92.70 174 A 1 
ATOM 1322 N N   . LYS A 1 175 ? 8.578   -11.879 10.546  1.00 84.34 175 A 1 
ATOM 1323 C CA  . LYS A 1 175 ? 8.567   -11.730 12.006  1.00 82.31 175 A 1 
ATOM 1324 C C   . LYS A 1 175 ? 9.358   -10.500 12.466  1.00 82.52 175 A 1 
ATOM 1325 O O   . LYS A 1 175 ? 8.924   -9.794  13.371  1.00 79.54 175 A 1 
ATOM 1326 C CB  . LYS A 1 175 ? 9.133   -13.021 12.613  1.00 79.45 175 A 1 
ATOM 1327 C CG  . LYS A 1 175 ? 9.170   -12.978 14.144  1.00 72.92 175 A 1 
ATOM 1328 C CD  . LYS A 1 175 ? 9.938   -14.178 14.671  1.00 68.32 175 A 1 
ATOM 1329 C CE  . LYS A 1 175 ? 10.173  -13.995 16.165  1.00 58.44 175 A 1 
ATOM 1330 N NZ  . LYS A 1 175 ? 11.201  -14.936 16.650  1.00 50.75 175 A 1 
ATOM 1331 N N   . ASP A 1 176 ? 10.521  -10.282 11.864  1.00 84.82 176 A 1 
ATOM 1332 C CA  . ASP A 1 176 ? 11.456  -9.200  12.184  1.00 86.43 176 A 1 
ATOM 1333 C C   . ASP A 1 176 ? 12.485  -9.027  11.052  1.00 88.92 176 A 1 
ATOM 1334 O O   . ASP A 1 176 ? 12.541  -9.814  10.098  1.00 89.03 176 A 1 
ATOM 1335 C CB  . ASP A 1 176 ? 12.135  -9.492  13.539  1.00 84.24 176 A 1 
ATOM 1336 C CG  . ASP A 1 176 ? 12.779  -10.877 13.635  1.00 84.45 176 A 1 
ATOM 1337 O OD1 . ASP A 1 176 ? 13.447  -11.284 12.663  1.00 81.83 176 A 1 
ATOM 1338 O OD2 . ASP A 1 176 ? 12.564  -11.561 14.670  1.00 80.03 176 A 1 
ATOM 1339 N N   . ALA A 1 177 ? 13.332  -8.004  11.162  1.00 89.32 177 A 1 
ATOM 1340 C CA  . ALA A 1 177 ? 14.386  -7.724  10.199  1.00 90.57 177 A 1 
ATOM 1341 C C   . ALA A 1 177 ? 15.388  -8.882  10.043  1.00 92.03 177 A 1 
ATOM 1342 O O   . ALA A 1 177 ? 15.860  -9.146  8.939   1.00 91.81 177 A 1 
ATOM 1343 C CB  . ALA A 1 177 ? 15.097  -6.440  10.647  1.00 89.46 177 A 1 
ATOM 1344 N N   . LYS A 1 178 ? 15.682  -9.619  11.127  1.00 89.03 178 A 1 
ATOM 1345 C CA  . LYS A 1 178 ? 16.618  -10.752 11.114  1.00 90.01 178 A 1 
ATOM 1346 C C   . LYS A 1 178 ? 16.079  -11.934 10.314  1.00 91.49 178 A 1 
ATOM 1347 O O   . LYS A 1 178 ? 16.829  -12.605 9.620   1.00 90.99 178 A 1 
ATOM 1348 C CB  . LYS A 1 178 ? 16.974  -11.127 12.557  1.00 88.47 178 A 1 
ATOM 1349 C CG  . LYS A 1 178 ? 18.184  -12.071 12.637  1.00 86.00 178 A 1 
ATOM 1350 C CD  . LYS A 1 178 ? 18.710  -12.170 14.074  1.00 83.11 178 A 1 
ATOM 1351 C CE  . LYS A 1 178 ? 20.039  -12.934 14.117  1.00 77.82 178 A 1 
ATOM 1352 N NZ  . LYS A 1 178 ? 20.827  -12.611 15.333  1.00 70.50 178 A 1 
ATOM 1353 N N   . SER A 1 179 ? 14.750  -12.156 10.350  1.00 90.53 179 A 1 
ATOM 1354 C CA  . SER A 1 179 ? 14.102  -13.184 9.530   1.00 91.48 179 A 1 
ATOM 1355 C C   . SER A 1 179 ? 14.168  -12.875 8.027   1.00 93.10 179 A 1 
ATOM 1356 O O   . SER A 1 179 ? 14.395  -13.783 7.233   1.00 92.83 179 A 1 
ATOM 1357 C CB  . SER A 1 179 ? 12.665  -13.432 9.988   1.00 90.11 179 A 1 
ATOM 1358 O OG  . SER A 1 179 ? 11.809  -12.343 9.752   1.00 79.92 179 A 1 
ATOM 1359 N N   . LEU A 1 180 ? 14.050  -11.600 7.644   1.00 93.28 180 A 1 
ATOM 1360 C CA  . LEU A 1 180 ? 14.292  -11.177 6.260   1.00 94.32 180 A 1 
ATOM 1361 C C   . LEU A 1 180 ? 15.773  -11.334 5.888   1.00 94.75 180 A 1 
ATOM 1362 O O   . LEU A 1 180 ? 16.076  -11.926 4.859   1.00 94.63 180 A 1 
ATOM 1363 C CB  . LEU A 1 180 ? 13.784  -9.737  6.062   1.00 94.83 180 A 1 
ATOM 1364 C CG  . LEU A 1 180 ? 14.097  -9.152  4.668   1.00 94.77 180 A 1 
ATOM 1365 C CD1 . LEU A 1 180 ? 13.523  -9.989  3.532   1.00 92.17 180 A 1 
ATOM 1366 C CD2 . LEU A 1 180 ? 13.524  -7.739  4.552   1.00 92.25 180 A 1 
ATOM 1367 N N   . ALA A 1 181 ? 16.697  -10.884 6.741   1.00 93.56 181 A 1 
ATOM 1368 C CA  . ALA A 1 181 ? 18.131  -11.044 6.507   1.00 92.84 181 A 1 
ATOM 1369 C C   . ALA A 1 181 ? 18.538  -12.522 6.347   1.00 93.17 181 A 1 
ATOM 1370 O O   . ALA A 1 181 ? 19.310  -12.854 5.458   1.00 92.82 181 A 1 
ATOM 1371 C CB  . ALA A 1 181 ? 18.894  -10.368 7.649   1.00 92.18 181 A 1 
ATOM 1372 N N   . SER A 1 182 ? 17.942  -13.429 7.138   1.00 92.36 182 A 1 
ATOM 1373 C CA  . SER A 1 182 ? 18.173  -14.873 7.017   1.00 92.32 182 A 1 
ATOM 1374 C C   . SER A 1 182 ? 17.709  -15.439 5.670   1.00 92.91 182 A 1 
ATOM 1375 O O   . SER A 1 182 ? 18.334  -16.353 5.147   1.00 92.01 182 A 1 
ATOM 1376 C CB  . SER A 1 182 ? 17.456  -15.639 8.132   1.00 91.93 182 A 1 
ATOM 1377 O OG  . SER A 1 182 ? 17.895  -15.237 9.408   1.00 80.02 182 A 1 
ATOM 1378 N N   . LEU A 1 183 ? 16.610  -14.916 5.106   1.00 93.28 183 A 1 
ATOM 1379 C CA  . LEU A 1 183 ? 16.163  -15.293 3.762   1.00 93.73 183 A 1 
ATOM 1380 C C   . LEU A 1 183 ? 17.154  -14.807 2.697   1.00 94.08 183 A 1 
ATOM 1381 O O   . LEU A 1 183 ? 17.510  -15.574 1.800   1.00 93.36 183 A 1 
ATOM 1382 C CB  . LEU A 1 183 ? 14.751  -14.733 3.513   1.00 94.29 183 A 1 
ATOM 1383 C CG  . LEU A 1 183 ? 14.240  -14.962 2.080   1.00 93.91 183 A 1 
ATOM 1384 C CD1 . LEU A 1 183 ? 13.896  -16.432 1.828   1.00 90.42 183 A 1 
ATOM 1385 C CD2 . LEU A 1 183 ? 12.991  -14.121 1.827   1.00 90.55 183 A 1 
ATOM 1386 N N   . LEU A 1 184 ? 17.587  -13.554 2.793   1.00 94.23 184 A 1 
ATOM 1387 C CA  . LEU A 1 184 ? 18.477  -12.927 1.812   1.00 93.11 184 A 1 
ATOM 1388 C C   . LEU A 1 184 ? 19.884  -13.534 1.854   1.00 92.52 184 A 1 
ATOM 1389 O O   . LEU A 1 184 ? 20.494  -13.729 0.806   1.00 90.74 184 A 1 
ATOM 1390 C CB  . LEU A 1 184 ? 18.504  -11.404 2.050   1.00 93.32 184 A 1 
ATOM 1391 C CG  . LEU A 1 184 ? 17.136  -10.690 1.898   1.00 93.12 184 A 1 
ATOM 1392 C CD1 . LEU A 1 184 ? 17.301  -9.200  2.175   1.00 90.67 184 A 1 
ATOM 1393 C CD2 . LEU A 1 184 ? 16.518  -10.865 0.508   1.00 90.72 184 A 1 
ATOM 1394 N N   . GLY A 1 185 ? 20.371  -13.909 3.041   1.00 91.85 185 A 1 
ATOM 1395 C CA  . GLY A 1 185 ? 21.720  -14.452 3.231   1.00 90.12 185 A 1 
ATOM 1396 C C   . GLY A 1 185 ? 22.772  -13.458 2.729   1.00 89.68 185 A 1 
ATOM 1397 O O   . GLY A 1 185 ? 22.727  -12.288 3.085   1.00 85.33 185 A 1 
ATOM 1398 N N   . ALA A 1 186 ? 23.650  -13.908 1.829   1.00 87.73 186 A 1 
ATOM 1399 C CA  . ALA A 1 186 ? 24.707  -13.094 1.240   1.00 86.24 186 A 1 
ATOM 1400 C C   . ALA A 1 186 ? 24.223  -11.934 0.339   1.00 86.57 186 A 1 
ATOM 1401 O O   . ALA A 1 186 ? 25.047  -11.207 -0.194  1.00 81.89 186 A 1 
ATOM 1402 C CB  . ALA A 1 186 ? 25.655  -14.034 0.470   1.00 83.19 186 A 1 
ATOM 1403 N N   . GLU A 1 187 ? 22.926  -11.736 0.134   1.00 85.92 187 A 1 
ATOM 1404 C CA  . GLU A 1 187 ? 22.412  -10.512 -0.502  1.00 84.63 187 A 1 
ATOM 1405 C C   . GLU A 1 187 ? 22.168  -9.382  0.517   1.00 83.57 187 A 1 
ATOM 1406 O O   . GLU A 1 187 ? 22.090  -8.216  0.139   1.00 78.62 187 A 1 
ATOM 1407 C CB  . GLU A 1 187 ? 21.119  -10.783 -1.288  1.00 82.34 187 A 1 
ATOM 1408 C CG  . GLU A 1 187 ? 21.322  -11.772 -2.436  1.00 79.88 187 A 1 
ATOM 1409 C CD  . GLU A 1 187 ? 20.095  -11.876 -3.353  1.00 79.50 187 A 1 
ATOM 1410 O OE1 . GLU A 1 187 ? 20.269  -12.398 -4.476  1.00 72.78 187 A 1 
ATOM 1411 O OE2 . GLU A 1 187 ? 18.978  -11.446 -2.994  1.00 74.76 187 A 1 
ATOM 1412 N N   . ALA A 1 188 ? 22.083  -9.711  1.805   1.00 82.82 188 A 1 
ATOM 1413 C CA  . ALA A 1 188 ? 21.974  -8.733  2.888   1.00 79.39 188 A 1 
ATOM 1414 C C   . ALA A 1 188 ? 23.335  -8.160  3.340   1.00 78.28 188 A 1 
ATOM 1415 O O   . ALA A 1 188 ? 23.443  -7.640  4.448   1.00 69.96 188 A 1 
ATOM 1416 C CB  . ALA A 1 188 ? 21.174  -9.358  4.041   1.00 75.19 188 A 1 
ATOM 1417 N N   . ASN A 1 189 ? 24.356  -8.273  2.495   1.00 79.03 189 A 1 
ATOM 1418 C CA  . ASN A 1 189 ? 25.754  -7.949  2.764   1.00 78.79 189 A 1 
ATOM 1419 C C   . ASN A 1 189 ? 26.048  -6.442  2.733   1.00 82.00 189 A 1 
ATOM 1420 O O   . ASN A 1 189 ? 26.880  -5.957  1.968   1.00 74.54 189 A 1 
ATOM 1421 C CB  . ASN A 1 189 ? 26.637  -8.746  1.798   1.00 69.76 189 A 1 
ATOM 1422 C CG  . ASN A 1 189 ? 26.457  -8.402  0.332   1.00 62.11 189 A 1 
ATOM 1423 O OD1 . ASN A 1 189 ? 25.520  -7.751  -0.102  1.00 54.42 189 A 1 
ATOM 1424 N ND2 . ASN A 1 189 ? 27.354  -8.872  -0.501  1.00 55.70 189 A 1 
ATOM 1425 N N   . TYR A 1 190 ? 25.371  -5.692  3.588   1.00 87.31 190 A 1 
ATOM 1426 C CA  . TYR A 1 190 ? 25.769  -4.326  3.869   1.00 89.13 190 A 1 
ATOM 1427 C C   . TYR A 1 190 ? 27.271  -4.274  4.185   1.00 90.39 190 A 1 
ATOM 1428 O O   . TYR A 1 190 ? 27.750  -5.106  4.951   1.00 88.05 190 A 1 
ATOM 1429 C CB  . TYR A 1 190 ? 24.944  -3.806  5.053   1.00 87.80 190 A 1 
ATOM 1430 C CG  . TYR A 1 190 ? 25.292  -2.415  5.526   1.00 88.39 190 A 1 
ATOM 1431 C CD1 . TYR A 1 190 ? 25.771  -2.207  6.840   1.00 81.52 190 A 1 
ATOM 1432 C CD2 . TYR A 1 190 ? 25.138  -1.320  4.657   1.00 81.55 190 A 1 
ATOM 1433 C CE1 . TYR A 1 190 ? 26.087  -0.907  7.276   1.00 78.09 190 A 1 
ATOM 1434 C CE2 . TYR A 1 190 ? 25.463  -0.022  5.091   1.00 78.74 190 A 1 
ATOM 1435 C CZ  . TYR A 1 190 ? 25.934  0.190   6.405   1.00 83.84 190 A 1 
ATOM 1436 O OH  . TYR A 1 190 ? 26.250  1.445   6.811   1.00 83.50 190 A 1 
ATOM 1437 N N   . LEU A 1 191 ? 27.980  -3.310  3.638   1.00 90.20 191 A 1 
ATOM 1438 C CA  . LEU A 1 191 ? 29.418  -2.986  3.743   1.00 91.69 191 A 1 
ATOM 1439 C C   . LEU A 1 191 ? 30.314  -3.463  2.590   1.00 92.48 191 A 1 
ATOM 1440 O O   . LEU A 1 191 ? 31.342  -2.828  2.368   1.00 89.64 191 A 1 
ATOM 1441 C CB  . LEU A 1 191 ? 30.043  -3.427  5.085   1.00 88.68 191 A 1 
ATOM 1442 C CG  . LEU A 1 191 ? 29.266  -3.092  6.355   1.00 88.65 191 A 1 
ATOM 1443 C CD1 . LEU A 1 191 ? 29.882  -3.824  7.554   1.00 85.62 191 A 1 
ATOM 1444 C CD2 . LEU A 1 191 ? 29.261  -1.587  6.634   1.00 87.48 191 A 1 
ATOM 1445 N N   . LEU A 1 192 ? 29.996  -4.558  1.881   1.00 91.54 192 A 1 
ATOM 1446 C CA  . LEU A 1 192 ? 30.902  -5.129  0.883   1.00 91.40 192 A 1 
ATOM 1447 C C   . LEU A 1 192 ? 30.198  -5.525  -0.418  1.00 90.94 192 A 1 
ATOM 1448 O O   . LEU A 1 192 ? 29.266  -6.321  -0.414  1.00 86.59 192 A 1 
ATOM 1449 C CB  . LEU A 1 192 ? 31.619  -6.363  1.464   1.00 88.97 192 A 1 
ATOM 1450 C CG  . LEU A 1 192 ? 32.556  -6.084  2.638   1.00 83.18 192 A 1 
ATOM 1451 C CD1 . LEU A 1 192 ? 33.097  -7.409  3.164   1.00 78.16 192 A 1 
ATOM 1452 C CD2 . LEU A 1 192 ? 33.765  -5.232  2.232   1.00 78.19 192 A 1 
ATOM 1453 N N   . GLY A 1 193 ? 30.717  -5.041  -1.538  1.00 88.94 193 A 1 
ATOM 1454 C CA  . GLY A 1 193 ? 30.438  -5.567  -2.871  1.00 86.87 193 A 1 
ATOM 1455 C C   . GLY A 1 193 ? 31.573  -6.481  -3.366  1.00 86.29 193 A 1 
ATOM 1456 O O   . GLY A 1 193 ? 32.367  -7.000  -2.586  1.00 81.72 193 A 1 
ATOM 1457 N N   . LEU A 1 194 ? 31.679  -6.656  -4.676  1.00 84.81 194 A 1 
ATOM 1458 C CA  . LEU A 1 194 ? 32.769  -7.429  -5.280  1.00 82.84 194 A 1 
ATOM 1459 C C   . LEU A 1 194 ? 34.100  -6.656  -5.176  1.00 82.61 194 A 1 
ATOM 1460 O O   . LEU A 1 194 ? 34.433  -5.873  -6.062  1.00 76.30 194 A 1 
ATOM 1461 C CB  . LEU A 1 194 ? 32.393  -7.766  -6.738  1.00 78.94 194 A 1 
ATOM 1462 C CG  . LEU A 1 194 ? 33.446  -8.643  -7.454  1.00 70.10 194 A 1 
ATOM 1463 C CD1 . LEU A 1 194 ? 33.540  -10.042 -6.843  1.00 66.05 194 A 1 
ATOM 1464 C CD2 . LEU A 1 194 ? 33.091  -8.782  -8.931  1.00 65.09 194 A 1 
ATOM 1465 N N   . ASN A 1 195 ? 34.858  -6.881  -4.093  1.00 83.34 195 A 1 
ATOM 1466 C CA  . ASN A 1 195 ? 36.107  -6.169  -3.788  1.00 84.95 195 A 1 
ATOM 1467 C C   . ASN A 1 195 ? 35.966  -4.637  -3.728  1.00 87.01 195 A 1 
ATOM 1468 O O   . ASN A 1 195 ? 36.905  -3.905  -4.035  1.00 84.34 195 A 1 
ATOM 1469 C CB  . ASN A 1 195 ? 37.236  -6.634  -4.727  1.00 81.94 195 A 1 
ATOM 1470 C CG  . ASN A 1 195 ? 37.598  -8.088  -4.568  1.00 78.71 195 A 1 
ATOM 1471 O OD1 . ASN A 1 195 ? 37.715  -8.623  -3.488  1.00 71.66 195 A 1 
ATOM 1472 N ND2 . ASN A 1 195 ? 37.814  -8.788  -5.654  1.00 70.68 195 A 1 
ATOM 1473 N N   . THR A 1 196 ? 34.800  -4.153  -3.334  1.00 88.35 196 A 1 
ATOM 1474 C CA  . THR A 1 196 ? 34.506  -2.725  -3.198  1.00 89.21 196 A 1 
ATOM 1475 C C   . THR A 1 196 ? 33.631  -2.455  -1.975  1.00 90.41 196 A 1 
ATOM 1476 O O   . THR A 1 196 ? 32.956  -3.351  -1.462  1.00 89.47 196 A 1 
ATOM 1477 C CB  . THR A 1 196 ? 33.814  -2.160  -4.451  1.00 87.26 196 A 1 
ATOM 1478 O OG1 . THR A 1 196 ? 32.624  -2.864  -4.741  1.00 83.19 196 A 1 
ATOM 1479 C CG2 . THR A 1 196 ? 34.694  -2.221  -5.699  1.00 82.51 196 A 1 
ATOM 1480 N N   . TRP A 1 197 ? 33.631  -1.210  -1.517  1.00 92.08 197 A 1 
ATOM 1481 C CA  . TRP A 1 197 ? 32.622  -0.691  -0.597  1.00 92.95 197 A 1 
ATOM 1482 C C   . TRP A 1 197 ? 31.211  -0.828  -1.188  1.00 92.77 197 A 1 
ATOM 1483 O O   . TRP A 1 197 ? 31.029  -0.648  -2.388  1.00 90.82 197 A 1 
ATOM 1484 C CB  . TRP A 1 197 ? 32.931  0.778   -0.315  1.00 92.25 197 A 1 
ATOM 1485 C CG  . TRP A 1 197 ? 31.816  1.538   0.327   1.00 92.83 197 A 1 
ATOM 1486 C CD1 . TRP A 1 197 ? 31.041  2.481   -0.252  1.00 89.15 197 A 1 
ATOM 1487 C CD2 . TRP A 1 197 ? 31.271  1.375   1.678   1.00 92.50 197 A 1 
ATOM 1488 N NE1 . TRP A 1 197 ? 30.078  2.912   0.631   1.00 89.34 197 A 1 
ATOM 1489 C CE2 . TRP A 1 197 ? 30.161  2.259   1.832   1.00 91.75 197 A 1 
ATOM 1490 C CE3 . TRP A 1 197 ? 31.604  0.545   2.777   1.00 90.37 197 A 1 
ATOM 1491 C CZ2 . TRP A 1 197 ? 29.416  2.319   3.021   1.00 91.24 197 A 1 
ATOM 1492 C CZ3 . TRP A 1 197 ? 30.862  0.613   3.974   1.00 87.44 197 A 1 
ATOM 1493 C CH2 . TRP A 1 197 ? 29.779  1.493   4.088   1.00 87.83 197 A 1 
ATOM 1494 N N   . HIS A 1 198 ? 30.229  -1.101  -0.314  1.00 93.11 198 A 1 
ATOM 1495 C CA  . HIS A 1 198 ? 28.823  -1.195  -0.681  1.00 93.61 198 A 1 
ATOM 1496 C C   . HIS A 1 198 ? 27.935  -0.626  0.437   1.00 94.17 198 A 1 
ATOM 1497 O O   . HIS A 1 198 ? 27.943  -1.117  1.570   1.00 92.69 198 A 1 
ATOM 1498 C CB  . HIS A 1 198 ? 28.505  -2.657  -0.990  1.00 92.78 198 A 1 
ATOM 1499 C CG  . HIS A 1 198 ? 27.105  -2.881  -1.455  1.00 92.13 198 A 1 
ATOM 1500 N ND1 . HIS A 1 198 ? 26.149  -3.618  -0.787  1.00 85.54 198 A 1 
ATOM 1501 C CD2 . HIS A 1 198 ? 26.546  -2.438  -2.621  1.00 85.90 198 A 1 
ATOM 1502 C CE1 . HIS A 1 198 ? 25.042  -3.624  -1.546  1.00 86.10 198 A 1 
ATOM 1503 N NE2 . HIS A 1 198 ? 25.239  -2.918  -2.665  1.00 87.94 198 A 1 
ATOM 1504 N N   . GLY A 1 199 ? 27.188  0.431   0.139   1.00 93.20 199 A 1 
ATOM 1505 C CA  . GLY A 1 199 ? 26.401  1.202   1.110   1.00 93.84 199 A 1 
ATOM 1506 C C   . GLY A 1 199 ? 25.015  0.636   1.429   1.00 94.52 199 A 1 
ATOM 1507 O O   . GLY A 1 199 ? 24.371  1.094   2.377   1.00 92.55 199 A 1 
ATOM 1508 N N   . GLY A 1 200 ? 24.548  -0.355  0.681   1.00 94.66 200 A 1 
ATOM 1509 C CA  . GLY A 1 200 ? 23.194  -0.884  0.792   1.00 94.72 200 A 1 
ATOM 1510 C C   . GLY A 1 200 ? 23.106  -2.408  0.951   1.00 94.87 200 A 1 
ATOM 1511 O O   . GLY A 1 200 ? 24.060  -3.072  1.338   1.00 93.16 200 A 1 
ATOM 1512 N N   . ILE A 1 201 ? 21.931  -2.935  0.659   1.00 95.60 201 A 1 
ATOM 1513 C CA  . ILE A 1 201 ? 21.667  -4.379  0.520   1.00 95.74 201 A 1 
ATOM 1514 C C   . ILE A 1 201 ? 20.966  -4.645  -0.814  1.00 96.02 201 A 1 
ATOM 1515 O O   . ILE A 1 201 ? 20.273  -3.774  -1.348  1.00 95.69 201 A 1 
ATOM 1516 C CB  . ILE A 1 201 ? 20.851  -4.956  1.700   1.00 95.23 201 A 1 
ATOM 1517 C CG1 . ILE A 1 201 ? 19.414  -4.380  1.785   1.00 93.43 201 A 1 
ATOM 1518 C CG2 . ILE A 1 201 ? 21.611  -4.761  3.021   1.00 92.23 201 A 1 
ATOM 1519 C CD1 . ILE A 1 201 ? 18.515  -5.029  2.852   1.00 91.25 201 A 1 
ATOM 1520 N N   . HIS A 1 202 ? 21.060  -5.875  -1.310  1.00 95.62 202 A 1 
ATOM 1521 C CA  . HIS A 1 202 ? 20.276  -6.327  -2.453  1.00 95.53 202 A 1 
ATOM 1522 C C   . HIS A 1 202 ? 19.117  -7.234  -2.030  1.00 95.79 202 A 1 
ATOM 1523 O O   . HIS A 1 202 ? 19.167  -7.948  -1.029  1.00 94.74 202 A 1 
ATOM 1524 C CB  . HIS A 1 202 ? 21.189  -6.984  -3.495  1.00 94.53 202 A 1 
ATOM 1525 C CG  . HIS A 1 202 ? 22.233  -6.061  -4.086  1.00 93.63 202 A 1 
ATOM 1526 N ND1 . HIS A 1 202 ? 23.506  -6.422  -4.467  1.00 85.85 202 A 1 
ATOM 1527 C CD2 . HIS A 1 202 ? 22.086  -4.734  -4.363  1.00 85.17 202 A 1 
ATOM 1528 C CE1 . HIS A 1 202 ? 24.109  -5.325  -4.954  1.00 85.72 202 A 1 
ATOM 1529 N NE2 . HIS A 1 202 ? 23.279  -4.279  -4.912  1.00 87.77 202 A 1 
ATOM 1530 N N   . ILE A 1 203 ? 18.065  -7.183  -2.809  1.00 96.34 203 A 1 
ATOM 1531 C CA  . ILE A 1 203 ? 16.969  -8.152  -2.776  1.00 96.58 203 A 1 
ATOM 1532 C C   . ILE A 1 203 ? 16.745  -8.584  -4.224  1.00 96.68 203 A 1 
ATOM 1533 O O   . ILE A 1 203 ? 16.440  -7.732  -5.060  1.00 96.29 203 A 1 
ATOM 1534 C CB  . ILE A 1 203 ? 15.681  -7.548  -2.172  1.00 96.58 203 A 1 
ATOM 1535 C CG1 . ILE A 1 203 ? 15.927  -6.963  -0.767  1.00 95.95 203 A 1 
ATOM 1536 C CG2 . ILE A 1 203 ? 14.562  -8.613  -2.162  1.00 96.07 203 A 1 
ATOM 1537 C CD1 . ILE A 1 203 ? 14.714  -6.244  -0.149  1.00 94.16 203 A 1 
ATOM 1538 N N   . SER A 1 204 ? 16.883  -9.882  -4.528  1.00 96.05 204 A 1 
ATOM 1539 C CA  . SER A 1 204 ? 16.745  -10.412 -5.884  1.00 95.73 204 A 1 
ATOM 1540 C C   . SER A 1 204 ? 15.677  -11.500 -6.005  1.00 95.71 204 A 1 
ATOM 1541 O O   . SER A 1 204 ? 15.172  -12.053 -5.026  1.00 95.21 204 A 1 
ATOM 1542 C CB  . SER A 1 204 ? 18.095  -10.897 -6.429  1.00 94.84 204 A 1 
ATOM 1543 O OG  . SER A 1 204 ? 18.350  -12.235 -6.067  1.00 92.07 204 A 1 
ATOM 1544 N N   . ASP A 1 205 ? 15.334  -11.809 -7.259  1.00 95.38 205 A 1 
ATOM 1545 C CA  . ASP A 1 205 ? 14.434  -12.910 -7.598  1.00 94.82 205 A 1 
ATOM 1546 C C   . ASP A 1 205 ? 15.027  -14.307 -7.343  1.00 94.54 205 A 1 
ATOM 1547 O O   . ASP A 1 205 ? 14.286  -15.287 -7.358  1.00 93.12 205 A 1 
ATOM 1548 C CB  . ASP A 1 205 ? 13.874  -12.744 -9.017  1.00 94.23 205 A 1 
ATOM 1549 C CG  . ASP A 1 205 ? 14.869  -12.848 -10.178 1.00 94.65 205 A 1 
ATOM 1550 O OD1 . ASP A 1 205 ? 16.085  -12.659 -9.963  1.00 91.45 205 A 1 
ATOM 1551 O OD2 . ASP A 1 205 ? 14.389  -13.015 -11.328 1.00 91.32 205 A 1 
ATOM 1552 N N   . GLU A 1 206 ? 16.319  -14.424 -7.001  1.00 94.57 206 A 1 
ATOM 1553 C CA  . GLU A 1 206 ? 16.907  -15.685 -6.529  1.00 93.77 206 A 1 
ATOM 1554 C C   . GLU A 1 206 ? 16.416  -16.049 -5.116  1.00 93.88 206 A 1 
ATOM 1555 O O   . GLU A 1 206 ? 16.243  -17.229 -4.796  1.00 91.97 206 A 1 
ATOM 1556 C CB  . GLU A 1 206 ? 18.436  -15.606 -6.506  1.00 92.78 206 A 1 
ATOM 1557 C CG  . GLU A 1 206 ? 19.064  -15.460 -7.895  1.00 85.57 206 A 1 
ATOM 1558 C CD  . GLU A 1 206 ? 20.599  -15.518 -7.868  1.00 80.04 206 A 1 
ATOM 1559 O OE1 . GLU A 1 206 ? 21.207  -15.740 -8.941  1.00 69.68 206 A 1 
ATOM 1560 O OE2 . GLU A 1 206 ? 21.229  -15.251 -6.819  1.00 69.77 206 A 1 
ATOM 1561 N N   . LYS A 1 207 ? 16.189  -15.034 -4.262  1.00 94.64 207 A 1 
ATOM 1562 C CA  . LYS A 1 207 ? 15.765  -15.216 -2.864  1.00 94.21 207 A 1 
ATOM 1563 C C   . LYS A 1 207 ? 14.295  -14.892 -2.651  1.00 94.97 207 A 1 
ATOM 1564 O O   . LYS A 1 207 ? 13.627  -15.557 -1.858  1.00 92.92 207 A 1 
ATOM 1565 C CB  . LYS A 1 207 ? 16.648  -14.357 -1.955  1.00 93.09 207 A 1 
ATOM 1566 C CG  . LYS A 1 207 ? 18.143  -14.690 -2.018  1.00 91.87 207 A 1 
ATOM 1567 C CD  . LYS A 1 207 ? 18.436  -16.154 -1.655  1.00 87.71 207 A 1 
ATOM 1568 C CE  . LYS A 1 207 ? 19.952  -16.348 -1.622  1.00 83.70 207 A 1 
ATOM 1569 N NZ  . LYS A 1 207 ? 20.292  -17.746 -1.307  1.00 74.81 207 A 1 
ATOM 1570 N N   . ALA A 1 208 ? 13.780  -13.892 -3.360  1.00 94.41 208 A 1 
ATOM 1571 C CA  . ALA A 1 208 ? 12.420  -13.408 -3.242  1.00 94.89 208 A 1 
ATOM 1572 C C   . ALA A 1 208 ? 11.746  -13.262 -4.629  1.00 94.86 208 A 1 
ATOM 1573 O O   . ALA A 1 208 ? 11.395  -12.152 -5.035  1.00 93.87 208 A 1 
ATOM 1574 C CB  . ALA A 1 208 ? 12.457  -12.108 -2.423  1.00 95.24 208 A 1 
ATOM 1575 N N   . PRO A 1 209 ? 11.523  -14.372 -5.375  1.00 93.74 209 A 1 
ATOM 1576 C CA  . PRO A 1 209 ? 11.010  -14.323 -6.751  1.00 92.24 209 A 1 
ATOM 1577 C C   . PRO A 1 209 ? 9.626   -13.654 -6.875  1.00 92.30 209 A 1 
ATOM 1578 O O   . PRO A 1 209 ? 9.325   -13.043 -7.901  1.00 91.20 209 A 1 
ATOM 1579 C CB  . PRO A 1 209 ? 10.967  -15.785 -7.212  1.00 90.98 209 A 1 
ATOM 1580 C CG  . PRO A 1 209 ? 10.930  -16.603 -5.925  1.00 90.43 209 A 1 
ATOM 1581 C CD  . PRO A 1 209 ? 11.766  -15.753 -4.972  1.00 92.61 209 A 1 
ATOM 1582 N N   . TRP A 1 210 ? 8.812   -13.692 -5.822  1.00 91.75 210 A 1 
ATOM 1583 C CA  . TRP A 1 210 ? 7.500   -13.046 -5.783  1.00 91.93 210 A 1 
ATOM 1584 C C   . TRP A 1 210 ? 7.558   -11.513 -5.804  1.00 91.80 210 A 1 
ATOM 1585 O O   . TRP A 1 210 ? 6.574   -10.862 -6.138  1.00 90.37 210 A 1 
ATOM 1586 C CB  . TRP A 1 210 ? 6.734   -13.526 -4.549  1.00 92.05 210 A 1 
ATOM 1587 C CG  . TRP A 1 210 ? 7.402   -13.227 -3.242  1.00 92.55 210 A 1 
ATOM 1588 C CD1 . TRP A 1 210 ? 7.243   -12.091 -2.514  1.00 91.93 210 A 1 
ATOM 1589 C CD2 . TRP A 1 210 ? 8.352   -14.044 -2.500  1.00 93.59 210 A 1 
ATOM 1590 N NE1 . TRP A 1 210 ? 8.032   -12.152 -1.384  1.00 91.97 210 A 1 
ATOM 1591 C CE2 . TRP A 1 210 ? 8.734   -13.338 -1.328  1.00 93.21 210 A 1 
ATOM 1592 C CE3 . TRP A 1 210 ? 8.919   -15.316 -2.706  1.00 92.92 210 A 1 
ATOM 1593 C CZ2 . TRP A 1 210 ? 9.650   -13.866 -0.398  1.00 92.79 210 A 1 
ATOM 1594 C CZ3 . TRP A 1 210 ? 9.831   -15.855 -1.780  1.00 92.26 210 A 1 
ATOM 1595 C CH2 . TRP A 1 210 ? 10.205  -15.136 -0.634  1.00 91.71 210 A 1 
ATOM 1596 N N   . VAL A 1 211 ? 8.710   -10.903 -5.475  1.00 92.37 211 A 1 
ATOM 1597 C CA  . VAL A 1 211 ? 8.880   -9.436  -5.492  1.00 93.61 211 A 1 
ATOM 1598 C C   . VAL A 1 211 ? 9.043   -8.906  -6.926  1.00 94.33 211 A 1 
ATOM 1599 O O   . VAL A 1 211 ? 8.866   -7.719  -7.182  1.00 94.04 211 A 1 
ATOM 1600 C CB  . VAL A 1 211 ? 10.046  -9.008  -4.590  1.00 94.02 211 A 1 
ATOM 1601 C CG1 . VAL A 1 211 ? 10.149  -7.487  -4.427  1.00 92.40 211 A 1 
ATOM 1602 C CG2 . VAL A 1 211 ? 9.894   -9.585  -3.177  1.00 92.57 211 A 1 
ATOM 1603 N N   . LYS A 1 212 ? 9.334   -9.794  -7.886  1.00 92.53 212 A 1 
ATOM 1604 C CA  . LYS A 1 212 ? 9.411   -9.450  -9.303  1.00 91.68 212 A 1 
ATOM 1605 C C   . LYS A 1 212 ? 8.079   -8.979  -9.879  1.00 91.11 212 A 1 
ATOM 1606 O O   . LYS A 1 212 ? 8.063   -8.088  -10.716 1.00 88.77 212 A 1 
ATOM 1607 C CB  . LYS A 1 212 ? 9.944   -10.687 -10.040 1.00 90.56 212 A 1 
ATOM 1608 C CG  . LYS A 1 212 ? 10.093  -10.463 -11.535 1.00 85.98 212 A 1 
ATOM 1609 C CD  . LYS A 1 212 ? 10.709  -11.718 -12.151 1.00 84.97 212 A 1 
ATOM 1610 C CE  . LYS A 1 212 ? 10.802  -11.561 -13.654 1.00 77.15 212 A 1 
ATOM 1611 N NZ  . LYS A 1 212 ? 11.754  -12.570 -14.182 1.00 70.78 212 A 1 
ATOM 1612 N N   . ASP A 1 213 ? 6.968   -9.592  -9.442  1.00 91.49 213 A 1 
ATOM 1613 C CA  . ASP A 1 213 ? 5.686   -9.387  -10.128 1.00 89.64 213 A 1 
ATOM 1614 C C   . ASP A 1 213 ? 4.419   -9.792  -9.345  1.00 89.17 213 A 1 
ATOM 1615 O O   . ASP A 1 213 ? 3.321   -9.714  -9.902  1.00 86.52 213 A 1 
ATOM 1616 C CB  . ASP A 1 213 ? 5.751   -10.082 -11.496 1.00 87.25 213 A 1 
ATOM 1617 C CG  . ASP A 1 213 ? 6.178   -11.546 -11.457 1.00 86.60 213 A 1 
ATOM 1618 O OD1 . ASP A 1 213 ? 6.002   -12.238 -10.441 1.00 83.23 213 A 1 
ATOM 1619 O OD2 . ASP A 1 213 ? 6.631   -12.048 -12.520 1.00 82.61 213 A 1 
ATOM 1620 N N   . ILE A 1 214 ? 4.535   -10.179 -8.072  1.00 89.61 214 A 1 
ATOM 1621 C CA  . ILE A 1 214 ? 3.383   -10.520 -7.215  1.00 88.75 214 A 1 
ATOM 1622 C C   . ILE A 1 214 ? 3.212   -9.483  -6.109  1.00 89.04 214 A 1 
ATOM 1623 O O   . ILE A 1 214 ? 2.167   -8.845  -6.007  1.00 87.62 214 A 1 
ATOM 1624 C CB  . ILE A 1 214 ? 3.489   -11.959 -6.651  1.00 87.30 214 A 1 
ATOM 1625 C CG1 . ILE A 1 214 ? 3.682   -12.995 -7.783  1.00 85.10 214 A 1 
ATOM 1626 C CG2 . ILE A 1 214 ? 2.244   -12.286 -5.814  1.00 84.22 214 A 1 
ATOM 1627 C CD1 . ILE A 1 214 ? 3.768   -14.455 -7.310  1.00 78.01 214 A 1 
ATOM 1628 N N   . HIS A 1 215 ? 4.237   -9.308  -5.268  1.00 90.60 215 A 1 
ATOM 1629 C CA  . HIS A 1 215 ? 4.246   -8.392  -4.135  1.00 90.53 215 A 1 
ATOM 1630 C C   . HIS A 1 215 ? 5.297   -7.305  -4.352  1.00 91.52 215 A 1 
ATOM 1631 O O   . HIS A 1 215 ? 6.470   -7.628  -4.473  1.00 90.65 215 A 1 
ATOM 1632 C CB  . HIS A 1 215 ? 4.491   -9.168  -2.833  1.00 88.92 215 A 1 
ATOM 1633 C CG  . HIS A 1 215 ? 3.400   -10.170 -2.520  1.00 87.42 215 A 1 
ATOM 1634 N ND1 . HIS A 1 215 ? 2.046   -9.935  -2.597  1.00 78.80 215 A 1 
ATOM 1635 C CD2 . HIS A 1 215 ? 3.577   -11.470 -2.151  1.00 78.24 215 A 1 
ATOM 1636 C CE1 . HIS A 1 215 ? 1.420   -11.085 -2.298  1.00 79.22 215 A 1 
ATOM 1637 N NE2 . HIS A 1 215 ? 2.313   -12.041 -2.010  1.00 80.47 215 A 1 
ATOM 1638 N N   . PRO A 1 216 ? 4.901   -6.024  -4.395  1.00 92.37 216 A 1 
ATOM 1639 C CA  . PRO A 1 216 ? 5.838   -4.948  -4.672  1.00 93.07 216 A 1 
ATOM 1640 C C   . PRO A 1 216 ? 6.798   -4.693  -3.512  1.00 94.37 216 A 1 
ATOM 1641 O O   . PRO A 1 216 ? 6.522   -5.019  -2.354  1.00 94.33 216 A 1 
ATOM 1642 C CB  . PRO A 1 216 ? 4.961   -3.723  -4.954  1.00 91.18 216 A 1 
ATOM 1643 C CG  . PRO A 1 216 ? 3.724   -3.979  -4.095  1.00 89.47 216 A 1 
ATOM 1644 C CD  . PRO A 1 216 ? 3.562   -5.492  -4.185  1.00 90.89 216 A 1 
ATOM 1645 N N   . ILE A 1 217 ? 7.899   -4.007  -3.819  1.00 94.91 217 A 1 
ATOM 1646 C CA  . ILE A 1 217 ? 8.748   -3.313  -2.850  1.00 95.53 217 A 1 
ATOM 1647 C C   . ILE A 1 217 ? 7.934   -2.164  -2.252  1.00 95.25 217 A 1 
ATOM 1648 O O   . ILE A 1 217 ? 7.227   -1.452  -2.971  1.00 94.48 217 A 1 
ATOM 1649 C CB  . ILE A 1 217 ? 10.031  -2.784  -3.533  1.00 96.09 217 A 1 
ATOM 1650 C CG1 . ILE A 1 217 ? 10.838  -3.914  -4.198  1.00 94.08 217 A 1 
ATOM 1651 C CG2 . ILE A 1 217 ? 10.923  -2.034  -2.533  1.00 93.93 217 A 1 
ATOM 1652 C CD1 . ILE A 1 217 ? 11.564  -3.399  -5.446  1.00 85.65 217 A 1 
ATOM 1653 N N   . ARG A 1 218 ? 8.055   -1.981  -0.943  1.00 94.34 218 A 1 
ATOM 1654 C CA  . ARG A 1 218 ? 7.258   -1.036  -0.159  1.00 94.02 218 A 1 
ATOM 1655 C C   . ARG A 1 218 ? 8.136   0.021   0.508   1.00 94.86 218 A 1 
ATOM 1656 O O   . ARG A 1 218 ? 9.268   -0.266  0.902   1.00 94.34 218 A 1 
ATOM 1657 C CB  . ARG A 1 218 ? 6.449   -1.810  0.888   1.00 91.76 218 A 1 
ATOM 1658 C CG  . ARG A 1 218 ? 5.542   -2.880  0.261   1.00 89.57 218 A 1 
ATOM 1659 C CD  . ARG A 1 218 ? 4.753   -3.659  1.316   1.00 87.81 218 A 1 
ATOM 1660 N NE  . ARG A 1 218 ? 5.638   -4.390  2.240   1.00 83.75 218 A 1 
ATOM 1661 C CZ  . ARG A 1 218 ? 5.224   -5.122  3.282   1.00 82.90 218 A 1 
ATOM 1662 N NH1 . ARG A 1 218 ? 3.974   -5.329  3.523   1.00 75.92 218 A 1 
ATOM 1663 N NH2 . ARG A 1 218 ? 6.068   -5.644  4.103   1.00 75.90 218 A 1 
ATOM 1664 N N   . CYS A 1 219 ? 7.586   1.204   0.690   1.00 92.66 219 A 1 
ATOM 1665 C CA  . CYS A 1 219 ? 8.194   2.249   1.501   1.00 92.25 219 A 1 
ATOM 1666 C C   . CYS A 1 219 ? 8.315   1.782   2.961   1.00 91.28 219 A 1 
ATOM 1667 O O   . CYS A 1 219 ? 7.330   1.313   3.542   1.00 90.26 219 A 1 
ATOM 1668 C CB  . CYS A 1 219 ? 7.352   3.518   1.388   1.00 92.11 219 A 1 
ATOM 1669 S SG  . CYS A 1 219 ? 8.260   4.894   2.145   1.00 90.78 219 A 1 
ATOM 1670 N N   . MET A 1 220 ? 9.508   1.868   3.559   1.00 93.37 220 A 1 
ATOM 1671 C CA  . MET A 1 220 ? 9.758   1.289   4.883   1.00 92.83 220 A 1 
ATOM 1672 C C   . MET A 1 220 ? 9.260   2.152   6.053   1.00 91.25 220 A 1 
ATOM 1673 O O   . MET A 1 220 ? 8.978   1.624   7.131   1.00 89.32 220 A 1 
ATOM 1674 C CB  . MET A 1 220 ? 11.248  1.020   5.065   1.00 93.10 220 A 1 
ATOM 1675 C CG  . MET A 1 220 ? 11.757  -0.075  4.122   1.00 92.47 220 A 1 
ATOM 1676 S SD  . MET A 1 220 ? 13.435  -0.613  4.521   1.00 91.23 220 A 1 
ATOM 1677 C CE  . MET A 1 220 ? 14.358  0.889   4.094   1.00 83.04 220 A 1 
ATOM 1678 N N   . ALA A 1 221 ? 9.154   3.468   5.864   1.00 89.57 221 A 1 
ATOM 1679 C CA  . ALA A 1 221 ? 8.712   4.411   6.887   1.00 88.64 221 A 1 
ATOM 1680 C C   . ALA A 1 221 ? 7.919   5.557   6.251   1.00 88.14 221 A 1 
ATOM 1681 O O   . ALA A 1 221 ? 8.074   5.840   5.066   1.00 86.91 221 A 1 
ATOM 1682 C CB  . ALA A 1 221 ? 9.938   4.919   7.648   1.00 87.63 221 A 1 
ATOM 1683 N N   . ASP A 1 222 ? 7.079   6.232   7.029   1.00 82.67 222 A 1 
ATOM 1684 C CA  . ASP A 1 222 ? 6.428   7.460   6.575   1.00 81.16 222 A 1 
ATOM 1685 C C   . ASP A 1 222 ? 7.477   8.497   6.163   1.00 83.01 222 A 1 
ATOM 1686 O O   . ASP A 1 222 ? 8.457   8.719   6.879   1.00 82.11 222 A 1 
ATOM 1687 C CB  . ASP A 1 222 ? 5.527   8.050   7.672   1.00 76.24 222 A 1 
ATOM 1688 C CG  . ASP A 1 222 ? 4.225   7.297   7.949   1.00 71.94 222 A 1 
ATOM 1689 O OD1 . ASP A 1 222 ? 3.926   6.294   7.267   1.00 67.47 222 A 1 
ATOM 1690 O OD2 . ASP A 1 222 ? 3.466   7.784   8.820   1.00 64.74 222 A 1 
ATOM 1691 N N   . GLY A 1 223 ? 7.265   9.150   5.027   1.00 82.77 223 A 1 
ATOM 1692 C CA  . GLY A 1 223 ? 8.193   10.115  4.464   1.00 83.38 223 A 1 
ATOM 1693 C C   . GLY A 1 223 ? 7.601   10.886  3.296   1.00 83.72 223 A 1 
ATOM 1694 O O   . GLY A 1 223 ? 6.389   11.004  3.149   1.00 82.42 223 A 1 
ATOM 1695 N N   . GLU A 1 224 ? 8.473   11.416  2.470   1.00 86.28 224 A 1 
ATOM 1696 C CA  . GLU A 1 224 ? 8.103   12.158  1.273   1.00 87.76 224 A 1 
ATOM 1697 C C   . GLU A 1 224 ? 9.057   11.827  0.122   1.00 90.12 224 A 1 
ATOM 1698 O O   . GLU A 1 224 ? 10.280  11.859  0.275   1.00 89.68 224 A 1 
ATOM 1699 C CB  . GLU A 1 224 ? 8.040   13.660  1.588   1.00 84.25 224 A 1 
ATOM 1700 C CG  . GLU A 1 224 ? 9.370   14.238  2.104   1.00 79.61 224 A 1 
ATOM 1701 C CD  . GLU A 1 224 ? 9.268   15.670  2.636   1.00 77.27 224 A 1 
ATOM 1702 O OE1 . GLU A 1 224 ? 10.246  16.095  3.291   1.00 67.10 224 A 1 
ATOM 1703 O OE2 . GLU A 1 224 ? 8.302   16.401  2.344   1.00 67.95 224 A 1 
ATOM 1704 N N   . VAL A 1 225 ? 8.502   11.510  -1.047  1.00 90.07 225 A 1 
ATOM 1705 C CA  . VAL A 1 225 ? 9.290   11.328  -2.268  1.00 91.35 225 A 1 
ATOM 1706 C C   . VAL A 1 225 ? 9.818   12.692  -2.689  1.00 91.49 225 A 1 
ATOM 1707 O O   . VAL A 1 225 ? 9.047   13.638  -2.851  1.00 90.98 225 A 1 
ATOM 1708 C CB  . VAL A 1 225 ? 8.480   10.667  -3.396  1.00 92.51 225 A 1 
ATOM 1709 C CG1 . VAL A 1 225 ? 9.371   10.401  -4.620  1.00 90.69 225 A 1 
ATOM 1710 C CG2 . VAL A 1 225 ? 7.876   9.335   -2.951  1.00 88.88 225 A 1 
ATOM 1711 N N   . VAL A 1 226 ? 11.139  12.806  -2.846  1.00 93.84 226 A 1 
ATOM 1712 C CA  . VAL A 1 226 ? 11.812  14.072  -3.187  1.00 93.97 226 A 1 
ATOM 1713 C C   . VAL A 1 226 ? 12.395  14.082  -4.596  1.00 94.47 226 A 1 
ATOM 1714 O O   . VAL A 1 226 ? 12.482  15.143  -5.214  1.00 94.13 226 A 1 
ATOM 1715 C CB  . VAL A 1 226 ? 12.894  14.448  -2.156  1.00 93.81 226 A 1 
ATOM 1716 C CG1 . VAL A 1 226 ? 12.259  14.768  -0.796  1.00 90.23 226 A 1 
ATOM 1717 C CG2 . VAL A 1 226 ? 13.959  13.366  -1.950  1.00 89.66 226 A 1 
ATOM 1718 N N   . ALA A 1 227 ? 12.784  12.904  -5.105  1.00 94.80 227 A 1 
ATOM 1719 C CA  . ALA A 1 227 ? 13.276  12.720  -6.463  1.00 95.36 227 A 1 
ATOM 1720 C C   . ALA A 1 227 ? 13.037  11.284  -6.934  1.00 95.85 227 A 1 
ATOM 1721 O O   . ALA A 1 227 ? 12.998  10.350  -6.132  1.00 95.89 227 A 1 
ATOM 1722 C CB  . ALA A 1 227 ? 14.768  13.063  -6.516  1.00 95.15 227 A 1 
ATOM 1723 N N   . PHE A 1 228 ? 12.937  11.094  -8.247  1.00 96.33 228 A 1 
ATOM 1724 C CA  . PHE A 1 228 ? 12.925  9.775   -8.854  1.00 96.30 228 A 1 
ATOM 1725 C C   . PHE A 1 228 ? 13.487  9.798   -10.272 1.00 96.59 228 A 1 
ATOM 1726 O O   . PHE A 1 228 ? 13.545  10.840  -10.932 1.00 96.02 228 A 1 
ATOM 1727 C CB  . PHE A 1 228 ? 11.508  9.178   -8.814  1.00 95.93 228 A 1 
ATOM 1728 C CG  . PHE A 1 228 ? 10.479  9.874   -9.678  1.00 96.07 228 A 1 
ATOM 1729 C CD1 . PHE A 1 228 ? 9.596   10.819  -9.117  1.00 93.54 228 A 1 
ATOM 1730 C CD2 . PHE A 1 228 ? 10.344  9.525   -11.032 1.00 93.17 228 A 1 
ATOM 1731 C CE1 . PHE A 1 228 ? 8.596   11.409  -9.897  1.00 91.97 228 A 1 
ATOM 1732 C CE2 . PHE A 1 228 ? 9.342   10.116  -11.819 1.00 91.88 228 A 1 
ATOM 1733 C CZ  . PHE A 1 228 ? 8.461   11.052  -11.251 1.00 93.00 228 A 1 
ATOM 1734 N N   . ARG A 1 229 ? 13.875  8.639   -10.774 1.00 96.70 229 A 1 
ATOM 1735 C CA  . ARG A 1 229 ? 14.070  8.369   -12.196 1.00 96.62 229 A 1 
ATOM 1736 C C   . ARG A 1 229 ? 13.266  7.118   -12.508 1.00 96.72 229 A 1 
ATOM 1737 O O   . ARG A 1 229 ? 13.573  6.055   -11.978 1.00 96.11 229 A 1 
ATOM 1738 C CB  . ARG A 1 229 ? 15.568  8.225   -12.499 1.00 95.92 229 A 1 
ATOM 1739 C CG  . ARG A 1 229 ? 15.857  7.993   -13.989 1.00 94.49 229 A 1 
ATOM 1740 C CD  . ARG A 1 229 ? 17.340  7.633   -14.210 1.00 92.82 229 A 1 
ATOM 1741 N NE  . ARG A 1 229 ? 18.271  8.750   -13.977 1.00 89.22 229 A 1 
ATOM 1742 C CZ  . ARG A 1 229 ? 19.563  8.621   -13.661 1.00 88.24 229 A 1 
ATOM 1743 N NH1 . ARG A 1 229 ? 20.118  7.471   -13.420 1.00 81.51 229 A 1 
ATOM 1744 N NH2 . ARG A 1 229 ? 20.330  9.656   -13.569 1.00 82.14 229 A 1 
ATOM 1745 N N   . MET A 1 230 ? 12.254  7.226   -13.328 1.00 96.12 230 A 1 
ATOM 1746 C CA  . MET A 1 230 ? 11.465  6.089   -13.790 1.00 95.89 230 A 1 
ATOM 1747 C C   . MET A 1 230 ? 11.600  5.990   -15.305 1.00 95.74 230 A 1 
ATOM 1748 O O   . MET A 1 230 ? 11.095  6.846   -16.033 1.00 94.71 230 A 1 
ATOM 1749 C CB  . MET A 1 230 ? 10.010  6.240   -13.321 1.00 95.08 230 A 1 
ATOM 1750 C CG  . MET A 1 230 ? 9.151   5.014   -13.684 1.00 91.94 230 A 1 
ATOM 1751 S SD  . MET A 1 230 ? 9.698   3.443   -12.958 1.00 90.78 230 A 1 
ATOM 1752 C CE  . MET A 1 230 ? 9.406   3.753   -11.201 1.00 82.31 230 A 1 
ATOM 1753 N N   . MET A 1 231 ? 12.334  4.983   -15.785 1.00 95.93 231 A 1 
ATOM 1754 C CA  . MET A 1 231 ? 12.513  4.780   -17.221 1.00 95.53 231 A 1 
ATOM 1755 C C   . MET A 1 231 ? 11.281  4.077   -17.817 1.00 95.65 231 A 1 
ATOM 1756 O O   . MET A 1 231 ? 10.643  3.297   -17.117 1.00 95.25 231 A 1 
ATOM 1757 C CB  . MET A 1 231 ? 13.796  3.988   -17.495 1.00 94.84 231 A 1 
ATOM 1758 C CG  . MET A 1 231 ? 15.050  4.715   -17.002 1.00 92.98 231 A 1 
ATOM 1759 S SD  . MET A 1 231 ? 15.330  6.363   -17.720 1.00 91.38 231 A 1 
ATOM 1760 C CE  . MET A 1 231 ? 15.780  5.894   -19.405 1.00 82.58 231 A 1 
ATOM 1761 N N   . PRO A 1 232 ? 10.950  4.316   -19.097 1.00 95.45 232 A 1 
ATOM 1762 C CA  . PRO A 1 232 ? 9.946   3.524   -19.800 1.00 95.03 232 A 1 
ATOM 1763 C C   . PRO A 1 232 ? 10.389  2.063   -19.971 1.00 95.25 232 A 1 
ATOM 1764 O O   . PRO A 1 232 ? 9.627   1.136   -19.707 1.00 94.22 232 A 1 
ATOM 1765 C CB  . PRO A 1 232 ? 9.736   4.209   -21.152 1.00 94.21 232 A 1 
ATOM 1766 C CG  . PRO A 1 232 ? 10.222  5.635   -20.915 1.00 92.54 232 A 1 
ATOM 1767 C CD  . PRO A 1 232 ? 11.350  5.445   -19.904 1.00 94.91 232 A 1 
ATOM 1768 N N   . ASP A 1 233 ? 11.662  1.858   -20.372 1.00 95.61 233 A 1 
ATOM 1769 C CA  . ASP A 1 233 ? 12.252  0.537   -20.621 1.00 96.00 233 A 1 
ATOM 1770 C C   . ASP A 1 233 ? 13.650  0.422   -19.999 1.00 96.18 233 A 1 
ATOM 1771 O O   . ASP A 1 233 ? 14.203  1.392   -19.480 1.00 94.81 233 A 1 
ATOM 1772 C CB  . ASP A 1 233 ? 12.260  0.254   -22.142 1.00 95.41 233 A 1 
ATOM 1773 C CG  . ASP A 1 233 ? 12.163  -1.239  -22.486 1.00 94.86 233 A 1 
ATOM 1774 O OD1 . ASP A 1 233 ? 12.481  -2.095  -21.631 1.00 91.53 233 A 1 
ATOM 1775 O OD2 . ASP A 1 233 ? 11.633  -1.607  -23.561 1.00 90.31 233 A 1 
ATOM 1776 N N   . TYR A 1 234 ? 14.234  -0.778  -20.044 1.00 96.32 234 A 1 
ATOM 1777 C CA  . TYR A 1 234 ? 15.608  -1.035  -19.632 1.00 96.30 234 A 1 
ATOM 1778 C C   . TYR A 1 234 ? 16.604  -0.276  -20.519 1.00 95.99 234 A 1 
ATOM 1779 O O   . TYR A 1 234 ? 16.402  -0.133  -21.721 1.00 94.51 234 A 1 
ATOM 1780 C CB  . TYR A 1 234 ? 15.895  -2.541  -19.661 1.00 96.16 234 A 1 
ATOM 1781 C CG  . TYR A 1 234 ? 15.086  -3.330  -18.647 1.00 96.76 234 A 1 
ATOM 1782 C CD1 . TYR A 1 234 ? 15.317  -3.146  -17.273 1.00 95.80 234 A 1 
ATOM 1783 C CD2 . TYR A 1 234 ? 14.083  -4.233  -19.071 1.00 95.79 234 A 1 
ATOM 1784 C CE1 . TYR A 1 234 ? 14.551  -3.835  -16.324 1.00 95.36 234 A 1 
ATOM 1785 C CE2 . TYR A 1 234 ? 13.321  -4.928  -18.124 1.00 95.25 234 A 1 
ATOM 1786 C CZ  . TYR A 1 234 ? 13.541  -4.724  -16.744 1.00 96.12 234 A 1 
ATOM 1787 O OH  . TYR A 1 234 ? 12.792  -5.370  -15.819 1.00 95.06 234 A 1 
ATOM 1788 N N   . LEU A 1 235 ? 17.710  0.157   -19.912 1.00 95.55 235 A 1 
ATOM 1789 C CA  . LEU A 1 235 ? 18.886  0.576   -20.658 1.00 95.17 235 A 1 
ATOM 1790 C C   . LEU A 1 235 ? 19.633  -0.662  -21.159 1.00 95.59 235 A 1 
ATOM 1791 O O   . LEU A 1 235 ? 19.506  -1.741  -20.597 1.00 95.17 235 A 1 
ATOM 1792 C CB  . LEU A 1 235 ? 19.786  1.458   -19.780 1.00 94.43 235 A 1 
ATOM 1793 C CG  . LEU A 1 235 ? 19.133  2.766   -19.296 1.00 92.75 235 A 1 
ATOM 1794 C CD1 . LEU A 1 235 ? 20.146  3.553   -18.481 1.00 88.14 235 A 1 
ATOM 1795 C CD2 . LEU A 1 235 ? 18.654  3.647   -20.445 1.00 87.09 235 A 1 
ATOM 1796 N N   . VAL A 1 236 ? 20.426  -0.461  -22.215 1.00 94.74 236 A 1 
ATOM 1797 C CA  . VAL A 1 236 ? 21.260  -1.509  -22.794 1.00 94.50 236 A 1 
ATOM 1798 C C   . VAL A 1 236 ? 22.707  -1.017  -22.818 1.00 94.08 236 A 1 
ATOM 1799 O O   . VAL A 1 236 ? 22.972  0.086   -23.289 1.00 92.46 236 A 1 
ATOM 1800 C CB  . VAL A 1 236 ? 20.764  -1.897  -24.206 1.00 93.69 236 A 1 
ATOM 1801 C CG1 . VAL A 1 236 ? 21.621  -3.022  -24.797 1.00 87.86 236 A 1 
ATOM 1802 C CG2 . VAL A 1 236 ? 19.313  -2.389  -24.168 1.00 87.88 236 A 1 
ATOM 1803 N N   . SER A 1 237 ? 23.619  -1.847  -22.314 1.00 93.67 237 A 1 
ATOM 1804 C CA  . SER A 1 237 ? 25.061  -1.695  -22.511 1.00 92.69 237 A 1 
ATOM 1805 C C   . SER A 1 237 ? 25.582  -2.814  -23.412 1.00 93.07 237 A 1 
ATOM 1806 O O   . SER A 1 237 ? 24.943  -3.858  -23.542 1.00 92.78 237 A 1 
ATOM 1807 C CB  . SER A 1 237 ? 25.789  -1.642  -21.169 1.00 91.37 237 A 1 
ATOM 1808 O OG  . SER A 1 237 ? 25.633  -2.842  -20.436 1.00 87.61 237 A 1 
ATOM 1809 N N   . ASN A 1 238 ? 26.730  -2.616  -24.067 1.00 92.85 238 A 1 
ATOM 1810 C CA  . ASN A 1 238 ? 27.314  -3.605  -24.975 1.00 92.27 238 A 1 
ATOM 1811 C C   . ASN A 1 238 ? 28.737  -3.964  -24.545 1.00 92.03 238 A 1 
ATOM 1812 O O   . ASN A 1 238 ? 29.568  -3.081  -24.352 1.00 90.21 238 A 1 
ATOM 1813 C CB  . ASN A 1 238 ? 27.250  -3.072  -26.413 1.00 90.55 238 A 1 
ATOM 1814 C CG  . ASN A 1 238 ? 27.531  -4.178  -27.422 1.00 83.15 238 A 1 
ATOM 1815 O OD1 . ASN A 1 238 ? 28.631  -4.702  -27.540 1.00 75.79 238 A 1 
ATOM 1816 N ND2 . ASN A 1 238 ? 26.535  -4.593  -28.157 1.00 74.18 238 A 1 
ATOM 1817 N N   . PHE A 1 239 ? 29.034  -5.260  -24.437 1.00 91.53 239 A 1 
ATOM 1818 C CA  . PHE A 1 239 ? 30.369  -5.771  -24.161 1.00 91.45 239 A 1 
ATOM 1819 C C   . PHE A 1 239 ? 30.635  -6.990  -25.033 1.00 91.72 239 A 1 
ATOM 1820 O O   . PHE A 1 239 ? 29.822  -7.923  -25.072 1.00 90.79 239 A 1 
ATOM 1821 C CB  . PHE A 1 239 ? 30.503  -6.096  -22.665 1.00 90.66 239 A 1 
ATOM 1822 C CG  . PHE A 1 239 ? 31.870  -6.606  -22.275 1.00 90.01 239 A 1 
ATOM 1823 C CD1 . PHE A 1 239 ? 32.052  -7.946  -21.881 1.00 86.55 239 A 1 
ATOM 1824 C CD2 . PHE A 1 239 ? 32.989  -5.746  -22.333 1.00 86.79 239 A 1 
ATOM 1825 C CE1 . PHE A 1 239 ? 33.328  -8.420  -21.542 1.00 85.91 239 A 1 
ATOM 1826 C CE2 . PHE A 1 239 ? 34.262  -6.222  -22.004 1.00 85.60 239 A 1 
ATOM 1827 C CZ  . PHE A 1 239 ? 34.435  -7.557  -21.609 1.00 87.71 239 A 1 
ATOM 1828 N N   . LYS A 1 240 ? 31.741  -6.993  -25.777 1.00 91.50 240 A 1 
ATOM 1829 C CA  . LYS A 1 240 ? 32.118  -8.070  -26.708 1.00 91.61 240 A 1 
ATOM 1830 C C   . LYS A 1 240 ? 31.003  -8.465  -27.708 1.00 92.77 240 A 1 
ATOM 1831 O O   . LYS A 1 240 ? 30.875  -9.622  -28.077 1.00 90.09 240 A 1 
ATOM 1832 C CB  . LYS A 1 240 ? 32.672  -9.274  -25.920 1.00 89.99 240 A 1 
ATOM 1833 C CG  . LYS A 1 240 ? 33.945  -8.985  -25.090 1.00 88.34 240 A 1 
ATOM 1834 C CD  . LYS A 1 240 ? 35.228  -8.965  -25.930 1.00 84.26 240 A 1 
ATOM 1835 C CE  . LYS A 1 240 ? 36.445  -8.906  -24.983 1.00 80.99 240 A 1 
ATOM 1836 N NZ  . LYS A 1 240 ? 37.664  -9.548  -25.533 1.00 72.61 240 A 1 
ATOM 1837 N N   . GLY A 1 241 ? 30.210  -7.497  -28.142 1.00 91.51 241 A 1 
ATOM 1838 C CA  . GLY A 1 241 ? 29.101  -7.710  -29.079 1.00 92.21 241 A 1 
ATOM 1839 C C   . GLY A 1 241 ? 27.830  -8.301  -28.462 1.00 93.46 241 A 1 
ATOM 1840 O O   . GLY A 1 241 ? 26.880  -8.558  -29.196 1.00 91.58 241 A 1 
ATOM 1841 N N   . GLN A 1 242 ? 27.790  -8.484  -27.149 1.00 93.58 242 A 1 
ATOM 1842 C CA  . GLN A 1 242 ? 26.611  -8.927  -26.412 1.00 93.80 242 A 1 
ATOM 1843 C C   . GLN A 1 242 ? 25.939  -7.746  -25.701 1.00 94.47 242 A 1 
ATOM 1844 O O   . GLN A 1 242 ? 26.603  -6.916  -25.081 1.00 93.66 242 A 1 
ATOM 1845 C CB  . GLN A 1 242 ? 27.013  -10.051 -25.451 1.00 92.78 242 A 1 
ATOM 1846 C CG  . GLN A 1 242 ? 25.820  -10.656 -24.706 1.00 87.21 242 A 1 
ATOM 1847 C CD  . GLN A 1 242 ? 26.166  -11.944 -23.943 1.00 85.01 242 A 1 
ATOM 1848 O OE1 . GLN A 1 242 ? 27.287  -12.439 -23.918 1.00 77.66 242 A 1 
ATOM 1849 N NE2 . GLN A 1 242 ? 25.201  -12.563 -23.310 1.00 73.47 242 A 1 
ATOM 1850 N N   . GLU A 1 243 ? 24.612  -7.674  -25.785 1.00 93.98 243 A 1 
ATOM 1851 C CA  . GLU A 1 243 ? 23.798  -6.676  -25.096 1.00 94.60 243 A 1 
ATOM 1852 C C   . GLU A 1 243 ? 23.436  -7.122  -23.669 1.00 95.08 243 A 1 
ATOM 1853 O O   . GLU A 1 243 ? 23.069  -8.274  -23.452 1.00 93.67 243 A 1 
ATOM 1854 C CB  . GLU A 1 243 ? 22.519  -6.389  -25.883 1.00 93.35 243 A 1 
ATOM 1855 C CG  . GLU A 1 243 ? 22.789  -5.693  -27.231 1.00 89.19 243 A 1 
ATOM 1856 C CD  . GLU A 1 243 ? 21.496  -5.288  -27.966 1.00 89.09 243 A 1 
ATOM 1857 O OE1 . GLU A 1 243 ? 21.608  -4.471  -28.902 1.00 80.24 243 A 1 
ATOM 1858 O OE2 . GLU A 1 243 ? 20.410  -5.790  -27.598 1.00 83.22 243 A 1 
ATOM 1859 N N   . TYR A 1 244 ? 23.494  -6.189  -22.738 1.00 94.88 244 A 1 
ATOM 1860 C CA  . TYR A 1 244 ? 23.157  -6.372  -21.333 1.00 94.92 244 A 1 
ATOM 1861 C C   . TYR A 1 244 ? 22.125  -5.330  -20.910 1.00 95.29 244 A 1 
ATOM 1862 O O   . TYR A 1 244 ? 22.374  -4.130  -20.989 1.00 94.26 244 A 1 
ATOM 1863 C CB  . TYR A 1 244 ? 24.413  -6.250  -20.462 1.00 94.63 244 A 1 
ATOM 1864 C CG  . TYR A 1 244 ? 25.493  -7.254  -20.795 1.00 94.69 244 A 1 
ATOM 1865 C CD1 . TYR A 1 244 ? 25.574  -8.462  -20.079 1.00 91.83 244 A 1 
ATOM 1866 C CD2 . TYR A 1 244 ? 26.390  -6.996  -21.842 1.00 92.58 244 A 1 
ATOM 1867 C CE1 . TYR A 1 244 ? 26.545  -9.419  -20.420 1.00 91.63 244 A 1 
ATOM 1868 C CE2 . TYR A 1 244 ? 27.357  -7.949  -22.191 1.00 92.09 244 A 1 
ATOM 1869 C CZ  . TYR A 1 244 ? 27.434  -9.161  -21.488 1.00 92.98 244 A 1 
ATOM 1870 O OH  . TYR A 1 244 ? 28.347  -10.092 -21.850 1.00 91.71 244 A 1 
ATOM 1871 N N   . ARG A 1 245 ? 20.969  -5.787  -20.456 1.00 95.56 245 A 1 
ATOM 1872 C CA  . ARG A 1 245 ? 19.882  -4.922  -19.988 1.00 95.96 245 A 1 
ATOM 1873 C C   . ARG A 1 245 ? 20.032  -4.629  -18.506 1.00 95.96 245 A 1 
ATOM 1874 O O   . ARG A 1 245 ? 20.289  -5.524  -17.704 1.00 95.26 245 A 1 
ATOM 1875 C CB  . ARG A 1 245 ? 18.528  -5.569  -20.280 1.00 95.87 245 A 1 
ATOM 1876 C CG  . ARG A 1 245 ? 18.271  -5.678  -21.778 1.00 92.94 245 A 1 
ATOM 1877 C CD  . ARG A 1 245 ? 16.997  -6.479  -22.050 1.00 91.35 245 A 1 
ATOM 1878 N NE  . ARG A 1 245 ? 17.168  -7.866  -21.606 1.00 81.96 245 A 1 
ATOM 1879 C CZ  . ARG A 1 245 ? 16.247  -8.800  -21.517 1.00 76.76 245 A 1 
ATOM 1880 N NH1 . ARG A 1 245 ? 15.013  -8.578  -21.897 1.00 69.26 245 A 1 
ATOM 1881 N NH2 . ARG A 1 245 ? 16.561  -9.958  -21.037 1.00 65.59 245 A 1 
ATOM 1882 N N   . TYR A 1 246 ? 19.801  -3.384  -18.133 1.00 95.61 246 A 1 
ATOM 1883 C CA  . TYR A 1 246 ? 19.829  -2.974  -16.738 1.00 95.42 246 A 1 
ATOM 1884 C C   . TYR A 1 246 ? 18.873  -1.810  -16.480 1.00 95.67 246 A 1 
ATOM 1885 O O   . TYR A 1 246 ? 18.492  -1.071  -17.387 1.00 95.23 246 A 1 
ATOM 1886 C CB  . TYR A 1 246 ? 21.269  -2.641  -16.309 1.00 94.63 246 A 1 
ATOM 1887 C CG  . TYR A 1 246 ? 21.855  -1.424  -16.989 1.00 94.09 246 A 1 
ATOM 1888 C CD1 . TYR A 1 246 ? 22.362  -1.516  -18.306 1.00 92.25 246 A 1 
ATOM 1889 C CD2 . TYR A 1 246 ? 21.897  -0.187  -16.319 1.00 92.34 246 A 1 
ATOM 1890 C CE1 . TYR A 1 246 ? 22.907  -0.390  -18.950 1.00 90.81 246 A 1 
ATOM 1891 C CE2 . TYR A 1 246 ? 22.441  0.944   -16.954 1.00 90.89 246 A 1 
ATOM 1892 C CZ  . TYR A 1 246 ? 22.950  0.844   -18.276 1.00 90.81 246 A 1 
ATOM 1893 O OH  . TYR A 1 246 ? 23.465  1.933   -18.893 1.00 88.65 246 A 1 
ATOM 1894 N N   . SER A 1 247 ? 18.482  -1.647  -15.217 1.00 95.96 247 A 1 
ATOM 1895 C CA  . SER A 1 247 ? 17.659  -0.523  -14.788 1.00 95.90 247 A 1 
ATOM 1896 C C   . SER A 1 247 ? 18.491  0.508   -14.035 1.00 95.54 247 A 1 
ATOM 1897 O O   . SER A 1 247 ? 19.223  0.166   -13.113 1.00 94.55 247 A 1 
ATOM 1898 C CB  . SER A 1 247 ? 16.502  -0.997  -13.922 1.00 95.95 247 A 1 
ATOM 1899 O OG  . SER A 1 247 ? 15.715  0.131   -13.606 1.00 92.69 247 A 1 
ATOM 1900 N N   . ASN A 1 248 ? 18.316  1.788   -14.385 1.00 95.37 248 A 1 
ATOM 1901 C CA  . ASN A 1 248 ? 18.747  2.923   -13.570 1.00 94.96 248 A 1 
ATOM 1902 C C   . ASN A 1 248 ? 17.558  3.672   -12.940 1.00 95.50 248 A 1 
ATOM 1903 O O   . ASN A 1 248 ? 17.692  4.821   -12.511 1.00 94.80 248 A 1 
ATOM 1904 C CB  . ASN A 1 248 ? 19.679  3.826   -14.397 1.00 93.71 248 A 1 
ATOM 1905 C CG  . ASN A 1 248 ? 18.969  4.638   -15.454 1.00 92.98 248 A 1 
ATOM 1906 O OD1 . ASN A 1 248 ? 17.794  4.464   -15.761 1.00 89.23 248 A 1 
ATOM 1907 N ND2 . ASN A 1 248 ? 19.664  5.579   -16.055 1.00 88.42 248 A 1 
ATOM 1908 N N   . SER A 1 249 ? 16.370  3.043   -12.911 1.00 96.15 249 A 1 
ATOM 1909 C CA  . SER A 1 249 ? 15.172  3.597   -12.279 1.00 96.69 249 A 1 
ATOM 1910 C C   . SER A 1 249 ? 15.301  3.552   -10.763 1.00 97.11 249 A 1 
ATOM 1911 O O   . SER A 1 249 ? 15.702  2.527   -10.203 1.00 96.81 249 A 1 
ATOM 1912 C CB  . SER A 1 249 ? 13.909  2.852   -12.717 1.00 96.50 249 A 1 
ATOM 1913 O OG  . SER A 1 249 ? 13.764  2.902   -14.127 1.00 94.90 249 A 1 
ATOM 1914 N N   . PHE A 1 250 ? 14.942  4.645   -10.096 1.00 96.77 250 A 1 
ATOM 1915 C CA  . PHE A 1 250 ? 14.965  4.724   -8.637  1.00 97.07 250 A 1 
ATOM 1916 C C   . PHE A 1 250 ? 13.855  5.618   -8.080  1.00 97.14 250 A 1 
ATOM 1917 O O   . PHE A 1 250 ? 13.302  6.464   -8.783  1.00 96.66 250 A 1 
ATOM 1918 C CB  . PHE A 1 250 ? 16.343  5.185   -8.154  1.00 96.77 250 A 1 
ATOM 1919 C CG  . PHE A 1 250 ? 16.645  6.661   -8.333  1.00 96.97 250 A 1 
ATOM 1920 C CD1 . PHE A 1 250 ? 17.353  7.110   -9.466  1.00 95.41 250 A 1 
ATOM 1921 C CD2 . PHE A 1 250 ? 16.243  7.588   -7.351  1.00 95.18 250 A 1 
ATOM 1922 C CE1 . PHE A 1 250 ? 17.657  8.472   -9.606  1.00 94.38 250 A 1 
ATOM 1923 C CE2 . PHE A 1 250 ? 16.546  8.957   -7.494  1.00 94.00 250 A 1 
ATOM 1924 C CZ  . PHE A 1 250 ? 17.257  9.397   -8.623  1.00 94.77 250 A 1 
ATOM 1925 N N   . CYS A 1 251 ? 13.601  5.467   -6.785  1.00 97.09 251 A 1 
ATOM 1926 C CA  . CYS A 1 251 ? 12.818  6.370   -5.952  1.00 97.28 251 A 1 
ATOM 1927 C C   . CYS A 1 251 ? 13.654  6.779   -4.732  1.00 97.31 251 A 1 
ATOM 1928 O O   . CYS A 1 251 ? 14.233  5.920   -4.064  1.00 96.88 251 A 1 
ATOM 1929 C CB  . CYS A 1 251 ? 11.520  5.666   -5.557  1.00 96.93 251 A 1 
ATOM 1930 S SG  . CYS A 1 251 ? 10.463  6.761   -4.570  1.00 95.52 251 A 1 
ATOM 1931 N N   . LEU A 1 252 ? 13.718  8.076   -4.439  1.00 96.77 252 A 1 
ATOM 1932 C CA  . LEU A 1 252 ? 14.376  8.633   -3.261  1.00 96.33 252 A 1 
ATOM 1933 C C   . LEU A 1 252 ? 13.317  9.220   -2.320  1.00 96.02 252 A 1 
ATOM 1934 O O   . LEU A 1 252 ? 12.629  10.177  -2.672  1.00 95.31 252 A 1 
ATOM 1935 C CB  . LEU A 1 252 ? 15.395  9.695   -3.692  1.00 96.24 252 A 1 
ATOM 1936 C CG  . LEU A 1 252 ? 16.195  10.293  -2.529  1.00 95.28 252 A 1 
ATOM 1937 C CD1 . LEU A 1 252 ? 17.167  9.273   -1.928  1.00 91.41 252 A 1 
ATOM 1938 C CD2 . LEU A 1 252 ? 16.995  11.500  -3.016  1.00 91.55 252 A 1 
ATOM 1939 N N   . VAL A 1 253 ? 13.224  8.656   -1.116  1.00 95.81 253 A 1 
ATOM 1940 C CA  . VAL A 1 253 ? 12.292  9.099   -0.077  1.00 95.32 253 A 1 
ATOM 1941 C C   . VAL A 1 253 ? 13.074  9.755   1.051   1.00 95.23 253 A 1 
ATOM 1942 O O   . VAL A 1 253 ? 14.020  9.174   1.580   1.00 94.91 253 A 1 
ATOM 1943 C CB  . VAL A 1 253 ? 11.427  7.941   0.450   1.00 95.03 253 A 1 
ATOM 1944 C CG1 . VAL A 1 253 ? 10.282  8.483   1.318   1.00 92.65 253 A 1 
ATOM 1945 C CG2 . VAL A 1 253 ? 10.802  7.118   -0.684  1.00 91.78 253 A 1 
ATOM 1946 N N   . ARG A 1 254 ? 12.680  10.967  1.430   1.00 93.37 254 A 1 
ATOM 1947 C CA  . ARG A 1 254 ? 13.202  11.685  2.590   1.00 92.59 254 A 1 
ATOM 1948 C C   . ARG A 1 254 ? 12.342  11.405  3.806   1.00 90.72 254 A 1 
ATOM 1949 O O   . ARG A 1 254 ? 11.116  11.473  3.745   1.00 89.68 254 A 1 
ATOM 1950 C CB  . ARG A 1 254 ? 13.274  13.185  2.277   1.00 92.35 254 A 1 
ATOM 1951 C CG  . ARG A 1 254 ? 13.882  13.986  3.439   1.00 91.79 254 A 1 
ATOM 1952 C CD  . ARG A 1 254 ? 14.130  15.445  3.051   1.00 90.12 254 A 1 
ATOM 1953 N NE  . ARG A 1 254 ? 12.884  16.198  2.838   1.00 84.59 254 A 1 
ATOM 1954 C CZ  . ARG A 1 254 ? 12.786  17.433  2.367   1.00 82.42 254 A 1 
ATOM 1955 N NH1 . ARG A 1 254 ? 13.834  18.115  2.000   1.00 75.70 254 A 1 
ATOM 1956 N NH2 . ARG A 1 254 ? 11.630  17.998  2.253   1.00 75.71 254 A 1 
ATOM 1957 N N   . HIS A 1 255 ? 12.999  11.163  4.937   1.00 92.11 255 A 1 
ATOM 1958 C CA  . HIS A 1 255 ? 12.383  10.872  6.225   1.00 91.12 255 A 1 
ATOM 1959 C C   . HIS A 1 255 ? 12.992  11.761  7.310   1.00 90.83 255 A 1 
ATOM 1960 O O   . HIS A 1 255 ? 14.071  12.319  7.155   1.00 90.04 255 A 1 
ATOM 1961 C CB  . HIS A 1 255 ? 12.608  9.402   6.585   1.00 90.94 255 A 1 
ATOM 1962 C CG  . HIS A 1 255 ? 12.166  8.439   5.525   1.00 91.46 255 A 1 
ATOM 1963 N ND1 . HIS A 1 255 ? 10.907  7.876   5.411   1.00 87.15 255 A 1 
ATOM 1964 C CD2 . HIS A 1 255 ? 12.944  7.935   4.517   1.00 87.00 255 A 1 
ATOM 1965 C CE1 . HIS A 1 255 ? 10.938  7.046   4.355   1.00 87.53 255 A 1 
ATOM 1966 N NE2 . HIS A 1 255 ? 12.150  7.057   3.802   1.00 88.16 255 A 1 
ATOM 1967 N N   . HIS A 1 256 ? 12.314  11.829  8.442   1.00 87.01 256 A 1 
ATOM 1968 C CA  . HIS A 1 256 ? 12.839  12.471  9.629   1.00 85.38 256 A 1 
ATOM 1969 C C   . HIS A 1 256 ? 12.781  11.505  10.818  1.00 84.02 256 A 1 
ATOM 1970 O O   . HIS A 1 256 ? 11.708  11.103  11.266  1.00 82.89 256 A 1 
ATOM 1971 C CB  . HIS A 1 256 ? 12.077  13.778  9.885   1.00 83.98 256 A 1 
ATOM 1972 C CG  . HIS A 1 256 ? 12.686  14.548  11.026  1.00 75.66 256 A 1 
ATOM 1973 N ND1 . HIS A 1 256 ? 13.850  15.287  10.975  1.00 67.73 256 A 1 
ATOM 1974 C CD2 . HIS A 1 256 ? 12.232  14.567  12.311  1.00 63.35 256 A 1 
ATOM 1975 C CE1 . HIS A 1 256 ? 14.087  15.747  12.217  1.00 61.68 256 A 1 
ATOM 1976 N NE2 . HIS A 1 256 ? 13.128  15.329  13.050  1.00 61.10 256 A 1 
ATOM 1977 N N   . PHE A 1 257 ? 13.960  11.142  11.331  1.00 88.15 257 A 1 
ATOM 1978 C CA  . PHE A 1 257 ? 14.090  10.393  12.568  1.00 86.35 257 A 1 
ATOM 1979 C C   . PHE A 1 257 ? 13.973  11.354  13.746  1.00 85.07 257 A 1 
ATOM 1980 O O   . PHE A 1 257 ? 14.683  12.357  13.789  1.00 83.02 257 A 1 
ATOM 1981 C CB  . PHE A 1 257 ? 15.416  9.630   12.600  1.00 85.67 257 A 1 
ATOM 1982 C CG  . PHE A 1 257 ? 15.611  8.860   13.889  1.00 85.07 257 A 1 
ATOM 1983 C CD1 . PHE A 1 257 ? 16.375  9.413   14.932  1.00 81.43 257 A 1 
ATOM 1984 C CD2 . PHE A 1 257 ? 14.976  7.627   14.064  1.00 81.03 257 A 1 
ATOM 1985 C CE1 . PHE A 1 257 ? 16.494  8.730   16.150  1.00 79.47 257 A 1 
ATOM 1986 C CE2 . PHE A 1 257 ? 15.089  6.942   15.288  1.00 79.36 257 A 1 
ATOM 1987 C CZ  . PHE A 1 257 ? 15.849  7.493   16.334  1.00 81.22 257 A 1 
ATOM 1988 N N   . LYS A 1 258 ? 13.130  11.037  14.718  1.00 82.89 258 A 1 
ATOM 1989 C CA  . LYS A 1 258 ? 13.044  11.761  15.983  1.00 79.86 258 A 1 
ATOM 1990 C C   . LYS A 1 258 ? 13.383  10.823  17.124  1.00 79.56 258 A 1 
ATOM 1991 O O   . LYS A 1 258 ? 12.707  9.810   17.288  1.00 75.53 258 A 1 
ATOM 1992 C CB  . LYS A 1 258 ? 11.661  12.409  16.116  1.00 75.22 258 A 1 
ATOM 1993 C CG  . LYS A 1 258 ? 11.569  13.255  17.388  1.00 65.61 258 A 1 
ATOM 1994 C CD  . LYS A 1 258 ? 10.299  14.113  17.400  1.00 61.82 258 A 1 
ATOM 1995 C CE  . LYS A 1 258 ? 10.357  15.017  18.631  1.00 53.50 258 A 1 
ATOM 1996 N NZ  . LYS A 1 258 ? 9.372   16.134  18.551  1.00 46.88 258 A 1 
ATOM 1997 N N   . GLN A 1 259 ? 14.393  11.156  17.908  1.00 79.71 259 A 1 
ATOM 1998 C CA  . GLN A 1 259 ? 14.785  10.328  19.040  1.00 77.50 259 A 1 
ATOM 1999 C C   . GLN A 1 259 ? 13.654  10.289  20.082  1.00 76.65 259 A 1 
ATOM 2000 O O   . GLN A 1 259 ? 13.150  11.339  20.486  1.00 72.89 259 A 1 
ATOM 2001 C CB  . GLN A 1 259 ? 16.113  10.840  19.599  1.00 75.08 259 A 1 
ATOM 2002 C CG  . GLN A 1 259 ? 16.680  9.889   20.672  1.00 71.68 259 A 1 
ATOM 2003 C CD  . GLN A 1 259 ? 18.152  10.146  20.970  1.00 69.63 259 A 1 
ATOM 2004 O OE1 . GLN A 1 259 ? 18.828  10.921  20.339  1.00 64.91 259 A 1 
ATOM 2005 N NE2 . GLN A 1 259 ? 18.714  9.466   21.939  1.00 62.26 259 A 1 
ATOM 2006 N N   . PRO A 1 260 ? 13.231  9.099   20.549  1.00 71.17 260 A 1 
ATOM 2007 C CA  . PRO A 1 260 ? 12.290  8.986   21.648  1.00 68.99 260 A 1 
ATOM 2008 C C   . PRO A 1 260 ? 12.856  9.663   22.901  1.00 68.22 260 A 1 
ATOM 2009 O O   . PRO A 1 260 ? 14.040  9.545   23.198  1.00 64.79 260 A 1 
ATOM 2010 C CB  . PRO A 1 260 ? 12.061  7.484   21.855  1.00 65.55 260 A 1 
ATOM 2011 C CG  . PRO A 1 260 ? 12.478  6.858   20.524  1.00 63.78 260 A 1 
ATOM 2012 C CD  . PRO A 1 260 ? 13.591  7.782   20.038  1.00 66.22 260 A 1 
ATOM 2013 N N   . LYS A 1 261 ? 12.018  10.368  23.668  1.00 65.43 261 A 1 
ATOM 2014 C CA  . LYS A 1 261 ? 12.453  10.873  24.978  1.00 64.81 261 A 1 
ATOM 2015 C C   . LYS A 1 261 ? 12.712  9.680   25.895  1.00 63.99 261 A 1 
ATOM 2016 O O   . LYS A 1 261 ? 11.783  8.905   26.140  1.00 59.70 261 A 1 
ATOM 2017 C CB  . LYS A 1 261 ? 11.429  11.845  25.589  1.00 60.56 261 A 1 
ATOM 2018 C CG  . LYS A 1 261 ? 11.357  13.188  24.842  1.00 55.26 261 A 1 
ATOM 2019 C CD  . LYS A 1 261 ? 10.452  14.183  25.580  1.00 52.10 261 A 1 
ATOM 2020 C CE  . LYS A 1 261 ? 10.436  15.541  24.849  1.00 46.40 261 A 1 
ATOM 2021 N NZ  . LYS A 1 261 ? 9.685   16.566  25.603  1.00 41.65 261 A 1 
ATOM 2022 N N   . SER A 1 262 ? 13.933  9.535   26.405  1.00 61.23 262 A 1 
ATOM 2023 C CA  . SER A 1 262 ? 14.271  8.497   27.370  1.00 60.36 262 A 1 
ATOM 2024 C C   . SER A 1 262 ? 13.411  8.644   28.633  1.00 58.53 262 A 1 
ATOM 2025 O O   . SER A 1 262 ? 13.353  9.714   29.245  1.00 54.26 262 A 1 
ATOM 2026 C CB  . SER A 1 262 ? 15.774  8.526   27.701  1.00 55.82 262 A 1 
ATOM 2027 O OG  . SER A 1 262 ? 16.178  9.803   28.117  1.00 49.86 262 A 1 
ATOM 2028 N N   . ALA A 1 263 ? 12.735  7.574   29.037  1.00 51.11 263 A 1 
ATOM 2029 C CA  . ALA A 1 263 ? 12.048  7.496   30.318  1.00 49.67 263 A 1 
ATOM 2030 C C   . ALA A 1 263 ? 13.094  7.267   31.432  1.00 47.80 263 A 1 
ATOM 2031 O O   . ALA A 1 263 ? 13.236  6.168   31.955  1.00 43.98 263 A 1 
ATOM 2032 C CB  . ALA A 1 263 ? 10.976  6.398   30.247  1.00 46.41 263 A 1 
ATOM 2033 N N   . GLY A 1 264 ? 13.857  8.300   31.774  1.00 46.66 264 A 1 
ATOM 2034 C CA  . GLY A 1 264 ? 14.858  8.200   32.828  1.00 46.29 264 A 1 
ATOM 2035 C C   . GLY A 1 264 ? 15.616  9.504   33.068  1.00 44.70 264 A 1 
ATOM 2036 O O   . GLY A 1 264 ? 16.605  9.755   32.403  1.00 41.07 264 A 1 
ATOM 2037 N N   . GLY A 1 265 ? 15.152  10.308  34.031  1.00 37.83 265 A 1 
ATOM 2038 C CA  . GLY A 1 265 ? 15.899  11.505  34.446  1.00 38.43 265 A 1 
ATOM 2039 C C   . GLY A 1 265 ? 15.079  12.561  35.179  1.00 37.47 265 A 1 
ATOM 2040 O O   . GLY A 1 265 ? 15.303  13.741  34.950  1.00 34.71 265 A 1 
ATOM 2041 N N   . ASN A 1 266 ? 14.182  12.178  36.077  1.00 36.90 266 A 1 
ATOM 2042 C CA  . ASN A 1 266 ? 13.629  13.131  37.040  1.00 39.80 266 A 1 
ATOM 2043 C C   . ASN A 1 266 ? 14.202  12.808  38.436  1.00 38.68 266 A 1 
ATOM 2044 O O   . ASN A 1 266 ? 13.547  12.190  39.273  1.00 35.19 266 A 1 
ATOM 2045 C CB  . ASN A 1 266 ? 12.090  13.214  36.928  1.00 36.96 266 A 1 
ATOM 2046 C CG  . ASN A 1 266 ? 11.567  14.659  36.920  1.00 33.09 266 A 1 
ATOM 2047 O OD1 . ASN A 1 266 ? 12.290  15.611  36.740  1.00 29.78 266 A 1 
ATOM 2048 N ND2 . ASN A 1 266 ? 10.277  14.850  37.074  1.00 29.24 266 A 1 
ATOM 2049 N N   . LYS A 1 267 ? 15.465  13.177  38.653  1.00 33.24 267 A 1 
ATOM 2050 C CA  . LYS A 1 267 ? 15.958  13.417  40.021  1.00 37.58 267 A 1 
ATOM 2051 C C   . LYS A 1 267 ? 15.544  14.834  40.387  1.00 36.18 267 A 1 
ATOM 2052 O O   . LYS A 1 267 ? 15.876  15.775  39.677  1.00 34.02 267 A 1 
ATOM 2053 C CB  . LYS A 1 267 ? 17.474  13.193  40.164  1.00 35.57 267 A 1 
ATOM 2054 C CG  . LYS A 1 267 ? 17.799  11.723  40.447  1.00 33.34 267 A 1 
ATOM 2055 C CD  . LYS A 1 267 ? 19.302  11.544  40.748  1.00 31.10 267 A 1 
ATOM 2056 C CE  . LYS A 1 267 ? 19.616  10.088  41.110  1.00 27.91 267 A 1 
ATOM 2057 N NZ  . LYS A 1 267 ? 21.057  9.897   41.427  1.00 26.95 267 A 1 
ATOM 2058 N N   . GLY A 1 268 ? 14.767  14.939  41.456  1.00 33.93 268 A 1 
ATOM 2059 C CA  . GLY A 1 268 ? 14.121  16.163  41.871  1.00 38.16 268 A 1 
ATOM 2060 C C   . GLY A 1 268 ? 15.098  17.314  42.140  1.00 37.14 268 A 1 
ATOM 2061 O O   . GLY A 1 268 ? 16.068  17.170  42.877  1.00 33.54 268 A 1 
ATOM 2062 N N   . SER A 1 269 ? 14.734  18.473  41.638  1.00 32.06 269 A 1 
ATOM 2063 C CA  . SER A 1 269 ? 14.986  19.740  42.309  1.00 37.76 269 A 1 
ATOM 2064 C C   . SER A 1 269 ? 13.683  20.534  42.268  1.00 36.41 269 A 1 
ATOM 2065 O O   . SER A 1 269 ? 13.213  20.964  41.221  1.00 33.65 269 A 1 
ATOM 2066 C CB  . SER A 1 269 ? 16.177  20.492  41.706  1.00 34.10 269 A 1 
ATOM 2067 O OG  . SER A 1 269 ? 15.987  20.748  40.342  1.00 30.59 269 A 1 
ATOM 2068 N N   . THR A 1 270 ? 13.076  20.669  43.438  1.00 31.46 270 A 1 
ATOM 2069 C CA  . THR A 1 270 ? 11.991  21.607  43.705  1.00 40.81 270 A 1 
ATOM 2070 C C   . THR A 1 270 ? 12.502  23.036  43.499  1.00 40.53 270 A 1 
ATOM 2071 O O   . THR A 1 270 ? 13.155  23.589  44.384  1.00 37.34 270 A 1 
ATOM 2072 C CB  . THR A 1 270 ? 11.537  21.451  45.173  1.00 36.32 270 A 1 
ATOM 2073 O OG1 . THR A 1 270 ? 12.640  21.142  45.996  1.00 32.49 270 A 1 
ATOM 2074 C CG2 . THR A 1 270 ? 10.518  20.327  45.335  1.00 33.05 270 A 1 
ATOM 2075 N N   . GLN A 1 271 ? 12.185  23.637  42.361  1.00 36.43 271 A 1 
ATOM 2076 C CA  . GLN A 1 271 ? 12.157  25.084  42.226  1.00 40.33 271 A 1 
ATOM 2077 C C   . GLN A 1 271 ? 10.832  25.508  41.587  1.00 37.77 271 A 1 
ATOM 2078 O O   . GLN A 1 271 ? 10.376  24.929  40.618  1.00 36.49 271 A 1 
ATOM 2079 C CB  . GLN A 1 271 ? 13.393  25.642  41.504  1.00 38.73 271 A 1 
ATOM 2080 C CG  . GLN A 1 271 ? 14.579  25.757  42.483  1.00 36.86 271 A 1 
ATOM 2081 C CD  . GLN A 1 271 ? 15.773  26.513  41.913  1.00 33.69 271 A 1 
ATOM 2082 O OE1 . GLN A 1 271 ? 15.899  26.761  40.729  1.00 33.84 271 A 1 
ATOM 2083 N NE2 . GLN A 1 271 ? 16.711  26.910  42.745  1.00 34.84 271 A 1 
ATOM 2084 N N   . LYS A 1 272 ? 10.207  26.481  42.250  1.00 33.79 272 A 1 
ATOM 2085 C CA  . LYS A 1 272 ? 8.911   27.066  41.923  1.00 39.72 272 A 1 
ATOM 2086 C C   . LYS A 1 272 ? 8.898   27.597  40.482  1.00 37.40 272 A 1 
ATOM 2087 O O   . LYS A 1 272 ? 9.734   28.425  40.130  1.00 35.97 272 A 1 
ATOM 2088 C CB  . LYS A 1 272 ? 8.650   28.235  42.897  1.00 38.18 272 A 1 
ATOM 2089 C CG  . LYS A 1 272 ? 8.291   27.798  44.322  1.00 35.44 272 A 1 
ATOM 2090 C CD  . LYS A 1 272 ? 8.243   29.030  45.260  1.00 32.89 272 A 1 
ATOM 2091 C CE  . LYS A 1 272 ? 7.681   28.662  46.633  1.00 29.10 272 A 1 
ATOM 2092 N NZ  . LYS A 1 272 ? 7.704   29.819  47.563  1.00 27.23 272 A 1 
ATOM 2093 N N   . GLU A 1 273 ? 7.912   27.172  39.720  1.00 30.80 273 A 1 
ATOM 2094 C CA  . GLU A 1 273 ? 7.538   27.801  38.456  1.00 32.70 273 A 1 
ATOM 2095 C C   . GLU A 1 273 ? 7.008   29.215  38.730  1.00 30.96 273 A 1 
ATOM 2096 O O   . GLU A 1 273 ? 5.902   29.393  39.251  1.00 29.55 273 A 1 
ATOM 2097 C CB  . GLU A 1 273 ? 6.480   26.955  37.722  1.00 31.77 273 A 1 
ATOM 2098 C CG  . GLU A 1 273 ? 7.066   25.689  37.083  1.00 29.41 273 A 1 
ATOM 2099 C CD  . GLU A 1 273 ? 6.016   24.809  36.374  1.00 27.05 273 A 1 
ATOM 2100 O OE1 . GLU A 1 273 ? 6.429   24.003  35.507  1.00 24.72 273 A 1 
ATOM 2101 O OE2 . GLU A 1 273 ? 4.827   24.887  36.747  1.00 29.80 273 A 1 
ATOM 2102 N N   . ASN A 1 274 ? 7.811   30.220  38.384  1.00 32.90 274 A 1 
ATOM 2103 C CA  . ASN A 1 274 ? 7.277   31.540  38.056  1.00 40.61 274 A 1 
ATOM 2104 C C   . ASN A 1 274 ? 7.008   31.553  36.553  1.00 38.62 274 A 1 
ATOM 2105 O O   . ASN A 1 274 ? 7.913   31.398  35.730  1.00 35.53 274 A 1 
ATOM 2106 C CB  . ASN A 1 274 ? 8.240   32.656  38.498  1.00 37.47 274 A 1 
ATOM 2107 C CG  . ASN A 1 274 ? 7.917   33.243  39.869  1.00 33.23 274 A 1 
ATOM 2108 O OD1 . ASN A 1 274 ? 6.902   32.991  40.491  1.00 31.48 274 A 1 
ATOM 2109 N ND2 . ASN A 1 274 ? 8.768   34.100  40.368  1.00 31.92 274 A 1 
ATOM 2110 N N   . SER A 1 275 ? 5.745   31.737  36.223  1.00 28.94 275 A 1 
ATOM 2111 C CA  . SER A 1 275 ? 5.237   31.908  34.871  1.00 35.00 275 A 1 
ATOM 2112 C C   . SER A 1 275 ? 5.850   33.143  34.203  1.00 33.78 275 A 1 
ATOM 2113 O O   . SER A 1 275 ? 5.534   34.276  34.572  1.00 31.12 275 A 1 
ATOM 2114 C CB  . SER A 1 275 ? 3.717   32.066  34.965  1.00 31.13 275 A 1 
ATOM 2115 O OG  . SER A 1 275 ? 3.384   33.066  35.911  1.00 27.45 275 A 1 
ATOM 2116 N N   . SER A 1 276 ? 6.654   32.926  33.177  1.00 33.32 276 A 1 
ATOM 2117 C CA  . SER A 1 276 ? 6.786   33.873  32.079  1.00 40.59 276 A 1 
ATOM 2118 C C   . SER A 1 276 ? 7.052   33.084  30.794  1.00 39.87 276 A 1 
ATOM 2119 O O   . SER A 1 276 ? 8.124   32.521  30.605  1.00 37.36 276 A 1 
ATOM 2120 C CB  . SER A 1 276 ? 7.864   34.940  32.345  1.00 36.86 276 A 1 
ATOM 2121 O OG  . SER A 1 276 ? 9.133   34.371  32.570  1.00 32.34 276 A 1 
ATOM 2122 N N   . GLU A 1 277 ? 6.050   33.034  29.945  1.00 28.93 277 A 1 
ATOM 2123 C CA  . GLU A 1 277 ? 6.160   32.526  28.579  1.00 32.35 277 A 1 
ATOM 2124 C C   . GLU A 1 277 ? 7.188   33.365  27.807  1.00 30.86 277 A 1 
ATOM 2125 O O   . GLU A 1 277 ? 6.933   34.504  27.422  1.00 29.05 277 A 1 
ATOM 2126 C CB  . GLU A 1 277 ? 4.786   32.601  27.886  1.00 30.91 277 A 1 
ATOM 2127 C CG  . GLU A 1 277 ? 3.777   31.558  28.388  1.00 28.57 277 A 1 
ATOM 2128 C CD  . GLU A 1 277 ? 2.394   31.703  27.709  1.00 26.04 277 A 1 
ATOM 2129 O OE1 . GLU A 1 277 ? 1.728   30.659  27.536  1.00 23.90 277 A 1 
ATOM 2130 O OE2 . GLU A 1 277 ? 2.030   32.856  27.379  1.00 29.05 277 A 1 
ATOM 2131 N N   . LYS A 1 278 ? 8.349   32.773  27.567  1.00 33.03 278 A 1 
ATOM 2132 C CA  . LYS A 1 278 ? 9.198   33.111  26.422  1.00 37.88 278 A 1 
ATOM 2133 C C   . LYS A 1 278 ? 9.374   31.838  25.617  1.00 36.36 278 A 1 
ATOM 2134 O O   . LYS A 1 278 ? 9.783   30.820  26.166  1.00 34.27 278 A 1 
ATOM 2135 C CB  . LYS A 1 278 ? 10.533  33.726  26.861  1.00 35.27 278 A 1 
ATOM 2136 C CG  . LYS A 1 278 ? 10.396  35.230  27.137  1.00 32.42 278 A 1 
ATOM 2137 C CD  . LYS A 1 278 ? 11.762  35.868  27.415  1.00 30.06 278 A 1 
ATOM 2138 C CE  . LYS A 1 278 ? 11.612  37.385  27.583  1.00 26.59 278 A 1 
ATOM 2139 N NZ  . LYS A 1 278 ? 12.922  38.038  27.837  1.00 25.38 278 A 1 
ATOM 2140 N N   . GLY A 1 279 ? 9.011   31.898  24.341  1.00 36.22 279 A 1 
ATOM 2141 C CA  . GLY A 1 279 ? 9.050   30.773  23.411  1.00 39.39 279 A 1 
ATOM 2142 C C   . GLY A 1 279 ? 10.436  30.133  23.355  1.00 39.16 279 A 1 
ATOM 2143 O O   . GLY A 1 279 ? 11.346  30.676  22.754  1.00 36.65 279 A 1 
ATOM 2144 N N   . GLY A 1 280 ? 10.560  28.975  23.996  1.00 38.77 280 A 1 
ATOM 2145 C CA  . GLY A 1 280 ? 11.663  28.048  23.801  1.00 42.17 280 A 1 
ATOM 2146 C C   . GLY A 1 280 ? 11.294  27.107  22.660  1.00 43.15 280 A 1 
ATOM 2147 O O   . GLY A 1 280 ? 10.422  26.260  22.824  1.00 40.51 280 A 1 
ATOM 2148 N N   . GLY A 1 281 ? 11.931  27.275  21.500  1.00 42.82 281 A 1 
ATOM 2149 C CA  . GLY A 1 281 ? 11.909  26.253  20.463  1.00 48.15 281 A 1 
ATOM 2150 C C   . GLY A 1 281 ? 12.374  24.933  21.075  1.00 50.31 281 A 1 
ATOM 2151 O O   . GLY A 1 281 ? 13.447  24.866  21.660  1.00 48.48 281 A 1 
ATOM 2152 N N   . THR A 1 282 ? 11.548  23.901  20.987  1.00 54.59 282 A 1 
ATOM 2153 C CA  . THR A 1 282 ? 11.982  22.552  21.332  1.00 58.17 282 A 1 
ATOM 2154 C C   . THR A 1 282 ? 13.097  22.171  20.368  1.00 60.62 282 A 1 
ATOM 2155 O O   . THR A 1 282 ? 12.826  22.028  19.169  1.00 56.76 282 A 1 
ATOM 2156 C CB  . THR A 1 282 ? 10.830  21.545  21.231  1.00 53.35 282 A 1 
ATOM 2157 O OG1 . THR A 1 282 ? 10.141  21.686  20.015  1.00 47.22 282 A 1 
ATOM 2158 C CG2 . THR A 1 282 ? 9.802   21.739  22.354  1.00 46.15 282 A 1 
ATOM 2159 N N   . GLU A 1 283 ? 14.337  22.059  20.856  1.00 61.46 283 A 1 
ATOM 2160 C CA  . GLU A 1 283 ? 15.457  21.545  20.069  1.00 66.42 283 A 1 
ATOM 2161 C C   . GLU A 1 283 ? 15.043  20.240  19.386  1.00 69.18 283 A 1 
ATOM 2162 O O   . GLU A 1 283 ? 14.518  19.309  20.019  1.00 64.30 283 A 1 
ATOM 2163 C CB  . GLU A 1 283 ? 16.705  21.346  20.934  1.00 60.97 283 A 1 
ATOM 2164 C CG  . GLU A 1 283 ? 17.398  22.667  21.281  1.00 53.05 283 A 1 
ATOM 2165 C CD  . GLU A 1 283 ? 18.676  22.488  22.115  1.00 47.62 283 A 1 
ATOM 2166 O OE1 . GLU A 1 283 ? 19.527  23.406  22.076  1.00 43.11 283 A 1 
ATOM 2167 O OE2 . GLU A 1 283 ? 18.760  21.460  22.832  1.00 45.23 283 A 1 
ATOM 2168 N N   . ASP A 1 284 ? 15.223  20.200  18.078  1.00 71.61 284 A 1 
ATOM 2169 C CA  . ASP A 1 284 ? 14.958  19.033  17.261  1.00 73.68 284 A 1 
ATOM 2170 C C   . ASP A 1 284 ? 16.041  17.984  17.539  1.00 74.91 284 A 1 
ATOM 2171 O O   . ASP A 1 284 ? 17.163  18.084  17.049  1.00 69.20 284 A 1 
ATOM 2172 C CB  . ASP A 1 284 ? 14.857  19.460  15.788  1.00 67.79 284 A 1 
ATOM 2173 C CG  . ASP A 1 284 ? 14.554  18.297  14.847  1.00 66.21 284 A 1 
ATOM 2174 O OD1 . ASP A 1 284 ? 14.204  17.199  15.333  1.00 63.23 284 A 1 
ATOM 2175 O OD2 . ASP A 1 284 ? 14.649  18.515  13.620  1.00 62.53 284 A 1 
ATOM 2176 N N   . ASN A 1 285 ? 15.711  16.998  18.357  1.00 80.01 285 A 1 
ATOM 2177 C CA  . ASN A 1 285 ? 16.581  15.916  18.786  1.00 80.35 285 A 1 
ATOM 2178 C C   . ASN A 1 285 ? 16.624  14.742  17.788  1.00 82.67 285 A 1 
ATOM 2179 O O   . ASN A 1 285 ? 16.815  13.595  18.182  1.00 76.65 285 A 1 
ATOM 2180 C CB  . ASN A 1 285 ? 16.167  15.490  20.207  1.00 73.10 285 A 1 
ATOM 2181 C CG  . ASN A 1 285 ? 14.834  14.755  20.271  1.00 64.66 285 A 1 
ATOM 2182 O OD1 . ASN A 1 285 ? 13.914  14.922  19.481  1.00 56.51 285 A 1 
ATOM 2183 N ND2 . ASN A 1 285 ? 14.662  13.899  21.250  1.00 57.87 285 A 1 
ATOM 2184 N N   . GLY A 1 286 ? 16.398  15.011  16.505  1.00 83.62 286 A 1 
ATOM 2185 C CA  . GLY A 1 286 ? 16.413  14.034  15.429  1.00 86.26 286 A 1 
ATOM 2186 C C   . GLY A 1 286 ? 17.370  14.409  14.300  1.00 89.25 286 A 1 
ATOM 2187 O O   . GLY A 1 286 ? 18.148  15.350  14.413  1.00 87.74 286 A 1 
ATOM 2188 N N   . PHE A 1 287 ? 17.291  13.655  13.207  1.00 89.36 287 A 1 
ATOM 2189 C CA  . PHE A 1 287 ? 18.034  13.921  11.979  1.00 90.50 287 A 1 
ATOM 2190 C C   . PHE A 1 287 ? 17.232  13.502  10.747  1.00 91.02 287 A 1 
ATOM 2191 O O   . PHE A 1 287 ? 16.355  12.643  10.814  1.00 89.72 287 A 1 
ATOM 2192 C CB  . PHE A 1 287 ? 19.411  13.244  12.030  1.00 90.43 287 A 1 
ATOM 2193 C CG  . PHE A 1 287 ? 19.392  11.721  12.042  1.00 91.50 287 A 1 
ATOM 2194 C CD1 . PHE A 1 287 ? 19.288  11.029  13.258  1.00 88.75 287 A 1 
ATOM 2195 C CD2 . PHE A 1 287 ? 19.501  11.008  10.837  1.00 89.08 287 A 1 
ATOM 2196 C CE1 . PHE A 1 287 ? 19.306  9.625   13.273  1.00 88.07 287 A 1 
ATOM 2197 C CE2 . PHE A 1 287 ? 19.518  9.599   10.851  1.00 88.49 287 A 1 
ATOM 2198 C CZ  . PHE A 1 287 ? 19.419  8.899   12.067  1.00 89.77 287 A 1 
ATOM 2199 N N   . THR A 1 288 ? 17.542  14.123  9.612   1.00 91.50 288 A 1 
ATOM 2200 C CA  . THR A 1 288 ? 16.982  13.755  8.316   1.00 92.04 288 A 1 
ATOM 2201 C C   . THR A 1 288 ? 17.770  12.587  7.728   1.00 92.84 288 A 1 
ATOM 2202 O O   . THR A 1 288 ? 18.996  12.550  7.818   1.00 92.69 288 A 1 
ATOM 2203 C CB  . THR A 1 288 ? 16.982  14.963  7.366   1.00 90.96 288 A 1 
ATOM 2204 O OG1 . THR A 1 288 ? 16.194  15.986  7.934   1.00 85.27 288 A 1 
ATOM 2205 C CG2 . THR A 1 288 ? 16.362  14.652  6.003   1.00 84.56 288 A 1 
ATOM 2206 N N   . TYR A 1 289 ? 17.084  11.639  7.120   1.00 93.68 289 A 1 
ATOM 2207 C CA  . TYR A 1 289 ? 17.695  10.537  6.394   1.00 93.92 289 A 1 
ATOM 2208 C C   . TYR A 1 289 ? 16.910  10.225  5.122   1.00 94.71 289 A 1 
ATOM 2209 O O   . TYR A 1 289 ? 15.767  10.665  4.958   1.00 94.55 289 A 1 
ATOM 2210 C CB  . TYR A 1 289 ? 17.833  9.307   7.309   1.00 93.03 289 A 1 
ATOM 2211 C CG  . TYR A 1 289 ? 16.532  8.603   7.642   1.00 92.72 289 A 1 
ATOM 2212 C CD1 . TYR A 1 289 ? 15.735  9.044   8.721   1.00 90.47 289 A 1 
ATOM 2213 C CD2 . TYR A 1 289 ? 16.112  7.494   6.886   1.00 90.51 289 A 1 
ATOM 2214 C CE1 . TYR A 1 289 ? 14.545  8.378   9.045   1.00 89.27 289 A 1 
ATOM 2215 C CE2 . TYR A 1 289 ? 14.919  6.825   7.200   1.00 89.28 289 A 1 
ATOM 2216 C CZ  . TYR A 1 289 ? 14.129  7.261   8.286   1.00 89.46 289 A 1 
ATOM 2217 O OH  . TYR A 1 289 ? 12.978  6.612   8.606   1.00 87.87 289 A 1 
ATOM 2218 N N   . TYR A 1 290 ? 17.513  9.447   4.239   1.00 95.65 290 A 1 
ATOM 2219 C CA  . TYR A 1 290 ? 16.935  9.053   2.970   1.00 95.92 290 A 1 
ATOM 2220 C C   . TYR A 1 290 ? 16.913  7.531   2.854   1.00 96.39 290 A 1 
ATOM 2221 O O   . TYR A 1 290 ? 17.864  6.863   3.269   1.00 95.83 290 A 1 
ATOM 2222 C CB  . TYR A 1 290 ? 17.710  9.689   1.812   1.00 95.86 290 A 1 
ATOM 2223 C CG  . TYR A 1 290 ? 17.758  11.204  1.859   1.00 95.64 290 A 1 
ATOM 2224 C CD1 . TYR A 1 290 ? 16.769  11.971  1.198   1.00 93.30 290 A 1 
ATOM 2225 C CD2 . TYR A 1 290 ? 18.778  11.859  2.578   1.00 93.61 290 A 1 
ATOM 2226 C CE1 . TYR A 1 290 ? 16.808  13.380  1.243   1.00 92.59 290 A 1 
ATOM 2227 C CE2 . TYR A 1 290 ? 18.819  13.264  2.635   1.00 92.78 290 A 1 
ATOM 2228 C CZ  . TYR A 1 290 ? 17.841  14.020  1.966   1.00 93.52 290 A 1 
ATOM 2229 O OH  . TYR A 1 290 ? 17.892  15.383  2.013   1.00 92.05 290 A 1 
ATOM 2230 N N   . THR A 1 291 ? 15.865  6.992   2.254   1.00 96.05 291 A 1 
ATOM 2231 C CA  . THR A 1 291 ? 15.866  5.632   1.710   1.00 96.36 291 A 1 
ATOM 2232 C C   . THR A 1 291 ? 15.886  5.706   0.189   1.00 96.87 291 A 1 
ATOM 2233 O O   . THR A 1 291 ? 15.072  6.394   -0.420  1.00 96.78 291 A 1 
ATOM 2234 C CB  . THR A 1 291 ? 14.696  4.762   2.198   1.00 95.62 291 A 1 
ATOM 2235 O OG1 . THR A 1 291 ? 13.454  5.365   1.916   1.00 89.31 291 A 1 
ATOM 2236 C CG2 . THR A 1 291 ? 14.771  4.510   3.700   1.00 88.07 291 A 1 
ATOM 2237 N N   . LEU A 1 292 ? 16.841  5.003   -0.411  1.00 96.60 292 A 1 
ATOM 2238 C CA  . LEU A 1 292 ? 16.986  4.854   -1.847  1.00 96.89 292 A 1 
ATOM 2239 C C   . LEU A 1 292 ? 16.544  3.452   -2.253  1.00 97.12 292 A 1 
ATOM 2240 O O   . LEU A 1 292 ? 17.009  2.460   -1.698  1.00 96.94 292 A 1 
ATOM 2241 C CB  . LEU A 1 292 ? 18.454  5.120   -2.226  1.00 96.45 292 A 1 
ATOM 2242 C CG  . LEU A 1 292 ? 18.800  4.813   -3.690  1.00 95.63 292 A 1 
ATOM 2243 C CD1 . LEU A 1 292 ? 18.086  5.759   -4.654  1.00 92.43 292 A 1 
ATOM 2244 C CD2 . LEU A 1 292 ? 20.302  4.930   -3.897  1.00 92.48 292 A 1 
ATOM 2245 N N   . TYR A 1 293 ? 15.679  3.378   -3.249  1.00 97.86 293 A 1 
ATOM 2246 C CA  . TYR A 1 293 ? 15.253  2.151   -3.897  1.00 97.81 293 A 1 
ATOM 2247 C C   . TYR A 1 293 ? 15.724  2.208   -5.349  1.00 97.96 293 A 1 
ATOM 2248 O O   . TYR A 1 293 ? 15.103  2.881   -6.174  1.00 97.15 293 A 1 
ATOM 2249 C CB  . TYR A 1 293 ? 13.734  2.003   -3.800  1.00 97.72 293 A 1 
ATOM 2250 C CG  . TYR A 1 293 ? 13.164  2.090   -2.396  1.00 97.69 293 A 1 
ATOM 2251 C CD1 . TYR A 1 293 ? 12.880  0.916   -1.676  1.00 95.73 293 A 1 
ATOM 2252 C CD2 . TYR A 1 293 ? 12.911  3.346   -1.825  1.00 96.05 293 A 1 
ATOM 2253 C CE1 . TYR A 1 293 ? 12.332  0.996   -0.383  1.00 95.48 293 A 1 
ATOM 2254 C CE2 . TYR A 1 293 ? 12.377  3.437   -0.528  1.00 95.34 293 A 1 
ATOM 2255 C CZ  . TYR A 1 293 ? 12.080  2.266   0.192   1.00 96.53 293 A 1 
ATOM 2256 O OH  . TYR A 1 293 ? 11.555  2.353   1.439   1.00 95.44 293 A 1 
ATOM 2257 N N   . MET A 1 294 ? 16.834  1.550   -5.662  1.00 97.22 294 A 1 
ATOM 2258 C CA  . MET A 1 294 ? 17.549  1.620   -6.933  1.00 96.94 294 A 1 
ATOM 2259 C C   . MET A 1 294 ? 17.371  0.323   -7.736  1.00 96.96 294 A 1 
ATOM 2260 O O   . MET A 1 294 ? 17.149  -0.735  -7.165  1.00 95.74 294 A 1 
ATOM 2261 C CB  . MET A 1 294 ? 19.024  1.932   -6.633  1.00 95.64 294 A 1 
ATOM 2262 C CG  . MET A 1 294 ? 19.846  2.236   -7.889  1.00 89.52 294 A 1 
ATOM 2263 S SD  . MET A 1 294 ? 19.378  3.771   -8.706  1.00 88.18 294 A 1 
ATOM 2264 C CE  . MET A 1 294 ? 20.219  3.515   -10.283 1.00 79.23 294 A 1 
ATOM 2265 N N   . HIS A 1 295 ? 17.483  0.415   -9.058  1.00 96.88 295 A 1 
ATOM 2266 C CA  . HIS A 1 295 ? 17.244  -0.680  -10.004 1.00 96.60 295 A 1 
ATOM 2267 C C   . HIS A 1 295 ? 15.779  -1.146  -10.081 1.00 96.82 295 A 1 
ATOM 2268 O O   . HIS A 1 295 ? 15.501  -2.298  -10.378 1.00 95.77 295 A 1 
ATOM 2269 C CB  . HIS A 1 295 ? 18.245  -1.836  -9.800  1.00 95.74 295 A 1 
ATOM 2270 C CG  . HIS A 1 295 ? 19.677  -1.383  -9.773  1.00 94.86 295 A 1 
ATOM 2271 N ND1 . HIS A 1 295 ? 20.288  -0.589  -10.712 1.00 89.21 295 A 1 
ATOM 2272 C CD2 . HIS A 1 295 ? 20.618  -1.678  -8.817  1.00 88.78 295 A 1 
ATOM 2273 C CE1 . HIS A 1 295 ? 21.564  -0.404  -10.338 1.00 89.07 295 A 1 
ATOM 2274 N NE2 . HIS A 1 295 ? 21.805  -1.058  -9.193  1.00 89.68 295 A 1 
ATOM 2275 N N   . LEU A 1 296 ? 14.826  -0.247  -9.849  1.00 96.77 296 A 1 
ATOM 2276 C CA  . LEU A 1 296 ? 13.398  -0.553  -9.967  1.00 96.80 296 A 1 
ATOM 2277 C C   . LEU A 1 296 ? 13.024  -0.965  -11.391 1.00 96.85 296 A 1 
ATOM 2278 O O   . LEU A 1 296 ? 13.580  -0.482  -12.378 1.00 96.41 296 A 1 
ATOM 2279 C CB  . LEU A 1 296 ? 12.560  0.655   -9.524  1.00 96.93 296 A 1 
ATOM 2280 C CG  . LEU A 1 296 ? 12.737  1.070   -8.055  1.00 96.79 296 A 1 
ATOM 2281 C CD1 . LEU A 1 296 ? 11.920  2.341   -7.785  1.00 94.78 296 A 1 
ATOM 2282 C CD2 . LEU A 1 296 ? 12.274  -0.023  -7.088  1.00 94.59 296 A 1 
ATOM 2283 N N   . CYS A 1 297 ? 12.031  -1.847  -11.511 1.00 97.04 297 A 1 
ATOM 2284 C CA  . CYS A 1 297 ? 11.454  -2.248  -12.789 1.00 96.50 297 A 1 
ATOM 2285 C C   . CYS A 1 297 ? 10.969  -1.020  -13.583 1.00 96.37 297 A 1 
ATOM 2286 O O   . CYS A 1 297 ? 10.190  -0.228  -13.043 1.00 95.53 297 A 1 
ATOM 2287 C CB  . CYS A 1 297 ? 10.308  -3.223  -12.514 1.00 95.79 297 A 1 
ATOM 2288 S SG  . CYS A 1 297 ? 9.672   -3.923  -14.058 1.00 94.31 297 A 1 
ATOM 2289 N N   . PRO A 1 298 ? 11.399  -0.832  -14.852 1.00 96.68 298 A 1 
ATOM 2290 C CA  . PRO A 1 298 ? 10.939  0.266   -15.694 1.00 96.01 298 A 1 
ATOM 2291 C C   . PRO A 1 298 ? 9.424   0.251   -15.913 1.00 95.26 298 A 1 
ATOM 2292 O O   . PRO A 1 298 ? 8.792   -0.805  -15.886 1.00 94.28 298 A 1 
ATOM 2293 C CB  . PRO A 1 298 ? 11.694  0.119   -17.014 1.00 95.30 298 A 1 
ATOM 2294 C CG  . PRO A 1 298 ? 12.963  -0.620  -16.621 1.00 93.93 298 A 1 
ATOM 2295 C CD  . PRO A 1 298 ? 12.473  -1.544  -15.515 1.00 96.04 298 A 1 
ATOM 2296 N N   . TRP A 1 299 ? 8.843   1.423   -16.170 1.00 95.64 299 A 1 
ATOM 2297 C CA  . TRP A 1 299 ? 7.400   1.637   -16.160 1.00 94.57 299 A 1 
ATOM 2298 C C   . TRP A 1 299 ? 6.606   0.700   -17.073 1.00 93.60 299 A 1 
ATOM 2299 O O   . TRP A 1 299 ? 5.603   0.127   -16.644 1.00 91.15 299 A 1 
ATOM 2300 C CB  . TRP A 1 299 ? 7.116   3.092   -16.537 1.00 93.00 299 A 1 
ATOM 2301 C CG  . TRP A 1 299 ? 5.684   3.490   -16.386 1.00 91.75 299 A 1 
ATOM 2302 C CD1 . TRP A 1 299 ? 4.814   3.725   -17.384 1.00 88.96 299 A 1 
ATOM 2303 C CD2 . TRP A 1 299 ? 4.953   3.700   -15.147 1.00 90.69 299 A 1 
ATOM 2304 N NE1 . TRP A 1 299 ? 3.594   4.101   -16.858 1.00 87.45 299 A 1 
ATOM 2305 C CE2 . TRP A 1 299 ? 3.629   4.105   -15.474 1.00 88.88 299 A 1 
ATOM 2306 C CE3 . TRP A 1 299 ? 5.281   3.610   -13.779 1.00 87.25 299 A 1 
ATOM 2307 C CZ2 . TRP A 1 299 ? 2.680   4.422   -14.500 1.00 86.56 299 A 1 
ATOM 2308 C CZ3 . TRP A 1 299 ? 4.331   3.922   -12.783 1.00 85.84 299 A 1 
ATOM 2309 C CH2 . TRP A 1 299 ? 3.042   4.327   -13.144 1.00 84.96 299 A 1 
ATOM 2310 N N   . ASP A 1 300 ? 7.071   0.502   -18.312 1.00 93.58 300 A 1 
ATOM 2311 C CA  . ASP A 1 300 ? 6.387   -0.321  -19.311 1.00 92.06 300 A 1 
ATOM 2312 C C   . ASP A 1 300 ? 6.610   -1.829  -19.097 1.00 91.15 300 A 1 
ATOM 2313 O O   . ASP A 1 300 ? 5.917   -2.657  -19.692 1.00 89.21 300 A 1 
ATOM 2314 C CB  . ASP A 1 300 ? 6.814   0.100   -20.724 1.00 91.59 300 A 1 
ATOM 2315 C CG  . ASP A 1 300 ? 6.409   1.533   -21.076 1.00 89.98 300 A 1 
ATOM 2316 O OD1 . ASP A 1 300 ? 5.490   2.077   -20.416 1.00 86.76 300 A 1 
ATOM 2317 O OD2 . ASP A 1 300 ? 7.018   2.082   -22.024 1.00 86.38 300 A 1 
ATOM 2318 N N   . LYS A 1 301 ? 7.558   -2.198  -18.230 1.00 93.41 301 A 1 
ATOM 2319 C CA  . LYS A 1 301 ? 7.873   -3.584  -17.871 1.00 92.70 301 A 1 
ATOM 2320 C C   . LYS A 1 301 ? 7.197   -4.041  -16.580 1.00 92.55 301 A 1 
ATOM 2321 O O   . LYS A 1 301 ? 7.342   -5.205  -16.210 1.00 90.35 301 A 1 
ATOM 2322 C CB  . LYS A 1 301 ? 9.391   -3.781  -17.775 1.00 92.99 301 A 1 
ATOM 2323 C CG  . LYS A 1 301 ? 10.148  -3.376  -19.047 1.00 93.53 301 A 1 
ATOM 2324 C CD  . LYS A 1 301 ? 9.640   -4.060  -20.338 1.00 91.19 301 A 1 
ATOM 2325 C CE  . LYS A 1 301 ? 10.609  -3.594  -21.406 1.00 88.71 301 A 1 
ATOM 2326 N NZ  . LYS A 1 301 ? 10.210  -3.827  -22.792 1.00 82.13 301 A 1 
ATOM 2327 N N   . TRP A 1 302 ? 6.470   -3.166  -15.904 1.00 92.86 302 A 1 
ATOM 2328 C CA  . TRP A 1 302 ? 5.707   -3.534  -14.725 1.00 91.68 302 A 1 
ATOM 2329 C C   . TRP A 1 302 ? 4.705   -4.641  -15.032 1.00 90.71 302 A 1 
ATOM 2330 O O   . TRP A 1 302 ? 4.132   -4.670  -16.135 1.00 87.04 302 A 1 
ATOM 2331 C CB  . TRP A 1 302 ? 4.980   -2.317  -14.154 1.00 89.66 302 A 1 
ATOM 2332 C CG  . TRP A 1 302 ? 5.811   -1.413  -13.315 1.00 88.70 302 A 1 
ATOM 2333 C CD1 . TRP A 1 302 ? 7.018   -0.888  -13.629 1.00 79.92 302 A 1 
ATOM 2334 C CD2 . TRP A 1 302 ? 5.487   -0.898  -11.995 1.00 84.71 302 A 1 
ATOM 2335 N NE1 . TRP A 1 302 ? 7.465   -0.095  -12.595 1.00 79.56 302 A 1 
ATOM 2336 C CE2 . TRP A 1 302 ? 6.557   -0.066  -11.563 1.00 83.16 302 A 1 
ATOM 2337 C CE3 . TRP A 1 302 ? 4.398   -1.063  -11.117 1.00 78.68 302 A 1 
ATOM 2338 C CZ2 . TRP A 1 302 ? 6.538   0.580   -10.325 1.00 80.95 302 A 1 
ATOM 2339 C CZ3 . TRP A 1 302 ? 4.369   -0.421  -9.876  1.00 75.46 302 A 1 
ATOM 2340 C CH2 . TRP A 1 302 ? 5.437   0.395   -9.476  1.00 77.14 302 A 1 
ATOM 2341 N N   . PRO A 1 303 ? 4.422   -5.527  -14.060 1.00 90.30 303 A 1 
ATOM 2342 C CA  . PRO A 1 303 ? 3.359   -6.514  -14.199 1.00 88.20 303 A 1 
ATOM 2343 C C   . PRO A 1 303 ? 2.041   -5.830  -14.571 1.00 87.04 303 A 1 
ATOM 2344 O O   . PRO A 1 303 ? 1.650   -4.827  -13.964 1.00 84.56 303 A 1 
ATOM 2345 C CB  . PRO A 1 303 ? 3.286   -7.242  -12.857 1.00 86.80 303 A 1 
ATOM 2346 C CG  . PRO A 1 303 ? 4.625   -6.951  -12.186 1.00 86.28 303 A 1 
ATOM 2347 C CD  . PRO A 1 303 ? 5.036   -5.606  -12.748 1.00 89.37 303 A 1 
ATOM 2348 N N   . LYS A 1 304 ? 1.362   -6.362  -15.595 1.00 86.15 304 A 1 
ATOM 2349 C CA  . LYS A 1 304 ? 0.104   -5.784  -16.101 1.00 83.54 304 A 1 
ATOM 2350 C C   . LYS A 1 304 ? -1.122  -6.423  -15.465 1.00 83.20 304 A 1 
ATOM 2351 O O   . LYS A 1 304 ? -2.073  -5.738  -15.133 1.00 78.35 304 A 1 
ATOM 2352 C CB  . LYS A 1 304 ? 0.066   -5.889  -17.637 1.00 80.07 304 A 1 
ATOM 2353 C CG  . LYS A 1 304 ? 1.173   -5.047  -18.287 1.00 75.62 304 A 1 
ATOM 2354 C CD  . LYS A 1 304 ? 1.062   -5.045  -19.816 1.00 71.45 304 A 1 
ATOM 2355 C CE  . LYS A 1 304 ? 2.180   -4.178  -20.389 1.00 65.47 304 A 1 
ATOM 2356 N NZ  . LYS A 1 304 ? 2.068   -4.031  -21.867 1.00 56.76 304 A 1 
ATOM 2357 N N   . ASN A 1 305 ? -1.056  -7.730  -15.251 1.00 82.13 305 A 1 
ATOM 2358 C CA  . ASN A 1 305 ? -2.207  -8.536  -14.852 1.00 82.37 305 A 1 
ATOM 2359 C C   . ASN A 1 305 ? -2.031  -9.092  -13.440 1.00 83.52 305 A 1 
ATOM 2360 O O   . ASN A 1 305 ? -0.938  -9.458  -13.018 1.00 81.04 305 A 1 
ATOM 2361 C CB  . ASN A 1 305 ? -2.419  -9.640  -15.892 1.00 79.56 305 A 1 
ATOM 2362 C CG  . ASN A 1 305 ? -2.717  -9.084  -17.265 1.00 78.49 305 A 1 
ATOM 2363 O OD1 . ASN A 1 305 ? -3.422  -8.102  -17.412 1.00 72.68 305 A 1 
ATOM 2364 N ND2 . ASN A 1 305 ? -2.184  -9.675  -18.304 1.00 71.65 305 A 1 
ATOM 2365 N N   . SER A 1 306 ? -3.139  -9.181  -12.713 1.00 83.52 306 A 1 
ATOM 2366 C CA  . SER A 1 306 ? -3.162  -9.871  -11.428 1.00 83.98 306 A 1 
ATOM 2367 C C   . SER A 1 306 ? -2.890  -11.361 -11.614 1.00 86.64 306 A 1 
ATOM 2368 O O   . SER A 1 306 ? -3.386  -11.968 -12.569 1.00 85.02 306 A 1 
ATOM 2369 C CB  . SER A 1 306 ? -4.499  -9.685  -10.732 1.00 79.40 306 A 1 
ATOM 2370 O OG  . SER A 1 306 ? -4.723  -8.318  -10.418 1.00 72.53 306 A 1 
ATOM 2371 N N   . ARG A 1 307 ? -2.159  -11.958 -10.674 1.00 87.83 307 A 1 
ATOM 2372 C CA  . ARG A 1 307 ? -1.859  -13.394 -10.679 1.00 88.43 307 A 1 
ATOM 2373 C C   . ARG A 1 307 ? -2.851  -14.177 -9.847  1.00 90.12 307 A 1 
ATOM 2374 O O   . ARG A 1 307 ? -3.313  -13.723 -8.796  1.00 88.47 307 A 1 
ATOM 2375 C CB  . ARG A 1 307 ? -0.434  -13.652 -10.209 1.00 85.63 307 A 1 
ATOM 2376 C CG  . ARG A 1 307 ? 0.581   -13.157 -11.244 1.00 79.72 307 A 1 
ATOM 2377 C CD  . ARG A 1 307 ? 1.976   -13.631 -10.834 1.00 78.12 307 A 1 
ATOM 2378 N NE  . ARG A 1 307 ? 2.927   -13.421 -11.933 1.00 73.86 307 A 1 
ATOM 2379 C CZ  . ARG A 1 307 ? 4.139   -13.910 -11.995 1.00 68.85 307 A 1 
ATOM 2380 N NH1 . ARG A 1 307 ? 4.664   -14.629 -11.052 1.00 63.66 307 A 1 
ATOM 2381 N NH2 . ARG A 1 307 ? 4.861   -13.669 -13.039 1.00 61.22 307 A 1 
ATOM 2382 N N   . TYR A 1 308 ? -3.122  -15.394 -10.312 1.00 91.38 308 A 1 
ATOM 2383 C CA  . TYR A 1 308 ? -4.024  -16.351 -9.692  1.00 92.53 308 A 1 
ATOM 2384 C C   . TYR A 1 308 ? -3.311  -17.693 -9.526  1.00 93.47 308 A 1 
ATOM 2385 O O   . TYR A 1 308 ? -2.446  -18.046 -10.321 1.00 92.52 308 A 1 
ATOM 2386 C CB  . TYR A 1 308 ? -5.285  -16.496 -10.550 1.00 92.16 308 A 1 
ATOM 2387 C CG  . TYR A 1 308 ? -6.056  -15.212 -10.751 1.00 92.15 308 A 1 
ATOM 2388 C CD1 . TYR A 1 308 ? -7.139  -14.891 -9.902  1.00 88.25 308 A 1 
ATOM 2389 C CD2 . TYR A 1 308 ? -5.696  -14.336 -11.787 1.00 89.12 308 A 1 
ATOM 2390 C CE1 . TYR A 1 308 ? -7.856  -13.698 -10.083 1.00 87.70 308 A 1 
ATOM 2391 C CE2 . TYR A 1 308 ? -6.412  -13.134 -11.972 1.00 88.14 308 A 1 
ATOM 2392 C CZ  . TYR A 1 308 ? -7.492  -12.809 -11.132 1.00 89.28 308 A 1 
ATOM 2393 O OH  . TYR A 1 308 ? -8.182  -11.660 -11.306 1.00 87.20 308 A 1 
ATOM 2394 N N   . ARG A 1 309 ? -3.726  -18.452 -8.512  1.00 92.63 309 A 1 
ATOM 2395 C CA  . ARG A 1 309 ? -3.218  -19.793 -8.215  1.00 93.10 309 A 1 
ATOM 2396 C C   . ARG A 1 309 ? -4.379  -20.761 -8.042  1.00 94.06 309 A 1 
ATOM 2397 O O   . ARG A 1 309 ? -5.424  -20.412 -7.494  1.00 93.79 309 A 1 
ATOM 2398 C CB  . ARG A 1 309 ? -2.313  -19.722 -6.975  1.00 91.34 309 A 1 
ATOM 2399 C CG  . ARG A 1 309 ? -1.624  -21.054 -6.659  1.00 88.59 309 A 1 
ATOM 2400 C CD  . ARG A 1 309 ? -0.801  -20.963 -5.362  1.00 86.76 309 A 1 
ATOM 2401 N NE  . ARG A 1 309 ? 0.352   -20.056 -5.505  1.00 79.84 309 A 1 
ATOM 2402 C CZ  . ARG A 1 309 ? 0.960   -19.372 -4.554  1.00 76.35 309 A 1 
ATOM 2403 N NH1 . ARG A 1 309 ? 0.583   -19.443 -3.308  1.00 67.51 309 A 1 
ATOM 2404 N NH2 . ARG A 1 309 ? 1.964   -18.610 -4.853  1.00 68.23 309 A 1 
ATOM 2405 N N   . LEU A 1 310 ? -4.187  -22.001 -8.479  1.00 93.15 310 A 1 
ATOM 2406 C CA  . LEU A 1 310 ? -5.143  -23.079 -8.264  1.00 94.09 310 A 1 
ATOM 2407 C C   . LEU A 1 310 ? -5.039  -23.642 -6.838  1.00 93.98 310 A 1 
ATOM 2408 O O   . LEU A 1 310 ? -4.001  -24.156 -6.433  1.00 93.39 310 A 1 
ATOM 2409 C CB  . LEU A 1 310 ? -4.930  -24.171 -9.320  1.00 94.59 310 A 1 
ATOM 2410 C CG  . LEU A 1 310 ? -5.254  -23.735 -10.763 1.00 94.26 310 A 1 
ATOM 2411 C CD1 . LEU A 1 310 ? -5.071  -24.922 -11.702 1.00 90.56 310 A 1 
ATOM 2412 C CD2 . LEU A 1 310 ? -6.701  -23.239 -10.907 1.00 91.27 310 A 1 
ATOM 2413 N N   . LYS A 1 311 ? -6.154  -23.636 -6.099  1.00 92.63 311 A 1 
ATOM 2414 C CA  . LYS A 1 311 ? -6.285  -24.281 -4.779  1.00 91.66 311 A 1 
ATOM 2415 C C   . LYS A 1 311 ? -6.378  -25.801 -4.880  1.00 92.87 311 A 1 
ATOM 2416 O O   . LYS A 1 311 ? -6.041  -26.519 -3.939  1.00 91.61 311 A 1 
ATOM 2417 C CB  . LYS A 1 311 ? -7.536  -23.759 -4.070  1.00 90.24 311 A 1 
ATOM 2418 C CG  . LYS A 1 311 ? -7.472  -22.274 -3.735  1.00 89.18 311 A 1 
ATOM 2419 C CD  . LYS A 1 311 ? -8.819  -21.822 -3.148  1.00 86.21 311 A 1 
ATOM 2420 C CE  . LYS A 1 311 ? -8.750  -20.349 -2.769  1.00 80.62 311 A 1 
ATOM 2421 N NZ  . LYS A 1 311 ? -10.098 -19.803 -2.505  1.00 73.74 311 A 1 
ATOM 2422 N N   . LYS A 1 312 ? -6.892  -26.296 -6.005  1.00 93.53 312 A 1 
ATOM 2423 C CA  . LYS A 1 312 ? -7.086  -27.715 -6.312  1.00 94.07 312 A 1 
ATOM 2424 C C   . LYS A 1 312 ? -6.895  -27.944 -7.811  1.00 94.80 312 A 1 
ATOM 2425 O O   . LYS A 1 312 ? -6.866  -26.983 -8.571  1.00 93.87 312 A 1 
ATOM 2426 C CB  . LYS A 1 312 ? -8.478  -28.174 -5.819  1.00 93.18 312 A 1 
ATOM 2427 C CG  . LYS A 1 312 ? -9.653  -27.465 -6.510  1.00 93.66 312 A 1 
ATOM 2428 C CD  . LYS A 1 312 ? -11.018 -27.858 -5.907  1.00 92.88 312 A 1 
ATOM 2429 C CE  . LYS A 1 312 ? -12.113 -27.056 -6.627  1.00 88.75 312 A 1 
ATOM 2430 N NZ  . LYS A 1 312 ? -13.442 -27.112 -5.961  1.00 83.82 312 A 1 
ATOM 2431 N N   . GLY A 1 313 ? -6.784  -29.207 -8.232  1.00 94.32 313 A 1 
ATOM 2432 C CA  . GLY A 1 313 ? -6.734  -29.541 -9.652  1.00 94.04 313 A 1 
ATOM 2433 C C   . GLY A 1 313 ? -7.944  -28.975 -10.417 1.00 94.50 313 A 1 
ATOM 2434 O O   . GLY A 1 313 ? -9.081  -29.173 -9.988  1.00 92.76 313 A 1 
ATOM 2435 N N   . TRP A 1 314 ? -7.704  -28.252 -11.523 1.00 95.73 314 A 1 
ATOM 2436 C CA  . TRP A 1 314 ? -8.763  -27.568 -12.265 1.00 96.01 314 A 1 
ATOM 2437 C C   . TRP A 1 314 ? -8.540  -27.626 -13.775 1.00 96.25 314 A 1 
ATOM 2438 O O   . TRP A 1 314 ? -7.401  -27.712 -14.243 1.00 94.92 314 A 1 
ATOM 2439 C CB  . TRP A 1 314 ? -8.875  -26.113 -11.777 1.00 95.38 314 A 1 
ATOM 2440 C CG  . TRP A 1 314 ? -10.217 -25.500 -12.011 1.00 94.71 314 A 1 
ATOM 2441 C CD1 . TRP A 1 314 ? -10.492 -24.425 -12.789 1.00 92.68 314 A 1 
ATOM 2442 C CD2 . TRP A 1 314 ? -11.500 -25.916 -11.448 1.00 94.80 314 A 1 
ATOM 2443 N NE1 . TRP A 1 314 ? -11.837 -24.140 -12.739 1.00 92.51 314 A 1 
ATOM 2444 C CE2 . TRP A 1 314 ? -12.513 -25.028 -11.929 1.00 93.81 314 A 1 
ATOM 2445 C CE3 . TRP A 1 314 ? -11.911 -26.950 -10.583 1.00 93.30 314 A 1 
ATOM 2446 C CZ2 . TRP A 1 314 ? -13.860 -25.166 -11.570 1.00 92.78 314 A 1 
ATOM 2447 C CZ3 . TRP A 1 314 ? -13.261 -27.094 -10.213 1.00 91.81 314 A 1 
ATOM 2448 C CH2 . TRP A 1 314 ? -14.231 -26.214 -10.711 1.00 91.10 314 A 1 
ATOM 2449 N N   . ARG A 1 315 ? -9.629  -27.651 -14.547 1.00 95.75 315 A 1 
ATOM 2450 C CA  . ARG A 1 315 ? -9.573  -27.970 -15.979 1.00 95.72 315 A 1 
ATOM 2451 C C   . ARG A 1 315 ? -9.409  -26.734 -16.854 1.00 96.42 315 A 1 
ATOM 2452 O O   . ARG A 1 315 ? -10.108 -25.744 -16.673 1.00 95.38 315 A 1 
ATOM 2453 C CB  . ARG A 1 315 ? -10.802 -28.786 -16.387 1.00 94.59 315 A 1 
ATOM 2454 C CG  . ARG A 1 315 ? -10.767 -30.217 -15.814 1.00 90.41 315 A 1 
ATOM 2455 C CD  . ARG A 1 315 ? -12.030 -30.979 -16.217 1.00 84.96 315 A 1 
ATOM 2456 N NE  . ARG A 1 315 ? -12.017 -32.362 -15.708 1.00 76.23 315 A 1 
ATOM 2457 C CZ  . ARG A 1 315 ? -13.063 -33.084 -15.335 1.00 67.37 315 A 1 
ATOM 2458 N NH1 . ARG A 1 315 ? -14.268 -32.601 -15.349 1.00 60.87 315 A 1 
ATOM 2459 N NH2 . ARG A 1 315 ? -12.914 -34.313 -14.928 1.00 60.66 315 A 1 
ATOM 2460 N N   . VAL A 1 316 ? -8.559  -26.855 -17.881 1.00 95.25 316 A 1 
ATOM 2461 C CA  . VAL A 1 316 ? -8.377  -25.900 -18.975 1.00 95.24 316 A 1 
ATOM 2462 C C   . VAL A 1 316 ? -8.723  -26.533 -20.318 1.00 95.35 316 A 1 
ATOM 2463 O O   . VAL A 1 316 ? -8.645  -27.750 -20.477 1.00 94.49 316 A 1 
ATOM 2464 C CB  . VAL A 1 316 ? -6.955  -25.311 -19.007 1.00 94.78 316 A 1 
ATOM 2465 C CG1 . VAL A 1 316 ? -6.687  -24.478 -17.752 1.00 90.11 316 A 1 
ATOM 2466 C CG2 . VAL A 1 316 ? -5.867  -26.379 -19.146 1.00 89.42 316 A 1 
ATOM 2467 N N   . ARG A 1 317 ? -9.118  -25.704 -21.299 1.00 95.39 317 A 1 
ATOM 2468 C CA  . ARG A 1 317 ? -9.564  -26.106 -22.642 1.00 94.95 317 A 1 
ATOM 2469 C C   . ARG A 1 317 ? -9.125  -25.062 -23.672 1.00 95.23 317 A 1 
ATOM 2470 O O   . ARG A 1 317 ? -8.931  -23.909 -23.312 1.00 94.08 317 A 1 
ATOM 2471 C CB  . ARG A 1 317 ? -11.093 -26.235 -22.664 1.00 93.39 317 A 1 
ATOM 2472 C CG  . ARG A 1 317 ? -11.645 -27.253 -21.656 1.00 90.91 317 A 1 
ATOM 2473 C CD  . ARG A 1 317 ? -13.169 -27.267 -21.690 1.00 90.27 317 A 1 
ATOM 2474 N NE  . ARG A 1 317 ? -13.740 -28.322 -20.835 1.00 86.69 317 A 1 
ATOM 2475 C CZ  . ARG A 1 317 ? -13.865 -28.322 -19.515 1.00 85.47 317 A 1 
ATOM 2476 N NH1 . ARG A 1 317 ? -13.425 -27.333 -18.780 1.00 75.22 317 A 1 
ATOM 2477 N NH2 . ARG A 1 317 ? -14.434 -29.309 -18.919 1.00 78.77 317 A 1 
ATOM 2478 N N   . HIS A 1 318 ? -9.080  -25.433 -24.965 1.00 94.51 318 A 1 
ATOM 2479 C CA  . HIS A 1 318 ? -8.819  -24.464 -26.039 1.00 93.07 318 A 1 
ATOM 2480 C C   . HIS A 1 318 ? -10.048 -23.622 -26.438 1.00 93.79 318 A 1 
ATOM 2481 O O   . HIS A 1 318 ? -9.905  -22.584 -27.074 1.00 91.35 318 A 1 
ATOM 2482 C CB  . HIS A 1 318 ? -8.236  -25.192 -27.253 1.00 90.30 318 A 1 
ATOM 2483 C CG  . HIS A 1 318 ? -6.816  -25.617 -27.022 1.00 83.15 318 A 1 
ATOM 2484 N ND1 . HIS A 1 318 ? -5.756  -24.767 -26.794 1.00 69.90 318 A 1 
ATOM 2485 C CD2 . HIS A 1 318 ? -6.322  -26.890 -27.017 1.00 69.15 318 A 1 
ATOM 2486 C CE1 . HIS A 1 318 ? -4.647  -25.517 -26.653 1.00 65.96 318 A 1 
ATOM 2487 N NE2 . HIS A 1 318 ? -4.945  -26.822 -26.778 1.00 67.88 318 A 1 
ATOM 2488 N N   . SER A 1 319 ? -11.241 -24.050 -26.061 1.00 92.97 319 A 1 
ATOM 2489 C CA  . SER A 1 319 ? -12.496 -23.342 -26.307 1.00 93.57 319 A 1 
ATOM 2490 C C   . SER A 1 319 ? -13.488 -23.550 -25.156 1.00 94.68 319 A 1 
ATOM 2491 O O   . SER A 1 319 ? -13.335 -24.466 -24.342 1.00 93.98 319 A 1 
ATOM 2492 C CB  . SER A 1 319 ? -13.100 -23.761 -27.656 1.00 92.69 319 A 1 
ATOM 2493 O OG  . SER A 1 319 ? -13.287 -25.155 -27.700 1.00 90.32 319 A 1 
ATOM 2494 N N   . VAL A 1 320 ? -14.487 -22.675 -25.090 1.00 93.27 320 A 1 
ATOM 2495 C CA  . VAL A 1 320 ? -15.527 -22.721 -24.051 1.00 94.45 320 A 1 
ATOM 2496 C C   . VAL A 1 320 ? -16.517 -23.846 -24.370 1.00 94.65 320 A 1 
ATOM 2497 O O   . VAL A 1 320 ? -17.035 -23.892 -25.485 1.00 93.16 320 A 1 
ATOM 2498 C CB  . VAL A 1 320 ? -16.226 -21.357 -23.930 1.00 93.83 320 A 1 
ATOM 2499 C CG1 . VAL A 1 320 ? -17.331 -21.377 -22.875 1.00 88.64 320 A 1 
ATOM 2500 C CG2 . VAL A 1 320 ? -15.207 -20.287 -23.503 1.00 86.59 320 A 1 
ATOM 2501 N N   . PRO A 1 321 ? -16.803 -24.771 -23.419 1.00 95.06 321 A 1 
ATOM 2502 C CA  . PRO A 1 321 ? -17.764 -25.841 -23.619 1.00 94.54 321 A 1 
ATOM 2503 C C   . PRO A 1 321 ? -19.206 -25.320 -23.617 1.00 94.59 321 A 1 
ATOM 2504 O O   . PRO A 1 321 ? -19.521 -24.357 -22.918 1.00 93.43 321 A 1 
ATOM 2505 C CB  . PRO A 1 321 ? -17.509 -26.824 -22.477 1.00 94.29 321 A 1 
ATOM 2506 C CG  . PRO A 1 321 ? -17.010 -25.930 -21.349 1.00 93.59 321 A 1 
ATOM 2507 C CD  . PRO A 1 321 ? -16.215 -24.843 -22.088 1.00 95.12 321 A 1 
ATOM 2508 N N   . ASN A 1 322 ? -20.105 -26.016 -24.334 1.00 94.31 322 A 1 
ATOM 2509 C CA  . ASN A 1 322 ? -21.546 -25.779 -24.302 1.00 93.54 322 A 1 
ATOM 2510 C C   . ASN A 1 322 ? -22.323 -27.110 -24.269 1.00 93.72 322 A 1 
ATOM 2511 O O   . ASN A 1 322 ? -21.715 -28.177 -24.110 1.00 92.06 322 A 1 
ATOM 2512 C CB  . ASN A 1 322 ? -21.915 -24.835 -25.474 1.00 92.21 322 A 1 
ATOM 2513 C CG  . ASN A 1 322 ? -21.673 -25.441 -26.837 1.00 91.70 322 A 1 
ATOM 2514 O OD1 . ASN A 1 322 ? -21.965 -26.590 -27.097 1.00 84.84 322 A 1 
ATOM 2515 N ND2 . ASN A 1 322 ? -21.144 -24.689 -27.774 1.00 84.77 322 A 1 
ATOM 2516 N N   . HIS A 1 323 ? -23.650 -27.064 -24.366 1.00 92.42 323 A 1 
ATOM 2517 C CA  . HIS A 1 323 ? -24.484 -28.270 -24.308 1.00 91.47 323 A 1 
ATOM 2518 C C   . HIS A 1 323 ? -24.206 -29.256 -25.455 1.00 91.80 323 A 1 
ATOM 2519 O O   . HIS A 1 323 ? -24.260 -30.462 -25.237 1.00 87.18 323 A 1 
ATOM 2520 C CB  . HIS A 1 323 ? -25.964 -27.863 -24.286 1.00 90.21 323 A 1 
ATOM 2521 C CG  . HIS A 1 323 ? -26.385 -27.290 -22.962 1.00 90.47 323 A 1 
ATOM 2522 N ND1 . HIS A 1 323 ? -26.666 -28.021 -21.831 1.00 77.38 323 A 1 
ATOM 2523 C CD2 . HIS A 1 323 ? -26.563 -25.974 -22.656 1.00 79.23 323 A 1 
ATOM 2524 C CE1 . HIS A 1 323 ? -27.019 -27.159 -20.856 1.00 80.56 323 A 1 
ATOM 2525 N NE2 . HIS A 1 323 ? -26.961 -25.901 -21.308 1.00 81.59 323 A 1 
ATOM 2526 N N   . ASP A 1 324 ? -23.849 -28.748 -26.640 1.00 93.56 324 A 1 
ATOM 2527 C CA  . ASP A 1 324 ? -23.668 -29.541 -27.861 1.00 93.23 324 A 1 
ATOM 2528 C C   . ASP A 1 324 ? -22.209 -29.949 -28.087 1.00 93.72 324 A 1 
ATOM 2529 O O   . ASP A 1 324 ? -21.923 -30.910 -28.810 1.00 90.49 324 A 1 
ATOM 2530 C CB  . ASP A 1 324 ? -24.187 -28.725 -29.057 1.00 92.45 324 A 1 
ATOM 2531 C CG  . ASP A 1 324 ? -25.629 -28.264 -28.867 1.00 89.49 324 A 1 
ATOM 2532 O OD1 . ASP A 1 324 ? -26.466 -29.109 -28.486 1.00 83.24 324 A 1 
ATOM 2533 O OD2 . ASP A 1 324 ? -25.864 -27.050 -29.056 1.00 84.14 324 A 1 
ATOM 2534 N N   . TYR A 1 325 ? -21.254 -29.234 -27.472 1.00 93.39 325 A 1 
ATOM 2535 C CA  . TYR A 1 325 ? -19.827 -29.435 -27.668 1.00 93.04 325 A 1 
ATOM 2536 C C   . TYR A 1 325 ? -19.037 -29.343 -26.361 1.00 93.94 325 A 1 
ATOM 2537 O O   . TYR A 1 325 ? -18.982 -28.297 -25.705 1.00 91.97 325 A 1 
ATOM 2538 C CB  . TYR A 1 325 ? -19.325 -28.434 -28.713 1.00 91.18 325 A 1 
ATOM 2539 C CG  . TYR A 1 325 ? -17.842 -28.561 -28.999 1.00 89.28 325 A 1 
ATOM 2540 C CD1 . TYR A 1 325 ? -16.953 -27.528 -28.631 1.00 81.39 325 A 1 
ATOM 2541 C CD2 . TYR A 1 325 ? -17.340 -29.726 -29.622 1.00 82.14 325 A 1 
ATOM 2542 C CE1 . TYR A 1 325 ? -15.581 -27.650 -28.888 1.00 79.42 325 A 1 
ATOM 2543 C CE2 . TYR A 1 325 ? -15.963 -29.851 -29.878 1.00 79.57 325 A 1 
ATOM 2544 C CZ  . TYR A 1 325 ? -15.077 -28.813 -29.514 1.00 82.85 325 A 1 
ATOM 2545 O OH  . TYR A 1 325 ? -13.752 -28.928 -29.754 1.00 81.58 325 A 1 
ATOM 2546 N N   . GLN A 1 326 ? -18.366 -30.441 -26.013 1.00 93.96 326 A 1 
ATOM 2547 C CA  . GLN A 1 326 ? -17.438 -30.529 -24.885 1.00 93.87 326 A 1 
ATOM 2548 C C   . GLN A 1 326 ? -16.000 -30.680 -25.411 1.00 94.71 326 A 1 
ATOM 2549 O O   . GLN A 1 326 ? -15.595 -31.804 -25.717 1.00 92.91 326 A 1 
ATOM 2550 C CB  . GLN A 1 326 ? -17.836 -31.702 -23.967 1.00 92.84 326 A 1 
ATOM 2551 C CG  . GLN A 1 326 ? -19.214 -31.516 -23.304 1.00 91.80 326 A 1 
ATOM 2552 C CD  . GLN A 1 326 ? -19.271 -30.320 -22.368 1.00 93.50 326 A 1 
ATOM 2553 O OE1 . GLN A 1 326 ? -18.481 -30.175 -21.443 1.00 87.65 326 A 1 
ATOM 2554 N NE2 . GLN A 1 326 ? -20.215 -29.429 -22.557 1.00 87.13 326 A 1 
ATOM 2555 N N   . PRO A 1 327 ? -15.229 -29.580 -25.549 1.00 94.22 327 A 1 
ATOM 2556 C CA  . PRO A 1 327 ? -13.852 -29.669 -26.019 1.00 93.65 327 A 1 
ATOM 2557 C C   . PRO A 1 327 ? -12.979 -30.475 -25.058 1.00 94.20 327 A 1 
ATOM 2558 O O   . PRO A 1 327 ? -13.247 -30.481 -23.838 1.00 93.26 327 A 1 
ATOM 2559 C CB  . PRO A 1 327 ? -13.368 -28.223 -26.158 1.00 92.99 327 A 1 
ATOM 2560 C CG  . PRO A 1 327 ? -14.240 -27.468 -25.160 1.00 92.74 327 A 1 
ATOM 2561 C CD  . PRO A 1 327 ? -15.568 -28.223 -25.199 1.00 94.77 327 A 1 
ATOM 2562 N N   . PRO A 1 328 ? -11.895 -31.105 -25.549 1.00 93.75 328 A 1 
ATOM 2563 C CA  . PRO A 1 328 ? -10.923 -31.785 -24.704 1.00 93.16 328 A 1 
ATOM 2564 C C   . PRO A 1 328 ? -10.447 -30.896 -23.548 1.00 93.30 328 A 1 
ATOM 2565 O O   . PRO A 1 328 ? -10.220 -29.691 -23.709 1.00 92.13 328 A 1 
ATOM 2566 C CB  . PRO A 1 328 ? -9.767  -32.185 -25.626 1.00 92.32 328 A 1 
ATOM 2567 C CG  . PRO A 1 328 ? -10.448 -32.343 -26.982 1.00 91.27 328 A 1 
ATOM 2568 C CD  . PRO A 1 328 ? -11.523 -31.252 -26.945 1.00 93.17 328 A 1 
ATOM 2569 N N   . ALA A 1 329 ? -10.317 -31.496 -22.378 1.00 94.06 329 A 1 
ATOM 2570 C CA  . ALA A 1 329 ? -9.936  -30.806 -21.155 1.00 93.99 329 A 1 
ATOM 2571 C C   . ALA A 1 329 ? -8.680  -31.422 -20.544 1.00 94.30 329 A 1 
ATOM 2572 O O   . ALA A 1 329 ? -8.559  -32.643 -20.440 1.00 92.39 329 A 1 
ATOM 2573 C CB  . ALA A 1 329 ? -11.108 -30.849 -20.172 1.00 92.53 329 A 1 
ATOM 2574 N N   . LEU A 1 330 ? -7.789  -30.570 -20.051 1.00 94.42 330 A 1 
ATOM 2575 C CA  . LEU A 1 330 ? -6.616  -30.957 -19.296 1.00 94.19 330 A 1 
ATOM 2576 C C   . LEU A 1 330 ? -6.716  -30.402 -17.875 1.00 95.00 330 A 1 
ATOM 2577 O O   . LEU A 1 330 ? -7.104  -29.260 -17.680 1.00 94.23 330 A 1 
ATOM 2578 C CB  . LEU A 1 330 ? -5.371  -30.437 -20.031 1.00 93.00 330 A 1 
ATOM 2579 C CG  . LEU A 1 330 ? -4.038  -30.708 -19.318 1.00 91.19 330 A 1 
ATOM 2580 C CD1 . LEU A 1 330 ? -3.731  -32.198 -19.206 1.00 84.26 330 A 1 
ATOM 2581 C CD2 . LEU A 1 330 ? -2.928  -30.043 -20.109 1.00 85.00 330 A 1 
ATOM 2582 N N   . THR A 1 331 ? -6.360  -31.218 -16.881 1.00 94.46 331 A 1 
ATOM 2583 C CA  . THR A 1 331 ? -6.336  -30.778 -15.482 1.00 94.13 331 A 1 
ATOM 2584 C C   . THR A 1 331 ? -4.953  -30.237 -15.127 1.00 94.54 331 A 1 
ATOM 2585 O O   . THR A 1 331 ? -3.983  -30.993 -15.110 1.00 93.80 331 A 1 
ATOM 2586 C CB  . THR A 1 331 ? -6.755  -31.909 -14.534 1.00 93.37 331 A 1 
ATOM 2587 O OG1 . THR A 1 331 ? -8.046  -32.365 -14.889 1.00 89.40 331 A 1 
ATOM 2588 C CG2 . THR A 1 331 ? -6.837  -31.460 -13.078 1.00 89.11 331 A 1 
ATOM 2589 N N   . LEU A 1 332 ? -4.883  -28.951 -14.806 1.00 93.88 332 A 1 
ATOM 2590 C CA  . LEU A 1 332 ? -3.745  -28.344 -14.130 1.00 93.51 332 A 1 
ATOM 2591 C C   . LEU A 1 332 ? -3.801  -28.690 -12.639 1.00 93.84 332 A 1 
ATOM 2592 O O   . LEU A 1 332 ? -4.875  -28.748 -12.046 1.00 93.49 332 A 1 
ATOM 2593 C CB  . LEU A 1 332 ? -3.755  -26.820 -14.352 1.00 93.94 332 A 1 
ATOM 2594 C CG  . LEU A 1 332 ? -3.543  -26.372 -15.801 1.00 93.08 332 A 1 
ATOM 2595 C CD1 . LEU A 1 332 ? -3.507  -24.845 -15.858 1.00 88.18 332 A 1 
ATOM 2596 C CD2 . LEU A 1 332 ? -2.221  -26.888 -16.377 1.00 88.64 332 A 1 
ATOM 2597 N N   . LYS A 1 333 ? -2.636  -28.912 -12.016 1.00 94.10 333 A 1 
ATOM 2598 C CA  . LYS A 1 333 ? -2.535  -29.316 -10.609 1.00 93.67 333 A 1 
ATOM 2599 C C   . LYS A 1 333 ? -2.795  -28.142 -9.659  1.00 94.10 333 A 1 
ATOM 2600 O O   . LYS A 1 333 ? -2.683  -26.977 -10.041 1.00 93.23 333 A 1 
ATOM 2601 C CB  . LYS A 1 333 ? -1.165  -29.954 -10.349 1.00 91.74 333 A 1 
ATOM 2602 C CG  . LYS A 1 333 ? -0.977  -31.264 -11.130 1.00 85.66 333 A 1 
ATOM 2603 C CD  . LYS A 1 333 ? 0.413   -31.852 -10.850 1.00 81.05 333 A 1 
ATOM 2604 C CE  . LYS A 1 333 ? 0.624   -33.132 -11.659 1.00 71.26 333 A 1 
ATOM 2605 N NZ  . LYS A 1 333 ? 2.002   -33.675 -11.470 1.00 61.90 333 A 1 
ATOM 2606 N N   . ALA A 1 334 ? -3.108  -28.451 -8.403  1.00 93.11 334 A 1 
ATOM 2607 C CA  . ALA A 1 334 ? -3.084  -27.456 -7.342  1.00 92.80 334 A 1 
ATOM 2608 C C   . ALA A 1 334 ? -1.693  -26.788 -7.271  1.00 92.30 334 A 1 
ATOM 2609 O O   . ALA A 1 334 ? -0.681  -27.469 -7.435  1.00 90.66 334 A 1 
ATOM 2610 C CB  . ALA A 1 334 ? -3.440  -28.128 -6.016  1.00 92.21 334 A 1 
ATOM 2611 N N   . GLY A 1 335 ? -1.670  -25.488 -7.013  1.00 92.47 335 A 1 
ATOM 2612 C CA  . GLY A 1 335 ? -0.452  -24.673 -6.971  1.00 90.92 335 A 1 
ATOM 2613 C C   . GLY A 1 335 ? -0.025  -24.079 -8.317  1.00 91.58 335 A 1 
ATOM 2614 O O   . GLY A 1 335 ? 0.813   -23.184 -8.311  1.00 89.83 335 A 1 
ATOM 2615 N N   . GLU A 1 336 ? -0.597  -24.519 -9.452  1.00 91.71 336 A 1 
ATOM 2616 C CA  . GLU A 1 336 ? -0.296  -23.912 -10.750 1.00 92.21 336 A 1 
ATOM 2617 C C   . GLU A 1 336 ? -0.791  -22.460 -10.804 1.00 92.45 336 A 1 
ATOM 2618 O O   . GLU A 1 336 ? -1.883  -22.140 -10.320 1.00 91.42 336 A 1 
ATOM 2619 C CB  . GLU A 1 336 ? -0.913  -24.721 -11.904 1.00 92.06 336 A 1 
ATOM 2620 C CG  . GLU A 1 336 ? -0.333  -26.147 -12.081 1.00 88.60 336 A 1 
ATOM 2621 C CD  . GLU A 1 336 ? 1.112   -26.221 -12.587 1.00 88.97 336 A 1 
ATOM 2622 O OE1 . GLU A 1 336 ? 1.679   -27.344 -12.538 1.00 78.88 336 A 1 
ATOM 2623 O OE2 . GLU A 1 336 ? 1.638   -25.203 -13.058 1.00 80.44 336 A 1 
ATOM 2624 N N   . GLU A 1 337 ? 0.014   -21.582 -11.420 1.00 91.76 337 A 1 
ATOM 2625 C CA  . GLU A 1 337 ? -0.239  -20.139 -11.493 1.00 91.63 337 A 1 
ATOM 2626 C C   . GLU A 1 337 ? -0.572  -19.677 -12.909 1.00 92.68 337 A 1 
ATOM 2627 O O   . GLU A 1 337 ? -0.036  -20.164 -13.900 1.00 92.05 337 A 1 
ATOM 2628 C CB  . GLU A 1 337 ? 0.932   -19.337 -10.923 1.00 89.40 337 A 1 
ATOM 2629 C CG  . GLU A 1 337 ? 1.136   -19.605 -9.423  1.00 85.93 337 A 1 
ATOM 2630 C CD  . GLU A 1 337 ? 2.190   -18.698 -8.778  1.00 83.14 337 A 1 
ATOM 2631 O OE1 . GLU A 1 337 ? 2.269   -18.751 -7.533  1.00 73.58 337 A 1 
ATOM 2632 O OE2 . GLU A 1 337 ? 2.877   -17.935 -9.507  1.00 73.94 337 A 1 
ATOM 2633 N N   . PHE A 1 338 ? -1.461  -18.687 -12.999 1.00 92.83 338 A 1 
ATOM 2634 C CA  . PHE A 1 338 ? -1.908  -18.106 -14.254 1.00 93.30 338 A 1 
ATOM 2635 C C   . PHE A 1 338 ? -2.314  -16.643 -14.092 1.00 93.08 338 A 1 
ATOM 2636 O O   . PHE A 1 338 ? -2.577  -16.165 -12.987 1.00 92.38 338 A 1 
ATOM 2637 C CB  . PHE A 1 338 ? -3.049  -18.956 -14.827 1.00 93.76 338 A 1 
ATOM 2638 C CG  . PHE A 1 338 ? -4.335  -18.938 -14.024 1.00 94.59 338 A 1 
ATOM 2639 C CD1 . PHE A 1 338 ? -4.514  -19.802 -12.930 1.00 92.08 338 A 1 
ATOM 2640 C CD2 . PHE A 1 338 ? -5.364  -18.045 -14.379 1.00 92.65 338 A 1 
ATOM 2641 C CE1 . PHE A 1 338 ? -5.707  -19.776 -12.192 1.00 91.96 338 A 1 
ATOM 2642 C CE2 . PHE A 1 338 ? -6.558  -18.014 -13.652 1.00 92.08 338 A 1 
ATOM 2643 C CZ  . PHE A 1 338 ? -6.743  -18.879 -12.554 1.00 93.31 338 A 1 
ATOM 2644 N N   . GLU A 1 339 ? -2.406  -15.922 -15.200 1.00 92.35 339 A 1 
ATOM 2645 C CA  . GLU A 1 339 ? -3.026  -14.597 -15.291 1.00 91.73 339 A 1 
ATOM 2646 C C   . GLU A 1 339 ? -4.195  -14.631 -16.280 1.00 92.56 339 A 1 
ATOM 2647 O O   . GLU A 1 339 ? -4.281  -15.521 -17.127 1.00 92.33 339 A 1 
ATOM 2648 C CB  . GLU A 1 339 ? -1.972  -13.528 -15.631 1.00 89.04 339 A 1 
ATOM 2649 C CG  . GLU A 1 339 ? -1.323  -13.677 -17.014 1.00 83.06 339 A 1 
ATOM 2650 C CD  . GLU A 1 339 ? -0.175  -12.690 -17.288 1.00 84.71 339 A 1 
ATOM 2651 O OE1 . GLU A 1 339 ? 0.275   -12.624 -18.459 1.00 76.09 339 A 1 
ATOM 2652 O OE2 . GLU A 1 339 ? 0.285   -12.017 -16.338 1.00 77.75 339 A 1 
ATOM 2653 N N   . LEU A 1 340 ? -5.106  -13.672 -16.171 1.00 92.05 340 A 1 
ATOM 2654 C CA  . LEU A 1 340 ? -6.168  -13.489 -17.155 1.00 91.49 340 A 1 
ATOM 2655 C C   . LEU A 1 340 ? -5.625  -12.736 -18.375 1.00 91.03 340 A 1 
ATOM 2656 O O   . LEU A 1 340 ? -4.871  -11.781 -18.217 1.00 89.71 340 A 1 
ATOM 2657 C CB  . LEU A 1 340 ? -7.374  -12.757 -16.534 1.00 91.01 340 A 1 
ATOM 2658 C CG  . LEU A 1 340 ? -7.992  -13.433 -15.298 1.00 89.93 340 A 1 
ATOM 2659 C CD1 . LEU A 1 340 ? -9.226  -12.656 -14.843 1.00 85.04 340 A 1 
ATOM 2660 C CD2 . LEU A 1 340 ? -8.411  -14.882 -15.569 1.00 84.89 340 A 1 
ATOM 2661 N N   . VAL A 1 341 ? -6.021  -13.138 -19.578 1.00 90.02 341 A 1 
ATOM 2662 C CA  . VAL A 1 341 ? -5.634  -12.451 -20.813 1.00 89.47 341 A 1 
ATOM 2663 C C   . VAL A 1 341 ? -6.448  -11.164 -20.951 1.00 88.13 341 A 1 
ATOM 2664 O O   . VAL A 1 341 ? -7.677  -11.193 -21.016 1.00 85.02 341 A 1 
ATOM 2665 C CB  . VAL A 1 341 ? -5.783  -13.368 -22.040 1.00 89.44 341 A 1 
ATOM 2666 C CG1 . VAL A 1 341 ? -5.382  -12.648 -23.332 1.00 84.50 341 A 1 
ATOM 2667 C CG2 . VAL A 1 341 ? -4.891  -14.604 -21.911 1.00 83.79 341 A 1 
ATOM 2668 N N   . GLU A 1 342 ? -5.758  -10.025 -21.002 1.00 87.29 342 A 1 
ATOM 2669 C CA  . GLU A 1 342 ? -6.367  -8.702  -21.106 1.00 84.71 342 A 1 
ATOM 2670 C C   . GLU A 1 342 ? -7.116  -8.511  -22.435 1.00 85.67 342 A 1 
ATOM 2671 O O   . GLU A 1 342 ? -6.730  -9.037  -23.475 1.00 81.21 342 A 1 
ATOM 2672 C CB  . GLU A 1 342 ? -5.280  -7.632  -20.895 1.00 79.08 342 A 1 
ATOM 2673 C CG  . GLU A 1 342 ? -5.848  -6.222  -20.690 1.00 70.55 342 A 1 
ATOM 2674 C CD  . GLU A 1 342 ? -4.770  -5.176  -20.367 1.00 65.64 342 A 1 
ATOM 2675 O OE1 . GLU A 1 342 ? -5.176  -4.044  -20.018 1.00 59.12 342 A 1 
ATOM 2676 O OE2 . GLU A 1 342 ? -3.558  -5.501  -20.467 1.00 57.98 342 A 1 
ATOM 2677 N N   . GLY A 1 343 ? -8.218  -7.758  -22.404 1.00 81.26 343 A 1 
ATOM 2678 C CA  . GLY A 1 343 ? -9.021  -7.438  -23.594 1.00 83.00 343 A 1 
ATOM 2679 C C   . GLY A 1 343 ? -9.915  -8.575  -24.104 1.00 87.37 343 A 1 
ATOM 2680 O O   . GLY A 1 343 ? -10.681 -8.365  -25.041 1.00 84.03 343 A 1 
ATOM 2681 N N   . VAL A 1 344 ? -9.860  -9.763  -23.492 1.00 83.28 344 A 1 
ATOM 2682 C CA  . VAL A 1 344 ? -10.734 -10.890 -23.849 1.00 85.62 344 A 1 
ATOM 2683 C C   . VAL A 1 344 ? -11.910 -10.966 -22.883 1.00 86.94 344 A 1 
ATOM 2684 O O   . VAL A 1 344 ? -11.738 -11.204 -21.687 1.00 83.98 344 A 1 
ATOM 2685 C CB  . VAL A 1 344 ? -9.958  -12.216 -23.900 1.00 85.72 344 A 1 
ATOM 2686 C CG1 . VAL A 1 344 ? -10.863 -13.353 -24.394 1.00 81.78 344 A 1 
ATOM 2687 C CG2 . VAL A 1 344 ? -8.762  -12.113 -24.871 1.00 80.41 344 A 1 
ATOM 2688 N N   . THR A 1 345 ? -13.121 -10.787 -23.407 1.00 86.71 345 A 1 
ATOM 2689 C CA  . THR A 1 345 ? -14.346 -10.888 -22.608 1.00 87.68 345 A 1 
ATOM 2690 C C   . THR A 1 345 ? -14.584 -12.329 -22.158 1.00 88.95 345 A 1 
ATOM 2691 O O   . THR A 1 345 ? -14.488 -13.260 -22.959 1.00 86.99 345 A 1 
ATOM 2692 C CB  . THR A 1 345 ? -15.558 -10.371 -23.394 1.00 83.41 345 A 1 
ATOM 2693 O OG1 . THR A 1 345 ? -15.277 -9.097  -23.930 1.00 75.13 345 A 1 
ATOM 2694 C CG2 . THR A 1 345 ? -16.804 -10.199 -22.527 1.00 71.05 345 A 1 
ATOM 2695 N N   . ALA A 1 346 ? -14.924 -12.513 -20.889 1.00 89.65 346 A 1 
ATOM 2696 C CA  . ALA A 1 346 ? -15.334 -13.805 -20.359 1.00 89.78 346 A 1 
ATOM 2697 C C   . ALA A 1 346 ? -16.621 -14.308 -21.041 1.00 90.35 346 A 1 
ATOM 2698 O O   . ALA A 1 346 ? -17.479 -13.520 -21.450 1.00 88.10 346 A 1 
ATOM 2699 C CB  . ALA A 1 346 ? -15.477 -13.697 -18.839 1.00 87.56 346 A 1 
ATOM 2700 N N   . GLN A 1 347 ? -16.744 -15.613 -21.184 1.00 90.48 347 A 1 
ATOM 2701 C CA  . GLN A 1 347 ? -17.860 -16.256 -21.887 1.00 91.08 347 A 1 
ATOM 2702 C C   . GLN A 1 347 ? -18.579 -17.237 -20.965 1.00 92.10 347 A 1 
ATOM 2703 O O   . GLN A 1 347 ? -17.951 -17.925 -20.167 1.00 90.73 347 A 1 
ATOM 2704 C CB  . GLN A 1 347 ? -17.357 -16.970 -23.147 1.00 90.66 347 A 1 
ATOM 2705 C CG  . GLN A 1 347 ? -16.724 -16.013 -24.172 1.00 88.66 347 A 1 
ATOM 2706 C CD  . GLN A 1 347 ? -16.284 -16.728 -25.446 1.00 88.36 347 A 1 
ATOM 2707 O OE1 . GLN A 1 347 ? -16.653 -17.845 -25.745 1.00 80.16 347 A 1 
ATOM 2708 N NE2 . GLN A 1 347 ? -15.464 -16.084 -26.252 1.00 78.51 347 A 1 
ATOM 2709 N N   . ARG A 1 348 ? -19.898 -17.339 -21.103 1.00 91.82 348 A 1 
ATOM 2710 C CA  . ARG A 1 348 ? -20.663 -18.378 -20.413 1.00 92.50 348 A 1 
ATOM 2711 C C   . ARG A 1 348 ? -20.496 -19.711 -21.127 1.00 93.64 348 A 1 
ATOM 2712 O O   . ARG A 1 348 ? -20.586 -19.763 -22.354 1.00 91.20 348 A 1 
ATOM 2713 C CB  . ARG A 1 348 ? -22.140 -18.002 -20.277 1.00 90.92 348 A 1 
ATOM 2714 C CG  . ARG A 1 348 ? -22.335 -16.837 -19.293 1.00 82.80 348 A 1 
ATOM 2715 C CD  . ARG A 1 348 ? -23.831 -16.593 -19.082 1.00 75.71 348 A 1 
ATOM 2716 N NE  . ARG A 1 348 ? -24.062 -15.505 -18.114 1.00 65.73 348 A 1 
ATOM 2717 C CZ  . ARG A 1 348 ? -25.243 -15.138 -17.641 1.00 56.74 348 A 1 
ATOM 2718 N NH1 . ARG A 1 348 ? -26.354 -15.720 -18.016 1.00 51.41 348 A 1 
ATOM 2719 N NH2 . ARG A 1 348 ? -25.315 -14.172 -16.771 1.00 50.44 348 A 1 
ATOM 2720 N N   . GLY A 1 349 ? -20.296 -20.771 -20.357 1.00 93.00 349 A 1 
ATOM 2721 C CA  . GLY A 1 349 ? -20.200 -22.123 -20.870 1.00 93.12 349 A 1 
ATOM 2722 C C   . GLY A 1 349 ? -20.852 -23.135 -19.942 1.00 93.96 349 A 1 
ATOM 2723 O O   . GLY A 1 349 ? -21.095 -22.855 -18.768 1.00 92.52 349 A 1 
ATOM 2724 N N   . TYR A 1 350 ? -21.128 -24.324 -20.474 1.00 94.07 350 A 1 
ATOM 2725 C CA  . TYR A 1 350 ? -21.743 -25.423 -19.742 1.00 94.11 350 A 1 
ATOM 2726 C C   . TYR A 1 350 ? -20.827 -26.647 -19.740 1.00 94.72 350 A 1 
ATOM 2727 O O   . TYR A 1 350 ? -20.390 -27.113 -20.793 1.00 93.45 350 A 1 
ATOM 2728 C CB  . TYR A 1 350 ? -23.113 -25.745 -20.359 1.00 93.40 350 A 1 
ATOM 2729 C CG  . TYR A 1 350 ? -23.780 -26.938 -19.719 1.00 92.14 350 A 1 
ATOM 2730 C CD1 . TYR A 1 350 ? -23.671 -28.215 -20.304 1.00 85.09 350 A 1 
ATOM 2731 C CD2 . TYR A 1 350 ? -24.506 -26.781 -18.516 1.00 86.58 350 A 1 
ATOM 2732 C CE1 . TYR A 1 350 ? -24.286 -29.335 -19.694 1.00 85.14 350 A 1 
ATOM 2733 C CE2 . TYR A 1 350 ? -25.124 -27.895 -17.901 1.00 85.00 350 A 1 
ATOM 2734 C CZ  . TYR A 1 350 ? -25.010 -29.163 -18.497 1.00 88.39 350 A 1 
ATOM 2735 O OH  . TYR A 1 350 ? -25.608 -30.238 -17.916 1.00 86.67 350 A 1 
ATOM 2736 N N   . VAL A 1 351 ? -20.561 -27.194 -18.547 1.00 93.96 351 A 1 
ATOM 2737 C CA  . VAL A 1 351 ? -19.779 -28.422 -18.376 1.00 93.23 351 A 1 
ATOM 2738 C C   . VAL A 1 351 ? -20.723 -29.557 -17.981 1.00 93.15 351 A 1 
ATOM 2739 O O   . VAL A 1 351 ? -21.339 -29.507 -16.920 1.00 91.67 351 A 1 
ATOM 2740 C CB  . VAL A 1 351 ? -18.651 -28.244 -17.349 1.00 92.88 351 A 1 
ATOM 2741 C CG1 . VAL A 1 351 ? -17.800 -29.526 -17.242 1.00 88.56 351 A 1 
ATOM 2742 C CG2 . VAL A 1 351 ? -17.709 -27.099 -17.739 1.00 88.17 351 A 1 
ATOM 2743 N N   . THR A 1 352 ? -20.795 -30.586 -18.815 1.00 94.01 352 A 1 
ATOM 2744 C CA  . THR A 1 352 ? -21.651 -31.751 -18.579 1.00 92.96 352 A 1 
ATOM 2745 C C   . THR A 1 352 ? -21.406 -32.350 -17.188 1.00 92.23 352 A 1 
ATOM 2746 O O   . THR A 1 352 ? -20.273 -32.666 -16.824 1.00 89.58 352 A 1 
ATOM 2747 C CB  . THR A 1 352 ? -21.441 -32.822 -19.656 1.00 92.23 352 A 1 
ATOM 2748 O OG1 . THR A 1 352 ? -21.654 -32.247 -20.924 1.00 87.87 352 A 1 
ATOM 2749 C CG2 . THR A 1 352 ? -22.420 -33.985 -19.532 1.00 85.22 352 A 1 
ATOM 2750 N N   . GLY A 1 353 ? -22.481 -32.489 -16.403 1.00 92.74 353 A 1 
ATOM 2751 C CA  . GLY A 1 353 ? -22.450 -33.012 -15.040 1.00 91.88 353 A 1 
ATOM 2752 C C   . GLY A 1 353 ? -21.956 -32.038 -13.957 1.00 92.32 353 A 1 
ATOM 2753 O O   . GLY A 1 353 ? -21.933 -32.422 -12.792 1.00 88.96 353 A 1 
ATOM 2754 N N   . GLN A 1 354 ? -21.565 -30.798 -14.312 1.00 92.84 354 A 1 
ATOM 2755 C CA  . GLN A 1 354 ? -21.094 -29.773 -13.362 1.00 91.32 354 A 1 
ATOM 2756 C C   . GLN A 1 354 ? -21.904 -28.468 -13.427 1.00 91.78 354 A 1 
ATOM 2757 O O   . GLN A 1 354 ? -21.944 -27.742 -12.438 1.00 87.96 354 A 1 
ATOM 2758 C CB  . GLN A 1 354 ? -19.598 -29.499 -13.566 1.00 90.71 354 A 1 
ATOM 2759 C CG  . GLN A 1 354 ? -18.741 -30.743 -13.286 1.00 89.32 354 A 1 
ATOM 2760 C CD  . GLN A 1 354 ? -17.249 -30.508 -13.536 1.00 85.71 354 A 1 
ATOM 2761 O OE1 . GLN A 1 354 ? -16.663 -29.480 -13.262 1.00 78.21 354 A 1 
ATOM 2762 N NE2 . GLN A 1 354 ? -16.563 -31.480 -14.089 1.00 76.05 354 A 1 
ATOM 2763 N N   . GLY A 1 355 ? -22.551 -28.184 -14.549 1.00 91.04 355 A 1 
ATOM 2764 C CA  . GLY A 1 355 ? -23.405 -27.011 -14.718 1.00 91.10 355 A 1 
ATOM 2765 C C   . GLY A 1 355 ? -22.756 -25.858 -15.485 1.00 92.82 355 A 1 
ATOM 2766 O O   . GLY A 1 355 ? -21.796 -26.049 -16.233 1.00 91.25 355 A 1 
ATOM 2767 N N   . GLU A 1 356 ? -23.327 -24.656 -15.330 1.00 90.57 356 A 1 
ATOM 2768 C CA  . GLU A 1 356 ? -22.872 -23.429 -15.988 1.00 90.51 356 A 1 
ATOM 2769 C C   . GLU A 1 356 ? -21.750 -22.744 -15.210 1.00 90.35 356 A 1 
ATOM 2770 O O   . GLU A 1 356 ? -21.799 -22.641 -13.985 1.00 86.62 356 A 1 
ATOM 2771 C CB  . GLU A 1 356 ? -24.029 -22.444 -16.195 1.00 87.83 356 A 1 
ATOM 2772 C CG  . GLU A 1 356 ? -25.087 -22.962 -17.178 1.00 79.85 356 A 1 
ATOM 2773 C CD  . GLU A 1 356 ? -26.118 -21.887 -17.587 1.00 75.30 356 A 1 
ATOM 2774 O OE1 . GLU A 1 356 ? -26.886 -22.179 -18.521 1.00 66.46 356 A 1 
ATOM 2775 O OE2 . GLU A 1 356 ? -26.099 -20.779 -17.003 1.00 67.63 356 A 1 
ATOM 2776 N N   . PHE A 1 357 ? -20.773 -22.218 -15.949 1.00 92.34 357 A 1 
ATOM 2777 C CA  . PHE A 1 357 ? -19.668 -21.428 -15.427 1.00 92.00 357 A 1 
ATOM 2778 C C   . PHE A 1 357 ? -19.415 -20.228 -16.329 1.00 93.38 357 A 1 
ATOM 2779 O O   . PHE A 1 357 ? -19.671 -20.258 -17.533 1.00 91.49 357 A 1 
ATOM 2780 C CB  . PHE A 1 357 ? -18.392 -22.278 -15.328 1.00 91.51 357 A 1 
ATOM 2781 C CG  . PHE A 1 357 ? -18.469 -23.434 -14.350 1.00 91.83 357 A 1 
ATOM 2782 C CD1 . PHE A 1 357 ? -18.067 -23.258 -13.013 1.00 84.64 357 A 1 
ATOM 2783 C CD2 . PHE A 1 357 ? -18.959 -24.675 -14.774 1.00 85.03 357 A 1 
ATOM 2784 C CE1 . PHE A 1 357 ? -18.152 -24.322 -12.104 1.00 83.42 357 A 1 
ATOM 2785 C CE2 . PHE A 1 357 ? -19.058 -25.741 -13.861 1.00 83.29 357 A 1 
ATOM 2786 C CZ  . PHE A 1 357 ? -18.657 -25.572 -12.522 1.00 88.53 357 A 1 
ATOM 2787 N N   . GLU A 1 358 ? -18.837 -19.197 -15.758 1.00 92.92 358 A 1 
ATOM 2788 C CA  . GLU A 1 358 ? -18.159 -18.163 -16.516 1.00 92.77 358 A 1 
ATOM 2789 C C   . GLU A 1 358 ? -16.731 -18.624 -16.827 1.00 93.21 358 A 1 
ATOM 2790 O O   . GLU A 1 358 ? -16.003 -19.043 -15.931 1.00 91.88 358 A 1 
ATOM 2791 C CB  . GLU A 1 358 ? -18.221 -16.842 -15.738 1.00 90.79 358 A 1 
ATOM 2792 C CG  . GLU A 1 358 ? -17.724 -15.660 -16.582 1.00 81.35 358 A 1 
ATOM 2793 C CD  . GLU A 1 358 ? -18.016 -14.312 -15.911 1.00 76.88 358 A 1 
ATOM 2794 O OE1 . GLU A 1 358 ? -18.270 -13.348 -16.671 1.00 66.63 358 A 1 
ATOM 2795 O OE2 . GLU A 1 358 ? -18.004 -14.256 -14.664 1.00 67.85 358 A 1 
ATOM 2796 N N   . PHE A 1 359 ? -16.327 -18.577 -18.090 1.00 93.91 359 A 1 
ATOM 2797 C CA  . PHE A 1 359 ? -14.992 -18.947 -18.554 1.00 94.43 359 A 1 
ATOM 2798 C C   . PHE A 1 359 ? -14.196 -17.699 -18.895 1.00 94.53 359 A 1 
ATOM 2799 O O   . PHE A 1 359 ? -14.639 -16.872 -19.688 1.00 92.70 359 A 1 
ATOM 2800 C CB  . PHE A 1 359 ? -15.088 -19.882 -19.762 1.00 94.77 359 A 1 
ATOM 2801 C CG  . PHE A 1 359 ? -15.398 -21.321 -19.408 1.00 95.40 359 A 1 
ATOM 2802 C CD1 . PHE A 1 359 ? -14.363 -22.273 -19.380 1.00 89.89 359 A 1 
ATOM 2803 C CD2 . PHE A 1 359 ? -16.711 -21.712 -19.100 1.00 88.86 359 A 1 
ATOM 2804 C CE1 . PHE A 1 359 ? -14.640 -23.603 -19.037 1.00 88.96 359 A 1 
ATOM 2805 C CE2 . PHE A 1 359 ? -16.982 -23.041 -18.746 1.00 87.61 359 A 1 
ATOM 2806 C CZ  . PHE A 1 359 ? -15.951 -23.987 -18.716 1.00 94.38 359 A 1 
ATOM 2807 N N   . ALA A 1 360 ? -12.993 -17.577 -18.339 1.00 94.71 360 A 1 
ATOM 2808 C CA  . ALA A 1 360 ? -12.028 -16.562 -18.723 1.00 94.04 360 A 1 
ATOM 2809 C C   . ALA A 1 360 ? -10.873 -17.183 -19.508 1.00 95.03 360 A 1 
ATOM 2810 O O   . ALA A 1 360 ? -10.480 -18.324 -19.260 1.00 94.74 360 A 1 
ATOM 2811 C CB  . ALA A 1 360 ? -11.553 -15.815 -17.475 1.00 93.01 360 A 1 
ATOM 2812 N N   . ARG A 1 361 ? -10.325 -16.410 -20.448 1.00 94.74 361 A 1 
ATOM 2813 C CA  . ARG A 1 361 ? -9.091  -16.787 -21.131 1.00 94.87 361 A 1 
ATOM 2814 C C   . ARG A 1 361 ? -7.917  -16.528 -20.201 1.00 94.31 361 A 1 
ATOM 2815 O O   . ARG A 1 361 ? -7.821  -15.468 -19.597 1.00 92.68 361 A 1 
ATOM 2816 C CB  . ARG A 1 361 ? -8.987  -16.061 -22.472 1.00 93.78 361 A 1 
ATOM 2817 C CG  . ARG A 1 361 ? -7.933  -16.713 -23.372 1.00 87.81 361 A 1 
ATOM 2818 C CD  . ARG A 1 361 ? -7.984  -16.064 -24.755 1.00 85.41 361 A 1 
ATOM 2819 N NE  . ARG A 1 361 ? -6.940  -16.592 -25.640 1.00 79.53 361 A 1 
ATOM 2820 C CZ  . ARG A 1 361 ? -6.781  -16.306 -26.925 1.00 75.78 361 A 1 
ATOM 2821 N NH1 . ARG A 1 361 ? -7.601  -15.526 -27.564 1.00 67.72 361 A 1 
ATOM 2822 N NH2 . ARG A 1 361 ? -5.773  -16.796 -27.588 1.00 67.59 361 A 1 
ATOM 2823 N N   . ILE A 1 362 ? -7.024  -17.520 -20.099 1.00 94.76 362 A 1 
ATOM 2824 C CA  . ILE A 1 362 ? -5.889  -17.492 -19.180 1.00 94.74 362 A 1 
ATOM 2825 C C   . ILE A 1 362 ? -4.564  -17.657 -19.912 1.00 94.66 362 A 1 
ATOM 2826 O O   . ILE A 1 362 ? -4.498  -18.281 -20.975 1.00 94.16 362 A 1 
ATOM 2827 C CB  . ILE A 1 362 ? -6.030  -18.547 -18.054 1.00 94.95 362 A 1 
ATOM 2828 C CG1 . ILE A 1 362 ? -5.963  -19.998 -18.565 1.00 93.48 362 A 1 
ATOM 2829 C CG2 . ILE A 1 362 ? -7.318  -18.316 -17.253 1.00 92.01 362 A 1 
ATOM 2830 C CD1 . ILE A 1 362 ? -5.368  -20.948 -17.524 1.00 91.52 362 A 1 
ATOM 2831 N N   . LYS A 1 363 ? -3.505  -17.167 -19.297 1.00 94.45 363 A 1 
ATOM 2832 C CA  . LYS A 1 363 ? -2.115  -17.462 -19.651 1.00 93.45 363 A 1 
ATOM 2833 C C   . LYS A 1 363 ? -1.438  -18.177 -18.492 1.00 93.43 363 A 1 
ATOM 2834 O O   . LYS A 1 363 ? -1.433  -17.669 -17.375 1.00 92.65 363 A 1 
ATOM 2835 C CB  . LYS A 1 363 ? -1.422  -16.166 -20.047 1.00 91.74 363 A 1 
ATOM 2836 C CG  . LYS A 1 363 ? 0.067   -16.343 -20.331 1.00 90.35 363 A 1 
ATOM 2837 C CD  . LYS A 1 363 ? 0.608   -14.970 -20.723 1.00 87.12 363 A 1 
ATOM 2838 C CE  . LYS A 1 363 ? 2.124   -14.968 -20.827 1.00 80.51 363 A 1 
ATOM 2839 N NZ  . LYS A 1 363 ? 2.579   -13.555 -20.766 1.00 74.37 363 A 1 
ATOM 2840 N N   . VAL A 1 364 ? -0.863  -19.348 -18.770 1.00 92.91 364 A 1 
ATOM 2841 C CA  . VAL A 1 364 ? -0.158  -20.172 -17.770 1.00 92.89 364 A 1 
ATOM 2842 C C   . VAL A 1 364 ? 1.189   -19.531 -17.432 1.00 92.03 364 A 1 
ATOM 2843 O O   . VAL A 1 364 ? 1.977   -19.210 -18.324 1.00 90.59 364 A 1 
ATOM 2844 C CB  . VAL A 1 364 ? 0.019   -21.613 -18.280 1.00 93.05 364 A 1 
ATOM 2845 C CG1 . VAL A 1 364 ? 0.716   -22.500 -17.248 1.00 88.58 364 A 1 
ATOM 2846 C CG2 . VAL A 1 364 ? -1.331  -22.257 -18.612 1.00 87.35 364 A 1 
ATOM 2847 N N   . LEU A 1 365 ? 1.485   -19.361 -16.143 1.00 91.44 365 A 1 
ATOM 2848 C CA  . LEU A 1 365 ? 2.730   -18.753 -15.651 1.00 89.22 365 A 1 
ATOM 2849 C C   . LEU A 1 365 ? 3.699   -19.774 -15.038 1.00 88.46 365 A 1 
ATOM 2850 O O   . LEU A 1 365 ? 4.907   -19.570 -15.069 1.00 85.45 365 A 1 
ATOM 2851 C CB  . LEU A 1 365 ? 2.385   -17.672 -14.619 1.00 88.00 365 A 1 
ATOM 2852 C CG  . LEU A 1 365 ? 1.554   -16.497 -15.166 1.00 86.17 365 A 1 
ATOM 2853 C CD1 . LEU A 1 365 ? 1.328   -15.499 -14.032 1.00 82.04 365 A 1 
ATOM 2854 C CD2 . LEU A 1 365 ? 2.252   -15.784 -16.318 1.00 81.94 365 A 1 
ATOM 2855 N N   . SER A 1 366 ? 3.171   -20.865 -14.495 1.00 88.11 366 A 1 
ATOM 2856 C CA  . SER A 1 366 ? 3.914   -21.976 -13.902 1.00 86.85 366 A 1 
ATOM 2857 C C   . SER A 1 366 ? 4.300   -23.035 -14.945 1.00 87.04 366 A 1 
ATOM 2858 O O   . SER A 1 366 ? 4.202   -22.795 -16.154 1.00 82.83 366 A 1 
ATOM 2859 C CB  . SER A 1 366 ? 3.070   -22.546 -12.759 1.00 84.19 366 A 1 
ATOM 2860 O OG  . SER A 1 366 ? 1.812   -22.915 -13.277 1.00 82.64 366 A 1 
ATOM 2861 N N   . ASN A 1 367 ? 4.767   -24.208 -14.514 1.00 87.03 367 A 1 
ATOM 2862 C CA  . ASN A 1 367 ? 5.210   -25.278 -15.429 1.00 86.46 367 A 1 
ATOM 2863 C C   . ASN A 1 367 ? 4.074   -25.811 -16.310 1.00 87.92 367 A 1 
ATOM 2864 O O   . ASN A 1 367 ? 4.314   -26.202 -17.453 1.00 81.17 367 A 1 
ATOM 2865 C CB  . ASN A 1 367 ? 5.853   -26.399 -14.601 1.00 82.70 367 A 1 
ATOM 2866 C CG  . ASN A 1 367 ? 7.174   -25.999 -13.985 1.00 78.67 367 A 1 
ATOM 2867 O OD1 . ASN A 1 367 ? 7.890   -25.137 -14.474 1.00 70.46 367 A 1 
ATOM 2868 N ND2 . ASN A 1 367 ? 7.563   -26.612 -12.900 1.00 68.67 367 A 1 
ATOM 2869 N N   . GLY A 1 368 ? 2.836   -25.790 -15.784 1.00 85.08 368 A 1 
ATOM 2870 C CA  . GLY A 1 368 ? 1.658   -26.276 -16.475 1.00 85.51 368 A 1 
ATOM 2871 C C   . GLY A 1 368 ? 1.657   -27.794 -16.689 1.00 87.69 368 A 1 
ATOM 2872 O O   . GLY A 1 368 ? 2.225   -28.561 -15.918 1.00 83.25 368 A 1 
ATOM 2873 N N   . ALA A 1 369 ? 0.966   -28.228 -17.732 1.00 86.62 369 A 1 
ATOM 2874 C CA  . ALA A 1 369 ? 0.845   -29.631 -18.128 1.00 86.68 369 A 1 
ATOM 2875 C C   . ALA A 1 369 ? 0.544   -29.751 -19.629 1.00 88.19 369 A 1 
ATOM 2876 O O   . ALA A 1 369 ? 0.128   -28.797 -20.283 1.00 85.27 369 A 1 
ATOM 2877 C CB  . ALA A 1 369 ? -0.249  -30.290 -17.272 1.00 85.02 369 A 1 
ATOM 2878 N N   . SER A 1 370 ? 0.704   -30.949 -20.184 1.00 85.84 370 A 1 
ATOM 2879 C CA  . SER A 1 370 ? 0.327   -31.234 -21.568 1.00 85.00 370 A 1 
ATOM 2880 C C   . SER A 1 370 ? -0.321  -32.612 -21.717 1.00 84.67 370 A 1 
ATOM 2881 O O   . SER A 1 370 ? -0.078  -33.530 -20.938 1.00 83.36 370 A 1 
ATOM 2882 C CB  . SER A 1 370 ? 1.529   -31.076 -22.508 1.00 83.73 370 A 1 
ATOM 2883 O OG  . SER A 1 370 ? 2.552   -31.991 -22.184 1.00 78.47 370 A 1 
ATOM 2884 N N   . SER A 1 371 ? -1.170  -32.754 -22.722 1.00 87.42 371 A 1 
ATOM 2885 C CA  . SER A 1 371 ? -1.743  -34.010 -23.208 1.00 86.46 371 A 1 
ATOM 2886 C C   . SER A 1 371 ? -1.640  -34.057 -24.738 1.00 86.19 371 A 1 
ATOM 2887 O O   . SER A 1 371 ? -1.165  -33.103 -25.359 1.00 84.83 371 A 1 
ATOM 2888 C CB  . SER A 1 371 ? -3.188  -34.162 -22.722 1.00 86.75 371 A 1 
ATOM 2889 O OG  . SER A 1 371 ? -4.055  -33.309 -23.447 1.00 87.88 371 A 1 
ATOM 2890 N N   . LYS A 1 372 ? -2.100  -35.139 -25.359 1.00 85.91 372 A 1 
ATOM 2891 C CA  . LYS A 1 372 ? -2.159  -35.234 -26.828 1.00 85.18 372 A 1 
ATOM 2892 C C   . LYS A 1 372 ? -3.072  -34.166 -27.465 1.00 87.29 372 A 1 
ATOM 2893 O O   . LYS A 1 372 ? -2.856  -33.806 -28.609 1.00 83.24 372 A 1 
ATOM 2894 C CB  . LYS A 1 372 ? -2.632  -36.631 -27.253 1.00 84.58 372 A 1 
ATOM 2895 C CG  . LYS A 1 372 ? -1.600  -37.729 -26.946 1.00 76.79 372 A 1 
ATOM 2896 C CD  . LYS A 1 372 ? -2.085  -39.082 -27.497 1.00 69.15 372 A 1 
ATOM 2897 C CE  . LYS A 1 372 ? -1.044  -40.171 -27.240 1.00 62.37 372 A 1 
ATOM 2898 N NZ  . LYS A 1 372 ? -1.482  -41.476 -27.792 1.00 50.08 372 A 1 
ATOM 2899 N N   . GLU A 1 373 ? -4.074  -33.698 -26.734 1.00 83.72 373 A 1 
ATOM 2900 C CA  . GLU A 1 373 ? -5.149  -32.841 -27.257 1.00 84.49 373 A 1 
ATOM 2901 C C   . GLU A 1 373 ? -5.085  -31.402 -26.714 1.00 86.02 373 A 1 
ATOM 2902 O O   . GLU A 1 373 ? -5.591  -30.480 -27.354 1.00 82.00 373 A 1 
ATOM 2903 C CB  . GLU A 1 373 ? -6.494  -33.474 -26.886 1.00 83.29 373 A 1 
ATOM 2904 C CG  . GLU A 1 373 ? -6.693  -34.861 -27.515 1.00 79.73 373 A 1 
ATOM 2905 C CD  . GLU A 1 373 ? -7.994  -35.549 -27.050 1.00 73.35 373 A 1 
ATOM 2906 O OE1 . GLU A 1 373 ? -8.439  -36.481 -27.753 1.00 64.36 373 A 1 
ATOM 2907 O OE2 . GLU A 1 373 ? -8.505  -35.165 -25.962 1.00 66.99 373 A 1 
ATOM 2908 N N   . VAL A 1 374 ? -4.475  -31.189 -25.528 1.00 84.63 374 A 1 
ATOM 2909 C CA  . VAL A 1 374 ? -4.394  -29.879 -24.873 1.00 86.12 374 A 1 
ATOM 2910 C C   . VAL A 1 374 ? -2.962  -29.618 -24.398 1.00 87.02 374 A 1 
ATOM 2911 O O   . VAL A 1 374 ? -2.418  -30.367 -23.585 1.00 84.74 374 A 1 
ATOM 2912 C CB  . VAL A 1 374 ? -5.389  -29.756 -23.701 1.00 85.67 374 A 1 
ATOM 2913 C CG1 . VAL A 1 374 ? -5.375  -28.345 -23.093 1.00 81.68 374 A 1 
ATOM 2914 C CG2 . VAL A 1 374 ? -6.831  -30.055 -24.125 1.00 81.37 374 A 1 
ATOM 2915 N N   . LEU A 1 375 ? -2.383  -28.520 -24.871 1.00 86.73 375 A 1 
ATOM 2916 C CA  . LEU A 1 375 ? -1.103  -27.992 -24.408 1.00 85.59 375 A 1 
ATOM 2917 C C   . LEU A 1 375 ? -1.364  -26.812 -23.466 1.00 86.34 375 A 1 
ATOM 2918 O O   . LEU A 1 375 ? -1.994  -25.834 -23.866 1.00 86.37 375 A 1 
ATOM 2919 C CB  . LEU A 1 375 ? -0.261  -27.615 -25.639 1.00 84.23 375 A 1 
ATOM 2920 C CG  . LEU A 1 375 ? 1.157   -27.132 -25.315 1.00 76.49 375 A 1 
ATOM 2921 C CD1 . LEU A 1 375 ? 2.013   -28.265 -24.730 1.00 70.02 375 A 1 
ATOM 2922 C CD2 . LEU A 1 375 ? 1.837   -26.647 -26.588 1.00 72.87 375 A 1 
ATOM 2923 N N   . ALA A 1 376 ? -0.902  -26.904 -22.237 1.00 85.91 376 A 1 
ATOM 2924 C CA  . ALA A 1 376 ? -1.085  -25.904 -21.190 1.00 86.26 376 A 1 
ATOM 2925 C C   . ALA A 1 376 ? 0.224   -25.666 -20.427 1.00 87.69 376 A 1 
ATOM 2926 O O   . ALA A 1 376 ? 0.281   -25.820 -19.211 1.00 86.72 376 A 1 
ATOM 2927 C CB  . ALA A 1 376 ? -2.249  -26.341 -20.288 1.00 86.78 376 A 1 
ATOM 2928 N N   . ILE A 1 377 ? 1.289   -25.339 -21.148 1.00 89.84 377 A 1 
ATOM 2929 C CA  . ILE A 1 377 ? 2.620   -25.070 -20.590 1.00 88.60 377 A 1 
ATOM 2930 C C   . ILE A 1 377 ? 2.829   -23.571 -20.353 1.00 89.19 377 A 1 
ATOM 2931 O O   . ILE A 1 377 ? 2.076   -22.733 -20.850 1.00 88.61 377 A 1 
ATOM 2932 C CB  . ILE A 1 377 ? 3.740   -25.681 -21.466 1.00 87.45 377 A 1 
ATOM 2933 C CG1 . ILE A 1 377 ? 3.748   -25.085 -22.890 1.00 83.86 377 A 1 
ATOM 2934 C CG2 . ILE A 1 377 ? 3.601   -27.207 -21.462 1.00 81.40 377 A 1 
ATOM 2935 C CD1 . ILE A 1 377 ? 4.951   -25.524 -23.737 1.00 77.12 377 A 1 
ATOM 2936 N N   . LYS A 1 378 ? 3.877   -23.227 -19.619 1.00 86.91 378 A 1 
ATOM 2937 C CA  . LYS A 1 378 ? 4.270   -21.846 -19.330 1.00 86.25 378 A 1 
ATOM 2938 C C   . LYS A 1 378 ? 4.305   -20.982 -20.598 1.00 85.44 378 A 1 
ATOM 2939 O O   . LYS A 1 378 ? 4.955   -21.334 -21.573 1.00 81.33 378 A 1 
ATOM 2940 C CB  . LYS A 1 378 ? 5.630   -21.850 -18.610 1.00 84.93 378 A 1 
ATOM 2941 C CG  . LYS A 1 378 ? 6.061   -20.452 -18.149 1.00 85.75 378 A 1 
ATOM 2942 C CD  . LYS A 1 378 ? 7.344   -20.540 -17.314 1.00 81.01 378 A 1 
ATOM 2943 C CE  . LYS A 1 378 ? 7.740   -19.155 -16.791 1.00 76.10 378 A 1 
ATOM 2944 N NZ  . LYS A 1 378 ? 8.899   -19.249 -15.877 1.00 67.69 378 A 1 
ATOM 2945 N N   . GLY A 1 379 ? 3.628   -19.835 -20.538 1.00 87.98 379 A 1 
ATOM 2946 C CA  . GLY A 1 379 ? 3.531   -18.859 -21.629 1.00 87.20 379 A 1 
ATOM 2947 C C   . GLY A 1 379 ? 2.319   -19.025 -22.551 1.00 89.40 379 A 1 
ATOM 2948 O O   . GLY A 1 379 ? 1.977   -18.064 -23.237 1.00 86.98 379 A 1 
ATOM 2949 N N   . MET A 1 380 ? 1.636   -20.177 -22.540 1.00 87.58 380 A 1 
ATOM 2950 C CA  . MET A 1 380 ? 0.429   -20.390 -23.347 1.00 88.28 380 A 1 
ATOM 2951 C C   . MET A 1 380 ? -0.736  -19.523 -22.862 1.00 89.25 380 A 1 
ATOM 2952 O O   . MET A 1 380 ? -1.113  -19.601 -21.695 1.00 87.12 380 A 1 
ATOM 2953 C CB  . MET A 1 380 ? 0.007   -21.867 -23.312 1.00 87.02 380 A 1 
ATOM 2954 C CG  . MET A 1 380 ? 0.981   -22.769 -24.076 1.00 79.76 380 A 1 
ATOM 2955 S SD  . MET A 1 380 ? 1.057   -22.504 -25.869 1.00 74.88 380 A 1 
ATOM 2956 C CE  . MET A 1 380 ? -0.618  -22.979 -26.357 1.00 63.74 380 A 1 
ATOM 2957 N N   . ASP A 1 381 ? -1.329  -18.739 -23.750 1.00 90.40 381 A 1 
ATOM 2958 C CA  . ASP A 1 381 ? -2.372  -17.740 -23.475 1.00 90.50 381 A 1 
ATOM 2959 C C   . ASP A 1 381 ? -3.687  -17.987 -24.246 1.00 90.76 381 A 1 
ATOM 2960 O O   . ASP A 1 381 ? -4.582  -17.145 -24.260 1.00 86.61 381 A 1 
ATOM 2961 C CB  . ASP A 1 381 ? -1.806  -16.343 -23.753 1.00 87.58 381 A 1 
ATOM 2962 C CG  . ASP A 1 381 ? -1.506  -16.066 -25.228 1.00 86.66 381 A 1 
ATOM 2963 O OD1 . ASP A 1 381 ? -1.675  -16.995 -26.071 1.00 81.02 381 A 1 
ATOM 2964 O OD2 . ASP A 1 381 ? -1.100  -14.928 -25.515 1.00 81.31 381 A 1 
ATOM 2965 N N   . SER A 1 382 ? -3.817  -19.136 -24.882 1.00 91.97 382 A 1 
ATOM 2966 C CA  . SER A 1 382 ? -4.972  -19.513 -25.696 1.00 91.46 382 A 1 
ATOM 2967 C C   . SER A 1 382 ? -6.014  -20.360 -24.949 1.00 92.47 382 A 1 
ATOM 2968 O O   . SER A 1 382 ? -6.957  -20.855 -25.562 1.00 89.86 382 A 1 
ATOM 2969 C CB  . SER A 1 382 ? -4.496  -20.217 -26.970 1.00 89.33 382 A 1 
ATOM 2970 O OG  . SER A 1 382 ? -3.736  -21.365 -26.645 1.00 85.04 382 A 1 
ATOM 2971 N N   . LEU A 1 383 ? -5.845  -20.535 -23.627 1.00 93.54 383 A 1 
ATOM 2972 C CA  . LEU A 1 383 ? -6.628  -21.476 -22.832 1.00 94.35 383 A 1 
ATOM 2973 C C   . LEU A 1 383 ? -7.796  -20.801 -22.118 1.00 95.52 383 A 1 
ATOM 2974 O O   . LEU A 1 383 ? -7.671  -19.699 -21.599 1.00 94.66 383 A 1 
ATOM 2975 C CB  . LEU A 1 383 ? -5.706  -22.155 -21.813 1.00 93.14 383 A 1 
ATOM 2976 C CG  . LEU A 1 383 ? -4.614  -23.023 -22.452 1.00 91.88 383 A 1 
ATOM 2977 C CD1 . LEU A 1 383 ? -3.586  -23.369 -21.387 1.00 86.81 383 A 1 
ATOM 2978 C CD2 . LEU A 1 383 ? -5.191  -24.318 -23.027 1.00 87.71 383 A 1 
ATOM 2979 N N   . TRP A 1 384 ? -8.904  -21.513 -22.008 1.00 95.57 384 A 1 
ATOM 2980 C CA  . TRP A 1 384 ? -10.086 -21.115 -21.261 1.00 96.14 384 A 1 
ATOM 2981 C C   . TRP A 1 384 ? -10.207 -21.923 -19.971 1.00 96.39 384 A 1 
ATOM 2982 O O   . TRP A 1 384 ? -10.051 -23.141 -19.968 1.00 95.26 384 A 1 
ATOM 2983 C CB  . TRP A 1 384 ? -11.317 -21.273 -22.150 1.00 95.90 384 A 1 
ATOM 2984 C CG  . TRP A 1 384 ? -11.352 -20.337 -23.314 1.00 96.00 384 A 1 
ATOM 2985 C CD1 . TRP A 1 384 ? -10.800 -20.564 -24.532 1.00 94.05 384 A 1 
ATOM 2986 C CD2 . TRP A 1 384 ? -11.963 -19.022 -23.390 1.00 95.66 384 A 1 
ATOM 2987 N NE1 . TRP A 1 384 ? -11.030 -19.483 -25.352 1.00 93.71 384 A 1 
ATOM 2988 C CE2 . TRP A 1 384 ? -11.755 -18.505 -24.702 1.00 94.81 384 A 1 
ATOM 2989 C CE3 . TRP A 1 384 ? -12.679 -18.211 -22.484 1.00 94.55 384 A 1 
ATOM 2990 C CZ2 . TRP A 1 384 ? -12.252 -17.254 -25.098 1.00 94.42 384 A 1 
ATOM 2991 C CZ3 . TRP A 1 384 ? -13.177 -16.952 -22.867 1.00 93.52 384 A 1 
ATOM 2992 C CH2 . TRP A 1 384 ? -12.966 -16.476 -24.174 1.00 92.80 384 A 1 
ATOM 2993 N N   . MET A 1 385 ? -10.517 -21.235 -18.877 1.00 96.19 385 A 1 
ATOM 2994 C CA  . MET A 1 385 ? -10.702 -21.828 -17.558 1.00 96.00 385 A 1 
ATOM 2995 C C   . MET A 1 385 ? -12.006 -21.325 -16.927 1.00 95.80 385 A 1 
ATOM 2996 O O   . MET A 1 385 ? -12.272 -20.126 -16.917 1.00 95.17 385 A 1 
ATOM 2997 C CB  . MET A 1 385 ? -9.485  -21.492 -16.685 1.00 95.50 385 A 1 
ATOM 2998 C CG  . MET A 1 385 ? -9.579  -22.122 -15.293 1.00 94.08 385 A 1 
ATOM 2999 S SD  . MET A 1 385 ? -8.189  -21.728 -14.201 1.00 93.84 385 A 1 
ATOM 3000 C CE  . MET A 1 385 ? -6.873  -22.722 -14.938 1.00 86.78 385 A 1 
ATOM 3001 N N   . ALA A 1 386 ? -12.787 -22.254 -16.378 1.00 95.79 386 A 1 
ATOM 3002 C CA  . ALA A 1 386 ? -13.979 -21.915 -15.598 1.00 95.27 386 A 1 
ATOM 3003 C C   . ALA A 1 386 ? -13.581 -21.144 -14.326 1.00 94.62 386 A 1 
ATOM 3004 O O   . ALA A 1 386 ? -12.704 -21.586 -13.578 1.00 93.72 386 A 1 
ATOM 3005 C CB  . ALA A 1 386 ? -14.737 -23.201 -15.264 1.00 94.80 386 A 1 
ATOM 3006 N N   . GLN A 1 387 ? -14.232 -20.014 -14.067 1.00 94.91 387 A 1 
ATOM 3007 C CA  . GLN A 1 387 ? -13.995 -19.184 -12.897 1.00 93.27 387 A 1 
ATOM 3008 C C   . GLN A 1 387 ? -14.790 -19.733 -11.708 1.00 92.60 387 A 1 
ATOM 3009 O O   . GLN A 1 387 ? -16.017 -19.726 -11.712 1.00 90.68 387 A 1 
ATOM 3010 C CB  . GLN A 1 387 ? -14.343 -17.719 -13.207 1.00 92.07 387 A 1 
ATOM 3011 C CG  . GLN A 1 387 ? -13.537 -17.126 -14.386 1.00 89.63 387 A 1 
ATOM 3012 C CD  . GLN A 1 387 ? -12.035 -17.211 -14.154 1.00 87.05 387 A 1 
ATOM 3013 O OE1 . GLN A 1 387 ? -11.471 -16.542 -13.307 1.00 78.27 387 A 1 
ATOM 3014 N NE2 . GLN A 1 387 ? -11.324 -18.063 -14.877 1.00 75.75 387 A 1 
ATOM 3015 N N   . ASP A 1 388 ? -14.080 -20.242 -10.712 1.00 92.53 388 A 1 
ATOM 3016 C CA  . ASP A 1 388 ? -14.666 -20.786 -9.485  1.00 92.28 388 A 1 
ATOM 3017 C C   . ASP A 1 388 ? -13.801 -20.400 -8.273  1.00 92.28 388 A 1 
ATOM 3018 O O   . ASP A 1 388 ? -12.672 -20.875 -8.144  1.00 90.75 388 A 1 
ATOM 3019 C CB  . ASP A 1 388 ? -14.823 -22.315 -9.615  1.00 91.50 388 A 1 
ATOM 3020 C CG  . ASP A 1 388 ? -15.444 -22.998 -8.393  1.00 90.28 388 A 1 
ATOM 3021 O OD1 . ASP A 1 388 ? -15.564 -22.363 -7.322  1.00 84.33 388 A 1 
ATOM 3022 O OD2 . ASP A 1 388 ? -15.720 -24.210 -8.481  1.00 82.82 388 A 1 
ATOM 3023 N N   . PRO A 1 389 ? -14.322 -19.567 -7.338  1.00 89.79 389 A 1 
ATOM 3024 C CA  . PRO A 1 389 ? -13.592 -19.169 -6.131  1.00 88.14 389 A 1 
ATOM 3025 C C   . PRO A 1 389 ? -13.173 -20.334 -5.226  1.00 89.52 389 A 1 
ATOM 3026 O O   . PRO A 1 389 ? -12.261 -20.178 -4.407  1.00 87.20 389 A 1 
ATOM 3027 C CB  . PRO A 1 389 ? -14.536 -18.217 -5.389  1.00 86.10 389 A 1 
ATOM 3028 C CG  . PRO A 1 389 ? -15.440 -17.668 -6.486  1.00 83.04 389 A 1 
ATOM 3029 C CD  . PRO A 1 389 ? -15.579 -18.848 -7.442  1.00 85.14 389 A 1 
ATOM 3030 N N   . SER A 1 390 ? -13.820 -21.506 -5.342  1.00 88.79 390 A 1 
ATOM 3031 C CA  . SER A 1 390 ? -13.409 -22.702 -4.603  1.00 89.25 390 A 1 
ATOM 3032 C C   . SER A 1 390 ? -12.150 -23.359 -5.183  1.00 90.93 390 A 1 
ATOM 3033 O O   . SER A 1 390 ? -11.439 -24.059 -4.460  1.00 88.85 390 A 1 
ATOM 3034 C CB  . SER A 1 390 ? -14.566 -23.705 -4.528  1.00 88.83 390 A 1 
ATOM 3035 O OG  . SER A 1 390 ? -14.701 -24.468 -5.710  1.00 85.33 390 A 1 
ATOM 3036 N N   . ALA A 1 391 ? -11.859 -23.122 -6.457  1.00 91.37 391 A 1 
ATOM 3037 C CA  . ALA A 1 391 ? -10.715 -23.668 -7.177  1.00 92.56 391 A 1 
ATOM 3038 C C   . ALA A 1 391 ? -9.595  -22.646 -7.405  1.00 93.91 391 A 1 
ATOM 3039 O O   . ALA A 1 391 ? -8.436  -23.043 -7.553  1.00 92.93 391 A 1 
ATOM 3040 C CB  . ALA A 1 391 ? -11.212 -24.235 -8.503  1.00 92.55 391 A 1 
ATOM 3041 N N   . ILE A 1 392 ? -9.916  -21.353 -7.426  1.00 93.37 392 A 1 
ATOM 3042 C CA  . ILE A 1 392 ? -9.011  -20.272 -7.809  1.00 93.03 392 A 1 
ATOM 3043 C C   . ILE A 1 392 ? -8.851  -19.297 -6.639  1.00 91.76 392 A 1 
ATOM 3044 O O   . ILE A 1 392 ? -9.823  -18.892 -6.008  1.00 89.78 392 A 1 
ATOM 3045 C CB  . ILE A 1 392 ? -9.543  -19.567 -9.083  1.00 92.80 392 A 1 
ATOM 3046 C CG1 . ILE A 1 392 ? -9.661  -20.553 -10.263 1.00 90.69 392 A 1 
ATOM 3047 C CG2 . ILE A 1 392 ? -8.647  -18.374 -9.455  1.00 89.96 392 A 1 
ATOM 3048 C CD1 . ILE A 1 392 ? -10.436 -20.008 -11.467 1.00 88.78 392 A 1 
ATOM 3049 N N   . GLU A 1 393 ? -7.615  -18.865 -6.373  1.00 92.73 393 A 1 
ATOM 3050 C CA  . GLU A 1 393 ? -7.318  -17.739 -5.490  1.00 90.97 393 A 1 
ATOM 3051 C C   . GLU A 1 393 ? -6.486  -16.680 -6.208  1.00 90.86 393 A 1 
ATOM 3052 O O   . GLU A 1 393 ? -5.669  -16.988 -7.068  1.00 89.99 393 A 1 
ATOM 3053 C CB  . GLU A 1 393 ? -6.660  -18.207 -4.195  1.00 87.78 393 A 1 
ATOM 3054 C CG  . GLU A 1 393 ? -5.259  -18.797 -4.367  1.00 83.11 393 A 1 
ATOM 3055 C CD  . GLU A 1 393 ? -4.675  -19.343 -3.055  1.00 83.35 393 A 1 
ATOM 3056 O OE1 . GLU A 1 393 ? -3.645  -20.046 -3.145  1.00 74.04 393 A 1 
ATOM 3057 O OE2 . GLU A 1 393 ? -5.273  -19.087 -1.988  1.00 76.20 393 A 1 
ATOM 3058 N N   . LYS A 1 394 ? -6.698  -15.416 -5.849  1.00 89.30 394 A 1 
ATOM 3059 C CA  . LYS A 1 394 ? -5.876  -14.306 -6.316  1.00 87.16 394 A 1 
ATOM 3060 C C   . LYS A 1 394 ? -4.661  -14.186 -5.396  1.00 86.53 394 A 1 
ATOM 3061 O O   . LYS A 1 394 ? -4.849  -14.012 -4.197  1.00 83.84 394 A 1 
ATOM 3062 C CB  . LYS A 1 394 ? -6.731  -13.039 -6.351  1.00 84.04 394 A 1 
ATOM 3063 C CG  . LYS A 1 394 ? -6.018  -11.919 -7.103  1.00 80.15 394 A 1 
ATOM 3064 C CD  . LYS A 1 394 ? -6.911  -10.677 -7.177  1.00 76.76 394 A 1 
ATOM 3065 C CE  . LYS A 1 394 ? -6.253  -9.681  -8.119  1.00 71.04 394 A 1 
ATOM 3066 N NZ  . LYS A 1 394 ? -6.971  -8.397  -8.177  1.00 64.65 394 A 1 
ATOM 3067 N N   . VAL A 1 395 ? -3.455  -14.296 -5.944  1.00 86.28 395 A 1 
ATOM 3068 C CA  . VAL A 1 395 ? -2.215  -14.330 -5.143  1.00 83.29 395 A 1 
ATOM 3069 C C   . VAL A 1 395 ? -1.468  -13.002 -5.105  1.00 81.18 395 A 1 
ATOM 3070 O O   . VAL A 1 395 ? -0.642  -12.787 -4.225  1.00 74.35 395 A 1 
ATOM 3071 C CB  . VAL A 1 395 ? -1.287  -15.480 -5.573  1.00 81.07 395 A 1 
ATOM 3072 C CG1 . VAL A 1 395 ? -1.953  -16.828 -5.286  1.00 73.50 395 A 1 
ATOM 3073 C CG2 . VAL A 1 395 ? -0.895  -15.435 -7.052  1.00 75.01 395 A 1 
ATOM 3074 N N   . GLY A 1 396 ? -1.776  -12.076 -6.020  1.00 80.29 396 A 1 
ATOM 3075 C CA  . GLY A 1 396 ? -1.179  -10.747 -6.031  1.00 77.94 396 A 1 
ATOM 3076 C C   . GLY A 1 396 ? -2.048  -9.713  -6.733  1.00 78.26 396 A 1 
ATOM 3077 O O   . GLY A 1 396 ? -2.771  -10.022 -7.684  1.00 73.00 396 A 1 
ATOM 3078 N N   . ASN A 1 397 ? -1.977  -8.475  -6.267  1.00 76.11 397 A 1 
ATOM 3079 C CA  . ASN A 1 397 ? -2.575  -7.306  -6.896  1.00 74.72 397 A 1 
ATOM 3080 C C   . ASN A 1 397 ? -1.471  -6.414  -7.456  1.00 76.83 397 A 1 
ATOM 3081 O O   . ASN A 1 397 ? -0.551  -6.061  -6.723  1.00 73.81 397 A 1 
ATOM 3082 C CB  . ASN A 1 397 ? -3.409  -6.525  -5.877  1.00 68.74 397 A 1 
ATOM 3083 C CG  . ASN A 1 397 ? -4.711  -7.199  -5.515  1.00 61.66 397 A 1 
ATOM 3084 O OD1 . ASN A 1 397 ? -5.484  -7.617  -6.365  1.00 57.15 397 A 1 
ATOM 3085 N ND2 . ASN A 1 397 ? -5.038  -7.277  -4.246  1.00 55.36 397 A 1 
ATOM 3086 N N   . ILE A 1 398 ? -1.598  -5.996  -8.699  1.00 77.55 398 A 1 
ATOM 3087 C CA  . ILE A 1 398 ? -0.689  -5.014  -9.275  1.00 77.87 398 A 1 
ATOM 3088 C C   . ILE A 1 398 ? -1.087  -3.630  -8.771  1.00 77.97 398 A 1 
ATOM 3089 O O   . ILE A 1 398 ? -2.197  -3.160  -9.042  1.00 74.86 398 A 1 
ATOM 3090 C CB  . ILE A 1 398 ? -0.653  -5.105  -10.810 1.00 75.89 398 A 1 
ATOM 3091 C CG1 . ILE A 1 398 ? -0.350  -6.535  -11.296 1.00 72.39 398 A 1 
ATOM 3092 C CG2 . ILE A 1 398 ? 0.367   -4.100  -11.378 1.00 72.37 398 A 1 
ATOM 3093 C CD1 . ILE A 1 398 ? 0.846   -7.224  -10.637 1.00 66.55 398 A 1 
ATOM 3094 N N   . VAL A 1 399 ? -0.181  -2.990  -8.032  1.00 77.50 399 A 1 
ATOM 3095 C CA  . VAL A 1 399 ? -0.372  -1.650  -7.485  1.00 76.64 399 A 1 
ATOM 3096 C C   . VAL A 1 399 ? 0.636   -0.721  -8.141  1.00 79.84 399 A 1 
ATOM 3097 O O   . VAL A 1 399 ? 1.838   -0.953  -8.067  1.00 78.29 399 A 1 
ATOM 3098 C CB  . VAL A 1 399 ? -0.234  -1.620  -5.956  1.00 71.69 399 A 1 
ATOM 3099 C CG1 . VAL A 1 399 ? -0.676  -0.249  -5.407  1.00 65.31 399 A 1 
ATOM 3100 C CG2 . VAL A 1 399 ? -1.096  -2.694  -5.291  1.00 65.05 399 A 1 
ATOM 3101 N N   . ARG A 1 400 ? 0.141   0.324   -8.786  1.00 79.40 400 A 1 
ATOM 3102 C CA  . ARG A 1 400 ? 0.981   1.386   -9.340  1.00 79.84 400 A 1 
ATOM 3103 C C   . ARG A 1 400 ? 1.216   2.461   -8.266  1.00 81.39 400 A 1 
ATOM 3104 O O   . ARG A 1 400 ? 0.269   2.799   -7.557  1.00 79.74 400 A 1 
ATOM 3105 C CB  . ARG A 1 400 ? 0.332   1.976   -10.591 1.00 78.62 400 A 1 
ATOM 3106 C CG  . ARG A 1 400 ? 0.255   1.004   -11.784 1.00 76.87 400 A 1 
ATOM 3107 C CD  . ARG A 1 400 ? 1.622   0.764   -12.443 1.00 73.64 400 A 1 
ATOM 3108 N NE  . ARG A 1 400 ? 1.520   -0.080  -13.630 1.00 70.56 400 A 1 
ATOM 3109 C CZ  . ARG A 1 400 ? 2.377   -0.118  -14.644 1.00 65.52 400 A 1 
ATOM 3110 N NH1 . ARG A 1 400 ? 3.431   0.641   -14.700 1.00 61.09 400 A 1 
ATOM 3111 N NH2 . ARG A 1 400 ? 2.208   -0.936  -15.636 1.00 62.12 400 A 1 
ATOM 3112 N N   . PRO A 1 401 ? 2.449   2.993   -8.126  1.00 84.16 401 A 1 
ATOM 3113 C CA  . PRO A 1 401 ? 2.752   3.977   -7.096  1.00 84.56 401 A 1 
ATOM 3114 C C   . PRO A 1 401 ? 2.133   5.335   -7.437  1.00 85.46 401 A 1 
ATOM 3115 O O   . PRO A 1 401 ? 2.375   5.893   -8.507  1.00 83.97 401 A 1 
ATOM 3116 C CB  . PRO A 1 401 ? 4.269   4.029   -7.037  1.00 83.04 401 A 1 
ATOM 3117 C CG  . PRO A 1 401 ? 4.685   3.689   -8.465  1.00 82.12 401 A 1 
ATOM 3118 C CD  . PRO A 1 401 ? 3.624   2.697   -8.913  1.00 83.53 401 A 1 
ATOM 3119 N N   . MET A 1 402 ? 1.378   5.890   -6.508  1.00 80.93 402 A 1 
ATOM 3120 C CA  . MET A 1 402 ? 0.650   7.147   -6.714  1.00 80.42 402 A 1 
ATOM 3121 C C   . MET A 1 402 ? 1.569   8.358   -6.901  1.00 83.85 402 A 1 
ATOM 3122 O O   . MET A 1 402 ? 1.194   9.308   -7.574  1.00 82.52 402 A 1 
ATOM 3123 C CB  . MET A 1 402 ? -0.304  7.387   -5.536  1.00 75.88 402 A 1 
ATOM 3124 C CG  . MET A 1 402 ? -1.474  6.387   -5.523  1.00 67.64 402 A 1 
ATOM 3125 S SD  . MET A 1 402 ? -2.529  6.387   -7.003  1.00 59.52 402 A 1 
ATOM 3126 C CE  . MET A 1 402 ? -3.162  8.089   -6.980  1.00 52.68 402 A 1 
ATOM 3127 N N   . TRP A 1 403 ? 2.789   8.298   -6.351  1.00 86.76 403 A 1 
ATOM 3128 C CA  . TRP A 1 403 ? 3.766   9.396   -6.429  1.00 88.81 403 A 1 
ATOM 3129 C C   . TRP A 1 403 ? 4.365   9.613   -7.826  1.00 90.55 403 A 1 
ATOM 3130 O O   . TRP A 1 403 ? 5.010   10.636  -8.044  1.00 89.06 403 A 1 
ATOM 3131 C CB  . TRP A 1 403 ? 4.854   9.143   -5.379  1.00 88.56 403 A 1 
ATOM 3132 C CG  . TRP A 1 403 ? 5.564   7.824   -5.471  1.00 90.12 403 A 1 
ATOM 3133 C CD1 . TRP A 1 403 ? 5.315   6.751   -4.686  1.00 88.08 403 A 1 
ATOM 3134 C CD2 . TRP A 1 403 ? 6.634   7.414   -6.379  1.00 90.40 403 A 1 
ATOM 3135 N NE1 . TRP A 1 403 ? 6.147   5.703   -5.047  1.00 87.32 403 A 1 
ATOM 3136 C CE2 . TRP A 1 403 ? 6.976   6.064   -6.089  1.00 88.92 403 A 1 
ATOM 3137 C CE3 . TRP A 1 403 ? 7.350   8.052   -7.415  1.00 88.18 403 A 1 
ATOM 3138 C CZ2 . TRP A 1 403 ? 7.970   5.373   -6.802  1.00 88.34 403 A 1 
ATOM 3139 C CZ3 . TRP A 1 403 ? 8.351   7.366   -8.142  1.00 87.68 403 A 1 
ATOM 3140 C CH2 . TRP A 1 403 ? 8.652   6.034   -7.839  1.00 86.66 403 A 1 
ATOM 3141 N N   . VAL A 1 404 ? 4.182   8.691   -8.779  1.00 89.69 404 A 1 
ATOM 3142 C CA  . VAL A 1 404 ? 4.682   8.853   -10.159 1.00 91.22 404 A 1 
ATOM 3143 C C   . VAL A 1 404 ? 3.729   9.702   -11.010 1.00 91.57 404 A 1 
ATOM 3144 O O   . VAL A 1 404 ? 4.163   10.361  -11.951 1.00 89.96 404 A 1 
ATOM 3145 C CB  . VAL A 1 404 ? 4.929   7.484   -10.823 1.00 90.54 404 A 1 
ATOM 3146 C CG1 . VAL A 1 404 ? 5.451   7.593   -12.261 1.00 81.78 404 A 1 
ATOM 3147 C CG2 . VAL A 1 404 ? 5.980   6.688   -10.056 1.00 82.01 404 A 1 
ATOM 3148 N N   . TYR A 1 405 ? 2.438   9.702   -10.685 1.00 89.98 405 A 1 
ATOM 3149 C CA  . TYR A 1 405 ? 1.423   10.408  -11.457 1.00 89.87 405 A 1 
ATOM 3150 C C   . TYR A 1 405 ? 1.436   11.906  -11.143 1.00 90.37 405 A 1 
ATOM 3151 O O   . TYR A 1 405 ? 1.243   12.298  -10.002 1.00 88.93 405 A 1 
ATOM 3152 C CB  . TYR A 1 405 ? 0.044   9.825   -11.188 1.00 88.47 405 A 1 
ATOM 3153 C CG  . TYR A 1 405 ? -0.102  8.368   -11.554 1.00 88.16 405 A 1 
ATOM 3154 C CD1 . TYR A 1 405 ? -0.162  7.986   -12.911 1.00 83.27 405 A 1 
ATOM 3155 C CD2 . TYR A 1 405 ? -0.191  7.385   -10.545 1.00 83.87 405 A 1 
ATOM 3156 C CE1 . TYR A 1 405 ? -0.337  6.633   -13.254 1.00 81.65 405 A 1 
ATOM 3157 C CE2 . TYR A 1 405 ? -0.365  6.042   -10.890 1.00 81.83 405 A 1 
ATOM 3158 C CZ  . TYR A 1 405 ? -0.445  5.655   -12.243 1.00 84.17 405 A 1 
ATOM 3159 O OH  . TYR A 1 405 ? -0.635  4.358   -12.565 1.00 80.58 405 A 1 
ATOM 3160 N N   . ASP A 1 406 ? 1.606   12.726  -12.171 1.00 89.97 406 A 1 
ATOM 3161 C CA  . ASP A 1 406 ? 1.585   14.174  -12.060 1.00 89.86 406 A 1 
ATOM 3162 C C   . ASP A 1 406 ? 0.355   14.777  -12.737 1.00 90.06 406 A 1 
ATOM 3163 O O   . ASP A 1 406 ? -0.356  15.577  -12.119 1.00 88.78 406 A 1 
ATOM 3164 C CB  . ASP A 1 406 ? 2.895   14.746  -12.619 1.00 88.58 406 A 1 
ATOM 3165 C CG  . ASP A 1 406 ? 3.087   14.456  -14.104 1.00 88.96 406 A 1 
ATOM 3166 O OD1 . ASP A 1 406 ? 3.213   13.264  -14.482 1.00 83.56 406 A 1 
ATOM 3167 O OD2 . ASP A 1 406 ? 3.148   15.418  -14.894 1.00 83.46 406 A 1 
ATOM 3168 N N   . LYS A 1 407 ? 0.052   14.356  -13.960 1.00 89.05 407 A 1 
ATOM 3169 C CA  . LYS A 1 407 ? -1.065  14.905  -14.721 1.00 88.59 407 A 1 
ATOM 3170 C C   . LYS A 1 407 ? -2.379  14.270  -14.281 1.00 89.47 407 A 1 
ATOM 3171 O O   . LYS A 1 407 ? -2.642  13.100  -14.571 1.00 88.00 407 A 1 
ATOM 3172 C CB  . LYS A 1 407 ? -0.792  14.714  -16.218 1.00 86.14 407 A 1 
ATOM 3173 C CG  . LYS A 1 407 ? -1.832  15.445  -17.058 1.00 78.29 407 A 1 
ATOM 3174 C CD  . LYS A 1 407 ? -1.513  15.261  -18.541 1.00 72.24 407 A 1 
ATOM 3175 C CE  . LYS A 1 407 ? -2.569  15.967  -19.379 1.00 64.59 407 A 1 
ATOM 3176 N NZ  . LYS A 1 407 ? -2.357  15.680  -20.825 1.00 56.23 407 A 1 
ATOM 3177 N N   . ILE A 1 408 ? -3.219  15.054  -13.630 1.00 90.42 408 A 1 
ATOM 3178 C CA  . ILE A 1 408 ? -4.533  14.627  -13.167 1.00 90.63 408 A 1 
ATOM 3179 C C   . ILE A 1 408 ? -5.617  15.320  -13.985 1.00 92.04 408 A 1 
ATOM 3180 O O   . ILE A 1 408 ? -5.624  16.541  -14.120 1.00 92.41 408 A 1 
ATOM 3181 C CB  . ILE A 1 408 ? -4.693  14.899  -11.653 1.00 89.71 408 A 1 
ATOM 3182 C CG1 . ILE A 1 408 ? -3.542  14.322  -10.793 1.00 87.36 408 A 1 
ATOM 3183 C CG2 . ILE A 1 408 ? -6.048  14.375  -11.153 1.00 87.46 408 A 1 
ATOM 3184 C CD1 . ILE A 1 408 ? -3.328  12.810  -10.893 1.00 81.52 408 A 1 
ATOM 3185 N N   . GLU A 1 409 ? -6.561  14.535  -14.496 1.00 90.38 409 A 1 
ATOM 3186 C CA  . GLU A 1 409 ? -7.850  15.004  -14.998 1.00 90.44 409 A 1 
ATOM 3187 C C   . GLU A 1 409 ? -8.936  14.586  -14.004 1.00 89.94 409 A 1 
ATOM 3188 O O   . GLU A 1 409 ? -9.052  13.419  -13.645 1.00 88.33 409 A 1 
ATOM 3189 C CB  . GLU A 1 409 ? -8.146  14.446  -16.392 1.00 90.15 409 A 1 
ATOM 3190 C CG  . GLU A 1 409 ? -7.182  14.968  -17.466 1.00 82.12 409 A 1 
ATOM 3191 C CD  . GLU A 1 409 ? -7.449  14.357  -18.854 1.00 79.52 409 A 1 
ATOM 3192 O OE1 . GLU A 1 409 ? -6.605  14.571  -19.752 1.00 69.85 409 A 1 
ATOM 3193 O OE2 . GLU A 1 409 ? -8.464  13.643  -19.021 1.00 71.29 409 A 1 
ATOM 3194 N N   . ALA A 1 410 ? -9.728  15.548  -13.558 1.00 91.73 410 A 1 
ATOM 3195 C CA  . ALA A 1 410 ? -10.749 15.319  -12.551 1.00 91.14 410 A 1 
ATOM 3196 C C   . ALA A 1 410 ? -12.046 16.071  -12.861 1.00 92.37 410 A 1 
ATOM 3197 O O   . ALA A 1 410 ? -12.076 17.025  -13.636 1.00 92.62 410 A 1 
ATOM 3198 C CB  . ALA A 1 410 ? -10.181 15.688  -11.173 1.00 90.53 410 A 1 
ATOM 3199 N N   . ARG A 1 411 ? -13.123 15.650  -12.224 1.00 90.99 411 A 1 
ATOM 3200 C CA  . ARG A 1 411 ? -14.407 16.342  -12.215 1.00 91.14 411 A 1 
ATOM 3201 C C   . ARG A 1 411 ? -14.642 16.972  -10.853 1.00 90.84 411 A 1 
ATOM 3202 O O   . ARG A 1 411 ? -14.451 16.316  -9.840  1.00 88.86 411 A 1 
ATOM 3203 C CB  . ARG A 1 411 ? -15.510 15.354  -12.616 1.00 89.91 411 A 1 
ATOM 3204 C CG  . ARG A 1 411 ? -16.881 16.037  -12.710 1.00 84.03 411 A 1 
ATOM 3205 C CD  . ARG A 1 411 ? -17.955 15.051  -13.162 1.00 81.85 411 A 1 
ATOM 3206 N NE  . ARG A 1 411 ? -17.745 14.628  -14.561 1.00 72.28 411 A 1 
ATOM 3207 C CZ  . ARG A 1 411 ? -18.499 13.780  -15.226 1.00 65.55 411 A 1 
ATOM 3208 N NH1 . ARG A 1 411 ? -19.516 13.175  -14.673 1.00 58.34 411 A 1 
ATOM 3209 N NH2 . ARG A 1 411 ? -18.237 13.518  -16.481 1.00 56.72 411 A 1 
ATOM 3210 N N   . VAL A 1 412 ? -15.082 18.220  -10.849 1.00 92.96 412 A 1 
ATOM 3211 C CA  . VAL A 1 412 ? -15.468 18.946  -9.633  1.00 92.80 412 A 1 
ATOM 3212 C C   . VAL A 1 412 ? -16.794 18.382  -9.103  1.00 92.55 412 A 1 
ATOM 3213 O O   . VAL A 1 412 ? -17.745 18.230  -9.866  1.00 90.92 412 A 1 
ATOM 3214 C CB  . VAL A 1 412 ? -15.570 20.454  -9.935  1.00 92.02 412 A 1 
ATOM 3215 C CG1 . VAL A 1 412 ? -15.957 21.249  -8.697  1.00 85.23 412 A 1 
ATOM 3216 C CG2 . VAL A 1 412 ? -14.234 21.016  -10.439 1.00 84.20 412 A 1 
ATOM 3217 N N   . LYS A 1 413 ? -16.851 18.025  -7.817  1.00 88.71 413 A 1 
ATOM 3218 C CA  . LYS A 1 413 ? -18.036 17.394  -7.196  1.00 86.70 413 A 1 
ATOM 3219 C C   . LYS A 1 413 ? -19.089 18.398  -6.739  1.00 87.41 413 A 1 
ATOM 3220 O O   . LYS A 1 413 ? -20.270 18.068  -6.717  1.00 84.90 413 A 1 
ATOM 3221 C CB  . LYS A 1 413 ? -17.606 16.541  -6.002  1.00 84.31 413 A 1 
ATOM 3222 C CG  . LYS A 1 413 ? -16.828 15.283  -6.404  1.00 82.27 413 A 1 
ATOM 3223 C CD  . LYS A 1 413 ? -16.455 14.507  -5.130  1.00 78.36 413 A 1 
ATOM 3224 C CE  . LYS A 1 413 ? -15.691 13.230  -5.458  1.00 72.40 413 A 1 
ATOM 3225 N NZ  . LYS A 1 413 ? -15.105 12.657  -4.224  1.00 66.86 413 A 1 
ATOM 3226 N N   . GLU A 1 414 ? -18.684 19.603  -6.366  1.00 88.92 414 A 1 
ATOM 3227 C CA  . GLU A 1 414 ? -19.528 20.677  -5.845  1.00 88.32 414 A 1 
ATOM 3228 C C   . GLU A 1 414 ? -19.134 22.026  -6.448  1.00 90.10 414 A 1 
ATOM 3229 O O   . GLU A 1 414 ? -18.047 22.170  -7.006  1.00 87.97 414 A 1 
ATOM 3230 C CB  . GLU A 1 414 ? -19.453 20.703  -4.307  1.00 84.58 414 A 1 
ATOM 3231 C CG  . GLU A 1 414 ? -18.047 21.016  -3.760  1.00 74.50 414 A 1 
ATOM 3232 C CD  . GLU A 1 414 ? -17.970 21.038  -2.224  1.00 71.30 414 A 1 
ATOM 3233 O OE1 . GLU A 1 414 ? -16.854 21.281  -1.722  1.00 62.44 414 A 1 
ATOM 3234 O OE2 . GLU A 1 414 ? -19.019 20.840  -1.572  1.00 63.42 414 A 1 
ATOM 3235 N N   . ASP A 1 415 ? -19.998 23.019  -6.346  1.00 89.70 415 A 1 
ATOM 3236 C CA  . ASP A 1 415 ? -19.662 24.372  -6.791  1.00 89.09 415 A 1 
ATOM 3237 C C   . ASP A 1 415 ? -18.476 24.916  -5.996  1.00 89.40 415 A 1 
ATOM 3238 O O   . ASP A 1 415 ? -18.516 25.020  -4.766  1.00 86.64 415 A 1 
ATOM 3239 C CB  . ASP A 1 415 ? -20.867 25.321  -6.653  1.00 87.90 415 A 1 
ATOM 3240 C CG  . ASP A 1 415 ? -21.994 25.072  -7.665  1.00 85.98 415 A 1 
ATOM 3241 O OD1 . ASP A 1 415 ? -21.780 24.319  -8.641  1.00 79.82 415 A 1 
ATOM 3242 O OD2 . ASP A 1 415 ? -23.059 25.696  -7.476  1.00 79.67 415 A 1 
ATOM 3243 N N   . MET A 1 416 ? -17.400 25.283  -6.688  1.00 91.20 416 A 1 
ATOM 3244 C CA  . MET A 1 416 ? -16.154 25.730  -6.087  1.00 91.39 416 A 1 
ATOM 3245 C C   . MET A 1 416 ? -15.829 27.175  -6.434  1.00 91.90 416 A 1 
ATOM 3246 O O   . MET A 1 416 ? -16.187 27.703  -7.484  1.00 91.01 416 A 1 
ATOM 3247 C CB  . MET A 1 416 ? -14.995 24.801  -6.480  1.00 90.84 416 A 1 
ATOM 3248 C CG  . MET A 1 416 ? -15.166 23.391  -5.911  1.00 87.39 416 A 1 
ATOM 3249 S SD  . MET A 1 416 ? -13.763 22.298  -6.244  1.00 84.53 416 A 1 
ATOM 3250 C CE  . MET A 1 416 ? -12.560 23.021  -5.114  1.00 71.58 416 A 1 
ATOM 3251 N N   . VAL A 1 417 ? -15.087 27.824  -5.541  1.00 92.67 417 A 1 
ATOM 3252 C CA  . VAL A 1 417 ? -14.565 29.172  -5.776  1.00 92.73 417 A 1 
ATOM 3253 C C   . VAL A 1 417 ? -13.173 29.068  -6.380  1.00 93.96 417 A 1 
ATOM 3254 O O   . VAL A 1 417 ? -12.229 28.694  -5.689  1.00 93.26 417 A 1 
ATOM 3255 C CB  . VAL A 1 417 ? -14.564 30.003  -4.483  1.00 90.93 417 A 1 
ATOM 3256 C CG1 . VAL A 1 417 ? -14.037 31.415  -4.740  1.00 85.47 417 A 1 
ATOM 3257 C CG2 . VAL A 1 417 ? -15.975 30.131  -3.892  1.00 85.69 417 A 1 
ATOM 3258 N N   . GLY A 1 418 ? -13.049 29.436  -7.647  1.00 93.22 418 A 1 
ATOM 3259 C CA  . GLY A 1 418 ? -11.776 29.646  -8.309  1.00 92.87 418 A 1 
ATOM 3260 C C   . GLY A 1 418 ? -11.067 30.882  -7.752  1.00 93.59 418 A 1 
ATOM 3261 O O   . GLY A 1 418 ? -11.684 31.937  -7.616  1.00 92.43 418 A 1 
ATOM 3262 N N   . ARG A 1 419 ? -9.788  30.756  -7.417  1.00 94.82 419 A 1 
ATOM 3263 C CA  . ARG A 1 419 ? -8.988  31.783  -6.741  1.00 95.67 419 A 1 
ATOM 3264 C C   . ARG A 1 419 ? -7.785  32.235  -7.563  1.00 96.12 419 A 1 
ATOM 3265 O O   . ARG A 1 419 ? -7.252  31.468  -8.362  1.00 95.23 419 A 1 
ATOM 3266 C CB  . ARG A 1 419 ? -8.562  31.271  -5.357  1.00 95.36 419 A 1 
ATOM 3267 C CG  . ARG A 1 419 ? -9.767  31.034  -4.448  1.00 93.58 419 A 1 
ATOM 3268 C CD  . ARG A 1 419 ? -9.316  30.517  -3.076  1.00 92.09 419 A 1 
ATOM 3269 N NE  . ARG A 1 419 ? -10.476 30.424  -2.166  1.00 88.48 419 A 1 
ATOM 3270 C CZ  . ARG A 1 419 ? -11.001 31.427  -1.490  1.00 89.04 419 A 1 
ATOM 3271 N NH1 . ARG A 1 419 ? -10.488 32.634  -1.500  1.00 78.16 419 A 1 
ATOM 3272 N NH2 . ARG A 1 419 ? -12.079 31.244  -0.783  1.00 82.44 419 A 1 
ATOM 3273 N N   . ALA A 1 420 ? -7.359  33.468  -7.346  1.00 94.36 420 A 1 
ATOM 3274 C CA  . ALA A 1 420 ? -6.091  33.990  -7.832  1.00 94.20 420 A 1 
ATOM 3275 C C   . ALA A 1 420 ? -4.897  33.312  -7.135  1.00 94.68 420 A 1 
ATOM 3276 O O   . ALA A 1 420 ? -5.078  32.525  -6.193  1.00 93.94 420 A 1 
ATOM 3277 C CB  . ALA A 1 420 ? -6.093  35.511  -7.619  1.00 93.84 420 A 1 
ATOM 3278 N N   . ASP A 1 421 ? -3.679  33.631  -7.579  1.00 94.80 421 A 1 
ATOM 3279 C CA  . ASP A 1 421 ? -2.447  33.159  -6.929  1.00 94.33 421 A 1 
ATOM 3280 C C   . ASP A 1 421 ? -2.438  33.525  -5.425  1.00 94.75 421 A 1 
ATOM 3281 O O   . ASP A 1 421 ? -2.998  34.564  -5.039  1.00 93.86 421 A 1 
ATOM 3282 C CB  . ASP A 1 421 ? -1.209  33.716  -7.663  1.00 93.20 421 A 1 
ATOM 3283 C CG  . ASP A 1 421 ? -1.032  33.151  -9.082  1.00 91.37 421 A 1 
ATOM 3284 O OD1 . ASP A 1 421 ? -1.442  31.994  -9.361  1.00 86.72 421 A 1 
ATOM 3285 O OD2 . ASP A 1 421 ? -0.462  33.856  -9.952  1.00 84.98 421 A 1 
ATOM 3286 N N   . PRO A 1 422 ? -1.855  32.683  -4.568  1.00 94.32 422 A 1 
ATOM 3287 C CA  . PRO A 1 422 ? -1.844  32.902  -3.130  1.00 93.80 422 A 1 
ATOM 3288 C C   . PRO A 1 422 ? -1.147  34.213  -2.764  1.00 94.03 422 A 1 
ATOM 3289 O O   . PRO A 1 422 ? -0.199  34.650  -3.414  1.00 93.40 422 A 1 
ATOM 3290 C CB  . PRO A 1 422 ? -1.133  31.685  -2.521  1.00 93.11 422 A 1 
ATOM 3291 C CG  . PRO A 1 422 ? -0.243  31.197  -3.664  1.00 91.51 422 A 1 
ATOM 3292 C CD  . PRO A 1 422 ? -1.083  31.500  -4.901  1.00 93.84 422 A 1 
ATOM 3293 N N   . LYS A 1 423 ? -1.606  34.830  -1.682  1.00 93.23 423 A 1 
ATOM 3294 C CA  . LYS A 1 423 ? -1.008  36.065  -1.160  1.00 92.70 423 A 1 
ATOM 3295 C C   . LYS A 1 423 ? 0.348   35.754  -0.533  1.00 93.25 423 A 1 
ATOM 3296 O O   . LYS A 1 423 ? 0.503   34.719  0.111   1.00 91.56 423 A 1 
ATOM 3297 C CB  . LYS A 1 423 ? -1.964  36.748  -0.157  1.00 92.59 423 A 1 
ATOM 3298 C CG  . LYS A 1 423 ? -3.312  37.082  -0.814  1.00 92.20 423 A 1 
ATOM 3299 C CD  . LYS A 1 423 ? -4.282  37.880  0.067   1.00 88.21 423 A 1 
ATOM 3300 C CE  . LYS A 1 423 ? -5.556  38.064  -0.771  1.00 84.10 423 A 1 
ATOM 3301 N NZ  . LYS A 1 423 ? -6.546  39.004  -0.217  1.00 75.38 423 A 1 
ATOM 3302 N N   . ALA A 1 424 ? 1.300   36.674  -0.625  1.00 92.47 424 A 1 
ATOM 3303 C CA  . ALA A 1 424 ? 2.625   36.553  0.004   1.00 91.47 424 A 1 
ATOM 3304 C C   . ALA A 1 424 ? 2.594   36.644  1.550   1.00 92.16 424 A 1 
ATOM 3305 O O   . ALA A 1 424 ? 3.615   36.896  2.190   1.00 88.95 424 A 1 
ATOM 3306 C CB  . ALA A 1 424 ? 3.552   37.593  -0.636  1.00 89.93 424 A 1 
ATOM 3307 N N   . GLN A 1 425 ? 1.443   36.466  2.170   1.00 91.99 425 A 1 
ATOM 3308 C CA  . GLN A 1 425 ? 1.212   36.521  3.605   1.00 92.08 425 A 1 
ATOM 3309 C C   . GLN A 1 425 ? 0.838   35.138  4.129   1.00 92.95 425 A 1 
ATOM 3310 O O   . GLN A 1 425 ? -0.082  34.500  3.605   1.00 91.04 425 A 1 
ATOM 3311 C CB  . GLN A 1 425 ? 0.114   37.561  3.891   1.00 89.69 425 A 1 
ATOM 3312 C CG  . GLN A 1 425 ? -0.143  37.732  5.397   1.00 81.84 425 A 1 
ATOM 3313 C CD  . GLN A 1 425 ? -1.250  38.737  5.700   1.00 78.60 425 A 1 
ATOM 3314 O OE1 . GLN A 1 425 ? -2.012  39.164  4.844   1.00 70.00 425 A 1 
ATOM 3315 N NE2 . GLN A 1 425 ? -1.402  39.131  6.945   1.00 66.91 425 A 1 
ATOM 3316 N N   . LYS A 1 426 ? 1.514   34.695  5.190   1.00 88.45 426 A 1 
ATOM 3317 C CA  . LYS A 1 426 ? 1.126   33.487  5.918   1.00 88.39 426 A 1 
ATOM 3318 C C   . LYS A 1 426 ? -0.019  33.783  6.880   1.00 89.19 426 A 1 
ATOM 3319 O O   . LYS A 1 426 ? -0.008  34.806  7.568   1.00 86.25 426 A 1 
ATOM 3320 C CB  . LYS A 1 426 ? 2.336   32.865  6.633   1.00 85.64 426 A 1 
ATOM 3321 C CG  . LYS A 1 426 ? 3.351   32.302  5.637   1.00 84.58 426 A 1 
ATOM 3322 C CD  . LYS A 1 426 ? 4.479   31.554  6.366   1.00 78.36 426 A 1 
ATOM 3323 C CE  . LYS A 1 426 ? 5.430   30.928  5.344   1.00 74.10 426 A 1 
ATOM 3324 N NZ  . LYS A 1 426 ? 6.432   30.051  6.006   1.00 66.41 426 A 1 
ATOM 3325 N N   . GLY A 1 427 ? -0.987  32.884  6.915   1.00 88.91 427 A 1 
ATOM 3326 C CA  . GLY A 1 427 ? -2.097  32.910  7.848   1.00 87.79 427 A 1 
ATOM 3327 C C   . GLY A 1 427 ? -1.792  32.185  9.163   1.00 87.91 427 A 1 
ATOM 3328 O O   . GLY A 1 427 ? -0.652  31.807  9.441   1.00 84.83 427 A 1 
ATOM 3329 N N   . LYS A 1 428 ? -2.830  31.962  9.971   1.00 86.20 428 A 1 
ATOM 3330 C CA  . LYS A 1 428 ? -2.731  31.321  11.291  1.00 84.83 428 A 1 
ATOM 3331 C C   . LYS A 1 428 ? -2.271  29.861  11.221  1.00 85.44 428 A 1 
ATOM 3332 O O   . LYS A 1 428 ? -1.715  29.354  12.187  1.00 79.48 428 A 1 
ATOM 3333 C CB  . LYS A 1 428 ? -4.087  31.399  12.014  1.00 82.67 428 A 1 
ATOM 3334 C CG  . LYS A 1 428 ? -4.524  32.834  12.305  1.00 74.03 428 A 1 
ATOM 3335 C CD  . LYS A 1 428 ? -5.852  32.850  13.073  1.00 67.95 428 A 1 
ATOM 3336 C CE  . LYS A 1 428 ? -6.265  34.293  13.370  1.00 59.64 428 A 1 
ATOM 3337 N NZ  . LYS A 1 428 ? -7.518  34.356  14.158  1.00 50.77 428 A 1 
ATOM 3338 N N   . THR A 1 429 ? -2.498  29.196  10.088  1.00 81.14 429 A 1 
ATOM 3339 C CA  . THR A 1 429 ? -2.081  27.807  9.836   1.00 79.08 429 A 1 
ATOM 3340 C C   . THR A 1 429 ? -0.595  27.683  9.461   1.00 80.88 429 A 1 
ATOM 3341 O O   . THR A 1 429 ? -0.105  26.575  9.284   1.00 76.02 429 A 1 
ATOM 3342 C CB  . THR A 1 429 ? -2.934  27.195  8.717   1.00 78.71 429 A 1 
ATOM 3343 O OG1 . THR A 1 429 ? -2.776  27.961  7.542   1.00 78.71 429 A 1 
ATOM 3344 C CG2 . THR A 1 429 ? -4.415  27.156  9.071   1.00 74.53 429 A 1 
ATOM 3345 N N   . GLY A 1 430 ? 0.125   28.806  9.304   1.00 83.00 430 A 1 
ATOM 3346 C CA  . GLY A 1 430 ? 1.511   28.842  8.833   1.00 81.67 430 A 1 
ATOM 3347 C C   . GLY A 1 430 ? 1.671   28.715  7.313   1.00 84.91 430 A 1 
ATOM 3348 O O   . GLY A 1 430 ? 2.786   28.841  6.811   1.00 79.87 430 A 1 
ATOM 3349 N N   . HIS A 1 431 ? 0.576   28.518  6.562   1.00 83.34 431 A 1 
ATOM 3350 C CA  . HIS A 1 431 ? 0.556   28.466  5.097   1.00 84.20 431 A 1 
ATOM 3351 C C   . HIS A 1 431 ? 0.202   29.830  4.485   1.00 87.11 431 A 1 
ATOM 3352 O O   . HIS A 1 431 ? -0.390  30.685  5.142   1.00 85.70 431 A 1 
ATOM 3353 C CB  . HIS A 1 431 ? -0.417  27.372  4.639   1.00 81.93 431 A 1 
ATOM 3354 C CG  . HIS A 1 431 ? -0.006  26.008  5.132   1.00 81.27 431 A 1 
ATOM 3355 N ND1 . HIS A 1 431 ? 1.113   25.313  4.739   1.00 70.10 431 A 1 
ATOM 3356 C CD2 . HIS A 1 431 ? -0.644  25.244  6.074   1.00 70.80 431 A 1 
ATOM 3357 C CE1 . HIS A 1 431 ? 1.144   24.159  5.435   1.00 71.79 431 A 1 
ATOM 3358 N NE2 . HIS A 1 431 ? 0.096   24.086  6.258   1.00 73.23 431 A 1 
ATOM 3359 N N   . TYR A 1 432 ? 0.544   30.016  3.217   1.00 90.45 432 A 1 
ATOM 3360 C CA  . TYR A 1 432 ? 0.158   31.228  2.505   1.00 91.09 432 A 1 
ATOM 3361 C C   . TYR A 1 432 ? -1.368  31.344  2.402   1.00 92.11 432 A 1 
ATOM 3362 O O   . TYR A 1 432 ? -2.058  30.354  2.181   1.00 91.53 432 A 1 
ATOM 3363 C CB  . TYR A 1 432 ? 0.809   31.267  1.115   1.00 90.19 432 A 1 
ATOM 3364 C CG  . TYR A 1 432 ? 2.309   31.488  1.163   1.00 88.67 432 A 1 
ATOM 3365 C CD1 . TYR A 1 432 ? 2.821   32.729  1.579   1.00 82.21 432 A 1 
ATOM 3366 C CD2 . TYR A 1 432 ? 3.197   30.453  0.790   1.00 80.93 432 A 1 
ATOM 3367 C CE1 . TYR A 1 432 ? 4.210   32.945  1.631   1.00 78.98 432 A 1 
ATOM 3368 C CE2 . TYR A 1 432 ? 4.593   30.668  0.841   1.00 78.42 432 A 1 
ATOM 3369 C CZ  . TYR A 1 432 ? 5.097   31.915  1.256   1.00 82.04 432 A 1 
ATOM 3370 O OH  . TYR A 1 432 ? 6.435   32.125  1.300   1.00 78.91 432 A 1 
ATOM 3371 N N   . VAL A 1 433 ? -1.880  32.548  2.575   1.00 92.36 433 A 1 
ATOM 3372 C CA  . VAL A 1 433 ? -3.312  32.828  2.439   1.00 93.39 433 A 1 
ATOM 3373 C C   . VAL A 1 433 ? -3.708  32.695  0.972   1.00 94.28 433 A 1 
ATOM 3374 O O   . VAL A 1 433 ? -3.069  33.281  0.096   1.00 94.02 433 A 1 
ATOM 3375 C CB  . VAL A 1 433 ? -3.672  34.211  3.009   1.00 92.86 433 A 1 
ATOM 3376 C CG1 . VAL A 1 433 ? -5.162  34.530  2.854   1.00 87.57 433 A 1 
ATOM 3377 C CG2 . VAL A 1 433 ? -3.346  34.283  4.504   1.00 86.53 433 A 1 
ATOM 3378 N N   . ALA A 1 434 ? -4.767  31.931  0.697   1.00 94.29 434 A 1 
ATOM 3379 C CA  . ALA A 1 434 ? -5.287  31.755  -0.650  1.00 94.13 434 A 1 
ATOM 3380 C C   . ALA A 1 434 ? -5.689  33.095  -1.283  1.00 94.30 434 A 1 
ATOM 3381 O O   . ALA A 1 434 ? -6.193  33.998  -0.605  1.00 93.81 434 A 1 
ATOM 3382 C CB  . ALA A 1 434 ? -6.462  30.772  -0.603  1.00 93.79 434 A 1 
ATOM 3383 N N   . GLY A 1 435 ? -5.490  33.196  -2.587  1.00 94.17 435 A 1 
ATOM 3384 C CA  . GLY A 1 435 ? -5.830  34.394  -3.355  1.00 93.97 435 A 1 
ATOM 3385 C C   . GLY A 1 435 ? -7.321  34.735  -3.343  1.00 94.68 435 A 1 
ATOM 3386 O O   . GLY A 1 435 ? -8.171  33.963  -2.885  1.00 93.54 435 A 1 
ATOM 3387 N N   . ASP A 1 436 ? -7.627  35.924  -3.856  1.00 94.42 436 A 1 
ATOM 3388 C CA  . ASP A 1 436 ? -8.999  36.419  -3.927  1.00 94.21 436 A 1 
ATOM 3389 C C   . ASP A 1 436 ? -9.855  35.591  -4.898  1.00 94.35 436 A 1 
ATOM 3390 O O   . ASP A 1 436 ? -9.348  34.923  -5.798  1.00 92.18 436 A 1 
ATOM 3391 C CB  . ASP A 1 436 ? -9.002  37.920  -4.252  1.00 93.24 436 A 1 
ATOM 3392 C CG  . ASP A 1 436 ? -8.347  38.724  -3.113  1.00 91.65 436 A 1 
ATOM 3393 O OD1 . ASP A 1 436 ? -8.699  38.486  -1.929  1.00 85.67 436 A 1 
ATOM 3394 O OD2 . ASP A 1 436 ? -7.401  39.499  -3.355  1.00 84.56 436 A 1 
ATOM 3395 N N   . SER A 1 437 ? -11.168 35.619  -4.693  1.00 92.03 437 A 1 
ATOM 3396 C CA  . SER A 1 437 ? -12.126 34.940  -5.575  1.00 90.44 437 A 1 
ATOM 3397 C C   . SER A 1 437 ? -12.067 35.536  -6.981  1.00 89.94 437 A 1 
ATOM 3398 O O   . SER A 1 437 ? -12.147 36.757  -7.129  1.00 87.39 437 A 1 
ATOM 3399 C CB  . SER A 1 437 ? -13.535 35.075  -5.006  1.00 89.07 437 A 1 
ATOM 3400 O OG  . SER A 1 437 ? -14.470 34.350  -5.780  1.00 75.68 437 A 1 
ATOM 3401 N N   . VAL A 1 438 ? -11.956 34.685  -8.009  1.00 91.47 438 A 1 
ATOM 3402 C CA  . VAL A 1 438 ? -11.919 35.097  -9.421  1.00 88.68 438 A 1 
ATOM 3403 C C   . VAL A 1 438 ? -13.250 34.802  -10.105 1.00 87.32 438 A 1 
ATOM 3404 O O   . VAL A 1 438 ? -13.891 35.709  -10.628 1.00 82.00 438 A 1 
ATOM 3405 C CB  . VAL A 1 438 ? -10.748 34.428  -10.177 1.00 86.92 438 A 1 
ATOM 3406 C CG1 . VAL A 1 438 ? -10.628 34.956  -11.606 1.00 78.64 438 A 1 
ATOM 3407 C CG2 . VAL A 1 438 ? -9.405  34.676  -9.482  1.00 79.16 438 A 1 
ATOM 3408 N N   . PHE A 1 439 ? -13.693 33.532  -10.102 1.00 89.02 439 A 1 
ATOM 3409 C CA  . PHE A 1 439 ? -14.988 33.107  -10.642 1.00 87.68 439 A 1 
ATOM 3410 C C   . PHE A 1 439 ? -15.463 31.803  -9.992  1.00 90.12 439 A 1 
ATOM 3411 O O   . PHE A 1 439 ? -14.685 31.098  -9.346  1.00 88.35 439 A 1 
ATOM 3412 C CB  . PHE A 1 439 ? -14.915 32.984  -12.175 1.00 83.92 439 A 1 
ATOM 3413 C CG  . PHE A 1 439 ? -13.929 31.969  -12.714 1.00 81.41 439 A 1 
ATOM 3414 C CD1 . PHE A 1 439 ? -12.602 32.350  -12.995 1.00 73.60 439 A 1 
ATOM 3415 C CD2 . PHE A 1 439 ? -14.333 30.650  -12.969 1.00 73.95 439 A 1 
ATOM 3416 C CE1 . PHE A 1 439 ? -11.689 31.416  -13.524 1.00 66.73 439 A 1 
ATOM 3417 C CE2 . PHE A 1 439 ? -13.423 29.714  -13.495 1.00 67.84 439 A 1 
ATOM 3418 C CZ  . PHE A 1 439 ? -12.100 30.103  -13.773 1.00 68.99 439 A 1 
ATOM 3419 N N   . SER A 1 440 ? -16.733 31.469  -10.158 1.00 88.76 440 A 1 
ATOM 3420 C CA  . SER A 1 440 ? -17.310 30.205  -9.697  1.00 88.38 440 A 1 
ATOM 3421 C C   . SER A 1 440 ? -17.044 29.090  -10.703 1.00 89.25 440 A 1 
ATOM 3422 O O   . SER A 1 440 ? -17.213 29.291  -11.906 1.00 87.99 440 A 1 
ATOM 3423 C CB  . SER A 1 440 ? -18.812 30.347  -9.449  1.00 86.07 440 A 1 
ATOM 3424 O OG  . SER A 1 440 ? -19.281 29.220  -8.735  1.00 74.29 440 A 1 
ATOM 3425 N N   . VAL A 1 441 ? -16.643 27.920  -10.229 1.00 89.96 441 A 1 
ATOM 3426 C CA  . VAL A 1 441 ? -16.473 26.701  -11.014 1.00 91.49 441 A 1 
ATOM 3427 C C   . VAL A 1 441 ? -17.607 25.752  -10.641 1.00 92.19 441 A 1 
ATOM 3428 O O   . VAL A 1 441 ? -17.592 25.230  -9.527  1.00 91.75 441 A 1 
ATOM 3429 C CB  . VAL A 1 441 ? -15.090 26.063  -10.771 1.00 92.31 441 A 1 
ATOM 3430 C CG1 . VAL A 1 441 ? -14.914 24.810  -11.627 1.00 88.65 441 A 1 
ATOM 3431 C CG2 . VAL A 1 441 ? -13.971 27.046  -11.130 1.00 86.63 441 A 1 
ATOM 3432 N N   . PRO A 1 442 ? -18.596 25.532  -11.528 1.00 91.01 442 A 1 
ATOM 3433 C CA  . PRO A 1 442 ? -19.746 24.706  -11.210 1.00 89.70 442 A 1 
ATOM 3434 C C   . PRO A 1 442 ? -19.394 23.239  -10.960 1.00 90.73 442 A 1 
ATOM 3435 O O   . PRO A 1 442 ? -18.464 22.692  -11.574 1.00 90.47 442 A 1 
ATOM 3436 C CB  . PRO A 1 442 ? -20.704 24.846  -12.396 1.00 88.21 442 A 1 
ATOM 3437 C CG  . PRO A 1 442 ? -20.304 26.174  -13.029 1.00 86.42 442 A 1 
ATOM 3438 C CD  . PRO A 1 442 ? -18.806 26.217  -12.797 1.00 88.13 442 A 1 
ATOM 3439 N N   . ALA A 1 443 ? -20.177 22.565  -10.124 1.00 86.55 443 A 1 
ATOM 3440 C CA  . ALA A 1 443 ? -20.162 21.115  -10.006 1.00 85.92 443 A 1 
ATOM 3441 C C   . ALA A 1 443 ? -20.277 20.442  -11.381 1.00 86.65 443 A 1 
ATOM 3442 O O   . ALA A 1 443 ? -21.002 20.896  -12.270 1.00 84.08 443 A 1 
ATOM 3443 C CB  . ALA A 1 443 ? -21.313 20.689  -9.086  1.00 84.49 443 A 1 
ATOM 3444 N N   . GLY A 1 444 ? -19.527 19.364  -11.581 1.00 89.19 444 A 1 
ATOM 3445 C CA  . GLY A 1 444 ? -19.461 18.637  -12.849 1.00 88.78 444 A 1 
ATOM 3446 C C   . GLY A 1 444 ? -18.431 19.166  -13.851 1.00 90.74 444 A 1 
ATOM 3447 O O   . GLY A 1 444 ? -18.133 18.453  -14.814 1.00 88.87 444 A 1 
ATOM 3448 N N   . SER A 1 445 ? -17.841 20.356  -13.628 1.00 90.33 445 A 1 
ATOM 3449 C CA  . SER A 1 445 ? -16.776 20.894  -14.481 1.00 90.89 445 A 1 
ATOM 3450 C C   . SER A 1 445 ? -15.576 19.955  -14.524 1.00 92.21 445 A 1 
ATOM 3451 O O   . SER A 1 445 ? -15.167 19.406  -13.502 1.00 91.77 445 A 1 
ATOM 3452 C CB  . SER A 1 445 ? -16.311 22.269  -14.001 1.00 90.89 445 A 1 
ATOM 3453 O OG  . SER A 1 445 ? -17.377 23.188  -14.019 1.00 88.06 445 A 1 
ATOM 3454 N N   . LEU A 1 446 ? -14.962 19.782  -15.710 1.00 92.03 446 A 1 
ATOM 3455 C CA  . LEU A 1 446 ? -13.702 19.062  -15.867 1.00 92.73 446 A 1 
ATOM 3456 C C   . LEU A 1 446 ? -12.534 20.010  -15.591 1.00 93.78 446 A 1 
ATOM 3457 O O   . LEU A 1 446 ? -12.508 21.140  -16.077 1.00 93.08 446 A 1 
ATOM 3458 C CB  . LEU A 1 446 ? -13.604 18.437  -17.263 1.00 91.55 446 A 1 
ATOM 3459 C CG  . LEU A 1 446 ? -14.608 17.309  -17.536 1.00 83.86 446 A 1 
ATOM 3460 C CD1 . LEU A 1 446 ? -14.471 16.825  -18.984 1.00 77.41 446 A 1 
ATOM 3461 C CD2 . LEU A 1 446 ? -14.398 16.099  -16.619 1.00 77.31 446 A 1 
ATOM 3462 N N   . ILE A 1 447 ? -11.564 19.529  -14.827 1.00 94.26 447 A 1 
ATOM 3463 C CA  . ILE A 1 447 ? -10.346 20.243  -14.487 1.00 94.41 447 A 1 
ATOM 3464 C C   . ILE A 1 447 ? -9.129  19.373  -14.778 1.00 94.76 447 A 1 
ATOM 3465 O O   . ILE A 1 447 ? -9.199  18.151  -14.671 1.00 94.47 447 A 1 
ATOM 3466 C CB  . ILE A 1 447 ? -10.353 20.745  -13.024 1.00 94.72 447 A 1 
ATOM 3467 C CG1 . ILE A 1 447 ? -10.432 19.595  -11.996 1.00 93.79 447 A 1 
ATOM 3468 C CG2 . ILE A 1 447 ? -11.511 21.742  -12.826 1.00 92.86 447 A 1 
ATOM 3469 C CD1 . ILE A 1 447 ? -10.216 20.035  -10.542 1.00 92.09 447 A 1 
ATOM 3470 N N   . SER A 1 448 ? -8.004  19.995  -15.093 1.00 95.23 448 A 1 
ATOM 3471 C CA  . SER A 1 448 ? -6.710  19.324  -15.148 1.00 94.82 448 A 1 
ATOM 3472 C C   . SER A 1 448 ? -5.677  20.090  -14.330 1.00 95.02 448 A 1 
ATOM 3473 O O   . SER A 1 448 ? -5.686  21.321  -14.321 1.00 94.46 448 A 1 
ATOM 3474 C CB  . SER A 1 448 ? -6.245  19.109  -16.591 1.00 93.72 448 A 1 
ATOM 3475 O OG  . SER A 1 448 ? -6.087  20.334  -17.276 1.00 85.85 448 A 1 
ATOM 3476 N N   . PHE A 1 449 ? -4.796  19.373  -13.634 1.00 93.76 449 A 1 
ATOM 3477 C CA  . PHE A 1 449 ? -3.746  19.962  -12.807 1.00 93.09 449 A 1 
ATOM 3478 C C   . PHE A 1 449 ? -2.549  19.028  -12.650 1.00 93.03 449 A 1 
ATOM 3479 O O   . PHE A 1 449 ? -2.646  17.822  -12.897 1.00 92.41 449 A 1 
ATOM 3480 C CB  . PHE A 1 449 ? -4.321  20.368  -11.437 1.00 92.97 449 A 1 
ATOM 3481 C CG  . PHE A 1 449 ? -4.782  19.226  -10.555 1.00 93.08 449 A 1 
ATOM 3482 C CD1 . PHE A 1 449 ? -6.068  18.680  -10.717 1.00 89.23 449 A 1 
ATOM 3483 C CD2 . PHE A 1 449 ? -3.934  18.715  -9.557  1.00 88.54 449 A 1 
ATOM 3484 C CE1 . PHE A 1 449 ? -6.504  17.636  -9.885  1.00 87.44 449 A 1 
ATOM 3485 C CE2 . PHE A 1 449 ? -4.366  17.667  -8.724  1.00 87.35 449 A 1 
ATOM 3486 C CZ  . PHE A 1 449 ? -5.654  17.125  -8.884  1.00 90.65 449 A 1 
ATOM 3487 N N   . ASP A 1 450 ? -1.419  19.586  -12.214 1.00 92.35 450 A 1 
ATOM 3488 C CA  . ASP A 1 450 ? -0.198  18.862  -11.856 1.00 91.53 450 A 1 
ATOM 3489 C C   . ASP A 1 450 ? -0.214  18.535  -10.351 1.00 90.77 450 A 1 
ATOM 3490 O O   . ASP A 1 450 ? -0.156  19.424  -9.497  1.00 89.71 450 A 1 
ATOM 3491 C CB  . ASP A 1 450 ? 1.009   19.717  -12.278 1.00 90.79 450 A 1 
ATOM 3492 C CG  . ASP A 1 450 ? 2.372   19.073  -12.007 1.00 89.38 450 A 1 
ATOM 3493 O OD1 . ASP A 1 450 ? 2.429   18.047  -11.287 1.00 85.68 450 A 1 
ATOM 3494 O OD2 . ASP A 1 450 ? 3.381   19.666  -12.462 1.00 83.45 450 A 1 
ATOM 3495 N N   . ALA A 1 451 ? -0.309  17.248  -10.026 1.00 89.75 451 A 1 
ATOM 3496 C CA  . ALA A 1 451 ? -0.338  16.778  -8.644  1.00 88.39 451 A 1 
ATOM 3497 C C   . ALA A 1 451 ? 0.980   17.021  -7.894  1.00 88.41 451 A 1 
ATOM 3498 O O   . ALA A 1 451 ? 0.968   17.101  -6.666  1.00 87.08 451 A 1 
ATOM 3499 C CB  . ALA A 1 451 ? -0.705  15.293  -8.628  1.00 86.97 451 A 1 
ATOM 3500 N N   . HIS A 1 452 ? 2.102   17.183  -8.611  1.00 89.95 452 A 1 
ATOM 3501 C CA  . HIS A 1 452 ? 3.410   17.489  -8.029  1.00 90.01 452 A 1 
ATOM 3502 C C   . HIS A 1 452 ? 3.605   18.980  -7.711  1.00 89.40 452 A 1 
ATOM 3503 O O   . HIS A 1 452 ? 4.605   19.362  -7.116  1.00 87.18 452 A 1 
ATOM 3504 C CB  . HIS A 1 452 ? 4.516   16.982  -8.969  1.00 89.83 452 A 1 
ATOM 3505 C CG  . HIS A 1 452 ? 4.522   15.495  -9.193  1.00 91.08 452 A 1 
ATOM 3506 N ND1 . HIS A 1 452 ? 5.267   14.850  -10.158 1.00 83.88 452 A 1 
ATOM 3507 C CD2 . HIS A 1 452 ? 3.874   14.530  -8.468  1.00 84.60 452 A 1 
ATOM 3508 C CE1 . HIS A 1 452 ? 5.062   13.529  -10.021 1.00 86.14 452 A 1 
ATOM 3509 N NE2 . HIS A 1 452 ? 4.221   13.302  -9.005  1.00 87.15 452 A 1 
ATOM 3510 N N   . ARG A 1 453 ? 2.636   19.827  -8.086  1.00 89.58 453 A 1 
ATOM 3511 C CA  . ARG A 1 453 ? 2.609   21.272  -7.812  1.00 89.25 453 A 1 
ATOM 3512 C C   . ARG A 1 453 ? 1.444   21.686  -6.913  1.00 90.11 453 A 1 
ATOM 3513 O O   . ARG A 1 453 ? 1.052   22.852  -6.903  1.00 88.57 453 A 1 
ATOM 3514 C CB  . ARG A 1 453 ? 2.615   22.049  -9.127  1.00 88.91 453 A 1 
ATOM 3515 C CG  . ARG A 1 453 ? 3.899   21.816  -9.920  1.00 86.89 453 A 1 
ATOM 3516 C CD  . ARG A 1 453 ? 3.844   22.610  -11.220 1.00 82.40 453 A 1 
ATOM 3517 N NE  . ARG A 1 453 ? 5.081   22.462  -11.992 1.00 77.65 453 A 1 
ATOM 3518 C CZ  . ARG A 1 453 ? 6.141   23.254  -11.944 1.00 71.26 453 A 1 
ATOM 3519 N NH1 . ARG A 1 453 ? 6.186   24.311  -11.171 1.00 65.62 453 A 1 
ATOM 3520 N NH2 . ARG A 1 453 ? 7.182   22.987  -12.674 1.00 67.53 453 A 1 
ATOM 3521 N N   . CYS A 1 454 ? 0.887   20.737  -6.167  1.00 87.60 454 A 1 
ATOM 3522 C CA  . CYS A 1 454 ? -0.098  21.071  -5.146  1.00 86.14 454 A 1 
ATOM 3523 C C   . CYS A 1 454 ? 0.561   21.807  -3.971  1.00 85.31 454 A 1 
ATOM 3524 O O   . CYS A 1 454 ? 1.650   21.438  -3.527  1.00 84.07 454 A 1 
ATOM 3525 C CB  . CYS A 1 454 ? -0.807  19.808  -4.650  1.00 85.41 454 A 1 
ATOM 3526 S SG  . CYS A 1 454 ? -1.822  19.077  -5.962  1.00 82.82 454 A 1 
ATOM 3527 N N   . GLU A 1 455 ? -0.136  22.788  -3.424  1.00 85.78 455 A 1 
ATOM 3528 C CA  . GLU A 1 455 ? 0.321   23.596  -2.299  1.00 85.16 455 A 1 
ATOM 3529 C C   . GLU A 1 455 ? -0.710  23.591  -1.176  1.00 85.64 455 A 1 
ATOM 3530 O O   . GLU A 1 455 ? -1.916  23.560  -1.412  1.00 84.03 455 A 1 
ATOM 3531 C CB  . GLU A 1 455 ? 0.581   25.038  -2.746  1.00 83.30 455 A 1 
ATOM 3532 C CG  . GLU A 1 455 ? 1.759   25.184  -3.725  1.00 78.47 455 A 1 
ATOM 3533 C CD  . GLU A 1 455 ? 1.954   26.638  -4.187  1.00 78.51 455 A 1 
ATOM 3534 O OE1 . GLU A 1 455 ? 2.742   26.825  -5.139  1.00 69.70 455 A 1 
ATOM 3535 O OE2 . GLU A 1 455 ? 1.307   27.537  -3.618  1.00 72.01 455 A 1 
ATOM 3536 N N   . TRP A 1 456 ? -0.235  23.680  0.068   1.00 83.59 456 A 1 
ATOM 3537 C CA  . TRP A 1 456 ? -1.118  23.972  1.192   1.00 83.58 456 A 1 
ATOM 3538 C C   . TRP A 1 456 ? -1.310  25.482  1.296   1.00 86.53 456 A 1 
ATOM 3539 O O   . TRP A 1 456 ? -0.349  26.226  1.471   1.00 85.59 456 A 1 
ATOM 3540 C CB  . TRP A 1 456 ? -0.547  23.373  2.471   1.00 80.06 456 A 1 
ATOM 3541 C CG  . TRP A 1 456 ? -0.605  21.875  2.505   1.00 76.73 456 A 1 
ATOM 3542 C CD1 . TRP A 1 456 ? 0.408   21.034  2.215   1.00 68.77 456 A 1 
ATOM 3543 C CD2 . TRP A 1 456 ? -1.756  21.033  2.806   1.00 70.87 456 A 1 
ATOM 3544 N NE1 . TRP A 1 456 ? -0.030  19.731  2.316   1.00 64.71 456 A 1 
ATOM 3545 C CE2 . TRP A 1 456 ? -1.354  19.670  2.679   1.00 67.08 456 A 1 
ATOM 3546 C CE3 . TRP A 1 456 ? -3.100  21.286  3.160   1.00 66.97 456 A 1 
ATOM 3547 C CZ2 . TRP A 1 456 ? -2.254  18.611  2.894   1.00 66.23 456 A 1 
ATOM 3548 C CZ3 . TRP A 1 456 ? -3.997  20.226  3.385   1.00 69.27 456 A 1 
ATOM 3549 C CH2 . TRP A 1 456 ? -3.576  18.895  3.254   1.00 67.48 456 A 1 
ATOM 3550 N N   . GLN A 1 457 ? -2.560  25.917  1.214   1.00 85.97 457 A 1 
ATOM 3551 C CA  . GLN A 1 457 ? -2.919  27.325  1.363   1.00 87.48 457 A 1 
ATOM 3552 C C   . GLN A 1 457 ? -3.983  27.487  2.457   1.00 87.21 457 A 1 
ATOM 3553 O O   . GLN A 1 457 ? -4.809  26.602  2.680   1.00 86.75 457 A 1 
ATOM 3554 C CB  . GLN A 1 457 ? -3.406  27.906  0.025   1.00 89.64 457 A 1 
ATOM 3555 C CG  . GLN A 1 457 ? -2.344  27.805  -1.094  1.00 90.05 457 A 1 
ATOM 3556 C CD  . GLN A 1 457 ? -2.817  28.390  -2.422  1.00 89.85 457 A 1 
ATOM 3557 O OE1 . GLN A 1 457 ? -3.868  29.006  -2.535  1.00 85.33 457 A 1 
ATOM 3558 N NE2 . GLN A 1 457 ? -2.067  28.203  -3.477  1.00 84.52 457 A 1 
ATOM 3559 N N   . GLU A 1 458 ? -3.970  28.617  3.143   1.00 89.93 458 A 1 
ATOM 3560 C CA  . GLU A 1 458 ? -4.992  28.930  4.132   1.00 90.86 458 A 1 
ATOM 3561 C C   . GLU A 1 458 ? -6.245  29.497  3.468   1.00 91.13 458 A 1 
ATOM 3562 O O   . GLU A 1 458 ? -6.239  30.593  2.913   1.00 91.20 458 A 1 
ATOM 3563 C CB  . GLU A 1 458 ? -4.449  29.859  5.230   1.00 90.53 458 A 1 
ATOM 3564 C CG  . GLU A 1 458 ? -5.502  30.063  6.328   1.00 89.19 458 A 1 
ATOM 3565 C CD  . GLU A 1 458 ? -4.956  30.810  7.555   1.00 88.90 458 A 1 
ATOM 3566 O OE1 . GLU A 1 458 ? -5.546  31.832  7.942   1.00 78.48 458 A 1 
ATOM 3567 O OE2 . GLU A 1 458 ? -3.987  30.305  8.160   1.00 80.79 458 A 1 
ATOM 3568 N N   . VAL A 1 459 ? -7.355  28.780  3.585   1.00 92.11 459 A 1 
ATOM 3569 C CA  . VAL A 1 459 ? -8.683  29.203  3.146   1.00 91.50 459 A 1 
ATOM 3570 C C   . VAL A 1 459 ? -9.584  29.310  4.378   1.00 91.33 459 A 1 
ATOM 3571 O O   . VAL A 1 459 ? -9.867  28.310  5.033   1.00 89.39 459 A 1 
ATOM 3572 C CB  . VAL A 1 459 ? -9.275  28.235  2.097   1.00 91.60 459 A 1 
ATOM 3573 C CG1 . VAL A 1 459 ? -10.632 28.752  1.590   1.00 88.14 459 A 1 
ATOM 3574 C CG2 . VAL A 1 459 ? -8.356  28.058  0.887   1.00 86.99 459 A 1 
ATOM 3575 N N   . ARG A 1 460 ? -10.022 30.511  4.720   1.00 91.19 460 A 1 
ATOM 3576 C CA  . ARG A 1 460 ? -10.916 30.772  5.871   1.00 90.31 460 A 1 
ATOM 3577 C C   . ARG A 1 460 ? -10.390 30.180  7.196   1.00 91.87 460 A 1 
ATOM 3578 O O   . ARG A 1 460 ? -11.153 29.596  7.962   1.00 88.17 460 A 1 
ATOM 3579 C CB  . ARG A 1 460 ? -12.359 30.315  5.553   1.00 89.71 460 A 1 
ATOM 3580 C CG  . ARG A 1 460 ? -12.985 30.998  4.332   1.00 86.72 460 A 1 
ATOM 3581 C CD  . ARG A 1 460 ? -14.400 30.443  4.104   1.00 80.39 460 A 1 
ATOM 3582 N NE  . ARG A 1 460 ? -15.086 31.085  2.971   1.00 74.17 460 A 1 
ATOM 3583 C CZ  . ARG A 1 460 ? -16.295 30.797  2.521   1.00 67.02 460 A 1 
ATOM 3584 N NH1 . ARG A 1 460 ? -17.028 29.856  3.065   1.00 62.34 460 A 1 
ATOM 3585 N NH2 . ARG A 1 460 ? -16.808 31.449  1.514   1.00 62.16 460 A 1 
ATOM 3586 N N   . GLY A 1 461 ? -9.097  30.315  7.457   1.00 86.23 461 A 1 
ATOM 3587 C CA  . GLY A 1 461 ? -8.455  29.832  8.689   1.00 85.55 461 A 1 
ATOM 3588 C C   . GLY A 1 461 ? -8.183  28.326  8.743   1.00 87.34 461 A 1 
ATOM 3589 O O   . GLY A 1 461 ? -7.828  27.823  9.804   1.00 83.26 461 A 1 
ATOM 3590 N N   . ARG A 1 462 ? -8.345  27.605  7.622   1.00 83.91 462 A 1 
ATOM 3591 C CA  . ARG A 1 462 ? -8.025  26.179  7.497   1.00 84.05 462 A 1 
ATOM 3592 C C   . ARG A 1 462 ? -6.990  25.963  6.397   1.00 86.82 462 A 1 
ATOM 3593 O O   . ARG A 1 462 ? -7.098  26.558  5.334   1.00 83.79 462 A 1 
ATOM 3594 C CB  . ARG A 1 462 ? -9.293  25.365  7.206   1.00 80.48 462 A 1 
ATOM 3595 C CG  . ARG A 1 462 ? -10.327 25.457  8.337   1.00 70.97 462 A 1 
ATOM 3596 C CD  . ARG A 1 462 ? -11.534 24.569  8.016   1.00 66.27 462 A 1 
ATOM 3597 N NE  . ARG A 1 462 ? -12.565 24.652  9.065   1.00 57.97 462 A 1 
ATOM 3598 C CZ  . ARG A 1 462 ? -13.711 23.983  9.085   1.00 50.41 462 A 1 
ATOM 3599 N NH1 . ARG A 1 462 ? -14.043 23.160  8.134   1.00 47.40 462 A 1 
ATOM 3600 N NH2 . ARG A 1 462 ? -14.541 24.134  10.077  1.00 44.77 462 A 1 
ATOM 3601 N N   . ALA A 1 463 ? -6.014  25.079  6.640   1.00 82.19 463 A 1 
ATOM 3602 C CA  . ALA A 1 463 ? -5.112  24.615  5.599   1.00 80.72 463 A 1 
ATOM 3603 C C   . ALA A 1 463 ? -5.880  23.710  4.630   1.00 82.10 463 A 1 
ATOM 3604 O O   . ALA A 1 463 ? -6.519  22.750  5.069   1.00 79.02 463 A 1 
ATOM 3605 C CB  . ALA A 1 463 ? -3.917  23.903  6.238   1.00 78.02 463 A 1 
ATOM 3606 N N   . ARG A 1 464 ? -5.850  24.027  3.341   1.00 85.70 464 A 1 
ATOM 3607 C CA  . ARG A 1 464 ? -6.474  23.245  2.263   1.00 85.13 464 A 1 
ATOM 3608 C C   . ARG A 1 464 ? -5.434  22.895  1.209   1.00 85.58 464 A 1 
ATOM 3609 O O   . ARG A 1 464 ? -4.564  23.713  0.912   1.00 84.94 464 A 1 
ATOM 3610 C CB  . ARG A 1 464 ? -7.647  24.015  1.635   1.00 85.03 464 A 1 
ATOM 3611 C CG  . ARG A 1 464 ? -8.802  24.382  2.580   1.00 83.10 464 A 1 
ATOM 3612 C CD  . ARG A 1 464 ? -9.505  23.179  3.238   1.00 79.44 464 A 1 
ATOM 3613 N NE  . ARG A 1 464 ? -10.212 22.313  2.263   1.00 74.91 464 A 1 
ATOM 3614 C CZ  . ARG A 1 464 ? -11.511 22.232  2.034   1.00 71.59 464 A 1 
ATOM 3615 N NH1 . ARG A 1 464 ? -12.382 23.017  2.571   1.00 65.47 464 A 1 
ATOM 3616 N NH2 . ARG A 1 464 ? -11.979 21.296  1.275   1.00 66.43 464 A 1 
ATOM 3617 N N   . ARG A 1 465 ? -5.530  21.686  0.620   1.00 84.46 465 A 1 
ATOM 3618 C CA  . ARG A 1 465 ? -4.685  21.271  -0.504  1.00 85.59 465 A 1 
ATOM 3619 C C   . ARG A 1 465 ? -5.204  21.910  -1.781  1.00 88.42 465 A 1 
ATOM 3620 O O   . ARG A 1 465 ? -6.282  21.562  -2.255  1.00 87.73 465 A 1 
ATOM 3621 C CB  . ARG A 1 465 ? -4.630  19.741  -0.583  1.00 82.22 465 A 1 
ATOM 3622 C CG  . ARG A 1 465 ? -3.569  19.276  -1.595  1.00 75.53 465 A 1 
ATOM 3623 C CD  . ARG A 1 465 ? -3.530  17.745  -1.650  1.00 71.14 465 A 1 
ATOM 3624 N NE  . ARG A 1 465 ? -2.519  17.268  -2.604  1.00 64.97 465 A 1 
ATOM 3625 C CZ  . ARG A 1 465 ? -2.319  16.013  -2.975  1.00 58.62 465 A 1 
ATOM 3626 N NH1 . ARG A 1 465 ? -3.037  15.033  -2.505  1.00 55.33 465 A 1 
ATOM 3627 N NH2 . ARG A 1 465 ? -1.383  15.723  -3.840  1.00 53.39 465 A 1 
ATOM 3628 N N   . MET A 1 466 ? -4.429  22.836  -2.336  1.00 89.89 466 A 1 
ATOM 3629 C CA  . MET A 1 466 ? -4.788  23.629  -3.503  1.00 90.62 466 A 1 
ATOM 3630 C C   . MET A 1 466 ? -3.910  23.253  -4.702  1.00 90.18 466 A 1 
ATOM 3631 O O   . MET A 1 466 ? -2.733  22.937  -4.540  1.00 89.37 466 A 1 
ATOM 3632 C CB  . MET A 1 466 ? -4.663  25.121  -3.170  1.00 91.46 466 A 1 
ATOM 3633 C CG  . MET A 1 466 ? -5.481  25.574  -1.952  1.00 90.48 466 A 1 
ATOM 3634 S SD  . MET A 1 466 ? -7.284  25.491  -2.105  1.00 90.76 466 A 1 
ATOM 3635 C CE  . MET A 1 466 ? -7.575  26.791  -3.332  1.00 84.49 466 A 1 
ATOM 3636 N N   . ALA A 1 467 ? -4.453  23.332  -5.900  1.00 91.73 467 A 1 
ATOM 3637 C CA  . ALA A 1 467 ? -3.712  23.195  -7.151  1.00 92.48 467 A 1 
ATOM 3638 C C   . ALA A 1 467 ? -4.126  24.276  -8.143  1.00 93.99 467 A 1 
ATOM 3639 O O   . ALA A 1 467 ? -5.269  24.737  -8.150  1.00 94.53 467 A 1 
ATOM 3640 C CB  . ALA A 1 467 ? -3.927  21.802  -7.738  1.00 92.23 467 A 1 
ATOM 3641 N N   . ARG A 1 468 ? -3.192  24.642  -9.014  1.00 94.47 468 A 1 
ATOM 3642 C CA  . ARG A 1 468 ? -3.495  25.511  -10.153 1.00 95.01 468 A 1 
ATOM 3643 C C   . ARG A 1 468 ? -4.132  24.657  -11.250 1.00 95.39 468 A 1 
ATOM 3644 O O   . ARG A 1 468 ? -3.435  23.949  -11.971 1.00 94.32 468 A 1 
ATOM 3645 C CB  . ARG A 1 468 ? -2.222  26.245  -10.592 1.00 94.14 468 A 1 
ATOM 3646 C CG  . ARG A 1 468 ? -2.571  27.466  -11.439 1.00 87.47 468 A 1 
ATOM 3647 C CD  . ARG A 1 468 ? -1.287  28.210  -11.822 1.00 84.83 468 A 1 
ATOM 3648 N NE  . ARG A 1 468 ? -1.589  29.539  -12.375 1.00 77.40 468 A 1 
ATOM 3649 C CZ  . ARG A 1 468 ? -0.704  30.402  -12.877 1.00 70.73 468 A 1 
ATOM 3650 N NH1 . ARG A 1 468 ? 0.534   30.068  -13.057 1.00 62.49 468 A 1 
ATOM 3651 N NH2 . ARG A 1 468 ? -1.070  31.605  -13.164 1.00 62.43 468 A 1 
ATOM 3652 N N   . CYS A 1 469 ? -5.441  24.712  -11.360 1.00 95.29 469 A 1 
ATOM 3653 C CA  . CYS A 1 469 ? -6.248  23.893  -12.254 1.00 95.37 469 A 1 
ATOM 3654 C C   . CYS A 1 469 ? -6.584  24.656  -13.535 1.00 95.76 469 A 1 
ATOM 3655 O O   . CYS A 1 469 ? -6.950  25.825  -13.477 1.00 95.27 469 A 1 
ATOM 3656 C CB  . CYS A 1 469 ? -7.529  23.468  -11.535 1.00 95.31 469 A 1 
ATOM 3657 S SG  . CYS A 1 469 ? -7.163  22.537  -10.025 1.00 94.15 469 A 1 
ATOM 3658 N N   . VAL A 1 470 ? -6.553  23.979  -14.683 1.00 95.09 470 A 1 
ATOM 3659 C CA  . VAL A 1 470 ? -7.143  24.454  -15.934 1.00 94.86 470 A 1 
ATOM 3660 C C   . VAL A 1 470 ? -8.571  23.931  -16.016 1.00 95.28 470 A 1 
ATOM 3661 O O   . VAL A 1 470 ? -8.786  22.723  -16.029 1.00 94.76 470 A 1 
ATOM 3662 C CB  . VAL A 1 470 ? -6.309  24.006  -17.150 1.00 93.97 470 A 1 
ATOM 3663 C CG1 . VAL A 1 470 ? -6.932  24.500  -18.458 1.00 89.60 470 A 1 
ATOM 3664 C CG2 . VAL A 1 470 ? -4.881  24.555  -17.071 1.00 89.69 470 A 1 
ATOM 3665 N N   . VAL A 1 471 ? -9.547  24.837  -16.052 1.00 94.08 471 A 1 
ATOM 3666 C CA  . VAL A 1 471 ? -10.976 24.486  -16.090 1.00 93.15 471 A 1 
ATOM 3667 C C   . VAL A 1 471 ? -11.442 24.403  -17.546 1.00 92.29 471 A 1 
ATOM 3668 O O   . VAL A 1 471 ? -11.284 25.358  -18.302 1.00 90.33 471 A 1 
ATOM 3669 C CB  . VAL A 1 471 ? -11.825 25.500  -15.296 1.00 92.64 471 A 1 
ATOM 3670 C CG1 . VAL A 1 471 ? -13.291 25.051  -15.215 1.00 88.57 471 A 1 
ATOM 3671 C CG2 . VAL A 1 471 ? -11.306 25.672  -13.861 1.00 88.55 471 A 1 
ATOM 3672 N N   . GLN A 1 472 ? -12.040 23.267  -17.945 1.00 91.69 472 A 1 
ATOM 3673 C CA  . GLN A 1 472 ? -12.599 23.087  -19.281 1.00 87.82 472 A 1 
ATOM 3674 C C   . GLN A 1 472 ? -14.056 23.590  -19.348 1.00 86.55 472 A 1 
ATOM 3675 O O   . GLN A 1 472 ? -14.803 23.382  -18.391 1.00 82.32 472 A 1 
ATOM 3676 C CB  . GLN A 1 472 ? -12.516 21.608  -19.699 1.00 86.12 472 A 1 
ATOM 3677 C CG  . GLN A 1 472 ? -11.072 21.085  -19.821 1.00 79.38 472 A 1 
ATOM 3678 C CD  . GLN A 1 472 ? -10.269 21.793  -20.924 1.00 72.86 472 A 1 
ATOM 3679 O OE1 . GLN A 1 472 ? -10.814 22.349  -21.868 1.00 65.04 472 A 1 
ATOM 3680 N NE2 . GLN A 1 472 ? -8.972  21.800  -20.838 1.00 60.99 472 A 1 
ATOM 3681 N N   . PRO A 1 473 ? -14.488 24.223  -20.460 1.00 85.03 473 A 1 
ATOM 3682 C CA  . PRO A 1 473 ? -13.724 24.541  -21.677 1.00 83.35 473 A 1 
ATOM 3683 C C   . PRO A 1 473 ? -12.996 25.903  -21.625 1.00 84.15 473 A 1 
ATOM 3684 O O   . PRO A 1 473 ? -12.398 26.312  -22.613 1.00 79.95 473 A 1 
ATOM 3685 C CB  . PRO A 1 473 ? -14.773 24.522  -22.791 1.00 80.39 473 A 1 
ATOM 3686 C CG  . PRO A 1 473 ? -16.006 25.107  -22.098 1.00 79.06 473 A 1 
ATOM 3687 C CD  . PRO A 1 473 ? -15.896 24.557  -20.674 1.00 81.87 473 A 1 
ATOM 3688 N N   . LEU A 1 474 ? -13.026 26.613  -20.502 1.00 84.03 474 A 1 
ATOM 3689 C CA  . LEU A 1 474 ? -12.548 27.993  -20.383 1.00 81.96 474 A 1 
ATOM 3690 C C   . LEU A 1 474 ? -11.031 28.147  -20.639 1.00 83.97 474 A 1 
ATOM 3691 O O   . LEU A 1 474 ? -10.589 29.237  -20.987 1.00 79.82 474 A 1 
ATOM 3692 C CB  . LEU A 1 474 ? -12.901 28.533  -18.976 1.00 78.62 474 A 1 
ATOM 3693 C CG  . LEU A 1 474 ? -14.404 28.703  -18.714 1.00 71.19 474 A 1 
ATOM 3694 C CD1 . LEU A 1 474 ? -14.643 28.983  -17.227 1.00 65.59 474 A 1 
ATOM 3695 C CD2 . LEU A 1 474 ? -14.995 29.870  -19.513 1.00 65.10 474 A 1 
ATOM 3696 N N   . GLY A 1 475 ? -10.236 27.083  -20.413 1.00 86.91 475 A 1 
ATOM 3697 C CA  . GLY A 1 475 ? -8.789  27.069  -20.644 1.00 86.47 475 A 1 
ATOM 3698 C C   . GLY A 1 475 ? -7.958  27.962  -19.715 1.00 87.04 475 A 1 
ATOM 3699 O O   . GLY A 1 475 ? -6.738  28.013  -19.829 1.00 82.28 475 A 1 
ATOM 3700 N N   . ARG A 1 476 ? -8.602  28.679  -18.785 1.00 87.09 476 A 1 
ATOM 3701 C CA  . ARG A 1 476 ? -7.923  29.598  -17.866 1.00 85.99 476 A 1 
ATOM 3702 C C   . ARG A 1 476 ? -7.464  28.870  -16.603 1.00 89.18 476 A 1 
ATOM 3703 O O   . ARG A 1 476 ? -8.262  28.136  -16.018 1.00 87.84 476 A 1 
ATOM 3704 C CB  . ARG A 1 476 ? -8.814  30.803  -17.523 1.00 80.97 476 A 1 
ATOM 3705 C CG  . ARG A 1 476 ? -8.999  31.726  -18.735 1.00 71.50 476 A 1 
ATOM 3706 C CD  . ARG A 1 476 ? -9.790  32.986  -18.344 1.00 66.26 476 A 1 
ATOM 3707 N NE  . ARG A 1 476 ? -9.965  33.889  -19.493 1.00 60.08 476 A 1 
ATOM 3708 C CZ  . ARG A 1 476 ? -10.490 35.106  -19.464 1.00 53.29 476 A 1 
ATOM 3709 N NH1 . ARG A 1 476 ? -10.921 35.632  -18.353 1.00 50.45 476 A 1 
ATOM 3710 N NH2 . ARG A 1 476 ? -10.581 35.806  -20.552 1.00 48.01 476 A 1 
ATOM 3711 N N   . PRO A 1 477 ? -6.212  29.092  -16.155 1.00 90.54 477 A 1 
ATOM 3712 C CA  . PRO A 1 477 ? -5.729  28.525  -14.898 1.00 91.49 477 A 1 
ATOM 3713 C C   . PRO A 1 477 ? -6.307  29.275  -13.697 1.00 92.49 477 A 1 
ATOM 3714 O O   . PRO A 1 477 ? -6.370  30.508  -13.678 1.00 90.11 477 A 1 
ATOM 3715 C CB  . PRO A 1 477 ? -4.206  28.623  -14.970 1.00 89.37 477 A 1 
ATOM 3716 C CG  . PRO A 1 477 ? -3.970  29.869  -15.820 1.00 86.03 477 A 1 
ATOM 3717 C CD  . PRO A 1 477 ? -5.148  29.857  -16.804 1.00 89.47 477 A 1 
ATOM 3718 N N   . VAL A 1 478 ? -6.702  28.522  -12.681 1.00 94.57 478 A 1 
ATOM 3719 C CA  . VAL A 1 478 ? -7.258  29.044  -11.427 1.00 94.94 478 A 1 
ATOM 3720 C C   . VAL A 1 478 ? -6.920  28.095  -10.277 1.00 96.29 478 A 1 
ATOM 3721 O O   . VAL A 1 478 ? -6.844  26.888  -10.463 1.00 95.52 478 A 1 
ATOM 3722 C CB  . VAL A 1 478 ? -8.771  29.250  -11.582 1.00 92.55 478 A 1 
ATOM 3723 C CG1 . VAL A 1 478 ? -9.570  27.948  -11.676 1.00 84.64 478 A 1 
ATOM 3724 C CG2 . VAL A 1 478 ? -9.329  30.098  -10.453 1.00 84.60 478 A 1 
ATOM 3725 N N   . TRP A 1 479 ? -6.697  28.623  -9.073  1.00 95.69 479 A 1 
ATOM 3726 C CA  . TRP A 1 479 ? -6.470  27.793  -7.894  1.00 95.92 479 A 1 
ATOM 3727 C C   . TRP A 1 479 ? -7.785  27.221  -7.362  1.00 96.14 479 A 1 
ATOM 3728 O O   . TRP A 1 479 ? -8.734  27.954  -7.096  1.00 95.05 479 A 1 
ATOM 3729 C CB  . TRP A 1 479 ? -5.733  28.596  -6.827  1.00 95.60 479 A 1 
ATOM 3730 C CG  . TRP A 1 479 ? -4.284  28.833  -7.143  1.00 95.14 479 A 1 
ATOM 3731 C CD1 . TRP A 1 479 ? -3.774  29.901  -7.791  1.00 93.23 479 A 1 
ATOM 3732 C CD2 . TRP A 1 479 ? -3.154  27.973  -6.831  1.00 94.33 479 A 1 
ATOM 3733 N NE1 . TRP A 1 479 ? -2.405  29.771  -7.898  1.00 92.61 479 A 1 
ATOM 3734 C CE2 . TRP A 1 479 ? -1.968  28.597  -7.314  1.00 93.43 479 A 1 
ATOM 3735 C CE3 . TRP A 1 479 ? -3.012  26.727  -6.184  1.00 93.27 479 A 1 
ATOM 3736 C CZ2 . TRP A 1 479 ? -0.700  28.026  -7.150  1.00 92.70 479 A 1 
ATOM 3737 C CZ3 . TRP A 1 479 ? -1.741  26.140  -6.014  1.00 91.78 479 A 1 
ATOM 3738 C CH2 . TRP A 1 479 ? -0.588  26.792  -6.492  1.00 90.86 479 A 1 
ATOM 3739 N N   . LEU A 1 480 ? -7.824  25.897  -7.194  1.00 95.44 480 A 1 
ATOM 3740 C CA  . LEU A 1 480 ? -8.950  25.157  -6.650  1.00 95.17 480 A 1 
ATOM 3741 C C   . LEU A 1 480 ? -8.488  24.218  -5.528  1.00 95.00 480 A 1 
ATOM 3742 O O   . LEU A 1 480 ? -7.346  23.757  -5.531  1.00 94.38 480 A 1 
ATOM 3743 C CB  . LEU A 1 480 ? -9.655  24.346  -7.754  1.00 95.10 480 A 1 
ATOM 3744 C CG  . LEU A 1 480 ? -10.338 25.191  -8.841  1.00 93.99 480 A 1 
ATOM 3745 C CD1 . LEU A 1 480 ? -10.874 24.270  -9.942  1.00 88.51 480 A 1 
ATOM 3746 C CD2 . LEU A 1 480 ? -11.516 25.981  -8.283  1.00 88.93 480 A 1 
ATOM 3747 N N   . CYS A 1 481 ? -9.388  23.902  -4.613  1.00 93.27 481 A 1 
ATOM 3748 C CA  . CYS A 1 481 ? -9.161  22.838  -3.645  1.00 92.21 481 A 1 
ATOM 3749 C C   . CYS A 1 481 ? -9.284  21.473  -4.340  1.00 91.85 481 A 1 
ATOM 3750 O O   . CYS A 1 481 ? -10.312 21.178  -4.939  1.00 91.49 481 A 1 
ATOM 3751 C CB  . CYS A 1 481 ? -10.154 22.993  -2.484  1.00 91.29 481 A 1 
ATOM 3752 S SG  . CYS A 1 481 ? -9.718  21.826  -1.170  1.00 87.05 481 A 1 
ATOM 3753 N N   . VAL A 1 482 ? -8.233  20.653  -4.263  1.00 89.72 482 A 1 
ATOM 3754 C CA  . VAL A 1 482 ? -8.151  19.348  -4.948  1.00 88.92 482 A 1 
ATOM 3755 C C   . VAL A 1 482 ? -8.155  18.175  -3.974  1.00 87.32 482 A 1 
ATOM 3756 O O   . VAL A 1 482 ? -7.571  17.124  -4.230  1.00 84.84 482 A 1 
ATOM 3757 C CB  . VAL A 1 482 ? -6.980  19.297  -5.953  1.00 89.77 482 A 1 
ATOM 3758 C CG1 . VAL A 1 482 ? -7.187  20.308  -7.080  1.00 86.68 482 A 1 
ATOM 3759 C CG2 . VAL A 1 482 ? -5.622  19.552  -5.282  1.00 85.02 482 A 1 
ATOM 3760 N N   . GLU A 1 483 ? -8.772  18.358  -2.817  1.00 85.51 483 A 1 
ATOM 3761 C CA  . GLU A 1 483 ? -8.991  17.286  -1.846  1.00 83.11 483 A 1 
ATOM 3762 C C   . GLU A 1 483 ? -10.058 16.302  -2.361  1.00 81.98 483 A 1 
ATOM 3763 O O   . GLU A 1 483 ? -10.920 16.653  -3.169  1.00 79.02 483 A 1 
ATOM 3764 C CB  . GLU A 1 483 ? -9.344  17.890  -0.479  1.00 80.81 483 A 1 
ATOM 3765 C CG  . GLU A 1 483 ? -8.132  18.649  0.087   1.00 78.00 483 A 1 
ATOM 3766 C CD  . GLU A 1 483 ? -8.436  19.518  1.314   1.00 75.81 483 A 1 
ATOM 3767 O OE1 . GLU A 1 483 ? -7.455  19.942  1.964   1.00 65.87 483 A 1 
ATOM 3768 O OE2 . GLU A 1 483 ? -9.596  19.890  1.534   1.00 66.48 483 A 1 
ATOM 3769 N N   . GLU A 1 484 ? -9.999  15.050  -1.895  1.00 78.63 484 A 1 
ATOM 3770 C CA  . GLU A 1 484 ? -10.867 13.970  -2.366  1.00 76.46 484 A 1 
ATOM 3771 C C   . GLU A 1 484 ? -12.360 14.285  -2.211  1.00 79.04 484 A 1 
ATOM 3772 O O   . GLU A 1 484 ? -13.171 13.881  -3.042  1.00 75.70 484 A 1 
ATOM 3773 C CB  . GLU A 1 484 ? -10.507 12.687  -1.592  1.00 69.93 484 A 1 
ATOM 3774 C CG  . GLU A 1 484 ? -11.227 11.451  -2.134  1.00 60.19 484 A 1 
ATOM 3775 C CD  . GLU A 1 484 ? -10.916 10.163  -1.358  1.00 52.84 484 A 1 
ATOM 3776 O OE1 . GLU A 1 484 ? -11.546 9.140   -1.707  1.00 48.44 484 A 1 
ATOM 3777 O OE2 . GLU A 1 484 ? -10.081 10.221  -0.429  1.00 47.60 484 A 1 
ATOM 3778 N N   . GLU A 1 485 ? -12.736 15.054  -1.186  1.00 77.38 485 A 1 
ATOM 3779 C CA  . GLU A 1 485 ? -14.122 15.505  -1.001  1.00 78.00 485 A 1 
ATOM 3780 C C   . GLU A 1 485 ? -14.609 16.420  -2.131  1.00 81.75 485 A 1 
ATOM 3781 O O   . GLU A 1 485 ? -15.778 16.369  -2.491  1.00 78.06 485 A 1 
ATOM 3782 C CB  . GLU A 1 485 ? -14.287 16.140  0.395   1.00 74.04 485 A 1 
ATOM 3783 C CG  . GLU A 1 485 ? -13.422 17.386  0.637   1.00 65.03 485 A 1 
ATOM 3784 C CD  . GLU A 1 485 ? -13.540 17.983  2.067   1.00 58.12 485 A 1 
ATOM 3785 O OE1 . GLU A 1 485 ? -13.080 19.137  2.253   1.00 52.98 485 A 1 
ATOM 3786 O OE2 . GLU A 1 485 ? -14.064 17.298  2.971   1.00 51.91 485 A 1 
ATOM 3787 N N   . ASN A 1 486 ? -13.702 17.181  -2.766  1.00 85.39 486 A 1 
ATOM 3788 C CA  . ASN A 1 486 ? -14.032 18.205  -3.750  1.00 86.05 486 A 1 
ATOM 3789 C C   . ASN A 1 486 ? -13.960 17.725  -5.203  1.00 88.38 486 A 1 
ATOM 3790 O O   . ASN A 1 486 ? -14.645 18.286  -6.067  1.00 86.83 486 A 1 
ATOM 3791 C CB  . ASN A 1 486 ? -13.084 19.398  -3.538  1.00 84.64 486 A 1 
ATOM 3792 C CG  . ASN A 1 486 ? -13.141 19.960  -2.130  1.00 82.15 486 A 1 
ATOM 3793 O OD1 . ASN A 1 486 ? -12.153 19.970  -1.405  1.00 71.22 486 A 1 
ATOM 3794 N ND2 . ASN A 1 486 ? -14.274 20.448  -1.702  1.00 71.47 486 A 1 
ATOM 3795 N N   . ILE A 1 487 ? -13.125 16.702  -5.498  1.00 86.99 487 A 1 
ATOM 3796 C CA  . ILE A 1 487 ? -12.875 16.246  -6.871  1.00 87.60 487 A 1 
ATOM 3797 C C   . ILE A 1 487 ? -13.027 14.731  -7.035  1.00 86.27 487 A 1 
ATOM 3798 O O   . ILE A 1 487 ? -12.819 13.947  -6.116  1.00 84.32 487 A 1 
ATOM 3799 C CB  . ILE A 1 487 ? -11.511 16.737  -7.405  1.00 88.75 487 A 1 
ATOM 3800 C CG1 . ILE A 1 487 ? -10.314 16.082  -6.681  1.00 87.84 487 A 1 
ATOM 3801 C CG2 . ILE A 1 487 ? -11.429 18.276  -7.358  1.00 86.40 487 A 1 
ATOM 3802 C CD1 . ILE A 1 487 ? -8.976  16.291  -7.396  1.00 85.65 487 A 1 
ATOM 3803 N N   . GLU A 1 488 ? -13.354 14.301  -8.248  1.00 85.39 488 A 1 
ATOM 3804 C CA  . GLU A 1 488 ? -13.365 12.908  -8.683  1.00 84.34 488 A 1 
ATOM 3805 C C   . GLU A 1 488 ? -12.334 12.725  -9.801  1.00 84.81 488 A 1 
ATOM 3806 O O   . GLU A 1 488 ? -12.511 13.268  -10.886 1.00 83.09 488 A 1 
ATOM 3807 C CB  . GLU A 1 488 ? -14.773 12.545  -9.152  1.00 81.58 488 A 1 
ATOM 3808 C CG  . GLU A 1 488 ? -14.924 11.068  -9.508  1.00 74.60 488 A 1 
ATOM 3809 C CD  . GLU A 1 488 ? -16.219 10.765  -10.282 1.00 71.18 488 A 1 
ATOM 3810 O OE1 . GLU A 1 488 ? -16.403 9.590   -10.681 1.00 63.06 488 A 1 
ATOM 3811 O OE2 . GLU A 1 488 ? -16.928 11.697  -10.717 1.00 64.82 488 A 1 
ATOM 3812 N N   . ILE A 1 489 ? -11.269 11.957  -9.557  1.00 85.81 489 A 1 
ATOM 3813 C CA  . ILE A 1 489 ? -10.225 11.669  -10.560 1.00 83.93 489 A 1 
ATOM 3814 C C   . ILE A 1 489 ? -10.839 10.826  -11.687 1.00 84.52 489 A 1 
ATOM 3815 O O   . ILE A 1 489 ? -11.486 9.808   -11.446 1.00 82.26 489 A 1 
ATOM 3816 C CB  . ILE A 1 489 ? -8.993  10.996  -9.914  1.00 82.12 489 A 1 
ATOM 3817 C CG1 . ILE A 1 489 ? -8.361  11.946  -8.873  1.00 80.17 489 A 1 
ATOM 3818 C CG2 . ILE A 1 489 ? -7.963  10.610  -10.996 1.00 77.75 489 A 1 
ATOM 3819 C CD1 . ILE A 1 489 ? -7.172  11.362  -8.095  1.00 72.77 489 A 1 
ATOM 3820 N N   . LYS A 1 490 ? -10.630 11.265  -12.942 1.00 86.40 490 A 1 
ATOM 3821 C CA  . LYS A 1 490 ? -11.066 10.564  -14.159 1.00 84.57 490 A 1 
ATOM 3822 C C   . LYS A 1 490 ? -9.918  9.885   -14.881 1.00 85.56 490 A 1 
ATOM 3823 O O   . LYS A 1 490 ? -10.090 8.792   -15.410 1.00 83.22 490 A 1 
ATOM 3824 C CB  . LYS A 1 490 ? -11.773 11.546  -15.102 1.00 82.78 490 A 1 
ATOM 3825 C CG  . LYS A 1 490 ? -13.079 12.125  -14.545 1.00 76.96 490 A 1 
ATOM 3826 C CD  . LYS A 1 490 ? -14.061 10.999  -14.160 1.00 72.24 490 A 1 
ATOM 3827 C CE  . LYS A 1 490 ? -15.410 11.556  -13.742 1.00 66.90 490 A 1 
ATOM 3828 N NZ  . LYS A 1 490 ? -16.304 10.466  -13.270 1.00 59.39 490 A 1 
ATOM 3829 N N   . ARG A 1 491 ? -8.750  10.525  -14.901 1.00 86.31 491 A 1 
ATOM 3830 C CA  . ARG A 1 491 ? -7.535  10.024  -15.538 1.00 85.99 491 A 1 
ATOM 3831 C C   . ARG A 1 491 ? -6.323  10.545  -14.782 1.00 85.86 491 A 1 
ATOM 3832 O O   . ARG A 1 491 ? -6.347  11.660  -14.256 1.00 83.93 491 A 1 
ATOM 3833 C CB  . ARG A 1 491 ? -7.538  10.460  -17.006 1.00 83.78 491 A 1 
ATOM 3834 C CG  . ARG A 1 491 ? -6.416  9.849   -17.855 1.00 75.91 491 A 1 
ATOM 3835 C CD  . ARG A 1 491 ? -6.559  10.375  -19.276 1.00 74.74 491 A 1 
ATOM 3836 N NE  . ARG A 1 491 ? -5.539  9.856   -20.193 1.00 64.84 491 A 1 
ATOM 3837 C CZ  . ARG A 1 491 ? -5.370  10.255  -21.446 1.00 57.32 491 A 1 
ATOM 3838 N NH1 . ARG A 1 491 ? -6.090  11.208  -21.959 1.00 52.84 491 A 1 
ATOM 3839 N NH2 . ARG A 1 491 ? -4.477  9.716   -22.200 1.00 49.20 491 A 1 
ATOM 3840 N N   . GLN A 1 492 ? -5.274  9.732   -14.733 1.00 86.95 492 A 1 
ATOM 3841 C CA  . GLN A 1 492 ? -3.988  10.097  -14.165 1.00 85.27 492 A 1 
ATOM 3842 C C   . GLN A 1 492 ? -2.869  9.532   -15.039 1.00 86.62 492 A 1 
ATOM 3843 O O   . GLN A 1 492 ? -2.941  8.377   -15.453 1.00 85.26 492 A 1 
ATOM 3844 C CB  . GLN A 1 492 ? -3.912  9.642   -12.696 1.00 82.27 492 A 1 
ATOM 3845 C CG  . GLN A 1 492 ? -4.043  8.122   -12.490 1.00 78.42 492 A 1 
ATOM 3846 C CD  . GLN A 1 492 ? -4.103  7.730   -11.018 1.00 77.25 492 A 1 
ATOM 3847 O OE1 . GLN A 1 492 ? -4.254  8.547   -10.122 1.00 70.39 492 A 1 
ATOM 3848 N NE2 . GLN A 1 492 ? -3.996  6.465   -10.708 1.00 67.98 492 A 1 
ATOM 3849 N N   . GLU A 1 493 ? -1.858  10.356  -15.344 1.00 84.23 493 A 1 
ATOM 3850 C CA  . GLU A 1 493 ? -0.749  9.985   -16.225 1.00 85.26 493 A 1 
ATOM 3851 C C   . GLU A 1 493 ? 0.592   10.459  -15.660 1.00 86.05 493 A 1 
ATOM 3852 O O   . GLU A 1 493 ? 0.665   11.575  -15.132 1.00 83.22 493 A 1 
ATOM 3853 C CB  . GLU A 1 493 ? -0.938  10.552  -17.634 1.00 82.14 493 A 1 
ATOM 3854 C CG  . GLU A 1 493 ? -2.199  10.016  -18.300 1.00 74.56 493 A 1 
ATOM 3855 C CD  . GLU A 1 493 ? -2.258  10.309  -19.796 1.00 70.55 493 A 1 
ATOM 3856 O OE1 . GLU A 1 493 ? -2.619  9.371   -20.538 1.00 62.12 493 A 1 
ATOM 3857 O OE2 . GLU A 1 493 ? -2.091  11.469  -20.216 1.00 64.19 493 A 1 
ATOM 3858 N N   . PRO A 1 494 ? 1.667   9.649   -15.787 1.00 87.91 494 A 1 
ATOM 3859 C CA  . PRO A 1 494 ? 3.021   10.089  -15.498 1.00 88.42 494 A 1 
ATOM 3860 C C   . PRO A 1 494 ? 3.630   10.755  -16.745 1.00 89.47 494 A 1 
ATOM 3861 O O   . PRO A 1 494 ? 3.716   10.128  -17.800 1.00 87.71 494 A 1 
ATOM 3862 C CB  . PRO A 1 494 ? 3.751   8.809   -15.101 1.00 86.94 494 A 1 
ATOM 3863 C CG  . PRO A 1 494 ? 3.075   7.724   -15.940 1.00 86.81 494 A 1 
ATOM 3864 C CD  . PRO A 1 494 ? 1.645   8.225   -16.117 1.00 88.13 494 A 1 
ATOM 3865 N N   . THR A 1 495 ? 4.095   11.995  -16.637 1.00 89.11 495 A 1 
ATOM 3866 C CA  . THR A 1 495 ? 4.746   12.702  -17.757 1.00 89.16 495 A 1 
ATOM 3867 C C   . THR A 1 495 ? 6.251   12.894  -17.581 1.00 90.76 495 A 1 
ATOM 3868 O O   . THR A 1 495 ? 6.940   13.371  -18.493 1.00 88.96 495 A 1 
ATOM 3869 C CB  . THR A 1 495 ? 4.066   14.034  -18.101 1.00 86.89 495 A 1 
ATOM 3870 O OG1 . THR A 1 495 ? 4.400   15.057  -17.214 1.00 83.03 495 A 1 
ATOM 3871 C CG2 . THR A 1 495 ? 2.551   13.921  -18.208 1.00 80.42 495 A 1 
ATOM 3872 N N   . HIS A 1 496 ? 6.805   12.491  -16.440 1.00 91.59 496 A 1 
ATOM 3873 C CA  . HIS A 1 496 ? 8.214   12.658  -16.098 1.00 92.20 496 A 1 
ATOM 3874 C C   . HIS A 1 496 ? 9.052   11.376  -16.240 1.00 93.33 496 A 1 
ATOM 3875 O O   . HIS A 1 496 ? 10.127  11.260  -15.644 1.00 91.52 496 A 1 
ATOM 3876 C CB  . HIS A 1 496 ? 8.328   13.321  -14.718 1.00 91.37 496 A 1 
ATOM 3877 C CG  . HIS A 1 496 ? 7.736   14.702  -14.718 1.00 90.57 496 A 1 
ATOM 3878 N ND1 . HIS A 1 496 ? 8.230   15.800  -15.384 1.00 81.13 496 A 1 
ATOM 3879 C CD2 . HIS A 1 496 ? 6.593   15.094  -14.085 1.00 81.70 496 A 1 
ATOM 3880 C CE1 . HIS A 1 496 ? 7.400   16.828  -15.153 1.00 82.99 496 A 1 
ATOM 3881 N NE2 . HIS A 1 496 ? 6.388   16.452  -14.363 1.00 84.40 496 A 1 
ATOM 3882 N N   . LEU A 1 497 ? 8.597   10.423  -17.076 1.00 93.60 497 A 1 
ATOM 3883 C CA  . LEU A 1 497 ? 9.340   9.203   -17.397 1.00 93.69 497 A 1 
ATOM 3884 C C   . LEU A 1 497 ? 10.601  9.508   -18.231 1.00 93.66 497 A 1 
ATOM 3885 O O   . LEU A 1 497 ? 10.669  10.510  -18.944 1.00 91.60 497 A 1 
ATOM 3886 C CB  . LEU A 1 497 ? 8.427   8.196   -18.119 1.00 92.95 497 A 1 
ATOM 3887 C CG  . LEU A 1 497 ? 7.159   7.782   -17.351 1.00 92.54 497 A 1 
ATOM 3888 C CD1 . LEU A 1 497 ? 6.368   6.767   -18.183 1.00 88.97 497 A 1 
ATOM 3889 C CD2 . LEU A 1 497 ? 7.476   7.152   -15.996 1.00 89.12 497 A 1 
ATOM 3890 N N   . GLY A 1 498 ? 11.610  8.622   -18.136 1.00 94.65 498 A 1 
ATOM 3891 C CA  . GLY A 1 498 ? 12.821  8.679   -18.958 1.00 94.13 498 A 1 
ATOM 3892 C C   . GLY A 1 498 ? 13.902  9.657   -18.485 1.00 94.66 498 A 1 
ATOM 3893 O O   . GLY A 1 498 ? 14.926  9.792   -19.143 1.00 92.32 498 A 1 
ATOM 3894 N N   . LYS A 1 499 ? 13.722  10.348  -17.363 1.00 94.57 499 A 1 
ATOM 3895 C CA  . LYS A 1 499 ? 14.675  11.340  -16.847 1.00 94.29 499 A 1 
ATOM 3896 C C   . LYS A 1 499 ? 14.733  11.347  -15.317 1.00 94.97 499 A 1 
ATOM 3897 O O   . LYS A 1 499 ? 13.797  10.915  -14.648 1.00 94.21 499 A 1 
ATOM 3898 C CB  . LYS A 1 499 ? 14.323  12.728  -17.405 1.00 92.70 499 A 1 
ATOM 3899 C CG  . LYS A 1 499 ? 12.938  13.239  -16.970 1.00 89.94 499 A 1 
ATOM 3900 C CD  . LYS A 1 499 ? 12.569  14.570  -17.637 1.00 87.34 499 A 1 
ATOM 3901 C CE  . LYS A 1 499 ? 11.162  14.972  -17.173 1.00 79.12 499 A 1 
ATOM 3902 N NZ  . LYS A 1 499 ? 10.639  16.178  -17.860 1.00 70.70 499 A 1 
ATOM 3903 N N   . LEU A 1 500 ? 15.822  11.885  -14.778 1.00 94.71 500 A 1 
ATOM 3904 C CA  . LEU A 1 500 ? 15.885  12.295  -13.376 1.00 95.08 500 A 1 
ATOM 3905 C C   . LEU A 1 500 ? 14.903  13.447  -13.152 1.00 94.82 500 A 1 
ATOM 3906 O O   . LEU A 1 500 ? 14.969  14.470  -13.838 1.00 93.21 500 A 1 
ATOM 3907 C CB  . LEU A 1 500 ? 17.327  12.698  -13.018 1.00 94.31 500 A 1 
ATOM 3908 C CG  . LEU A 1 500 ? 17.499  13.254  -11.591 1.00 93.92 500 A 1 
ATOM 3909 C CD1 . LEU A 1 500 ? 17.141  12.231  -10.516 1.00 90.45 500 A 1 
ATOM 3910 C CD2 . LEU A 1 500 ? 18.954  13.653  -11.372 1.00 89.96 500 A 1 
ATOM 3911 N N   . TYR A 1 501 ? 14.011  13.279  -12.198 1.00 94.93 501 A 1 
ATOM 3912 C CA  . TYR A 1 501 ? 13.000  14.264  -11.849 1.00 94.95 501 A 1 
ATOM 3913 C C   . TYR A 1 501 ? 13.047  14.574  -10.356 1.00 95.47 501 A 1 
ATOM 3914 O O   . TYR A 1 501 ? 12.857  13.704  -9.510  1.00 94.87 501 A 1 
ATOM 3915 C CB  . TYR A 1 501 ? 11.636  13.766  -12.297 1.00 94.34 501 A 1 
ATOM 3916 C CG  . TYR A 1 501 ? 10.523  14.753  -12.041 1.00 94.03 501 A 1 
ATOM 3917 C CD1 . TYR A 1 501 ? 9.535   14.482  -11.073 1.00 90.20 501 A 1 
ATOM 3918 C CD2 . TYR A 1 501 ? 10.475  15.962  -12.765 1.00 90.66 501 A 1 
ATOM 3919 C CE1 . TYR A 1 501 ? 8.485   15.392  -10.859 1.00 89.32 501 A 1 
ATOM 3920 C CE2 . TYR A 1 501 ? 9.428   16.877  -12.549 1.00 89.44 501 A 1 
ATOM 3921 C CZ  . TYR A 1 501 ? 8.420   16.585  -11.606 1.00 91.26 501 A 1 
ATOM 3922 O OH  . TYR A 1 501 ? 7.396   17.446  -11.413 1.00 89.59 501 A 1 
ATOM 3923 N N   . GLU A 1 502 ? 13.303  15.837  -10.039 1.00 93.18 502 A 1 
ATOM 3924 C CA  . GLU A 1 502 ? 13.238  16.383  -8.691  1.00 92.81 502 A 1 
ATOM 3925 C C   . GLU A 1 502 ? 11.843  16.983  -8.478  1.00 92.22 502 A 1 
ATOM 3926 O O   . GLU A 1 502 ? 11.459  17.921  -9.187  1.00 90.47 502 A 1 
ATOM 3927 C CB  . GLU A 1 502 ? 14.308  17.460  -8.510  1.00 91.81 502 A 1 
ATOM 3928 C CG  . GLU A 1 502 ? 15.737  16.916  -8.605  1.00 89.22 502 A 1 
ATOM 3929 C CD  . GLU A 1 502 ? 16.743  18.068  -8.506  1.00 91.41 502 A 1 
ATOM 3930 O OE1 . GLU A 1 502 ? 17.360  18.429  -9.532  1.00 83.43 502 A 1 
ATOM 3931 O OE2 . GLU A 1 502 ? 16.871  18.648  -7.408  1.00 86.02 502 A 1 
ATOM 3932 N N   . LEU A 1 503 ? 11.088  16.446  -7.529  1.00 93.14 503 A 1 
ATOM 3933 C CA  . LEU A 1 503 ? 9.727   16.924  -7.305  1.00 92.56 503 A 1 
ATOM 3934 C C   . LEU A 1 503 ? 9.738   18.378  -6.814  1.00 91.25 503 A 1 
ATOM 3935 O O   . LEU A 1 503 ? 10.379  18.682  -5.798  1.00 88.88 503 A 1 
ATOM 3936 C CB  . LEU A 1 503 ? 8.969   16.007  -6.335  1.00 92.12 503 A 1 
ATOM 3937 C CG  . LEU A 1 503 ? 8.586   14.650  -6.955  1.00 91.63 503 A 1 
ATOM 3938 C CD1 . LEU A 1 503 ? 9.609   13.565  -6.624  1.00 85.47 503 A 1 
ATOM 3939 C CD2 . LEU A 1 503 ? 7.241   14.185  -6.423  1.00 86.03 503 A 1 
ATOM 3940 N N   . PRO A 1 504 ? 9.017   19.307  -7.483  1.00 90.28 504 A 1 
ATOM 3941 C CA  . PRO A 1 504 ? 8.927   20.698  -7.058  1.00 87.21 504 A 1 
ATOM 3942 C C   . PRO A 1 504 ? 8.384   20.830  -5.631  1.00 87.03 504 A 1 
ATOM 3943 O O   . PRO A 1 504 ? 8.922   21.559  -4.809  1.00 84.19 504 A 1 
ATOM 3944 C CB  . PRO A 1 504 ? 7.996   21.384  -8.075  1.00 86.22 504 A 1 
ATOM 3945 C CG  . PRO A 1 504 ? 8.113   20.509  -9.318  1.00 85.59 504 A 1 
ATOM 3946 C CD  . PRO A 1 504 ? 8.310   19.111  -8.745  1.00 87.93 504 A 1 
ATOM 3947 N N   . THR A 1 505 ? 7.349   20.048  -5.338  1.00 86.23 505 A 1 
ATOM 3948 C CA  . THR A 1 505 ? 6.791   19.850  -3.996  1.00 85.87 505 A 1 
ATOM 3949 C C   . THR A 1 505 ? 6.924   18.365  -3.652  1.00 87.37 505 A 1 
ATOM 3950 O O   . THR A 1 505 ? 6.425   17.541  -4.411  1.00 86.46 505 A 1 
ATOM 3951 C CB  . THR A 1 505 ? 5.324   20.291  -3.946  1.00 83.83 505 A 1 
ATOM 3952 O OG1 . THR A 1 505 ? 5.217   21.633  -4.367  1.00 80.18 505 A 1 
ATOM 3953 C CG2 . THR A 1 505 ? 4.753   20.221  -2.534  1.00 78.06 505 A 1 
ATOM 3954 N N   . PRO A 1 506 ? 7.609   17.995  -2.549  1.00 87.86 506 A 1 
ATOM 3955 C CA  . PRO A 1 506 ? 7.707   16.597  -2.126  1.00 87.18 506 A 1 
ATOM 3956 C C   . PRO A 1 506 ? 6.329   15.946  -1.976  1.00 86.56 506 A 1 
ATOM 3957 O O   . PRO A 1 506 ? 5.397   16.564  -1.461  1.00 84.53 506 A 1 
ATOM 3958 C CB  . PRO A 1 506 ? 8.477   16.620  -0.811  1.00 86.27 506 A 1 
ATOM 3959 C CG  . PRO A 1 506 ? 9.329   17.880  -0.919  1.00 84.23 506 A 1 
ATOM 3960 C CD  . PRO A 1 506 ? 8.411   18.840  -1.675  1.00 85.58 506 A 1 
ATOM 3961 N N   . VAL A 1 507 ? 6.205   14.689  -2.427  1.00 85.99 507 A 1 
ATOM 3962 C CA  . VAL A 1 507 ? 4.942   13.945  -2.361  1.00 85.22 507 A 1 
ATOM 3963 C C   . VAL A 1 507 ? 4.967   13.030  -1.134  1.00 85.38 507 A 1 
ATOM 3964 O O   . VAL A 1 507 ? 5.826   12.155  -1.066  1.00 85.14 507 A 1 
ATOM 3965 C CB  . VAL A 1 507 ? 4.692   13.158  -3.661  1.00 84.84 507 A 1 
ATOM 3966 C CG1 . VAL A 1 507 ? 3.472   12.244  -3.556  1.00 81.36 507 A 1 
ATOM 3967 C CG2 . VAL A 1 507 ? 4.437   14.128  -4.824  1.00 80.04 507 A 1 
ATOM 3968 N N   . PRO A 1 508 ? 4.051   13.208  -0.168  1.00 80.30 508 A 1 
ATOM 3969 C CA  . PRO A 1 508 ? 3.973   12.322  0.988   1.00 78.53 508 A 1 
ATOM 3970 C C   . PRO A 1 508 ? 3.755   10.864  0.586   1.00 80.23 508 A 1 
ATOM 3971 O O   . PRO A 1 508 ? 2.947   10.595  -0.306  1.00 79.51 508 A 1 
ATOM 3972 C CB  . PRO A 1 508 ? 2.814   12.847  1.842   1.00 75.53 508 A 1 
ATOM 3973 C CG  . PRO A 1 508 ? 2.696   14.305  1.418   1.00 71.24 508 A 1 
ATOM 3974 C CD  . PRO A 1 508 ? 3.073   14.269  -0.056  1.00 71.32 508 A 1 
ATOM 3975 N N   . ILE A 1 509 ? 4.439   9.957   1.261   1.00 80.74 509 A 1 
ATOM 3976 C CA  . ILE A 1 509 ? 4.301   8.505   1.100   1.00 83.42 509 A 1 
ATOM 3977 C C   . ILE A 1 509 ? 4.268   7.843   2.476   1.00 81.66 509 A 1 
ATOM 3978 O O   . ILE A 1 509 ? 4.992   8.247   3.389   1.00 80.75 509 A 1 
ATOM 3979 C CB  . ILE A 1 509 ? 5.401   7.949   0.174   1.00 85.59 509 A 1 
ATOM 3980 C CG1 . ILE A 1 509 ? 5.143   6.461   -0.147  1.00 86.11 509 A 1 
ATOM 3981 C CG2 . ILE A 1 509 ? 6.814   8.158   0.752   1.00 84.59 509 A 1 
ATOM 3982 C CD1 . ILE A 1 509 ? 6.005   5.906   -1.282  1.00 84.64 509 A 1 
ATOM 3983 N N   . ARG A 1 510 ? 3.413   6.835   2.644   1.00 79.32 510 A 1 
ATOM 3984 C CA  . ARG A 1 510 ? 3.279   6.080   3.894   1.00 79.10 510 A 1 
ATOM 3985 C C   . ARG A 1 510 ? 4.109   4.799   3.862   1.00 82.31 510 A 1 
ATOM 3986 O O   . ARG A 1 510 ? 4.323   4.208   2.812   1.00 82.70 510 A 1 
ATOM 3987 C CB  . ARG A 1 510 ? 1.802   5.757   4.164   1.00 74.60 510 A 1 
ATOM 3988 C CG  . ARG A 1 510 ? 0.917   6.998   4.341   1.00 68.54 510 A 1 
ATOM 3989 C CD  . ARG A 1 510 ? 1.369   7.810   5.546   1.00 61.72 510 A 1 
ATOM 3990 N NE  . ARG A 1 510 ? 0.459   8.928   5.835   1.00 56.93 510 A 1 
ATOM 3991 C CZ  . ARG A 1 510 ? 0.531   9.702   6.891   1.00 49.77 510 A 1 
ATOM 3992 N NH1 . ARG A 1 510 ? 1.453   9.542   7.812   1.00 47.37 510 A 1 
ATOM 3993 N NH2 . ARG A 1 510 ? -0.333  10.671  7.049   1.00 47.47 510 A 1 
ATOM 3994 N N   . ALA A 1 511 ? 4.520   4.351   5.044   1.00 83.32 511 A 1 
ATOM 3995 C CA  . ALA A 1 511 ? 5.058   3.013   5.196   1.00 82.66 511 A 1 
ATOM 3996 C C   . ALA A 1 511 ? 4.055   1.972   4.650   1.00 81.78 511 A 1 
ATOM 3997 O O   . ALA A 1 511 ? 2.859   2.045   4.924   1.00 80.25 511 A 1 
ATOM 3998 C CB  . ALA A 1 511 ? 5.360   2.754   6.669   1.00 81.34 511 A 1 
ATOM 3999 N N   . GLY A 1 512 ? 4.567   1.018   3.879   1.00 84.57 512 A 1 
ATOM 4000 C CA  . GLY A 1 512 ? 3.783   -0.017  3.213   1.00 83.70 512 A 1 
ATOM 4001 C C   . GLY A 1 512 ? 3.260   0.348   1.824   1.00 85.19 512 A 1 
ATOM 4002 O O   . GLY A 1 512 ? 2.893   -0.561  1.076   1.00 83.55 512 A 1 
ATOM 4003 N N   . GLU A 1 513 ? 3.253   1.619   1.438   1.00 81.98 513 A 1 
ATOM 4004 C CA  . GLU A 1 513 ? 2.878   2.015   0.078   1.00 83.82 513 A 1 
ATOM 4005 C C   . GLU A 1 513 ? 3.889   1.515   -0.964  1.00 86.56 513 A 1 
ATOM 4006 O O   . GLU A 1 513 ? 5.076   1.352   -0.695  1.00 87.30 513 A 1 
ATOM 4007 C CB  . GLU A 1 513 ? 2.665   3.535   -0.044  1.00 81.42 513 A 1 
ATOM 4008 C CG  . GLU A 1 513 ? 1.361   3.990   0.636   1.00 77.06 513 A 1 
ATOM 4009 C CD  . GLU A 1 513 ? 1.093   5.505   0.505   1.00 72.46 513 A 1 
ATOM 4010 O OE1 . GLU A 1 513 ? 0.077   5.952   1.070   1.00 64.90 513 A 1 
ATOM 4011 O OE2 . GLU A 1 513 ? 1.898   6.219   -0.124  1.00 64.48 513 A 1 
ATOM 4012 N N   . THR A 1 514 ? 3.395   1.256   -2.177  1.00 87.98 514 A 1 
ATOM 4013 C CA  . THR A 1 514 ? 4.192   0.685   -3.266  1.00 89.05 514 A 1 
ATOM 4014 C C   . THR A 1 514 ? 5.266   1.659   -3.734  1.00 90.19 514 A 1 
ATOM 4015 O O   . THR A 1 514 ? 4.978   2.784   -4.140  1.00 89.58 514 A 1 
ATOM 4016 C CB  . THR A 1 514 ? 3.295   0.293   -4.438  1.00 87.15 514 A 1 
ATOM 4017 O OG1 . THR A 1 514 ? 2.409   -0.720  -4.008  1.00 83.18 514 A 1 
ATOM 4018 C CG2 . THR A 1 514 ? 4.061   -0.261  -5.633  1.00 81.92 514 A 1 
ATOM 4019 N N   . ILE A 1 515 ? 6.514   1.162   -3.764  1.00 93.06 515 A 1 
ATOM 4020 C CA  . ILE A 1 515 ? 7.653   1.816   -4.408  1.00 94.59 515 A 1 
ATOM 4021 C C   . ILE A 1 515 ? 7.818   1.298   -5.841  1.00 94.76 515 A 1 
ATOM 4022 O O   . ILE A 1 515 ? 7.899   2.083   -6.778  1.00 94.11 515 A 1 
ATOM 4023 C CB  . ILE A 1 515 ? 8.921   1.608   -3.560  1.00 95.24 515 A 1 
ATOM 4024 C CG1 . ILE A 1 515 ? 8.836   2.333   -2.204  1.00 93.89 515 A 1 
ATOM 4025 C CG2 . ILE A 1 515 ? 10.183  2.034   -4.323  1.00 94.02 515 A 1 
ATOM 4026 C CD1 . ILE A 1 515 ? 8.825   3.862   -2.266  1.00 92.52 515 A 1 
ATOM 4027 N N   . GLY A 1 516 ? 7.858   -0.025  -6.036  1.00 95.17 516 A 1 
ATOM 4028 C CA  . GLY A 1 516 ? 8.137   -0.619  -7.334  1.00 94.96 516 A 1 
ATOM 4029 C C   . GLY A 1 516 ? 8.217   -2.142  -7.304  1.00 95.67 516 A 1 
ATOM 4030 O O   . GLY A 1 516 ? 7.799   -2.778  -6.349  1.00 95.06 516 A 1 
ATOM 4031 N N   . TYR A 1 517 ? 8.773   -2.709  -8.374  1.00 95.46 517 A 1 
ATOM 4032 C CA  . TYR A 1 517 ? 9.118   -4.128  -8.493  1.00 96.06 517 A 1 
ATOM 4033 C C   . TYR A 1 517 ? 10.605  -4.276  -8.806  1.00 96.89 517 A 1 
ATOM 4034 O O   . TYR A 1 517 ? 11.271  -3.290  -9.149  1.00 96.53 517 A 1 
ATOM 4035 C CB  . TYR A 1 517 ? 8.238   -4.790  -9.560  1.00 95.14 517 A 1 
ATOM 4036 C CG  . TYR A 1 517 ? 6.779   -4.876  -9.186  1.00 94.36 517 A 1 
ATOM 4037 C CD1 . TYR A 1 517 ? 6.301   -5.991  -8.466  1.00 91.81 517 A 1 
ATOM 4038 C CD2 . TYR A 1 517 ? 5.887   -3.841  -9.540  1.00 91.78 517 A 1 
ATOM 4039 C CE1 . TYR A 1 517 ? 4.943   -6.069  -8.096  1.00 90.39 517 A 1 
ATOM 4040 C CE2 . TYR A 1 517 ? 4.528   -3.917  -9.164  1.00 90.40 517 A 1 
ATOM 4041 C CZ  . TYR A 1 517 ? 4.064   -5.028  -8.445  1.00 91.07 517 A 1 
ATOM 4042 O OH  . TYR A 1 517 ? 2.749   -5.101  -8.076  1.00 88.82 517 A 1 
ATOM 4043 N N   . LEU A 1 518 ? 11.142  -5.495  -8.704  1.00 96.53 518 A 1 
ATOM 4044 C CA  . LEU A 1 518 ? 12.527  -5.787  -9.053  1.00 96.84 518 A 1 
ATOM 4045 C C   . LEU A 1 518 ? 12.776  -5.533  -10.548 1.00 96.95 518 A 1 
ATOM 4046 O O   . LEU A 1 518 ? 12.062  -6.057  -11.409 1.00 96.40 518 A 1 
ATOM 4047 C CB  . LEU A 1 518 ? 12.875  -7.250  -8.717  1.00 96.60 518 A 1 
ATOM 4048 C CG  . LEU A 1 518 ? 12.642  -7.695  -7.260  1.00 96.21 518 A 1 
ATOM 4049 C CD1 . LEU A 1 518 ? 13.060  -9.151  -7.113  1.00 94.67 518 A 1 
ATOM 4050 C CD2 . LEU A 1 518 ? 13.428  -6.858  -6.267  1.00 94.89 518 A 1 
ATOM 4051 N N   . GLY A 1 519 ? 13.808  -4.746  -10.860 1.00 96.47 519 A 1 
ATOM 4052 C CA  . GLY A 1 519 ? 14.252  -4.480  -12.226 1.00 96.65 519 A 1 
ATOM 4053 C C   . GLY A 1 519 ? 15.346  -5.436  -12.681 1.00 97.05 519 A 1 
ATOM 4054 O O   . GLY A 1 519 ? 16.081  -5.988  -11.870 1.00 96.34 519 A 1 
ATOM 4055 N N   . MET A 1 520 ? 15.455  -5.626  -13.993 1.00 97.05 520 A 1 
ATOM 4056 C CA  . MET A 1 520 ? 16.503  -6.450  -14.593 1.00 96.58 520 A 1 
ATOM 4057 C C   . MET A 1 520 ? 17.880  -5.832  -14.366 1.00 96.26 520 A 1 
ATOM 4058 O O   . MET A 1 520 ? 18.044  -4.617  -14.507 1.00 95.04 520 A 1 
ATOM 4059 C CB  . MET A 1 520 ? 16.236  -6.618  -16.096 1.00 95.08 520 A 1 
ATOM 4060 C CG  . MET A 1 520 ? 17.170  -7.620  -16.770 1.00 87.86 520 A 1 
ATOM 4061 S SD  . MET A 1 520 ? 16.890  -9.338  -16.264 1.00 85.07 520 A 1 
ATOM 4062 C CE  . MET A 1 520 ? 15.389  -9.683  -17.195 1.00 75.02 520 A 1 
ATOM 4063 N N   . TYR A 1 521 ? 18.864  -6.681  -14.074 1.00 96.16 521 A 1 
ATOM 4064 C CA  . TYR A 1 521 ? 20.271  -6.342  -13.976 1.00 95.21 521 A 1 
ATOM 4065 C C   . TYR A 1 521 ? 21.119  -7.457  -14.588 1.00 95.31 521 A 1 
ATOM 4066 O O   . TYR A 1 521 ? 21.330  -8.514  -13.987 1.00 94.04 521 A 1 
ATOM 4067 C CB  . TYR A 1 521 ? 20.611  -6.046  -12.514 1.00 93.39 521 A 1 
ATOM 4068 C CG  . TYR A 1 521 ? 21.863  -5.220  -12.356 1.00 91.01 521 A 1 
ATOM 4069 C CD1 . TYR A 1 521 ? 23.119  -5.834  -12.167 1.00 86.51 521 A 1 
ATOM 4070 C CD2 . TYR A 1 521 ? 21.774  -3.813  -12.394 1.00 85.97 521 A 1 
ATOM 4071 C CE1 . TYR A 1 521 ? 24.273  -5.054  -11.988 1.00 83.17 521 A 1 
ATOM 4072 C CE2 . TYR A 1 521 ? 22.924  -3.023  -12.216 1.00 82.67 521 A 1 
ATOM 4073 C CZ  . TYR A 1 521 ? 24.159  -3.644  -12.005 1.00 83.70 521 A 1 
ATOM 4074 O OH  . TYR A 1 521 ? 25.272  -2.876  -11.796 1.00 80.93 521 A 1 
ATOM 4075 N N   . GLU A 1 522 ? 21.570  -7.247  -15.812 1.00 93.99 522 A 1 
ATOM 4076 C CA  . GLU A 1 522 ? 22.395  -8.178  -16.579 1.00 93.56 522 A 1 
ATOM 4077 C C   . GLU A 1 522 ? 23.860  -7.717  -16.554 1.00 92.61 522 A 1 
ATOM 4078 O O   . GLU A 1 522 ? 24.151  -6.535  -16.768 1.00 91.23 522 A 1 
ATOM 4079 C CB  . GLU A 1 522 ? 21.853  -8.326  -18.009 1.00 94.20 522 A 1 
ATOM 4080 C CG  . GLU A 1 522 ? 20.536  -9.132  -18.045 1.00 93.96 522 A 1 
ATOM 4081 C CD  . GLU A 1 522 ? 19.804  -9.143  -19.404 1.00 94.76 522 A 1 
ATOM 4082 O OE1 . GLU A 1 522 ? 18.827  -9.917  -19.546 1.00 89.16 522 A 1 
ATOM 4083 O OE2 . GLU A 1 522 ? 20.112  -8.319  -20.283 1.00 90.84 522 A 1 
ATOM 4084 N N   . THR A 1 523 ? 24.787  -8.644  -16.295 1.00 93.78 523 A 1 
ATOM 4085 C CA  . THR A 1 523 ? 26.223  -8.368  -16.220 1.00 92.66 523 A 1 
ATOM 4086 C C   . THR A 1 523 ? 27.036  -9.434  -16.959 1.00 93.36 523 A 1 
ATOM 4087 O O   . THR A 1 523 ? 26.634  -10.600 -16.964 1.00 92.81 523 A 1 
ATOM 4088 C CB  . THR A 1 523 ? 26.734  -8.302  -14.772 1.00 90.48 523 A 1 
ATOM 4089 O OG1 . THR A 1 523 ? 26.462  -9.488  -14.071 1.00 86.27 523 A 1 
ATOM 4090 C CG2 . THR A 1 523 ? 26.091  -7.176  -13.975 1.00 85.07 523 A 1 
ATOM 4091 N N   . PRO A 1 524 ? 28.206  -9.078  -17.538 1.00 92.04 524 A 1 
ATOM 4092 C CA  . PRO A 1 524 ? 29.154  -10.059 -18.051 1.00 90.79 524 A 1 
ATOM 4093 C C   . PRO A 1 524 ? 29.643  -11.004 -16.940 1.00 90.15 524 A 1 
ATOM 4094 O O   . PRO A 1 524 ? 29.886  -10.573 -15.817 1.00 88.87 524 A 1 
ATOM 4095 C CB  . PRO A 1 524 ? 30.307  -9.248  -18.648 1.00 89.75 524 A 1 
ATOM 4096 C CG  . PRO A 1 524 ? 29.699  -7.876  -18.917 1.00 88.23 524 A 1 
ATOM 4097 C CD  . PRO A 1 524 ? 28.679  -7.731  -17.789 1.00 90.25 524 A 1 
ATOM 4098 N N   . THR A 1 525 ? 29.800  -12.297 -17.256 1.00 90.04 525 A 1 
ATOM 4099 C CA  . THR A 1 525 ? 30.324  -13.302 -16.300 1.00 88.10 525 A 1 
ATOM 4100 C C   . THR A 1 525 ? 31.830  -13.507 -16.407 1.00 86.84 525 A 1 
ATOM 4101 O O   . THR A 1 525 ? 32.426  -14.124 -15.517 1.00 83.71 525 A 1 
ATOM 4102 C CB  . THR A 1 525 ? 29.628  -14.656 -16.455 1.00 87.91 525 A 1 
ATOM 4103 O OG1 . THR A 1 525 ? 29.673  -15.112 -17.784 1.00 86.55 525 A 1 
ATOM 4104 C CG2 . THR A 1 525 ? 28.164  -14.586 -16.047 1.00 85.64 525 A 1 
ATOM 4105 N N   . SER A 1 526 ? 32.457  -13.017 -17.465 1.00 87.34 526 A 1 
ATOM 4106 C CA  . SER A 1 526 ? 33.900  -13.113 -17.700 1.00 86.83 526 A 1 
ATOM 4107 C C   . SER A 1 526 ? 34.391  -11.989 -18.614 1.00 87.55 526 A 1 
ATOM 4108 O O   . SER A 1 526 ? 33.596  -11.254 -19.203 1.00 86.85 526 A 1 
ATOM 4109 C CB  . SER A 1 526 ? 34.233  -14.478 -18.315 1.00 85.22 526 A 1 
ATOM 4110 O OG  . SER A 1 526 ? 33.832  -14.542 -19.664 1.00 82.58 526 A 1 
ATOM 4111 N N   . THR A 1 527 ? 35.711  -11.887 -18.782 1.00 85.72 527 A 1 
ATOM 4112 C CA  . THR A 1 527 ? 36.365  -10.970 -19.729 1.00 84.85 527 A 1 
ATOM 4113 C C   . THR A 1 527 ? 36.054  -11.285 -21.193 1.00 86.00 527 A 1 
ATOM 4114 O O   . THR A 1 527 ? 36.200  -10.409 -22.037 1.00 83.97 527 A 1 
ATOM 4115 C CB  . THR A 1 527 ? 37.882  -10.991 -19.525 1.00 82.91 527 A 1 
ATOM 4116 O OG1 . THR A 1 527 ? 38.367  -12.315 -19.578 1.00 79.17 527 A 1 
ATOM 4117 C CG2 . THR A 1 527 ? 38.272  -10.422 -18.158 1.00 77.93 527 A 1 
ATOM 4118 N N   . GLU A 1 528 ? 35.589  -12.495 -21.485 1.00 86.26 528 A 1 
ATOM 4119 C CA  . GLU A 1 528 ? 35.163  -12.935 -22.818 1.00 86.85 528 A 1 
ATOM 4120 C C   . GLU A 1 528 ? 33.654  -12.736 -23.070 1.00 88.55 528 A 1 
ATOM 4121 O O   . GLU A 1 528 ? 33.155  -13.030 -24.153 1.00 84.73 528 A 1 
ATOM 4122 C CB  . GLU A 1 528 ? 35.532  -14.415 -23.023 1.00 84.18 528 A 1 
ATOM 4123 C CG  . GLU A 1 528 ? 37.035  -14.706 -22.894 1.00 78.73 528 A 1 
ATOM 4124 C CD  . GLU A 1 528 ? 37.898  -13.798 -23.791 1.00 72.87 528 A 1 
ATOM 4125 O OE1 . GLU A 1 528 ? 38.970  -13.403 -23.307 1.00 64.77 528 A 1 
ATOM 4126 O OE2 . GLU A 1 528 ? 37.454  -13.471 -24.916 1.00 64.20 528 A 1 
ATOM 4127 N N   . GLY A 1 529 ? 32.924  -12.247 -22.076 1.00 86.80 529 A 1 
ATOM 4128 C CA  . GLY A 1 529 ? 31.470  -12.121 -22.121 1.00 87.58 529 A 1 
ATOM 4129 C C   . GLY A 1 529 ? 30.746  -13.196 -21.294 1.00 88.91 529 A 1 
ATOM 4130 O O   . GLY A 1 529 ? 31.167  -13.541 -20.189 1.00 86.34 529 A 1 
ATOM 4131 N N   . GLY A 1 530 ? 29.646  -13.699 -21.811 1.00 90.19 530 A 1 
ATOM 4132 C CA  . GLY A 1 530 ? 28.668  -14.470 -21.034 1.00 91.25 530 A 1 
ATOM 4133 C C   . GLY A 1 530 ? 27.758  -13.556 -20.209 1.00 92.87 530 A 1 
ATOM 4134 O O   . GLY A 1 530 ? 28.010  -12.361 -20.092 1.00 90.88 530 A 1 
ATOM 4135 N N   . MET A 1 531 ? 26.682  -14.097 -19.657 1.00 92.70 531 A 1 
ATOM 4136 C CA  . MET A 1 531 ? 25.668  -13.278 -18.992 1.00 94.03 531 A 1 
ATOM 4137 C C   . MET A 1 531 ? 25.203  -13.891 -17.677 1.00 94.01 531 A 1 
ATOM 4138 O O   . MET A 1 531 ? 24.737  -15.026 -17.638 1.00 91.44 531 A 1 
ATOM 4139 C CB  . MET A 1 531 ? 24.488  -13.060 -19.964 1.00 92.75 531 A 1 
ATOM 4140 C CG  . MET A 1 531 ? 23.418  -12.123 -19.391 1.00 90.88 531 A 1 
ATOM 4141 S SD  . MET A 1 531 ? 21.973  -11.909 -20.476 1.00 90.46 531 A 1 
ATOM 4142 C CE  . MET A 1 531 ? 22.689  -10.906 -21.800 1.00 81.68 531 A 1 
ATOM 4143 N N   . SER A 1 532 ? 25.252  -13.094 -16.600 1.00 93.19 532 A 1 
ATOM 4144 C CA  . SER A 1 532 ? 24.439  -13.278 -15.404 1.00 92.86 532 A 1 
ATOM 4145 C C   . SER A 1 532 ? 23.219  -12.359 -15.506 1.00 93.93 532 A 1 
ATOM 4146 O O   . SER A 1 532 ? 23.357  -11.189 -15.864 1.00 93.35 532 A 1 
ATOM 4147 C CB  . SER A 1 532 ? 25.242  -12.958 -14.150 1.00 90.80 532 A 1 
ATOM 4148 O OG  . SER A 1 532 ? 24.456  -13.196 -12.999 1.00 83.44 532 A 1 
ATOM 4149 N N   . SER A 1 533 ? 22.027  -12.876 -15.218 1.00 95.00 533 A 1 
ATOM 4150 C CA  . SER A 1 533 ? 20.765  -12.145 -15.338 1.00 95.25 533 A 1 
ATOM 4151 C C   . SER A 1 533 ? 19.930  -12.348 -14.083 1.00 95.57 533 A 1 
ATOM 4152 O O   . SER A 1 533 ? 19.542  -13.471 -13.776 1.00 93.72 533 A 1 
ATOM 4153 C CB  . SER A 1 533 ? 20.007  -12.629 -16.576 1.00 93.46 533 A 1 
ATOM 4154 O OG  . SER A 1 533 ? 18.767  -11.965 -16.719 1.00 85.40 533 A 1 
ATOM 4155 N N   . LYS A 1 534 ? 19.640  -11.248 -13.374 1.00 95.94 534 A 1 
ATOM 4156 C CA  . LYS A 1 534 ? 18.819  -11.236 -12.159 1.00 95.60 534 A 1 
ATOM 4157 C C   . LYS A 1 534 ? 17.831  -10.085 -12.208 1.00 96.57 534 A 1 
ATOM 4158 O O   . LYS A 1 534 ? 18.119  -9.058  -12.820 1.00 95.35 534 A 1 
ATOM 4159 C CB  . LYS A 1 534 ? 19.699  -11.130 -10.900 1.00 92.47 534 A 1 
ATOM 4160 C CG  . LYS A 1 534 ? 20.737  -12.250 -10.792 1.00 86.45 534 A 1 
ATOM 4161 C CD  . LYS A 1 534 ? 21.457  -12.214 -9.443  1.00 85.54 534 A 1 
ATOM 4162 C CE  . LYS A 1 534 ? 22.599  -13.221 -9.432  1.00 75.74 534 A 1 
ATOM 4163 N NZ  . LYS A 1 534 ? 22.953  -13.630 -8.052  1.00 70.19 534 A 1 
ATOM 4164 N N   . HIS A 1 535 ? 16.680  -10.220 -11.557 1.00 95.82 535 A 1 
ATOM 4165 C CA  . HIS A 1 535 ? 15.880  -9.059  -11.199 1.00 96.35 535 A 1 
ATOM 4166 C C   . HIS A 1 535 ? 16.206  -8.708  -9.756  1.00 96.40 535 A 1 
ATOM 4167 O O   . HIS A 1 535 ? 16.144  -9.578  -8.890  1.00 95.40 535 A 1 
ATOM 4168 C CB  . HIS A 1 535 ? 14.387  -9.311  -11.391 1.00 96.11 535 A 1 
ATOM 4169 C CG  . HIS A 1 535 ? 14.007  -9.635  -12.803 1.00 96.07 535 A 1 
ATOM 4170 N ND1 . HIS A 1 535 ? 14.356  -10.789 -13.462 1.00 86.79 535 A 1 
ATOM 4171 C CD2 . HIS A 1 535 ? 13.254  -8.886  -13.671 1.00 88.44 535 A 1 
ATOM 4172 C CE1 . HIS A 1 535 ? 13.842  -10.732 -14.703 1.00 89.65 535 A 1 
ATOM 4173 N NE2 . HIS A 1 535 ? 13.145  -9.600  -14.866 1.00 91.51 535 A 1 
ATOM 4174 N N   . MET A 1 536 ? 16.559  -7.458  -9.496  1.00 96.77 536 A 1 
ATOM 4175 C CA  . MET A 1 536 ? 16.977  -7.022  -8.171  1.00 96.36 536 A 1 
ATOM 4176 C C   . MET A 1 536 ? 16.576  -5.577  -7.882  1.00 96.43 536 A 1 
ATOM 4177 O O   . MET A 1 536 ? 16.323  -4.795  -8.784  1.00 95.75 536 A 1 
ATOM 4178 C CB  . MET A 1 536 ? 18.500  -7.225  -7.976  1.00 94.39 536 A 1 
ATOM 4179 C CG  . MET A 1 536 ? 19.358  -6.432  -8.966  1.00 92.43 536 A 1 
ATOM 4180 S SD  . MET A 1 536 ? 21.136  -6.600  -8.665  1.00 89.66 536 A 1 
ATOM 4181 C CE  . MET A 1 536 ? 21.461  -5.061  -7.780  1.00 79.73 536 A 1 
ATOM 4182 N N   . VAL A 1 537 ? 16.547  -5.238  -6.602  1.00 97.12 537 A 1 
ATOM 4183 C CA  . VAL A 1 537 ? 16.599  -3.862  -6.102  1.00 96.90 537 A 1 
ATOM 4184 C C   . VAL A 1 537 ? 17.827  -3.717  -5.223  1.00 96.72 537 A 1 
ATOM 4185 O O   . VAL A 1 537 ? 18.146  -4.624  -4.448  1.00 96.32 537 A 1 
ATOM 4186 C CB  . VAL A 1 537 ? 15.300  -3.477  -5.376  1.00 96.69 537 A 1 
ATOM 4187 C CG1 . VAL A 1 537 ? 15.068  -4.236  -4.059  1.00 92.16 537 A 1 
ATOM 4188 C CG2 . VAL A 1 537 ? 15.225  -1.978  -5.100  1.00 90.95 537 A 1 
ATOM 4189 N N   . HIS A 1 538 ? 18.517  -2.586  -5.330  1.00 96.56 538 A 1 
ATOM 4190 C CA  . HIS A 1 538 ? 19.448  -2.111  -4.319  1.00 96.43 538 A 1 
ATOM 4191 C C   . HIS A 1 538 ? 18.690  -1.171  -3.378  1.00 96.70 538 A 1 
ATOM 4192 O O   . HIS A 1 538 ? 18.024  -0.235  -3.824  1.00 96.35 538 A 1 
ATOM 4193 C CB  . HIS A 1 538 ? 20.651  -1.445  -4.974  1.00 95.64 538 A 1 
ATOM 4194 C CG  . HIS A 1 538 ? 21.564  -0.764  -3.998  1.00 94.93 538 A 1 
ATOM 4195 N ND1 . HIS A 1 538 ? 22.804  -1.211  -3.576  1.00 89.50 538 A 1 
ATOM 4196 C CD2 . HIS A 1 538 ? 21.336  0.429   -3.373  1.00 89.98 538 A 1 
ATOM 4197 C CE1 . HIS A 1 538 ? 23.305  -0.298  -2.729  1.00 89.76 538 A 1 
ATOM 4198 N NE2 . HIS A 1 538 ? 22.443  0.704   -2.581  1.00 90.70 538 A 1 
ATOM 4199 N N   . LEU A 1 539 ? 18.772  -1.452  -2.082  1.00 96.82 539 A 1 
ATOM 4200 C CA  . LEU A 1 539 ? 18.129  -0.702  -1.021  1.00 96.84 539 A 1 
ATOM 4201 C C   . LEU A 1 539 ? 19.191  -0.106  -0.102  1.00 96.75 539 A 1 
ATOM 4202 O O   . LEU A 1 539 ? 19.974  -0.833  0.496   1.00 95.11 539 A 1 
ATOM 4203 C CB  . LEU A 1 539 ? 17.172  -1.647  -0.275  1.00 95.77 539 A 1 
ATOM 4204 C CG  . LEU A 1 539 ? 16.493  -1.005  0.945   1.00 91.84 539 A 1 
ATOM 4205 C CD1 . LEU A 1 539 ? 15.569  0.141   0.536   1.00 87.05 539 A 1 
ATOM 4206 C CD2 . LEU A 1 539 ? 15.670  -2.066  1.662   1.00 87.49 539 A 1 
ATOM 4207 N N   . GLU A 1 540 ? 19.179  1.207   0.048   1.00 96.30 540 A 1 
ATOM 4208 C CA  . GLU A 1 540 ? 20.146  1.940   0.858   1.00 96.21 540 A 1 
ATOM 4209 C C   . GLU A 1 540 ? 19.444  2.917   1.811   1.00 96.51 540 A 1 
ATOM 4210 O O   . GLU A 1 540 ? 18.395  3.474   1.497   1.00 95.54 540 A 1 
ATOM 4211 C CB  . GLU A 1 540 ? 21.132  2.666   -0.074  1.00 94.63 540 A 1 
ATOM 4212 C CG  . GLU A 1 540 ? 22.393  3.173   0.636   1.00 88.84 540 A 1 
ATOM 4213 C CD  . GLU A 1 540 ? 23.306  3.950   -0.322  1.00 91.02 540 A 1 
ATOM 4214 O OE1 . GLU A 1 540 ? 23.884  4.962   0.130   1.00 81.34 540 A 1 
ATOM 4215 O OE2 . GLU A 1 540 ? 23.365  3.582   -1.511  1.00 84.88 540 A 1 
ATOM 4216 N N   . LEU A 1 541 ? 20.053  3.117   2.987   1.00 96.59 541 A 1 
ATOM 4217 C CA  . LEU A 1 541 ? 19.662  4.133   3.954   1.00 96.53 541 A 1 
ATOM 4218 C C   . LEU A 1 541 ? 20.870  4.997   4.279   1.00 96.66 541 A 1 
ATOM 4219 O O   . LEU A 1 541 ? 21.876  4.495   4.773   1.00 95.66 541 A 1 
ATOM 4220 C CB  . LEU A 1 541 ? 19.043  3.447   5.186   1.00 95.22 541 A 1 
ATOM 4221 C CG  . LEU A 1 541 ? 18.324  4.393   6.175   1.00 92.04 541 A 1 
ATOM 4222 C CD1 . LEU A 1 541 ? 17.470  3.552   7.126   1.00 84.25 541 A 1 
ATOM 4223 C CD2 . LEU A 1 541 ? 19.266  5.225   7.044   1.00 83.34 541 A 1 
ATOM 4224 N N   . PHE A 1 542 ? 20.768  6.305   4.046   1.00 96.04 542 A 1 
ATOM 4225 C CA  . PHE A 1 542 ? 21.855  7.234   4.321   1.00 96.04 542 A 1 
ATOM 4226 C C   . PHE A 1 542 ? 21.366  8.581   4.860   1.00 95.94 542 A 1 
ATOM 4227 O O   . PHE A 1 542 ? 20.176  8.923   4.771   1.00 95.37 542 A 1 
ATOM 4228 C CB  . PHE A 1 542 ? 22.720  7.401   3.065   1.00 96.11 542 A 1 
ATOM 4229 C CG  . PHE A 1 542 ? 22.037  8.143   1.936   1.00 96.64 542 A 1 
ATOM 4230 C CD1 . PHE A 1 542 ? 21.318  7.430   0.954   1.00 94.86 542 A 1 
ATOM 4231 C CD2 . PHE A 1 542 ? 22.115  9.544   1.859   1.00 94.93 542 A 1 
ATOM 4232 C CE1 . PHE A 1 542 ? 20.676  8.121   -0.093  1.00 94.43 542 A 1 
ATOM 4233 C CE2 . PHE A 1 542 ? 21.474  10.232  0.823   1.00 94.32 542 A 1 
ATOM 4234 C CZ  . PHE A 1 542 ? 20.754  9.522   -0.155  1.00 95.21 542 A 1 
ATOM 4235 N N   . SER A 1 543 ? 22.292  9.349   5.447   1.00 95.94 543 A 1 
ATOM 4236 C CA  . SER A 1 543 ? 22.052  10.703  5.932   1.00 95.75 543 A 1 
ATOM 4237 C C   . SER A 1 543 ? 23.232  11.616  5.619   1.00 95.48 543 A 1 
ATOM 4238 O O   . SER A 1 543 ? 24.379  11.255  5.872   1.00 94.73 543 A 1 
ATOM 4239 C CB  . SER A 1 543 ? 21.798  10.676  7.441   1.00 95.38 543 A 1 
ATOM 4240 O OG  . SER A 1 543 ? 21.539  11.974  7.926   1.00 92.46 543 A 1 
ATOM 4241 N N   . ASP A 1 544 ? 22.945  12.811  5.134   1.00 95.00 544 A 1 
ATOM 4242 C CA  . ASP A 1 544 ? 23.851  13.947  5.028   1.00 94.16 544 A 1 
ATOM 4243 C C   . ASP A 1 544 ? 23.647  14.971  6.162   1.00 93.83 544 A 1 
ATOM 4244 O O   . ASP A 1 544 ? 24.360  15.961  6.256   1.00 91.52 544 A 1 
ATOM 4245 C CB  . ASP A 1 544 ? 23.674  14.600  3.646   1.00 92.73 544 A 1 
ATOM 4246 C CG  . ASP A 1 544 ? 22.294  15.241  3.407   1.00 92.84 544 A 1 
ATOM 4247 O OD1 . ASP A 1 544 ? 21.281  14.746  3.970   1.00 88.73 544 A 1 
ATOM 4248 O OD2 . ASP A 1 544 ? 22.212  16.202  2.605   1.00 88.60 544 A 1 
ATOM 4249 N N   . ASP A 1 545 ? 22.701  14.725  7.068   1.00 93.78 545 A 1 
ATOM 4250 C CA  . ASP A 1 545 ? 22.397  15.620  8.184   1.00 93.44 545 A 1 
ATOM 4251 C C   . ASP A 1 545 ? 23.526  15.590  9.231   1.00 93.59 545 A 1 
ATOM 4252 O O   . ASP A 1 545 ? 23.787  14.534  9.826   1.00 92.55 545 A 1 
ATOM 4253 C CB  . ASP A 1 545 ? 21.046  15.217  8.784   1.00 92.40 545 A 1 
ATOM 4254 C CG  . ASP A 1 545 ? 20.451  16.224  9.777   1.00 91.90 545 A 1 
ATOM 4255 O OD1 . ASP A 1 545 ? 21.180  16.898  10.535  1.00 88.53 545 A 1 
ATOM 4256 O OD2 . ASP A 1 545 ? 19.203  16.315  9.826   1.00 87.92 545 A 1 
ATOM 4257 N N   . PRO A 1 546 ? 24.182  16.725  9.541   1.00 92.67 546 A 1 
ATOM 4258 C CA  . PRO A 1 546 ? 25.276  16.773  10.515  1.00 91.49 546 A 1 
ATOM 4259 C C   . PRO A 1 546 ? 24.860  16.336  11.926  1.00 92.06 546 A 1 
ATOM 4260 O O   . PRO A 1 546 ? 25.696  15.949  12.733  1.00 90.10 546 A 1 
ATOM 4261 C CB  . PRO A 1 546 ? 25.760  18.230  10.489  1.00 89.86 546 A 1 
ATOM 4262 C CG  . PRO A 1 546 ? 24.543  19.016  10.007  1.00 87.80 546 A 1 
ATOM 4263 C CD  . PRO A 1 546 ? 23.897  18.045  9.014   1.00 90.79 546 A 1 
ATOM 4264 N N   . ARG A 1 547 ? 23.557  16.351  12.231  1.00 91.69 547 A 1 
ATOM 4265 C CA  . ARG A 1 547 ? 23.022  15.892  13.528  1.00 91.30 547 A 1 
ATOM 4266 C C   . ARG A 1 547 ? 23.061  14.368  13.678  1.00 92.15 547 A 1 
ATOM 4267 O O   . ARG A 1 547 ? 23.037  13.886  14.813  1.00 91.36 547 A 1 
ATOM 4268 C CB  . ARG A 1 547 ? 21.591  16.412  13.710  1.00 90.38 547 A 1 
ATOM 4269 C CG  . ARG A 1 547 ? 21.517  17.949  13.703  1.00 88.58 547 A 1 
ATOM 4270 C CD  . ARG A 1 547 ? 20.071  18.434  13.708  1.00 84.96 547 A 1 
ATOM 4271 N NE  . ARG A 1 547 ? 19.389  18.103  12.445  1.00 77.80 547 A 1 
ATOM 4272 C CZ  . ARG A 1 547 ? 18.098  18.254  12.196  1.00 71.37 547 A 1 
ATOM 4273 N NH1 . ARG A 1 547 ? 17.287  18.806  13.059  1.00 64.49 547 A 1 
ATOM 4274 N NH2 . ARG A 1 547 ? 17.606  17.831  11.080  1.00 63.30 547 A 1 
ATOM 4275 N N   . ALA A 1 548 ? 23.139  13.616  12.583  1.00 92.32 548 A 1 
ATOM 4276 C CA  . ALA A 1 548 ? 23.143  12.155  12.614  1.00 92.69 548 A 1 
ATOM 4277 C C   . ALA A 1 548 ? 24.278  11.607  13.490  1.00 93.00 548 A 1 
ATOM 4278 O O   . ALA A 1 548 ? 24.047  10.737  14.327  1.00 92.14 548 A 1 
ATOM 4279 C CB  . ALA A 1 548 ? 23.238  11.628  11.175  1.00 92.32 548 A 1 
ATOM 4280 N N   . GLU A 1 549 ? 25.483  12.172  13.371  1.00 92.30 549 A 1 
ATOM 4281 C CA  . GLU A 1 549 ? 26.651  11.775  14.159  1.00 92.42 549 A 1 
ATOM 4282 C C   . GLU A 1 549 ? 26.423  11.949  15.669  1.00 92.39 549 A 1 
ATOM 4283 O O   . GLU A 1 549 ? 26.690  11.035  16.459  1.00 90.49 549 A 1 
ATOM 4284 C CB  . GLU A 1 549 ? 27.856  12.599  13.680  1.00 90.98 549 A 1 
ATOM 4285 C CG  . GLU A 1 549 ? 29.166  12.169  14.355  1.00 85.76 549 A 1 
ATOM 4286 C CD  . GLU A 1 549 ? 30.400  12.857  13.774  1.00 87.40 549 A 1 
ATOM 4287 O OE1 . GLU A 1 549 ? 31.437  12.818  14.469  1.00 78.75 549 A 1 
ATOM 4288 O OE2 . GLU A 1 549 ? 30.328  13.383  12.641  1.00 81.08 549 A 1 
ATOM 4289 N N   . ALA A 1 550 ? 25.866  13.083  16.079  1.00 93.18 550 A 1 
ATOM 4290 C CA  . ALA A 1 550 ? 25.581  13.361  17.479  1.00 92.00 550 A 1 
ATOM 4291 C C   . ALA A 1 550 ? 24.494  12.429  18.051  1.00 92.03 550 A 1 
ATOM 4292 O O   . ALA A 1 550 ? 24.618  11.925  19.170  1.00 90.39 550 A 1 
ATOM 4293 C CB  . ALA A 1 550 ? 25.180  14.835  17.613  1.00 90.96 550 A 1 
ATOM 4294 N N   . VAL A 1 551 ? 23.446  12.152  17.267  1.00 91.57 551 A 1 
ATOM 4295 C CA  . VAL A 1 551 ? 22.360  11.259  17.668  1.00 90.79 551 A 1 
ATOM 4296 C C   . VAL A 1 551 ? 22.861  9.820   17.813  1.00 91.11 551 A 1 
ATOM 4297 O O   . VAL A 1 551 ? 22.649  9.199   18.861  1.00 90.55 551 A 1 
ATOM 4298 C CB  . VAL A 1 551 ? 21.168  11.363  16.694  1.00 89.52 551 A 1 
ATOM 4299 C CG1 . VAL A 1 551 ? 20.083  10.313  16.993  1.00 85.53 551 A 1 
ATOM 4300 C CG2 . VAL A 1 551 ? 20.498  12.736  16.805  1.00 85.69 551 A 1 
ATOM 4301 N N   . VAL A 1 552 ? 23.591  9.295   16.821  1.00 91.93 552 A 1 
ATOM 4302 C CA  . VAL A 1 552 ? 24.145  7.927   16.852  1.00 92.03 552 A 1 
ATOM 4303 C C   . VAL A 1 552 ? 25.192  7.767   17.962  1.00 92.76 552 A 1 
ATOM 4304 O O   . VAL A 1 552 ? 25.308  6.706   18.567  1.00 92.27 552 A 1 
ATOM 4305 C CB  . VAL A 1 552 ? 24.729  7.556   15.468  1.00 91.46 552 A 1 
ATOM 4306 C CG1 . VAL A 1 552 ? 25.395  6.178   15.477  1.00 87.74 552 A 1 
ATOM 4307 C CG2 . VAL A 1 552 ? 23.630  7.510   14.402  1.00 88.10 552 A 1 
ATOM 4308 N N   . SER A 1 553 ? 25.914  8.838   18.311  1.00 91.96 553 A 1 
ATOM 4309 C CA  . SER A 1 553 ? 26.860  8.845   19.438  1.00 91.35 553 A 1 
ATOM 4310 C C   . SER A 1 553 ? 26.208  8.847   20.823  1.00 91.44 553 A 1 
ATOM 4311 O O   . SER A 1 553 ? 26.912  8.703   21.829  1.00 89.31 553 A 1 
ATOM 4312 C CB  . SER A 1 553 ? 27.794  10.048  19.337  1.00 90.76 553 A 1 
ATOM 4313 O OG  . SER A 1 553 ? 28.627  9.904   18.218  1.00 82.62 553 A 1 
ATOM 4314 N N   . SER A 1 554 ? 24.892  9.008   20.907  1.00 91.63 554 A 1 
ATOM 4315 C CA  . SER A 1 554 ? 24.176  9.043   22.180  1.00 90.37 554 A 1 
ATOM 4316 C C   . SER A 1 554 ? 24.228  7.703   22.913  1.00 90.69 554 A 1 
ATOM 4317 O O   . SER A 1 554 ? 24.382  6.633   22.325  1.00 89.88 554 A 1 
ATOM 4318 C CB  . SER A 1 554 ? 22.731  9.513   21.987  1.00 88.88 554 A 1 
ATOM 4319 O OG  . SER A 1 554 ? 21.927  8.497   21.418  1.00 85.12 554 A 1 
ATOM 4320 N N   . LYS A 1 555 ? 24.067  7.742   24.244  1.00 88.91 555 A 1 
ATOM 4321 C CA  . LYS A 1 555 ? 24.054  6.536   25.081  1.00 88.28 555 A 1 
ATOM 4322 C C   . LYS A 1 555 ? 22.983  5.539   24.625  1.00 88.68 555 A 1 
ATOM 4323 O O   . LYS A 1 555 ? 23.242  4.349   24.598  1.00 87.11 555 A 1 
ATOM 4324 C CB  . LYS A 1 555 ? 23.859  6.931   26.548  1.00 87.39 555 A 1 
ATOM 4325 C CG  . LYS A 1 555 ? 24.103  5.715   27.466  1.00 81.74 555 A 1 
ATOM 4326 C CD  . LYS A 1 555 ? 23.688  5.973   28.925  1.00 76.82 555 A 1 
ATOM 4327 C CE  . LYS A 1 555 ? 24.036  4.773   29.817  1.00 70.12 555 A 1 
ATOM 4328 N NZ  . LYS A 1 555 ? 23.544  3.474   29.291  1.00 60.19 555 A 1 
ATOM 4329 N N   . GLU A 1 556 ? 21.801  6.030   24.247  1.00 87.12 556 A 1 
ATOM 4330 C CA  . GLU A 1 556 ? 20.677  5.185   23.818  1.00 85.70 556 A 1 
ATOM 4331 C C   . GLU A 1 556 ? 21.009  4.352   22.573  1.00 86.63 556 A 1 
ATOM 4332 O O   . GLU A 1 556 ? 20.654  3.172   22.508  1.00 85.17 556 A 1 
ATOM 4333 C CB  . GLU A 1 556 ? 19.468  6.090   23.570  1.00 83.21 556 A 1 
ATOM 4334 C CG  . GLU A 1 556 ? 18.198  5.291   23.225  1.00 73.19 556 A 1 
ATOM 4335 C CD  . GLU A 1 556 ? 16.956  6.170   23.036  1.00 67.66 556 A 1 
ATOM 4336 O OE1 . GLU A 1 556 ? 15.960  5.632   22.520  1.00 60.49 556 A 1 
ATOM 4337 O OE2 . GLU A 1 556 ? 16.980  7.353   23.442  1.00 59.97 556 A 1 
ATOM 4338 N N   . TRP A 1 557 ? 21.710  4.946   21.599  1.00 90.48 557 A 1 
ATOM 4339 C CA  . TRP A 1 557 ? 22.124  4.233   20.394  1.00 91.30 557 A 1 
ATOM 4340 C C   . TRP A 1 557 ? 23.250  3.241   20.683  1.00 91.98 557 A 1 
ATOM 4341 O O   . TRP A 1 557 ? 23.174  2.095   20.253  1.00 90.60 557 A 1 
ATOM 4342 C CB  . TRP A 1 557 ? 22.530  5.248   19.321  1.00 91.30 557 A 1 
ATOM 4343 C CG  . TRP A 1 557 ? 21.389  5.889   18.597  1.00 91.05 557 A 1 
ATOM 4344 C CD1 . TRP A 1 557 ? 20.454  6.718   19.123  1.00 88.56 557 A 1 
ATOM 4345 C CD2 . TRP A 1 557 ? 21.038  5.757   17.187  1.00 90.38 557 A 1 
ATOM 4346 N NE1 . TRP A 1 557 ? 19.569  7.097   18.150  1.00 88.58 557 A 1 
ATOM 4347 C CE2 . TRP A 1 557 ? 19.882  6.546   16.927  1.00 89.67 557 A 1 
ATOM 4348 C CE3 . TRP A 1 557 ? 21.596  5.057   16.099  1.00 88.97 557 A 1 
ATOM 4349 C CZ2 . TRP A 1 557 ? 19.308  6.640   15.659  1.00 88.83 557 A 1 
ATOM 4350 C CZ3 . TRP A 1 557 ? 21.029  5.142   14.818  1.00 87.52 557 A 1 
ATOM 4351 C CH2 . TRP A 1 557 ? 19.890  5.930   14.591  1.00 87.09 557 A 1 
ATOM 4352 N N   . LYS A 1 558 ? 24.240  3.635   21.498  1.00 88.90 558 A 1 
ATOM 4353 C CA  . LYS A 1 558 ? 25.323  2.739   21.932  1.00 89.11 558 A 1 
ATOM 4354 C C   . LYS A 1 558 ? 24.794  1.532   22.711  1.00 89.25 558 A 1 
ATOM 4355 O O   . LYS A 1 558 ? 25.211  0.409   22.439  1.00 88.28 558 A 1 
ATOM 4356 C CB  . LYS A 1 558 ? 26.345  3.524   22.763  1.00 89.94 558 A 1 
ATOM 4357 C CG  . LYS A 1 558 ? 27.157  4.483   21.882  1.00 87.29 558 A 1 
ATOM 4358 C CD  . LYS A 1 558 ? 28.116  5.349   22.709  1.00 83.98 558 A 1 
ATOM 4359 C CE  . LYS A 1 558 ? 28.924  6.202   21.733  1.00 77.76 558 A 1 
ATOM 4360 N NZ  . LYS A 1 558 ? 29.701  7.276   22.402  1.00 68.92 558 A 1 
ATOM 4361 N N   . ASP A 1 559 ? 23.848  1.737   23.619  1.00 89.80 559 A 1 
ATOM 4362 C CA  . ASP A 1 559 ? 23.197  0.656   24.379  1.00 87.84 559 A 1 
ATOM 4363 C C   . ASP A 1 559 ? 22.419  -0.311  23.463  1.00 86.94 559 A 1 
ATOM 4364 O O   . ASP A 1 559 ? 22.199  -1.468  23.832  1.00 84.79 559 A 1 
ATOM 4365 C CB  . ASP A 1 559 ? 22.224  1.256   25.410  1.00 86.91 559 A 1 
ATOM 4366 C CG  . ASP A 1 559 ? 22.838  2.006   26.596  1.00 84.67 559 A 1 
ATOM 4367 O OD1 . ASP A 1 559 ? 24.052  1.953   26.881  1.00 81.62 559 A 1 
ATOM 4368 O OD2 . ASP A 1 559 ? 22.064  2.639   27.354  1.00 81.69 559 A 1 
ATOM 4369 N N   . LYS A 1 560 ? 22.030  0.126   22.274  1.00 89.12 560 A 1 
ATOM 4370 C CA  . LYS A 1 560 ? 21.400  -0.687  21.226  1.00 88.38 560 A 1 
ATOM 4371 C C   . LYS A 1 560 ? 22.399  -1.325  20.250  1.00 89.97 560 A 1 
ATOM 4372 O O   . LYS A 1 560 ? 21.983  -1.935  19.280  1.00 88.47 560 A 1 
ATOM 4373 C CB  . LYS A 1 560 ? 20.347  0.146   20.480  1.00 86.55 560 A 1 
ATOM 4374 C CG  . LYS A 1 560 ? 19.099  0.400   21.333  1.00 83.57 560 A 1 
ATOM 4375 C CD  . LYS A 1 560 ? 18.175  1.375   20.593  1.00 79.03 560 A 1 
ATOM 4376 C CE  . LYS A 1 560 ? 16.863  1.622   21.339  1.00 74.38 560 A 1 
ATOM 4377 N NZ  . LYS A 1 560 ? 15.958  0.456   21.231  1.00 66.86 560 A 1 
ATOM 4378 N N   . GLY A 1 561 ? 23.708  -1.176  20.495  1.00 90.26 561 A 1 
ATOM 4379 C CA  . GLY A 1 561 ? 24.769  -1.770  19.676  1.00 91.17 561 A 1 
ATOM 4380 C C   . GLY A 1 561 ? 25.180  -0.956  18.454  1.00 92.68 561 A 1 
ATOM 4381 O O   . GLY A 1 561 ? 25.903  -1.479  17.611  1.00 91.16 561 A 1 
ATOM 4382 N N   . PHE A 1 562 ? 24.776  0.312   18.347  1.00 92.58 562 A 1 
ATOM 4383 C CA  . PHE A 1 562 ? 25.213  1.173   17.253  1.00 93.03 562 A 1 
ATOM 4384 C C   . PHE A 1 562 ? 26.620  1.722   17.495  1.00 93.54 562 A 1 
ATOM 4385 O O   . PHE A 1 562 ? 26.981  2.111   18.604  1.00 92.30 562 A 1 
ATOM 4386 C CB  . PHE A 1 562 ? 24.216  2.310   17.002  1.00 92.46 562 A 1 
ATOM 4387 C CG  . PHE A 1 562 ? 22.932  1.848   16.342  1.00 92.32 562 A 1 
ATOM 4388 C CD1 . PHE A 1 562 ? 22.772  1.980   14.950  1.00 89.16 562 A 1 
ATOM 4389 C CD2 . PHE A 1 562 ? 21.906  1.276   17.108  1.00 89.43 562 A 1 
ATOM 4390 C CE1 . PHE A 1 562 ? 21.588  1.543   14.331  1.00 88.22 562 A 1 
ATOM 4391 C CE2 . PHE A 1 562 ? 20.728  0.835   16.485  1.00 88.34 562 A 1 
ATOM 4392 C CZ  . PHE A 1 562 ? 20.566  0.966   15.097  1.00 89.26 562 A 1 
ATOM 4393 N N   . THR A 1 563 ? 27.410  1.786   16.421  1.00 93.93 563 A 1 
ATOM 4394 C CA  . THR A 1 563 ? 28.766  2.334   16.426  1.00 94.22 563 A 1 
ATOM 4395 C C   . THR A 1 563 ? 29.013  3.160   15.167  1.00 95.21 563 A 1 
ATOM 4396 O O   . THR A 1 563 ? 28.576  2.783   14.077  1.00 94.47 563 A 1 
ATOM 4397 C CB  . THR A 1 563 ? 29.802  1.222   16.601  1.00 92.64 563 A 1 
ATOM 4398 O OG1 . THR A 1 563 ? 31.080  1.777   16.785  1.00 82.64 563 A 1 
ATOM 4399 C CG2 . THR A 1 563 ? 29.881  0.240   15.432  1.00 81.76 563 A 1 
ATOM 4400 N N   . LEU A 1 564 ? 29.719  4.283   15.320  1.00 94.66 564 A 1 
ATOM 4401 C CA  . LEU A 1 564 ? 30.191  5.095   14.207  1.00 94.84 564 A 1 
ATOM 4402 C C   . LEU A 1 564 ? 31.535  4.562   13.717  1.00 94.87 564 A 1 
ATOM 4403 O O   . LEU A 1 564 ? 32.424  4.269   14.517  1.00 93.65 564 A 1 
ATOM 4404 C CB  . LEU A 1 564 ? 30.325  6.561   14.636  1.00 94.05 564 A 1 
ATOM 4405 C CG  . LEU A 1 564 ? 28.988  7.265   14.913  1.00 93.01 564 A 1 
ATOM 4406 C CD1 . LEU A 1 564 ? 29.267  8.640   15.511  1.00 89.34 564 A 1 
ATOM 4407 C CD2 . LEU A 1 564 ? 28.168  7.471   13.650  1.00 89.91 564 A 1 
ATOM 4408 N N   . ILE A 1 565 ? 31.698  4.484   12.401  1.00 95.37 565 A 1 
ATOM 4409 C CA  . ILE A 1 565 ? 32.945  4.110   11.731  1.00 95.39 565 A 1 
ATOM 4410 C C   . ILE A 1 565 ? 33.227  5.154   10.660  1.00 95.77 565 A 1 
ATOM 4411 O O   . ILE A 1 565 ? 32.425  5.351   9.748   1.00 95.07 565 A 1 
ATOM 4412 C CB  . ILE A 1 565 ? 32.855  2.680   11.155  1.00 94.80 565 A 1 
ATOM 4413 C CG1 . ILE A 1 565 ? 32.530  1.666   12.273  1.00 93.25 565 A 1 
ATOM 4414 C CG2 . ILE A 1 565 ? 34.170  2.321   10.438  1.00 93.36 565 A 1 
ATOM 4415 C CD1 . ILE A 1 565 ? 32.333  0.233   11.786  1.00 88.15 565 A 1 
ATOM 4416 N N   . ASP A 1 566 ? 34.364  5.832   10.778  1.00 95.32 566 A 1 
ATOM 4417 C CA  . ASP A 1 566 ? 34.806  6.785   9.767   1.00 95.24 566 A 1 
ATOM 4418 C C   . ASP A 1 566 ? 35.641  6.069   8.710   1.00 94.93 566 A 1 
ATOM 4419 O O   . ASP A 1 566 ? 36.735  5.577   8.986   1.00 92.65 566 A 1 
ATOM 4420 C CB  . ASP A 1 566 ? 35.534  7.958   10.427  1.00 93.91 566 A 1 
ATOM 4421 C CG  . ASP A 1 566 ? 35.698  9.144   9.464   1.00 93.26 566 A 1 
ATOM 4422 O OD1 . ASP A 1 566 ? 35.353  8.994   8.272   1.00 89.00 566 A 1 
ATOM 4423 O OD2 . ASP A 1 566 ? 36.101  10.218  9.945   1.00 87.28 566 A 1 
ATOM 4424 N N   . GLY A 1 567 ? 35.105  5.969   7.502   1.00 93.85 567 A 1 
ATOM 4425 C CA  . GLY A 1 567 ? 35.761  5.475   6.302   1.00 93.54 567 A 1 
ATOM 4426 C C   . GLY A 1 567 ? 35.904  6.558   5.243   1.00 94.26 567 A 1 
ATOM 4427 O O   . GLY A 1 567 ? 36.078  6.251   4.068   1.00 92.62 567 A 1 
ATOM 4428 N N   . SER A 1 568 ? 35.812  7.836   5.639   1.00 93.88 568 A 1 
ATOM 4429 C CA  . SER A 1 568 ? 35.766  8.952   4.694   1.00 92.55 568 A 1 
ATOM 4430 C C   . SER A 1 568 ? 37.054  9.149   3.885   1.00 92.19 568 A 1 
ATOM 4431 O O   . SER A 1 568 ? 36.996  9.746   2.812   1.00 88.99 568 A 1 
ATOM 4432 C CB  . SER A 1 568 ? 35.375  10.243  5.420   1.00 91.02 568 A 1 
ATOM 4433 O OG  . SER A 1 568 ? 36.325  10.652  6.368   1.00 85.26 568 A 1 
ATOM 4434 N N   . ASP A 1 569 ? 38.174  8.609   4.355   1.00 92.20 569 A 1 
ATOM 4435 C CA  . ASP A 1 569 ? 39.462  8.636   3.649   1.00 91.36 569 A 1 
ATOM 4436 C C   . ASP A 1 569 ? 39.723  7.383   2.800   1.00 91.45 569 A 1 
ATOM 4437 O O   . ASP A 1 569 ? 40.736  7.302   2.106   1.00 88.44 569 A 1 
ATOM 4438 C CB  . ASP A 1 569 ? 40.586  8.865   4.673   1.00 89.36 569 A 1 
ATOM 4439 C CG  . ASP A 1 569 ? 40.490  10.231  5.364   1.00 82.95 569 A 1 
ATOM 4440 O OD1 . ASP A 1 569 ? 39.886  11.167  4.776   1.00 77.69 569 A 1 
ATOM 4441 O OD2 . ASP A 1 569 ? 41.046  10.335  6.478   1.00 76.52 569 A 1 
ATOM 4442 N N   . SER A 1 570 ? 38.825  6.402   2.835   1.00 92.01 570 A 1 
ATOM 4443 C CA  . SER A 1 570 ? 38.893  5.225   1.970   1.00 92.14 570 A 1 
ATOM 4444 C C   . SER A 1 570 ? 38.411  5.561   0.560   1.00 92.02 570 A 1 
ATOM 4445 O O   . SER A 1 570 ? 37.406  6.242   0.379   1.00 90.77 570 A 1 
ATOM 4446 C CB  . SER A 1 570 ? 38.062  4.087   2.564   1.00 91.67 570 A 1 
ATOM 4447 O OG  . SER A 1 570 ? 38.184  2.921   1.790   1.00 87.48 570 A 1 
ATOM 4448 N N   . ASP A 1 571 ? 39.107  5.031   -0.454  1.00 91.73 571 A 1 
ATOM 4449 C CA  . ASP A 1 571 ? 38.658  5.061   -1.851  1.00 90.46 571 A 1 
ATOM 4450 C C   . ASP A 1 571 ? 37.558  4.021   -2.142  1.00 90.86 571 A 1 
ATOM 4451 O O   . ASP A 1 571 ? 36.919  4.081   -3.186  1.00 88.03 571 A 1 
ATOM 4452 C CB  . ASP A 1 571 ? 39.869  4.925   -2.795  1.00 88.02 571 A 1 
ATOM 4453 C CG  . ASP A 1 571 ? 40.687  3.636   -2.640  1.00 86.28 571 A 1 
ATOM 4454 O OD1 . ASP A 1 571 ? 40.174  2.659   -2.061  1.00 82.25 571 A 1 
ATOM 4455 O OD2 . ASP A 1 571 ? 41.859  3.630   -3.089  1.00 81.54 571 A 1 
ATOM 4456 N N   . GLY A 1 572 ? 37.316  3.088   -1.210  1.00 90.04 572 A 1 
ATOM 4457 C CA  . GLY A 1 572 ? 36.314  2.038   -1.329  1.00 90.45 572 A 1 
ATOM 4458 C C   . GLY A 1 572 ? 36.775  0.793   -2.088  1.00 91.24 572 A 1 
ATOM 4459 O O   . GLY A 1 572 ? 36.019  -0.168  -2.164  1.00 89.38 572 A 1 
ATOM 4460 N N   . ALA A 1 573 ? 38.013  0.750   -2.620  1.00 90.79 573 A 1 
ATOM 4461 C CA  . ALA A 1 573 ? 38.547  -0.434  -3.279  1.00 90.20 573 A 1 
ATOM 4462 C C   . ALA A 1 573 ? 39.222  -1.386  -2.274  1.00 90.62 573 A 1 
ATOM 4463 O O   . ALA A 1 573 ? 40.011  -0.980  -1.423  1.00 90.00 573 A 1 
ATOM 4464 C CB  . ALA A 1 573 ? 39.496  -0.006  -4.402  1.00 88.63 573 A 1 
ATOM 4465 N N   . LEU A 1 574 ? 38.914  -2.679  -2.385  1.00 89.78 574 A 1 
ATOM 4466 C CA  . LEU A 1 574 ? 39.488  -3.732  -1.552  1.00 90.03 574 A 1 
ATOM 4467 C C   . LEU A 1 574 ? 40.569  -4.491  -2.344  1.00 89.33 574 A 1 
ATOM 4468 O O   . LEU A 1 574 ? 40.254  -5.290  -3.226  1.00 87.53 574 A 1 
ATOM 4469 C CB  . LEU A 1 574 ? 38.347  -4.637  -1.061  1.00 89.88 574 A 1 
ATOM 4470 C CG  . LEU A 1 574 ? 38.798  -5.864  -0.248  1.00 89.97 574 A 1 
ATOM 4471 C CD1 . LEU A 1 574 ? 39.537  -5.486  1.029   1.00 83.87 574 A 1 
ATOM 4472 C CD2 . LEU A 1 574 ? 37.573  -6.684  0.158   1.00 84.43 574 A 1 
ATOM 4473 N N   . ASP A 1 575 ? 41.835  -4.266  -1.994  1.00 90.03 575 A 1 
ATOM 4474 C CA  . ASP A 1 575 ? 42.982  -4.994  -2.539  1.00 89.39 575 A 1 
ATOM 4475 C C   . ASP A 1 575 ? 43.194  -6.313  -1.778  1.00 89.20 575 A 1 
ATOM 4476 O O   . ASP A 1 575 ? 43.558  -6.278  -0.594  1.00 88.84 575 A 1 
ATOM 4477 C CB  . ASP A 1 575 ? 44.220  -4.088  -2.479  1.00 88.12 575 A 1 
ATOM 4478 C CG  . ASP A 1 575 ? 45.489  -4.705  -3.098  1.00 87.21 575 A 1 
ATOM 4479 O OD1 . ASP A 1 575 ? 45.509  -5.930  -3.357  1.00 83.63 575 A 1 
ATOM 4480 O OD2 . ASP A 1 575 ? 46.458  -3.929  -3.266  1.00 82.41 575 A 1 
ATOM 4481 N N   . PRO A 1 576 ? 43.038  -7.493  -2.423  1.00 89.82 576 A 1 
ATOM 4482 C CA  . PRO A 1 576 ? 43.248  -8.784  -1.776  1.00 87.97 576 A 1 
ATOM 4483 C C   . PRO A 1 576 ? 44.686  -9.030  -1.317  1.00 88.09 576 A 1 
ATOM 4484 O O   . PRO A 1 576 ? 44.900  -9.777  -0.366  1.00 86.17 576 A 1 
ATOM 4485 C CB  . PRO A 1 576 ? 42.836  -9.840  -2.822  1.00 85.94 576 A 1 
ATOM 4486 C CG  . PRO A 1 576 ? 41.921  -9.089  -3.764  1.00 84.41 576 A 1 
ATOM 4487 C CD  . PRO A 1 576 ? 42.517  -7.689  -3.770  1.00 87.74 576 A 1 
ATOM 4488 N N   . ALA A 1 577 ? 45.678  -8.421  -1.974  1.00 88.17 577 A 1 
ATOM 4489 C CA  . ALA A 1 577 ? 47.082  -8.577  -1.615  1.00 86.96 577 A 1 
ATOM 4490 C C   . ALA A 1 577 ? 47.471  -7.706  -0.409  1.00 86.94 577 A 1 
ATOM 4491 O O   . ALA A 1 577 ? 48.400  -8.040  0.331   1.00 84.35 577 A 1 
ATOM 4492 C CB  . ALA A 1 577 ? 47.939  -8.232  -2.840  1.00 85.95 577 A 1 
ATOM 4493 N N   . LYS A 1 578 ? 46.742  -6.606  -0.203  1.00 88.98 578 A 1 
ATOM 4494 C CA  . LYS A 1 578 ? 46.975  -5.681  0.907   1.00 89.24 578 A 1 
ATOM 4495 C C   . LYS A 1 578 ? 45.667  -5.012  1.334   1.00 90.40 578 A 1 
ATOM 4496 O O   . LYS A 1 578 ? 45.381  -3.880  0.934   1.00 88.82 578 A 1 
ATOM 4497 C CB  . LYS A 1 578 ? 48.045  -4.671  0.484   1.00 87.53 578 A 1 
ATOM 4498 C CG  . LYS A 1 578 ? 48.488  -3.800  1.664   1.00 82.33 578 A 1 
ATOM 4499 C CD  . LYS A 1 578 ? 49.536  -2.797  1.187   1.00 78.46 578 A 1 
ATOM 4500 C CE  . LYS A 1 578 ? 49.969  -1.905  2.352   1.00 68.83 578 A 1 
ATOM 4501 N NZ  . LYS A 1 578 ? 50.969  -0.910  1.901   1.00 60.51 578 A 1 
ATOM 4502 N N   . ILE A 1 579 ? 44.898  -5.707  2.172   1.00 89.99 579 A 1 
ATOM 4503 C CA  . ILE A 1 579 ? 43.593  -5.218  2.642   1.00 90.83 579 A 1 
ATOM 4504 C C   . ILE A 1 579 ? 43.740  -3.833  3.287   1.00 91.45 579 A 1 
ATOM 4505 O O   . ILE A 1 579 ? 44.528  -3.684  4.225   1.00 90.34 579 A 1 
ATOM 4506 C CB  . ILE A 1 579 ? 42.928  -6.253  3.580   1.00 90.22 579 A 1 
ATOM 4507 C CG1 . ILE A 1 579 ? 42.646  -7.531  2.763   1.00 88.23 579 A 1 
ATOM 4508 C CG2 . ILE A 1 579 ? 41.639  -5.681  4.200   1.00 87.90 579 A 1 
ATOM 4509 C CD1 . ILE A 1 579 ? 41.885  -8.630  3.500   1.00 82.11 579 A 1 
ATOM 4510 N N   . PRO A 1 580 ? 43.018  -2.805  2.820   1.00 92.57 580 A 1 
ATOM 4511 C CA  . PRO A 1 580 ? 43.105  -1.471  3.388   1.00 92.26 580 A 1 
ATOM 4512 C C   . PRO A 1 580 ? 42.652  -1.411  4.858   1.00 92.83 580 A 1 
ATOM 4513 O O   . PRO A 1 580 ? 41.744  -2.148  5.254   1.00 92.67 580 A 1 
ATOM 4514 C CB  . PRO A 1 580 ? 42.260  -0.576  2.485   1.00 91.13 580 A 1 
ATOM 4515 C CG  . PRO A 1 580 ? 42.269  -1.309  1.148   1.00 89.77 580 A 1 
ATOM 4516 C CD  . PRO A 1 580 ? 42.277  -2.770  1.573   1.00 91.71 580 A 1 
ATOM 4517 N N   . PRO A 1 581 ? 43.216  -0.502  5.687   1.00 92.97 581 A 1 
ATOM 4518 C CA  . PRO A 1 581 ? 42.866  -0.375  7.103   1.00 92.80 581 A 1 
ATOM 4519 C C   . PRO A 1 581 ? 41.367  -0.198  7.375   1.00 93.55 581 A 1 
ATOM 4520 O O   . PRO A 1 581 ? 40.869  -0.683  8.387   1.00 92.89 581 A 1 
ATOM 4521 C CB  . PRO A 1 581 ? 43.656  0.838   7.607   1.00 91.58 581 A 1 
ATOM 4522 C CG  . PRO A 1 581 ? 44.882  0.860   6.699   1.00 89.78 581 A 1 
ATOM 4523 C CD  . PRO A 1 581 ? 44.327  0.381   5.360   1.00 92.34 581 A 1 
ATOM 4524 N N   . PHE A 1 582 ? 40.648  0.456   6.480   1.00 92.38 582 A 1 
ATOM 4525 C CA  . PHE A 1 582 ? 39.197  0.620   6.563   1.00 92.94 582 A 1 
ATOM 4526 C C   . PHE A 1 582 ? 38.463  -0.727  6.648   1.00 93.95 582 A 1 
ATOM 4527 O O   . PHE A 1 582 ? 37.708  -0.946  7.593   1.00 93.71 582 A 1 
ATOM 4528 C CB  . PHE A 1 582 ? 38.730  1.429   5.343   1.00 92.88 582 A 1 
ATOM 4529 C CG  . PHE A 1 582 ? 37.224  1.494   5.208   1.00 93.64 582 A 1 
ATOM 4530 C CD1 . PHE A 1 582 ? 36.589  0.980   4.054   1.00 90.53 582 A 1 
ATOM 4531 C CD2 . PHE A 1 582 ? 36.441  2.056   6.234   1.00 91.35 582 A 1 
ATOM 4532 C CE1 . PHE A 1 582 ? 35.205  1.043   3.928   1.00 90.55 582 A 1 
ATOM 4533 C CE2 . PHE A 1 582 ? 35.049  2.107   6.106   1.00 90.02 582 A 1 
ATOM 4534 C CZ  . PHE A 1 582 ? 34.431  1.608   4.951   1.00 92.76 582 A 1 
ATOM 4535 N N   . PHE A 1 583 ? 38.758  -1.674  5.762   1.00 94.25 583 A 1 
ATOM 4536 C CA  . PHE A 1 583 ? 38.111  -2.991  5.751   1.00 94.17 583 A 1 
ATOM 4537 C C   . PHE A 1 583 ? 38.529  -3.863  6.948   1.00 94.38 583 A 1 
ATOM 4538 O O   . PHE A 1 583 ? 37.709  -4.605  7.482   1.00 93.78 583 A 1 
ATOM 4539 C CB  . PHE A 1 583 ? 38.406  -3.688  4.428   1.00 93.75 583 A 1 
ATOM 4540 C CG  . PHE A 1 583 ? 37.764  -3.011  3.234   1.00 93.69 583 A 1 
ATOM 4541 C CD1 . PHE A 1 583 ? 36.399  -3.186  2.970   1.00 91.58 583 A 1 
ATOM 4542 C CD2 . PHE A 1 583 ? 38.538  -2.209  2.376   1.00 92.04 583 A 1 
ATOM 4543 C CE1 . PHE A 1 583 ? 35.803  -2.587  1.854   1.00 91.04 583 A 1 
ATOM 4544 C CE2 . PHE A 1 583 ? 37.943  -1.606  1.253   1.00 90.93 583 A 1 
ATOM 4545 C CZ  . PHE A 1 583 ? 36.580  -1.797  0.985   1.00 92.21 583 A 1 
ATOM 4546 N N   . LEU A 1 584 ? 39.777  -3.731  7.425   1.00 93.26 584 A 1 
ATOM 4547 C CA  . LEU A 1 584 ? 40.198  -4.351  8.688   1.00 92.22 584 A 1 
ATOM 4548 C C   . LEU A 1 584 ? 39.397  -3.786  9.870   1.00 92.58 584 A 1 
ATOM 4549 O O   . LEU A 1 584 ? 39.006  -4.537  10.776  1.00 92.40 584 A 1 
ATOM 4550 C CB  . LEU A 1 584 ? 41.714  -4.129  8.876   1.00 91.47 584 A 1 
ATOM 4551 C CG  . LEU A 1 584 ? 42.277  -4.686  10.203  1.00 85.49 584 A 1 
ATOM 4552 C CD1 . LEU A 1 584 ? 42.155  -6.203  10.298  1.00 80.31 584 A 1 
ATOM 4553 C CD2 . LEU A 1 584 ? 43.750  -4.318  10.336  1.00 80.91 584 A 1 
ATOM 4554 N N   . ASN A 1 585 ? 39.135  -2.485  9.880   1.00 92.49 585 A 1 
ATOM 4555 C CA  . ASN A 1 585 ? 38.314  -1.858  10.909  1.00 92.19 585 A 1 
ATOM 4556 C C   . ASN A 1 585 ? 36.863  -2.358  10.860  1.00 92.65 585 A 1 
ATOM 4557 O O   . ASN A 1 585 ? 36.306  -2.706  11.899  1.00 92.44 585 A 1 
ATOM 4558 C CB  . ASN A 1 585 ? 38.432  -0.330  10.770  1.00 91.71 585 A 1 
ATOM 4559 C CG  . ASN A 1 585 ? 37.867  0.404   11.965  1.00 86.13 585 A 1 
ATOM 4560 O OD1 . ASN A 1 585 ? 37.887  -0.079  13.085  1.00 78.77 585 A 1 
ATOM 4561 N ND2 . ASN A 1 585 ? 37.364  1.599   11.770  1.00 76.97 585 A 1 
ATOM 4562 N N   . LEU A 1 586 ? 36.264  -2.497  9.659   1.00 92.91 586 A 1 
ATOM 4563 C CA  . LEU A 1 586 ? 34.947  -3.121  9.487   1.00 92.72 586 A 1 
ATOM 4564 C C   . LEU A 1 586 ? 34.917  -4.545  10.055  1.00 92.90 586 A 1 
ATOM 4565 O O   . LEU A 1 586 ? 34.042  -4.868  10.860  1.00 92.97 586 A 1 
ATOM 4566 C CB  . LEU A 1 586 ? 34.532  -3.132  7.999   1.00 93.33 586 A 1 
ATOM 4567 C CG  . LEU A 1 586 ? 34.317  -1.766  7.326   1.00 92.81 586 A 1 
ATOM 4568 C CD1 . LEU A 1 586 ? 33.874  -1.981  5.879   1.00 89.91 586 A 1 
ATOM 4569 C CD2 . LEU A 1 586 ? 33.268  -0.910  8.037   1.00 90.57 586 A 1 
ATOM 4570 N N   . TYR A 1 587 ? 35.920  -5.375  9.732   1.00 93.89 587 A 1 
ATOM 4571 C CA  . TYR A 1 587 ? 36.043  -6.738  10.257  1.00 93.04 587 A 1 
ATOM 4572 C C   . TYR A 1 587 ? 36.073  -6.777  11.793  1.00 92.87 587 A 1 
ATOM 4573 O O   . TYR A 1 587 ? 35.334  -7.538  12.410  1.00 92.11 587 A 1 
ATOM 4574 C CB  . TYR A 1 587 ? 37.309  -7.397  9.687   1.00 92.95 587 A 1 
ATOM 4575 C CG  . TYR A 1 587 ? 37.598  -8.751  10.300  1.00 92.85 587 A 1 
ATOM 4576 C CD1 . TYR A 1 587 ? 38.458  -8.856  11.413  1.00 90.25 587 A 1 
ATOM 4577 C CD2 . TYR A 1 587 ? 36.952  -9.901  9.807   1.00 90.97 587 A 1 
ATOM 4578 C CE1 . TYR A 1 587 ? 38.648  -10.098 12.046  1.00 89.95 587 A 1 
ATOM 4579 C CE2 . TYR A 1 587 ? 37.144  -11.136 10.430  1.00 89.72 587 A 1 
ATOM 4580 C CZ  . TYR A 1 587 ? 37.984  -11.246 11.558  1.00 90.76 587 A 1 
ATOM 4581 O OH  . TYR A 1 587 ? 38.138  -12.438 12.182  1.00 89.26 587 A 1 
ATOM 4582 N N   . ARG A 1 588 ? 36.882  -5.918  12.428  1.00 92.77 588 A 1 
ATOM 4583 C CA  . ARG A 1 588 ? 36.991  -5.846  13.895  1.00 91.32 588 A 1 
ATOM 4584 C C   . ARG A 1 588 ? 35.680  -5.434  14.572  1.00 91.25 588 A 1 
ATOM 4585 O O   . ARG A 1 588 ? 35.411  -5.872  15.685  1.00 89.76 588 A 1 
ATOM 4586 C CB  . ARG A 1 588 ? 38.102  -4.862  14.282  1.00 91.14 588 A 1 
ATOM 4587 C CG  . ARG A 1 588 ? 39.494  -5.440  14.021  1.00 88.25 588 A 1 
ATOM 4588 C CD  . ARG A 1 588 ? 40.532  -4.361  14.321  1.00 86.04 588 A 1 
ATOM 4589 N NE  . ARG A 1 588 ? 41.901  -4.886  14.206  1.00 81.22 588 A 1 
ATOM 4590 C CZ  . ARG A 1 588 ? 42.997  -4.181  14.066  1.00 77.16 588 A 1 
ATOM 4591 N NH1 . ARG A 1 588 ? 42.986  -2.880  13.978  1.00 69.77 588 A 1 
ATOM 4592 N NH2 . ARG A 1 588 ? 44.148  -4.789  14.015  1.00 70.77 588 A 1 
ATOM 4593 N N   . HIS A 1 589 ? 34.865  -4.615  13.922  1.00 92.45 589 A 1 
ATOM 4594 C CA  . HIS A 1 589 ? 33.546  -4.251  14.448  1.00 90.97 589 A 1 
ATOM 4595 C C   . HIS A 1 589 ? 32.517  -5.373  14.259  1.00 90.71 589 A 1 
ATOM 4596 O O   . HIS A 1 589 ? 31.747  -5.637  15.178  1.00 89.27 589 A 1 
ATOM 4597 C CB  . HIS A 1 589 ? 33.082  -2.922  13.841  1.00 91.10 589 A 1 
ATOM 4598 C CG  . HIS A 1 589 ? 33.828  -1.748  14.429  1.00 88.49 589 A 1 
ATOM 4599 N ND1 . HIS A 1 589 ? 35.030  -1.256  14.000  1.00 77.04 589 A 1 
ATOM 4600 C CD2 . HIS A 1 589 ? 33.462  -0.996  15.512  1.00 77.25 589 A 1 
ATOM 4601 C CE1 . HIS A 1 589 ? 35.370  -0.233  14.799  1.00 79.90 589 A 1 
ATOM 4602 N NE2 . HIS A 1 589 ? 34.450  -0.045  15.735  1.00 80.77 589 A 1 
ATOM 4603 N N   . ALA A 1 590 ? 32.585  -6.072  13.136  1.00 92.16 590 A 1 
ATOM 4604 C CA  . ALA A 1 590 ? 31.676  -7.174  12.824  1.00 91.32 590 A 1 
ATOM 4605 C C   . ALA A 1 590 ? 31.969  -8.471  13.603  1.00 91.24 590 A 1 
ATOM 4606 O O   . ALA A 1 590 ? 31.072  -9.286  13.797  1.00 89.63 590 A 1 
ATOM 4607 C CB  . ALA A 1 590 ? 31.740  -7.410  11.310  1.00 91.26 590 A 1 
ATOM 4608 N N   . SER A 1 591 ? 33.203  -8.687  14.088  1.00 92.21 591 A 1 
ATOM 4609 C CA  . SER A 1 591 ? 33.647  -9.934  14.737  1.00 91.20 591 A 1 
ATOM 4610 C C   . SER A 1 591 ? 34.017  -9.771  16.212  1.00 90.18 591 A 1 
ATOM 4611 O O   . SER A 1 591 ? 34.111  -8.660  16.740  1.00 86.55 591 A 1 
ATOM 4612 C CB  . SER A 1 591 ? 34.816  -10.530 13.950  1.00 90.10 591 A 1 
ATOM 4613 O OG  . SER A 1 591 ? 35.985  -9.755  14.122  1.00 86.66 591 A 1 
ATOM 4614 N N   . ASP A 1 592 ? 34.270  -10.894 16.896  1.00 89.72 592 A 1 
ATOM 4615 C CA  . ASP A 1 592 ? 34.889  -10.928 18.229  1.00 88.47 592 A 1 
ATOM 4616 C C   . ASP A 1 592 ? 36.422  -10.849 18.193  1.00 88.52 592 A 1 
ATOM 4617 O O   . ASP A 1 592 ? 37.052  -10.564 19.202  1.00 83.37 592 A 1 
ATOM 4618 C CB  . ASP A 1 592 ? 34.420  -12.183 18.991  1.00 85.70 592 A 1 
ATOM 4619 C CG  . ASP A 1 592 ? 32.976  -12.019 19.460  1.00 82.05 592 A 1 
ATOM 4620 O OD1 . ASP A 1 592 ? 32.698  -10.984 20.101  1.00 76.46 592 A 1 
ATOM 4621 O OD2 . ASP A 1 592 ? 32.116  -12.831 19.107  1.00 77.02 592 A 1 
ATOM 4622 N N   . ASP A 1 593 ? 37.024  -11.046 17.021  1.00 88.19 593 A 1 
ATOM 4623 C CA  . ASP A 1 593 ? 38.475  -11.081 16.795  1.00 87.21 593 A 1 
ATOM 4624 C C   . ASP A 1 593 ? 39.032  -9.653  16.631  1.00 86.58 593 A 1 
ATOM 4625 O O   . ASP A 1 593 ? 39.272  -9.161  15.525  1.00 81.64 593 A 1 
ATOM 4626 C CB  . ASP A 1 593 ? 38.745  -12.004 15.602  1.00 84.42 593 A 1 
ATOM 4627 C CG  . ASP A 1 593 ? 40.225  -12.289 15.363  1.00 81.29 593 A 1 
ATOM 4628 O OD1 . ASP A 1 593 ? 41.066  -11.779 16.131  1.00 75.90 593 A 1 
ATOM 4629 O OD2 . ASP A 1 593 ? 40.489  -13.025 14.375  1.00 76.80 593 A 1 
ATOM 4630 N N   . LYS A 1 594 ? 39.207  -8.965  17.768  1.00 87.51 594 A 1 
ATOM 4631 C CA  . LYS A 1 594 ? 39.647  -7.562  17.791  1.00 85.49 594 A 1 
ATOM 4632 C C   . LYS A 1 594 ? 41.140  -7.376  17.511  1.00 86.36 594 A 1 
ATOM 4633 O O   . LYS A 1 594 ? 41.536  -6.292  17.083  1.00 80.31 594 A 1 
ATOM 4634 C CB  . LYS A 1 594 ? 39.263  -6.900  19.132  1.00 82.12 594 A 1 
ATOM 4635 C CG  . LYS A 1 594 ? 37.764  -6.956  19.480  1.00 79.99 594 A 1 
ATOM 4636 C CD  . LYS A 1 594 ? 36.856  -6.435  18.357  1.00 73.00 594 A 1 
ATOM 4637 C CE  . LYS A 1 594 ? 35.403  -6.448  18.795  1.00 70.00 594 A 1 
ATOM 4638 N NZ  . LYS A 1 594 ? 34.495  -6.225  17.637  1.00 60.00 594 A 1 
ATOM 4639 N N   . GLU A 1 595 ? 41.937  -8.414  17.741  1.00 83.52 595 A 1 
ATOM 4640 C CA  . GLU A 1 595 ? 43.400  -8.366  17.696  1.00 83.91 595 A 1 
ATOM 4641 C C   . GLU A 1 595 ? 43.987  -8.791  16.348  1.00 84.91 595 A 1 
ATOM 4642 O O   . GLU A 1 595 ? 45.193  -8.659  16.126  1.00 79.88 595 A 1 
ATOM 4643 C CB  . GLU A 1 595 ? 43.972  -9.224  18.843  1.00 80.71 595 A 1 
ATOM 4644 C CG  . GLU A 1 595 ? 43.552  -8.742  20.242  1.00 74.46 595 A 1 
ATOM 4645 C CD  . GLU A 1 595 ? 43.911  -7.267  20.504  1.00 67.28 595 A 1 
ATOM 4646 O OE1 . GLU A 1 595 ? 43.047  -6.548  21.048  1.00 60.38 595 A 1 
ATOM 4647 O OE2 . GLU A 1 595 ? 45.038  -6.867  20.129  1.00 61.81 595 A 1 
ATOM 4648 N N   . LEU A 1 596 ? 43.135  -9.259  15.405  1.00 84.63 596 A 1 
ATOM 4649 C CA  . LEU A 1 596 ? 43.583  -9.692  14.085  1.00 83.25 596 A 1 
ATOM 4650 C C   . LEU A 1 596 ? 44.372  -8.583  13.367  1.00 82.31 596 A 1 
ATOM 4651 O O   . LEU A 1 596 ? 43.917  -7.441  13.244  1.00 78.88 596 A 1 
ATOM 4652 C CB  . LEU A 1 596 ? 42.385  -10.140 13.238  1.00 81.87 596 A 1 
ATOM 4653 C CG  . LEU A 1 596 ? 42.812  -10.894 11.960  1.00 80.56 596 A 1 
ATOM 4654 C CD1 . LEU A 1 596 ? 43.174  -12.347 12.268  1.00 74.55 596 A 1 
ATOM 4655 C CD2 . LEU A 1 596 ? 41.688  -10.905 10.926  1.00 76.80 596 A 1 
ATOM 4656 N N   . LYS A 1 597 ? 45.549  -8.937  12.873  1.00 84.02 597 A 1 
ATOM 4657 C CA  . LYS A 1 597 ? 46.415  -8.030  12.112  1.00 81.33 597 A 1 
ATOM 4658 C C   . LYS A 1 597 ? 46.023  -8.009  10.639  1.00 80.72 597 A 1 
ATOM 4659 O O   . LYS A 1 597 ? 45.452  -8.958  10.113  1.00 76.24 597 A 1 
ATOM 4660 C CB  . LYS A 1 597 ? 47.885  -8.421  12.308  1.00 78.56 597 A 1 
ATOM 4661 C CG  . LYS A 1 597 ? 48.326  -8.301  13.767  1.00 75.10 597 A 1 
ATOM 4662 C CD  . LYS A 1 597 ? 49.777  -8.762  13.915  1.00 69.18 597 A 1 
ATOM 4663 C CE  . LYS A 1 597 ? 50.165  -8.735  15.389  1.00 64.57 597 A 1 
ATOM 4664 N NZ  . LYS A 1 597 ? 51.494  -9.351  15.601  1.00 56.27 597 A 1 
ATOM 4665 N N   . ASN A 1 598 ? 46.382  -6.936  9.950   1.00 81.95 598 A 1 
ATOM 4666 C CA  . ASN A 1 598 ? 46.011  -6.731  8.547   1.00 78.87 598 A 1 
ATOM 4667 C C   . ASN A 1 598 ? 46.472  -7.867  7.615   1.00 79.98 598 A 1 
ATOM 4668 O O   . ASN A 1 598 ? 45.749  -8.266  6.714   1.00 74.55 598 A 1 
ATOM 4669 C CB  . ASN A 1 598 ? 46.605  -5.387  8.078   1.00 73.41 598 A 1 
ATOM 4670 C CG  . ASN A 1 598 ? 45.950  -4.913  6.797   1.00 68.17 598 A 1 
ATOM 4671 O OD1 . ASN A 1 598 ? 44.747  -4.930  6.680   1.00 61.83 598 A 1 
ATOM 4672 N ND2 . ASN A 1 598 ? 46.687  -4.445  5.823   1.00 60.83 598 A 1 
ATOM 4673 N N   . ASN A 1 599 ? 47.667  -8.419  7.858   1.00 83.05 599 A 1 
ATOM 4674 C CA  . ASN A 1 599 ? 48.242  -9.510  7.064   1.00 84.07 599 A 1 
ATOM 4675 C C   . ASN A 1 599 ? 47.611  -10.886 7.352   1.00 86.65 599 A 1 
ATOM 4676 O O   . ASN A 1 599 ? 47.948  -11.851 6.674   1.00 81.69 599 A 1 
ATOM 4677 C CB  . ASN A 1 599 ? 49.764  -9.538  7.303   1.00 79.43 599 A 1 
ATOM 4678 C CG  . ASN A 1 599 ? 50.161  -9.852  8.741   1.00 74.74 599 A 1 
ATOM 4679 O OD1 . ASN A 1 599 ? 49.507  -9.476  9.697   1.00 65.50 599 A 1 
ATOM 4680 N ND2 . ASN A 1 599 ? 51.267  -10.518 8.951   1.00 65.33 599 A 1 
ATOM 4681 N N   . GLU A 1 600 ? 46.729  -10.982 8.345   1.00 85.54 600 A 1 
ATOM 4682 C CA  . GLU A 1 600 ? 46.015  -12.213 8.716   1.00 86.87 600 A 1 
ATOM 4683 C C   . GLU A 1 600 ? 44.555  -12.200 8.220   1.00 88.19 600 A 1 
ATOM 4684 O O   . GLU A 1 600 ? 43.865  -13.228 8.268   1.00 84.51 600 A 1 
ATOM 4685 C CB  . GLU A 1 600 ? 46.053  -12.365 10.241  1.00 84.04 600 A 1 
ATOM 4686 C CG  . GLU A 1 600 ? 47.478  -12.466 10.817  1.00 78.90 600 A 1 
ATOM 4687 C CD  . GLU A 1 600 ? 47.512  -12.386 12.352  1.00 75.74 600 A 1 
ATOM 4688 O OE1 . GLU A 1 600 ? 48.401  -13.025 12.947  1.00 67.35 600 A 1 
ATOM 4689 O OE2 . GLU A 1 600 ? 46.713  -11.611 12.921  1.00 69.84 600 A 1 
ATOM 4690 N N   . LEU A 1 601 ? 44.075  -11.040 7.765   1.00 89.10 601 A 1 
ATOM 4691 C CA  . LEU A 1 601 ? 42.752  -10.911 7.173   1.00 90.04 601 A 1 
ATOM 4692 C C   . LEU A 1 601 ? 42.807  -11.294 5.688   1.00 90.80 601 A 1 
ATOM 4693 O O   . LEU A 1 601 ? 43.639  -10.795 4.944   1.00 89.20 601 A 1 
ATOM 4694 C CB  . LEU A 1 601 ? 42.218  -9.488  7.403   1.00 89.53 601 A 1 
ATOM 4695 C CG  . LEU A 1 601 ? 40.755  -9.295  6.956   1.00 89.63 601 A 1 
ATOM 4696 C CD1 . LEU A 1 601 ? 39.776  -10.224 7.679   1.00 86.24 601 A 1 
ATOM 4697 C CD2 . LEU A 1 601 ? 40.311  -7.861  7.237   1.00 86.56 601 A 1 
ATOM 4698 N N   . THR A 1 602 ? 41.897  -12.148 5.268   1.00 90.58 602 A 1 
ATOM 4699 C CA  . THR A 1 602 ? 41.650  -12.442 3.849   1.00 89.69 602 A 1 
ATOM 4700 C C   . THR A 1 602 ? 40.292  -11.881 3.431   1.00 90.50 602 A 1 
ATOM 4701 O O   . THR A 1 602 ? 39.400  -11.733 4.271   1.00 90.65 602 A 1 
ATOM 4702 C CB  . THR A 1 602 ? 41.720  -13.945 3.542   1.00 88.77 602 A 1 
ATOM 4703 O OG1 . THR A 1 602 ? 40.679  -14.653 4.182   1.00 85.00 602 A 1 
ATOM 4704 C CG2 . THR A 1 602 ? 43.035  -14.574 3.993   1.00 84.24 602 A 1 
ATOM 4705 N N   . VAL A 1 603 ? 40.116  -11.621 2.131   1.00 89.78 603 A 1 
ATOM 4706 C CA  . VAL A 1 603 ? 38.820  -11.184 1.584   1.00 89.66 603 A 1 
ATOM 4707 C C   . VAL A 1 603 ? 37.722  -12.170 1.970   1.00 90.67 603 A 1 
ATOM 4708 O O   . VAL A 1 603 ? 36.692  -11.768 2.508   1.00 90.62 603 A 1 
ATOM 4709 C CB  . VAL A 1 603 ? 38.887  -11.031 0.047   1.00 88.43 603 A 1 
ATOM 4710 C CG1 . VAL A 1 603 ? 37.534  -10.613 -0.535  1.00 85.50 603 A 1 
ATOM 4711 C CG2 . VAL A 1 603 ? 39.916  -9.975  -0.344  1.00 86.76 603 A 1 
ATOM 4712 N N   . LYS A 1 604 ? 37.988  -13.467 1.848   1.00 91.53 604 A 1 
ATOM 4713 C CA  . LYS A 1 604 ? 37.007  -14.497 2.193   1.00 90.55 604 A 1 
ATOM 4714 C C   . LYS A 1 604 ? 36.626  -14.509 3.672   1.00 91.69 604 A 1 
ATOM 4715 O O   . LYS A 1 604 ? 35.465  -14.719 4.005   1.00 91.59 604 A 1 
ATOM 4716 C CB  . LYS A 1 604 ? 37.527  -15.885 1.750   1.00 90.01 604 A 1 
ATOM 4717 C CG  . LYS A 1 604 ? 36.452  -16.984 1.813   1.00 82.66 604 A 1 
ATOM 4718 C CD  . LYS A 1 604 ? 35.303  -16.634 0.859   1.00 74.48 604 A 1 
ATOM 4719 C CE  . LYS A 1 604 ? 34.052  -17.464 0.979   1.00 66.33 604 A 1
[truncated: 160,363 more chars]
