# Supplementary material for: A new class of type VI secretion system effectors can carry two toxic domains and are recognized through the WHIX motif for export
Source: PLoS Biol. 2025 Mar 17;23(3):e3003053. doi: 10.1371/journal.pbio.3003053 (PMC12135965; doi:10.1371/journal.pbio.3003053)
Supplement: S6 File — (ZIP) [file pbio.3003053.s014.zip]

Archive with 2 entries (2 files):
- fold_upimm_awe1_dnimm_no_signal_peptides_full_data_0.json
- fold_upimm_awe1_dnimm_no_signal_peptides_model_0.cif
