# Supplementary material for: A new class of type VI secretion system effectors can carry two toxic domains and are recognized through the WHIX motif for export
Source: PLoS Biol. 2025 Mar 17;23(3):e3003053. doi: 10.1371/journal.pbio.3003053 (PMC12135965; doi:10.1371/journal.pbio.3003053)
Supplement: S6 File — (ZIP) [file pbio.3003053.s014.zip › fold_upimm_awe1_dnimm_no_signal_peptides_model_0.cif]

# By using this file you agree to the legally binding terms of use found at alphafoldserver.com/output-terms
data_42f7b1d99385cb1c
#
_entry.id 42f7b1d99385cb1c
#
loop_
_atom_type.symbol
C 
N 
O 
S 
#
loop_
_audit_author.name
_audit_author.pdbx_ordinal
"Google DeepMind" 1 
"Isomorphic Labs" 2 
#
_audit_conform.dict_location https://raw.githubusercontent.com/ihmwg/ModelCIF/master/dist/mmcif_ma.dic
_audit_conform.dict_name     mmcif_ma.dic
_audit_conform.dict_version  1.4.5
#
loop_
_chem_comp.formula
_chem_comp.formula_weight
_chem_comp.id
_chem_comp.mon_nstd_flag
_chem_comp.name
_chem_comp.pdbx_smiles
_chem_comp.pdbx_synonyms
_chem_comp.type
"C3 H7 N O2"    89.093  ALA y ALANINE         C[C@H](N)C(O)=O                  ? "L-PEPTIDE LINKING" 
"C6 H15 N4 O2"  175.209 ARG y ARGININE        N[C@@H](CCCNC(N)=[NH2+])C(O)=O   ? "L-PEPTIDE LINKING" 
"C4 H8 N2 O3"   132.118 ASN y ASPARAGINE      N[C@@H](CC(N)=O)C(O)=O           ? "L-PEPTIDE LINKING" 
"C4 H7 N O4"    133.103 ASP y "ASPARTIC ACID" N[C@@H](CC(O)=O)C(O)=O           ? "L-PEPTIDE LINKING" 
"C3 H7 N O2 S"  121.158 CYS y CYSTEINE        N[C@@H](CS)C(O)=O                ? "L-PEPTIDE LINKING" 
"C5 H10 N2 O3"  146.144 GLN y GLUTAMINE       N[C@@H](CCC(N)=O)C(O)=O          ? "L-PEPTIDE LINKING" 
"C5 H9 N O4"    147.129 GLU y "GLUTAMIC ACID" N[C@@H](CCC(O)=O)C(O)=O          ? "L-PEPTIDE LINKING" 
"C2 H5 N O2"    75.067  GLY y GLYCINE         NCC(O)=O                         ? "PEPTIDE LINKING"   
"C6 H10 N3 O2"  156.162 HIS y HISTIDINE       N[C@@H](Cc1c[nH]c[nH+]1)C(O)=O   ? "L-PEPTIDE LINKING" 
"C6 H13 N O2"   131.173 ILE y ISOLEUCINE      CC[C@H](C)[C@H](N)C(O)=O         ? "L-PEPTIDE LINKING" 
"C6 H13 N O2"   131.173 LEU y LEUCINE         CC(C)C[C@H](N)C(O)=O             ? "L-PEPTIDE LINKING" 
"C6 H15 N2 O2"  147.195 LYS y LYSINE          N[C@@H](CCCC[NH3+])C(O)=O        ? "L-PEPTIDE LINKING" 
"C5 H11 N O2 S" 149.211 MET y METHIONINE      CSCC[C@H](N)C(O)=O               ? "L-PEPTIDE LINKING" 
"C9 H11 N O2"   165.189 PHE y PHENYLALANINE   N[C@@H](Cc1ccccc1)C(O)=O         ? "L-PEPTIDE LINKING" 
"C5 H9 N O2"    115.130 PRO y PROLINE         OC(=O)[C@@H]1CCCN1               ? "L-PEPTIDE LINKING" 
"C3 H7 N O3"    105.093 SER y SERINE          N[C@@H](CO)C(O)=O                ? "L-PEPTIDE LINKING" 
"C4 H9 N O3"    119.119 THR y THREONINE       C[C@@H](O)[C@H](N)C(O)=O         ? "L-PEPTIDE LINKING" 
"C11 H12 N2 O2" 204.225 TRP y TRYPTOPHAN      N[C@@H](Cc1c[nH]c2ccccc12)C(O)=O ? "L-PEPTIDE LINKING" 
"C9 H11 N O3"   181.189 TYR y TYROSINE        N[C@@H](Cc1ccc(O)cc1)C(O)=O      ? "L-PEPTIDE LINKING" 
"C5 H11 N O2"   117.146 VAL y VALINE          CC(C)[C@H](N)C(O)=O              ? "L-PEPTIDE LINKING" 
#
_citation.book_publisher          ?
_citation.country                 UK
_citation.id                      primary
_citation.journal_full            Nature
_citation.journal_id_ASTM         NATUAS
_citation.journal_id_CSD          0006
_citation.journal_id_ISSN         0028-0836
_citation.journal_volume          ?
_citation.page_first              ?
_citation.page_last               ?
_citation.pdbx_database_id_DOI    ?
_citation.pdbx_database_id_PubMed ?
_citation.title                   "Accurate structure prediction of biomolecular interactions with AlphaFold 3"
_citation.year                    2024
#
loop_
_citation_author.citation_id
_citation_author.name
_citation_author.ordinal
primary "Google DeepMind" 1 
primary "Isomorphic Labs" 2 
#
loop_
_entity.id
_entity.pdbx_description
_entity.type
1 . polymer 
2 . polymer 
3 . polymer 
#
loop_
_entity_poly.entity_id
_entity_poly.pdbx_strand_id
_entity_poly.type
1 A polypeptide(L) 
2 B polypeptide(L) 
3 C polypeptide(L) 
#
loop_
_entity_poly_seq.entity_id
_entity_poly_seq.hetero
_entity_poly_seq.mon_id
_entity_poly_seq.num
1 n GLU 1   
1 n SER 2   
1 n CYS 3   
1 n PRO 4   
1 n ALA 5   
1 n GLY 6   
1 n ASP 7   
1 n PHE 8   
1 n ASP 9   
1 n ASN 10  
1 n PHE 11  
1 n SER 12  
1 n ARG 13  
1 n ILE 14  
1 n PHE 15  
1 n ILE 16  
1 n ASN 17  
1 n ASP 18  
1 n VAL 19  
1 n GLU 20  
1 n VAL 21  
1 n GLN 22  
1 n THR 23  
1 n ARG 24  
1 n TYR 25  
1 n THR 26  
1 n MET 27  
1 n LYS 28  
1 n PRO 29  
1 n VAL 30  
1 n ASN 31  
1 n ILE 32  
1 n VAL 33  
1 n PHE 34  
1 n TYR 35  
1 n GLN 36  
1 n ASP 37  
1 n LEU 38  
1 n ASP 39  
1 n ASP 40  
1 n ASP 41  
1 n VAL 42  
1 n LYS 43  
1 n GLU 44  
1 n VAL 45  
1 n LYS 46  
1 n GLU 47  
1 n SER 48  
1 n ARG 49  
1 n PHE 50  
1 n PHE 51  
1 n LYS 52  
1 n LEU 53  
1 n SER 54  
1 n ASP 55  
1 n PHE 56  
1 n PRO 57  
1 n ILE 58  
1 n VAL 59  
1 n SER 60  
1 n SER 61  
1 n LYS 62  
1 n GLY 63  
1 n ASN 64  
1 n ASP 65  
1 n GLY 66  
1 n GLU 67  
1 n ARG 68  
1 n GLU 69  
1 n VAL 70  
1 n LYS 71  
1 n ILE 72  
1 n ASP 73  
1 n ARG 74  
1 n ASN 75  
1 n ASN 76  
1 n LEU 77  
1 n VAL 78  
1 n VAL 79  
1 n ASP 80  
1 n ILE 81  
1 n ASN 82  
1 n GLY 83  
1 n ASN 84  
1 n ASP 85  
1 n ALA 86  
1 n GLY 87  
1 n TYR 88  
1 n GLN 89  
1 n VAL 90  
1 n SER 91  
1 n LEU 92  
1 n SER 93  
1 n PHE 94  
1 n SER 95  
1 n GLU 96  
1 n LYS 97  
1 n ASP 98  
1 n LYS 99  
1 n CYS 100 
1 n TRP 101 
1 n TYR 102 
1 n LEU 103 
1 n VAL 104 
1 n LYS 105 
1 n ILE 106 
1 n THR 107 
1 n ASP 108 
1 n HIS 109 
1 n SER 110 
1 n MET 111 
2 n MET 1   
2 n SER 2   
2 n PHE 3   
2 n ASP 4   
2 n ILE 5   
2 n ALA 6   
2 n MET 7   
2 n ASN 8   
2 n LEU 9   
2 n ILE 10  
2 n LEU 11  
2 n PRO 12  
2 n PRO 13  
2 n ARG 14  
2 n ASP 15  
2 n GLY 16  
2 n LYS 17  
2 n LYS 18  
2 n PRO 19  
2 n HIS 20  
2 n ILE 21  
2 n THR 22  
2 n ALA 23  
2 n PRO 24  
2 n PHE 25  
2 n GLY 26  
2 n GLU 27  
2 n LYS 28  
2 n ARG 29  
2 n ALA 30  
2 n SER 31  
2 n GLY 32  
2 n PRO 33  
2 n HIS 34  
2 n LYS 35  
2 n GLY 36  
2 n VAL 37  
2 n ASP 38  
2 n PHE 39  
2 n ASN 40  
2 n TYR 41  
2 n ILE 42  
2 n GLY 43  
2 n GLY 44  
2 n GLN 45  
2 n THR 46  
2 n GLY 47  
2 n VAL 48  
2 n ASN 49  
2 n MET 50  
2 n GLN 51  
2 n HIS 52  
2 n PRO 53  
2 n ALA 54  
2 n ALA 55  
2 n PHE 56  
2 n SER 57  
2 n PRO 58  
2 n VAL 59  
2 n ASP 60  
2 n GLY 61  
2 n THR 62  
2 n ILE 63  
2 n SER 64  
2 n TYR 65  
2 n SER 66  
2 n GLY 67  
2 n GLY 68  
2 n LEU 69  
2 n PHE 70  
2 n GLY 71  
2 n THR 72  
2 n VAL 73  
2 n LYS 74  
2 n ILE 75  
2 n LEU 76  
2 n ASP 77  
2 n ASN 78  
2 n LYS 79  
2 n GLY 80  
2 n PHE 81  
2 n SER 82  
2 n HIS 83  
2 n GLU 84  
2 n ILE 85  
2 n LEU 86  
2 n HIS 87  
2 n LEU 88  
2 n GLN 89  
2 n SER 90  
2 n GLN 91  
2 n ASN 92  
2 n VAL 93  
2 n LYS 94  
2 n GLU 95  
2 n GLY 96  
2 n GLU 97  
2 n SER 98  
2 n VAL 99  
2 n LYS 100 
2 n ALA 101 
2 n GLY 102 
2 n ILE 103 
2 n THR 104 
2 n PRO 105 
2 n ILE 106 
2 n GLY 107 
2 n ARG 108 
2 n MET 109 
2 n GLY 110 
2 n GLY 111 
2 n ARG 112 
2 n GLY 113 
2 n PRO 114 
2 n GLN 115 
2 n LYS 116 
2 n GLU 117 
2 n ASN 118 
2 n GLN 119 
2 n TYR 120 
2 n ALA 121 
2 n MET 122 
2 n HIS 123 
2 n ILE 124 
2 n HIS 125 
2 n TYR 126 
2 n GLN 127 
2 n ILE 128 
2 n LYS 129 
2 n ASP 130 
2 n SER 131 
2 n SER 132 
2 n GLY 133 
2 n LYS 134 
2 n ILE 135 
2 n VAL 136 
2 n ASN 137 
2 n PRO 138 
2 n GLN 139 
2 n GLU 140 
2 n TRP 141 
2 n TRP 142 
2 n ALA 143 
2 n ASN 144 
2 n LYS 145 
2 n GLY 146 
2 n ALA 147 
2 n THR 148 
2 n SER 149 
2 n ASN 150 
2 n SER 151 
2 n ASN 152 
2 n PRO 153 
2 n ILE 154 
2 n ASP 155 
2 n VAL 156 
2 n LYS 157 
2 n PRO 158 
2 n ILE 159 
2 n ALA 160 
2 n SER 161 
2 n PRO 162 
2 n CYS 163 
2 n LEU 164 
2 n PRO 165 
2 n ILE 166 
2 n ALA 167 
2 n GLN 168 
2 n ALA 169 
2 n ASP 170 
2 n GLY 171 
2 n LYS 172 
2 n GLU 173 
2 n PHE 174 
2 n LYS 175 
2 n ASP 176 
2 n ALA 177 
2 n LYS 178 
2 n SER 179 
2 n LEU 180 
2 n ALA 181 
2 n SER 182 
2 n LEU 183 
2 n LEU 184 
2 n GLY 185 
2 n ALA 186 
2 n GLU 187 
2 n ALA 188 
2 n ASN 189 
2 n TYR 190 
2 n LEU 191 
2 n LEU 192 
2 n GLY 193 
2 n LEU 194 
2 n ASN 195 
2 n THR 196 
2 n TRP 197 
2 n HIS 198 
2 n GLY 199 
2 n GLY 200 
2 n ILE 201 
2 n HIS 202 
2 n ILE 203 
2 n SER 204 
2 n ASP 205 
2 n GLU 206 
2 n LYS 207 
2 n ALA 208 
2 n PRO 209 
2 n TRP 210 
2 n VAL 211 
2 n LYS 212 
2 n ASP 213 
2 n ILE 214 
2 n HIS 215 
2 n PRO 216 
2 n ILE 217 
2 n ARG 218 
2 n CYS 219 
2 n MET 220 
2 n ALA 221 
2 n ASP 222 
2 n GLY 223 
2 n GLU 224 
2 n VAL 225 
2 n VAL 226 
2 n ALA 227 
2 n PHE 228 
2 n ARG 229 
2 n MET 230 
2 n MET 231 
2 n PRO 232 
2 n ASP 233 
2 n TYR 234 
2 n LEU 235 
2 n VAL 236 
2 n SER 237 
2 n ASN 238 
2 n PHE 239 
2 n LYS 240 
2 n GLY 241 
2 n GLN 242 
2 n GLU 243 
2 n TYR 244 
2 n ARG 245 
2 n TYR 246 
2 n SER 247 
2 n ASN 248 
2 n SER 249 
2 n PHE 250 
2 n CYS 251 
2 n LEU 252 
2 n VAL 253 
2 n ARG 254 
2 n HIS 255 
2 n HIS 256 
2 n PHE 257 
2 n LYS 258 
2 n GLN 259 
2 n PRO 260 
2 n LYS 261 
2 n SER 262 
2 n ALA 263 
2 n GLY 264 
2 n GLY 265 
2 n ASN 266 
2 n LYS 267 
2 n GLY 268 
2 n SER 269 
2 n THR 270 
2 n GLN 271 
2 n LYS 272 
2 n GLU 273 
2 n ASN 274 
2 n SER 275 
2 n SER 276 
2 n GLU 277 
2 n LYS 278 
2 n GLY 279 
2 n GLY 280 
2 n GLY 281 
2 n THR 282 
2 n GLU 283 
2 n ASP 284 
2 n ASN 285 
2 n GLY 286 
2 n PHE 287 
2 n THR 288 
2 n TYR 289 
2 n TYR 290 
2 n THR 291 
2 n LEU 292 
2 n TYR 293 
2 n MET 294 
2 n HIS 295 
2 n LEU 296 
2 n CYS 297 
2 n PRO 298 
2 n TRP 299 
2 n ASP 300 
2 n LYS 301 
2 n TRP 302 
2 n PRO 303 
2 n LYS 304 
2 n ASN 305 
2 n SER 306 
2 n ARG 307 
2 n TYR 308 
2 n ARG 309 
2 n LEU 310 
2 n LYS 311 
2 n LYS 312 
2 n GLY 313 
2 n TRP 314 
2 n ARG 315 
2 n VAL 316 
2 n ARG 317 
2 n HIS 318 
2 n SER 319 
2 n VAL 320 
2 n PRO 321 
2 n ASN 322 
2 n HIS 323 
2 n ASP 324 
2 n TYR 325 
2 n GLN 326 
2 n PRO 327 
2 n PRO 328 
2 n ALA 329 
2 n LEU 330 
2 n THR 331 
2 n LEU 332 
2 n LYS 333 
2 n ALA 334 
2 n GLY 335 
2 n GLU 336 
2 n GLU 337 
2 n PHE 338 
2 n GLU 339 
2 n LEU 340 
2 n VAL 341 
2 n GLU 342 
2 n GLY 343 
2 n VAL 344 
2 n THR 345 
2 n ALA 346 
2 n GLN 347 
2 n ARG 348 
2 n GLY 349 
2 n TYR 350 
2 n VAL 351 
2 n THR 352 
2 n GLY 353 
2 n GLN 354 
2 n GLY 355 
2 n GLU 356 
2 n PHE 357 
2 n GLU 358 
2 n PHE 359 
2 n ALA 360 
2 n ARG 361 
2 n ILE 362 
2 n LYS 363 
2 n VAL 364 
2 n LEU 365 
2 n SER 366 
2 n ASN 367 
2 n GLY 368 
2 n ALA 369 
2 n SER 370 
2 n SER 371 
2 n LYS 372 
2 n GLU 373 
2 n VAL 374 
2 n LEU 375 
2 n ALA 376 
2 n ILE 377 
2 n LYS 378 
2 n GLY 379 
2 n MET 380 
2 n ASP 381 
2 n SER 382 
2 n LEU 383 
2 n TRP 384 
2 n MET 385 
2 n ALA 386 
2 n GLN 387 
2 n ASP 388 
2 n PRO 389 
2 n SER 390 
2 n ALA 391 
2 n ILE 392 
2 n GLU 393 
2 n LYS 394 
2 n VAL 395 
2 n GLY 396 
2 n ASN 397 
2 n ILE 398 
2 n VAL 399 
2 n ARG 400 
2 n PRO 401 
2 n MET 402 
2 n TRP 403 
2 n VAL 404 
2 n TYR 405 
2 n ASP 406 
2 n LYS 407 
2 n ILE 408 
2 n GLU 409 
2 n ALA 410 
2 n ARG 411 
2 n VAL 412 
2 n LYS 413 
2 n GLU 414 
2 n ASP 415 
2 n MET 416 
2 n VAL 417 
2 n GLY 418 
2 n ARG 419 
2 n ALA 420 
2 n ASP 421 
2 n PRO 422 
2 n LYS 423 
2 n ALA 424 
2 n GLN 425 
2 n LYS 426 
2 n GLY 427 
2 n LYS 428 
2 n THR 429 
2 n GLY 430 
2 n HIS 431 
2 n TYR 432 
2 n VAL 433 
2 n ALA 434 
2 n GLY 435 
2 n ASP 436 
2 n SER 437 
2 n VAL 438 
2 n PHE 439 
2 n SER 440 
2 n VAL 441 
2 n PRO 442 
2 n ALA 443 
2 n GLY 444 
2 n SER 445 
2 n LEU 446 
2 n ILE 447 
2 n SER 448 
2 n PHE 449 
2 n ASP 450 
2 n ALA 451 
2 n HIS 452 
2 n ARG 453 
2 n CYS 454 
2 n GLU 455 
2 n TRP 456 
2 n GLN 457 
2 n GLU 458 
2 n VAL 459 
2 n ARG 460 
2 n GLY 461 
2 n ARG 462 
2 n ALA 463 
2 n ARG 464 
2 n ARG 465 
2 n MET 466 
2 n ALA 467 
2 n ARG 468 
2 n CYS 469 
2 n VAL 470 
2 n VAL 471 
2 n GLN 472 
2 n PRO 473 
2 n LEU 474 
2 n GLY 475 
2 n ARG 476 
2 n PRO 477 
2 n VAL 478 
2 n TRP 479 
2 n LEU 480 
2 n CYS 481 
2 n VAL 482 
2 n GLU 483 
2 n GLU 484 
2 n GLU 485 
2 n ASN 486 
2 n ILE 487 
2 n GLU 488 
2 n ILE 489 
2 n LYS 490 
2 n ARG 491 
2 n GLN 492 
2 n GLU 493 
2 n PRO 494 
2 n THR 495 
2 n HIS 496 
2 n LEU 497 
2 n GLY 498 
2 n LYS 499 
2 n LEU 500 
2 n TYR 501 
2 n GLU 502 
2 n LEU 503 
2 n PRO 504 
2 n THR 505 
2 n PRO 506 
2 n VAL 507 
2 n PRO 508 
2 n ILE 509 
2 n ARG 510 
2 n ALA 511 
2 n GLY 512 
2 n GLU 513 
2 n THR 514 
2 n ILE 515 
2 n GLY 516 
2 n TYR 517 
2 n LEU 518 
2 n GLY 519 
2 n MET 520 
2 n TYR 521 
2 n GLU 522 
2 n THR 523 
2 n PRO 524 
2 n THR 525 
2 n SER 526 
2 n THR 527 
2 n GLU 528 
2 n GLY 529 
2 n GLY 530 
2 n MET 531 
2 n SER 532 
2 n SER 533 
2 n LYS 534 
2 n HIS 535 
2 n MET 536 
2 n VAL 537 
2 n HIS 538 
2 n LEU 539 
2 n GLU 540 
2 n LEU 541 
2 n PHE 542 
2 n SER 543 
2 n ASP 544 
2 n ASP 545 
2 n PRO 546 
2 n ARG 547 
2 n ALA 548 
2 n GLU 549 
2 n ALA 550 
2 n VAL 551 
2 n VAL 552 
2 n SER 553 
2 n SER 554 
2 n LYS 555 
2 n GLU 556 
2 n TRP 557 
2 n LYS 558 
2 n ASP 559 
2 n LYS 560 
2 n GLY 561 
2 n PHE 562 
2 n THR 563 
2 n LEU 564 
2 n ILE 565 
2 n ASP 566 
2 n GLY 567 
2 n SER 568 
2 n ASP 569 
2 n SER 570 
2 n ASP 571 
2 n GLY 572 
2 n ALA 573 
2 n LEU 574 
2 n ASP 575 
2 n PRO 576 
2 n ALA 577 
2 n LYS 578 
2 n ILE 579 
2 n PRO 580 
2 n PRO 581 
2 n PHE 582 
2 n PHE 583 
2 n LEU 584 
2 n ASN 585 
2 n LEU 586 
2 n TYR 587 
2 n ARG 588 
2 n HIS 589 
2 n ALA 590 
2 n SER 591 
2 n ASP 592 
2 n ASP 593 
2 n LYS 594 
2 n GLU 595 
2 n LEU 596 
2 n LYS 597 
2 n ASN 598 
2 n ASN 599 
2 n GLU 600 
2 n LEU 601 
2 n THR 602 
2 n VAL 603 
2 n LYS 604 
2 n LYS 605 
2 n LEU 606 
2 n GLU 607 
2 n ASN 608 
2 n THR 609 
2 n VAL 610 
2 n ASP 611 
2 n SER 612 
2 n ILE 613 
2 n GLU 614 
2 n ASN 615 
2 n TYR 616 
2 n ASP 617 
2 n ARG 618 
2 n VAL 619 
2 n LYS 620 
2 n GLY 621 
2 n MET 622 
2 n VAL 623 
2 n VAL 624 
2 n LYS 625 
2 n HIS 626 
2 n SER 627 
2 n SER 628 
2 n GLU 629 
2 n TRP 630 
2 n TRP 631 
2 n ALA 632 
2 n PRO 633 
2 n THR 634 
2 n SER 635 
2 n LYS 636 
2 n VAL 637 
2 n MET 638 
2 n MET 639 
2 n GLU 640 
2 n ARG 641 
2 n PHE 642 
2 n LYS 643 
2 n SER 644 
2 n ILE 645 
2 n PHE 646 
2 n SER 647 
2 n GLU 648 
2 n VAL 649 
2 n THR 650 
2 n GLU 651 
2 n LEU 652 
2 n PRO 653 
2 n GLY 654 
2 n LEU 655 
2 n ILE 656 
2 n THR 657 
2 n HIS 658 
2 n GLU 659 
2 n VAL 660 
2 n GLU 661 
2 n ARG 662 
2 n VAL 663 
2 n GLU 664 
2 n SER 665 
2 n ILE 666 
2 n GLY 667 
2 n TRP 668 
2 n MET 669 
2 n HIS 670 
2 n ILE 671 
2 n LEU 672 
2 n LYS 673 
2 n ASN 674 
2 n LYS 675 
2 n LYS 676 
2 n ILE 677 
2 n ASP 678 
2 n GLY 679 
2 n PRO 680 
2 n LYS 681 
2 n VAL 682 
2 n TRP 683 
2 n HIS 684 
2 n LEU 685 
2 n HIS 686 
2 n PRO 687 
2 n LEU 688 
2 n SER 689 
2 n LEU 690 
2 n LEU 691 
2 n ASP 692 
2 n PHE 693 
2 n SER 694 
2 n VAL 695 
2 n SER 696 
2 n GLN 697 
2 n LYS 698 
2 n ILE 699 
2 n SER 700 
2 n ARG 701 
2 n GLY 702 
2 n LEU 703 
2 n PHE 704 
2 n THR 705 
2 n TYR 706 
2 n ALA 707 
2 n ASP 708 
2 n ALA 709 
2 n GLU 710 
2 n GLU 711 
2 n ALA 712 
2 n LEU 713 
2 n ARG 714 
2 n SER 715 
2 n ILE 716 
2 n TYR 717 
2 n ASN 718 
2 n LYS 719 
2 n TYR 720 
2 n GLY 721 
2 n TYR 722 
2 n ASP 723 
2 n MET 724 
2 n ALA 725 
2 n VAL 726 
2 n VAL 727 
2 n VAL 728 
2 n GLU 729 
2 n ARG 730 
2 n MET 731 
2 n TYR 732 
2 n ARG 733 
2 n ASP 734 
2 n GLU 735 
2 n THR 736 
2 n GLY 737 
2 n HIS 738 
2 n PHE 739 
2 n LYS 740 
2 n SER 741 
2 n LEU 742 
2 n GLN 743 
2 n TYR 744 
2 n GLN 745 
2 n HIS 746 
2 n CYS 747 
2 n GLY 748 
2 n THR 749 
2 n GLY 750 
2 n GLY 751 
2 n MET 752 
2 n GLU 753 
2 n ALA 754 
2 n PHE 755 
2 n GLY 756 
2 n ASN 757 
2 n PRO 758 
2 n PRO 759 
2 n TYR 760 
2 n TYR 761 
2 n GLY 762 
2 n TRP 763 
2 n ASP 764 
2 n LYS 765 
2 n SER 766 
2 n PHE 767 
2 n PHE 768 
2 n GLU 769 
2 n LYS 770 
2 n ASN 771 
2 n PRO 772 
2 n SER 773 
2 n TYR 774 
2 n LYS 775 
2 n PRO 776 
2 n VAL 777 
2 n GLY 778 
2 n THR 779 
2 n TRP 780 
2 n SER 781 
2 n ALA 782 
2 n PHE 783 
2 n GLU 784 
2 n ASN 785 
2 n LYS 786 
2 n GLY 787 
2 n LYS 788 
2 n SER 789 
2 n GLY 790 
2 n LEU 791 
2 n GLY 792 
2 n GLY 793 
2 n ASN 794 
2 n VAL 795 
2 n GLN 796 
2 n VAL 797 
2 n THR 798 
2 n ASN 799 
2 n LYS 800 
2 n LYS 801 
2 n LYS 802 
2 n THR 803 
2 n PHE 804 
2 n ILE 805 
2 n LYS 806 
2 n PHE 807 
2 n PRO 808 
2 n SER 809 
2 n VAL 810 
2 n LEU 811 
2 n ALA 812 
2 n ALA 813 
2 n MET 814 
2 n GLU 815 
2 n TYR 816 
2 n LYS 817 
2 n VAL 818 
2 n PHE 819 
2 n TYR 820 
2 n ILE 821 
2 n ASN 822 
2 n LYS 823 
2 n HIS 824 
2 n ASP 825 
2 n GLY 826 
2 n ASN 827 
2 n TRP 828 
2 n ALA 829 
2 n ARG 830 
2 n TRP 831 
2 n HIS 832 
2 n ASN 833 
2 n ALA 834 
2 n SER 835 
2 n ASP 836 
2 n ALA 837 
2 n ASN 838 
2 n VAL 839 
2 n GLN 840 
2 n LYS 841 
2 n VAL 842 
2 n TYR 843 
2 n LYS 844 
2 n GLU 845 
2 n TYR 846 
2 n ILE 847 
2 n SER 848 
2 n LYS 849 
2 n ILE 850 
2 n LYS 851 
2 n PRO 852 
2 n LYS 853 
2 n ILE 854 
2 n SER 855 
2 n ASP 856 
2 n SER 857 
2 n PHE 858 
2 n LYS 859 
2 n ASP 860 
2 n ILE 861 
2 n LYS 862 
3 n GLY 1   
3 n ASN 2   
3 n ASN 3   
3 n LEU 4   
3 n GLN 5   
3 n CYS 6   
3 n TYR 7   
3 n ASP 8   
3 n TYR 9   
3 n LEU 10  
3 n ALA 11  
3 n ASP 12  
3 n ALA 13  
3 n VAL 14  
3 n ARG 15  
3 n SER 16  
3 n SER 17  
3 n ASN 18  
3 n TYR 19  
3 n ASP 20  
3 n PHE 21  
3 n ILE 22  
3 n TYR 23  
3 n VAL 24  
3 n ALA 25  
3 n ALA 26  
3 n LYS 27  
3 n ASP 28  
3 n VAL 29  
3 n ASN 30  
3 n VAL 31  
3 n ILE 32  
3 n VAL 33  
3 n ASP 34  
3 n SER 35  
3 n ASP 36  
3 n ASP 37  
3 n GLY 38  
3 n GLN 39  
3 n GLU 40  
3 n VAL 41  
3 n SER 42  
3 n MET 43  
3 n GLN 44  
3 n LEU 45  
3 n THR 46  
3 n TYR 47  
3 n ASP 48  
3 n THR 49  
3 n ASP 50  
3 n GLY 51  
3 n SER 52  
3 n GLY 53  
3 n SER 54  
3 n ILE 55  
3 n GLY 56  
3 n TRP 57  
3 n ALA 58  
3 n SER 59  
3 n TYR 60  
3 n ILE 61  
3 n TYR 62  
3 n SER 63  
3 n ASP 64  
3 n ALA 65  
3 n SER 66  
3 n LEU 67  
3 n TRP 68  
3 n ASN 69  
3 n THR 70  
3 n SER 71  
3 n ALA 72  
3 n TYR 73  
3 n LEU 74  
3 n GLU 75  
3 n ASP 76  
3 n LYS 77  
3 n ILE 78  
3 n LYS 79  
3 n LEU 80  
3 n GLN 81  
3 n TYR 82  
3 n ASP 83  
3 n GLU 84  
3 n SER 85  
3 n ILE 86  
3 n LYS 87  
3 n ASN 88  
3 n LYS 89  
3 n LEU 90  
3 n ARG 91  
3 n LYS 92  
3 n CYS 93  
3 n PHE 94  
3 n ASP 95  
3 n SER 96  
3 n GLN 97  
3 n SER 98  
3 n PRO 99  
3 n LEU 100 
3 n SER 101 
3 n LYS 102 
3 n LYS 103 
3 n GLY 104 
#
_ma_data.content_type "model coordinates"
_ma_data.id           1
_ma_data.name         Model
#
_ma_model_list.data_id          1
_ma_model_list.model_group_id   1
_ma_model_list.model_group_name "AlphaFold-beta-20231127 (be2c21f9-b611-4c21-bfc0-bc05c526bf76 @ 2024-07-29 03:23:20)"
_ma_model_list.model_id         1
_ma_model_list.model_name       "Top ranked model"
_ma_model_list.model_type       "Ab initio model"
_ma_model_list.ordinal_id       1
#
loop_
_ma_protocol_step.method_type
_ma_protocol_step.ordinal_id
_ma_protocol_step.protocol_id
_ma_protocol_step.step_id
"coevolution MSA" 1 1 1 
"template search" 2 1 2 
modeling          3 1 3 
#
loop_
_ma_qa_metric.id
_ma_qa_metric.mode
_ma_qa_metric.name
_ma_qa_metric.software_group_id
_ma_qa_metric.type
1 global pLDDT 1 pLDDT 
2 local  pLDDT 1 pLDDT 
#
_ma_qa_metric_global.metric_id    1
_ma_qa_metric_global.metric_value 78.59
_ma_qa_metric_global.model_id     1
_ma_qa_metric_global.ordinal_id   1
#
_ma_software_group.group_id    1
_ma_software_group.ordinal_id  1
_ma_software_group.software_id 1
#
loop_
_ma_target_entity.data_id
_ma_target_entity.entity_id
_ma_target_entity.origin
1 1 . 
1 2 . 
1 3 . 
#
loop_
_ma_target_entity_instance.asym_id
_ma_target_entity_instance.details
_ma_target_entity_instance.entity_id
A . 1 
B . 2 
C . 3 
#
loop_
_pdbx_data_usage.details
_pdbx_data_usage.id
_pdbx_data_usage.type
_pdbx_data_usage.url
;NON-COMMERCIAL USE ONLY, BY USING THIS FILE YOU AGREE TO THE TERMS OF USE FOUND
AT alphafoldserver.com/output-terms.
;
1 license    ? 
;THE INFORMATION IS NOT INTENDED FOR, HAS NOT BEEN VALIDATED FOR, AND IS NOT
APPROVED FOR CLINICAL USE. IT SHOULD NOT BE USED FOR CLINICAL PURPOSE OR RELIED
ON FOR MEDICAL OR OTHER PROFESSIONAL ADVICE. IT IS THEORETICAL MODELLING ONLY
AND CAUTION SHOULD BE EXERCISED IN ITS USE. IT IS PROVIDED "AS-IS" WITHOUT ANY
WARRANTY OF ANY KIND, WHETHER EXPRESSED OR IMPLIED. NO WARRANTY IS GIVEN THAT
USE OF THE INFORMATION SHALL NOT INFRINGE THE RIGHTS OF ANY THIRD PARTY.
;
2 disclaimer ? 
#
loop_
_pdbx_poly_seq_scheme.asym_id
_pdbx_poly_seq_scheme.auth_seq_num
_pdbx_poly_seq_scheme.entity_id
_pdbx_poly_seq_scheme.hetero
_pdbx_poly_seq_scheme.mon_id
_pdbx_poly_seq_scheme.pdb_ins_code
_pdbx_poly_seq_scheme.pdb_seq_num
_pdbx_poly_seq_scheme.pdb_strand_id
_pdbx_poly_seq_scheme.seq_id
A 1   1 n GLU . 1   A 1   
A 2   1 n SER . 2   A 2   
A 3   1 n CYS . 3   A 3   
A 4   1 n PRO . 4   A 4   
A 5   1 n ALA . 5   A 5   
A 6   1 n GLY . 6   A 6   
A 7   1 n ASP . 7   A 7   
A 8   1 n PHE . 8   A 8   
A 9   1 n ASP . 9   A 9   
A 10  1 n ASN . 10  A 10  
A 11  1 n PHE . 11  A 11  
A 12  1 n SER . 12  A 12  
A 13  1 n ARG . 13  A 13  
A 14  1 n ILE . 14  A 14  
A 15  1 n PHE . 15  A 15  
A 16  1 n ILE . 16  A 16  
A 17  1 n ASN . 17  A 17  
A 18  1 n ASP . 18  A 18  
A 19  1 n VAL . 19  A 19  
A 20  1 n GLU . 20  A 20  
A 21  1 n VAL . 21  A 21  
A 22  1 n GLN . 22  A 22  
A 23  1 n THR . 23  A 23  
A 24  1 n ARG . 24  A 24  
A 25  1 n TYR . 25  A 25  
A 26  1 n THR . 26  A 26  
A 27  1 n MET . 27  A 27  
A 28  1 n LYS . 28  A 28  
A 29  1 n PRO . 29  A 29  
A 30  1 n VAL . 30  A 30  
A 31  1 n ASN . 31  A 31  
A 32  1 n ILE . 32  A 32  
A 33  1 n VAL . 33  A 33  
A 34  1 n PHE . 34  A 34  
A 35  1 n TYR . 35  A 35  
A 36  1 n GLN . 36  A 36  
A 37  1 n ASP . 37  A 37  
A 38  1 n LEU . 38  A 38  
A 39  1 n ASP . 39  A 39  
A 40  1 n ASP . 40  A 40  
A 41  1 n ASP . 41  A 41  
A 42  1 n VAL . 42  A 42  
A 43  1 n LYS . 43  A 43  
A 44  1 n GLU . 44  A 44  
A 45  1 n VAL . 45  A 45  
A 46  1 n LYS . 46  A 46  
A 47  1 n GLU . 47  A 47  
A 48  1 n SER . 48  A 48  
A 49  1 n ARG . 49  A 49  
A 50  1 n PHE . 50  A 50  
A 51  1 n PHE . 51  A 51  
A 52  1 n LYS . 52  A 52  
A 53  1 n LEU . 53  A 53  
A 54  1 n SER . 54  A 54  
A 55  1 n ASP . 55  A 55  
A 56  1 n PHE . 56  A 56  
A 57  1 n PRO . 57  A 57  
A 58  1 n ILE . 58  A 58  
A 59  1 n VAL . 59  A 59  
A 60  1 n SER . 60  A 60  
A 61  1 n SER . 61  A 61  
A 62  1 n LYS . 62  A 62  
A 63  1 n GLY . 63  A 63  
A 64  1 n ASN . 64  A 64  
A 65  1 n ASP . 65  A 65  
A 66  1 n GLY . 66  A 66  
A 67  1 n GLU . 67  A 67  
A 68  1 n ARG . 68  A 68  
A 69  1 n GLU . 69  A 69  
A 70  1 n VAL . 70  A 70  
A 71  1 n LYS . 71  A 71  
A 72  1 n ILE . 72  A 72  
A 73  1 n ASP . 73  A 73  
A 74  1 n ARG . 74  A 74  
A 75  1 n ASN . 75  A 75  
A 76  1 n ASN . 76  A 76  
A 77  1 n LEU . 77  A 77  
A 78  1 n VAL . 78  A 78  
A 79  1 n VAL . 79  A 79  
A 80  1 n ASP . 80  A 80  
A 81  1 n ILE . 81  A 81  
A 82  1 n ASN . 82  A 82  
A 83  1 n GLY . 83  A 83  
A 84  1 n ASN . 84  A 84  
A 85  1 n ASP . 85  A 85  
A 86  1 n ALA . 86  A 86  
A 87  1 n GLY . 87  A 87  
A 88  1 n TYR . 88  A 88  
A 89  1 n GLN . 89  A 89  
A 90  1 n VAL . 90  A 90  
A 91  1 n SER . 91  A 91  
A 92  1 n LEU . 92  A 92  
A 93  1 n SER . 93  A 93  
A 94  1 n PHE . 94  A 94  
A 95  1 n SER . 95  A 95  
A 96  1 n GLU . 96  A 96  
A 97  1 n LYS . 97  A 97  
A 98  1 n ASP . 98  A 98  
A 99  1 n LYS . 99  A 99  
A 100 1 n CYS . 100 A 100 
A 101 1 n TRP . 101 A 101 
A 102 1 n TYR . 102 A 102 
A 103 1 n LEU . 103 A 103 
A 104 1 n VAL . 104 A 104 
A 105 1 n LYS . 105 A 105 
A 106 1 n ILE . 106 A 106 
A 107 1 n THR . 107 A 107 
A 108 1 n ASP . 108 A 108 
A 109 1 n HIS . 109 A 109 
A 110 1 n SER . 110 A 110 
A 111 1 n MET . 111 A 111 
B 1   2 n MET . 1   B 1   
B 2   2 n SER . 2   B 2   
B 3   2 n PHE . 3   B 3   
B 4   2 n ASP . 4   B 4   
B 5   2 n ILE . 5   B 5   
B 6   2 n ALA . 6   B 6   
B 7   2 n MET . 7   B 7   
B 8   2 n ASN . 8   B 8   
B 9   2 n LEU . 9   B 9   
B 10  2 n ILE . 10  B 10  
B 11  2 n LEU . 11  B 11  
B 12  2 n PRO . 12  B 12  
B 13  2 n PRO . 13  B 13  
B 14  2 n ARG . 14  B 14  
B 15  2 n ASP . 15  B 15  
B 16  2 n GLY . 16  B 16  
B 17  2 n LYS . 17  B 17  
B 18  2 n LYS . 18  B 18  
B 19  2 n PRO . 19  B 19  
B 20  2 n HIS . 20  B 20  
B 21  2 n ILE . 21  B 21  
B 22  2 n THR . 22  B 22  
B 23  2 n ALA . 23  B 23  
B 24  2 n PRO . 24  B 24  
B 25  2 n PHE . 25  B 25  
B 26  2 n GLY . 26  B 26  
B 27  2 n GLU . 27  B 27  
B 28  2 n LYS . 28  B 28  
B 29  2 n ARG . 29  B 29  
B 30  2 n ALA . 30  B 30  
B 31  2 n SER . 31  B 31  
B 32  2 n GLY . 32  B 32  
B 33  2 n PRO . 33  B 33  
B 34  2 n HIS . 34  B 34  
B 35  2 n LYS . 35  B 35  
B 36  2 n GLY . 36  B 36  
B 37  2 n VAL . 37  B 37  
B 38  2 n ASP . 38  B 38  
B 39  2 n PHE . 39  B 39  
B 40  2 n ASN . 40  B 40  
B 41  2 n TYR . 41  B 41  
B 42  2 n ILE . 42  B 42  
B 43  2 n GLY . 43  B 43  
B 44  2 n GLY . 44  B 44  
B 45  2 n GLN . 45  B 45  
B 46  2 n THR . 46  B 46  
B 47  2 n GLY . 47  B 47  
B 48  2 n VAL . 48  B 48  
B 49  2 n ASN . 49  B 49  
B 50  2 n MET . 50  B 50  
B 51  2 n GLN . 51  B 51  
B 52  2 n HIS . 52  B 52  
B 53  2 n PRO . 53  B 53  
B 54  2 n ALA . 54  B 54  
B 55  2 n ALA . 55  B 55  
B 56  2 n PHE . 56  B 56  
B 57  2 n SER . 57  B 57  
B 58  2 n PRO . 58  B 58  
B 59  2 n VAL . 59  B 59  
B 60  2 n ASP . 60  B 60  
B 61  2 n GLY . 61  B 61  
B 62  2 n THR . 62  B 62  
B 63  2 n ILE . 63  B 63  
B 64  2 n SER . 64  B 64  
B 65  2 n TYR . 65  B 65  
B 66  2 n SER . 66  B 66  
B 67  2 n GLY . 67  B 67  
B 68  2 n GLY . 68  B 68  
B 69  2 n LEU . 69  B 69  
B 70  2 n PHE . 70  B 70  
B 71  2 n GLY . 71  B 71  
B 72  2 n THR . 72  B 72  
B 73  2 n VAL . 73  B 73  
B 74  2 n LYS . 74  B 74  
B 75  2 n ILE . 75  B 75  
B 76  2 n LEU . 76  B 76  
B 77  2 n ASP . 77  B 77  
B 78  2 n ASN . 78  B 78  
B 79  2 n LYS . 79  B 79  
B 80  2 n GLY . 80  B 80  
B 81  2 n PHE . 81  B 81  
B 82  2 n SER . 82  B 82  
B 83  2 n HIS . 83  B 83  
B 84  2 n GLU . 84  B 84  
B 85  2 n ILE . 85  B 85  
B 86  2 n LEU . 86  B 86  
B 87  2 n HIS . 87  B 87  
B 88  2 n LEU . 88  B 88  
B 89  2 n GLN . 89  B 89  
B 90  2 n SER . 90  B 90  
B 91  2 n GLN . 91  B 91  
B 92  2 n ASN . 92  B 92  
B 93  2 n VAL . 93  B 93  
B 94  2 n LYS . 94  B 94  
B 95  2 n GLU . 95  B 95  
B 96  2 n GLY . 96  B 96  
B 97  2 n GLU . 97  B 97  
B 98  2 n SER . 98  B 98  
B 99  2 n VAL . 99  B 99  
B 100 2 n LYS . 100 B 100 
B 101 2 n ALA . 101 B 101 
B 102 2 n GLY . 102 B 102 
B 103 2 n ILE . 103 B 103 
B 104 2 n THR . 104 B 104 
B 105 2 n PRO . 105 B 105 
B 106 2 n ILE . 106 B 106 
B 107 2 n GLY . 107 B 107 
B 108 2 n ARG . 108 B 108 
B 109 2 n MET . 109 B 109 
B 110 2 n GLY . 110 B 110 
B 111 2 n GLY . 111 B 111 
B 112 2 n ARG . 112 B 112 
B 113 2 n GLY . 113 B 113 
B 114 2 n PRO . 114 B 114 
B 115 2 n GLN . 115 B 115 
B 116 2 n LYS . 116 B 116 
B 117 2 n GLU . 117 B 117 
B 118 2 n ASN . 118 B 118 
B 119 2 n GLN . 119 B 119 
B 120 2 n TYR . 120 B 120 
B 121 2 n ALA . 121 B 121 
B 122 2 n MET . 122 B 122 
B 123 2 n HIS . 123 B 123 
B 124 2 n ILE . 124 B 124 
B 125 2 n HIS . 125 B 125 
B 126 2 n TYR . 126 B 126 
B 127 2 n GLN . 127 B 127 
B 128 2 n ILE . 128 B 128 
B 129 2 n LYS . 129 B 129 
B 130 2 n ASP . 130 B 130 
B 131 2 n SER . 131 B 131 
B 132 2 n SER . 132 B 132 
B 133 2 n GLY . 133 B 133 
B 134 2 n LYS . 134 B 134 
B 135 2 n ILE . 135 B 135 
B 136 2 n VAL . 136 B 136 
B 137 2 n ASN . 137 B 137 
B 138 2 n PRO . 138 B 138 
B 139 2 n GLN . 139 B 139 
B 140 2 n GLU . 140 B 140 
B 141 2 n TRP . 141 B 141 
B 142 2 n TRP . 142 B 142 
B 143 2 n ALA . 143 B 143 
B 144 2 n ASN . 144 B 144 
B 145 2 n LYS . 145 B 145 
B 146 2 n GLY . 146 B 146 
B 147 2 n ALA . 147 B 147 
B 148 2 n THR . 148 B 148 
B 149 2 n SER . 149 B 149 
B 150 2 n ASN . 150 B 150 
B 151 2 n SER . 151 B 151 
B 152 2 n ASN . 152 B 152 
B 153 2 n PRO . 153 B 153 
B 154 2 n ILE . 154 B 154 
B 155 2 n ASP . 155 B 155 
B 156 2 n VAL . 156 B 156 
B 157 2 n LYS . 157 B 157 
B 158 2 n PRO . 158 B 158 
B 159 2 n ILE . 159 B 159 
B 160 2 n ALA . 160 B 160 
B 161 2 n SER . 161 B 161 
B 162 2 n PRO . 162 B 162 
B 163 2 n CYS . 163 B 163 
B 164 2 n LEU . 164 B 164 
B 165 2 n PRO . 165 B 165 
B 166 2 n ILE . 166 B 166 
B 167 2 n ALA . 167 B 167 
B 168 2 n GLN . 168 B 168 
B 169 2 n ALA . 169 B 169 
B 170 2 n ASP . 170 B 170 
B 171 2 n GLY . 171 B 171 
B 172 2 n LYS . 172 B 172 
B 173 2 n GLU . 173 B 173 
B 174 2 n PHE . 174 B 174 
B 175 2 n LYS . 175 B 175 
B 176 2 n ASP . 176 B 176 
B 177 2 n ALA . 177 B 177 
B 178 2 n LYS . 178 B 178 
B 179 2 n SER . 179 B 179 
B 180 2 n LEU . 180 B 180 
B 181 2 n ALA . 181 B 181 
B 182 2 n SER . 182 B 182 
B 183 2 n LEU . 183 B 183 
B 184 2 n LEU . 184 B 184 
B 185 2 n GLY . 185 B 185 
B 186 2 n ALA . 186 B 186 
B 187 2 n GLU . 187 B 187 
B 188 2 n ALA . 188 B 188 
B 189 2 n ASN . 189 B 189 
B 190 2 n TYR . 190 B 190 
B 191 2 n LEU . 191 B 191 
B 192 2 n LEU . 192 B 192 
B 193 2 n GLY . 193 B 193 
B 194 2 n LEU . 194 B 194 
B 195 2 n ASN . 195 B 195 
B 196 2 n THR . 196 B 196 
B 197 2 n TRP . 197 B 197 
B 198 2 n HIS . 198 B 198 
B 199 2 n GLY . 199 B 199 
B 200 2 n GLY . 200 B 200 
B 201 2 n ILE . 201 B 201 
B 202 2 n HIS . 202 B 202 
B 203 2 n ILE . 203 B 203 
B 204 2 n SER . 204 B 204 
B 205 2 n ASP . 205 B 205 
B 206 2 n GLU . 206 B 206 
B 207 2 n LYS . 207 B 207 
B 208 2 n ALA . 208 B 208 
B 209 2 n PRO . 209 B 209 
B 210 2 n TRP . 210 B 210 
B 211 2 n VAL . 211 B 211 
B 212 2 n LYS . 212 B 212 
B 213 2 n ASP . 213 B 213 
B 214 2 n ILE . 214 B 214 
B 215 2 n HIS . 215 B 215 
B 216 2 n PRO . 216 B 216 
B 217 2 n ILE . 217 B 217 
B 218 2 n ARG . 218 B 218 
B 219 2 n CYS . 219 B 219 
B 220 2 n MET . 220 B 220 
B 221 2 n ALA . 221 B 221 
B 222 2 n ASP . 222 B 222 
B 223 2 n GLY . 223 B 223 
B 224 2 n GLU . 224 B 224 
B 225 2 n VAL . 225 B 225 
B 226 2 n VAL . 226 B 226 
B 227 2 n ALA . 227 B 227 
B 228 2 n PHE . 228 B 228 
B 229 2 n ARG . 229 B 229 
B 230 2 n MET . 230 B 230 
B 231 2 n MET . 231 B 231 
B 232 2 n PRO . 232 B 232 
B 233 2 n ASP . 233 B 233 
B 234 2 n TYR . 234 B 234 
B 235 2 n LEU . 235 B 235 
B 236 2 n VAL . 236 B 236 
B 237 2 n SER . 237 B 237 
B 238 2 n ASN . 238 B 238 
B 239 2 n PHE . 239 B 239 
B 240 2 n LYS . 240 B 240 
B 241 2 n GLY . 241 B 241 
B 242 2 n GLN . 242 B 242 
B 243 2 n GLU . 243 B 243 
B 244 2 n TYR . 244 B 244 
B 245 2 n ARG . 245 B 245 
B 246 2 n TYR . 246 B 246 
B 247 2 n SER . 247 B 247 
B 248 2 n ASN . 248 B 248 
B 249 2 n SER . 249 B 249 
B 250 2 n PHE . 250 B 250 
B 251 2 n CYS . 251 B 251 
B 252 2 n LEU . 252 B 252 
B 253 2 n VAL . 253 B 253 
B 254 2 n ARG . 254 B 254 
B 255 2 n HIS . 255 B 255 
B 256 2 n HIS . 256 B 256 
B 257 2 n PHE . 257 B 257 
B 258 2 n LYS . 258 B 258 
B 259 2 n GLN . 259 B 259 
B 260 2 n PRO . 260 B 260 
B 261 2 n LYS . 261 B 261 
B 262 2 n SER . 262 B 262 
B 263 2 n ALA . 263 B 263 
B 264 2 n GLY . 264 B 264 
B 265 2 n GLY . 265 B 265 
B 266 2 n ASN . 266 B 266 
B 267 2 n LYS . 267 B 267 
B 268 2 n GLY . 268 B 268 
B 269 2 n SER . 269 B 269 
B 270 2 n THR . 270 B 270 
B 271 2 n GLN . 271 B 271 
B 272 2 n LYS . 272 B 272 
B 273 2 n GLU . 273 B 273 
B 274 2 n ASN . 274 B 274 
B 275 2 n SER . 275 B 275 
B 276 2 n SER . 276 B 276 
B 277 2 n GLU . 277 B 277 
B 278 2 n LYS . 278 B 278 
B 279 2 n GLY . 279 B 279 
B 280 2 n GLY . 280 B 280 
B 281 2 n GLY . 281 B 281 
B 282 2 n THR . 282 B 282 
B 283 2 n GLU . 283 B 283 
B 284 2 n ASP . 284 B 284 
B 285 2 n ASN . 285 B 285 
B 286 2 n GLY . 286 B 286 
B 287 2 n PHE . 287 B 287 
B 288 2 n THR . 288 B 288 
B 289 2 n TYR . 289 B 289 
B 290 2 n TYR . 290 B 290 
B 291 2 n THR . 291 B 291 
B 292 2 n LEU . 292 B 292 
B 293 2 n TYR . 293 B 293 
B 294 2 n MET . 294 B 294 
B 295 2 n HIS . 295 B 295 
B 296 2 n LEU . 296 B 296 
B 297 2 n CYS . 297 B 297 
B 298 2 n PRO . 298 B 298 
B 299 2 n TRP . 299 B 299 
B 300 2 n ASP . 300 B 300 
B 301 2 n LYS . 301 B 301 
B 302 2 n TRP . 302 B 302 
B 303 2 n PRO . 303 B 303 
B 304 2 n LYS . 304 B 304 
B 305 2 n ASN . 305 B 305 
B 306 2 n SER . 306 B 306 
B 307 2 n ARG . 307 B 307 
B 308 2 n TYR . 308 B 308 
B 309 2 n ARG . 309 B 309 
B 310 2 n LEU . 310 B 310 
B 311 2 n LYS . 311 B 311 
B 312 2 n LYS . 312 B 312 
B 313 2 n GLY . 313 B 313 
B 314 2 n TRP . 314 B 314 
B 315 2 n ARG . 315 B 315 
B 316 2 n VAL . 316 B 316 
B 317 2 n ARG . 317 B 317 
B 318 2 n HIS . 318 B 318 
B 319 2 n SER . 319 B 319 
B 320 2 n VAL . 320 B 320 
B 321 2 n PRO . 321 B 321 
B 322 2 n ASN . 322 B 322 
B 323 2 n HIS . 323 B 323 
B 324 2 n ASP . 324 B 324 
B 325 2 n TYR . 325 B 325 
B 326 2 n GLN . 326 B 326 
B 327 2 n PRO . 327 B 327 
B 328 2 n PRO . 328 B 328 
B 329 2 n ALA . 329 B 329 
B 330 2 n LEU . 330 B 330 
B 331 2 n THR . 331 B 331 
B 332 2 n LEU . 332 B 332 
B 333 2 n LYS . 333 B 333 
B 334 2 n ALA . 334 B 334 
B 335 2 n GLY . 335 B 335 
B 336 2 n GLU . 336 B 336 
B 337 2 n GLU . 337 B 337 
B 338 2 n PHE . 338 B 338 
B 339 2 n GLU . 339 B 339 
B 340 2 n LEU . 340 B 340 
B 341 2 n VAL . 341 B 341 
B 342 2 n GLU . 342 B 342 
B 343 2 n GLY . 343 B 343 
B 344 2 n VAL . 344 B 344 
B 345 2 n THR . 345 B 345 
B 346 2 n ALA . 346 B 346 
B 347 2 n GLN . 347 B 347 
B 348 2 n ARG . 348 B 348 
B 349 2 n GLY . 349 B 349 
B 350 2 n TYR . 350 B 350 
B 351 2 n VAL . 351 B 351 
B 352 2 n THR . 352 B 352 
B 353 2 n GLY . 353 B 353 
B 354 2 n GLN . 354 B 354 
B 355 2 n GLY . 355 B 355 
B 356 2 n GLU . 356 B 356 
B 357 2 n PHE . 357 B 357 
B 358 2 n GLU . 358 B 358 
B 359 2 n PHE . 359 B 359 
B 360 2 n ALA . 360 B 360 
B 361 2 n ARG . 361 B 361 
B 362 2 n ILE . 362 B 362 
B 363 2 n LYS . 363 B 363 
B 364 2 n VAL . 364 B 364 
B 365 2 n LEU . 365 B 365 
B 366 2 n SER . 366 B 366 
B 367 2 n ASN . 367 B 367 
B 368 2 n GLY . 368 B 368 
B 369 2 n ALA . 369 B 369 
B 370 2 n SER . 370 B 370 
B 371 2 n SER . 371 B 371 
B 372 2 n LYS . 372 B 372 
B 373 2 n GLU . 373 B 373 
B 374 2 n VAL . 374 B 374 
B 375 2 n LEU . 375 B 375 
B 376 2 n ALA . 376 B 376 
B 377 2 n ILE . 377 B 377 
B 378 2 n LYS . 378 B 378 
B 379 2 n GLY . 379 B 379 
B 380 2 n MET . 380 B 380 
B 381 2 n ASP . 381 B 381 
B 382 2 n SER . 382 B 382 
B 383 2 n LEU . 383 B 383 
B 384 2 n TRP . 384 B 384 
B 385 2 n MET . 385 B 385 
B 386 2 n ALA . 386 B 386 
B 387 2 n GLN . 387 B 387 
B 388 2 n ASP . 388 B 388 
B 389 2 n PRO . 389 B 389 
B 390 2 n SER . 390 B 390 
B 391 2 n ALA . 391 B 391 
B 392 2 n ILE . 392 B 392 
B 393 2 n GLU . 393 B 393 
B 394 2 n LYS . 394 B 394 
B 395 2 n VAL . 395 B 395 
B 396 2 n GLY . 396 B 396 
B 397 2 n ASN . 397 B 397 
B 398 2 n ILE . 398 B 398 
B 399 2 n VAL . 399 B 399 
B 400 2 n ARG . 400 B 400 
B 401 2 n PRO . 401 B 401 
B 402 2 n MET . 402 B 402 
B 403 2 n TRP . 403 B 403 
B 404 2 n VAL . 404 B 404 
B 405 2 n TYR . 405 B 405 
B 406 2 n ASP . 406 B 406 
B 407 2 n LYS . 407 B 407 
B 408 2 n ILE . 408 B 408 
B 409 2 n GLU . 409 B 409 
B 410 2 n ALA . 410 B 410 
B 411 2 n ARG . 411 B 411 
B 412 2 n VAL . 412 B 412 
B 413 2 n LYS . 413 B 413 
B 414 2 n GLU . 414 B 414 
B 415 2 n ASP . 415 B 415 
B 416 2 n MET . 416 B 416 
B 417 2 n VAL . 417 B 417 
B 418 2 n GLY . 418 B 418 
B 419 2 n ARG . 419 B 419 
B 420 2 n ALA . 420 B 420 
B 421 2 n ASP . 421 B 421 
B 422 2 n PRO . 422 B 422 
B 423 2 n LYS . 423 B 423 
B 424 2 n ALA . 424 B 424 
B 425 2 n GLN . 425 B 425 
B 426 2 n LYS . 426 B 426 
B 427 2 n GLY . 427 B 427 
B 428 2 n LYS . 428 B 428 
B 429 2 n THR . 429 B 429 
B 430 2 n GLY . 430 B 430 
B 431 2 n HIS . 431 B 431 
B 432 2 n TYR . 432 B 432 
B 433 2 n VAL . 433 B 433 
B 434 2 n ALA . 434 B 434 
B 435 2 n GLY . 435 B 435 
B 436 2 n ASP . 436 B 436 
B 437 2 n SER . 437 B 437 
B 438 2 n VAL . 438 B 438 
B 439 2 n PHE . 439 B 439 
B 440 2 n SER . 440 B 440 
B 441 2 n VAL . 441 B 441 
B 442 2 n PRO . 442 B 442 
B 443 2 n ALA . 443 B 443 
B 444 2 n GLY . 444 B 444 
B 445 2 n SER . 445 B 445 
B 446 2 n LEU . 446 B 446 
B 447 2 n ILE . 447 B 447 
B 448 2 n SER . 448 B 448 
B 449 2 n PHE . 449 B 449 
B 450 2 n ASP . 450 B 450 
B 451 2 n ALA . 451 B 451 
B 452 2 n HIS . 452 B 452 
B 453 2 n ARG . 453 B 453 
B 454 2 n CYS . 454 B 454 
B 455 2 n GLU . 455 B 455 
B 456 2 n TRP . 456 B 456 
B 457 2 n GLN . 457 B 457 
B 458 2 n GLU . 458 B 458 
B 459 2 n VAL . 459 B 459 
B 460 2 n ARG . 460 B 460 
B 461 2 n GLY . 461 B 461 
B 462 2 n ARG . 462 B 462 
B 463 2 n ALA . 463 B 463 
B 464 2 n ARG . 464 B 464 
B 465 2 n ARG . 465 B 465 
B 466 2 n MET . 466 B 466 
B 467 2 n ALA . 467 B 467 
B 468 2 n ARG . 468 B 468 
B 469 2 n CYS . 469 B 469 
B 470 2 n VAL . 470 B 470 
B 471 2 n VAL . 471 B 471 
B 472 2 n GLN . 472 B 472 
B 473 2 n PRO . 473 B 473 
B 474 2 n LEU . 474 B 474 
B 475 2 n GLY . 475 B 475 
B 476 2 n ARG . 476 B 476 
B 477 2 n PRO . 477 B 477 
B 478 2 n VAL . 478 B 478 
B 479 2 n TRP . 479 B 479 
B 480 2 n LEU . 480 B 480 
B 481 2 n CYS . 481 B 481 
B 482 2 n VAL . 482 B 482 
B 483 2 n GLU . 483 B 483 
B 484 2 n GLU . 484 B 484 
B 485 2 n GLU . 485 B 485 
B 486 2 n ASN . 486 B 486 
B 487 2 n ILE . 487 B 487 
B 488 2 n GLU . 488 B 488 
B 489 2 n ILE . 489 B 489 
B 490 2 n LYS . 490 B 490 
B 491 2 n ARG . 491 B 491 
B 492 2 n GLN . 492 B 492 
B 493 2 n GLU . 493 B 493 
B 494 2 n PRO . 494 B 494 
B 495 2 n THR . 495 B 495 
B 496 2 n HIS . 496 B 496 
B 497 2 n LEU . 497 B 497 
B 498 2 n GLY . 498 B 498 
B 499 2 n LYS . 499 B 499 
B 500 2 n LEU . 500 B 500 
B 501 2 n TYR . 501 B 501 
B 502 2 n GLU . 502 B 502 
B 503 2 n LEU . 503 B 503 
B 504 2 n PRO . 504 B 504 
B 505 2 n THR . 505 B 505 
B 506 2 n PRO . 506 B 506 
B 507 2 n VAL . 507 B 507 
B 508 2 n PRO . 508 B 508 
B 509 2 n ILE . 509 B 509 
B 510 2 n ARG . 510 B 510 
B 511 2 n ALA . 511 B 511 
B 512 2 n GLY . 512 B 512 
B 513 2 n GLU . 513 B 513 
B 514 2 n THR . 514 B 514 
B 515 2 n ILE . 515 B 515 
B 516 2 n GLY . 516 B 516 
B 517 2 n TYR . 517 B 517 
B 518 2 n LEU . 518 B 518 
B 519 2 n GLY . 519 B 519 
B 520 2 n MET . 520 B 520 
B 521 2 n TYR . 521 B 521 
B 522 2 n GLU . 522 B 522 
B 523 2 n THR . 523 B 523 
B 524 2 n PRO . 524 B 524 
B 525 2 n THR . 525 B 525 
B 526 2 n SER . 526 B 526 
B 527 2 n THR . 527 B 527 
B 528 2 n GLU . 528 B 528 
B 529 2 n GLY . 529 B 529 
B 530 2 n GLY . 530 B 530 
B 531 2 n MET . 531 B 531 
B 532 2 n SER . 532 B 532 
B 533 2 n SER . 533 B 533 
B 534 2 n LYS . 534 B 534 
B 535 2 n HIS . 535 B 535 
B 536 2 n MET . 536 B 536 
B 537 2 n VAL . 537 B 537 
B 538 2 n HIS . 538 B 538 
B 539 2 n LEU . 539 B 539 
B 540 2 n GLU . 540 B 540 
B 541 2 n LEU . 541 B 541 
B 542 2 n PHE . 542 B 542 
B 543 2 n SER . 543 B 543 
B 544 2 n ASP . 544 B 544 
B 545 2 n ASP . 545 B 545 
B 546 2 n PRO . 546 B 546 
B 547 2 n ARG . 547 B 547 
B 548 2 n ALA . 548 B 548 
B 549 2 n GLU . 549 B 549 
B 550 2 n ALA . 550 B 550 
B 551 2 n VAL . 551 B 551 
B 552 2 n VAL . 552 B 552 
B 553 2 n SER . 553 B 553 
B 554 2 n SER . 554 B 554 
B 555 2 n LYS . 555 B 555 
B 556 2 n GLU . 556 B 556 
B 557 2 n TRP . 557 B 557 
B 558 2 n LYS . 558 B 558 
B 559 2 n ASP . 559 B 559 
B 560 2 n LYS . 560 B 560 
B 561 2 n GLY . 561 B 561 
B 562 2 n PHE . 562 B 562 
B 563 2 n THR . 563 B 563 
B 564 2 n LEU . 564 B 564 
B 565 2 n ILE . 565 B 565 
B 566 2 n ASP . 566 B 566 
B 567 2 n GLY . 567 B 567 
B 568 2 n SER . 568 B 568 
B 569 2 n ASP . 569 B 569 
B 570 2 n SER . 570 B 570 
B 571 2 n ASP . 571 B 571 
B 572 2 n GLY . 572 B 572 
B 573 2 n ALA . 573 B 573 
B 574 2 n LEU . 574 B 574 
B 575 2 n ASP . 575 B 575 
B 576 2 n PRO . 576 B 576 
B 577 2 n ALA . 577 B 577 
B 578 2 n LYS . 578 B 578 
B 579 2 n ILE . 579 B 579 
B 580 2 n PRO . 580 B 580 
B 581 2 n PRO . 581 B 581 
B 582 2 n PHE . 582 B 582 
B 583 2 n PHE . 583 B 583 
B 584 2 n LEU . 584 B 584 
B 585 2 n ASN . 585 B 585 
B 586 2 n LEU . 586 B 586 
B 587 2 n TYR . 587 B 587 
B 588 2 n ARG . 588 B 588 
B 589 2 n HIS . 589 B 589 
B 590 2 n ALA . 590 B 590 
B 591 2 n SER . 591 B 591 
B 592 2 n ASP . 592 B 592 
B 593 2 n ASP . 593 B 593 
B 594 2 n LYS . 594 B 594 
B 595 2 n GLU . 595 B 595 
B 596 2 n LEU . 596 B 596 
B 597 2 n LYS . 597 B 597 
B 598 2 n ASN . 598 B 598 
B 599 2 n ASN . 599 B 599 
B 600 2 n GLU . 600 B 600 
B 601 2 n LEU . 601 B 601 
B 602 2 n THR . 602 B 602 
B 603 2 n VAL . 603 B 603 
B 604 2 n LYS . 604 B 604 
B 605 2 n LYS . 605 B 605 
B 606 2 n LEU . 606 B 606 
B 607 2 n GLU . 607 B 607 
B 608 2 n ASN . 608 B 608 
B 609 2 n THR . 609 B 609 
B 610 2 n VAL . 610 B 610 
B 611 2 n ASP . 611 B 611 
B 612 2 n SER . 612 B 612 
B 613 2 n ILE . 613 B 613 
B 614 2 n GLU . 614 B 614 
B 615 2 n ASN . 615 B 615 
B 616 2 n TYR . 616 B 616 
B 617 2 n ASP . 617 B 617 
B 618 2 n ARG . 618 B 618 
B 619 2 n VAL . 619 B 619 
B 620 2 n LYS . 620 B 620 
B 621 2 n GLY . 621 B 621 
B 622 2 n MET . 622 B 622 
B 623 2 n VAL . 623 B 623 
B 624 2 n VAL . 624 B 624 
B 625 2 n LYS . 625 B 625 
B 626 2 n HIS . 626 B 626 
B 627 2 n SER . 627 B 627 
B 628 2 n SER . 628 B 628 
B 629 2 n GLU . 629 B 629 
B 630 2 n TRP . 630 B 630 
B 631 2 n TRP . 631 B 631 
B 632 2 n ALA . 632 B 632 
B 633 2 n PRO . 633 B 633 
B 634 2 n THR . 634 B 634 
B 635 2 n SER . 635 B 635 
B 636 2 n LYS . 636 B 636 
B 637 2 n VAL . 637 B 637 
B 638 2 n MET . 638 B 638 
B 639 2 n MET . 639 B 639 
B 640 2 n GLU . 640 B 640 
B 641 2 n ARG . 641 B 641 
B 642 2 n PHE . 642 B 642 
B 643 2 n LYS . 643 B 643 
B 644 2 n SER . 644 B 644 
B 645 2 n ILE . 645 B 645 
B 646 2 n PHE . 646 B 646 
B 647 2 n SER . 647 B 647 
B 648 2 n GLU . 648 B 648 
B 649 2 n VAL . 649 B 649 
B 650 2 n THR . 650 B 650 
B 651 2 n GLU . 651 B 651 
B 652 2 n LEU . 652 B 652 
B 653 2 n PRO . 653 B 653 
B 654 2 n GLY . 654 B 654 
B 655 2 n LEU . 655 B 655 
B 656 2 n ILE . 656 B 656 
B 657 2 n THR . 657 B 657 
B 658 2 n HIS . 658 B 658 
B 659 2 n GLU . 659 B 659 
B 660 2 n VAL . 660 B 660 
B 661 2 n GLU . 661 B 661 
B 662 2 n ARG . 662 B 662 
B 663 2 n VAL . 663 B 663 
B 664 2 n GLU . 664 B 664 
B 665 2 n SER . 665 B 665 
B 666 2 n ILE . 666 B 666 
B 667 2 n GLY . 667 B 667 
B 668 2 n TRP . 668 B 668 
B 669 2 n MET . 669 B 669 
B 670 2 n HIS . 670 B 670 
B 671 2 n ILE . 671 B 671 
B 672 2 n LEU . 672 B 672 
B 673 2 n LYS . 673 B 673 
B 674 2 n ASN . 674 B 674 
B 675 2 n LYS . 675 B 675 
B 676 2 n LYS . 676 B 676 
B 677 2 n ILE . 677 B 677 
B 678 2 n ASP . 678 B 678 
B 679 2 n GLY . 679 B 679 
B 680 2 n PRO . 680 B 680 
B 681 2 n LYS . 681 B 681 
B 682 2 n VAL . 682 B 682 
B 683 2 n TRP . 683 B 683 
B 684 2 n HIS . 684 B 684 
B 685 2 n LEU . 685 B 685 
B 686 2 n HIS . 686 B 686 
B 687 2 n PRO . 687 B 687 
B 688 2 n LEU . 688 B 688 
B 689 2 n SER . 689 B 689 
B 690 2 n LEU . 690 B 690 
B 691 2 n LEU . 691 B 691 
B 692 2 n ASP . 692 B 692 
B 693 2 n PHE . 693 B 693 
B 694 2 n SER . 694 B 694 
B 695 2 n VAL . 695 B 695 
B 696 2 n SER . 696 B 696 
B 697 2 n GLN . 697 B 697 
B 698 2 n LYS . 698 B 698 
B 699 2 n ILE . 699 B 699 
B 700 2 n SER . 700 B 700 
B 701 2 n ARG . 701 B 701 
B 702 2 n GLY . 702 B 702 
B 703 2 n LEU . 703 B 703 
B 704 2 n PHE . 704 B 704 
B 705 2 n THR . 705 B 705 
B 706 2 n TYR . 706 B 706 
B 707 2 n ALA . 707 B 707 
B 708 2 n ASP . 708 B 708 
B 709 2 n ALA . 709 B 709 
B 710 2 n GLU . 710 B 710 
B 711 2 n GLU . 711 B 711 
B 712 2 n ALA . 712 B 712 
B 713 2 n LEU . 713 B 713 
B 714 2 n ARG . 714 B 714 
B 715 2 n SER . 715 B 715 
B 716 2 n ILE . 716 B 716 
B 717 2 n TYR . 717 B 717 
B 718 2 n ASN . 718 B 718 
B 719 2 n LYS . 719 B 719 
B 720 2 n TYR . 720 B 720 
B 721 2 n GLY . 721 B 721 
B 722 2 n TYR . 722 B 722 
B 723 2 n ASP . 723 B 723 
B 724 2 n MET . 724 B 724 
B 725 2 n ALA . 725 B 725 
B 726 2 n VAL . 726 B 726 
B 727 2 n VAL . 727 B 727 
B 728 2 n VAL . 728 B 728 
B 729 2 n GLU . 729 B 729 
B 730 2 n ARG . 730 B 730 
B 731 2 n MET . 731 B 731 
B 732 2 n TYR . 732 B 732 
B 733 2 n ARG . 733 B 733 
B 734 2 n ASP . 734 B 734 
B 735 2 n GLU . 735 B 735 
B 736 2 n THR . 736 B 736 
B 737 2 n GLY . 737 B 737 
B 738 2 n HIS . 738 B 738 
B 739 2 n PHE . 739 B 739 
B 740 2 n LYS . 740 B 740 
B 741 2 n SER . 741 B 741 
B 742 2 n LEU . 742 B 742 
B 743 2 n GLN . 743 B 743 
B 744 2 n TYR . 744 B 744 
B 745 2 n GLN . 745 B 745 
B 746 2 n HIS . 746 B 746 
B 747 2 n CYS . 747 B 747 
B 748 2 n GLY . 748 B 748 
B 749 2 n THR . 749 B 749 
B 750 2 n GLY . 750 B 750 
B 751 2 n GLY . 751 B 751 
B 752 2 n MET . 752 B 752 
B 753 2 n GLU . 753 B 753 
B 754 2 n ALA . 754 B 754 
B 755 2 n PHE . 755 B 755 
B 756 2 n GLY . 756 B 756 
B 757 2 n ASN . 757 B 757 
B 758 2 n PRO . 758 B 758 
B 759 2 n PRO . 759 B 759 
B 760 2 n TYR . 760 B 760 
B 761 2 n TYR . 761 B 761 
B 762 2 n GLY . 762 B 762 
B 763 2 n TRP . 763 B 763 
B 764 2 n ASP . 764 B 764 
B 765 2 n LYS . 765 B 765 
B 766 2 n SER . 766 B 766 
B 767 2 n PHE . 767 B 767 
B 768 2 n PHE . 768 B 768 
B 769 2 n GLU . 769 B 769 
B 770 2 n LYS . 770 B 770 
B 771 2 n ASN . 771 B 771 
B 772 2 n PRO . 772 B 772 
B 773 2 n SER . 773 B 773 
B 774 2 n TYR . 774 B 774 
B 775 2 n LYS . 775 B 775 
B 776 2 n PRO . 776 B 776 
B 777 2 n VAL . 777 B 777 
B 778 2 n GLY . 778 B 778 
B 779 2 n THR . 779 B 779 
B 780 2 n TRP . 780 B 780 
B 781 2 n SER . 781 B 781 
B 782 2 n ALA . 782 B 782 
B 783 2 n PHE . 783 B 783 
B 784 2 n GLU . 784 B 784 
B 785 2 n ASN . 785 B 785 
B 786 2 n LYS . 786 B 786 
B 787 2 n GLY . 787 B 787 
B 788 2 n LYS . 788 B 788 
B 789 2 n SER . 789 B 789 
B 790 2 n GLY . 790 B 790 
B 791 2 n LEU . 791 B 791 
B 792 2 n GLY . 792 B 792 
B 793 2 n GLY . 793 B 793 
B 794 2 n ASN . 794 B 794 
B 795 2 n VAL . 795 B 795 
B 796 2 n GLN . 796 B 796 
B 797 2 n VAL . 797 B 797 
B 798 2 n THR . 798 B 798 
B 799 2 n ASN . 799 B 799 
B 800 2 n LYS . 800 B 800 
B 801 2 n LYS . 801 B 801 
B 802 2 n LYS . 802 B 802 
B 803 2 n THR . 803 B 803 
B 804 2 n PHE . 804 B 804 
B 805 2 n ILE . 805 B 805 
B 806 2 n LYS . 806 B 806 
B 807 2 n PHE . 807 B 807 
B 808 2 n PRO . 808 B 808 
B 809 2 n SER . 809 B 809 
B 810 2 n VAL . 810 B 810 
B 811 2 n LEU . 811 B 811 
B 812 2 n ALA . 812 B 812 
B 813 2 n ALA . 813 B 813 
B 814 2 n MET . 814 B 814 
B 815 2 n GLU . 815 B 815 
B 816 2 n TYR . 816 B 816 
B 817 2 n LYS . 817 B 817 
B 818 2 n VAL . 818 B 818 
B 819 2 n PHE . 819 B 819 
B 820 2 n TYR . 820 B 820 
B 821 2 n ILE . 821 B 821 
B 822 2 n ASN . 822 B 822 
B 823 2 n LYS . 823 B 823 
B 824 2 n HIS . 824 B 824 
B 825 2 n ASP . 825 B 825 
B 826 2 n GLY . 826 B 826 
B 827 2 n ASN . 827 B 827 
B 828 2 n TRP . 828 B 828 
B 829 2 n ALA . 829 B 829 
B 830 2 n ARG . 830 B 830 
B 831 2 n TRP . 831 B 831 
B 832 2 n HIS . 832 B 832 
B 833 2 n ASN . 833 B 833 
B 834 2 n ALA . 834 B 834 
B 835 2 n SER . 835 B 835 
B 836 2 n ASP . 836 B 836 
B 837 2 n ALA . 837 B 837 
B 838 2 n ASN . 838 B 838 
B 839 2 n VAL . 839 B 839 
B 840 2 n GLN . 840 B 840 
B 841 2 n LYS . 841 B 841 
B 842 2 n VAL . 842 B 842 
B 843 2 n TYR . 843 B 843 
B 844 2 n LYS . 844 B 844 
B 845 2 n GLU . 845 B 845 
B 846 2 n TYR . 846 B 846 
B 847 2 n ILE . 847 B 847 
B 848 2 n SER . 848 B 848 
B 849 2 n LYS . 849 B 849 
B 850 2 n ILE . 850 B 850 
B 851 2 n LYS . 851 B 851 
B 852 2 n PRO . 852 B 852 
B 853 2 n LYS . 853 B 853 
B 854 2 n ILE . 854 B 854 
B 855 2 n SER . 855 B 855 
B 856 2 n ASP . 856 B 856 
B 857 2 n SER . 857 B 857 
B 858 2 n PHE . 858 B 858 
B 859 2 n LYS . 859 B 859 
B 860 2 n ASP . 860 B 860 
B 861 2 n ILE . 861 B 861 
B 862 2 n LYS . 862 B 862 
C 1   3 n GLY . 1   C 1   
C 2   3 n ASN . 2   C 2   
C 3   3 n ASN . 3   C 3   
C 4   3 n LEU . 4   C 4   
C 5   3 n GLN . 5   C 5   
C 6   3 n CYS . 6   C 6   
C 7   3 n TYR . 7   C 7   
C 8   3 n ASP . 8   C 8   
C 9   3 n TYR . 9   C 9   
C 10  3 n LEU . 10  C 10  
C 11  3 n ALA . 11  C 11  
C 12  3 n ASP . 12  C 12  
C 13  3 n ALA . 13  C 13  
C 14  3 n VAL . 14  C 14  
C 15  3 n ARG . 15  C 15  
C 16  3 n SER . 16  C 16  
C 17  3 n SER . 17  C 17  
C 18  3 n ASN . 18  C 18  
C 19  3 n TYR . 19  C 19  
C 20  3 n ASP . 20  C 20  
C 21  3 n PHE . 21  C 21  
C 22  3 n ILE . 22  C 22  
C 23  3 n TYR . 23  C 23  
C 24  3 n VAL . 24  C 24  
C 25  3 n ALA . 25  C 25  
C 26  3 n ALA . 26  C 26  
C 27  3 n LYS . 27  C 27  
C 28  3 n ASP . 28  C 28  
C 29  3 n VAL . 29  C 29  
C 30  3 n ASN . 30  C 30  
C 31  3 n VAL . 31  C 31  
C 32  3 n ILE . 32  C 32  
C 33  3 n VAL . 33  C 33  
C 34  3 n ASP . 34  C 34  
C 35  3 n SER . 35  C 35  
C 36  3 n ASP . 36  C 36  
C 37  3 n ASP . 37  C 37  
C 38  3 n GLY . 38  C 38  
C 39  3 n GLN . 39  C 39  
C 40  3 n GLU . 40  C 40  
C 41  3 n VAL . 41  C 41  
C 42  3 n SER . 42  C 42  
C 43  3 n MET . 43  C 43  
C 44  3 n GLN . 44  C 44  
C 45  3 n LEU . 45  C 45  
C 46  3 n THR . 46  C 46  
C 47  3 n TYR . 47  C 47  
C 48  3 n ASP . 48  C 48  
C 49  3 n THR . 49  C 49  
C 50  3 n ASP . 50  C 50  
C 51  3 n GLY . 51  C 51  
C 52  3 n SER . 52  C 52  
C 53  3 n GLY . 53  C 53  
C 54  3 n SER . 54  C 54  
C 55  3 n ILE . 55  C 55  
C 56  3 n GLY . 56  C 56  
C 57  3 n TRP . 57  C 57  
C 58  3 n ALA . 58  C 58  
C 59  3 n SER . 59  C 59  
C 60  3 n TYR . 60  C 60  
C 61  3 n ILE . 61  C 61  
C 62  3 n TYR . 62  C 62  
C 63  3 n SER . 63  C 63  
C 64  3 n ASP . 64  C 64  
C 65  3 n ALA . 65  C 65  
C 66  3 n SER . 66  C 66  
C 67  3 n LEU . 67  C 67  
C 68  3 n TRP . 68  C 68  
C 69  3 n ASN . 69  C 69  
C 70  3 n THR . 70  C 70  
C 71  3 n SER . 71  C 71  
C 72  3 n ALA . 72  C 72  
C 73  3 n TYR . 73  C 73  
C 74  3 n LEU . 74  C 74  
C 75  3 n GLU . 75  C 75  
C 76  3 n ASP . 76  C 76  
C 77  3 n LYS . 77  C 77  
C 78  3 n ILE . 78  C 78  
C 79  3 n LYS . 79  C 79  
C 80  3 n LEU . 80  C 80  
C 81  3 n GLN . 81  C 81  
C 82  3 n TYR . 82  C 82  
C 83  3 n ASP . 83  C 83  
C 84  3 n GLU . 84  C 84  
C 85  3 n SER . 85  C 85  
C 86  3 n ILE . 86  C 86  
C 87  3 n LYS . 87  C 87  
C 88  3 n ASN . 88  C 88  
C 89  3 n LYS . 89  C 89  
C 90  3 n LEU . 90  C 90  
C 91  3 n ARG . 91  C 91  
C 92  3 n LYS . 92  C 92  
C 93  3 n CYS . 93  C 93  
C 94  3 n PHE . 94  C 94  
C 95  3 n ASP . 95  C 95  
C 96  3 n SER . 96  C 96  
C 97  3 n GLN . 97  C 97  
C 98  3 n SER . 98  C 98  
C 99  3 n PRO . 99  C 99  
C 100 3 n LEU . 100 C 100 
C 101 3 n SER . 101 C 101 
C 102 3 n LYS . 102 C 102 
C 103 3 n LYS . 103 C 103 
C 104 3 n GLY . 104 C 104 
#
_software.classification other
_software.date           ?
_software.description    "Structure prediction"
_software.name           AlphaFold
_software.pdbx_ordinal   1
_software.type           package
_software.version        "AlphaFold-beta-20231127 (be2c21f9-b611-4c21-bfc0-bc05c526bf76 @ 2024-07-29 03:23:20)"
#
loop_
_struct_asym.entity_id
_struct_asym.id
1 A 
2 B 
3 C 
#
loop_
_atom_site.group_PDB
_atom_site.id
_atom_site.type_symbol
_atom_site.label_atom_id
_atom_site.label_alt_id
_atom_site.label_comp_id
_atom_site.label_asym_id
_atom_site.label_entity_id
_atom_site.label_seq_id
_atom_site.pdbx_PDB_ins_code
_atom_site.Cartn_x
_atom_site.Cartn_y
_atom_site.Cartn_z
_atom_site.occupancy
_atom_site.B_iso_or_equiv
_atom_site.auth_seq_id
_atom_site.auth_asym_id
_atom_site.pdbx_PDB_model_num
ATOM 1    N N   . GLU A 1 1   ? -0.779  -22.324 -68.332 1.00 58.79 1   A 1 
ATOM 2    C CA  . GLU A 1 1   ? -0.766  -23.252 -67.188 1.00 65.03 1   A 1 
ATOM 3    C C   . GLU A 1 1   ? -2.193  -23.552 -66.768 1.00 69.56 1   A 1 
ATOM 4    O O   . GLU A 1 1   ? -3.059  -22.694 -66.888 1.00 63.03 1   A 1 
ATOM 5    C CB  . GLU A 1 1   ? 0.060   -22.673 -66.048 1.00 58.57 1   A 1 
ATOM 6    C CG  . GLU A 1 1   ? 1.554   -22.794 -66.360 1.00 51.36 1   A 1 
ATOM 7    C CD  . GLU A 1 1   ? 2.385   -21.895 -65.457 1.00 45.98 1   A 1 
ATOM 8    O OE1 . GLU A 1 1   ? 3.351   -22.354 -64.836 1.00 40.83 1   A 1 
ATOM 9    O OE2 . GLU A 1 1   ? 2.036   -20.696 -65.350 1.00 39.82 1   A 1 
ATOM 10   N N   . SER A 1 2   ? -2.471  -24.789 -66.376 1.00 74.31 2   A 1 
ATOM 11   C CA  . SER A 1 2   ? -3.815  -25.206 -66.005 1.00 79.59 2   A 1 
ATOM 12   C C   . SER A 1 2   ? -4.239  -24.565 -64.686 1.00 84.77 2   A 1 
ATOM 13   O O   . SER A 1 2   ? -3.462  -24.566 -63.734 1.00 78.51 2   A 1 
ATOM 14   C CB  . SER A 1 2   ? -3.878  -26.734 -65.897 1.00 69.42 2   A 1 
ATOM 15   O OG  . SER A 1 2   ? -2.837  -27.194 -65.064 1.00 57.83 2   A 1 
ATOM 16   N N   . CYS A 1 3   ? -5.467  -24.096 -64.651 1.00 86.32 3   A 1 
ATOM 17   C CA  . CYS A 1 3   ? -6.084  -23.655 -63.402 1.00 89.49 3   A 1 
ATOM 18   C C   . CYS A 1 3   ? -6.000  -24.789 -62.354 1.00 90.69 3   A 1 
ATOM 19   O O   . CYS A 1 3   ? -6.240  -25.942 -62.707 1.00 87.61 3   A 1 
ATOM 20   C CB  . CYS A 1 3   ? -7.545  -23.278 -63.700 1.00 88.16 3   A 1 
ATOM 21   S SG  . CYS A 1 3   ? -8.348  -22.434 -62.315 1.00 87.63 3   A 1 
ATOM 22   N N   . PRO A 1 4   ? -5.652  -24.494 -61.092 1.00 90.04 4   A 1 
ATOM 23   C CA  . PRO A 1 4   ? -5.476  -25.511 -60.055 1.00 89.56 4   A 1 
ATOM 24   C C   . PRO A 1 4   ? -6.755  -26.268 -59.689 1.00 90.40 4   A 1 
ATOM 25   O O   . PRO A 1 4   ? -6.679  -27.345 -59.095 1.00 86.19 4   A 1 
ATOM 26   C CB  . PRO A 1 4   ? -4.893  -24.759 -58.855 1.00 87.26 4   A 1 
ATOM 27   C CG  . PRO A 1 4   ? -5.327  -23.308 -59.073 1.00 84.29 4   A 1 
ATOM 28   C CD  . PRO A 1 4   ? -5.316  -23.175 -60.588 1.00 87.22 4   A 1 
ATOM 29   N N   . ALA A 1 5   ? -7.927  -25.751 -60.071 1.00 90.06 5   A 1 
ATOM 30   C CA  . ALA A 1 5   ? -9.210  -26.425 -59.894 1.00 89.81 5   A 1 
ATOM 31   C C   . ALA A 1 5   ? -10.150 -26.174 -61.073 1.00 90.07 5   A 1 
ATOM 32   O O   . ALA A 1 5   ? -10.041 -25.180 -61.783 1.00 85.96 5   A 1 
ATOM 33   C CB  . ALA A 1 5   ? -9.826  -25.969 -58.574 1.00 87.87 5   A 1 
ATOM 34   N N   . GLY A 1 6   ? -11.095 -27.071 -61.275 1.00 89.69 6   A 1 
ATOM 35   C CA  . GLY A 1 6   ? -12.079 -26.975 -62.344 1.00 88.69 6   A 1 
ATOM 36   C C   . GLY A 1 6   ? -13.342 -26.193 -61.982 1.00 89.67 6   A 1 
ATOM 37   O O   . GLY A 1 6   ? -14.087 -25.795 -62.875 1.00 85.33 6   A 1 
ATOM 38   N N   . ASP A 1 7   ? -13.582 -25.970 -60.713 1.00 91.10 7   A 1 
ATOM 39   C CA  . ASP A 1 7   ? -14.709 -25.199 -60.202 1.00 91.64 7   A 1 
ATOM 40   C C   . ASP A 1 7   ? -14.240 -24.149 -59.187 1.00 92.89 7   A 1 
ATOM 41   O O   . ASP A 1 7   ? -13.181 -24.272 -58.573 1.00 90.91 7   A 1 
ATOM 42   C CB  . ASP A 1 7   ? -15.778 -26.133 -59.622 1.00 89.08 7   A 1 
ATOM 43   C CG  . ASP A 1 7   ? -15.318 -26.826 -58.357 1.00 85.40 7   A 1 
ATOM 44   O OD1 . ASP A 1 7   ? -15.340 -26.177 -57.283 1.00 77.24 7   A 1 
ATOM 45   O OD2 . ASP A 1 7   ? -14.920 -28.011 -58.425 1.00 76.57 7   A 1 
ATOM 46   N N   . PHE A 1 8   ? -15.043 -23.109 -59.004 1.00 91.34 8   A 1 
ATOM 47   C CA  . PHE A 1 8   ? -14.699 -21.972 -58.152 1.00 92.81 8   A 1 
ATOM 48   C C   . PHE A 1 8   ? -14.587 -22.327 -56.669 1.00 93.65 8   A 1 
ATOM 49   O O   . PHE A 1 8   ? -13.768 -21.752 -55.959 1.00 92.36 8   A 1 
ATOM 50   C CB  . PHE A 1 8   ? -15.745 -20.869 -58.366 1.00 92.27 8   A 1 
ATOM 51   C CG  . PHE A 1 8   ? -15.426 -19.603 -57.608 1.00 92.79 8   A 1 
ATOM 52   C CD1 . PHE A 1 8   ? -16.220 -19.207 -56.512 1.00 84.13 8   A 1 
ATOM 53   C CD2 . PHE A 1 8   ? -14.312 -18.839 -57.963 1.00 82.99 8   A 1 
ATOM 54   C CE1 . PHE A 1 8   ? -15.900 -18.053 -55.792 1.00 84.87 8   A 1 
ATOM 55   C CE2 . PHE A 1 8   ? -13.984 -17.681 -57.245 1.00 82.90 8   A 1 
ATOM 56   C CZ  . PHE A 1 8   ? -14.774 -17.284 -56.155 1.00 92.46 8   A 1 
ATOM 57   N N   . ASP A 1 9   ? -15.358 -23.293 -56.210 1.00 94.39 9   A 1 
ATOM 58   C CA  . ASP A 1 9   ? -15.356 -23.694 -54.797 1.00 93.83 9   A 1 
ATOM 59   C C   . ASP A 1 9   ? -14.029 -24.365 -54.422 1.00 93.93 9   A 1 
ATOM 60   O O   . ASP A 1 9   ? -13.335 -23.937 -53.493 1.00 92.01 9   A 1 
ATOM 61   C CB  . ASP A 1 9   ? -16.557 -24.618 -54.552 1.00 92.05 9   A 1 
ATOM 62   C CG  . ASP A 1 9   ? -16.966 -24.785 -53.089 1.00 82.20 9   A 1 
ATOM 63   O OD1 . ASP A 1 9   ? -16.202 -24.471 -52.177 1.00 72.37 9   A 1 
ATOM 64   O OD2 . ASP A 1 9   ? -18.105 -25.276 -52.871 1.00 71.16 9   A 1 
ATOM 65   N N   . ASN A 1 10  ? -13.610 -25.349 -55.206 1.00 93.34 10  A 1 
ATOM 66   C CA  . ASN A 1 10  ? -12.328 -26.011 -55.024 1.00 93.06 10  A 1 
ATOM 67   C C   . ASN A 1 10  ? -11.154 -25.056 -55.273 1.00 93.46 10  A 1 
ATOM 68   O O   . ASN A 1 10  ? -10.198 -25.057 -54.493 1.00 91.78 10  A 1 
ATOM 69   C CB  . ASN A 1 10  ? -12.255 -27.244 -55.936 1.00 92.21 10  A 1 
ATOM 70   C CG  . ASN A 1 10  ? -13.131 -28.381 -55.446 1.00 88.48 10  A 1 
ATOM 71   O OD1 . ASN A 1 10  ? -13.219 -28.676 -54.269 1.00 79.44 10  A 1 
ATOM 72   N ND2 . ASN A 1 10  ? -13.794 -29.073 -56.342 1.00 76.55 10  A 1 
ATOM 73   N N   . PHE A 1 11  ? -11.259 -24.198 -56.294 1.00 92.95 11  A 1 
ATOM 74   C CA  . PHE A 1 11  ? -10.260 -23.159 -56.532 1.00 93.52 11  A 1 
ATOM 75   C C   . PHE A 1 11  ? -10.100 -22.250 -55.310 1.00 94.11 11  A 1 
ATOM 76   O O   . PHE A 1 11  ? -8.982  -22.032 -54.863 1.00 93.36 11  A 1 
ATOM 77   C CB  . PHE A 1 11  ? -10.641 -22.333 -57.765 1.00 93.21 11  A 1 
ATOM 78   C CG  . PHE A 1 11  ? -9.717  -21.154 -57.985 1.00 92.84 11  A 1 
ATOM 79   C CD1 . PHE A 1 11  ? -10.045 -19.883 -57.473 1.00 81.74 11  A 1 
ATOM 80   C CD2 . PHE A 1 11  ? -8.482  -21.333 -58.632 1.00 81.25 11  A 1 
ATOM 81   C CE1 . PHE A 1 11  ? -9.158  -18.807 -57.609 1.00 83.52 11  A 1 
ATOM 82   C CE2 . PHE A 1 11  ? -7.590  -20.267 -58.776 1.00 80.88 11  A 1 
ATOM 83   C CZ  . PHE A 1 11  ? -7.921  -19.004 -58.260 1.00 91.46 11  A 1 
ATOM 84   N N   . SER A 1 12  ? -11.208 -21.778 -54.773 1.00 94.25 12  A 1 
ATOM 85   C CA  . SER A 1 12  ? -11.204 -20.875 -53.617 1.00 93.76 12  A 1 
ATOM 86   C C   . SER A 1 12  ? -10.553 -21.521 -52.395 1.00 93.65 12  A 1 
ATOM 87   O O   . SER A 1 12  ? -9.707  -20.904 -51.745 1.00 91.89 12  A 1 
ATOM 88   C CB  . SER A 1 12  ? -12.633 -20.461 -53.266 1.00 92.43 12  A 1 
ATOM 89   O OG  . SER A 1 12  ? -13.224 -19.774 -54.340 1.00 81.44 12  A 1 
ATOM 90   N N   . ARG A 1 13  ? -10.870 -22.767 -52.106 1.00 93.21 13  A 1 
ATOM 91   C CA  . ARG A 1 13  ? -10.270 -23.513 -50.989 1.00 92.24 13  A 1 
ATOM 92   C C   . ARG A 1 13  ? -8.769  -23.727 -51.166 1.00 92.19 13  A 1 
ATOM 93   O O   . ARG A 1 13  ? -8.033  -23.654 -50.182 1.00 89.90 13  A 1 
ATOM 94   C CB  . ARG A 1 13  ? -10.978 -24.859 -50.818 1.00 90.80 13  A 1 
ATOM 95   C CG  . ARG A 1 13  ? -12.408 -24.691 -50.294 1.00 84.99 13  A 1 
ATOM 96   C CD  . ARG A 1 13  ? -13.092 -26.057 -50.193 1.00 79.90 13  A 1 
ATOM 97   N NE  . ARG A 1 13  ? -14.521 -25.917 -49.849 1.00 73.71 13  A 1 
ATOM 98   C CZ  . ARG A 1 13  ? -15.052 -25.746 -48.640 1.00 67.30 13  A 1 
ATOM 99   N NH1 . ARG A 1 13  ? -14.338 -25.793 -47.546 1.00 58.21 13  A 1 
ATOM 100  N NH2 . ARG A 1 13  ? -16.321 -25.521 -48.543 1.00 63.26 13  A 1 
ATOM 101  N N   . ILE A 1 14  ? -8.316  -23.980 -52.414 1.00 92.95 14  A 1 
ATOM 102  C CA  . ILE A 1 14  ? -6.888  -24.082 -52.716 1.00 92.42 14  A 1 
ATOM 103  C C   . ILE A 1 14  ? -6.232  -22.705 -52.569 1.00 92.58 14  A 1 
ATOM 104  O O   . ILE A 1 14  ? -5.262  -22.576 -51.829 1.00 91.07 14  A 1 
ATOM 105  C CB  . ILE A 1 14  ? -6.657  -24.711 -54.107 1.00 92.00 14  A 1 
ATOM 106  C CG1 . ILE A 1 14  ? -7.151  -26.176 -54.120 1.00 87.74 14  A 1 
ATOM 107  C CG2 . ILE A 1 14  ? -5.166  -24.664 -54.487 1.00 87.37 14  A 1 
ATOM 108  C CD1 . ILE A 1 14  ? -7.256  -26.772 -55.535 1.00 81.69 14  A 1 
ATOM 109  N N   . PHE A 1 15  ? -6.815  -21.675 -53.182 1.00 92.76 15  A 1 
ATOM 110  C CA  . PHE A 1 15  ? -6.286  -20.304 -53.158 1.00 92.77 15  A 1 
ATOM 111  C C   . PHE A 1 15  ? -6.043  -19.800 -51.728 1.00 92.55 15  A 1 
ATOM 112  O O   . PHE A 1 15  ? -4.988  -19.251 -51.433 1.00 90.91 15  A 1 
ATOM 113  C CB  . PHE A 1 15  ? -7.263  -19.375 -53.897 1.00 92.61 15  A 1 
ATOM 114  C CG  . PHE A 1 15  ? -6.801  -17.936 -53.977 1.00 92.87 15  A 1 
ATOM 115  C CD1 . PHE A 1 15  ? -7.031  -17.044 -52.911 1.00 83.90 15  A 1 
ATOM 116  C CD2 . PHE A 1 15  ? -6.101  -17.485 -55.107 1.00 83.59 15  A 1 
ATOM 117  C CE1 . PHE A 1 15  ? -6.553  -15.728 -52.967 1.00 84.80 15  A 1 
ATOM 118  C CE2 . PHE A 1 15  ? -5.627  -16.164 -55.174 1.00 82.85 15  A 1 
ATOM 119  C CZ  . PHE A 1 15  ? -5.841  -15.287 -54.096 1.00 91.59 15  A 1 
ATOM 120  N N   . ILE A 1 16  ? -6.987  -20.027 -50.825 1.00 92.76 16  A 1 
ATOM 121  C CA  . ILE A 1 16  ? -6.886  -19.522 -49.446 1.00 91.70 16  A 1 
ATOM 122  C C   . ILE A 1 16  ? -5.722  -20.171 -48.675 1.00 90.50 16  A 1 
ATOM 123  O O   . ILE A 1 16  ? -5.169  -19.553 -47.767 1.00 87.22 16  A 1 
ATOM 124  C CB  . ILE A 1 16  ? -8.240  -19.726 -48.732 1.00 90.53 16  A 1 
ATOM 125  C CG1 . ILE A 1 16  ? -9.351  -18.869 -49.383 1.00 83.20 16  A 1 
ATOM 126  C CG2 . ILE A 1 16  ? -8.161  -19.338 -47.249 1.00 81.03 16  A 1 
ATOM 127  C CD1 . ILE A 1 16  ? -10.762 -19.358 -49.022 1.00 77.71 16  A 1 
ATOM 128  N N   . ASN A 1 17  ? -5.349  -21.395 -49.034 1.00 90.28 17  A 1 
ATOM 129  C CA  . ASN A 1 17  ? -4.366  -22.187 -48.277 1.00 88.36 17  A 1 
ATOM 130  C C   . ASN A 1 17  ? -3.023  -22.381 -48.978 1.00 88.23 17  A 1 
ATOM 131  O O   . ASN A 1 17  ? -2.070  -22.845 -48.348 1.00 83.92 17  A 1 
ATOM 132  C CB  . ASN A 1 17  ? -5.011  -23.533 -47.925 1.00 85.68 17  A 1 
ATOM 133  C CG  . ASN A 1 17  ? -6.142  -23.352 -46.930 1.00 80.84 17  A 1 
ATOM 134  O OD1 . ASN A 1 17  ? -5.973  -22.819 -45.845 1.00 71.29 17  A 1 
ATOM 135  N ND2 . ASN A 1 17  ? -7.332  -23.793 -47.258 1.00 70.12 17  A 1 
ATOM 136  N N   . ASP A 1 18  ? -2.927  -22.041 -50.275 1.00 88.36 18  A 1 
ATOM 137  C CA  . ASP A 1 18  ? -1.727  -22.251 -51.080 1.00 88.08 18  A 1 
ATOM 138  C C   . ASP A 1 18  ? -1.086  -20.922 -51.479 1.00 88.15 18  A 1 
ATOM 139  O O   . ASP A 1 18  ? -1.642  -20.119 -52.227 1.00 86.14 18  A 1 
ATOM 140  C CB  . ASP A 1 18  ? -2.067  -23.152 -52.279 1.00 87.20 18  A 1 
ATOM 141  C CG  . ASP A 1 18  ? -0.816  -23.603 -53.038 1.00 83.56 18  A 1 
ATOM 142  O OD1 . ASP A 1 18  ? 0.059   -22.750 -53.291 1.00 76.38 18  A 1 
ATOM 143  O OD2 . ASP A 1 18  ? -0.743  -24.810 -53.348 1.00 74.56 18  A 1 
ATOM 144  N N   . VAL A 1 19  ? 0.118   -20.672 -50.961 1.00 86.14 19  A 1 
ATOM 145  C CA  . VAL A 1 19  ? 0.880   -19.440 -51.188 1.00 84.88 19  A 1 
ATOM 146  C C   . VAL A 1 19  ? 1.254   -19.253 -52.661 1.00 85.74 19  A 1 
ATOM 147  O O   . VAL A 1 19  ? 1.249   -18.131 -53.157 1.00 83.74 19  A 1 
ATOM 148  C CB  . VAL A 1 19  ? 2.150   -19.430 -50.312 1.00 81.71 19  A 1 
ATOM 149  C CG1 . VAL A 1 19  ? 3.006   -18.172 -50.525 1.00 69.29 19  A 1 
ATOM 150  C CG2 . VAL A 1 19  ? 1.797   -19.483 -48.828 1.00 67.53 19  A 1 
ATOM 151  N N   . GLU A 1 20  ? 1.581   -20.330 -53.394 1.00 85.49 20  A 1 
ATOM 152  C CA  . GLU A 1 20  ? 1.916   -20.232 -54.812 1.00 85.12 20  A 1 
ATOM 153  C C   . GLU A 1 20  ? 0.685   -19.867 -55.637 1.00 87.12 20  A 1 
ATOM 154  O O   . GLU A 1 20  ? 0.742   -18.969 -56.479 1.00 85.43 20  A 1 
ATOM 155  C CB  . GLU A 1 20  ? 2.530   -21.529 -55.347 1.00 82.87 20  A 1 
ATOM 156  C CG  . GLU A 1 20  ? 3.925   -21.807 -54.777 1.00 71.55 20  A 1 
ATOM 157  C CD  . GLU A 1 20  ? 4.686   -22.874 -55.586 1.00 61.73 20  A 1 
ATOM 158  O OE1 . GLU A 1 20  ? 5.929   -22.895 -55.465 1.00 52.09 20  A 1 
ATOM 159  O OE2 . GLU A 1 20  ? 4.049   -23.615 -56.358 1.00 52.90 20  A 1 
ATOM 160  N N   . VAL A 1 21  ? -0.444  -20.500 -55.349 1.00 88.58 21  A 1 
ATOM 161  C CA  . VAL A 1 21  ? -1.719  -20.191 -55.998 1.00 89.34 21  A 1 
ATOM 162  C C   . VAL A 1 21  ? -2.130  -18.750 -55.704 1.00 90.24 21  A 1 
ATOM 163  O O   . VAL A 1 21  ? -2.416  -18.001 -56.642 1.00 88.87 21  A 1 
ATOM 164  C CB  . VAL A 1 21  ? -2.806  -21.202 -55.594 1.00 88.70 21  A 1 
ATOM 165  C CG1 . VAL A 1 21  ? -4.156  -20.871 -56.222 1.00 79.88 21  A 1 
ATOM 166  C CG2 . VAL A 1 21  ? -2.421  -22.616 -56.064 1.00 79.24 21  A 1 
ATOM 167  N N   . GLN A 1 22  ? -2.046  -18.293 -54.459 1.00 90.57 22  A 1 
ATOM 168  C CA  . GLN A 1 22  ? -2.300  -16.892 -54.125 1.00 89.91 22  A 1 
ATOM 169  C C   . GLN A 1 22  ? -1.384  -15.937 -54.904 1.00 89.74 22  A 1 
ATOM 170  O O   . GLN A 1 22  ? -1.846  -14.957 -55.484 1.00 88.20 22  A 1 
ATOM 171  C CB  . GLN A 1 22  ? -2.102  -16.638 -52.622 1.00 89.04 22  A 1 
ATOM 172  C CG  . GLN A 1 22  ? -3.233  -17.207 -51.770 1.00 87.34 22  A 1 
ATOM 173  C CD  . GLN A 1 22  ? -3.057  -16.892 -50.291 1.00 89.17 22  A 1 
ATOM 174  O OE1 . GLN A 1 22  ? -2.431  -15.913 -49.889 1.00 80.94 22  A 1 
ATOM 175  N NE2 . GLN A 1 22  ? -3.610  -17.694 -49.417 1.00 80.25 22  A 1 
ATOM 176  N N   . THR A 1 23  ? -0.095  -16.237 -54.955 1.00 88.14 23  A 1 
ATOM 177  C CA  . THR A 1 23  ? 0.890   -15.383 -55.641 1.00 86.27 23  A 1 
ATOM 178  C C   . THR A 1 23  ? 0.600   -15.281 -57.141 1.00 86.45 23  A 1 
ATOM 179  O O   . THR A 1 23  ? 0.770   -14.207 -57.734 1.00 84.62 23  A 1 
ATOM 180  C CB  . THR A 1 23  ? 2.308   -15.916 -55.418 1.00 84.54 23  A 1 
ATOM 181  O OG1 . THR A 1 23  ? 2.583   -16.025 -54.042 1.00 75.76 23  A 1 
ATOM 182  C CG2 . THR A 1 23  ? 3.371   -14.976 -55.982 1.00 72.87 23  A 1 
ATOM 183  N N   . ARG A 1 24  ? 0.174   -16.363 -57.733 1.00 88.80 24  A 1 
ATOM 184  C CA  . ARG A 1 24  ? -0.059  -16.464 -59.173 1.00 88.27 24  A 1 
ATOM 185  C C   . ARG A 1 24  ? -1.411  -15.885 -59.598 1.00 88.84 24  A 1 
ATOM 186  O O   . ARG A 1 24  ? -1.480  -15.214 -60.623 1.00 86.58 24  A 1 
ATOM 187  C CB  . ARG A 1 24  ? 0.098   -17.933 -59.571 1.00 86.64 24  A 1 
ATOM 188  C CG  . ARG A 1 24  ? 0.327   -18.088 -61.075 1.00 77.66 24  A 1 
ATOM 189  C CD  . ARG A 1 24  ? 0.582   -19.558 -61.414 1.00 72.58 24  A 1 
ATOM 190  N NE  . ARG A 1 24  ? 1.761   -19.680 -62.272 1.00 62.91 24  A 1 
ATOM 191  C CZ  . ARG A 1 24  ? 2.349   -20.790 -62.659 1.00 55.77 24  A 1 
ATOM 192  N NH1 . ARG A 1 24  ? 1.861   -21.968 -62.414 1.00 49.99 24  A 1 
ATOM 193  N NH2 . ARG A 1 24  ? 3.473   -20.728 -63.291 1.00 48.54 24  A 1 
ATOM 194  N N   . TYR A 1 25  ? -2.436  -16.143 -58.835 1.00 90.07 25  A 1 
ATOM 195  C CA  . TYR A 1 25  ? -3.817  -15.794 -59.158 1.00 91.17 25  A 1 
ATOM 196  C C   . TYR A 1 25  ? -4.328  -14.525 -58.444 1.00 92.01 25  A 1 
ATOM 197  O O   . TYR A 1 25  ? -5.515  -14.217 -58.499 1.00 90.18 25  A 1 
ATOM 198  C CB  . TYR A 1 25  ? -4.719  -17.016 -58.952 1.00 91.08 25  A 1 
ATOM 199  C CG  . TYR A 1 25  ? -4.392  -18.153 -59.897 1.00 90.74 25  A 1 
ATOM 200  C CD1 . TYR A 1 25  ? -4.893  -18.147 -61.220 1.00 80.67 25  A 1 
ATOM 201  C CD2 . TYR A 1 25  ? -3.567  -19.217 -59.488 1.00 81.46 25  A 1 
ATOM 202  C CE1 . TYR A 1 25  ? -4.580  -19.185 -62.111 1.00 81.02 25  A 1 
ATOM 203  C CE2 . TYR A 1 25  ? -3.240  -20.268 -60.375 1.00 79.90 25  A 1 
ATOM 204  C CZ  . TYR A 1 25  ? -3.752  -20.241 -61.680 1.00 87.77 25  A 1 
ATOM 205  O OH  . TYR A 1 25  ? -3.438  -21.249 -62.547 1.00 87.08 25  A 1 
ATOM 206  N N   . THR A 1 26  ? -3.431  -13.751 -57.832 1.00 90.67 26  A 1 
ATOM 207  C CA  . THR A 1 26  ? -3.729  -12.389 -57.375 1.00 90.31 26  A 1 
ATOM 208  C C   . THR A 1 26  ? -3.323  -11.383 -58.447 1.00 89.64 26  A 1 
ATOM 209  O O   . THR A 1 26  ? -2.173  -11.378 -58.897 1.00 87.02 26  A 1 
ATOM 210  C CB  . THR A 1 26  ? -3.053  -12.073 -56.033 1.00 90.07 26  A 1 
ATOM 211  O OG1 . THR A 1 26  ? -3.510  -12.979 -55.054 1.00 83.45 26  A 1 
ATOM 212  C CG2 . THR A 1 26  ? -3.394  -10.676 -55.516 1.00 82.01 26  A 1 
ATOM 213  N N   . MET A 1 27  ? -4.243  -10.509 -58.848 1.00 89.21 27  A 1 
ATOM 214  C CA  . MET A 1 27  ? -3.946  -9.421  -59.785 1.00 88.14 27  A 1 
ATOM 215  C C   . MET A 1 27  ? -2.853  -8.494  -59.246 1.00 87.75 27  A 1 
ATOM 216  O O   . MET A 1 27  ? -2.729  -8.253  -58.049 1.00 85.47 27  A 1 
ATOM 217  C CB  . MET A 1 27  ? -5.215  -8.624  -60.111 1.00 87.05 27  A 1 
ATOM 218  C CG  . MET A 1 27  ? -6.091  -9.321  -61.156 1.00 82.38 27  A 1 
ATOM 219  S SD  . MET A 1 27  ? -5.394  -9.288  -62.828 1.00 78.31 27  A 1 
ATOM 220  C CE  . MET A 1 27  ? -6.834  -9.855  -63.751 1.00 67.13 27  A 1 
ATOM 221  N N   . LYS A 1 28  ? -2.058  -7.939  -60.170 1.00 85.63 28  A 1 
ATOM 222  C CA  . LYS A 1 28  ? -0.969  -7.015  -59.870 1.00 83.03 28  A 1 
ATOM 223  C C   . LYS A 1 28  ? -1.153  -5.719  -60.662 1.00 84.97 28  A 1 
ATOM 224  O O   . LYS A 1 28  ? -0.796  -5.695  -61.834 1.00 79.77 28  A 1 
ATOM 225  C CB  . LYS A 1 28  ? 0.386   -7.682  -60.163 1.00 78.92 28  A 1 
ATOM 226  C CG  . LYS A 1 28  ? 0.647   -8.895  -59.262 1.00 69.94 28  A 1 
ATOM 227  C CD  . LYS A 1 28  ? 2.001   -9.549  -59.580 1.00 61.99 28  A 1 
ATOM 228  C CE  . LYS A 1 28  ? 2.149   -10.804 -58.720 1.00 55.39 28  A 1 
ATOM 229  N NZ  . LYS A 1 28  ? 3.386   -11.556 -58.996 1.00 49.46 28  A 1 
ATOM 230  N N   . PRO A 1 29  ? -1.726  -4.645  -60.096 1.00 83.53 29  A 1 
ATOM 231  C CA  . PRO A 1 29  ? -2.157  -4.527  -58.704 1.00 84.09 29  A 1 
ATOM 232  C C   . PRO A 1 29  ? -3.520  -5.175  -58.439 1.00 86.10 29  A 1 
ATOM 233  O O   . PRO A 1 29  ? -4.303  -5.395  -59.361 1.00 83.25 29  A 1 
ATOM 234  C CB  . PRO A 1 29  ? -2.207  -3.023  -58.444 1.00 81.03 29  A 1 
ATOM 235  C CG  . PRO A 1 29  ? -2.640  -2.457  -59.793 1.00 74.25 29  A 1 
ATOM 236  C CD  . PRO A 1 29  ? -1.955  -3.400  -60.795 1.00 76.27 29  A 1 
ATOM 237  N N   . VAL A 1 30  ? -3.817  -5.413  -57.171 1.00 86.45 30  A 1 
ATOM 238  C CA  . VAL A 1 30  ? -5.147  -5.774  -56.676 1.00 87.76 30  A 1 
ATOM 239  C C   . VAL A 1 30  ? -5.760  -4.588  -55.941 1.00 88.72 30  A 1 
ATOM 240  O O   . VAL A 1 30  ? -5.057  -3.830  -55.264 1.00 87.25 30  A 1 
ATOM 241  C CB  . VAL A 1 30  ? -5.080  -7.052  -55.807 1.00 86.84 30  A 1 
ATOM 242  C CG1 . VAL A 1 30  ? -4.320  -6.853  -54.498 1.00 74.31 30  A 1 
ATOM 243  C CG2 . VAL A 1 30  ? -6.471  -7.597  -55.495 1.00 74.55 30  A 1 
ATOM 244  N N   . ASN A 1 31  ? -7.068  -4.399  -56.091 1.00 89.96 31  A 1 
ATOM 245  C CA  . ASN A 1 31  ? -7.779  -3.366  -55.341 1.00 90.67 31  A 1 
ATOM 246  C C   . ASN A 1 31  ? -8.011  -3.834  -53.907 1.00 90.98 31  A 1 
ATOM 247  O O   . ASN A 1 31  ? -8.539  -4.917  -53.687 1.00 89.23 31  A 1 
ATOM 248  C CB  . ASN A 1 31  ? -9.097  -3.025  -56.046 1.00 89.33 31  A 1 
ATOM 249  C CG  . ASN A 1 31  ? -8.890  -2.321  -57.374 1.00 82.96 31  A 1 
ATOM 250  O OD1 . ASN A 1 31  ? -7.961  -1.564  -57.576 1.00 74.03 31  A 1 
ATOM 251  N ND2 . ASN A 1 31  ? -9.775  -2.534  -58.323 1.00 71.98 31  A 1 
ATOM 252  N N   . ILE A 1 32  ? -7.657  -2.995  -52.948 1.00 90.88 32  A 1 
ATOM 253  C CA  . ILE A 1 32  ? -7.930  -3.246  -51.532 1.00 91.18 32  A 1 
ATOM 254  C C   . ILE A 1 32  ? -8.861  -2.163  -51.013 1.00 91.45 32  A 1 
ATOM 255  O O   . ILE A 1 32  ? -8.654  -0.977  -51.254 1.00 89.37 32  A 1 
ATOM 256  C CB  . ILE A 1 32  ? -6.641  -3.351  -50.692 1.00 88.68 32  A 1 
ATOM 257  C CG1 . ILE A 1 32  ? -5.742  -4.457  -51.271 1.00 76.72 32  A 1 
ATOM 258  C CG2 . ILE A 1 32  ? -6.981  -3.638  -49.217 1.00 75.64 32  A 1 
ATOM 259  C CD1 . ILE A 1 32  ? -4.475  -4.706  -50.449 1.00 71.52 32  A 1 
ATOM 260  N N   . VAL A 1 33  ? -9.865  -2.592  -50.301 1.00 90.99 33  A 1 
ATOM 261  C CA  . VAL A 1 33  ? -10.744 -1.726  -49.521 1.00 90.61 33  A 1 
ATOM 262  C C   . VAL A 1 33  ? -10.583 -2.139  -48.063 1.00 91.02 33  A 1 
ATOM 263  O O   . VAL A 1 33  ? -10.731 -3.313  -47.745 1.00 89.81 33  A 1 
ATOM 264  C CB  . VAL A 1 33  ? -12.210 -1.857  -49.976 1.00 89.17 33  A 1 
ATOM 265  C CG1 . VAL A 1 33  ? -13.115 -0.882  -49.215 1.00 78.88 33  A 1 
ATOM 266  C CG2 . VAL A 1 33  ? -12.350 -1.566  -51.481 1.00 80.16 33  A 1 
ATOM 267  N N   . PHE A 1 34  ? -10.274 -1.181  -47.210 1.00 89.56 34  A 1 
ATOM 268  C CA  . PHE A 1 34  ? -10.207 -1.408  -45.773 1.00 88.43 34  A 1 
ATOM 269  C C   . PHE A 1 34  ? -10.771 -0.203  -45.029 1.00 88.78 34  A 1 
ATOM 270  O O   . PHE A 1 34  ? -10.953 0.867   -45.609 1.00 87.04 34  A 1 
ATOM 271  C CB  . PHE A 1 34  ? -8.769  -1.746  -45.346 1.00 86.19 34  A 1 
ATOM 272  C CG  . PHE A 1 34  ? -7.757  -0.640  -45.564 1.00 84.04 34  A 1 
ATOM 273  C CD1 . PHE A 1 34  ? -7.095  -0.518  -46.797 1.00 74.92 34  A 1 
ATOM 274  C CD2 . PHE A 1 34  ? -7.443  0.250   -44.518 1.00 74.33 34  A 1 
ATOM 275  C CE1 . PHE A 1 34  ? -6.117  0.471   -46.978 1.00 73.02 34  A 1 
ATOM 276  C CE2 . PHE A 1 34  ? -6.464  1.242   -44.697 1.00 72.06 34  A 1 
ATOM 277  C CZ  . PHE A 1 34  ? -5.792  1.348   -45.926 1.00 78.47 34  A 1 
ATOM 278  N N   . TYR A 1 35  ? -11.053 -0.375  -43.764 1.00 85.41 35  A 1 
ATOM 279  C CA  . TYR A 1 35  ? -11.722 0.630   -42.957 1.00 84.36 35  A 1 
ATOM 280  C C   . TYR A 1 35  ? -10.798 1.095   -41.830 1.00 82.50 35  A 1 
ATOM 281  O O   . TYR A 1 35  ? -10.126 0.288   -41.191 1.00 79.30 35  A 1 
ATOM 282  C CB  . TYR A 1 35  ? -13.060 0.070   -42.466 1.00 83.58 35  A 1 
ATOM 283  C CG  . TYR A 1 35  ? -13.993 -0.298  -43.610 1.00 81.76 35  A 1 
ATOM 284  C CD1 . TYR A 1 35  ? -14.888 0.645   -44.139 1.00 73.48 35  A 1 
ATOM 285  C CD2 . TYR A 1 35  ? -13.927 -1.582  -44.193 1.00 70.98 35  A 1 
ATOM 286  C CE1 . TYR A 1 35  ? -15.717 0.323   -45.228 1.00 70.55 35  A 1 
ATOM 287  C CE2 . TYR A 1 35  ? -14.747 -1.917  -45.294 1.00 69.37 35  A 1 
ATOM 288  C CZ  . TYR A 1 35  ? -15.642 -0.958  -45.799 1.00 78.58 35  A 1 
ATOM 289  O OH  . TYR A 1 35  ? -16.436 -1.276  -46.878 1.00 76.68 35  A 1 
ATOM 290  N N   . GLN A 1 36  ? -10.739 2.397   -41.642 1.00 82.08 36  A 1 
ATOM 291  C CA  . GLN A 1 36  ? -10.035 3.008   -40.518 1.00 80.05 36  A 1 
ATOM 292  C C   . GLN A 1 36  ? -11.051 3.566   -39.534 1.00 79.42 36  A 1 
ATOM 293  O O   . GLN A 1 36  ? -11.931 4.330   -39.929 1.00 75.69 36  A 1 
ATOM 294  C CB  . GLN A 1 36  ? -9.067  4.096   -40.988 1.00 76.37 36  A 1 
ATOM 295  C CG  . GLN A 1 36  ? -7.812  3.478   -41.621 1.00 69.27 36  A 1 
ATOM 296  C CD  . GLN A 1 36  ? -6.779  4.521   -42.070 1.00 65.63 36  A 1 
ATOM 297  O OE1 . GLN A 1 36  ? -7.048  5.691   -42.277 1.00 59.60 36  A 1 
ATOM 298  N NE2 . GLN A 1 36  ? -5.545  4.117   -42.256 1.00 56.85 36  A 1 
ATOM 299  N N   . ASP A 1 37  ? -10.893 3.190   -38.299 1.00 79.08 37  A 1 
ATOM 300  C CA  . ASP A 1 37  ? -11.657 3.770   -37.197 1.00 76.88 37  A 1 
ATOM 301  C C   . ASP A 1 37  ? -11.205 5.224   -36.979 1.00 76.70 37  A 1 
ATOM 302  O O   . ASP A 1 37  ? -10.015 5.494   -36.801 1.00 73.00 37  A 1 
ATOM 303  C CB  . ASP A 1 37  ? -11.449 2.896   -35.947 1.00 73.66 37  A 1 
ATOM 304  C CG  . ASP A 1 37  ? -12.253 3.360   -34.737 1.00 69.09 37  A 1 
ATOM 305  O OD1 . ASP A 1 37  ? -13.173 4.178   -34.922 1.00 60.93 37  A 1 
ATOM 306  O OD2 . ASP A 1 37  ? -11.927 2.884   -33.621 1.00 62.96 37  A 1 
ATOM 307  N N   . LEU A 1 38  ? -12.168 6.144   -37.044 1.00 77.24 38  A 1 
ATOM 308  C CA  . LEU A 1 38  ? -12.015 7.565   -36.766 1.00 74.96 38  A 1 
ATOM 309  C C   . LEU A 1 38  ? -12.938 7.944   -35.603 1.00 73.39 38  A 1 
ATOM 310  O O   . LEU A 1 38  ? -13.701 8.902   -35.693 1.00 66.39 38  A 1 
ATOM 311  C CB  . LEU A 1 38  ? -12.290 8.397   -38.026 1.00 72.46 38  A 1 
ATOM 312  C CG  . LEU A 1 38  ? -11.265 8.253   -39.161 1.00 67.75 38  A 1 
ATOM 313  C CD1 . LEU A 1 38  ? -11.727 9.133   -40.337 1.00 62.18 38  A 1 
ATOM 314  C CD2 . LEU A 1 38  ? -9.874  8.737   -38.763 1.00 62.13 38  A 1 
ATOM 315  N N   . ASP A 1 39  ? -12.880 7.180   -34.535 1.00 71.40 39  A 1 
ATOM 316  C CA  . ASP A 1 39  ? -13.703 7.320   -33.340 1.00 69.66 39  A 1 
ATOM 317  C C   . ASP A 1 39  ? -15.211 7.166   -33.632 1.00 69.41 39  A 1 
ATOM 318  O O   . ASP A 1 39  ? -15.731 6.042   -33.592 1.00 63.84 39  A 1 
ATOM 319  C CB  . ASP A 1 39  ? -13.327 8.596   -32.551 1.00 67.18 39  A 1 
ATOM 320  C CG  . ASP A 1 39  ? -11.847 8.660   -32.155 1.00 65.74 39  A 1 
ATOM 321  O OD1 . ASP A 1 39  ? -11.107 7.675   -32.370 1.00 59.95 39  A 1 
ATOM 322  O OD2 . ASP A 1 39  ? -11.427 9.673   -31.574 1.00 60.37 39  A 1 
ATOM 323  N N   . ASP A 1 40  ? -15.894 8.248   -33.967 1.00 72.23 40  A 1 
ATOM 324  C CA  . ASP A 1 40  ? -17.334 8.244   -34.251 1.00 71.17 40  A 1 
ATOM 325  C C   . ASP A 1 40  ? -17.681 7.892   -35.702 1.00 72.72 40  A 1 
ATOM 326  O O   . ASP A 1 40  ? -18.851 7.701   -36.032 1.00 66.55 40  A 1 
ATOM 327  C CB  . ASP A 1 40  ? -17.932 9.606   -33.869 1.00 67.56 40  A 1 
ATOM 328  C CG  . ASP A 1 40  ? -17.959 9.832   -32.356 1.00 63.53 40  A 1 
ATOM 329  O OD1 . ASP A 1 40  ? -18.255 8.863   -31.624 1.00 56.99 40  A 1 
ATOM 330  O OD2 . ASP A 1 40  ? -17.715 10.983  -31.939 1.00 57.37 40  A 1 
ATOM 331  N N   . ASP A 1 41  ? -16.678 7.798   -36.569 1.00 74.05 41  A 1 
ATOM 332  C CA  . ASP A 1 41  ? -16.867 7.510   -37.980 1.00 73.97 41  A 1 
ATOM 333  C C   . ASP A 1 41  ? -15.896 6.428   -38.473 1.00 75.27 41  A 1 
ATOM 334  O O   . ASP A 1 41  ? -14.900 6.086   -37.829 1.00 70.07 41  A 1 
ATOM 335  C CB  . ASP A 1 41  ? -16.751 8.829   -38.787 1.00 68.83 41  A 1 
ATOM 336  C CG  . ASP A 1 41  ? -17.403 8.769   -40.175 1.00 62.99 41  A 1 
ATOM 337  O OD1 . ASP A 1 41  ? -18.011 7.734   -40.514 1.00 57.55 41  A 1 
ATOM 338  O OD2 . ASP A 1 41  ? -17.279 9.776   -40.904 1.00 56.13 41  A 1 
ATOM 339  N N   . VAL A 1 42  ? -16.209 5.867   -39.630 1.00 77.55 42  A 1 
ATOM 340  C CA  . VAL A 1 42  ? -15.375 4.860   -40.283 1.00 78.68 42  A 1 
ATOM 341  C C   . VAL A 1 42  ? -14.993 5.360   -41.661 1.00 80.38 42  A 1 
ATOM 342  O O   . VAL A 1 42  ? -15.837 5.511   -42.550 1.00 78.51 42  A 1 
ATOM 343  C CB  . VAL A 1 42  ? -16.062 3.493   -40.345 1.00 75.32 42  A 1 
ATOM 344  C CG1 . VAL A 1 42  ? -15.190 2.464   -41.064 1.00 65.15 42  A 1 
ATOM 345  C CG2 . VAL A 1 42  ? -16.314 2.962   -38.937 1.00 66.34 42  A 1 
ATOM 346  N N   . LYS A 1 43  ? -13.707 5.552   -41.866 1.00 79.22 43  A 1 
ATOM 347  C CA  . LYS A 1 43  ? -13.184 5.940   -43.169 1.00 80.54 43  A 1 
ATOM 348  C C   . LYS A 1 43  ? -12.908 4.711   -44.021 1.00 81.80 43  A 1 
ATOM 349  O O   . LYS A 1 43  ? -12.004 3.937   -43.736 1.00 80.88 43  A 1 
ATOM 350  C CB  . LYS A 1 43  ? -11.951 6.822   -42.966 1.00 77.80 43  A 1 
ATOM 351  C CG  . LYS A 1 43  ? -11.450 7.394   -44.295 1.00 70.86 43  A 1 
ATOM 352  C CD  . LYS A 1 43  ? -10.269 8.313   -44.022 1.00 67.76 43  A 1 
ATOM 353  C CE  . LYS A 1 43  ? -9.764  8.905   -45.333 1.00 57.85 43  A 1 
ATOM 354  N NZ  . LYS A 1 43  ? -8.611  9.812   -45.087 1.00 50.94 43  A 1 
ATOM 355  N N   . GLU A 1 44  ? -13.643 4.599   -45.110 1.00 84.54 44  A 1 
ATOM 356  C CA  . GLU A 1 44  ? -13.324 3.638   -46.161 1.00 85.58 44  A 1 
ATOM 357  C C   . GLU A 1 44  ? -12.092 4.114   -46.951 1.00 85.64 44  A 1 
ATOM 358  O O   . GLU A 1 44  ? -12.080 5.198   -47.529 1.00 83.51 44  A 1 
ATOM 359  C CB  . GLU A 1 44  ? -14.551 3.420   -47.072 1.00 84.20 44  A 1 
ATOM 360  C CG  . GLU A 1 44  ? -14.375 2.219   -48.000 1.00 79.42 44  A 1 
ATOM 361  C CD  . GLU A 1 44  ? -15.523 2.020   -49.014 1.00 78.96 44  A 1 
ATOM 362  O OE1 . GLU A 1 44  ? -15.540 0.979   -49.698 1.00 70.75 44  A 1 
ATOM 363  O OE2 . GLU A 1 44  ? -16.302 2.946   -49.280 1.00 73.65 44  A 1 
ATOM 364  N N   . VAL A 1 45  ? -11.059 3.295   -47.002 1.00 85.89 45  A 1 
ATOM 365  C CA  . VAL A 1 45  ? -9.846  3.524   -47.782 1.00 85.31 45  A 1 
ATOM 366  C C   . VAL A 1 45  ? -9.851  2.557   -48.955 1.00 86.79 45  A 1 
ATOM 367  O O   . VAL A 1 45  ? -9.945  1.348   -48.773 1.00 85.87 45  A 1 
ATOM 368  C CB  . VAL A 1 45  ? -8.575  3.381   -46.932 1.00 82.57 45  A 1 
ATOM 369  C CG1 . VAL A 1 45  ? -7.331  3.721   -47.753 1.00 73.54 45  A 1 
ATOM 370  C CG2 . VAL A 1 45  ? -8.607  4.325   -45.722 1.00 73.70 45  A 1 
ATOM 371  N N   . LYS A 1 46  ? -9.723  3.102   -50.157 1.00 86.31 46  A 1 
ATOM 372  C CA  . LYS A 1 46  ? -9.607  2.324   -51.391 1.00 86.30 46  A 1 
ATOM 373  C C   . LYS A 1 46  ? -8.249  2.583   -52.009 1.00 85.72 46  A 1 
ATOM 374  O O   . LYS A 1 46  ? -7.929  3.723   -52.325 1.00 83.73 46  A 1 
ATOM 375  C CB  . LYS A 1 46  ? -10.733 2.676   -52.381 1.00 84.81 46  A 1 
ATOM 376  C CG  . LYS A 1 46  ? -12.105 2.310   -51.805 1.00 76.25 46  A 1 
ATOM 377  C CD  . LYS A 1 46  ? -13.276 2.578   -52.759 1.00 74.61 46  A 1 
ATOM 378  C CE  . LYS A 1 46  ? -14.494 2.198   -51.920 1.00 62.93 46  A 1 
ATOM 379  N NZ  . LYS A 1 46  ? -15.821 2.512   -52.470 1.00 56.40 46  A 1 
ATOM 380  N N   . GLU A 1 47  ? -7.469  1.544   -52.218 1.00 87.94 47  A 1 
ATOM 381  C CA  . GLU A 1 47  ? -6.163  1.646   -52.850 1.00 86.90 47  A 1 
ATOM 382  C C   . GLU A 1 47  ? -5.883  0.442   -53.750 1.00 88.14 47  A 1 
ATOM 383  O O   . GLU A 1 47  ? -6.463  -0.629  -53.610 1.00 84.70 47  A 1 
ATOM 384  C CB  . GLU A 1 47  ? -5.062  1.867   -51.795 1.00 82.66 47  A 1 
ATOM 385  C CG  . GLU A 1 47  ? -4.902  0.749   -50.767 1.00 73.47 47  A 1 
ATOM 386  C CD  . GLU A 1 47  ? -3.750  1.003   -49.766 1.00 73.44 47  A 1 
ATOM 387  O OE1 . GLU A 1 47  ? -3.290  0.027   -49.144 1.00 63.54 47  A 1 
ATOM 388  O OE2 . GLU A 1 47  ? -3.286  2.150   -49.644 1.00 67.03 47  A 1 
ATOM 389  N N   . SER A 1 48  ? -4.982  0.631   -54.721 1.00 85.48 48  A 1 
ATOM 390  C CA  . SER A 1 48  ? -4.451  -0.467  -55.520 1.00 83.81 48  A 1 
ATOM 391  C C   . SER A 1 48  ? -3.072  -0.838  -54.986 1.00 84.24 48  A 1 
ATOM 392  O O   . SER A 1 48  ? -2.169  -0.009  -54.993 1.00 80.40 48  A 1 
ATOM 393  C CB  . SER A 1 48  ? -4.370  -0.073  -56.994 1.00 81.94 48  A 1 
ATOM 394  O OG  . SER A 1 48  ? -5.670  0.157   -57.514 1.00 70.05 48  A 1 
ATOM 395  N N   . ARG A 1 49  ? -2.902  -2.068  -54.541 1.00 82.46 49  A 1 
ATOM 396  C CA  . ARG A 1 49  ? -1.626  -2.559  -54.008 1.00 81.52 49  A 1 
ATOM 397  C C   . ARG A 1 49  ? -0.942  -3.531  -54.947 1.00 80.45 49  A 1 
ATOM 398  O O   . ARG A 1 49  ? -1.546  -4.461  -55.466 1.00 78.55 49  A 1 
ATOM 399  C CB  . ARG A 1 49  ? -1.818  -3.187  -52.619 1.00 79.94 49  A 1 
ATOM 400  C CG  . ARG A 1 49  ? -1.547  -2.182  -51.496 1.00 74.13 49  A 1 
ATOM 401  C CD  . ARG A 1 49  ? -1.540  -2.896  -50.145 1.00 73.87 49  A 1 
ATOM 402  N NE  . ARG A 1 49  ? -1.585  -1.930  -49.052 1.00 68.81 49  A 1 
ATOM 403  C CZ  . ARG A 1 49  ? -1.758  -2.184  -47.767 1.00 65.53 49  A 1 
ATOM 404  N NH1 . ARG A 1 49  ? -1.715  -3.404  -47.292 1.00 60.57 49  A 1 
ATOM 405  N NH2 . ARG A 1 49  ? -2.010  -1.214  -46.959 1.00 61.21 49  A 1 
ATOM 406  N N   . PHE A 1 50  ? 0.368   -3.332  -55.111 1.00 81.02 50  A 1 
ATOM 407  C CA  . PHE A 1 50  ? 1.260   -4.350  -55.636 1.00 79.17 50  A 1 
ATOM 408  C C   . PHE A 1 50  ? 1.810   -5.165  -54.464 1.00 80.81 50  A 1 
ATOM 409  O O   . PHE A 1 50  ? 2.694   -4.698  -53.751 1.00 77.37 50  A 1 
ATOM 410  C CB  . PHE A 1 50  ? 2.383   -3.708  -56.445 1.00 74.28 50  A 1 
ATOM 411  C CG  . PHE A 1 50  ? 1.946   -3.209  -57.799 1.00 67.17 50  A 1 
ATOM 412  C CD1 . PHE A 1 50  ? 1.970   -4.080  -58.903 1.00 57.96 50  A 1 
ATOM 413  C CD2 . PHE A 1 50  ? 1.548   -1.872  -57.974 1.00 57.09 50  A 1 
ATOM 414  C CE1 . PHE A 1 50  ? 1.609   -3.614  -60.171 1.00 52.19 50  A 1 
ATOM 415  C CE2 . PHE A 1 50  ? 1.181   -1.402  -59.245 1.00 50.91 50  A 1 
ATOM 416  C CZ  . PHE A 1 50  ? 1.221   -2.276  -60.344 1.00 54.04 50  A 1 
ATOM 417  N N   . PHE A 1 51  ? 1.272   -6.358  -54.268 1.00 78.77 51  A 1 
ATOM 418  C CA  . PHE A 1 51  ? 1.839   -7.269  -53.289 1.00 79.43 51  A 1 
ATOM 419  C C   . PHE A 1 51  ? 3.196   -7.787  -53.753 1.00 78.49 51  A 1 
ATOM 420  O O   . PHE A 1 51  ? 3.374   -8.196  -54.901 1.00 76.01 51  A 1 
ATOM 421  C CB  . PHE A 1 51  ? 0.869   -8.414  -52.989 1.00 79.93 51  A 1 
ATOM 422  C CG  . PHE A 1 51  ? -0.320  -7.995  -52.170 1.00 80.35 51  A 1 
ATOM 423  C CD1 . PHE A 1 51  ? -0.146  -7.488  -50.871 1.00 71.86 51  A 1 
ATOM 424  C CD2 . PHE A 1 51  ? -1.626  -8.129  -52.675 1.00 71.93 51  A 1 
ATOM 425  C CE1 . PHE A 1 51  ? -1.246  -7.137  -50.079 1.00 72.07 51  A 1 
ATOM 426  C CE2 . PHE A 1 51  ? -2.737  -7.792  -51.881 1.00 72.01 51  A 1 
ATOM 427  C CZ  . PHE A 1 51  ? -2.543  -7.299  -50.586 1.00 79.69 51  A 1 
ATOM 428  N N   . LYS A 1 52  ? 4.161   -7.768  -52.843 1.00 74.66 52  A 1 
ATOM 429  C CA  . LYS A 1 52  ? 5.454   -8.407  -53.026 1.00 72.64 52  A 1 
ATOM 430  C C   . LYS A 1 52  ? 5.338   -9.887  -52.682 1.00 74.87 52  A 1 
ATOM 431  O O   . LYS A 1 52  ? 4.464   -10.286 -51.922 1.00 73.23 52  A 1 
ATOM 432  C CB  . LYS A 1 52  ? 6.511   -7.715  -52.156 1.00 67.76 52  A 1 
ATOM 433  C CG  . LYS A 1 52  ? 6.678   -6.238  -52.510 1.00 60.29 52  A 1 
ATOM 434  C CD  . LYS A 1 52  ? 7.668   -5.590  -51.548 1.00 55.53 52  A 1 
ATOM 435  C CE  . LYS A 1 52  ? 7.780   -4.105  -51.829 1.00 46.24 52  A 1 
ATOM 436  N NZ  . LYS A 1 52  ? 8.615   -3.435  -50.805 1.00 40.72 52  A 1 
ATOM 437  N N   . LEU A 1 53  ? 6.282   -10.687 -53.169 1.00 73.21 53  A 1 
ATOM 438  C CA  . LEU A 1 53  ? 6.359   -12.110 -52.808 1.00 72.86 53  A 1 
ATOM 439  C C   . LEU A 1 53  ? 6.386   -12.344 -51.287 1.00 75.50 53  A 1 
ATOM 440  O O   . LEU A 1 53  ? 5.807   -13.305 -50.810 1.00 72.45 53  A 1 
ATOM 441  C CB  . LEU A 1 53  ? 7.614   -12.704 -53.473 1.00 70.00 53  A 1 
ATOM 442  C CG  . LEU A 1 53  ? 7.310   -13.275 -54.868 1.00 62.49 53  A 1 
ATOM 443  C CD1 . LEU A 1 53  ? 8.540   -13.182 -55.766 1.00 55.57 53  A 1 
ATOM 444  C CD2 . LEU A 1 53  ? 6.890   -14.732 -54.769 1.00 55.04 53  A 1 
ATOM 445  N N   . SER A 1 54  ? 7.033   -11.445 -50.550 1.00 71.01 54  A 1 
ATOM 446  C CA  . SER A 1 54  ? 7.092   -11.505 -49.088 1.00 69.49 54  A 1 
ATOM 447  C C   . SER A 1 54  ? 5.756   -11.239 -48.378 1.00 72.49 54  A 1 
ATOM 448  O O   . SER A 1 54  ? 5.639   -11.554 -47.193 1.00 69.47 54  A 1 
ATOM 449  C CB  . SER A 1 54  ? 8.104   -10.470 -48.585 1.00 66.68 54  A 1 
ATOM 450  O OG  . SER A 1 54  ? 7.785   -9.172  -49.060 1.00 60.97 54  A 1 
ATOM 451  N N   . ASP A 1 55  ? 4.796   -10.639 -49.081 1.00 76.36 55  A 1 
ATOM 452  C CA  . ASP A 1 55  ? 3.507   -10.276 -48.490 1.00 76.22 55  A 1 
ATOM 453  C C   . ASP A 1 55  ? 2.570   -11.492 -48.427 1.00 78.27 55  A 1 
ATOM 454  O O   . ASP A 1 55  ? 1.729   -11.576 -47.539 1.00 76.67 55  A 1 
ATOM 455  C CB  . ASP A 1 55  ? 2.874   -9.107  -49.259 1.00 74.75 55  A 1 
ATOM 456  C CG  . ASP A 1 55  ? 3.774   -7.857  -49.335 1.00 73.03 55  A 1 
ATOM 457  O OD1 . ASP A 1 55  ? 4.625   -7.660  -48.435 1.00 67.79 55  A 1 
ATOM 458  O OD2 . ASP A 1 55  ? 3.655   -7.106  -50.340 1.00 66.96 55  A 1 
ATOM 459  N N   . PHE A 1 56  ? 2.774   -12.458 -49.291 1.00 78.52 56  A 1 
ATOM 460  C CA  . PHE A 1 56  ? 2.036   -13.716 -49.294 1.00 79.48 56  A 1 
ATOM 461  C C   . PHE A 1 56  ? 2.474   -14.649 -48.147 1.00 79.34 56  A 1 
ATOM 462  O O   . PHE A 1 56  ? 3.653   -14.705 -47.800 1.00 75.63 56  A 1 
ATOM 463  C CB  . PHE A 1 56  ? 2.161   -14.392 -50.664 1.00 80.12 56  A 1 
ATOM 464  C CG  . PHE A 1 56  ? 1.513   -13.610 -51.781 1.00 81.18 56  A 1 
ATOM 465  C CD1 . PHE A 1 56  ? 0.138   -13.751 -52.047 1.00 72.74 56  A 1 
ATOM 466  C CD2 . PHE A 1 56  ? 2.270   -12.704 -52.547 1.00 72.92 56  A 1 
ATOM 467  C CE1 . PHE A 1 56  ? -0.468  -13.001 -53.070 1.00 73.02 56  A 1 
ATOM 468  C CE2 . PHE A 1 56  ? 1.669   -11.956 -53.563 1.00 72.44 56  A 1 
ATOM 469  C CZ  . PHE A 1 56  ? 0.298   -12.104 -53.818 1.00 81.41 56  A 1 
ATOM 470  N N   . PRO A 1 57  ? 1.550   -15.419 -47.549 1.00 82.05 57  A 1 
ATOM 471  C CA  . PRO A 1 57  ? 0.121   -15.439 -47.847 1.00 82.54 57  A 1 
ATOM 472  C C   . PRO A 1 57  ? -0.585  -14.158 -47.382 1.00 84.21 57  A 1 
ATOM 473  O O   . PRO A 1 57  ? -0.333  -13.671 -46.284 1.00 81.76 57  A 1 
ATOM 474  C CB  . PRO A 1 57  ? -0.416  -16.681 -47.130 1.00 79.64 57  A 1 
ATOM 475  C CG  . PRO A 1 57  ? 0.496   -16.800 -45.912 1.00 74.23 57  A 1 
ATOM 476  C CD  . PRO A 1 57  ? 1.849   -16.317 -46.432 1.00 75.91 57  A 1 
ATOM 477  N N   . ILE A 1 58  ? -1.472  -13.626 -48.212 1.00 87.13 58  A 1 
ATOM 478  C CA  . ILE A 1 58  ? -2.301  -12.452 -47.906 1.00 87.78 58  A 1 
ATOM 479  C C   . ILE A 1 58  ? -3.602  -12.822 -47.184 1.00 88.38 58  A 1 
ATOM 480  O O   . ILE A 1 58  ? -4.214  -11.973 -46.539 1.00 86.58 58  A 1 
ATOM 481  C CB  . ILE A 1 58  ? -2.605  -11.632 -49.177 1.00 87.36 58  A 1 
ATOM 482  C CG1 . ILE A 1 58  ? -3.233  -12.489 -50.299 1.00 82.62 58  A 1 
ATOM 483  C CG2 . ILE A 1 58  ? -1.318  -10.930 -49.652 1.00 80.11 58  A 1 
ATOM 484  C CD1 . ILE A 1 58  ? -3.750  -11.677 -51.483 1.00 76.66 58  A 1 
ATOM 485  N N   . VAL A 1 59  ? -4.006  -14.076 -47.309 1.00 89.72 59  A 1 
ATOM 486  C CA  . VAL A 1 59  ? -5.174  -14.670 -46.646 1.00 89.95 59  A 1 
ATOM 487  C C   . VAL A 1 59  ? -4.837  -16.082 -46.189 1.00 89.66 59  A 1 
ATOM 488  O O   . VAL A 1 59  ? -3.952  -16.731 -46.749 1.00 87.71 59  A 1 
ATOM 489  C CB  . VAL A 1 59  ? -6.428  -14.675 -47.551 1.00 89.19 59  A 1 
ATOM 490  C CG1 . VAL A 1 59  ? -6.873  -13.259 -47.879 1.00 78.57 59  A 1 
ATOM 491  C CG2 . VAL A 1 59  ? -6.219  -15.443 -48.859 1.00 78.68 59  A 1 
ATOM 492  N N   . SER A 1 60  ? -5.543  -16.550 -45.189 1.00 88.68 60  A 1 
ATOM 493  C CA  . SER A 1 60  ? -5.412  -17.919 -44.696 1.00 87.98 60  A 1 
ATOM 494  C C   . SER A 1 60  ? -6.743  -18.374 -44.109 1.00 88.72 60  A 1 
ATOM 495  O O   . SER A 1 60  ? -7.449  -17.578 -43.493 1.00 86.50 60  A 1 
ATOM 496  C CB  . SER A 1 60  ? -4.319  -17.976 -43.627 1.00 84.64 60  A 1 
ATOM 497  O OG  . SER A 1 60  ? -4.186  -19.288 -43.125 1.00 75.25 60  A 1 
ATOM 498  N N   . SER A 1 61  ? -7.059  -19.651 -44.264 1.00 86.93 61  A 1 
ATOM 499  C CA  . SER A 1 61  ? -8.203  -20.260 -43.568 1.00 86.47 61  A 1 
ATOM 500  C C   . SER A 1 61  ? -7.907  -20.611 -42.114 1.00 87.48 61  A 1 
ATOM 501  O O   . SER A 1 61  ? -8.774  -21.140 -41.427 1.00 84.70 61  A 1 
ATOM 502  C CB  . SER A 1 61  ? -8.681  -21.504 -44.315 1.00 84.29 61  A 1 
ATOM 503  O OG  . SER A 1 61  ? -7.770  -22.570 -44.138 1.00 79.04 61  A 1 
ATOM 504  N N   . LYS A 1 62  ? -6.674  -20.362 -41.635 1.00 84.99 62  A 1 
ATOM 505  C CA  . LYS A 1 62  ? -6.243  -20.654 -40.271 1.00 84.53 62  A 1 
ATOM 506  C C   . LYS A 1 62  ? -5.576  -19.436 -39.653 1.00 85.00 62  A 1 
ATOM 507  O O   . LYS A 1 62  ? -4.693  -18.826 -40.249 1.00 80.59 62  A 1 
ATOM 508  C CB  . LYS A 1 62  ? -5.314  -21.883 -40.218 1.00 80.11 62  A 1 
ATOM 509  C CG  . LYS A 1 62  ? -6.077  -23.151 -40.621 1.00 68.45 62  A 1 
ATOM 510  C CD  . LYS A 1 62  ? -5.278  -24.443 -40.390 1.00 64.15 62  A 1 
ATOM 511  C CE  . LYS A 1 62  ? -6.242  -25.570 -40.745 1.00 53.95 62  A 1 
ATOM 512  N NZ  . LYS A 1 62  ? -5.813  -26.908 -40.315 1.00 47.33 62  A 1 
ATOM 513  N N   . GLY A 1 63  ? -5.998  -19.115 -38.452 1.00 82.67 63  A 1 
ATOM 514  C CA  . GLY A 1 63  ? -5.384  -18.126 -37.584 1.00 81.05 63  A 1 
ATOM 515  C C   . GLY A 1 63  ? -4.933  -18.742 -36.273 1.00 81.55 63  A 1 
ATOM 516  O O   . GLY A 1 63  ? -4.930  -19.966 -36.101 1.00 77.86 63  A 1 
ATOM 517  N N   . ASN A 1 64  ? -4.544  -17.903 -35.358 1.00 78.86 64  A 1 
ATOM 518  C CA  . ASN A 1 64  ? -4.221  -18.328 -33.999 1.00 77.05 64  A 1 
ATOM 519  C C   . ASN A 1 64  ? -5.475  -18.776 -33.226 1.00 77.92 64  A 1 
ATOM 520  O O   . ASN A 1 64  ? -5.386  -19.557 -32.289 1.00 73.49 64  A 1 
ATOM 521  C CB  . ASN A 1 64  ? -3.502  -17.168 -33.311 1.00 74.50 64  A 1 
ATOM 522  C CG  . ASN A 1 64  ? -2.581  -17.623 -32.206 1.00 67.48 64  A 1 
ATOM 523  O OD1 . ASN A 1 64  ? -1.754  -18.502 -32.353 1.00 58.66 64  A 1 
ATOM 524  N ND2 . ASN A 1 64  ? -2.643  -16.993 -31.048 1.00 57.85 64  A 1 
ATOM 525  N N   . ASP A 1 65  ? -6.635  -18.318 -33.679 1.00 77.79 65  A 1 
ATOM 526  C CA  . ASP A 1 65  ? -7.978  -18.718 -33.248 1.00 75.74 65  A 1 
ATOM 527  C C   . ASP A 1 65  ? -8.446  -20.060 -33.838 1.00 77.13 65  A 1 
ATOM 528  O O   . ASP A 1 65  ? -9.538  -20.540 -33.533 1.00 72.30 65  A 1 
ATOM 529  C CB  . ASP A 1 65  ? -8.954  -17.581 -33.591 1.00 72.47 65  A 1 
ATOM 530  C CG  . ASP A 1 65  ? -9.031  -17.190 -35.078 1.00 71.58 65  A 1 
ATOM 531  O OD1 . ASP A 1 65  ? -8.017  -17.293 -35.802 1.00 64.62 65  A 1 
ATOM 532  O OD2 . ASP A 1 65  ? -10.115 -16.726 -35.506 1.00 67.18 65  A 1 
ATOM 533  N N   . GLY A 1 66  ? -7.636  -20.697 -34.680 1.00 78.55 66  A 1 
ATOM 534  C CA  . GLY A 1 66  ? -7.934  -21.957 -35.339 1.00 79.48 66  A 1 
ATOM 535  C C   . GLY A 1 66  ? -8.465  -21.773 -36.756 1.00 82.51 66  A 1 
ATOM 536  O O   . GLY A 1 66  ? -8.031  -20.885 -37.489 1.00 79.08 66  A 1 
ATOM 537  N N   . GLU A 1 67  ? -9.365  -22.658 -37.172 1.00 83.31 67  A 1 
ATOM 538  C CA  . GLU A 1 67  ? -9.956  -22.577 -38.499 1.00 84.54 67  A 1 
ATOM 539  C C   . GLU A 1 67  ? -10.960 -21.423 -38.586 1.00 85.90 67  A 1 
ATOM 540  O O   . GLU A 1 67  ? -11.819 -21.262 -37.730 1.00 83.05 67  A 1 
ATOM 541  C CB  . GLU A 1 67  ? -10.592 -23.907 -38.941 1.00 81.77 67  A 1 
ATOM 542  C CG  . GLU A 1 67  ? -9.502  -24.952 -39.208 1.00 72.30 67  A 1 
ATOM 543  C CD  . GLU A 1 67  ? -9.967  -26.201 -39.959 1.00 65.88 67  A 1 
ATOM 544  O OE1 . GLU A 1 67  ? -9.041  -26.936 -40.421 1.00 56.97 67  A 1 
ATOM 545  O OE2 . GLU A 1 67  ? -11.178 -26.426 -40.095 1.00 57.83 67  A 1 
ATOM 546  N N   . ARG A 1 68  ? -10.837 -20.649 -39.660 1.00 86.83 68  A 1 
ATOM 547  C CA  . ARG A 1 68  ? -11.740 -19.548 -39.979 1.00 87.96 68  A 1 
ATOM 548  C C   . ARG A 1 68  ? -12.934 -20.065 -40.789 1.00 88.34 68  A 1 
ATOM 549  O O   . ARG A 1 68  ? -12.805 -20.995 -41.581 1.00 87.17 68  A 1 
ATOM 550  C CB  . ARG A 1 68  ? -10.959 -18.459 -40.730 1.00 87.02 68  A 1 
ATOM 551  C CG  . ARG A 1 68  ? -9.903  -17.806 -39.811 1.00 86.24 68  A 1 
ATOM 552  C CD  . ARG A 1 68  ? -9.022  -16.814 -40.568 1.00 85.03 68  A 1 
ATOM 553  N NE  . ARG A 1 68  ? -8.132  -16.114 -39.632 1.00 84.03 68  A 1 
ATOM 554  C CZ  . ARG A 1 68  ? -6.978  -15.519 -39.894 1.00 83.66 68  A 1 
ATOM 555  N NH1 . ARG A 1 68  ? -6.461  -15.477 -41.092 1.00 77.37 68  A 1 
ATOM 556  N NH2 . ARG A 1 68  ? -6.324  -14.954 -38.934 1.00 80.26 68  A 1 
ATOM 557  N N   . GLU A 1 69  ? -14.080 -19.440 -40.600 1.00 89.02 69  A 1 
ATOM 558  C CA  . GLU A 1 69  ? -15.254 -19.747 -41.405 1.00 89.43 69  A 1 
ATOM 559  C C   . GLU A 1 69  ? -15.030 -19.257 -42.837 1.00 90.41 69  A 1 
ATOM 560  O O   . GLU A 1 69  ? -14.747 -18.086 -43.063 1.00 88.86 69  A 1 
ATOM 561  C CB  . GLU A 1 69  ? -16.517 -19.112 -40.780 1.00 87.33 69  A 1 
ATOM 562  C CG  . GLU A 1 69  ? -17.805 -19.601 -41.470 1.00 77.94 69  A 1 
ATOM 563  C CD  . GLU A 1 69  ? -19.079 -18.844 -41.040 1.00 72.02 69  A 1 
ATOM 564  O OE1 . GLU A 1 69  ? -20.182 -19.245 -41.481 1.00 61.95 69  A 1 
ATOM 565  O OE2 . GLU A 1 69  ? -19.003 -17.812 -40.351 1.00 63.75 69  A 1 
ATOM 566  N N   . VAL A 1 70  ? -15.166 -20.144 -43.824 1.00 91.66 70  A 1 
ATOM 567  C CA  . VAL A 1 70  ? -15.046 -19.812 -45.246 1.00 92.00 70  A 1 
ATOM 568  C C   . VAL A 1 70  ? -16.410 -19.976 -45.901 1.00 92.58 70  A 1 
ATOM 569  O O   . VAL A 1 70  ? -16.930 -21.092 -46.003 1.00 90.87 70  A 1 
ATOM 570  C CB  . VAL A 1 70  ? -13.976 -20.669 -45.946 1.00 90.92 70  A 1 
ATOM 571  C CG1 . VAL A 1 70  ? -13.853 -20.294 -47.424 1.00 83.37 70  A 1 
ATOM 572  C CG2 . VAL A 1 70  ? -12.594 -20.487 -45.295 1.00 82.79 70  A 1 
ATOM 573  N N   . LYS A 1 71  ? -16.970 -18.867 -46.371 1.00 92.85 71  A 1 
ATOM 574  C CA  . LYS A 1 71  ? -18.198 -18.842 -47.173 1.00 93.03 71  A 1 
ATOM 575  C C   . LYS A 1 71  ? -17.861 -18.516 -48.618 1.00 93.60 71  A 1 
ATOM 576  O O   . LYS A 1 71  ? -17.234 -17.502 -48.892 1.00 92.09 71  A 1 
ATOM 577  C CB  . LYS A 1 71  ? -19.201 -17.842 -46.595 1.00 91.07 71  A 1 
ATOM 578  C CG  . LYS A 1 71  ? -20.022 -18.454 -45.465 1.00 78.69 71  A 1 
ATOM 579  C CD  . LYS A 1 71  ? -20.913 -17.400 -44.807 1.00 73.72 71  A 1 
ATOM 580  C CE  . LYS A 1 71  ? -21.855 -18.075 -43.817 1.00 60.49 71  A 1 
ATOM 581  N NZ  . LYS A 1 71  ? -21.940 -17.328 -42.535 1.00 53.12 71  A 1 
ATOM 582  N N   . ILE A 1 72  ? -18.303 -19.361 -49.537 1.00 93.45 72  A 1 
ATOM 583  C CA  . ILE A 1 72  ? -18.045 -19.213 -50.966 1.00 93.71 72  A 1 
ATOM 584  C C   . ILE A 1 72  ? -19.357 -18.880 -51.672 1.00 93.73 72  A 1 
ATOM 585  O O   . ILE A 1 72  ? -20.270 -19.706 -51.698 1.00 91.60 72  A 1 
ATOM 586  C CB  . ILE A 1 72  ? -17.354 -20.478 -51.532 1.00 92.73 72  A 1 
ATOM 587  C CG1 . ILE A 1 72  ? -16.044 -20.781 -50.763 1.00 88.90 72  A 1 
ATOM 588  C CG2 . ILE A 1 72  ? -17.083 -20.286 -53.034 1.00 87.70 72  A 1 
ATOM 589  C CD1 . ILE A 1 72  ? -15.376 -22.116 -51.145 1.00 84.59 72  A 1 
ATOM 590  N N   . ASP A 1 73  ? -19.440 -17.690 -52.250 1.00 93.64 73  A 1 
ATOM 591  C CA  . ASP A 1 73  ? -20.516 -17.291 -53.149 1.00 93.50 73  A 1 
ATOM 592  C C   . ASP A 1 73  ? -20.075 -17.523 -54.595 1.00 93.30 73  A 1 
ATOM 593  O O   . ASP A 1 73  ? -19.350 -16.727 -55.195 1.00 91.13 73  A 1 
ATOM 594  C CB  . ASP A 1 73  ? -20.943 -15.844 -52.879 1.00 92.76 73  A 1 
ATOM 595  C CG  . ASP A 1 73  ? -22.117 -15.389 -53.755 1.00 90.34 73  A 1 
ATOM 596  O OD1 . ASP A 1 73  ? -22.473 -16.094 -54.731 1.00 82.64 73  A 1 
ATOM 597  O OD2 . ASP A 1 73  ? -22.649 -14.294 -53.486 1.00 81.26 73  A 1 
ATOM 598  N N   . ARG A 1 74  ? -20.510 -18.629 -55.141 1.00 93.18 74  A 1 
ATOM 599  C CA  . ARG A 1 74  ? -20.195 -19.011 -56.524 1.00 92.28 74  A 1 
ATOM 600  C C   . ARG A 1 74  ? -20.822 -18.092 -57.560 1.00 92.76 74  A 1 
ATOM 601  O O   . ARG A 1 74  ? -20.274 -17.967 -58.655 1.00 88.96 74  A 1 
ATOM 602  C CB  . ARG A 1 74  ? -20.649 -20.451 -56.791 1.00 89.12 74  A 1 
ATOM 603  C CG  . ARG A 1 74  ? -19.879 -21.492 -55.957 1.00 76.03 74  A 1 
ATOM 604  C CD  . ARG A 1 74  ? -20.345 -22.884 -56.359 1.00 73.16 74  A 1 
ATOM 605  N NE  . ARG A 1 74  ? -19.675 -23.950 -55.579 1.00 61.82 74  A 1 
ATOM 606  C CZ  . ARG A 1 74  ? -19.870 -25.249 -55.704 1.00 55.52 74  A 1 
ATOM 607  N NH1 . ARG A 1 74  ? -20.699 -25.745 -56.578 1.00 50.98 74  A 1 
ATOM 608  N NH2 . ARG A 1 74  ? -19.249 -26.079 -54.943 1.00 48.25 74  A 1 
ATOM 609  N N   . ASN A 1 75  ? -21.951 -17.476 -57.264 1.00 92.19 75  A 1 
ATOM 610  C CA  . ASN A 1 75  ? -22.679 -16.648 -58.222 1.00 91.40 75  A 1 
ATOM 611  C C   . ASN A 1 75  ? -21.989 -15.301 -58.430 1.00 92.02 75  A 1 
ATOM 612  O O   . ASN A 1 75  ? -21.886 -14.836 -59.559 1.00 88.32 75  A 1 
ATOM 613  C CB  . ASN A 1 75  ? -24.119 -16.446 -57.732 1.00 90.29 75  A 1 
ATOM 614  C CG  . ASN A 1 75  ? -24.952 -17.714 -57.745 1.00 84.15 75  A 1 
ATOM 615  O OD1 . ASN A 1 75  ? -24.706 -18.672 -58.452 1.00 74.04 75  A 1 
ATOM 616  N ND2 . ASN A 1 75  ? -26.003 -17.739 -56.961 1.00 71.44 75  A 1 
ATOM 617  N N   . ASN A 1 76  ? -21.480 -14.709 -57.349 1.00 91.30 76  A 1 
ATOM 618  C CA  . ASN A 1 76  ? -20.793 -13.420 -57.389 1.00 91.47 76  A 1 
ATOM 619  C C   . ASN A 1 76  ? -19.264 -13.547 -57.422 1.00 92.63 76  A 1 
ATOM 620  O O   . ASN A 1 76  ? -18.566 -12.540 -57.511 1.00 89.40 76  A 1 
ATOM 621  C CB  . ASN A 1 76  ? -21.282 -12.575 -56.205 1.00 90.50 76  A 1 
ATOM 622  C CG  . ASN A 1 76  ? -22.775 -12.289 -56.299 1.00 88.53 76  A 1 
ATOM 623  O OD1 . ASN A 1 76  ? -23.277 -11.800 -57.289 1.00 79.66 76  A 1 
ATOM 624  N ND2 . ASN A 1 76  ? -23.518 -12.591 -55.261 1.00 76.81 76  A 1 
ATOM 625  N N   . LEU A 1 77  ? -18.734 -14.766 -57.362 1.00 92.49 77  A 1 
ATOM 626  C CA  . LEU A 1 77  ? -17.301 -15.070 -57.254 1.00 93.33 77  A 1 
ATOM 627  C C   . LEU A 1 77  ? -16.654 -14.372 -56.045 1.00 94.15 77  A 1 
ATOM 628  O O   . LEU A 1 77  ? -15.569 -13.798 -56.145 1.00 91.78 77  A 1 
ATOM 629  C CB  . LEU A 1 77  ? -16.583 -14.794 -58.585 1.00 92.66 77  A 1 
ATOM 630  C CG  . LEU A 1 77  ? -17.146 -15.545 -59.807 1.00 91.22 77  A 1 
ATOM 631  C CD1 . LEU A 1 77  ? -16.390 -15.087 -61.068 1.00 82.16 77  A 1 
ATOM 632  C CD2 . LEU A 1 77  ? -16.972 -17.060 -59.681 1.00 82.59 77  A 1 
ATOM 633  N N   . VAL A 1 78  ? -17.340 -14.420 -54.928 1.00 94.67 78  A 1 
ATOM 634  C CA  . VAL A 1 78  ? -16.880 -13.830 -53.669 1.00 94.96 78  A 1 
ATOM 635  C C   . VAL A 1 78  ? -16.617 -14.932 -52.650 1.00 94.82 78  A 1 
ATOM 636  O O   . VAL A 1 78  ? -17.365 -15.902 -52.548 1.00 93.00 78  A 1 
ATOM 637  C CB  . VAL A 1 78  ? -17.875 -12.778 -53.140 1.00 93.53 78  A 1 
ATOM 638  C CG1 . VAL A 1 78  ? -17.415 -12.167 -51.802 1.00 83.73 78  A 1 
ATOM 639  C CG2 . VAL A 1 78  ? -18.032 -11.620 -54.128 1.00 83.94 78  A 1 
ATOM 640  N N   . VAL A 1 79  ? -15.536 -14.772 -51.894 1.00 95.36 79  A 1 
ATOM 641  C CA  . VAL A 1 79  ? -15.179 -15.664 -50.800 1.00 94.98 79  A 1 
ATOM 642  C C   . VAL A 1 79  ? -15.004 -14.838 -49.542 1.00 95.07 79  A 1 
ATOM 643  O O   . VAL A 1 79  ? -14.095 -14.018 -49.467 1.00 93.67 79  A 1 
ATOM 644  C CB  . VAL A 1 79  ? -13.896 -16.455 -51.099 1.00 93.72 79  A 1 
ATOM 645  C CG1 . VAL A 1 79  ? -13.598 -17.463 -49.991 1.00 85.20 79  A 1 
ATOM 646  C CG2 . VAL A 1 79  ? -14.021 -17.229 -52.417 1.00 84.58 79  A 1 
ATOM 647  N N   . ASP A 1 80  ? -15.839 -15.079 -48.563 1.00 94.73 80  A 1 
ATOM 648  C CA  . ASP A 1 80  ? -15.734 -14.458 -47.243 1.00 94.34 80  A 1 
ATOM 649  C C   . ASP A 1 80  ? -14.997 -15.392 -46.288 1.00 94.05 80  A 1 
ATOM 650  O O   . ASP A 1 80  ? -15.332 -16.573 -46.168 1.00 92.46 80  A 1 
ATOM 651  C CB  . ASP A 1 80  ? -17.123 -14.086 -46.707 1.00 93.52 80  A 1 
ATOM 652  C CG  . ASP A 1 80  ? -17.818 -13.015 -47.549 1.00 90.66 80  A 1 
ATOM 653  O OD1 . ASP A 1 80  ? -17.135 -12.036 -47.946 1.00 82.57 80  A 1 
ATOM 654  O OD2 . ASP A 1 80  ? -19.038 -13.153 -47.768 1.00 81.19 80  A 1 
ATOM 655  N N   . ILE A 1 81  ? -13.997 -14.855 -45.615 1.00 93.07 81  A 1 
ATOM 656  C CA  . ILE A 1 81  ? -13.182 -15.556 -44.621 1.00 92.81 81  A 1 
ATOM 657  C C   . ILE A 1 81  ? -13.315 -14.809 -43.307 1.00 92.33 81  A 1 
ATOM 658  O O   . ILE A 1 81  ? -12.821 -13.689 -43.176 1.00 90.70 81  A 1 
ATOM 659  C CB  . ILE A 1 81  ? -11.712 -15.658 -45.062 1.00 92.58 81  A 1 
ATOM 660  C CG1 . ILE A 1 81  ? -11.565 -16.222 -46.494 1.00 88.37 81  A 1 
ATOM 661  C CG2 . ILE A 1 81  ? -10.940 -16.543 -44.058 1.00 86.09 81  A 1 
ATOM 662  C CD1 . ILE A 1 81  ? -10.137 -16.085 -47.045 1.00 82.78 81  A 1 
ATOM 663  N N   . ASN A 1 82  ? -13.950 -15.425 -42.339 1.00 91.64 82  A 1 
ATOM 664  C CA  . ASN A 1 82  ? -14.221 -14.821 -41.049 1.00 90.88 82  A 1 
ATOM 665  C C   . ASN A 1 82  ? -13.541 -15.613 -39.933 1.00 89.68 82  A 1 
ATOM 666  O O   . ASN A 1 82  ? -13.676 -16.840 -39.858 1.00 86.33 82  A 1 
ATOM 667  C CB  . ASN A 1 82  ? -15.740 -14.721 -40.843 1.00 89.23 82  A 1 
ATOM 668  C CG  . ASN A 1 82  ? -16.428 -13.859 -41.896 1.00 85.41 82  A 1 
ATOM 669  O OD1 . ASN A 1 82  ? -15.937 -12.842 -42.349 1.00 76.26 82  A 1 
ATOM 670  N ND2 . ASN A 1 82  ? -17.621 -14.241 -42.298 1.00 75.03 82  A 1 
ATOM 671  N N   . GLY A 1 83  ? -12.822 -14.917 -39.071 1.00 88.04 83  A 1 
ATOM 672  C CA  . GLY A 1 83  ? -12.268 -15.503 -37.857 1.00 86.02 83  A 1 
ATOM 673  C C   . GLY A 1 83  ? -13.384 -15.973 -36.938 1.00 85.83 83  A 1 
ATOM 674  O O   . GLY A 1 83  ? -14.317 -15.224 -36.657 1.00 82.17 83  A 1 
ATOM 675  N N   . ASN A 1 84  ? -13.283 -17.207 -36.467 1.00 86.16 84  A 1 
ATOM 676  C CA  . ASN A 1 84  ? -14.299 -17.774 -35.582 1.00 84.97 84  A 1 
ATOM 677  C C   . ASN A 1 84  ? -14.225 -17.240 -34.153 1.00 86.12 84  A 1 
ATOM 678  O O   . ASN A 1 84  ? -15.214 -17.333 -33.436 1.00 78.51 84  A 1 
ATOM 679  C CB  . ASN A 1 84  ? -14.188 -19.304 -35.602 1.00 79.93 84  A 1 
ATOM 680  C CG  . ASN A 1 84  ? -14.849 -19.918 -36.817 1.00 72.33 84  A 1 
ATOM 681  O OD1 . ASN A 1 84  ? -15.805 -19.417 -37.376 1.00 62.54 84  A 1 
ATOM 682  N ND2 . ASN A 1 84  ? -14.387 -21.078 -37.239 1.00 63.17 84  A 1 
ATOM 683  N N   . ASP A 1 85  ? -13.074 -16.700 -33.756 1.00 84.27 85  A 1 
ATOM 684  C CA  . ASP A 1 85  ? -12.835 -16.286 -32.370 1.00 84.61 85  A 1 
ATOM 685  C C   . ASP A 1 85  ? -11.984 -15.002 -32.256 1.00 85.79 85  A 1 
ATOM 686  O O   . ASP A 1 85  ? -11.418 -14.707 -31.210 1.00 81.08 85  A 1 
ATOM 687  C CB  . ASP A 1 85  ? -12.230 -17.496 -31.629 1.00 82.86 85  A 1 
ATOM 688  C CG  . ASP A 1 85  ? -12.578 -17.554 -30.142 1.00 80.45 85  A 1 
ATOM 689  O OD1 . ASP A 1 85  ? -13.689 -17.122 -29.754 1.00 72.48 85  A 1 
ATOM 690  O OD2 . ASP A 1 85  ? -11.782 -18.119 -29.353 1.00 73.43 85  A 1 
ATOM 691  N N   . ALA A 1 86  ? -11.895 -14.245 -33.357 1.00 85.67 86  A 1 
ATOM 692  C CA  . ALA A 1 86  ? -11.114 -13.022 -33.473 1.00 85.62 86  A 1 
ATOM 693  C C   . ALA A 1 86  ? -11.752 -12.049 -34.481 1.00 86.95 86  A 1 
ATOM 694  O O   . ALA A 1 86  ? -12.704 -12.396 -35.187 1.00 81.62 86  A 1 
ATOM 695  C CB  . ALA A 1 86  ? -9.680  -13.403 -33.887 1.00 82.38 86  A 1 
ATOM 696  N N   . GLY A 1 87  ? -11.197 -10.836 -34.598 1.00 86.79 87  A 1 
ATOM 697  C CA  . GLY A 1 87  ? -11.702 -9.785  -35.485 1.00 86.51 87  A 1 
ATOM 698  C C   . GLY A 1 87  ? -11.387 -9.956  -36.972 1.00 88.11 87  A 1 
ATOM 699  O O   . GLY A 1 87  ? -11.591 -9.020  -37.751 1.00 85.80 87  A 1 
ATOM 700  N N   . TYR A 1 88  ? -10.860 -11.092 -37.403 1.00 86.67 88  A 1 
ATOM 701  C CA  . TYR A 1 88  ? -10.496 -11.306 -38.797 1.00 88.71 88  A 1 
ATOM 702  C C   . TYR A 1 88  ? -11.737 -11.430 -39.688 1.00 89.20 88  A 1 
ATOM 703  O O   . TYR A 1 88  ? -12.513 -12.371 -39.536 1.00 87.29 88  A 1 
ATOM 704  C CB  . TYR A 1 88  ? -9.592  -12.537 -38.918 1.00 88.48 88  A 1 
ATOM 705  C CG  . TYR A 1 88  ? -8.991  -12.721 -40.293 1.00 89.00 88  A 1 
ATOM 706  C CD1 . TYR A 1 88  ? -9.713  -13.356 -41.321 1.00 79.19 88  A 1 
ATOM 707  C CD2 . TYR A 1 88  ? -7.687  -12.254 -40.560 1.00 78.60 88  A 1 
ATOM 708  C CE1 . TYR A 1 88  ? -9.152  -13.533 -42.592 1.00 78.73 88  A 1 
ATOM 709  C CE2 . TYR A 1 88  ? -7.110  -12.434 -41.829 1.00 77.43 88  A 1 
ATOM 710  C CZ  . TYR A 1 88  ? -7.844  -13.073 -42.835 1.00 87.27 88  A 1 
ATOM 711  O OH  . TYR A 1 88  ? -7.272  -13.262 -44.079 1.00 85.21 88  A 1 
ATOM 712  N N   . GLN A 1 89  ? -11.895 -10.510 -40.644 1.00 90.79 89  A 1 
ATOM 713  C CA  . GLN A 1 89  ? -12.970 -10.543 -41.640 1.00 91.55 89  A 1 
ATOM 714  C C   . GLN A 1 89  ? -12.472 -10.029 -42.988 1.00 91.98 89  A 1 
ATOM 715  O O   . GLN A 1 89  ? -12.258 -8.829  -43.162 1.00 90.08 89  A 1 
ATOM 716  C CB  . GLN A 1 89  ? -14.183 -9.719  -41.180 1.00 89.25 89  A 1 
ATOM 717  C CG  . GLN A 1 89  ? -14.890 -10.361 -39.989 1.00 83.97 89  A 1 
ATOM 718  C CD  . GLN A 1 89  ? -16.252 -9.740  -39.669 1.00 84.12 89  A 1 
ATOM 719  O OE1 . GLN A 1 89  ? -16.681 -8.730  -40.207 1.00 76.99 89  A 1 
ATOM 720  N NE2 . GLN A 1 89  ? -16.991 -10.353 -38.788 1.00 73.97 89  A 1 
ATOM 721  N N   . VAL A 1 90  ? -12.309 -10.923 -43.940 1.00 92.21 90  A 1 
ATOM 722  C CA  . VAL A 1 90  ? -11.844 -10.577 -45.283 1.00 92.59 90  A 1 
ATOM 723  C C   . VAL A 1 90  ? -12.814 -11.118 -46.323 1.00 93.04 90  A 1 
ATOM 724  O O   . VAL A 1 90  ? -13.152 -12.299 -46.301 1.00 92.04 90  A 1 
ATOM 725  C CB  . VAL A 1 90  ? -10.414 -11.086 -45.534 1.00 91.00 90  A 1 
ATOM 726  C CG1 . VAL A 1 90  ? -9.934  -10.789 -46.948 1.00 77.80 90  A 1 
ATOM 727  C CG2 . VAL A 1 90  ? -9.430  -10.414 -44.573 1.00 76.84 90  A 1 
ATOM 728  N N   . SER A 1 91  ? -13.192 -10.274 -47.274 1.00 93.92 91  A 1 
ATOM 729  C CA  . SER A 1 91  ? -13.938 -10.658 -48.460 1.00 94.12 91  A 1 
ATOM 730  C C   . SER A 1 91  ? -13.036 -10.569 -49.685 1.00 94.47 91  A 1 
ATOM 731  O O   . SER A 1 91  ? -12.430 -9.531  -49.964 1.00 93.05 91  A 1 
ATOM 732  C CB  . SER A 1 91  ? -15.179 -9.778  -48.597 1.00 93.19 91  A 1 
ATOM 733  O OG  . SER A 1 91  ? -16.004 -10.252 -49.631 1.00 79.81 91  A 1 
ATOM 734  N N   . LEU A 1 92  ? -12.934 -11.660 -50.418 1.00 94.15 92  A 1 
ATOM 735  C CA  . LEU A 1 92  ? -12.159 -11.774 -51.646 1.00 94.28 92  A 1 
ATOM 736  C C   . LEU A 1 92  ? -13.106 -11.782 -52.840 1.00 94.82 92  A 1 
ATOM 737  O O   . LEU A 1 92  ? -13.962 -12.653 -52.941 1.00 93.61 92  A 1 
ATOM 738  C CB  . LEU A 1 92  ? -11.328 -13.074 -51.622 1.00 93.74 92  A 1 
ATOM 739  C CG  . LEU A 1 92  ? -10.389 -13.251 -50.413 1.00 92.76 92  A 1 
ATOM 740  C CD1 . LEU A 1 92  ? -9.668  -14.601 -50.558 1.00 82.34 92  A 1 
ATOM 741  C CD2 . LEU A 1 92  ? -9.338  -12.147 -50.336 1.00 82.93 92  A 1 
ATOM 742  N N   . SER A 1 93  ? -12.929 -10.849 -53.784 1.00 94.24 93  A 1 
ATOM 743  C CA  . SER A 1 93  ? -13.671 -10.826 -55.037 1.00 94.39 93  A 1 
ATOM 744  C C   . SER A 1 93  ? -12.772 -11.291 -56.179 1.00 94.40 93  A 1 
ATOM 745  O O   . SER A 1 93  ? -11.701 -10.717 -56.400 1.00 92.76 93  A 1 
ATOM 746  C CB  . SER A 1 93  ? -14.234 -9.442  -55.335 1.00 93.84 93  A 1 
ATOM 747  O OG  . SER A 1 93  ? -15.008 -8.950  -54.256 1.00 83.17 93  A 1 
ATOM 748  N N   . PHE A 1 94  ? -13.220 -12.291 -56.908 1.00 93.35 94  A 1 
ATOM 749  C CA  . PHE A 1 94  ? -12.515 -12.862 -58.047 1.00 94.00 94  A 1 
ATOM 750  C C   . PHE A 1 94  ? -13.174 -12.466 -59.371 1.00 94.08 94  A 1 
ATOM 751  O O   . PHE A 1 94  ? -14.356 -12.144 -59.444 1.00 91.43 94  A 1 
ATOM 752  C CB  . PHE A 1 94  ? -12.413 -14.386 -57.891 1.00 93.57 94  A 1 
ATOM 753  C CG  . PHE A 1 94  ? -11.556 -14.825 -56.726 1.00 94.17 94  A 1 
ATOM 754  C CD1 . PHE A 1 94  ? -10.203 -15.175 -56.922 1.00 80.45 94  A 1 
ATOM 755  C CD2 . PHE A 1 94  ? -12.099 -14.890 -55.426 1.00 79.47 94  A 1 
ATOM 756  C CE1 . PHE A 1 94  ? -9.414  -15.600 -55.839 1.00 80.72 94  A 1 
ATOM 757  C CE2 . PHE A 1 94  ? -11.307 -15.307 -54.344 1.00 78.63 94  A 1 
ATOM 758  C CZ  . PHE A 1 94  ? -9.969  -15.665 -54.556 1.00 91.57 94  A 1 
ATOM 759  N N   . SER A 1 95  ? -12.388 -12.513 -60.430 1.00 93.08 95  A 1 
ATOM 760  C CA  . SER A 1 95  ? -12.862 -12.411 -61.805 1.00 92.39 95  A 1 
ATOM 761  C C   . SER A 1 95  ? -12.381 -13.615 -62.595 1.00 92.58 95  A 1 
ATOM 762  O O   . SER A 1 95  ? -11.237 -14.043 -62.443 1.00 90.31 95  A 1 
ATOM 763  C CB  . SER A 1 95  ? -12.358 -11.114 -62.437 1.00 90.24 95  A 1 
ATOM 764  O OG  . SER A 1 95  ? -12.873 -10.957 -63.745 1.00 77.78 95  A 1 
ATOM 765  N N   . GLU A 1 96  ? -13.238 -14.142 -63.442 1.00 91.84 96  A 1 
ATOM 766  C CA  . GLU A 1 96  ? -12.848 -15.221 -64.338 1.00 90.87 96  A 1 
ATOM 767  C C   . GLU A 1 96  ? -11.966 -14.674 -65.467 1.00 90.06 96  A 1 
ATOM 768  O O   . GLU A 1 96  ? -12.285 -13.671 -66.106 1.00 86.69 96  A 1 
ATOM 769  C CB  . GLU A 1 96  ? -14.086 -15.958 -64.849 1.00 88.33 96  A 1 
ATOM 770  C CG  . GLU A 1 96  ? -13.722 -17.315 -65.449 1.00 77.02 96  A 1 
ATOM 771  C CD  . GLU A 1 96  ? -14.944 -18.138 -65.914 1.00 73.37 96  A 1 
ATOM 772  O OE1 . GLU A 1 96  ? -14.719 -19.302 -66.317 1.00 64.99 96  A 1 
ATOM 773  O OE2 . GLU A 1 96  ? -16.069 -17.608 -65.881 1.00 65.37 96  A 1 
ATOM 774  N N   . LYS A 1 97  ? -10.826 -15.326 -65.699 1.00 89.33 97  A 1 
ATOM 775  C CA  . LYS A 1 97  ? -9.884  -15.014 -66.771 1.00 88.07 97  A 1 
ATOM 776  C C   . LYS A 1 97  ? -9.092  -16.267 -67.133 1.00 88.61 97  A 1 
ATOM 777  O O   . LYS A 1 97  ? -8.693  -17.014 -66.256 1.00 85.58 97  A 1 
ATOM 778  C CB  . LYS A 1 97  ? -8.966  -13.875 -66.302 1.00 83.98 97  A 1 
ATOM 779  C CG  . LYS A 1 97  ? -8.080  -13.366 -67.439 1.00 73.34 97  A 1 
ATOM 780  C CD  . LYS A 1 97  ? -7.126  -12.288 -66.938 1.00 70.66 97  A 1 
ATOM 781  C CE  . LYS A 1 97  ? -6.185  -11.916 -68.081 1.00 60.59 97  A 1 
ATOM 782  N NZ  . LYS A 1 97  ? -5.111  -11.009 -67.636 1.00 54.88 97  A 1 
ATOM 783  N N   . ASP A 1 98  ? -8.838  -16.502 -68.441 1.00 86.70 98  A 1 
ATOM 784  C CA  . ASP A 1 98  ? -8.027  -17.621 -68.940 1.00 85.53 98  A 1 
ATOM 785  C C   . ASP A 1 98  ? -8.471  -19.000 -68.394 1.00 86.84 98  A 1 
ATOM 786  O O   . ASP A 1 98  ? -7.648  -19.853 -68.071 1.00 82.96 98  A 1 
ATOM 787  C CB  . ASP A 1 98  ? -6.526  -17.328 -68.743 1.00 82.15 98  A 1 
ATOM 788  C CG  . ASP A 1 98  ? -6.075  -16.032 -69.420 1.00 75.12 98  A 1 
ATOM 789  O OD1 . ASP A 1 98  ? -6.589  -15.735 -70.518 1.00 68.16 98  A 1 
ATOM 790  O OD2 . ASP A 1 98  ? -5.229  -15.322 -68.823 1.00 66.56 98  A 1 
ATOM 791  N N   . LYS A 1 99  ? -9.791  -19.233 -68.304 1.00 87.64 99  A 1 
ATOM 792  C CA  . LYS A 1 99  ? -10.418 -20.436 -67.707 1.00 87.80 99  A 1 
ATOM 793  C C   . LYS A 1 99  ? -10.022 -20.704 -66.255 1.00 89.80 99  A 1 
ATOM 794  O O   . LYS A 1 99  ? -10.036 -21.849 -65.795 1.00 85.41 99  A 1 
ATOM 795  C CB  . LYS A 1 99  ? -10.200 -21.685 -68.573 1.00 84.61 99  A 1 
ATOM 796  C CG  . LYS A 1 99  ? -10.679 -21.542 -70.014 1.00 76.61 99  A 1 
ATOM 797  C CD  . LYS A 1 99  ? -10.492 -22.890 -70.722 1.00 66.50 99  A 1 
ATOM 798  C CE  . LYS A 1 99  ? -11.044 -22.817 -72.142 1.00 57.04 99  A 1 
ATOM 799  N NZ  . LYS A 1 99  ? -10.937 -24.133 -72.822 1.00 49.25 99  A 1 
ATOM 800  N N   . CYS A 1 100 ? -9.656  -19.638 -65.540 1.00 89.96 100 A 1 
ATOM 801  C CA  . CYS A 1 100 ? -9.373  -19.668 -64.114 1.00 91.46 100 A 1 
ATOM 802  C C   . CYS A 1 100 ? -9.924  -18.399 -63.455 1.00 92.31 100 A 1 
ATOM 803  O O   . CYS A 1 100 ? -10.538 -17.564 -64.115 1.00 89.96 100 A 1 
ATOM 804  C CB  . CYS A 1 100 ? -7.858  -19.851 -63.924 1.00 90.09 100 A 1 
ATOM 805  S SG  . CYS A 1 100 ? -7.466  -20.588 -62.318 1.00 86.47 100 A 1 
ATOM 806  N N   . TRP A 1 101 ? -9.714  -18.235 -62.161 1.00 93.59 101 A 1 
ATOM 807  C CA  . TRP A 1 101 ? -10.149 -17.081 -61.401 1.00 93.64 101 A 1 
ATOM 808  C C   . TRP A 1 101 ? -8.953  -16.320 -60.864 1.00 93.84 101 A 1 
ATOM 809  O O   . TRP A 1 101 ? -7.965  -16.902 -60.429 1.00 91.65 101 A 1 
ATOM 810  C CB  . TRP A 1 101 ? -11.106 -17.516 -60.294 1.00 93.10 101 A 1 
ATOM 811  C CG  . TRP A 1 101 ? -12.315 -18.244 -60.794 1.00 92.62 101 A 1 
ATOM 812  C CD1 . TRP A 1 101 ? -13.486 -17.691 -61.173 1.00 88.16 101 A 1 
ATOM 813  C CD2 . TRP A 1 101 ? -12.465 -19.692 -61.026 1.00 92.51 101 A 1 
ATOM 814  N NE1 . TRP A 1 101 ? -14.359 -18.675 -61.603 1.00 89.47 101 A 1 
ATOM 815  C CE2 . TRP A 1 101 ? -13.773 -19.911 -61.530 1.00 91.51 101 A 1 
ATOM 816  C CE3 . TRP A 1 101 ? -11.627 -20.797 -60.850 1.00 90.83 101 A 1 
ATOM 817  C CZ2 . TRP A 1 101 ? -14.238 -21.204 -61.853 1.00 91.39 101 A 1 
ATOM 818  C CZ3 . TRP A 1 101 ? -12.084 -22.083 -61.170 1.00 88.86 101 A 1 
ATOM 819  C CH2 . TRP A 1 101 ? -13.376 -22.280 -61.666 1.00 88.88 101 A 1 
ATOM 820  N N   . TYR A 1 102 ? -9.048  -15.004 -60.921 1.00 92.69 102 A 1 
ATOM 821  C CA  . TYR A 1 102 ? -8.019  -14.120 -60.395 1.00 92.71 102 A 1 
ATOM 822  C C   . TYR A 1 102 ? -8.620  -13.208 -59.330 1.00 93.40 102 A 1 
ATOM 823  O O   . TYR A 1 102 ? -9.680  -12.622 -59.546 1.00 91.73 102 A 1 
ATOM 824  C CB  . TYR A 1 102 ? -7.392  -13.302 -61.529 1.00 91.36 102 A 1 
ATOM 825  C CG  . TYR A 1 102 ? -6.492  -14.104 -62.440 1.00 89.18 102 A 1 
ATOM 826  C CD1 . TYR A 1 102 ? -5.097  -14.080 -62.267 1.00 78.42 102 A 1 
ATOM 827  C CD2 . TYR A 1 102 ? -7.040  -14.899 -63.461 1.00 78.16 102 A 1 
ATOM 828  C CE1 . TYR A 1 102 ? -4.252  -14.829 -63.099 1.00 77.15 102 A 1 
ATOM 829  C CE2 . TYR A 1 102 ? -6.205  -15.659 -64.305 1.00 75.02 102 A 1 
ATOM 830  C CZ  . TYR A 1 102 ? -4.810  -15.613 -64.121 1.00 83.93 102 A 1 
ATOM 831  O OH  . TYR A 1 102 ? -3.994  -16.359 -64.940 1.00 81.92 102 A 1 
ATOM 832  N N   . LEU A 1 103 ? -7.917  -13.047 -58.213 1.00 92.38 103 A 1 
ATOM 833  C CA  . LEU A 1 103 ? -8.296  -12.109 -57.173 1.00 92.86 103 A 1 
ATOM 834  C C   . LEU A 1 103 ? -8.122  -10.676 -57.694 1.00 92.79 103 A 1 
ATOM 835  O O   . LEU A 1 103 ? -7.004  -10.247 -57.984 1.00 91.67 103 A 1 
ATOM 836  C CB  . LEU A 1 103 ? -7.451  -12.377 -55.920 1.00 92.83 103 A 1 
ATOM 837  C CG  . LEU A 1 103 ? -7.789  -11.444 -54.739 1.00 92.27 103 A 1 
ATOM 838  C CD1 . LEU A 1 103 ? -9.194  -11.689 -54.190 1.00 79.95 103 A 1 
ATOM 839  C CD2 . LEU A 1 103 ? -6.797  -11.700 -53.595 1.00 80.35 103 A 1 
ATOM 840  N N   . VAL A 1 104 ? -9.231  -9.940  -57.799 1.00 92.08 104 A 1 
ATOM 841  C CA  . VAL A 1 104 ? -9.262  -8.560  -58.307 1.00 91.38 104 A 1 
ATOM 842  C C   . VAL A 1 104 ? -9.485  -7.527  -57.217 1.00 92.07 104 A 1 
ATOM 843  O O   . VAL A 1 104 ? -9.047  -6.386  -57.346 1.00 90.37 104 A 1 
ATOM 844  C CB  . VAL A 1 104 ? -10.318 -8.385  -59.421 1.00 90.27 104 A 1 
ATOM 845  C CG1 . VAL A 1 104 ? -9.929  -9.175  -60.669 1.00 79.51 104 A 1 
ATOM 846  C CG2 . VAL A 1 104 ? -11.734 -8.808  -59.001 1.00 79.69 104 A 1 
ATOM 847  N N   . LYS A 1 105 ? -10.148 -7.906  -56.141 1.00 92.65 105 A 1 
ATOM 848  C CA  . LYS A 1 105 ? -10.466 -7.019  -55.031 1.00 93.10 105 A 1 
ATOM 849  C C   . LYS A 1 105 ? -10.420 -7.779  -53.709 1.00 93.04 105 A 1 
ATOM 850  O O   . LYS A 1 105 ? -10.925 -8.892  -53.609 1.00 91.93 105 A 1 
ATOM 851  C CB  . LYS A 1 105 ? -11.839 -6.372  -55.290 1.00 91.83 105 A 1 
ATOM 852  C CG  . LYS A 1 105 ? -12.253 -5.363  -54.205 1.00 88.63 105 A 1 
ATOM 853  C CD  . LYS A 1 105 ? -13.664 -4.824  -54.462 1.00 86.73 105 A 1 
ATOM 854  C CE  . LYS A 1 105 ? -14.065 -3.934  -53.293 1.00 77.98 105 A 1 
ATOM 855  N NZ  . LYS A 1 105 ? -15.517 -3.642  -53.258 1.00 70.83 105 A 1 
ATOM 856  N N   . ILE A 1 106 ? -9.882  -7.122  -52.714 1.00 93.27 106 A 1 
ATOM 857  C CA  . ILE A 1 106 ? -9.903  -7.568  -51.322 1.00 93.18 106 A 1 
ATOM 858  C C   . ILE A 1 106 ? -10.645 -6.499  -50.519 1.00 93.28 106 A 1 
ATOM 859  O O   . ILE A 1 106 ? -10.310 -5.323  -50.616 1.00 91.87 106 A 1 
ATOM 860  C CB  . ILE A 1 106 ? -8.473  -7.780  -50.780 1.00 92.32 106 A 1 
ATOM 861  C CG1 . ILE A 1 106 ? -7.666  -8.734  -51.687 1.00 87.44 106 A 1 
ATOM 862  C CG2 . ILE A 1 106 ? -8.538  -8.292  -49.340 1.00 86.73 106 A 1 
ATOM 863  C CD1 . ILE A 1 106 ? -6.191  -8.866  -51.287 1.00 84.11 106 A 1 
ATOM 864  N N   . THR A 1 107 ? -11.630 -6.883  -49.750 1.00 93.42 107 A 1 
ATOM 865  C CA  . THR A 1 107 ? -12.267 -6.010  -48.765 1.00 92.76 107 A 1 
ATOM 866  C C   . THR A 1 107 ? -11.923 -6.550  -47.386 1.00 92.88 107 A 1 
ATOM 867  O O   . THR A 1 107 ? -12.363 -7.643  -47.040 1.00 91.63 107 A 1 
ATOM 868  C CB  . THR A 1 107 ? -13.784 -5.919  -48.979 1.00 92.00 107 A 1 
ATOM 869  O OG1 . THR A 1 107 ? -14.070 -5.593  -50.329 1.00 85.27 107 A 1 
ATOM 870  C CG2 . THR A 1 107 ? -14.410 -4.838  -48.111 1.00 83.91 107 A 1 
ATOM 871  N N   . ASP A 1 108 ? -11.122 -5.809  -46.657 1.00 91.56 108 A 1 
ATOM 872  C CA  . ASP A 1 108 ? -10.686 -6.224  -45.327 1.00 91.05 108 A 1 
ATOM 873  C C   . ASP A 1 108 ? -11.442 -5.424  -44.267 1.00 90.43 108 A 1 
ATOM 874  O O   . ASP A 1 108 ? -11.225 -4.226  -44.094 1.00 88.63 108 A 1 
ATOM 875  C CB  . ASP A 1 108 ? -9.161  -6.070  -45.212 1.00 90.12 108 A 1 
ATOM 876  C CG  . ASP A 1 108 ? -8.591  -6.689  -43.932 1.00 89.59 108 A 1 
ATOM 877  O OD1 . ASP A 1 108 ? -9.368  -7.227  -43.119 1.00 82.37 108 A 1 
ATOM 878  O OD2 . ASP A 1 108 ? -7.348  -6.655  -43.786 1.00 82.30 108 A 1 
ATOM 879  N N   . HIS A 1 109 ? -12.337 -6.099  -43.575 1.00 90.84 109 A 1 
ATOM 880  C CA  . HIS A 1 109 ? -13.113 -5.566  -42.459 1.00 89.49 109 A 1 
ATOM 881  C C   . HIS A 1 109 ? -12.479 -5.880  -41.102 1.00 89.23 109 A 1 
ATOM 882  O O   . HIS A 1 109 ? -13.076 -5.584  -40.078 1.00 85.91 109 A 1 
ATOM 883  C CB  . HIS A 1 109 ? -14.542 -6.114  -42.542 1.00 88.46 109 A 1 
ATOM 884  C CG  . HIS A 1 109 ? -15.321 -5.597  -43.715 1.00 87.08 109 A 1 
ATOM 885  N ND1 . HIS A 1 109 ? -15.999 -4.400  -43.754 1.00 75.91 109 A 1 
ATOM 886  C CD2 . HIS A 1 109 ? -15.551 -6.215  -44.918 1.00 74.98 109 A 1 
ATOM 887  C CE1 . HIS A 1 109 ? -16.627 -4.311  -44.940 1.00 77.68 109 A 1 
ATOM 888  N NE2 . HIS A 1 109 ? -16.377 -5.393  -45.679 1.00 78.46 109 A 1 
ATOM 889  N N   . SER A 1 110 ? -11.310 -6.503  -41.095 1.00 90.05 110 A 1 
ATOM 890  C CA  . SER A 1 110 ? -10.675 -6.984  -39.869 1.00 88.74 110 A 1 
ATOM 891  C C   . SER A 1 110 ? -10.387 -5.841  -38.890 1.00 87.12 110 A 1 
ATOM 892  O O   . SER A 1 110 ? -9.751  -4.854  -39.250 1.00 83.68 110 A 1 
ATOM 893  C CB  . SER A 1 110 ? -9.369  -7.717  -40.162 1.00 87.79 110 A 1 
ATOM 894  O OG  . SER A 1 110 ? -9.561  -8.760  -41.100 1.00 82.53 110 A 1 
ATOM 895  N N   . MET A 1 111 ? -10.800 -6.048  -37.633 1.00 86.63 111 A 1 
ATOM 896  C CA  . MET A 1 111 ? -10.592 -5.125  -36.516 1.00 84.31 111 A 1 
ATOM 897  C C   . MET A 1 111 ? -10.395 -5.887  -35.199 1.00 78.66 111 A 1 
ATOM 898  O O   . MET A 1 111 ? -10.983 -6.970  -35.030 1.00 73.23 111 A 1 
ATOM 899  C CB  . MET A 1 111 ? -11.762 -4.153  -36.381 1.00 80.63 111 A 1 
ATOM 900  C CG  . MET A 1 111 ? -11.599 -2.924  -37.282 1.00 74.99 111 A 1 
ATOM 901  S SD  . MET A 1 111 ? -10.303 -1.783  -36.749 1.00 72.70 111 A 1 
ATOM 902  C CE  . MET A 1 111 ? -10.656 -0.377  -37.829 1.00 62.44 111 A 1 
ATOM 903  O OXT . MET A 1 111 ? -9.664  -5.329  -34.319 1.00 70.72 111 A 1 
ATOM 904  N N   . MET B 2 1   ? 3.327   -14.043 -21.407 1.00 36.02 1   B 1 
ATOM 905  C CA  . MET B 2 1   ? 3.756   -13.720 -20.037 1.00 40.72 1   B 1 
ATOM 906  C C   . MET B 2 1   ? 3.200   -12.376 -19.611 1.00 45.56 1   B 1 
ATOM 907  O O   . MET B 2 1   ? 2.072   -12.368 -19.163 1.00 43.55 1   B 1 
ATOM 908  C CB  . MET B 2 1   ? 5.266   -13.829 -19.806 1.00 38.42 1   B 1 
ATOM 909  C CG  . MET B 2 1   ? 5.706   -15.277 -19.746 1.00 33.94 1   B 1 
ATOM 910  S SD  . MET B 2 1   ? 7.430   -15.435 -19.232 1.00 30.49 1   B 1 
ATOM 911  C CE  . MET B 2 1   ? 7.665   -17.204 -19.483 1.00 27.55 1   B 1 
ATOM 912  N N   . SER B 2 2   ? 3.903   -11.244 -19.788 1.00 58.48 2   B 1 
ATOM 913  C CA  . SER B 2 2   ? 3.391   -9.970  -19.272 1.00 62.78 2   B 1 
ATOM 914  C C   . SER B 2 2   ? 2.071   -9.520  -19.895 1.00 71.46 2   B 1 
ATOM 915  O O   . SER B 2 2   ? 1.318   -8.811  -19.245 1.00 68.41 2   B 1 
ATOM 916  C CB  . SER B 2 2   ? 4.414   -8.858  -19.434 1.00 54.40 2   B 1 
ATOM 917  O OG  . SER B 2 2   ? 5.669   -9.275  -18.975 1.00 46.17 2   B 1 
ATOM 918  N N   . PHE B 2 3   ? 1.765   -9.927  -21.121 1.00 77.49 3   B 1 
ATOM 919  C CA  . PHE B 2 3   ? 0.476   -9.610  -21.726 1.00 82.15 3   B 1 
ATOM 920  C C   . PHE B 2 3   ? -0.688  -10.366 -21.078 1.00 83.50 3   B 1 
ATOM 921  O O   . PHE B 2 3   ? -1.806  -9.869  -21.076 1.00 83.19 3   B 1 
ATOM 922  C CB  . PHE B 2 3   ? 0.529   -9.849  -23.237 1.00 83.27 3   B 1 
ATOM 923  C CG  . PHE B 2 3   ? -0.648  -9.228  -23.941 1.00 85.20 3   B 1 
ATOM 924  C CD1 . PHE B 2 3   ? -1.718  -10.027 -24.388 1.00 75.85 3   B 1 
ATOM 925  C CD2 . PHE B 2 3   ? -0.722  -7.834  -24.077 1.00 75.32 3   B 1 
ATOM 926  C CE1 . PHE B 2 3   ? -2.852  -9.431  -24.957 1.00 76.01 3   B 1 
ATOM 927  C CE2 . PHE B 2 3   ? -1.854  -7.232  -24.640 1.00 75.30 3   B 1 
ATOM 928  C CZ  . PHE B 2 3   ? -2.920  -8.032  -25.073 1.00 85.96 3   B 1 
ATOM 929  N N   . ASP B 2 4   ? -0.422  -11.499 -20.433 1.00 79.09 4   B 1 
ATOM 930  C CA  . ASP B 2 4   ? -1.432  -12.210 -19.647 1.00 78.37 4   B 1 
ATOM 931  C C   . ASP B 2 4   ? -1.976  -11.308 -18.529 1.00 79.01 4   B 1 
ATOM 932  O O   . ASP B 2 4   ? -3.155  -11.366 -18.216 1.00 77.84 4   B 1 
ATOM 933  C CB  . ASP B 2 4   ? -0.860  -13.508 -19.054 1.00 75.13 4   B 1 
ATOM 934  C CG  . ASP B 2 4   ? -0.217  -14.435 -20.082 1.00 69.96 4   B 1 
ATOM 935  O OD1 . ASP B 2 4   ? -0.739  -14.540 -21.206 1.00 62.93 4   B 1 
ATOM 936  O OD2 . ASP B 2 4   ? 0.850   -15.006 -19.745 1.00 60.94 4   B 1 
ATOM 937  N N   . ILE B 2 5   ? -1.143  -10.403 -17.995 1.00 78.85 5   B 1 
ATOM 938  C CA  . ILE B 2 5   ? -1.548  -9.381  -17.027 1.00 77.98 5   B 1 
ATOM 939  C C   . ILE B 2 5   ? -2.646  -8.506  -17.614 1.00 80.31 5   B 1 
ATOM 940  O O   . ILE B 2 5   ? -3.708  -8.364  -17.011 1.00 78.94 5   B 1 
ATOM 941  C CB  . ILE B 2 5   ? -0.357  -8.509  -16.562 1.00 72.91 5   B 1 
ATOM 942  C CG1 . ILE B 2 5   ? 0.797   -9.381  -16.037 1.00 64.66 5   B 1 
ATOM 943  C CG2 . ILE B 2 5   ? -0.790  -7.459  -15.529 1.00 60.73 5   B 1 
ATOM 944  C CD1 . ILE B 2 5   ? 2.011   -8.662  -15.456 1.00 54.84 5   B 1 
ATOM 945  N N   . ALA B 2 6   ? -2.422  -7.956  -18.795 1.00 82.52 6   B 1 
ATOM 946  C CA  . ALA B 2 6   ? -3.392  -7.100  -19.457 1.00 85.28 6   B 1 
ATOM 947  C C   . ALA B 2 6   ? -4.696  -7.844  -19.728 1.00 87.49 6   B 1 
ATOM 948  O O   . ALA B 2 6   ? -5.770  -7.341  -19.398 1.00 87.32 6   B 1 
ATOM 949  C CB  . ALA B 2 6   ? -2.793  -6.564  -20.756 1.00 84.97 6   B 1 
ATOM 950  N N   . MET B 2 7   ? -4.612  -9.060  -20.264 1.00 86.93 7   B 1 
ATOM 951  C CA  . MET B 2 7   ? -5.788  -9.873  -20.536 1.00 87.82 7   B 1 
ATOM 952  C C   . MET B 2 7   ? -6.578  -10.171 -19.267 1.00 87.92 7   B 1 
ATOM 953  O O   . MET B 2 7   ? -7.793  -10.005 -19.266 1.00 87.55 7   B 1 
ATOM 954  C CB  . MET B 2 7   ? -5.392  -11.180 -21.218 1.00 87.69 7   B 1 
ATOM 955  C CG  . MET B 2 7   ? -4.873  -10.966 -22.635 1.00 85.05 7   B 1 
ATOM 956  S SD  . MET B 2 7   ? -4.691  -12.501 -23.580 1.00 84.94 7   B 1 
ATOM 957  C CE  . MET B 2 7   ? -3.400  -13.331 -22.627 1.00 74.91 7   B 1 
ATOM 958  N N   . ASN B 2 8   ? -5.925  -10.557 -18.171 1.00 84.21 8   B 1 
ATOM 959  C CA  . ASN B 2 8   ? -6.602  -10.862 -16.915 1.00 82.13 8   B 1 
ATOM 960  C C   . ASN B 2 8   ? -7.147  -9.617  -16.202 1.00 82.24 8   B 1 
ATOM 961  O O   . ASN B 2 8   ? -8.090  -9.733  -15.423 1.00 80.35 8   B 1 
ATOM 962  C CB  . ASN B 2 8   ? -5.665  -11.638 -15.986 1.00 79.25 8   B 1 
ATOM 963  C CG  . ASN B 2 8   ? -5.411  -13.052 -16.462 1.00 74.87 8   B 1 
ATOM 964  O OD1 . ASN B 2 8   ? -6.286  -13.883 -16.570 1.00 65.74 8   B 1 
ATOM 965  N ND2 . ASN B 2 8   ? -4.176  -13.388 -16.739 1.00 64.76 8   B 1 
ATOM 966  N N   . LEU B 2 9   ? -6.573  -8.437  -16.469 1.00 84.10 9   B 1 
ATOM 967  C CA  . LEU B 2 9   ? -7.132  -7.182  -15.986 1.00 83.87 9   B 1 
ATOM 968  C C   . LEU B 2 9   ? -8.401  -6.801  -16.757 1.00 85.51 9   B 1 
ATOM 969  O O   . LEU B 2 9   ? -9.376  -6.393  -16.135 1.00 84.20 9   B 1 
ATOM 970  C CB  . LEU B 2 9   ? -6.080  -6.063  -16.080 1.00 82.43 9   B 1 
ATOM 971  C CG  . LEU B 2 9   ? -4.963  -6.141  -15.024 1.00 79.78 9   B 1 
ATOM 972  C CD1 . LEU B 2 9   ? -3.846  -5.157  -15.378 1.00 72.73 9   B 1 
ATOM 973  C CD2 . LEU B 2 9   ? -5.456  -5.810  -13.621 1.00 73.46 9   B 1 
ATOM 974  N N   . ILE B 2 10  ? -8.400  -6.972  -18.066 1.00 88.29 10  B 1 
ATOM 975  C CA  . ILE B 2 10  ? -9.536  -6.632  -18.935 1.00 90.06 10  B 1 
ATOM 976  C C   . ILE B 2 10  ? -10.657 -7.661  -18.800 1.00 90.26 10  B 1 
ATOM 977  O O   . ILE B 2 10  ? -11.818 -7.293  -18.633 1.00 89.12 10  B 1 
ATOM 978  C CB  . ILE B 2 10  ? -9.067  -6.472  -20.393 1.00 91.46 10  B 1 
ATOM 979  C CG1 . ILE B 2 10  ? -8.088  -5.282  -20.529 1.00 89.76 10  B 1 
ATOM 980  C CG2 . ILE B 2 10  ? -10.264 -6.254  -21.330 1.00 89.09 10  B 1 
ATOM 981  C CD1 . ILE B 2 10  ? -7.330  -5.247  -21.858 1.00 87.33 10  B 1 
ATOM 982  N N   . LEU B 2 11  ? -10.314 -8.937  -18.856 1.00 87.91 11  B 1 
ATOM 983  C CA  . LEU B 2 11  ? -11.222 -10.070 -18.740 1.00 88.40 11  B 1 
ATOM 984  C C   . LEU B 2 11  ? -10.779 -10.970 -17.574 1.00 87.38 11  B 1 
ATOM 985  O O   . LEU B 2 11  ? -10.078 -11.956 -17.782 1.00 85.01 11  B 1 
ATOM 986  C CB  . LEU B 2 11  ? -11.275 -10.855 -20.055 1.00 89.50 11  B 1 
ATOM 987  C CG  . LEU B 2 11  ? -11.899 -10.137 -21.258 1.00 88.59 11  B 1 
ATOM 988  C CD1 . LEU B 2 11  ? -11.912 -11.087 -22.454 1.00 79.22 11  B 1 
ATOM 989  C CD2 . LEU B 2 11  ? -13.338 -9.682  -20.992 1.00 80.50 11  B 1 
ATOM 990  N N   . PRO B 2 12  ? -11.180 -10.656 -16.341 1.00 83.93 12  B 1 
ATOM 991  C CA  . PRO B 2 12  ? -10.815 -11.472 -15.187 1.00 81.73 12  B 1 
ATOM 992  C C   . PRO B 2 12  ? -11.256 -12.926 -15.358 1.00 81.98 12  B 1 
ATOM 993  O O   . PRO B 2 12  ? -12.379 -13.164 -15.817 1.00 80.80 12  B 1 
ATOM 994  C CB  . PRO B 2 12  ? -11.498 -10.821 -13.983 1.00 79.73 12  B 1 
ATOM 995  C CG  . PRO B 2 12  ? -11.683 -9.378  -14.425 1.00 76.99 12  B 1 
ATOM 996  C CD  . PRO B 2 12  ? -11.914 -9.486  -15.925 1.00 78.27 12  B 1 
ATOM 997  N N   . PRO B 2 13  ? -10.427 -13.909 -14.954 1.00 78.36 13  B 1 
ATOM 998  C CA  . PRO B 2 13  ? -10.793 -15.314 -15.033 1.00 75.78 13  B 1 
ATOM 999  C C   . PRO B 2 13  ? -12.158 -15.592 -14.408 1.00 75.06 13  B 1 
ATOM 1000 O O   . PRO B 2 13  ? -12.425 -15.225 -13.269 1.00 72.34 13  B 1 
ATOM 1001 C CB  . PRO B 2 13  ? -9.672  -16.074 -14.321 1.00 72.86 13  B 1 
ATOM 1002 C CG  . PRO B 2 13  ? -8.469  -15.168 -14.507 1.00 69.96 13  B 1 
ATOM 1003 C CD  . PRO B 2 13  ? -9.072  -13.763 -14.451 1.00 71.38 13  B 1 
ATOM 1004 N N   . ARG B 2 14  ? -13.032 -16.250 -15.176 1.00 73.82 14  B 1 
ATOM 1005 C CA  . ARG B 2 14  ? -14.420 -16.480 -14.796 1.00 73.81 14  B 1 
ATOM 1006 C C   . ARG B 2 14  ? -14.801 -17.936 -15.049 1.00 73.74 14  B 1 
ATOM 1007 O O   . ARG B 2 14  ? -14.405 -18.507 -16.054 1.00 69.63 14  B 1 
ATOM 1008 C CB  . ARG B 2 14  ? -15.304 -15.488 -15.583 1.00 70.18 14  B 1 
ATOM 1009 C CG  . ARG B 2 14  ? -16.636 -15.238 -14.868 1.00 65.10 14  B 1 
ATOM 1010 C CD  . ARG B 2 14  ? -17.484 -14.215 -15.625 1.00 64.26 14  B 1 
ATOM 1011 N NE  . ARG B 2 14  ? -18.688 -13.902 -14.837 1.00 59.01 14  B 1 
ATOM 1012 C CZ  . ARG B 2 14  ? -19.685 -13.126 -15.184 1.00 55.68 14  B 1 
ATOM 1013 N NH1 . ARG B 2 14  ? -19.750 -12.517 -16.324 1.00 52.26 14  B 1 
ATOM 1014 N NH2 . ARG B 2 14  ? -20.661 -12.946 -14.356 1.00 51.15 14  B 1 
ATOM 1015 N N   . ASP B 2 15  ? -15.522 -18.554 -14.126 1.00 69.37 15  B 1 
ATOM 1016 C CA  . ASP B 2 15  ? -15.973 -19.948 -14.219 1.00 69.68 15  B 1 
ATOM 1017 C C   . ASP B 2 15  ? -14.847 -20.950 -14.586 1.00 72.31 15  B 1 
ATOM 1018 O O   . ASP B 2 15  ? -15.040 -21.905 -15.339 1.00 67.97 15  B 1 
ATOM 1019 C CB  . ASP B 2 15  ? -17.218 -20.055 -15.113 1.00 65.94 15  B 1 
ATOM 1020 C CG  . ASP B 2 15  ? -18.370 -19.178 -14.606 1.00 60.98 15  B 1 
ATOM 1021 O OD1 . ASP B 2 15  ? -18.498 -19.043 -13.364 1.00 55.23 15  B 1 
ATOM 1022 O OD2 . ASP B 2 15  ? -19.103 -18.627 -15.459 1.00 53.97 15  B 1 
ATOM 1023 N N   . GLY B 2 16  ? -13.641 -20.699 -14.069 1.00 71.22 16  B 1 
ATOM 1024 C CA  . GLY B 2 16  ? -12.445 -21.505 -14.364 1.00 70.86 16  B 1 
ATOM 1025 C C   . GLY B 2 16  ? -11.805 -21.252 -15.731 1.00 73.90 16  B 1 
ATOM 1026 O O   . GLY B 2 16  ? -10.725 -21.784 -15.993 1.00 69.95 16  B 1 
ATOM 1027 N N   . LYS B 2 17  ? -12.415 -20.424 -16.586 1.00 76.37 17  B 1 
ATOM 1028 C CA  . LYS B 2 17  ? -11.871 -20.033 -17.881 1.00 79.22 17  B 1 
ATOM 1029 C C   . LYS B 2 17  ? -10.997 -18.788 -17.743 1.00 80.47 17  B 1 
ATOM 1030 O O   . LYS B 2 17  ? -11.371 -17.830 -17.068 1.00 77.95 17  B 1 
ATOM 1031 C CB  . LYS B 2 17  ? -12.986 -19.811 -18.904 1.00 76.61 17  B 1 
ATOM 1032 C CG  . LYS B 2 17  ? -13.782 -21.090 -19.194 1.00 72.36 17  B 1 
ATOM 1033 C CD  . LYS B 2 17  ? -14.724 -20.853 -20.374 1.00 68.13 17  B 1 
ATOM 1034 C CE  . LYS B 2 17  ? -15.488 -22.120 -20.764 1.00 62.66 17  B 1 
ATOM 1035 N NZ  . LYS B 2 17  ? -16.202 -21.928 -22.049 1.00 56.42 17  B 1 
ATOM 1036 N N   . LYS B 2 18  ? -9.858  -18.804 -18.426 1.00 82.32 18  B 1 
ATOM 1037 C CA  . LYS B 2 18  ? -8.919  -17.686 -18.497 1.00 83.37 18  B 1 
ATOM 1038 C C   . LYS B 2 18  ? -8.953  -17.074 -19.893 1.00 85.66 18  B 1 
ATOM 1039 O O   . LYS B 2 18  ? -9.227  -17.816 -20.847 1.00 84.17 18  B 1 
ATOM 1040 C CB  . LYS B 2 18  ? -7.503  -18.157 -18.137 1.00 77.87 18  B 1 
ATOM 1041 C CG  . LYS B 2 18  ? -7.421  -18.667 -16.693 1.00 67.79 18  B 1 
ATOM 1042 C CD  . LYS B 2 18  ? -5.979  -19.011 -16.310 1.00 62.24 18  B 1 
ATOM 1043 C CE  . LYS B 2 18  ? -5.959  -19.524 -14.865 1.00 51.71 18  B 1 
ATOM 1044 N NZ  . LYS B 2 18  ? -4.586  -19.737 -14.380 1.00 45.29 18  B 1 
ATOM 1045 N N   . PRO B 2 19  ? -8.662  -15.773 -20.038 1.00 85.94 19  B 1 
ATOM 1046 C CA  . PRO B 2 19  ? -8.463  -15.189 -21.342 1.00 86.68 19  B 1 
ATOM 1047 C C   . PRO B 2 19  ? -7.203  -15.748 -22.003 1.00 86.64 19  B 1 
ATOM 1048 O O   . PRO B 2 19  ? -6.239  -16.129 -21.336 1.00 84.49 19  B 1 
ATOM 1049 C CB  . PRO B 2 19  ? -8.379  -13.682 -21.106 1.00 85.40 19  B 1 
ATOM 1050 C CG  . PRO B 2 19  ? -7.823  -13.588 -19.691 1.00 81.28 19  B 1 
ATOM 1051 C CD  . PRO B 2 19  ? -8.436  -14.794 -18.988 1.00 83.18 19  B 1 
ATOM 1052 N N   . HIS B 2 20  ? -7.242  -15.789 -23.326 1.00 87.02 20  B 1 
ATOM 1053 C CA  . HIS B 2 20  ? -6.105  -16.162 -24.163 1.00 86.79 20  B 1 
ATOM 1054 C C   . HIS B 2 20  ? -6.117  -15.357 -25.457 1.00 87.54 20  B 1 
ATOM 1055 O O   . HIS B 2 20  ? -7.166  -14.876 -25.888 1.00 87.27 20  B 1 
ATOM 1056 C CB  . HIS B 2 20  ? -6.110  -17.671 -24.430 1.00 85.55 20  B 1 
ATOM 1057 C CG  . HIS B 2 20  ? -7.146  -18.182 -25.401 1.00 82.60 20  B 1 
ATOM 1058 N ND1 . HIS B 2 20  ? -7.033  -19.363 -26.132 1.00 76.89 20  B 1 
ATOM 1059 C CD2 . HIS B 2 20  ? -8.349  -17.626 -25.747 1.00 76.01 20  B 1 
ATOM 1060 C CE1 . HIS B 2 20  ? -8.134  -19.489 -26.896 1.00 76.68 20  B 1 
ATOM 1061 N NE2 . HIS B 2 20  ? -8.952  -18.455 -26.685 1.00 79.05 20  B 1 
ATOM 1062 N N   . ILE B 2 21  ? -4.961  -15.207 -26.092 1.00 86.84 21  B 1 
ATOM 1063 C CA  . ILE B 2 21  ? -4.817  -14.504 -27.364 1.00 86.65 21  B 1 
ATOM 1064 C C   . ILE B 2 21  ? -5.427  -15.358 -28.479 1.00 86.56 21  B 1 
ATOM 1065 O O   . ILE B 2 21  ? -5.021  -16.505 -28.663 1.00 84.32 21  B 1 
ATOM 1066 C CB  . ILE B 2 21  ? -3.340  -14.164 -27.649 1.00 85.48 21  B 1 
ATOM 1067 C CG1 . ILE B 2 21  ? -2.775  -13.239 -26.540 1.00 83.07 21  B 1 
ATOM 1068 C CG2 . ILE B 2 21  ? -3.191  -13.512 -29.031 1.00 81.72 21  B 1 
ATOM 1069 C CD1 . ILE B 2 21  ? -1.259  -12.994 -26.635 1.00 78.73 21  B 1 
ATOM 1070 N N   . THR B 2 22  ? -6.350  -14.768 -29.227 1.00 87.92 22  B 1 
ATOM 1071 C CA  . THR B 2 22  ? -6.957  -15.378 -30.413 1.00 86.93 22  B 1 
ATOM 1072 C C   . THR B 2 22  ? -6.363  -14.817 -31.710 1.00 86.41 22  B 1 
ATOM 1073 O O   . THR B 2 22  ? -6.291  -15.528 -32.705 1.00 83.65 22  B 1 
ATOM 1074 C CB  . THR B 2 22  ? -8.482  -15.217 -30.397 1.00 86.61 22  B 1 
ATOM 1075 O OG1 . THR B 2 22  ? -8.846  -13.858 -30.275 1.00 80.98 22  B 1 
ATOM 1076 C CG2 . THR B 2 22  ? -9.098  -15.941 -29.197 1.00 79.05 22  B 1 
ATOM 1077 N N   . ALA B 2 23  ? -5.848  -13.582 -31.686 1.00 87.59 23  B 1 
ATOM 1078 C CA  . ALA B 2 23  ? -5.005  -13.033 -32.735 1.00 87.36 23  B 1 
ATOM 1079 C C   . ALA B 2 23  ? -3.908  -12.129 -32.147 1.00 87.78 23  B 1 
ATOM 1080 O O   . ALA B 2 23  ? -4.208  -11.112 -31.519 1.00 86.98 23  B 1 
ATOM 1081 C CB  . ALA B 2 23  ? -5.871  -12.296 -33.757 1.00 86.00 23  B 1 
ATOM 1082 N N   . PRO B 2 24  ? -2.627  -12.451 -32.345 1.00 85.94 24  B 1 
ATOM 1083 C CA  . PRO B 2 24  ? -1.531  -11.675 -31.795 1.00 84.96 24  B 1 
ATOM 1084 C C   . PRO B 2 24  ? -1.334  -10.345 -32.533 1.00 85.89 24  B 1 
ATOM 1085 O O   . PRO B 2 24  ? -1.745  -10.174 -33.685 1.00 84.57 24  B 1 
ATOM 1086 C CB  . PRO B 2 24  ? -0.307  -12.587 -31.911 1.00 82.60 24  B 1 
ATOM 1087 C CG  . PRO B 2 24  ? -0.616  -13.417 -33.154 1.00 79.87 24  B 1 
ATOM 1088 C CD  . PRO B 2 24  ? -2.131  -13.603 -33.077 1.00 82.37 24  B 1 
ATOM 1089 N N   . PHE B 2 25  ? -0.633  -9.408  -31.911 1.00 85.68 25  B 1 
ATOM 1090 C CA  . PHE B 2 25  ? -0.182  -8.196  -32.570 1.00 85.25 25  B 1 
ATOM 1091 C C   . PHE B 2 25  ? 0.696   -8.526  -33.778 1.00 84.69 25  B 1 
ATOM 1092 O O   . PHE B 2 25  ? 1.575   -9.386  -33.715 1.00 82.52 25  B 1 
ATOM 1093 C CB  . PHE B 2 25  ? 0.578   -7.317  -31.581 1.00 85.13 25  B 1 
ATOM 1094 C CG  . PHE B 2 25  ? 1.010   -5.993  -32.178 1.00 84.36 25  B 1 
ATOM 1095 C CD1 . PHE B 2 25  ? 2.278   -5.854  -32.781 1.00 72.21 25  B 1 
ATOM 1096 C CD2 . PHE B 2 25  ? 0.137   -4.895  -32.161 1.00 71.28 25  B 1 
ATOM 1097 C CE1 . PHE B 2 25  ? 2.670   -4.633  -33.347 1.00 72.05 25  B 1 
ATOM 1098 C CE2 . PHE B 2 25  ? 0.526   -3.661  -32.722 1.00 70.88 25  B 1 
ATOM 1099 C CZ  . PHE B 2 25  ? 1.789   -3.535  -33.312 1.00 82.76 25  B 1 
ATOM 1100 N N   . GLY B 2 26  ? 0.470   -7.806  -34.863 1.00 82.50 26  B 1 
ATOM 1101 C CA  . GLY B 2 26  ? 1.227   -8.001  -36.091 1.00 80.86 26  B 1 
ATOM 1102 C C   . GLY B 2 26  ? 0.828   -9.230  -36.912 1.00 82.18 26  B 1 
ATOM 1103 O O   . GLY B 2 26  ? 1.493   -9.508  -37.908 1.00 79.11 26  B 1 
ATOM 1104 N N   . GLU B 2 27  ? -0.235  -9.937  -36.544 1.00 81.81 27  B 1 
ATOM 1105 C CA  . GLU B 2 27  ? -0.796  -10.989 -37.394 1.00 81.94 27  B 1 
ATOM 1106 C C   . GLU B 2 27  ? -1.020  -10.448 -38.814 1.00 81.89 27  B 1 
ATOM 1107 O O   . GLU B 2 27  ? -1.524  -9.339  -39.008 1.00 80.88 27  B 1 
ATOM 1108 C CB  . GLU B 2 27  ? -2.118  -11.527 -36.809 1.00 80.75 27  B 1 
ATOM 1109 C CG  . GLU B 2 27  ? -2.688  -12.676 -37.651 1.00 76.81 27  B 1 
ATOM 1110 C CD  . GLU B 2 27  ? -4.095  -13.126 -37.220 1.00 76.61 27  B 1 
ATOM 1111 O OE1 . GLU B 2 27  ? -4.325  -14.348 -37.200 1.00 68.10 27  B 1 
ATOM 1112 O OE2 . GLU B 2 27  ? -4.948  -12.258 -36.976 1.00 70.89 27  B 1 
ATOM 1113 N N   . LYS B 2 28  ? -0.641  -11.228 -39.813 1.00 79.85 28  B 1 
ATOM 1114 C CA  . LYS B 2 28  ? -0.846  -10.827 -41.199 1.00 79.97 28  B 1 
ATOM 1115 C C   . LYS B 2 28  ? -2.338  -10.776 -41.514 1.00 80.82 28  B 1 
ATOM 1116 O O   . LYS B 2 28  ? -3.022  -11.797 -41.495 1.00 78.11 28  B 1 
ATOM 1117 C CB  . LYS B 2 28  ? -0.130  -11.772 -42.171 1.00 76.36 28  B 1 
ATOM 1118 C CG  . LYS B 2 28  ? 1.375   -11.485 -42.287 1.00 69.53 28  B 1 
ATOM 1119 C CD  . LYS B 2 28  ? 1.960   -12.319 -43.428 1.00 65.81 28  B 1 
ATOM 1120 C CE  . LYS B 2 28  ? 3.419   -11.963 -43.698 1.00 57.63 28  B 1 
ATOM 1121 N NZ  . LYS B 2 28  ? 3.900   -12.608 -44.948 1.00 51.20 28  B 1 
ATOM 1122 N N   . ARG B 2 29  ? -2.782  -9.587  -41.899 1.00 81.28 29  B 1 
ATOM 1123 C CA  . ARG B 2 29  ? -4.113  -9.337  -42.455 1.00 81.51 29  B 1 
ATOM 1124 C C   . ARG B 2 29  ? -3.958  -8.700  -43.839 1.00 81.79 29  B 1 
ATOM 1125 O O   . ARG B 2 29  ? -2.898  -8.152  -44.158 1.00 78.81 29  B 1 
ATOM 1126 C CB  . ARG B 2 29  ? -4.935  -8.465  -41.486 1.00 80.30 29  B 1 
ATOM 1127 C CG  . ARG B 2 29  ? -5.151  -9.165  -40.133 1.00 80.18 29  B 1 
ATOM 1128 C CD  . ARG B 2 29  ? -6.053  -8.348  -39.207 1.00 79.10 29  B 1 
ATOM 1129 N NE  . ARG B 2 29  ? -6.339  -9.061  -37.951 1.00 77.04 29  B 1 
ATOM 1130 C CZ  . ARG B 2 29  ? -7.156  -8.691  -36.972 1.00 76.98 29  B 1 
ATOM 1131 N NH1 . ARG B 2 29  ? -7.816  -7.565  -37.005 1.00 71.37 29  B 1 
ATOM 1132 N NH2 . ARG B 2 29  ? -7.335  -9.450  -35.943 1.00 73.22 29  B 1 
ATOM 1133 N N   . ALA B 2 30  ? -4.965  -8.794  -44.672 1.00 80.92 30  B 1 
ATOM 1134 C CA  . ALA B 2 30  ? -4.865  -8.376  -46.075 1.00 80.59 30  B 1 
ATOM 1135 C C   . ALA B 2 30  ? -4.559  -6.876  -46.242 1.00 82.97 30  B 1 
ATOM 1136 O O   . ALA B 2 30  ? -3.781  -6.493  -47.124 1.00 79.41 30  B 1 
ATOM 1137 C CB  . ALA B 2 30  ? -6.169  -8.768  -46.773 1.00 78.44 30  B 1 
ATOM 1138 N N   . SER B 2 31  ? -5.108  -6.036  -45.382 1.00 80.02 31  B 1 
ATOM 1139 C CA  . SER B 2 31  ? -4.867  -4.586  -45.382 1.00 79.86 31  B 1 
ATOM 1140 C C   . SER B 2 31  ? -3.551  -4.174  -44.711 1.00 81.48 31  B 1 
ATOM 1141 O O   . SER B 2 31  ? -3.068  -3.052  -44.907 1.00 78.32 31  B 1 
ATOM 1142 C CB  . SER B 2 31  ? -6.034  -3.888  -44.692 1.00 78.85 31  B 1 
ATOM 1143 O OG  . SER B 2 31  ? -6.126  -4.327  -43.355 1.00 74.22 31  B 1 
ATOM 1144 N N   . GLY B 2 32  ? -2.946  -5.057  -43.942 1.00 79.30 32  B 1 
ATOM 1145 C CA  . GLY B 2 32  ? -1.743  -4.811  -43.164 1.00 80.03 32  B 1 
ATOM 1146 C C   . GLY B 2 32  ? -1.691  -5.647  -41.889 1.00 82.37 32  B 1 
ATOM 1147 O O   . GLY B 2 32  ? -2.607  -6.418  -41.608 1.00 79.41 32  B 1 
ATOM 1148 N N   . PRO B 2 33  ? -0.613  -5.508  -41.125 1.00 80.48 33  B 1 
ATOM 1149 C CA  . PRO B 2 33  ? -0.493  -6.233  -39.872 1.00 81.46 33  B 1 
ATOM 1150 C C   . PRO B 2 33  ? -1.570  -5.808  -38.871 1.00 83.57 33  B 1 
ATOM 1151 O O   . PRO B 2 33  ? -1.964  -4.637  -38.825 1.00 81.23 33  B 1 
ATOM 1152 C CB  . PRO B 2 33  ? 0.925   -5.943  -39.374 1.00 78.36 33  B 1 
ATOM 1153 C CG  . PRO B 2 33  ? 1.226   -4.567  -39.966 1.00 73.88 33  B 1 
ATOM 1154 C CD  . PRO B 2 33  ? 0.502   -4.609  -41.315 1.00 76.91 33  B 1 
ATOM 1155 N N   . HIS B 2 34  ? -1.980  -6.742  -38.033 1.00 83.30 34  B 1 
ATOM 1156 C CA  . HIS B 2 34  ? -2.922  -6.488  -36.947 1.00 85.71 34  B 1 
ATOM 1157 C C   . HIS B 2 34  ? -2.362  -5.445  -35.978 1.00 85.64 34  B 1 
ATOM 1158 O O   . HIS B 2 34  ? -1.252  -5.593  -35.468 1.00 84.94 34  B 1 
ATOM 1159 C CB  . HIS B 2 34  ? -3.226  -7.815  -36.246 1.00 86.84 34  B 1 
ATOM 1160 C CG  . HIS B 2 34  ? -4.272  -7.721  -35.167 1.00 88.40 34  B 1 
ATOM 1161 N ND1 . HIS B 2 34  ? -4.404  -8.601  -34.107 1.00 83.39 34  B 1 
ATOM 1162 C CD2 . HIS B 2 34  ? -5.279  -6.800  -35.057 1.00 82.90 34  B 1 
ATOM 1163 C CE1 . HIS B 2 34  ? -5.463  -8.216  -33.395 1.00 84.00 34  B 1 
ATOM 1164 N NE2 . HIS B 2 34  ? -6.012  -7.123  -33.938 1.00 85.54 34  B 1 
ATOM 1165 N N   . LYS B 2 35  ? -3.130  -4.394  -35.750 1.00 85.76 35  B 1 
ATOM 1166 C CA  . LYS B 2 35  ? -2.702  -3.214  -34.984 1.00 86.08 35  B 1 
ATOM 1167 C C   . LYS B 2 35  ? -2.863  -3.357  -33.465 1.00 87.53 35  B 1 
ATOM 1168 O O   . LYS B 2 35  ? -2.516  -2.443  -32.726 1.00 84.91 35  B 1 
ATOM 1169 C CB  . LYS B 2 35  ? -3.477  -1.986  -35.478 1.00 83.60 35  B 1 
ATOM 1170 C CG  . LYS B 2 35  ? -3.214  -1.655  -36.954 1.00 80.49 35  B 1 
ATOM 1171 C CD  . LYS B 2 35  ? -4.067  -0.455  -37.350 1.00 74.35 35  B 1 
ATOM 1172 C CE  . LYS B 2 35  ? -3.939  -0.158  -38.842 1.00 64.78 35  B 1 
ATOM 1173 N NZ  . LYS B 2 35  ? -4.944  0.838   -39.263 1.00 58.24 35  B 1 
ATOM 1174 N N   . GLY B 2 36  ? -3.400  -4.476  -33.031 1.00 89.34 36  B 1 
ATOM 1175 C CA  . GLY B 2 36  ? -3.671  -4.753  -31.628 1.00 89.19 36  B 1 
ATOM 1176 C C   . GLY B 2 36  ? -3.521  -6.229  -31.311 1.00 89.58 36  B 1 
ATOM 1177 O O   . GLY B 2 36  ? -2.830  -6.966  -32.027 1.00 87.75 36  B 1 
ATOM 1178 N N   . VAL B 2 37  ? -4.148  -6.650  -30.260 1.00 90.49 37  B 1 
ATOM 1179 C CA  . VAL B 2 37  ? -4.221  -8.050  -29.852 1.00 90.82 37  B 1 
ATOM 1180 C C   . VAL B 2 37  ? -5.678  -8.406  -29.646 1.00 91.75 37  B 1 
ATOM 1181 O O   . VAL B 2 37  ? -6.353  -7.750  -28.854 1.00 91.40 37  B 1 
ATOM 1182 C CB  . VAL B 2 37  ? -3.418  -8.324  -28.573 1.00 89.95 37  B 1 
ATOM 1183 C CG1 . VAL B 2 37  ? -3.396  -9.819  -28.256 1.00 79.76 37  B 1 
ATOM 1184 C CG2 . VAL B 2 37  ? -1.965  -7.850  -28.686 1.00 77.47 37  B 1 
ATOM 1185 N N   . ASP B 2 38  ? -6.135  -9.444  -30.314 1.00 90.50 38  B 1 
ATOM 1186 C CA  . ASP B 2 38  ? -7.458  -9.999  -30.079 1.00 90.45 38  B 1 
ATOM 1187 C C   . ASP B 2 38  ? -7.363  -11.108 -29.036 1.00 89.95 38  B 1 
ATOM 1188 O O   . ASP B 2 38  ? -6.471  -11.966 -29.089 1.00 87.97 38  B 1 
ATOM 1189 C CB  . ASP B 2 38  ? -8.101  -10.527 -31.369 1.00 89.69 38  B 1 
ATOM 1190 C CG  . ASP B 2 38  ? -8.316  -9.461  -32.443 1.00 89.00 38  B 1 
ATOM 1191 O OD1 . ASP B 2 38  ? -8.272  -8.251  -32.142 1.00 83.04 38  B 1 
ATOM 1192 O OD2 . ASP B 2 38  ? -8.507  -9.856  -33.617 1.00 81.88 38  B 1 
ATOM 1193 N N   . PHE B 2 39  ? -8.284  -11.098 -28.098 1.00 90.13 39  B 1 
ATOM 1194 C CA  . PHE B 2 39  ? -8.384  -12.130 -27.086 1.00 90.93 39  B 1 
ATOM 1195 C C   . PHE B 2 39  ? -9.792  -12.260 -26.522 1.00 91.64 39  B 1 
ATOM 1196 O O   . PHE B 2 39  ? -10.577 -11.321 -26.519 1.00 90.63 39  B 1 
ATOM 1197 C CB  . PHE B 2 39  ? -7.356  -11.896 -25.979 1.00 90.41 39  B 1 
ATOM 1198 C CG  . PHE B 2 39  ? -7.583  -10.651 -25.148 1.00 90.45 39  B 1 
ATOM 1199 C CD1 . PHE B 2 39  ? -7.025  -9.417  -25.551 1.00 82.02 39  B 1 
ATOM 1200 C CD2 . PHE B 2 39  ? -8.311  -10.722 -23.953 1.00 81.21 39  B 1 
ATOM 1201 C CE1 . PHE B 2 39  ? -7.188  -8.273  -24.758 1.00 80.96 39  B 1 
ATOM 1202 C CE2 . PHE B 2 39  ? -8.479  -9.579  -23.157 1.00 80.70 39  B 1 
ATOM 1203 C CZ  . PHE B 2 39  ? -7.918  -8.355  -23.554 1.00 88.09 39  B 1 
ATOM 1204 N N   . ASN B 2 40  ? -10.098 -13.431 -26.017 1.00 91.28 40  B 1 
ATOM 1205 C CA  . ASN B 2 40  ? -11.310 -13.713 -25.256 1.00 90.64 40  B 1 
ATOM 1206 C C   . ASN B 2 40  ? -11.052 -14.874 -24.283 1.00 90.31 40  B 1 
ATOM 1207 O O   . ASN B 2 40  ? -9.909  -15.320 -24.122 1.00 88.41 40  B 1 
ATOM 1208 C CB  . ASN B 2 40  ? -12.479 -13.941 -26.229 1.00 89.01 40  B 1 
ATOM 1209 C CG  . ASN B 2 40  ? -12.347 -15.168 -27.103 1.00 88.37 40  B 1 
ATOM 1210 O OD1 . ASN B 2 40  ? -11.550 -16.058 -26.866 1.00 82.42 40  B 1 
ATOM 1211 N ND2 . ASN B 2 40  ? -13.185 -15.267 -28.110 1.00 81.45 40  B 1 
ATOM 1212 N N   . TYR B 2 41  ? -12.081 -15.360 -23.620 1.00 89.12 41  B 1 
ATOM 1213 C CA  . TYR B 2 41  ? -11.951 -16.523 -22.755 1.00 89.36 41  B 1 
ATOM 1214 C C   . TYR B 2 41  ? -11.728 -17.815 -23.561 1.00 88.92 41  B 1 
ATOM 1215 O O   . TYR B 2 41  ? -12.363 -18.044 -24.586 1.00 86.81 41  B 1 
ATOM 1216 C CB  . TYR B 2 41  ? -13.167 -16.663 -21.844 1.00 89.07 41  B 1 
ATOM 1217 C CG  . TYR B 2 41  ? -13.280 -15.566 -20.814 1.00 88.14 41  B 1 
ATOM 1218 C CD1 . TYR B 2 41  ? -12.491 -15.598 -19.649 1.00 79.00 41  B 1 
ATOM 1219 C CD2 . TYR B 2 41  ? -14.183 -14.502 -21.000 1.00 78.99 41  B 1 
ATOM 1220 C CE1 . TYR B 2 41  ? -12.600 -14.595 -18.683 1.00 78.45 41  B 1 
ATOM 1221 C CE2 . TYR B 2 41  ? -14.302 -13.489 -20.035 1.00 77.93 41  B 1 
ATOM 1222 C CZ  . TYR B 2 41  ? -13.504 -13.537 -18.870 1.00 86.70 41  B 1 
ATOM 1223 O OH  . TYR B 2 41  ? -13.622 -12.551 -17.930 1.00 85.12 41  B 1 
ATOM 1224 N N   . ILE B 2 42  ? -10.915 -18.714 -23.044 1.00 86.63 42  B 1 
ATOM 1225 C CA  . ILE B 2 42  ? -10.719 -20.050 -23.612 1.00 85.45 42  B 1 
ATOM 1226 C C   . ILE B 2 42  ? -12.073 -20.764 -23.768 1.00 84.46 42  B 1 
ATOM 1227 O O   . ILE B 2 42  ? -12.873 -20.823 -22.831 1.00 81.44 42  B 1 
ATOM 1228 C CB  . ILE B 2 42  ? -9.729  -20.875 -22.746 1.00 82.64 42  B 1 
ATOM 1229 C CG1 . ILE B 2 42  ? -8.326  -20.242 -22.777 1.00 74.06 42  B 1 
ATOM 1230 C CG2 . ILE B 2 42  ? -9.661  -22.339 -23.218 1.00 72.23 42  B 1 
ATOM 1231 C CD1 . ILE B 2 42  ? -7.356  -20.792 -21.713 1.00 66.85 42  B 1 
ATOM 1232 N N   . GLY B 2 43  ? -12.287 -21.321 -24.932 1.00 84.09 43  B 1 
ATOM 1233 C CA  . GLY B 2 43  ? -13.491 -22.087 -25.266 1.00 82.39 43  B 1 
ATOM 1234 C C   . GLY B 2 43  ? -14.209 -21.612 -26.530 1.00 82.77 43  B 1 
ATOM 1235 O O   . GLY B 2 43  ? -15.267 -22.164 -26.843 1.00 77.24 43  B 1 
ATOM 1236 N N   . GLY B 2 44  ? -13.662 -20.635 -27.223 1.00 83.21 44  B 1 
ATOM 1237 C CA  . GLY B 2 44  ? -14.211 -20.113 -28.464 1.00 83.53 44  B 1 
ATOM 1238 C C   . GLY B 2 44  ? -15.549 -19.399 -28.258 1.00 85.62 44  B 1 
ATOM 1239 O O   . GLY B 2 44  ? -15.875 -18.949 -27.165 1.00 82.95 44  B 1 
ATOM 1240 N N   . GLN B 2 45  ? -16.344 -19.331 -29.314 1.00 86.61 45  B 1 
ATOM 1241 C CA  . GLN B 2 45  ? -17.648 -18.664 -29.324 1.00 86.58 45  B 1 
ATOM 1242 C C   . GLN B 2 45  ? -18.738 -19.463 -28.582 1.00 86.95 45  B 1 
ATOM 1243 O O   . GLN B 2 45  ? -19.809 -19.769 -29.113 1.00 83.63 45  B 1 
ATOM 1244 C CB  . GLN B 2 45  ? -18.039 -18.329 -30.779 1.00 85.72 45  B 1 
ATOM 1245 C CG  . GLN B 2 45  ? -17.058 -17.368 -31.459 1.00 84.75 45  B 1 
ATOM 1246 C CD  . GLN B 2 45  ? -17.006 -16.005 -30.762 1.00 87.52 45  B 1 
ATOM 1247 O OE1 . GLN B 2 45  ? -17.964 -15.251 -30.776 1.00 79.12 45  B 1 
ATOM 1248 N NE2 . GLN B 2 45  ? -15.904 -15.664 -30.127 1.00 78.77 45  B 1 
ATOM 1249 N N   . THR B 2 46  ? -18.446 -19.860 -27.359 1.00 86.57 46  B 1 
ATOM 1250 C CA  . THR B 2 46  ? -19.334 -20.653 -26.505 1.00 84.81 46  B 1 
ATOM 1251 C C   . THR B 2 46  ? -19.269 -20.163 -25.059 1.00 85.31 46  B 1 
ATOM 1252 O O   . THR B 2 46  ? -18.321 -19.482 -24.652 1.00 81.24 46  B 1 
ATOM 1253 C CB  . THR B 2 46  ? -18.998 -22.157 -26.555 1.00 82.01 46  B 1 
ATOM 1254 O OG1 . THR B 2 46  ? -17.759 -22.428 -25.945 1.00 75.74 46  B 1 
ATOM 1255 C CG2 . THR B 2 46  ? -18.970 -22.751 -27.963 1.00 74.05 46  B 1 
ATOM 1256 N N   . GLY B 2 47  ? -20.253 -20.518 -24.268 1.00 85.10 47  B 1 
ATOM 1257 C CA  . GLY B 2 47  ? -20.253 -20.237 -22.838 1.00 85.57 47  B 1 
ATOM 1258 C C   . GLY B 2 47  ? -20.042 -18.756 -22.518 1.00 87.50 47  B 1 
ATOM 1259 O O   . GLY B 2 47  ? -20.760 -17.904 -23.023 1.00 84.90 47  B 1 
ATOM 1260 N N   . VAL B 2 48  ? -19.066 -18.456 -21.681 1.00 86.88 48  B 1 
ATOM 1261 C CA  . VAL B 2 48  ? -18.847 -17.107 -21.143 1.00 87.29 48  B 1 
ATOM 1262 C C   . VAL B 2 48  ? -18.592 -16.059 -22.231 1.00 88.81 48  B 1 
ATOM 1263 O O   . VAL B 2 48  ? -19.058 -14.935 -22.082 1.00 87.41 48  B 1 
ATOM 1264 C CB  . VAL B 2 48  ? -17.731 -17.128 -20.084 1.00 84.61 48  B 1 
ATOM 1265 C CG1 . VAL B 2 48  ? -16.333 -17.384 -20.649 1.00 72.75 48  B 1 
ATOM 1266 C CG2 . VAL B 2 48  ? -17.701 -15.835 -19.269 1.00 72.72 48  B 1 
ATOM 1267 N N   . ASN B 2 49  ? -17.947 -16.405 -23.338 1.00 89.88 49  B 1 
ATOM 1268 C CA  . ASN B 2 49  ? -17.700 -15.477 -24.446 1.00 90.09 49  B 1 
ATOM 1269 C C   . ASN B 2 49  ? -19.007 -14.995 -25.100 1.00 90.29 49  B 1 
ATOM 1270 O O   . ASN B 2 49  ? -19.121 -13.830 -25.453 1.00 88.60 49  B 1 
ATOM 1271 C CB  . ASN B 2 49  ? -16.776 -16.134 -25.482 1.00 89.52 49  B 1 
ATOM 1272 C CG  . ASN B 2 49  ? -15.334 -16.238 -25.007 1.00 89.23 49  B 1 
ATOM 1273 O OD1 . ASN B 2 49  ? -14.863 -15.496 -24.154 1.00 82.36 49  B 1 
ATOM 1274 N ND2 . ASN B 2 49  ? -14.579 -17.158 -25.566 1.00 80.53 49  B 1 
ATOM 1275 N N   . MET B 2 50  ? -20.005 -15.854 -25.146 1.00 90.18 50  B 1 
ATOM 1276 C CA  . MET B 2 50  ? -21.321 -15.509 -25.690 1.00 89.66 50  B 1 
ATOM 1277 C C   . MET B 2 50  ? -22.222 -14.783 -24.681 1.00 89.82 50  B 1 
ATOM 1278 O O   . MET B 2 50  ? -23.329 -14.361 -25.015 1.00 87.41 50  B 1 
ATOM 1279 C CB  . MET B 2 50  ? -22.005 -16.789 -26.203 1.00 89.31 50  B 1 
ATOM 1280 C CG  . MET B 2 50  ? -21.210 -17.477 -27.312 1.00 86.86 50  B 1 
ATOM 1281 S SD  . MET B 2 50  ? -20.847 -16.438 -28.756 1.00 83.67 50  B 1 
ATOM 1282 C CE  . MET B 2 50  ? -22.496 -16.198 -29.443 1.00 72.31 50  B 1 
ATOM 1283 N N   . GLN B 2 51  ? -21.776 -14.631 -23.455 1.00 89.35 51  B 1 
ATOM 1284 C CA  . GLN B 2 51  ? -22.551 -14.046 -22.363 1.00 88.54 51  B 1 
ATOM 1285 C C   . GLN B 2 51  ? -22.200 -12.579 -22.093 1.00 89.59 51  B 1 
ATOM 1286 O O   . GLN B 2 51  ? -22.572 -12.056 -21.040 1.00 86.91 51  B 1 
ATOM 1287 C CB  . GLN B 2 51  ? -22.393 -14.903 -21.099 1.00 86.76 51  B 1 
ATOM 1288 C CG  . GLN B 2 51  ? -23.052 -16.275 -21.236 1.00 83.66 51  B 1 
ATOM 1289 C CD  . GLN B 2 51  ? -22.810 -17.162 -20.004 1.00 78.57 51  B 1 
ATOM 1290 O OE1 . GLN B 2 51  ? -22.188 -16.771 -19.036 1.00 71.37 51  B 1 
ATOM 1291 N NE2 . GLN B 2 51  ? -23.294 -18.376 -20.009 1.00 68.64 51  B 1 
ATOM 1292 N N   . HIS B 2 52  ? -21.504 -11.914 -23.002 1.00 89.81 52  B 1 
ATOM 1293 C CA  . HIS B 2 52  ? -21.066 -10.523 -22.849 1.00 90.31 52  B 1 
ATOM 1294 C C   . HIS B 2 52  ? -20.486 -10.240 -21.446 1.00 90.75 52  B 1 
ATOM 1295 O O   . HIS B 2 52  ? -21.059 -9.459  -20.682 1.00 87.92 52  B 1 
ATOM 1296 C CB  . HIS B 2 52  ? -22.208 -9.568  -23.224 1.00 89.89 52  B 1 
ATOM 1297 C CG  . HIS B 2 52  ? -22.732 -9.801  -24.606 1.00 89.56 52  B 1 
ATOM 1298 N ND1 . HIS B 2 52  ? -22.063 -9.564  -25.777 1.00 79.65 52  B 1 
ATOM 1299 C CD2 . HIS B 2 52  ? -23.961 -10.317 -24.942 1.00 79.61 52  B 1 
ATOM 1300 C CE1 . HIS B 2 52  ? -22.867 -9.924  -26.794 1.00 82.45 52  B 1 
ATOM 1301 N NE2 . HIS B 2 52  ? -24.030 -10.386 -26.328 1.00 83.93 52  B 1 
ATOM 1302 N N   . PRO B 2 53  ? -19.395 -10.924 -21.064 1.00 90.45 53  B 1 
ATOM 1303 C CA  . PRO B 2 53  ? -18.768 -10.715 -19.768 1.00 90.21 53  B 1 
ATOM 1304 C C   . PRO B 2 53  ? -18.320 -9.261  -19.606 1.00 91.18 53  B 1 
ATOM 1305 O O   . PRO B 2 53  ? -18.028 -8.566  -20.578 1.00 90.00 53  B 1 
ATOM 1306 C CB  . PRO B 2 53  ? -17.585 -11.689 -19.722 1.00 89.18 53  B 1 
ATOM 1307 C CG  . PRO B 2 53  ? -17.221 -11.866 -21.193 1.00 87.29 53  B 1 
ATOM 1308 C CD  . PRO B 2 53  ? -18.586 -11.822 -21.879 1.00 89.18 53  B 1 
ATOM 1309 N N   . ALA B 2 54  ? -18.266 -8.794  -18.368 1.00 88.95 54  B 1 
ATOM 1310 C CA  . ALA B 2 54  ? -17.774 -7.466  -18.074 1.00 88.74 54  B 1 
ATOM 1311 C C   . ALA B 2 54  ? -16.291 -7.345  -18.463 1.00 89.49 54  B 1 
ATOM 1312 O O   . ALA B 2 54  ? -15.492 -8.222  -18.124 1.00 88.13 54  B 1 
ATOM 1313 C CB  . ALA B 2 54  ? -18.010 -7.143  -16.597 1.00 86.60 54  B 1 
ATOM 1314 N N   . ALA B 2 55  ? -15.955 -6.248  -19.141 1.00 90.84 55  B 1 
ATOM 1315 C CA  . ALA B 2 55  ? -14.591 -5.857  -19.437 1.00 91.50 55  B 1 
ATOM 1316 C C   . ALA B 2 55  ? -14.181 -4.704  -18.513 1.00 91.59 55  B 1 
ATOM 1317 O O   . ALA B 2 55  ? -14.987 -3.826  -18.208 1.00 89.91 55  B 1 
ATOM 1318 C CB  . ALA B 2 55  ? -14.485 -5.485  -20.921 1.00 91.63 55  B 1 
ATOM 1319 N N   . PHE B 2 56  ? -12.941 -4.712  -18.082 1.00 89.77 56  B 1 
ATOM 1320 C CA  . PHE B 2 56  ? -12.375 -3.756  -17.144 1.00 89.10 56  B 1 
ATOM 1321 C C   . PHE B 2 56  ? -11.231 -2.978  -17.780 1.00 90.09 56  B 1 
ATOM 1322 O O   . PHE B 2 56  ? -10.613 -3.427  -18.743 1.00 89.06 56  B 1 
ATOM 1323 C CB  . PHE B 2 56  ? -11.924 -4.487  -15.874 1.00 87.67 56  B 1 
ATOM 1324 C CG  . PHE B 2 56  ? -13.041 -5.146  -15.104 1.00 86.23 56  B 1 
ATOM 1325 C CD1 . PHE B 2 56  ? -13.622 -4.502  -13.996 1.00 74.88 56  B 1 
ATOM 1326 C CD2 . PHE B 2 56  ? -13.537 -6.407  -15.492 1.00 72.88 56  B 1 
ATOM 1327 C CE1 . PHE B 2 56  ? -14.673 -5.102  -13.289 1.00 71.84 56  B 1 
ATOM 1328 C CE2 . PHE B 2 56  ? -14.592 -7.008  -14.800 1.00 71.22 56  B 1 
ATOM 1329 C CZ  . PHE B 2 56  ? -15.164 -6.360  -13.690 1.00 78.94 56  B 1 
ATOM 1330 N N   . SER B 2 57  ? -10.926 -1.813  -17.219 1.00 90.21 57  B 1 
ATOM 1331 C CA  . SER B 2 57  ? -9.748  -1.058  -17.645 1.00 89.80 57  B 1 
ATOM 1332 C C   . SER B 2 57  ? -8.456  -1.825  -17.316 1.00 88.92 57  B 1 
ATOM 1333 O O   . SER B 2 57  ? -8.301  -2.264  -16.179 1.00 87.72 57  B 1 
ATOM 1334 C CB  . SER B 2 57  ? -9.721  0.304   -16.962 1.00 89.90 57  B 1 
ATOM 1335 O OG  . SER B 2 57  ? -8.580  1.005   -17.413 1.00 85.58 57  B 1 
ATOM 1336 N N   . PRO B 2 58  ? -7.502  -1.936  -18.259 1.00 90.59 58  B 1 
ATOM 1337 C CA  . PRO B 2 58  ? -6.208  -2.550  -17.973 1.00 89.78 58  B 1 
ATOM 1338 C C   . PRO B 2 58  ? -5.246  -1.645  -17.199 1.00 88.68 58  B 1 
ATOM 1339 O O   . PRO B 2 58  ? -4.218  -2.105  -16.716 1.00 86.10 58  B 1 
ATOM 1340 C CB  . PRO B 2 58  ? -5.638  -2.891  -19.350 1.00 89.67 58  B 1 
ATOM 1341 C CG  . PRO B 2 58  ? -6.214  -1.809  -20.253 1.00 88.01 58  B 1 
ATOM 1342 C CD  . PRO B 2 58  ? -7.595  -1.547  -19.653 1.00 88.79 58  B 1 
ATOM 1343 N N   . VAL B 2 59  ? -5.547  -0.349  -17.096 1.00 87.86 59  B 1 
ATOM 1344 C CA  . VAL B 2 59  ? -4.672  0.663   -16.493 1.00 88.13 59  B 1 
ATOM 1345 C C   . VAL B 2 59  ? -5.464  1.643   -15.632 1.00 88.23 59  B 1 
ATOM 1346 O O   . VAL B 2 59  ? -6.662  1.839   -15.842 1.00 87.25 59  B 1 
ATOM 1347 C CB  . VAL B 2 59  ? -3.857  1.429   -17.553 1.00 87.92 59  B 1 
ATOM 1348 C CG1 . VAL B 2 59  ? -2.863  0.509   -18.254 1.00 81.15 59  B 1 
ATOM 1349 C CG2 . VAL B 2 59  ? -4.723  2.122   -18.603 1.00 79.77 59  B 1 
ATOM 1350 N N   . ASP B 2 60  ? -4.788  2.276   -14.698 1.00 84.99 60  B 1 
ATOM 1351 C CA  . ASP B 2 60  ? -5.294  3.488   -14.068 1.00 83.97 60  B 1 
ATOM 1352 C C   . ASP B 2 60  ? -5.186  4.639   -15.075 1.00 84.40 60  B 1 
ATOM 1353 O O   . ASP B 2 60  ? -4.163  4.781   -15.752 1.00 82.56 60  B 1 
ATOM 1354 C CB  . ASP B 2 60  ? -4.508  3.830   -12.796 1.00 80.97 60  B 1 
ATOM 1355 C CG  . ASP B 2 60  ? -4.701  2.845   -11.637 1.00 78.68 60  B 1 
ATOM 1356 O OD1 . ASP B 2 60  ? -5.578  1.965   -11.718 1.00 72.10 60  B 1 
ATOM 1357 O OD2 . ASP B 2 60  ? -3.986  3.010   -10.622 1.00 70.47 60  B 1 
ATOM 1358 N N   . GLY B 2 61  ? -6.222  5.445   -15.180 1.00 86.34 61  B 1 
ATOM 1359 C CA  . GLY B 2 61  ? -6.241  6.546   -16.124 1.00 86.55 61  B 1 
ATOM 1360 C C   . GLY B 2 61  ? -7.589  7.250   -16.198 1.00 88.03 61  B 1 
ATOM 1361 O O   . GLY B 2 61  ? -8.415  7.155   -15.291 1.00 86.06 61  B 1 
ATOM 1362 N N   . THR B 2 62  ? -7.780  7.955   -17.297 1.00 87.50 62  B 1 
ATOM 1363 C CA  . THR B 2 62  ? -8.994  8.727   -17.575 1.00 88.41 62  B 1 
ATOM 1364 C C   . THR B 2 62  ? -9.564  8.307   -18.917 1.00 89.44 62  B 1 
ATOM 1365 O O   . THR B 2 62  ? -8.813  8.110   -19.873 1.00 87.88 62  B 1 
ATOM 1366 C CB  . THR B 2 62  ? -8.715  10.238  -17.581 1.00 85.58 62  B 1 
ATOM 1367 O OG1 . THR B 2 62  ? -7.707  10.591  -16.662 1.00 74.38 62  B 1 
ATOM 1368 C CG2 . THR B 2 62  ? -9.954  11.037  -17.190 1.00 71.88 62  B 1 
ATOM 1369 N N   . ILE B 2 63  ? -10.879 8.168   -19.004 1.00 90.05 63  B 1 
ATOM 1370 C CA  . ILE B 2 63  ? -11.547 7.864   -20.261 1.00 90.92 63  B 1 
ATOM 1371 C C   . ILE B 2 63  ? -11.417 9.063   -21.194 1.00 90.32 63  B 1 
ATOM 1372 O O   . ILE B 2 63  ? -11.918 10.140  -20.888 1.00 88.62 63  B 1 
ATOM 1373 C CB  . ILE B 2 63  ? -13.018 7.478   -20.020 1.00 91.33 63  B 1 
ATOM 1374 C CG1 . ILE B 2 63  ? -13.184 6.293   -19.050 1.00 87.67 63  B 1 
ATOM 1375 C CG2 . ILE B 2 63  ? -13.727 7.171   -21.342 1.00 87.55 63  B 1 
ATOM 1376 C CD1 . ILE B 2 63  ? -12.478 5.004   -19.469 1.00 83.97 63  B 1 
ATOM 1377 N N   . SER B 2 64  ? -10.748 8.875   -22.325 1.00 90.44 64  B 1 
ATOM 1378 C CA  . SER B 2 64  ? -10.617 9.894   -23.368 1.00 88.95 64  B 1 
ATOM 1379 C C   . SER B 2 64  ? -11.666 9.752   -24.469 1.00 89.29 64  B 1 
ATOM 1380 O O   . SER B 2 64  ? -11.887 10.694  -25.215 1.00 87.31 64  B 1 
ATOM 1381 C CB  . SER B 2 64  ? -9.218  9.851   -23.985 1.00 87.64 64  B 1 
ATOM 1382 O OG  . SER B 2 64  ? -8.949  8.592   -24.577 1.00 81.70 64  B 1 
ATOM 1383 N N   . TYR B 2 65  ? -12.289 8.581   -24.584 1.00 90.18 65  B 1 
ATOM 1384 C CA  . TYR B 2 65  ? -13.341 8.297   -25.552 1.00 90.22 65  B 1 
ATOM 1385 C C   . TYR B 2 65  ? -14.180 7.094   -25.105 1.00 91.31 65  B 1 
ATOM 1386 O O   . TYR B 2 65  ? -13.649 6.143   -24.525 1.00 90.75 65  B 1 
ATOM 1387 C CB  . TYR B 2 65  ? -12.698 8.040   -26.920 1.00 88.85 65  B 1 
ATOM 1388 C CG  . TYR B 2 65  ? -13.698 7.813   -28.019 1.00 87.59 65  B 1 
ATOM 1389 C CD1 . TYR B 2 65  ? -14.031 6.498   -28.414 1.00 78.43 65  B 1 
ATOM 1390 C CD2 . TYR B 2 65  ? -14.321 8.911   -28.628 1.00 77.74 65  B 1 
ATOM 1391 C CE1 . TYR B 2 65  ? -14.988 6.284   -29.412 1.00 76.71 65  B 1 
ATOM 1392 C CE2 . TYR B 2 65  ? -15.271 8.706   -29.634 1.00 75.72 65  B 1 
ATOM 1393 C CZ  . TYR B 2 65  ? -15.607 7.394   -30.019 1.00 83.24 65  B 1 
ATOM 1394 O OH  . TYR B 2 65  ? -16.546 7.190   -30.992 1.00 80.96 65  B 1 
ATOM 1395 N N   . SER B 2 66  ? -15.473 7.121   -25.385 1.00 91.79 66  B 1 
ATOM 1396 C CA  . SER B 2 66  ? -16.378 6.013   -25.100 1.00 91.99 66  B 1 
ATOM 1397 C C   . SER B 2 66  ? -17.556 6.027   -26.069 1.00 90.88 66  B 1 
ATOM 1398 O O   . SER B 2 66  ? -18.402 6.918   -26.004 1.00 87.68 66  B 1 
ATOM 1399 C CB  . SER B 2 66  ? -16.874 6.107   -23.656 1.00 91.56 66  B 1 
ATOM 1400 O OG  . SER B 2 66  ? -17.770 5.049   -23.360 1.00 86.28 66  B 1 
ATOM 1401 N N   . GLY B 2 67  ? -17.618 5.025   -26.944 1.00 90.67 67  B 1 
ATOM 1402 C CA  . GLY B 2 67  ? -18.691 4.884   -27.924 1.00 89.07 67  B 1 
ATOM 1403 C C   . GLY B 2 67  ? -18.186 4.459   -29.303 1.00 89.43 67  B 1 
ATOM 1404 O O   . GLY B 2 67  ? -17.366 3.555   -29.420 1.00 86.34 67  B 1 
ATOM 1405 N N   . GLY B 2 68  ? -18.710 5.102   -30.322 1.00 86.55 68  B 1 
ATOM 1406 C CA  . GLY B 2 68  ? -18.327 4.841   -31.702 1.00 85.36 68  B 1 
ATOM 1407 C C   . GLY B 2 68  ? -18.914 3.562   -32.305 1.00 87.04 68  B 1 
ATOM 1408 O O   . GLY B 2 68  ? -19.558 2.743   -31.639 1.00 84.85 68  B 1 
ATOM 1409 N N   . LEU B 2 69  ? -18.655 3.388   -33.593 1.00 86.21 69  B 1 
ATOM 1410 C CA  . LEU B 2 69  ? -19.216 2.287   -34.377 1.00 85.56 69  B 1 
ATOM 1411 C C   . LEU B 2 69  ? -18.611 0.923   -34.019 1.00 86.57 69  B 1 
ATOM 1412 O O   . LEU B 2 69  ? -19.270 -0.104  -34.195 1.00 83.66 69  B 1 
ATOM 1413 C CB  . LEU B 2 69  ? -19.029 2.594   -35.870 1.00 83.29 69  B 1 
ATOM 1414 C CG  . LEU B 2 69  ? -19.844 3.803   -36.368 1.00 80.74 69  B 1 
ATOM 1415 C CD1 . LEU B 2 69  ? -19.475 4.108   -37.815 1.00 73.73 69  B 1 
ATOM 1416 C CD2 . LEU B 2 69  ? -21.353 3.539   -36.312 1.00 72.07 69  B 1 
ATOM 1417 N N   . PHE B 2 70  ? -17.393 0.912   -33.464 1.00 87.80 70  B 1 
ATOM 1418 C CA  . PHE B 2 70  ? -16.716 -0.296  -32.994 1.00 87.70 70  B 1 
ATOM 1419 C C   . PHE B 2 70  ? -16.908 -0.557  -31.493 1.00 88.84 70  B 1 
ATOM 1420 O O   . PHE B 2 70  ? -16.316 -1.484  -30.955 1.00 86.56 70  B 1 
ATOM 1421 C CB  . PHE B 2 70  ? -15.238 -0.232  -33.376 1.00 86.89 70  B 1 
ATOM 1422 C CG  . PHE B 2 70  ? -14.996 -0.290  -34.868 1.00 86.33 70  B 1 
ATOM 1423 C CD1 . PHE B 2 70  ? -14.988 -1.540  -35.522 1.00 77.64 70  B 1 
ATOM 1424 C CD2 . PHE B 2 70  ? -14.765 0.875   -35.597 1.00 78.63 70  B 1 
ATOM 1425 C CE1 . PHE B 2 70  ? -14.727 -1.612  -36.895 1.00 77.58 70  B 1 
ATOM 1426 C CE2 . PHE B 2 70  ? -14.502 0.812   -36.976 1.00 77.63 70  B 1 
ATOM 1427 C CZ  . PHE B 2 70  ? -14.484 -0.438  -37.622 1.00 83.75 70  B 1 
ATOM 1428 N N   . GLY B 2 71  ? -17.714 0.241   -30.810 1.00 89.80 71  B 1 
ATOM 1429 C CA  . GLY B 2 71  ? -17.901 0.087   -29.367 1.00 90.54 71  B 1 
ATOM 1430 C C   . GLY B 2 71  ? -16.613 0.298   -28.582 1.00 91.87 71  B 1 
ATOM 1431 O O   . GLY B 2 71  ? -16.276 -0.511  -27.721 1.00 90.20 71  B 1 
ATOM 1432 N N   . THR B 2 72  ? -15.881 1.356   -28.911 1.00 91.48 72  B 1 
ATOM 1433 C CA  . THR B 2 72  ? -14.534 1.616   -28.397 1.00 91.51 72  B 1 
ATOM 1434 C C   . THR B 2 72  ? -14.570 2.347   -27.058 1.00 92.31 72  B 1 
ATOM 1435 O O   . THR B 2 72  ? -15.349 3.277   -26.863 1.00 91.52 72  B 1 
ATOM 1436 C CB  . THR B 2 72  ? -13.719 2.411   -29.429 1.00 90.39 72  B 1 
ATOM 1437 O OG1 . THR B 2 72  ? -13.724 1.728   -30.662 1.00 82.67 72  B 1 
ATOM 1438 C CG2 . THR B 2 72  ? -12.256 2.601   -29.033 1.00 82.00 72  B 1 
ATOM 1439 N N   . VAL B 2 73  ? -13.689 1.958   -26.150 1.00 93.27 73  B 1 
ATOM 1440 C CA  . VAL B 2 73  ? -13.312 2.752   -24.979 1.00 93.75 73  B 1 
ATOM 1441 C C   . VAL B 2 73  ? -11.815 3.012   -25.042 1.00 93.85 73  B 1 
ATOM 1442 O O   . VAL B 2 73  ? -11.024 2.084   -25.170 1.00 93.30 73  B 1 
ATOM 1443 C CB  . VAL B 2 73  ? -13.712 2.062   -23.660 1.00 93.78 73  B 1 
ATOM 1444 C CG1 . VAL B 2 73  ? -13.130 2.763   -22.433 1.00 86.07 73  B 1 
ATOM 1445 C CG2 . VAL B 2 73  ? -15.231 2.069   -23.512 1.00 84.58 73  B 1 
ATOM 1446 N N   . LYS B 2 74  ? -11.416 4.295   -24.925 1.00 93.38 74  B 1 
ATOM 1447 C CA  . LYS B 2 74  ? -10.024 4.726   -24.875 1.00 92.80 74  B 1 
ATOM 1448 C C   . LYS B 2 74  ? -9.701  5.262   -23.494 1.00 92.81 74  B 1 
ATOM 1449 O O   . LYS B 2 74  ? -10.424 6.110   -22.967 1.00 92.10 74  B 1 
ATOM 1450 C CB  . LYS B 2 74  ? -9.703  5.768   -25.951 1.00 92.02 74  B 1 
ATOM 1451 C CG  . LYS B 2 74  ? -10.162 5.342   -27.342 1.00 90.58 74  B 1 
ATOM 1452 C CD  . LYS B 2 74  ? -9.666  6.332   -28.396 1.00 89.02 74  B 1 
ATOM 1453 C CE  . LYS B 2 74  ? -10.131 5.851   -29.773 1.00 84.98 74  B 1 
ATOM 1454 N NZ  . LYS B 2 74  ? -9.660  6.750   -30.820 1.00 79.56 74  B 1 
ATOM 1455 N N   . ILE B 2 75  ? -8.616  4.770   -22.916 1.00 93.05 75  B 1 
ATOM 1456 C CA  . ILE B 2 75  ? -8.163  5.120   -21.575 1.00 93.14 75  B 1 
ATOM 1457 C C   . ILE B 2 75  ? -6.768  5.731   -21.698 1.00 92.53 75  B 1 
ATOM 1458 O O   . ILE B 2 75  ? -5.839  5.066   -22.142 1.00 91.33 75  B 1 
ATOM 1459 C CB  . ILE B 2 75  ? -8.148  3.888   -20.660 1.00 93.09 75  B 1 
ATOM 1460 C CG1 . ILE B 2 75  ? -9.515  3.157   -20.622 1.00 88.83 75  B 1 
ATOM 1461 C CG2 . ILE B 2 75  ? -7.741  4.303   -19.240 1.00 87.82 75  B 1 
ATOM 1462 C CD1 . ILE B 2 75  ? -9.339  1.641   -20.523 1.00 83.91 75  B 1 
ATOM 1463 N N   . LEU B 2 76  ? -6.627  6.983   -21.280 1.00 88.70 76  B 1 
ATOM 1464 C CA  . LEU B 2 76  ? -5.344  7.657   -21.214 1.00 87.61 76  B 1 
ATOM 1465 C C   . LEU B 2 76  ? -4.671  7.319   -19.882 1.00 87.10 76  B 1 
ATOM 1466 O O   . LEU B 2 76  ? -5.222  7.607   -18.821 1.00 85.19 76  B 1 
ATOM 1467 C CB  . LEU B 2 76  ? -5.552  9.174   -21.393 1.00 85.37 76  B 1 
ATOM 1468 C CG  . LEU B 2 76  ? -4.349  9.825   -22.111 1.00 76.68 76  B 1 
ATOM 1469 C CD1 . LEU B 2 76  ? -4.542  9.782   -23.620 1.00 67.36 76  B 1 
ATOM 1470 C CD2 . LEU B 2 76  ? -4.198  11.280  -21.680 1.00 67.89 76  B 1 
ATOM 1471 N N   . ASP B 2 77  ? -3.491  6.702   -19.949 1.00 86.98 77  B 1 
ATOM 1472 C CA  . ASP B 2 77  ? -2.719  6.419   -18.749 1.00 84.95 77  B 1 
ATOM 1473 C C   . ASP B 2 77  ? -1.856  7.613   -18.313 1.00 82.86 77  B 1 
ATOM 1474 O O   . ASP B 2 77  ? -1.683  8.607   -19.020 1.00 79.44 77  B 1 
ATOM 1475 C CB  . ASP B 2 77  ? -1.938  5.089   -18.892 1.00 83.09 77  B 1 
ATOM 1476 C CG  . ASP B 2 77  ? -0.611  5.139   -19.658 1.00 82.14 77  B 1 
ATOM 1477 O OD1 . ASP B 2 77  ? -0.093  6.229   -19.970 1.00 74.33 77  B 1 
ATOM 1478 O OD2 . ASP B 2 77  ? -0.024  4.049   -19.853 1.00 74.36 77  B 1 
ATOM 1479 N N   . ASN B 2 78  ? -1.253  7.491   -17.133 1.00 80.71 78  B 1 
ATOM 1480 C CA  . ASN B 2 78  ? -0.443  8.527   -16.501 1.00 76.18 78  B 1 
ATOM 1481 C C   . ASN B 2 78  ? 0.863   8.825   -17.264 1.00 75.68 78  B 1 
ATOM 1482 O O   . ASN B 2 78  ? 1.584   9.760   -16.920 1.00 71.17 78  B 1 
ATOM 1483 C CB  . ASN B 2 78  ? -0.096  8.113   -15.057 1.00 71.63 78  B 1 
ATOM 1484 C CG  . ASN B 2 78  ? -1.234  7.537   -14.228 1.00 66.01 78  B 1 
ATOM 1485 O OD1 . ASN B 2 78  ? -2.333  7.289   -14.671 1.00 57.05 78  B 1 
ATOM 1486 N ND2 . ASN B 2 78  ? -0.983  7.228   -12.979 1.00 58.43 78  B 1 
ATOM 1487 N N   . LYS B 2 79  ? 1.210   8.035   -18.279 1.00 78.11 79  B 1 
ATOM 1488 C CA  . LYS B 2 79  ? 2.380   8.211   -19.144 1.00 76.58 79  B 1 
ATOM 1489 C C   . LYS B 2 79  ? 2.016   8.742   -20.534 1.00 77.96 79  B 1 
ATOM 1490 O O   . LYS B 2 79  ? 2.906   8.917   -21.361 1.00 73.18 79  B 1 
ATOM 1491 C CB  . LYS B 2 79  ? 3.166   6.897   -19.246 1.00 72.40 79  B 1 
ATOM 1492 C CG  . LYS B 2 79  ? 3.755   6.450   -17.898 1.00 66.53 79  B 1 
ATOM 1493 C CD  . LYS B 2 79  ? 4.600   5.194   -18.117 1.00 60.08 79  B 1 
ATOM 1494 C CE  . LYS B 2 79  ? 5.235   4.733   -16.808 1.00 54.09 79  B 1 
ATOM 1495 N NZ  . LYS B 2 79  ? 6.067   3.533   -17.023 1.00 49.79 79  B 1 
ATOM 1496 N N   . GLY B 2 80  ? 0.733   8.997   -20.784 1.00 79.45 80  B 1 
ATOM 1497 C CA  . GLY B 2 80  ? 0.225   9.517   -22.044 1.00 79.46 80  B 1 
ATOM 1498 C C   . GLY B 2 80  ? -0.029  8.459   -23.113 1.00 82.08 80  B 1 
ATOM 1499 O O   . GLY B 2 80  ? -0.226  8.816   -24.269 1.00 78.73 80  B 1 
ATOM 1500 N N   . PHE B 2 81  ? -0.027  7.169   -22.763 1.00 83.50 81  B 1 
ATOM 1501 C CA  . PHE B 2 81  ? -0.448  6.112   -23.669 1.00 85.05 81  B 1 
ATOM 1502 C C   . PHE B 2 81  ? -1.970  5.990   -23.675 1.00 87.02 81  B 1 
ATOM 1503 O O   . PHE B 2 81  ? -2.600  5.984   -22.617 1.00 85.96 81  B 1 
ATOM 1504 C CB  . PHE B 2 81  ? 0.211   4.779   -23.304 1.00 83.51 81  B 1 
ATOM 1505 C CG  . PHE B 2 81  ? 1.709   4.753   -23.511 1.00 82.09 81  B 1 
ATOM 1506 C CD1 . PHE B 2 81  ? 2.234   4.397   -24.766 1.00 69.67 81  B 1 
ATOM 1507 C CD2 . PHE B 2 81  ? 2.586   5.085   -22.466 1.00 70.17 81  B 1 
ATOM 1508 C CE1 . PHE B 2 81  ? 3.623   4.372   -24.977 1.00 69.95 81  B 1 
ATOM 1509 C CE2 . PHE B 2 81  ? 3.978   5.069   -22.673 1.00 69.79 81  B 1 
ATOM 1510 C CZ  . PHE B 2 81  ? 4.496   4.715   -23.926 1.00 78.93 81  B 1 
ATOM 1511 N N   . SER B 2 82  ? -2.550  5.868   -24.871 1.00 89.94 82  B 1 
ATOM 1512 C CA  . SER B 2 82  ? -3.962  5.561   -25.066 1.00 90.88 82  B 1 
ATOM 1513 C C   . SER B 2 82  ? -4.133  4.050   -25.165 1.00 91.25 82  B 1 
ATOM 1514 O O   . SER B 2 82  ? -3.605  3.415   -26.078 1.00 90.46 82  B 1 
ATOM 1515 C CB  . SER B 2 82  ? -4.486  6.248   -26.328 1.00 90.31 82  B 1 
ATOM 1516 O OG  . SER B 2 82  ? -5.867  6.014   -26.480 1.00 86.23 82  B 1 
ATOM 1517 N N   . HIS B 2 83  ? -4.868  3.474   -24.235 1.00 93.55 83  B 1 
ATOM 1518 C CA  . HIS B 2 83  ? -5.261  2.075   -24.228 1.00 93.40 83  B 1 
ATOM 1519 C C   . HIS B 2 83  ? -6.667  1.967   -24.788 1.00 93.78 83  B 1 
ATOM 1520 O O   . HIS B 2 83  ? -7.608  2.465   -24.184 1.00 92.72 83  B 1 
ATOM 1521 C CB  . HIS B 2 83  ? -5.205  1.529   -22.799 1.00 92.90 83  B 1 
ATOM 1522 C CG  . HIS B 2 83  ? -3.834  1.528   -22.209 1.00 92.71 83  B 1 
ATOM 1523 N ND1 . HIS B 2 83  ? -3.003  0.422   -22.085 1.00 83.13 83  B 1 
ATOM 1524 C CD2 . HIS B 2 83  ? -3.157  2.620   -21.726 1.00 84.44 83  B 1 
ATOM 1525 C CE1 . HIS B 2 83  ? -1.854  0.854   -21.544 1.00 86.02 83  B 1 
ATOM 1526 N NE2 . HIS B 2 83  ? -1.912  2.173   -21.314 1.00 87.32 83  B 1 
ATOM 1527 N N   . GLU B 2 84  ? -6.811  1.331   -25.931 1.00 93.23 84  B 1 
ATOM 1528 C CA  . GLU B 2 84  ? -8.056  1.306   -26.689 1.00 92.86 84  B 1 
ATOM 1529 C C   . GLU B 2 84  ? -8.607  -0.118  -26.737 1.00 93.03 84  B 1 
ATOM 1530 O O   . GLU B 2 84  ? -7.911  -1.047  -27.152 1.00 92.10 84  B 1 
ATOM 1531 C CB  . GLU B 2 84  ? -7.863  1.914   -28.084 1.00 92.10 84  B 1 
ATOM 1532 C CG  . GLU B 2 84  ? -7.104  3.254   -28.055 1.00 90.74 84  B 1 
ATOM 1533 C CD  . GLU B 2 84  ? -6.950  3.936   -29.412 1.00 89.51 84  B 1 
ATOM 1534 O OE1 . GLU B 2 84  ? -6.595  5.141   -29.455 1.00 79.80 84  B 1 
ATOM 1535 O OE2 . GLU B 2 84  ? -7.128  3.308   -30.476 1.00 80.12 84  B 1 
ATOM 1536 N N   . ILE B 2 85  ? -9.839  -0.273  -26.283 1.00 94.39 85  B 1 
ATOM 1537 C CA  . ILE B 2 85  ? -10.552 -1.546  -26.228 1.00 94.36 85  B 1 
ATOM 1538 C C   . ILE B 2 85  ? -11.762 -1.439  -27.136 1.00 93.79 85  B 1 
ATOM 1539 O O   . ILE B 2 85  ? -12.620 -0.584  -26.920 1.00 92.30 85  B 1 
ATOM 1540 C CB  . ILE B 2 85  ? -10.932 -1.893  -24.777 1.00 93.77 85  B 1 
ATOM 1541 C CG1 . ILE B 2 85  ? -9.643  -2.073  -23.940 1.00 89.86 85  B 1 
ATOM 1542 C CG2 . ILE B 2 85  ? -11.785 -3.168  -24.722 1.00 88.44 85  B 1 
ATOM 1543 C CD1 . ILE B 2 85  ? -9.884  -2.222  -22.436 1.00 81.33 85  B 1 
ATOM 1544 N N   . LEU B 2 86  ? -11.823 -2.299  -28.148 1.00 92.60 86  B 1 
ATOM 1545 C CA  . LEU B 2 86  ? -12.830 -2.279  -29.197 1.00 92.15 86  B 1 
ATOM 1546 C C   . LEU B 2 86  ? -13.839 -3.416  -29.035 1.00 91.91 86  B 1 
ATOM 1547 O O   . LEU B 2 86  ? -13.654 -4.339  -28.234 1.00 90.48 86  B 1 
ATOM 1548 C CB  . LEU B 2 86  ? -12.143 -2.296  -30.582 1.00 90.78 86  B 1 
ATOM 1549 C CG  . LEU B 2 86  ? -11.494 -0.968  -31.030 1.00 88.92 86  B 1 
ATOM 1550 C CD1 . LEU B 2 86  ? -10.211 -0.628  -30.272 1.00 78.07 86  B 1 
ATOM 1551 C CD2 . LEU B 2 86  ? -11.141 -1.039  -32.514 1.00 76.59 86  B 1 
ATOM 1552 N N   . HIS B 2 87  ? -14.897 -3.333  -29.816 1.00 91.12 87  B 1 
ATOM 1553 C CA  . HIS B 2 87  ? -15.980 -4.313  -29.946 1.00 90.89 87  B 1 
ATOM 1554 C C   . HIS B 2 87  ? -16.877 -4.470  -28.716 1.00 90.93 87  B 1 
ATOM 1555 O O   . HIS B 2 87  ? -17.656 -5.416  -28.634 1.00 88.60 87  B 1 
ATOM 1556 C CB  . HIS B 2 87  ? -15.450 -5.653  -30.464 1.00 90.33 87  B 1 
ATOM 1557 C CG  . HIS B 2 87  ? -14.555 -5.503  -31.656 1.00 91.17 87  B 1 
ATOM 1558 N ND1 . HIS B 2 87  ? -14.872 -4.843  -32.829 1.00 84.90 87  B 1 
ATOM 1559 C CD2 . HIS B 2 87  ? -13.272 -5.973  -31.779 1.00 85.73 87  B 1 
ATOM 1560 C CE1 . HIS B 2 87  ? -13.798 -4.918  -33.633 1.00 86.55 87  B 1 
ATOM 1561 N NE2 . HIS B 2 87  ? -12.814 -5.588  -33.026 1.00 87.58 87  B 1 
ATOM 1562 N N   . LEU B 2 88  ? -16.835 -3.531  -27.793 1.00 92.17 88  B 1 
ATOM 1563 C CA  . LEU B 2 88  ? -17.707 -3.578  -26.627 1.00 92.71 88  B 1 
ATOM 1564 C C   . LEU B 2 88  ? -19.182 -3.471  -27.047 1.00 92.22 88  B 1 
ATOM 1565 O O   . LEU B 2 88  ? -19.585 -2.564  -27.777 1.00 90.97 88  B 1 
ATOM 1566 C CB  . LEU B 2 88  ? -17.330 -2.477  -25.623 1.00 93.30 88  B 1 
ATOM 1567 C CG  . LEU B 2 88  ? -15.905 -2.605  -25.045 1.00 93.41 88  B 1 
ATOM 1568 C CD1 . LEU B 2 88  ? -15.619 -1.420  -24.129 1.00 86.52 88  B 1 
ATOM 1569 C CD2 . LEU B 2 88  ? -15.726 -3.873  -24.216 1.00 85.95 88  B 1 
ATOM 1570 N N   . GLN B 2 89  ? -20.002 -4.396  -26.545 1.00 92.62 89  B 1 
ATOM 1571 C CA  . GLN B 2 89  ? -21.447 -4.365  -26.766 1.00 91.72 89  B 1 
ATOM 1572 C C   . GLN B 2 89  ? -22.080 -3.126  -26.125 1.00 91.74 89  B 1 
ATOM 1573 O O   . GLN B 2 89  ? -22.995 -2.521  -26.681 1.00 89.57 89  B 1 
ATOM 1574 C CB  . GLN B 2 89  ? -22.063 -5.644  -26.174 1.00 90.26 89  B 1 
ATOM 1575 C CG  . GLN B 2 89  ? -23.537 -5.784  -26.597 1.00 84.01 89  B 1 
ATOM 1576 C CD  . GLN B 2 89  ? -24.306 -6.814  -25.770 1.00 79.33 89  B 1 
ATOM 1577 O OE1 . GLN B 2 89  ? -23.976 -7.132  -24.651 1.00 71.11 89  B 1 
ATOM 1578 N NE2 . GLN B 2 89  ? -25.389 -7.327  -26.307 1.00 67.73 89  B 1 
ATOM 1579 N N   . SER B 2 90  ? -21.585 -2.770  -24.946 1.00 91.19 90  B 1 
ATOM 1580 C CA  . SER B 2 90  ? -22.025 -1.614  -24.172 1.00 91.10 90  B 1 
ATOM 1581 C C   . SER B 2 90  ? -20.848 -1.012  -23.430 1.00 91.57 90  B 1 
ATOM 1582 O O   . SER B 2 90  ? -19.933 -1.739  -23.030 1.00 90.43 90  B 1 
ATOM 1583 C CB  . SER B 2 90  ? -23.129 -2.020  -23.192 1.00 89.99 90  B 1 
ATOM 1584 O OG  . SER B 2 90  ? -22.670 -2.995  -22.267 1.00 85.91 90  B 1 
ATOM 1585 N N   . GLN B 2 91  ? -20.911 0.293   -23.201 1.00 91.59 91  B 1 
ATOM 1586 C CA  . GLN B 2 91  ? -19.953 1.041   -22.412 1.00 90.75 91  B 1 
ATOM 1587 C C   . GLN B 2 91  ? -20.628 1.509   -21.125 1.00 90.33 91  B 1 
ATOM 1588 O O   . GLN B 2 91  ? -21.776 1.943   -21.142 1.00 87.36 91  B 1 
ATOM 1589 C CB  . GLN B 2 91  ? -19.387 2.228   -23.206 1.00 89.26 91  B 1 
ATOM 1590 C CG  . GLN B 2 91  ? -18.697 1.840   -24.526 1.00 84.93 91  B 1 
ATOM 1591 C CD  . GLN B 2 91  ? -19.668 1.517   -25.669 1.00 84.01 91  B 1 
ATOM 1592 O OE1 . GLN B 2 91  ? -20.812 1.924   -25.694 1.00 74.84 91  B 1 
ATOM 1593 N NE2 . GLN B 2 91  ? -19.242 0.768   -26.654 1.00 72.43 91  B 1 
ATOM 1594 N N   . ASN B 2 92  ? -19.913 1.410   -20.006 1.00 89.55 92  B 1 
ATOM 1595 C CA  . ASN B 2 92  ? -20.396 1.800   -18.677 1.00 87.91 92  B 1 
ATOM 1596 C C   . ASN B 2 92  ? -19.699 3.066   -18.161 1.00 89.52 92  B 1 
ATOM 1597 O O   . ASN B 2 92  ? -19.918 3.470   -17.025 1.00 84.10 92  B 1 
ATOM 1598 C CB  . ASN B 2 92  ? -20.189 0.636   -17.703 1.00 82.93 92  B 1 
ATOM 1599 C CG  . ASN B 2 92  ? -20.976 -0.629  -18.026 1.00 76.94 92  B 1 
ATOM 1600 O OD1 . ASN B 2 92  ? -21.778 -0.733  -18.921 1.00 64.75 92  B 1 
ATOM 1601 N ND2 . ASN B 2 92  ? -20.749 -1.668  -17.252 1.00 66.36 92  B 1 
ATOM 1602 N N   . VAL B 2 93  ? -18.832 3.659   -18.979 1.00 89.59 93  B 1 
ATOM 1603 C CA  . VAL B 2 93  ? -18.005 4.812   -18.648 1.00 90.01 93  B 1 
ATOM 1604 C C   . VAL B 2 93  ? -18.209 5.910   -19.689 1.00 90.34 93  B 1 
ATOM 1605 O O   . VAL B 2 93  ? -18.595 5.627   -20.826 1.00 89.29 93  B 1 
ATOM 1606 C CB  . VAL B 2 93  ? -16.518 4.436   -18.536 1.00 89.32 93  B 1 
ATOM 1607 C CG1 . VAL B 2 93  ? -16.278 3.525   -17.332 1.00 79.96 93  B 1 
ATOM 1608 C CG2 . VAL B 2 93  ? -15.986 3.744   -19.802 1.00 79.19 93  B 1 
ATOM 1609 N N   . LYS B 2 94  ? -17.936 7.153   -19.290 1.00 88.80 94  B 1 
ATOM 1610 C CA  . LYS B 2 94  ? -18.008 8.337   -20.140 1.00 89.02 94  B 1 
ATOM 1611 C C   . LYS B 2 94  ? -16.657 9.038   -20.184 1.00 89.02 94  B 1 
ATOM 1612 O O   . LYS B 2 94  ? -15.825 8.863   -19.296 1.00 86.20 94  B 1 
ATOM 1613 C CB  . LYS B 2 94  ? -19.089 9.284   -19.629 1.00 86.17 94  B 1 
ATOM 1614 C CG  . LYS B 2 94  ? -20.484 8.660   -19.724 1.00 76.29 94  B 1 
ATOM 1615 C CD  . LYS B 2 94  ? -21.530 9.680   -19.295 1.00 71.55 94  B 1 
ATOM 1616 C CE  . LYS B 2 94  ? -22.921 9.074   -19.406 1.00 59.26 94  B 1 
ATOM 1617 N NZ  . LYS B 2 94  ? -23.945 10.076  -19.058 1.00 51.50 94  B 1 
ATOM 1618 N N   . GLU B 2 95  ? -16.466 9.882   -21.198 1.00 87.67 95  B 1 
ATOM 1619 C CA  . GLU B 2 95  ? -15.299 10.741  -21.275 1.00 87.20 95  B 1 
ATOM 1620 C C   . GLU B 2 95  ? -15.117 11.574  -20.004 1.00 86.39 95  B 1 
ATOM 1621 O O   . GLU B 2 95  ? -16.073 12.088  -19.429 1.00 81.49 95  B 1 
ATOM 1622 C CB  . GLU B 2 95  ? -15.381 11.674  -22.487 1.00 84.51 95  B 1 
ATOM 1623 C CG  . GLU B 2 95  ? -15.221 10.918  -23.805 1.00 75.55 95  B 1 
ATOM 1624 C CD  . GLU B 2 95  ? -15.194 11.854  -25.017 1.00 72.17 95  B 1 
ATOM 1625 O OE1 . GLU B 2 95  ? -14.875 11.352  -26.109 1.00 64.36 95  B 1 
ATOM 1626 O OE2 . GLU B 2 95  ? -15.499 13.051  -24.860 1.00 66.12 95  B 1 
ATOM 1627 N N   . GLY B 2 96  ? -13.868 11.686  -19.563 1.00 87.76 96  B 1 
ATOM 1628 C CA  . GLY B 2 96  ? -13.479 12.395  -18.352 1.00 86.42 96  B 1 
ATOM 1629 C C   . GLY B 2 96  ? -13.553 11.567  -17.065 1.00 87.23 96  B 1 
ATOM 1630 O O   . GLY B 2 96  ? -12.972 11.976  -16.056 1.00 82.88 96  B 1 
ATOM 1631 N N   . GLU B 2 97  ? -14.193 10.404  -17.069 1.00 86.95 97  B 1 
ATOM 1632 C CA  . GLU B 2 97  ? -14.237 9.555   -15.880 1.00 87.52 97  B 1 
ATOM 1633 C C   . GLU B 2 97  ? -12.866 8.951   -15.561 1.00 87.19 97  B 1 
ATOM 1634 O O   . GLU B 2 97  ? -12.162 8.448   -16.434 1.00 84.07 97  B 1 
ATOM 1635 C CB  . GLU B 2 97  ? -15.307 8.454   -15.991 1.00 85.58 97  B 1 
ATOM 1636 C CG  . GLU B 2 97  ? -16.729 9.018   -15.911 1.00 79.17 97  B 1 
ATOM 1637 C CD  . GLU B 2 97  ? -17.825 7.937   -15.895 1.00 80.85 97  B 1 
ATOM 1638 O OE1 . GLU B 2 97  ? -19.006 8.299   -15.663 1.00 70.52 97  B 1 
ATOM 1639 O OE2 . GLU B 2 97  ? -17.519 6.744   -16.125 1.00 73.78 97  B 1 
ATOM 1640 N N   . SER B 2 98  ? -12.502 8.954   -14.283 1.00 86.35 98  B 1 
ATOM 1641 C CA  . SER B 2 98  ? -11.311 8.252   -13.808 1.00 85.60 98  B 1 
ATOM 1642 C C   . SER B 2 98  ? -11.603 6.770   -13.610 1.00 85.46 98  B 1 
ATOM 1643 O O   . SER B 2 98  ? -12.603 6.396   -12.998 1.00 82.27 98  B 1 
ATOM 1644 C CB  . SER B 2 98  ? -10.795 8.857   -12.500 1.00 82.37 98  B 1 
ATOM 1645 O OG  . SER B 2 98  ? -10.375 10.183  -12.711 1.00 72.60 98  B 1 
ATOM 1646 N N   . VAL B 2 99  ? -10.710 5.923   -14.099 1.00 86.03 99  B 1 
ATOM 1647 C CA  . VAL B 2 99  ? -10.819 4.472   -14.005 1.00 86.12 99  B 1 
ATOM 1648 C C   . VAL B 2 99  ? -9.601  3.870   -13.321 1.00 84.87 99  B 1 
ATOM 1649 O O   . VAL B 2 99  ? -8.508  4.438   -13.374 1.00 83.04 99  B 1 
ATOM 1650 C CB  . VAL B 2 99  ? -11.058 3.830   -15.385 1.00 86.57 99  B 1 
ATOM 1651 C CG1 . VAL B 2 99  ? -12.390 4.298   -15.983 1.00 77.99 99  B 1 
ATOM 1652 C CG2 . VAL B 2 99  ? -9.940  4.108   -16.384 1.00 77.89 99  B 1 
ATOM 1653 N N   . LYS B 2 100 ? -9.796  2.718   -12.691 1.00 81.68 100 B 1 
ATOM 1654 C CA  . LYS B 2 100 ? -8.724  1.939   -12.064 1.00 80.56 100 B 1 
ATOM 1655 C C   . LYS B 2 100 ? -8.565  0.584   -12.730 1.00 80.95 100 B 1 
ATOM 1656 O O   . LYS B 2 100 ? -9.548  -0.101  -13.000 1.00 78.35 100 B 1 
ATOM 1657 C CB  . LYS B 2 100 ? -8.972  1.772   -10.564 1.00 76.10 100 B 1 
ATOM 1658 C CG  . LYS B 2 100 ? -8.702  3.073   -9.801  1.00 68.09 100 B 1 
ATOM 1659 C CD  . LYS B 2 100 ? -8.499  2.769   -8.318  1.00 61.64 100 B 1 
ATOM 1660 C CE  . LYS B 2 100 ? -8.064  4.038   -7.589  1.00 53.85 100 B 1 
ATOM 1661 N NZ  . LYS B 2 100 ? -7.580  3.732   -6.227  1.00 47.42 100 B 1 
ATOM 1662 N N   . ALA B 2 101 ? -7.315  0.198   -12.908 1.00 80.12 101 B 1 
ATOM 1663 C CA  . ALA B 2 101 ? -6.925  -1.061  -13.504 1.00 78.20 101 B 1 
ATOM 1664 C C   . ALA B 2 101 ? -7.572  -2.266  -12.797 1.00 76.33 101 B 1 
ATOM 1665 O O   . ALA B 2 101 ? -7.455  -2.419  -11.586 1.00 71.83 101 B 1 
ATOM 1666 C CB  . ALA B 2 101 ? -5.397  -1.163  -13.465 1.00 76.98 101 B 1 
ATOM 1667 N N   . GLY B 2 102 ? -8.257  -3.103  -13.569 1.00 77.28 102 B 1 
ATOM 1668 C CA  . GLY B 2 102 ? -8.908  -4.318  -13.083 1.00 74.59 102 B 1 
ATOM 1669 C C   . GLY B 2 102 ? -10.088 -4.114  -12.127 1.00 75.79 102 B 1 
ATOM 1670 O O   . GLY B 2 102 ? -10.709 -5.094  -11.720 1.00 72.01 102 B 1 
ATOM 1671 N N   . ILE B 2 103 ? -10.413 -2.867  -11.770 1.00 75.97 103 B 1 
ATOM 1672 C CA  . ILE B 2 103 ? -11.463 -2.533  -10.800 1.00 75.25 103 B 1 
ATOM 1673 C C   . ILE B 2 103 ? -12.665 -1.894  -11.490 1.00 77.31 103 B 1 
ATOM 1674 O O   . ILE B 2 103 ? -13.796 -2.289  -11.246 1.00 73.75 103 B 1 
ATOM 1675 C CB  . ILE B 2 103 ? -10.904 -1.629  -9.670  1.00 71.18 103 B 1 
ATOM 1676 C CG1 . ILE B 2 103 ? -9.741  -2.322  -8.936  1.00 65.23 103 B 1 
ATOM 1677 C CG2 . ILE B 2 103 ? -12.026 -1.238  -8.682  1.00 62.15 103 B 1 
ATOM 1678 C CD1 . ILE B 2 103 ? -9.057  -1.466  -7.860  1.00 56.12 103 B 1 
ATOM 1679 N N   . THR B 2 104 ? -12.418 -0.887  -12.325 1.00 81.12 104 B 1 
ATOM 1680 C CA  . THR B 2 104 ? -13.504 -0.151  -12.969 1.00 82.21 104 B 1 
ATOM 1681 C C   . THR B 2 104 ? -13.983 -0.897  -14.215 1.00 84.20 104 B 1 
ATOM 1682 O O   . THR B 2 104 ? -13.213 -1.022  -15.166 1.00 83.76 104 B 1 
ATOM 1683 C CB  . THR B 2 104 ? -13.091 1.277   -13.330 1.00 81.41 104 B 1 
ATOM 1684 O OG1 . THR B 2 104 ? -12.528 1.912   -12.202 1.00 78.00 104 B 1 
ATOM 1685 C CG2 . THR B 2 104 ? -14.291 2.120   -13.754 1.00 74.87 104 B 1 
ATOM 1686 N N   . PRO B 2 105 ? -15.250 -1.373  -14.241 1.00 85.53 105 B 1 
ATOM 1687 C CA  . PRO B 2 105 ? -15.827 -1.924  -15.444 1.00 86.10 105 B 1 
ATOM 1688 C C   . PRO B 2 105 ? -16.023 -0.808  -16.470 1.00 88.09 105 B 1 
ATOM 1689 O O   . PRO B 2 105 ? -16.625 0.214   -16.161 1.00 86.82 105 B 1 
ATOM 1690 C CB  . PRO B 2 105 ? -17.143 -2.574  -15.013 1.00 83.73 105 B 1 
ATOM 1691 C CG  . PRO B 2 105 ? -17.561 -1.739  -13.805 1.00 78.49 105 B 1 
ATOM 1692 C CD  . PRO B 2 105 ? -16.234 -1.321  -13.172 1.00 79.60 105 B 1 
ATOM 1693 N N   . ILE B 2 106 ? -15.536 -1.028  -17.683 1.00 90.51 106 B 1 
ATOM 1694 C CA  . ILE B 2 106 ? -15.644 -0.062  -18.781 1.00 91.39 106 B 1 
ATOM 1695 C C   . ILE B 2 106 ? -16.782 -0.407  -19.743 1.00 92.02 106 B 1 
ATOM 1696 O O   . ILE B 2 106 ? -17.261 0.450   -20.479 1.00 90.62 106 B 1 
ATOM 1697 C CB  . ILE B 2 106 ? -14.301 0.090   -19.518 1.00 90.67 106 B 1 
ATOM 1698 C CG1 . ILE B 2 106 ? -13.802 -1.251  -20.099 1.00 85.24 106 B 1 
ATOM 1699 C CG2 . ILE B 2 106 ? -13.259 0.716   -18.568 1.00 82.92 106 B 1 
ATOM 1700 C CD1 . ILE B 2 106 ? -12.640 -1.081  -21.073 1.00 81.69 106 B 1 
ATOM 1701 N N   . GLY B 2 107 ? -17.238 -1.654  -19.729 1.00 91.86 107 B 1 
ATOM 1702 C CA  . GLY B 2 107 ? -18.284 -2.122  -20.610 1.00 91.65 107 B 1 
ATOM 1703 C C   . GLY B 2 107 ? -18.466 -3.631  -20.563 1.00 92.49 107 B 1 
ATOM 1704 O O   . GLY B 2 107 ? -18.015 -4.309  -19.633 1.00 90.76 107 B 1 
ATOM 1705 N N   . ARG B 2 108 ? -19.130 -4.166  -21.574 1.00 91.85 108 B 1 
ATOM 1706 C CA  . ARG B 2 108 ? -19.260 -5.609  -21.790 1.00 92.29 108 B 1 
ATOM 1707 C C   . ARG B 2 108 ? -18.625 -5.996  -23.111 1.00 92.34 108 B 1 
ATOM 1708 O O   . ARG B 2 108 ? -18.844 -5.318  -24.106 1.00 90.84 108 B 1 
ATOM 1709 C CB  . ARG B 2 108 ? -20.722 -6.054  -21.732 1.00 91.08 108 B 1 
ATOM 1710 C CG  . ARG B 2 108 ? -21.325 -5.892  -20.329 1.00 86.38 108 B 1 
ATOM 1711 C CD  . ARG B 2 108 ? -22.710 -6.537  -20.286 1.00 82.33 108 B 1 
ATOM 1712 N NE  . ARG B 2 108 ? -23.306 -6.476  -18.941 1.00 74.52 108 B 1 
ATOM 1713 C CZ  . ARG B 2 108 ? -24.123 -7.371  -18.400 1.00 67.82 108 B 1 
ATOM 1714 N NH1 . ARG B 2 108 ? -24.515 -8.425  -19.048 1.00 60.09 108 B 1 
ATOM 1715 N NH2 . ARG B 2 108 ? -24.549 -7.214  -17.179 1.00 62.10 108 B 1 
ATOM 1716 N N   . MET B 2 109 ? -17.896 -7.100  -23.128 1.00 92.85 109 B 1 
ATOM 1717 C CA  . MET B 2 109 ? -17.326 -7.670  -24.342 1.00 92.85 109 B 1 
ATOM 1718 C C   . MET B 2 109 ? -18.427 -7.970  -25.360 1.00 92.59 109 B 1 
ATOM 1719 O O   . MET B 2 109 ? -19.506 -8.458  -24.993 1.00 91.47 109 B 1 
ATOM 1720 C CB  . MET B 2 109 ? -16.542 -8.932  -23.991 1.00 91.78 109 B 1 
ATOM 1721 C CG  . MET B 2 109 ? -15.744 -9.484  -25.171 1.00 89.08 109 B 1 
ATOM 1722 S SD  . MET B 2 109 ? -14.790 -10.979 -24.767 1.00 89.00 109 B 1 
ATOM 1723 C CE  . MET B 2 109 ? -16.092 -12.217 -24.853 1.00 81.85 109 B 1 
ATOM 1724 N N   . GLY B 2 110 ? -18.152 -7.717  -26.622 1.00 92.35 110 B 1 
ATOM 1725 C CA  . GLY B 2 110 ? -19.044 -7.988  -27.729 1.00 91.94 110 B 1 
ATOM 1726 C C   . GLY B 2 110 ? -18.280 -8.223  -29.029 1.00 92.57 110 B 1 
ATOM 1727 O O   . GLY B 2 110 ? -17.094 -8.544  -29.014 1.00 90.45 110 B 1 
ATOM 1728 N N   . GLY B 2 111 ? -18.973 -8.061  -30.136 1.00 90.78 111 B 1 
ATOM 1729 C CA  . GLY B 2 111 ? -18.416 -8.112  -31.486 1.00 89.90 111 B 1 
ATOM 1730 C C   . GLY B 2 111 ? -18.882 -6.918  -32.319 1.00 90.29 111 B 1 
ATOM 1731 O O   . GLY B 2 111 ? -19.123 -7.057  -33.517 1.00 87.29 111 B 1 
ATOM 1732 N N   . ARG B 2 112 ? -19.083 -5.759  -31.679 1.00 89.06 112 B 1 
ATOM 1733 C CA  . ARG B 2 112 ? -19.662 -4.578  -32.320 1.00 89.23 112 B 1 
ATOM 1734 C C   . ARG B 2 112 ? -18.775 -4.081  -33.449 1.00 88.90 112 B 1 
ATOM 1735 O O   . ARG B 2 112 ? -17.576 -3.892  -33.275 1.00 86.92 112 B 1 
ATOM 1736 C CB  . ARG B 2 112 ? -19.943 -3.489  -31.274 1.00 88.22 112 B 1 
ATOM 1737 C CG  . ARG B 2 112 ? -20.664 -2.272  -31.895 1.00 85.58 112 B 1 
ATOM 1738 C CD  . ARG B 2 112 ? -20.928 -1.158  -30.854 1.00 83.88 112 B 1 
ATOM 1739 N NE  . ARG B 2 112 ? -21.890 -1.562  -29.822 1.00 82.02 112 B 1 
ATOM 1740 C CZ  . ARG B 2 112 ? -23.208 -1.563  -29.906 1.00 80.75 112 B 1 
ATOM 1741 N NH1 . ARG B 2 112 ? -23.845 -1.136  -30.958 1.00 70.54 112 B 1 
ATOM 1742 N NH2 . ARG B 2 112 ? -23.928 -2.006  -28.917 1.00 77.69 112 B 1 
ATOM 1743 N N   . GLY B 2 113 ? -19.396 -3.813  -34.580 1.00 88.14 113 B 1 
ATOM 1744 C CA  . GLY B 2 113 ? -18.758 -3.192  -35.726 1.00 86.94 113 B 1 
ATOM 1745 C C   . GLY B 2 113 ? -19.683 -2.186  -36.411 1.00 87.81 113 B 1 
ATOM 1746 O O   . GLY B 2 113 ? -20.832 -2.020  -36.002 1.00 85.76 113 B 1 
ATOM 1747 N N   . PRO B 2 114 ? -19.209 -1.554  -37.483 1.00 86.29 114 B 1 
ATOM 1748 C CA  . PRO B 2 114 ? -19.970 -0.525  -38.197 1.00 83.86 114 B 1 
ATOM 1749 C C   . PRO B 2 114 ? -21.286 -1.019  -38.796 1.00 84.65 114 B 1 
ATOM 1750 O O   . PRO B 2 114 ? -22.233 -0.246  -38.928 1.00 81.78 114 B 1 
ATOM 1751 C CB  . PRO B 2 114 ? -19.032 -0.041  -39.309 1.00 82.14 114 B 1 
ATOM 1752 C CG  . PRO B 2 114 ? -17.641 -0.403  -38.814 1.00 80.52 114 B 1 
ATOM 1753 C CD  . PRO B 2 114 ? -17.873 -1.669  -38.009 1.00 83.54 114 B 1 
ATOM 1754 N N   . GLN B 2 115 ? -21.359 -2.288  -39.159 1.00 84.80 115 B 1 
ATOM 1755 C CA  . GLN B 2 115 ? -22.525 -2.852  -39.836 1.00 84.05 115 B 1 
ATOM 1756 C C   . GLN B 2 115 ? -23.605 -3.316  -38.859 1.00 84.65 115 B 1 
ATOM 1757 O O   . GLN B 2 115 ? -24.795 -3.205  -39.147 1.00 81.23 115 B 1 
ATOM 1758 C CB  . GLN B 2 115 ? -22.099 -4.024  -40.718 1.00 82.58 115 B 1 
ATOM 1759 C CG  . GLN B 2 115 ? -21.102 -3.636  -41.822 1.00 79.94 115 B 1 
ATOM 1760 C CD  . GLN B 2 115 ? -20.739 -4.829  -42.718 1.00 75.16 115 B 1 
ATOM 1761 O OE1 . GLN B 2 115 ? -21.247 -5.933  -42.565 1.00 68.05 115 B 1 
ATOM 1762 N NE2 . GLN B 2 115 ? -19.858 -4.649  -43.665 1.00 64.99 115 B 1 
ATOM 1763 N N   . LYS B 2 116 ? -23.208 -3.902  -37.736 1.00 85.38 116 B 1 
ATOM 1764 C CA  . LYS B 2 116 ? -24.124 -4.471  -36.747 1.00 86.03 116 B 1 
ATOM 1765 C C   . LYS B 2 116 ? -23.440 -4.663  -35.394 1.00 86.43 116 B 1 
ATOM 1766 O O   . LYS B 2 116 ? -22.224 -4.754  -35.293 1.00 83.56 116 B 1 
ATOM 1767 C CB  . LYS B 2 116 ? -24.735 -5.791  -37.265 1.00 82.79 116 B 1 
ATOM 1768 C CG  . LYS B 2 116 ? -23.692 -6.836  -37.664 1.00 77.58 116 B 1 
ATOM 1769 C CD  . LYS B 2 116 ? -24.333 -8.130  -38.197 1.00 76.50 116 B 1 
ATOM 1770 C CE  . LYS B 2 116 ? -23.215 -9.081  -38.593 1.00 65.77 116 B 1 
ATOM 1771 N NZ  . LYS B 2 116 ? -23.706 -10.378 -39.109 1.00 58.95 116 B 1 
ATOM 1772 N N   . GLU B 2 117 ? -24.246 -4.819  -34.369 1.00 87.70 117 B 1 
ATOM 1773 C CA  . GLU B 2 117 ? -23.774 -5.013  -32.995 1.00 87.63 117 B 1 
ATOM 1774 C C   . GLU B 2 117 ? -22.928 -6.285  -32.804 1.00 88.28 117 B 1 
ATOM 1775 O O   . GLU B 2 117 ? -22.000 -6.291  -32.009 1.00 83.98 117 B 1 
ATOM 1776 C CB  . GLU B 2 117 ? -25.006 -5.025  -32.083 1.00 84.96 117 B 1 
ATOM 1777 C CG  . GLU B 2 117 ? -24.628 -5.059  -30.601 1.00 74.73 117 B 1 
ATOM 1778 C CD  . GLU B 2 117 ? -25.826 -4.759  -29.695 1.00 70.27 117 B 1 
ATOM 1779 O OE1 . GLU B 2 117 ? -25.581 -4.122  -28.645 1.00 61.91 117 B 1 
ATOM 1780 O OE2 . GLU B 2 117 ? -26.962 -5.121  -30.059 1.00 63.90 117 B 1 
ATOM 1781 N N   . ASN B 2 118 ? -23.218 -7.328  -33.575 1.00 88.48 118 B 1 
ATOM 1782 C CA  . ASN B 2 118 ? -22.498 -8.595  -33.564 1.00 88.38 118 B 1 
ATOM 1783 C C   . ASN B 2 118 ? -21.858 -8.848  -34.934 1.00 89.41 118 B 1 
ATOM 1784 O O   . ASN B 2 118 ? -22.100 -9.883  -35.560 1.00 84.38 118 B 1 
ATOM 1785 C CB  . ASN B 2 118 ? -23.445 -9.727  -33.108 1.00 84.62 118 B 1 
ATOM 1786 C CG  . ASN B 2 118 ? -24.017 -9.534  -31.713 1.00 77.65 118 B 1 
ATOM 1787 O OD1 . ASN B 2 118 ? -23.518 -8.813  -30.883 1.00 67.03 118 B 1 
ATOM 1788 N ND2 . ASN B 2 118 ? -25.103 -10.208 -31.402 1.00 67.69 118 B 1 
ATOM 1789 N N   . GLN B 2 119 ? -21.119 -7.871  -35.440 1.00 86.38 119 B 1 
ATOM 1790 C CA  . GLN B 2 119 ? -20.433 -8.010  -36.720 1.00 85.80 119 B 1 
ATOM 1791 C C   . GLN B 2 119 ? -19.281 -9.017  -36.631 1.00 86.66 119 B 1 
ATOM 1792 O O   . GLN B 2 119 ? -19.130 -9.844  -37.525 1.00 83.25 119 B 1 
ATOM 1793 C CB  . GLN B 2 119 ? -19.935 -6.635  -37.199 1.00 85.09 119 B 1 
ATOM 1794 C CG  . GLN B 2 119 ? -19.145 -6.740  -38.513 1.00 85.24 119 B 1 
ATOM 1795 C CD  . GLN B 2 119 ? -18.771 -5.388  -39.109 1.00 85.77 119 B 1 
ATOM 1796 O OE1 . GLN B 2 119 ? -19.330 -4.358  -38.787 1.00 80.10 119 B 1 
ATOM 1797 N NE2 . GLN B 2 119 ? -17.824 -5.363  -40.026 1.00 77.91 119 B 1 
ATOM 1798 N N   . TYR B 2 120 ? -18.512 -8.927  -35.564 1.00 87.58 120 B 1 
ATOM 1799 C CA  . TYR B 2 120 ? -17.357 -9.773  -35.303 1.00 87.51 120 B 1 
ATOM 1800 C C   . TYR B 2 120 ? -17.702 -10.886 -34.316 1.00 88.04 120 B 1 
ATOM 1801 O O   . TYR B 2 120 ? -18.723 -10.834 -33.622 1.00 85.30 120 B 1 
ATOM 1802 C CB  . TYR B 2 120 ? -16.199 -8.899  -34.801 1.00 86.96 120 B 1 
ATOM 1803 C CG  . TYR B 2 120 ? -15.828 -7.790  -35.765 1.00 87.25 120 B 1 
ATOM 1804 C CD1 . TYR B 2 120 ? -15.011 -8.062  -36.875 1.00 78.13 120 B 1 
ATOM 1805 C CD2 . TYR B 2 120 ? -16.316 -6.482  -35.569 1.00 78.35 120 B 1 
ATOM 1806 C CE1 . TYR B 2 120 ? -14.697 -7.057  -37.794 1.00 77.95 120 B 1 
ATOM 1807 C CE2 . TYR B 2 120 ? -16.001 -5.464  -36.486 1.00 78.08 120 B 1 
ATOM 1808 C CZ  . TYR B 2 120 ? -15.194 -5.753  -37.602 1.00 85.78 120 B 1 
ATOM 1809 O OH  . TYR B 2 120 ? -14.902 -4.772  -38.505 1.00 83.67 120 B 1 
ATOM 1810 N N   . ALA B 2 121 ? -16.837 -11.895 -34.271 1.00 88.24 121 B 1 
ATOM 1811 C CA  . ALA B 2 121 ? -16.837 -12.847 -33.177 1.00 87.31 121 B 1 
ATOM 1812 C C   . ALA B 2 121 ? -16.708 -12.119 -31.822 1.00 88.43 121 B 1 
ATOM 1813 O O   . ALA B 2 121 ? -16.158 -11.015 -31.743 1.00 86.74 121 B 1 
ATOM 1814 C CB  . ALA B 2 121 ? -15.684 -13.832 -33.396 1.00 85.50 121 B 1 
ATOM 1815 N N   . MET B 2 122 ? -17.216 -12.717 -30.749 1.00 90.00 122 B 1 
ATOM 1816 C CA  . MET B 2 122 ? -17.142 -12.127 -29.418 1.00 90.30 122 B 1 
ATOM 1817 C C   . MET B 2 122 ? -15.695 -12.168 -28.909 1.00 90.46 122 B 1 
ATOM 1818 O O   . MET B 2 122 ? -15.185 -13.244 -28.570 1.00 89.02 122 B 1 
ATOM 1819 C CB  . MET B 2 122 ? -18.076 -12.846 -28.446 1.00 90.22 122 B 1 
ATOM 1820 C CG  . MET B 2 122 ? -19.546 -12.790 -28.885 1.00 87.80 122 B 1 
ATOM 1821 S SD  . MET B 2 122 ? -20.292 -11.144 -28.849 1.00 85.03 122 B 1 
ATOM 1822 C CE  . MET B 2 122 ? -21.770 -11.471 -29.828 1.00 74.47 122 B 1 
ATOM 1823 N N   . HIS B 2 123 ? -15.064 -11.024 -28.880 1.00 90.99 123 B 1 
ATOM 1824 C CA  . HIS B 2 123 ? -13.683 -10.868 -28.432 1.00 91.46 123 B 1 
ATOM 1825 C C   . HIS B 2 123 ? -13.404 -9.427  -27.983 1.00 91.73 123 B 1 
ATOM 1826 O O   . HIS B 2 123 ? -14.220 -8.525  -28.178 1.00 91.18 123 B 1 
ATOM 1827 C CB  . HIS B 2 123 ? -12.715 -11.304 -29.550 1.00 90.36 123 B 1 
ATOM 1828 C CG  . HIS B 2 123 ? -12.625 -10.351 -30.700 1.00 89.09 123 B 1 
ATOM 1829 N ND1 . HIS B 2 123 ? -13.604 -10.104 -31.636 1.00 84.48 123 B 1 
ATOM 1830 C CD2 . HIS B 2 123 ? -11.550 -9.558  -31.025 1.00 83.54 123 B 1 
ATOM 1831 C CE1 . HIS B 2 123 ? -13.130 -9.182  -32.487 1.00 84.08 123 B 1 
ATOM 1832 N NE2 . HIS B 2 123 ? -11.887 -8.835  -32.153 1.00 85.73 123 B 1 
ATOM 1833 N N   . ILE B 2 124 ? -12.244 -9.225  -27.380 1.00 92.70 124 B 1 
ATOM 1834 C CA  . ILE B 2 124 ? -11.642 -7.912  -27.137 1.00 92.89 124 B 1 
ATOM 1835 C C   . ILE B 2 124 ? -10.550 -7.708  -28.175 1.00 92.58 124 B 1 
ATOM 1836 O O   . ILE B 2 124 ? -9.620  -8.507  -28.235 1.00 91.38 124 B 1 
ATOM 1837 C CB  . ILE B 2 124 ? -11.082 -7.839  -25.709 1.00 92.54 124 B 1 
ATOM 1838 C CG1 . ILE B 2 124 ? -12.189 -7.935  -24.625 1.00 87.46 124 B 1 
ATOM 1839 C CG2 . ILE B 2 124 ? -10.232 -6.582  -25.484 1.00 88.31 124 B 1 
ATOM 1840 C CD1 . ILE B 2 124 ? -13.131 -6.730  -24.535 1.00 84.11 124 B 1 
ATOM 1841 N N   . HIS B 2 125 ? -10.633 -6.617  -28.936 1.00 92.12 125 B 1 
ATOM 1842 C CA  . HIS B 2 125 ? -9.477  -6.058  -29.616 1.00 92.11 125 B 1 
ATOM 1843 C C   . HIS B 2 125 ? -8.846  -5.011  -28.701 1.00 92.59 125 B 1 
ATOM 1844 O O   . HIS B 2 125 ? -9.503  -4.037  -28.338 1.00 92.01 125 B 1 
ATOM 1845 C CB  . HIS B 2 125 ? -9.888  -5.470  -30.966 1.00 91.54 125 B 1 
ATOM 1846 C CG  . HIS B 2 125 ? -8.755  -4.789  -31.680 1.00 91.90 125 B 1 
ATOM 1847 N ND1 . HIS B 2 125 ? -7.957  -5.359  -32.639 1.00 85.16 125 B 1 
ATOM 1848 C CD2 . HIS B 2 125 ? -8.327  -3.496  -31.522 1.00 85.42 125 B 1 
ATOM 1849 C CE1 . HIS B 2 125 ? -7.083  -4.436  -33.057 1.00 86.16 125 B 1 
ATOM 1850 N NE2 . HIS B 2 125 ? -7.274  -3.290  -32.392 1.00 87.15 125 B 1 
ATOM 1851 N N   . TYR B 2 126 ? -7.594  -5.202  -28.329 1.00 93.54 126 B 1 
ATOM 1852 C CA  . TYR B 2 126 ? -6.862  -4.274  -27.478 1.00 93.54 126 B 1 
ATOM 1853 C C   . TYR B 2 126 ? -5.645  -3.720  -28.215 1.00 93.25 126 B 1 
ATOM 1854 O O   . TYR B 2 126 ? -4.722  -4.457  -28.558 1.00 91.68 126 B 1 
ATOM 1855 C CB  . TYR B 2 126 ? -6.487  -4.963  -26.168 1.00 92.75 126 B 1 
ATOM 1856 C CG  . TYR B 2 126 ? -5.617  -4.140  -25.229 1.00 92.82 126 B 1 
ATOM 1857 C CD1 . TYR B 2 126 ? -4.530  -4.744  -24.575 1.00 81.55 126 B 1 
ATOM 1858 C CD2 . TYR B 2 126 ? -5.884  -2.783  -24.997 1.00 81.81 126 B 1 
ATOM 1859 C CE1 . TYR B 2 126 ? -3.744  -4.011  -23.684 1.00 81.92 126 B 1 
ATOM 1860 C CE2 . TYR B 2 126 ? -5.095  -2.033  -24.116 1.00 80.34 126 B 1 
ATOM 1861 C CZ  . TYR B 2 126 ? -4.027  -2.652  -23.454 1.00 90.71 126 B 1 
ATOM 1862 O OH  . TYR B 2 126 ? -3.262  -1.939  -22.573 1.00 89.79 126 B 1 
ATOM 1863 N N   . GLN B 2 127 ? -5.621  -2.407  -28.406 1.00 92.02 127 B 1 
ATOM 1864 C CA  . GLN B 2 127 ? -4.500  -1.697  -29.000 1.00 91.14 127 B 1 
ATOM 1865 C C   . GLN B 2 127 ? -3.998  -0.586  -28.069 1.00 91.41 127 B 1 
ATOM 1866 O O   . GLN B 2 127 ? -4.725  -0.099  -27.209 1.00 91.09 127 B 1 
ATOM 1867 C CB  . GLN B 2 127 ? -4.870  -1.196  -30.411 1.00 88.77 127 B 1 
ATOM 1868 C CG  . GLN B 2 127 ? -5.934  -0.087  -30.432 1.00 85.60 127 B 1 
ATOM 1869 C CD  . GLN B 2 127 ? -6.372  0.307   -31.848 1.00 86.57 127 B 1 
ATOM 1870 O OE1 . GLN B 2 127 ? -6.090  -0.361  -32.827 1.00 78.29 127 B 1 
ATOM 1871 N NE2 . GLN B 2 127 ? -7.062  1.399   -32.004 1.00 76.45 127 B 1 
ATOM 1872 N N   . ILE B 2 128 ? -2.735  -0.205  -28.253 1.00 92.10 128 B 1 
ATOM 1873 C CA  . ILE B 2 128 ? -2.116  0.891   -27.508 1.00 91.94 128 B 1 
ATOM 1874 C C   . ILE B 2 128 ? -1.524  1.876   -28.504 1.00 91.26 128 B 1 
ATOM 1875 O O   . ILE B 2 128 ? -0.811  1.480   -29.428 1.00 89.85 128 B 1 
ATOM 1876 C CB  . ILE B 2 128 ? -1.059  0.388   -26.497 1.00 91.22 128 B 1 
ATOM 1877 C CG1 . ILE B 2 128 ? -1.656  -0.663  -25.537 1.00 87.49 128 B 1 
ATOM 1878 C CG2 . ILE B 2 128 ? -0.481  1.574   -25.701 1.00 86.42 128 B 1 
ATOM 1879 C CD1 . ILE B 2 128 ? -0.652  -1.249  -24.535 1.00 85.59 128 B 1 
ATOM 1880 N N   . LYS B 2 129 ? -1.785  3.171   -28.298 1.00 88.63 129 B 1 
ATOM 1881 C CA  . LYS B 2 129 ? -1.114  4.256   -29.002 1.00 88.01 129 B 1 
ATOM 1882 C C   . LYS B 2 129 ? -0.261  5.052   -28.032 1.00 87.42 129 B 1 
ATOM 1883 O O   . LYS B 2 129 ? -0.646  5.274   -26.886 1.00 86.37 129 B 1 
ATOM 1884 C CB  . LYS B 2 129 ? -2.133  5.157   -29.713 1.00 86.72 129 B 1 
ATOM 1885 C CG  . LYS B 2 129 ? -2.856  4.428   -30.861 1.00 84.89 129 B 1 
ATOM 1886 C CD  . LYS B 2 129 ? -3.952  5.309   -31.463 1.00 83.37 129 B 1 
ATOM 1887 C CE  . LYS B 2 129 ? -4.763  4.518   -32.475 1.00 78.02 129 B 1 
ATOM 1888 N NZ  . LYS B 2 129 ? -6.161  5.027   -32.563 1.00 72.61 129 B 1 
ATOM 1889 N N   . ASP B 2 130 ? 0.912   5.486   -28.490 1.00 83.00 130 B 1 
ATOM 1890 C CA  . ASP B 2 130 ? 1.716   6.443   -27.735 1.00 80.72 130 B 1 
ATOM 1891 C C   . ASP B 2 130 ? 1.124   7.863   -27.810 1.00 79.79 130 B 1 
ATOM 1892 O O   . ASP B 2 130 ? 0.130   8.122   -28.494 1.00 76.38 130 B 1 
ATOM 1893 C CB  . ASP B 2 130 ? 3.195   6.346   -28.160 1.00 78.49 130 B 1 
ATOM 1894 C CG  . ASP B 2 130 ? 3.529   6.872   -29.559 1.00 75.29 130 B 1 
ATOM 1895 O OD1 . ASP B 2 130 ? 2.767   7.680   -30.121 1.00 68.52 130 B 1 
ATOM 1896 O OD2 . ASP B 2 130 ? 4.619   6.515   -30.068 1.00 68.23 130 B 1 
ATOM 1897 N N   . SER B 2 131 ? 1.749   8.810   -27.119 1.00 77.42 131 B 1 
ATOM 1898 C CA  . SER B 2 131 ? 1.312   10.208  -27.092 1.00 74.34 131 B 1 
ATOM 1899 C C   . SER B 2 131 ? 1.358   10.913  -28.452 1.00 75.48 131 B 1 
ATOM 1900 O O   . SER B 2 131 ? 0.772   11.981  -28.597 1.00 71.00 131 B 1 
ATOM 1901 C CB  . SER B 2 131 ? 2.169   10.989  -26.092 1.00 71.05 131 B 1 
ATOM 1902 O OG  . SER B 2 131 ? 3.548   10.866  -26.397 1.00 65.48 131 B 1 
ATOM 1903 N N   . SER B 2 132 ? 2.036   10.336  -29.450 1.00 74.18 132 B 1 
ATOM 1904 C CA  . SER B 2 132 ? 2.044   10.814  -30.830 1.00 73.24 132 B 1 
ATOM 1905 C C   . SER B 2 132 ? 0.949   10.177  -31.697 1.00 74.95 132 B 1 
ATOM 1906 O O   . SER B 2 132 ? 0.815   10.516  -32.865 1.00 71.57 132 B 1 
ATOM 1907 C CB  . SER B 2 132 ? 3.436   10.630  -31.445 1.00 72.01 132 B 1 
ATOM 1908 O OG  . SER B 2 132 ? 3.716   9.297   -31.811 1.00 66.97 132 B 1 
ATOM 1909 N N   . GLY B 2 133 ? 0.163   9.261   -31.128 1.00 77.34 133 B 1 
ATOM 1910 C CA  . GLY B 2 133 ? -0.864  8.503   -31.839 1.00 76.74 133 B 1 
ATOM 1911 C C   . GLY B 2 133 ? -0.340  7.281   -32.597 1.00 79.02 133 B 1 
ATOM 1912 O O   . GLY B 2 133 ? -1.084  6.652   -33.347 1.00 75.58 133 B 1 
ATOM 1913 N N   . LYS B 2 134 ? 0.934   6.937   -32.436 1.00 78.97 134 B 1 
ATOM 1914 C CA  . LYS B 2 134 ? 1.536   5.780   -33.082 1.00 81.16 134 B 1 
ATOM 1915 C C   . LYS B 2 134 ? 1.156   4.501   -32.347 1.00 82.66 134 B 1 
ATOM 1916 O O   . LYS B 2 134 ? 1.297   4.417   -31.131 1.00 81.99 134 B 1 
ATOM 1917 C CB  . LYS B 2 134 ? 3.051   5.978   -33.158 1.00 77.17 134 B 1 
ATOM 1918 C CG  . LYS B 2 134 ? 3.751   4.889   -33.974 1.00 66.12 134 B 1 
ATOM 1919 C CD  . LYS B 2 134 ? 5.256   5.118   -33.906 1.00 60.62 134 B 1 
ATOM 1920 C CE  . LYS B 2 134 ? 5.993   3.996   -34.635 1.00 50.24 134 B 1 
ATOM 1921 N NZ  . LYS B 2 134 ? 7.451   4.124   -34.434 1.00 42.81 134 B 1 
ATOM 1922 N N   . ILE B 2 135 ? 0.734   3.488   -33.110 1.00 84.36 135 B 1 
ATOM 1923 C CA  . ILE B 2 135 ? 0.460   2.157   -32.561 1.00 83.74 135 B 1 
ATOM 1924 C C   . ILE B 2 135 ? 1.730   1.561   -31.953 1.00 84.01 135 B 1 
ATOM 1925 O O   . ILE B 2 135 ? 2.786   1.526   -32.585 1.00 81.68 135 B 1 
ATOM 1926 C CB  . ILE B 2 135 ? -0.138  1.235   -33.645 1.00 81.72 135 B 1 
ATOM 1927 C CG1 . ILE B 2 135 ? -1.517  1.721   -34.150 1.00 76.06 135 B 1 
ATOM 1928 C CG2 . ILE B 2 135 ? -0.229  -0.224  -33.183 1.00 73.10 135 B 1 
ATOM 1929 C CD1 . ILE B 2 135 ? -2.698  1.507   -33.193 1.00 66.94 135 B 1 
ATOM 1930 N N   . VAL B 2 136 ? 1.588   1.054   -30.747 1.00 85.72 136 B 1 
ATOM 1931 C CA  . VAL B 2 136 ? 2.616   0.335   -29.989 1.00 85.48 136 B 1 
ATOM 1932 C C   . VAL B 2 136 ? 2.152   -1.105  -29.800 1.00 87.21 136 B 1 
ATOM 1933 O O   . VAL B 2 136 ? 0.978   -1.351  -29.544 1.00 86.39 136 B 1 
ATOM 1934 C CB  . VAL B 2 136 ? 2.865   1.008   -28.630 1.00 82.86 136 B 1 
ATOM 1935 C CG1 . VAL B 2 136 ? 4.018   0.352   -27.877 1.00 71.27 136 B 1 
ATOM 1936 C CG2 . VAL B 2 136 ? 3.218   2.495   -28.780 1.00 69.67 136 B 1 
ATOM 1937 N N   . ASN B 2 137 ? 3.071   -2.059  -29.908 1.00 86.70 137 B 1 
ATOM 1938 C CA  . ASN B 2 137 ? 2.746   -3.460  -29.658 1.00 86.43 137 B 1 
ATOM 1939 C C   . ASN B 2 137 ? 2.330   -3.660  -28.190 1.00 86.44 137 B 1 
ATOM 1940 O O   . ASN B 2 137 ? 3.178   -3.526  -27.309 1.00 86.36 137 B 1 
ATOM 1941 C CB  . ASN B 2 137 ? 3.976   -4.306  -30.032 1.00 84.59 137 B 1 
ATOM 1942 C CG  . ASN B 2 137 ? 3.771   -5.803  -29.821 1.00 84.53 137 B 1 
ATOM 1943 O OD1 . ASN B 2 137 ? 2.831   -6.277  -29.214 1.00 77.31 137 B 1 
ATOM 1944 N ND2 . ASN B 2 137 ? 4.694   -6.605  -30.316 1.00 76.95 137 B 1 
ATOM 1945 N N   . PRO B 2 138 ? 1.074   -4.014  -27.899 1.00 89.26 138 B 1 
ATOM 1946 C CA  . PRO B 2 138 ? 0.621   -4.188  -26.522 1.00 88.97 138 B 1 
ATOM 1947 C C   . PRO B 2 138 ? 1.381   -5.289  -25.790 1.00 87.99 138 B 1 
ATOM 1948 O O   . PRO B 2 138 ? 1.680   -5.156  -24.608 1.00 85.70 138 B 1 
ATOM 1949 C CB  . PRO B 2 138 ? -0.872  -4.500  -26.601 1.00 88.79 138 B 1 
ATOM 1950 C CG  . PRO B 2 138 ? -1.293  -3.912  -27.941 1.00 86.61 138 B 1 
ATOM 1951 C CD  . PRO B 2 138 ? -0.051  -4.151  -28.801 1.00 86.96 138 B 1 
ATOM 1952 N N   . GLN B 2 139 ? 1.741   -6.364  -26.503 1.00 86.50 139 B 1 
ATOM 1953 C CA  . GLN B 2 139 ? 2.497   -7.478  -25.911 1.00 83.87 139 B 1 
ATOM 1954 C C   . GLN B 2 139 ? 3.887   -7.030  -25.448 1.00 81.93 139 B 1 
ATOM 1955 O O   . GLN B 2 139 ? 4.295   -7.347  -24.337 1.00 79.26 139 B 1 
ATOM 1956 C CB  . GLN B 2 139 ? 2.598   -8.644  -26.922 1.00 82.72 139 B 1 
ATOM 1957 C CG  . GLN B 2 139 ? 1.229   -9.223  -27.273 1.00 80.71 139 B 1 
ATOM 1958 C CD  . GLN B 2 139 ? 1.331   -10.304 -28.350 1.00 79.44 139 B 1 
ATOM 1959 O OE1 . GLN B 2 139 ? 1.296   -10.025 -29.533 1.00 71.90 139 B 1 
ATOM 1960 N NE2 . GLN B 2 139 ? 1.443   -11.555 -27.980 1.00 69.47 139 B 1 
ATOM 1961 N N   . GLU B 2 140 ? 4.581   -6.223  -26.250 1.00 80.34 140 B 1 
ATOM 1962 C CA  . GLU B 2 140 ? 5.869   -5.632  -25.878 1.00 78.15 140 B 1 
ATOM 1963 C C   . GLU B 2 140 ? 5.720   -4.538  -24.825 1.00 78.04 140 B 1 
ATOM 1964 O O   . GLU B 2 140 ? 6.523   -4.473  -23.903 1.00 75.05 140 B 1 
ATOM 1965 C CB  . GLU B 2 140 ? 6.566   -5.034  -27.093 1.00 75.10 140 B 1 
ATOM 1966 C CG  . GLU B 2 140 ? 7.133   -6.105  -28.025 1.00 68.01 140 B 1 
ATOM 1967 C CD  . GLU B 2 140 ? 7.813   -5.503  -29.262 1.00 63.12 140 B 1 
ATOM 1968 O OE1 . GLU B 2 140 ? 8.194   -6.315  -30.140 1.00 55.67 140 B 1 
ATOM 1969 O OE2 . GLU B 2 140 ? 7.919   -4.259  -29.351 1.00 55.80 140 B 1 
ATOM 1970 N N   . TRP B 2 141 ? 4.689   -3.689  -24.937 1.00 82.95 141 B 1 
ATOM 1971 C CA  . TRP B 2 141 ? 4.444   -2.636  -23.961 1.00 82.41 141 B 1 
ATOM 1972 C C   . TRP B 2 141 ? 4.208   -3.220  -22.570 1.00 80.01 141 B 1 
ATOM 1973 O O   . TRP B 2 141 ? 4.838   -2.780  -21.610 1.00 78.28 141 B 1 
ATOM 1974 C CB  . TRP B 2 141 ? 3.264   -1.785  -24.401 1.00 83.91 141 B 1 
ATOM 1975 C CG  . TRP B 2 141 ? 3.053   -0.561  -23.552 1.00 84.27 141 B 1 
ATOM 1976 C CD1 . TRP B 2 141 ? 3.509   0.677   -23.844 1.00 81.58 141 B 1 
ATOM 1977 C CD2 . TRP B 2 141 ? 2.329   -0.449  -22.290 1.00 84.26 141 B 1 
ATOM 1978 N NE1 . TRP B 2 141 ? 3.101   1.567   -22.858 1.00 82.48 141 B 1 
ATOM 1979 C CE2 . TRP B 2 141 ? 2.369   0.920   -21.888 1.00 84.02 141 B 1 
ATOM 1980 C CE3 . TRP B 2 141 ? 1.622   -1.351  -21.467 1.00 85.23 141 B 1 
ATOM 1981 C CZ2 . TRP B 2 141 ? 1.722   1.373   -20.720 1.00 84.03 141 B 1 
ATOM 1982 C CZ3 . TRP B 2 141 ? 0.987   -0.891  -20.303 1.00 83.75 141 B 1 
ATOM 1983 C CH2 . TRP B 2 141 ? 1.035   0.460   -19.941 1.00 83.06 141 B 1 
ATOM 1984 N N   . TRP B 2 142 ? 3.401   -4.260  -22.471 1.00 83.25 142 B 1 
ATOM 1985 C CA  . TRP B 2 142 ? 3.175   -4.959  -21.211 1.00 81.97 142 B 1 
ATOM 1986 C C   . TRP B 2 142 ? 4.382   -5.796  -20.779 1.00 77.32 142 B 1 
ATOM 1987 O O   . TRP B 2 142 ? 4.637   -5.889  -19.584 1.00 72.66 142 B 1 
ATOM 1988 C CB  . TRP B 2 142 ? 1.901   -5.792  -21.304 1.00 83.81 142 B 1 
ATOM 1989 C CG  . TRP B 2 142 ? 0.664   -4.974  -21.114 1.00 85.02 142 B 1 
ATOM 1990 C CD1 . TRP B 2 142 ? -0.067  -4.385  -22.088 1.00 82.76 142 B 1 
ATOM 1991 C CD2 . TRP B 2 142 ? 0.023   -4.623  -19.854 1.00 85.00 142 B 1 
ATOM 1992 N NE1 . TRP B 2 142 ? -1.131  -3.694  -21.521 1.00 83.95 142 B 1 
ATOM 1993 C CE2 . TRP B 2 142 ? -1.103  -3.816  -20.155 1.00 84.67 142 B 1 
ATOM 1994 C CE3 . TRP B 2 142 ? 0.283   -4.912  -18.498 1.00 86.10 142 B 1 
ATOM 1995 C CZ2 . TRP B 2 142 ? -1.951  -3.303  -19.138 1.00 85.39 142 B 1 
ATOM 1996 C CZ3 . TRP B 2 142 ? -0.550  -4.412  -17.494 1.00 84.85 142 B 1 
ATOM 1997 C CH2 . TRP B 2 142 ? -1.649  -3.615  -17.817 1.00 84.55 142 B 1 
ATOM 1998 N N   . ALA B 2 143 ? 5.165   -6.343  -21.694 1.00 75.80 143 B 1 
ATOM 1999 C CA  . ALA B 2 143 ? 6.427   -6.997  -21.360 1.00 69.88 143 B 1 
ATOM 2000 C C   . ALA B 2 143 ? 7.428   -6.007  -20.775 1.00 66.61 143 B 1 
ATOM 2001 O O   . ALA B 2 143 ? 7.998   -6.241  -19.710 1.00 62.11 143 B 1 
ATOM 2002 C CB  . ALA B 2 143 ? 6.990   -7.715  -22.592 1.00 66.94 143 B 1 
ATOM 2003 N N   . ASN B 2 144 ? 7.568   -4.838  -21.407 1.00 70.81 144 B 1 
ATOM 2004 C CA  . ASN B 2 144 ? 8.422   -3.757  -20.955 1.00 65.22 144 B 1 
ATOM 2005 C C   . ASN B 2 144 ? 7.868   -3.084  -19.710 1.00 60.91 144 B 1 
ATOM 2006 O O   . ASN B 2 144 ? 8.637   -2.780  -18.808 1.00 56.13 144 B 1 
ATOM 2007 C CB  . ASN B 2 144 ? 8.631   -2.756  -22.091 1.00 62.23 144 B 1 
ATOM 2008 C CG  . ASN B 2 144 ? 9.523   -3.318  -23.177 1.00 57.64 144 B 1 
ATOM 2009 O OD1 . ASN B 2 144 ? 10.356  -4.175  -22.954 1.00 52.57 144 B 1 
ATOM 2010 N ND2 . ASN B 2 144 ? 9.405   -2.820  -24.394 1.00 51.79 144 B 1 
ATOM 2011 N N   . LYS B 2 145 ? 6.561   -2.920  -19.586 1.00 62.23 145 B 1 
ATOM 2012 C CA  . LYS B 2 145 ? 5.928   -2.472  -18.343 1.00 58.67 145 B 1 
ATOM 2013 C C   . LYS B 2 145 ? 6.130   -3.501  -17.249 1.00 55.08 145 B 1 
ATOM 2014 O O   . LYS B 2 145 ? 6.374   -3.116  -16.118 1.00 50.67 145 B 1 
ATOM 2015 C CB  . LYS B 2 145 ? 4.441   -2.163  -18.553 1.00 56.34 145 B 1 
ATOM 2016 C CG  . LYS B 2 145 ? 3.811   -1.456  -17.338 1.00 52.62 145 B 1 
ATOM 2017 C CD  . LYS B 2 145 ? 2.315   -1.222  -17.571 1.00 50.81 145 B 1 
ATOM 2018 C CE  . LYS B 2 145 ? 1.682   -0.411  -16.441 1.00 45.17 145 B 1 
ATOM 2019 N NZ  . LYS B 2 145 ? 0.224   -0.237  -16.663 1.00 42.33 145 B 1 
ATOM 2020 N N   . GLY B 2 146 ? 6.095   -4.786  -17.556 1.00 44.27 146 B 1 
ATOM 2021 C CA  . GLY B 2 146 ? 6.430   -5.856  -16.624 1.00 41.45 146 B 1 
ATOM 2022 C C   . GLY B 2 146 ? 7.906   -5.881  -16.248 1.00 41.32 146 B 1 
ATOM 2023 O O   . GLY B 2 146 ? 8.239   -6.221  -15.112 1.00 38.71 146 B 1 
ATOM 2024 N N   . ALA B 2 147 ? 8.804   -5.470  -17.163 1.00 41.26 147 B 1 
ATOM 2025 C CA  . ALA B 2 147 ? 10.229  -5.324  -16.884 1.00 38.28 147 B 1 
ATOM 2026 C C   . ALA B 2 147 ? 10.567  -4.003  -16.179 1.00 38.28 147 B 1 
ATOM 2027 O O   . ALA B 2 147 ? 11.402  -3.965  -15.278 1.00 35.87 147 B 1 
ATOM 2028 C CB  . ALA B 2 147 ? 10.999  -5.462  -18.195 1.00 34.42 147 B 1 
ATOM 2029 N N   . THR B 2 148 ? 9.927   -2.897  -16.592 1.00 36.91 148 B 1 
ATOM 2030 C CA  . THR B 2 148 ? 10.076  -1.558  -16.004 1.00 35.81 148 B 1 
ATOM 2031 C C   . THR B 2 148 ? 9.037   -1.247  -14.937 1.00 36.02 148 B 1 
ATOM 2032 O O   . THR B 2 148 ? 9.223   -0.288  -14.201 1.00 34.22 148 B 1 
ATOM 2033 C CB  . THR B 2 148 ? 9.991   -0.421  -17.033 1.00 32.84 148 B 1 
ATOM 2034 O OG1 . THR B 2 148 ? 8.753   -0.411  -17.687 1.00 30.71 148 B 1 
ATOM 2035 C CG2 . THR B 2 148 ? 11.090  -0.469  -18.088 1.00 29.42 148 B 1 
ATOM 2036 N N   . SER B 2 149 ? 7.999   -2.024  -14.845 1.00 34.33 149 B 1 
ATOM 2037 C CA  . SER B 2 149 ? 7.413   -2.222  -13.558 1.00 33.92 149 B 1 
ATOM 2038 C C   . SER B 2 149 ? 8.524   -2.896  -12.770 1.00 34.29 149 B 1 
ATOM 2039 O O   . SER B 2 149 ? 8.673   -4.100  -12.738 1.00 32.56 149 B 1 
ATOM 2040 C CB  . SER B 2 149 ? 6.072   -2.964  -13.548 1.00 31.97 149 B 1 
ATOM 2041 O OG  . SER B 2 149 ? 6.171   -4.322  -13.851 1.00 29.73 149 B 1 
ATOM 2042 N N   . ASN B 2 150 ? 9.322   -2.050  -12.129 1.00 30.25 150 B 1 
ATOM 2043 C CA  . ASN B 2 150 ? 9.215   -2.148  -10.721 1.00 30.08 150 B 1 
ATOM 2044 C C   . ASN B 2 150 ? 7.732   -2.452  -10.431 1.00 31.03 150 B 1 
ATOM 2045 O O   . ASN B 2 150 ? 6.931   -1.560  -10.225 1.00 29.04 150 B 1 
ATOM 2046 C CB  . ASN B 2 150 ? 9.728   -0.858  -10.041 1.00 27.23 150 B 1 
ATOM 2047 C CG  . ASN B 2 150 ? 11.246  -0.791  -9.924  1.00 24.62 150 B 1 
ATOM 2048 O OD1 . ASN B 2 150 ? 11.958  -1.748  -10.148 1.00 22.72 150 B 1 
ATOM 2049 N ND2 . ASN B 2 150 ? 11.772  0.349   -9.522  1.00 22.50 150 B 1 
ATOM 2050 N N   . SER B 2 151 ? 7.414   -3.723  -10.442 1.00 30.45 151 B 1 
ATOM 2051 C CA  . SER B 2 151 ? 6.524   -4.264  -9.472  1.00 30.26 151 B 1 
ATOM 2052 C C   . SER B 2 151 ? 7.169   -3.966  -8.115  1.00 30.74 151 B 1 
ATOM 2053 O O   . SER B 2 151 ? 7.609   -4.848  -7.420  1.00 29.30 151 B 1 
ATOM 2054 C CB  . SER B 2 151 ? 6.262   -5.759  -9.717  1.00 28.28 151 B 1 
ATOM 2055 O OG  . SER B 2 151 ? 7.441   -6.518  -9.615  1.00 26.32 151 B 1 
ATOM 2056 N N   . ASN B 2 152 ? 7.247   -2.682  -7.798  1.00 29.59 152 B 1 
ATOM 2057 C CA  . ASN B 2 152 ? 6.297   -2.279  -6.834  1.00 29.61 152 B 1 
ATOM 2058 C C   . ASN B 2 152 ? 4.989   -2.890  -7.359  1.00 30.22 152 B 1 
ATOM 2059 O O   . ASN B 2 152 ? 4.369   -2.303  -8.248  1.00 28.77 152 B 1 
ATOM 2060 C CB  . ASN B 2 152 ? 6.253   -0.751  -6.700  1.00 27.55 152 B 1 
ATOM 2061 C CG  . ASN B 2 152 ? 7.522   -0.146  -6.120  1.00 25.07 152 B 1 
ATOM 2062 O OD1 . ASN B 2 152 ? 8.504   -0.799  -5.849  1.00 23.33 152 B 1 
ATOM 2063 N ND2 . ASN B 2 152 ? 7.523   1.154   -5.929  1.00 23.05 152 B 1 
ATOM 2064 N N   . PRO B 2 153 ? 4.634   -4.165  -6.962  1.00 30.80 153 B 1 
ATOM 2065 C CA  . PRO B 2 153 ? 3.221   -4.384  -6.798  1.00 29.79 153 B 1 
ATOM 2066 C C   . PRO B 2 153 ? 2.749   -3.050  -6.265  1.00 30.14 153 B 1 
ATOM 2067 O O   . PRO B 2 153 ? 3.557   -2.393  -5.610  1.00 29.21 153 B 1 
ATOM 2068 C CB  . PRO B 2 153 ? 3.073   -5.485  -5.736  1.00 27.74 153 B 1 
ATOM 2069 C CG  . PRO B 2 153 ? 4.358   -5.411  -4.947  1.00 27.21 153 B 1 
ATOM 2070 C CD  . PRO B 2 153 ? 5.371   -4.943  -5.983  1.00 28.53 153 B 1 
ATOM 2071 N N   . ILE B 2 154 ? 1.554   -2.612  -6.637  1.00 30.15 154 B 1 
ATOM 2072 C CA  . ILE B 2 154 ? 1.062   -1.415  -5.965  1.00 29.45 154 B 1 
ATOM 2073 C C   . ILE B 2 154 ? 1.448   -1.686  -4.531  1.00 29.99 154 B 1 
ATOM 2074 O O   . ILE B 2 154 ? 0.927   -2.606  -3.914  1.00 28.80 154 B 1 
ATOM 2075 C CB  . ILE B 2 154 ? -0.460  -1.247  -6.133  1.00 27.06 154 B 1 
ATOM 2076 C CG1 . ILE B 2 154 ? -0.802  -0.973  -7.616  1.00 24.70 154 B 1 
ATOM 2077 C CG2 . ILE B 2 154 ? -0.971  -0.096  -5.247  1.00 24.12 154 B 1 
ATOM 2078 C CD1 . ILE B 2 154 ? -2.304  -1.004  -7.916  1.00 22.86 154 B 1 
ATOM 2079 N N   . ASP B 2 155 ? 2.515   -1.013  -4.114  1.00 28.44 155 B 1 
ATOM 2080 C CA  . ASP B 2 155 ? 2.881   -1.017  -2.729  1.00 28.35 155 B 1 
ATOM 2081 C C   . ASP B 2 155 ? 1.676   -0.275  -2.152  1.00 29.14 155 B 1 
ATOM 2082 O O   . ASP B 2 155 ? 1.695   0.933   -1.987  1.00 27.71 155 B 1 
ATOM 2083 C CB  . ASP B 2 155 ? 4.234   -0.294  -2.451  1.00 26.22 155 B 1 
ATOM 2084 C CG  . ASP B 2 155 ? 5.549   -1.073  -2.435  1.00 23.85 155 B 1 
ATOM 2085 O OD1 . ASP B 2 155 ? 5.582   -2.287  -2.218  1.00 22.41 155 B 1 
ATOM 2086 O OD2 . ASP B 2 155 ? 6.613   -0.397  -2.492  1.00 22.07 155 B 1 
ATOM 2087 N N   . VAL B 2 156 ? 0.584   -1.006  -1.987  1.00 32.49 156 B 1 
ATOM 2088 C CA  . VAL B 2 156 ? -0.160  -0.867  -0.769  1.00 32.06 156 B 1 
ATOM 2089 C C   . VAL B 2 156 ? 0.987   -0.894  0.208   1.00 33.19 156 B 1 
ATOM 2090 O O   . VAL B 2 156 ? 1.538   -1.961  0.476   1.00 31.55 156 B 1 
ATOM 2091 C CB  . VAL B 2 156 ? -1.115  -2.042  -0.527  1.00 28.96 156 B 1 
ATOM 2092 C CG1 . VAL B 2 156 ? -1.895  -1.830  0.765   1.00 26.07 156 B 1 
ATOM 2093 C CG2 . VAL B 2 156 ? -2.116  -2.198  -1.679  1.00 25.75 156 B 1 
ATOM 2094 N N   . LYS B 2 157 ? 1.514   0.289   0.473   1.00 37.10 157 B 1 
ATOM 2095 C CA  . LYS B 2 157 ? 2.784   0.439   1.155   1.00 37.71 157 B 1 
ATOM 2096 C C   . LYS B 2 157 ? 2.613   -0.438  2.350   1.00 39.86 157 B 1 
ATOM 2097 O O   . LYS B 2 157 ? 1.695   -0.145  3.114   1.00 38.29 157 B 1 
ATOM 2098 C CB  . LYS B 2 157 ? 3.030   1.885   1.586   1.00 35.11 157 B 1 
ATOM 2099 C CG  . LYS B 2 157 ? 3.749   2.715   0.531   1.00 31.72 157 B 1 
ATOM 2100 C CD  . LYS B 2 157 ? 3.994   4.114   1.081   1.00 28.83 157 B 1 
ATOM 2101 C CE  . LYS B 2 157 ? 4.709   5.006   0.064   1.00 25.98 157 B 1 
ATOM 2102 N NZ  . LYS B 2 157 ? 4.870   6.370   0.594   1.00 23.02 157 B 1 
ATOM 2103 N N   . PRO B 2 158 ? 3.352   -1.558  2.430   1.00 45.46 158 B 1 
ATOM 2104 C CA  . PRO B 2 158 ? 3.079   -2.568  3.437   1.00 45.46 158 B 1 
ATOM 2105 C C   . PRO B 2 158 ? 2.979   -1.783  4.725   1.00 47.95 158 B 1 
ATOM 2106 O O   . PRO B 2 158 ? 3.880   -0.976  4.975   1.00 47.24 158 B 1 
ATOM 2107 C CB  . PRO B 2 158 ? 4.266   -3.521  3.415   1.00 41.99 158 B 1 
ATOM 2108 C CG  . PRO B 2 158 ? 5.343   -2.739  2.675   1.00 41.39 158 B 1 
ATOM 2109 C CD  . PRO B 2 158 ? 4.562   -1.873  1.713   1.00 43.84 158 B 1 
ATOM 2110 N N   . ILE B 2 159 ? 1.829   -1.901  5.379   1.00 51.84 159 B 1 
ATOM 2111 C CA  . ILE B 2 159 ? 1.463   -0.963  6.434   1.00 53.26 159 B 1 
ATOM 2112 C C   . ILE B 2 159 ? 2.699   -0.792  7.294   1.00 56.75 159 B 1 
ATOM 2113 O O   . ILE B 2 159 ? 3.290   -1.792  7.701   1.00 54.08 159 B 1 
ATOM 2114 C CB  . ILE B 2 159 ? 0.251   -1.456  7.231   1.00 48.42 159 B 1 
ATOM 2115 C CG1 . ILE B 2 159 ? -1.013  -1.523  6.340   1.00 45.66 159 B 1 
ATOM 2116 C CG2 . ILE B 2 159 ? 0.020   -0.528  8.431   1.00 44.48 159 B 1 
ATOM 2117 C CD1 . ILE B 2 159 ? -2.221  -2.150  7.013   1.00 40.89 159 B 1 
ATOM 2118 N N   . ALA B 2 160 ? 3.181   0.449   7.426   1.00 57.06 160 B 1 
ATOM 2119 C CA  . ALA B 2 160 ? 4.565   0.652   7.814   1.00 59.59 160 B 1 
ATOM 2120 C C   . ALA B 2 160 ? 4.853   -0.108  9.111   1.00 65.69 160 B 1 
ATOM 2121 O O   . ALA B 2 160 ? 4.175   0.130   10.097  1.00 62.90 160 B 1 
ATOM 2122 C CB  . ALA B 2 160 ? 4.839   2.152   7.941   1.00 52.68 160 B 1 
ATOM 2123 N N   . SER B 2 161 ? 5.841   -0.998  9.096   1.00 69.56 161 B 1 
ATOM 2124 C CA  . SER B 2 161 ? 6.201   -1.725  10.301  1.00 72.44 161 B 1 
ATOM 2125 C C   . SER B 2 161 ? 7.009   -0.818  11.231  1.00 75.40 161 B 1 
ATOM 2126 O O   . SER B 2 161 ? 8.025   -0.282  10.786  1.00 72.48 161 B 1 
ATOM 2127 C CB  . SER B 2 161 ? 6.991   -2.982  9.948   1.00 66.92 161 B 1 
ATOM 2128 O OG  . SER B 2 161 ? 7.259   -3.741  11.092  1.00 62.83 161 B 1 
ATOM 2129 N N   . PRO B 2 162 ? 6.561   -0.654  12.481  1.00 78.88 162 B 1 
ATOM 2130 C CA  . PRO B 2 162 ? 5.272   -1.019  13.054  1.00 80.87 162 B 1 
ATOM 2131 C C   . PRO B 2 162 ? 4.096   -0.166  12.563  1.00 82.68 162 B 1 
ATOM 2132 O O   . PRO B 2 162 ? 4.277   0.948   12.072  1.00 79.85 162 B 1 
ATOM 2133 C CB  . PRO B 2 162 ? 5.451   -0.880  14.560  1.00 76.93 162 B 1 
ATOM 2134 C CG  . PRO B 2 162 ? 6.546   0.164   14.674  1.00 74.38 162 B 1 
ATOM 2135 C CD  . PRO B 2 162 ? 7.444   -0.178  13.519  1.00 76.95 162 B 1 
ATOM 2136 N N   . CYS B 2 163 ? 2.883   -0.701  12.751  1.00 86.06 163 B 1 
ATOM 2137 C CA  . CYS B 2 163 ? 1.620   -0.033  12.479  1.00 87.81 163 B 1 
ATOM 2138 C C   . CYS B 2 163 ? 0.682   -0.063  13.699  1.00 90.05 163 B 1 
ATOM 2139 O O   . CYS B 2 163 ? 0.920   -0.770  14.678  1.00 89.90 163 B 1 
ATOM 2140 C CB  . CYS B 2 163 ? 0.971   -0.659  11.236  1.00 84.71 163 B 1 
ATOM 2141 S SG  . CYS B 2 163 ? 0.351   -2.335  11.583  1.00 81.95 163 B 1 
ATOM 2142 N N   . LEU B 2 164 ? -0.403  0.712   13.619  1.00 89.59 164 B 1 
ATOM 2143 C CA  . LEU B 2 164 ? -1.456  0.649   14.628  1.00 91.21 164 B 1 
ATOM 2144 C C   . LEU B 2 164 ? -2.259  -0.655  14.495  1.00 92.41 164 B 1 
ATOM 2145 O O   . LEU B 2 164 ? -2.422  -1.162  13.390  1.00 92.08 164 B 1 
ATOM 2146 C CB  . LEU B 2 164 ? -2.360  1.886   14.510  1.00 90.60 164 B 1 
ATOM 2147 C CG  . LEU B 2 164 ? -1.659  3.192   14.922  1.00 89.74 164 B 1 
ATOM 2148 C CD1 . LEU B 2 164 ? -2.542  4.389   14.584  1.00 85.63 164 B 1 
ATOM 2149 C CD2 . LEU B 2 164 ? -1.365  3.235   16.421  1.00 84.65 164 B 1 
ATOM 2150 N N   . PRO B 2 165 ? -2.796  -1.188  15.602  1.00 94.22 165 B 1 
ATOM 2151 C CA  . PRO B 2 165 ? -3.466  -2.487  15.608  1.00 94.68 165 B 1 
ATOM 2152 C C   . PRO B 2 165 ? -4.807  -2.498  14.872  1.00 95.13 165 B 1 
ATOM 2153 O O   . PRO B 2 165 ? -5.275  -3.555  14.469  1.00 94.23 165 B 1 
ATOM 2154 C CB  . PRO B 2 165 ? -3.654  -2.817  17.091  1.00 94.23 165 B 1 
ATOM 2155 C CG  . PRO B 2 165 ? -3.741  -1.444  17.752  1.00 93.41 165 B 1 
ATOM 2156 C CD  . PRO B 2 165 ? -2.752  -0.622  16.929  1.00 94.20 165 B 1 
ATOM 2157 N N   . ILE B 2 166 ? -5.432  -1.343  14.699  1.00 93.41 166 B 1 
ATOM 2158 C CA  . ILE B 2 166 ? -6.704  -1.187  13.995  1.00 93.27 166 B 1 
ATOM 2159 C C   . ILE B 2 166 ? -6.671  0.007   13.039  1.00 92.75 166 B 1 
ATOM 2160 O O   . ILE B 2 166 ? -5.895  0.949   13.223  1.00 91.83 166 B 1 
ATOM 2161 C CB  . ILE B 2 166 ? -7.900  -1.094  14.974  1.00 93.18 166 B 1 
ATOM 2162 C CG1 . ILE B 2 166 ? -7.862  0.176   15.849  1.00 89.62 166 B 1 
ATOM 2163 C CG2 . ILE B 2 166 ? -7.990  -2.366  15.838  1.00 86.99 166 B 1 
ATOM 2164 C CD1 . ILE B 2 166 ? -9.152  0.424   16.636  1.00 87.52 166 B 1 
ATOM 2165 N N   . ALA B 2 167 ? -7.527  -0.043  12.028  1.00 90.37 167 B 1 
ATOM 2166 C CA  . ALA B 2 167 ? -7.844  1.084   11.168  1.00 89.04 167 B 1 
ATOM 2167 C C   . ALA B 2 167 ? -9.005  1.919   11.752  1.00 89.76 167 B 1 
ATOM 2168 O O   . ALA B 2 167 ? -9.666  1.499   12.702  1.00 88.53 167 B 1 
ATOM 2169 C CB  . ALA B 2 167 ? -8.173  0.544   9.769   1.00 86.39 167 B 1 
ATOM 2170 N N   . GLN B 2 168 ? -9.272  3.076   11.173  1.00 86.55 168 B 1 
ATOM 2171 C CA  . GLN B 2 168 ? -10.473 3.861   11.440  1.00 84.80 168 B 1 
ATOM 2172 C C   . GLN B 2 168 ? -11.726 3.181   10.869  1.00 83.22 168 B 1 
ATOM 2173 O O   . GLN B 2 168 ? -11.644 2.212   10.113  1.00 80.38 168 B 1 
ATOM 2174 C CB  . GLN B 2 168 ? -10.306 5.273   10.856  1.00 83.40 168 B 1 
ATOM 2175 C CG  . GLN B 2 168 ? -9.211  6.085   11.546  1.00 81.43 168 B 1 
ATOM 2176 C CD  . GLN B 2 168 ? -9.149  7.503   10.989  1.00 80.19 168 B 1 
ATOM 2177 O OE1 . GLN B 2 168 ? -9.920  8.365   11.357  1.00 70.77 168 B 1 
ATOM 2178 N NE2 . GLN B 2 168 ? -8.254  7.783   10.077  1.00 69.16 168 B 1 
ATOM 2179 N N   . ALA B 2 169 ? -12.898 3.720   11.192  1.00 82.32 169 B 1 
ATOM 2180 C CA  . ALA B 2 169 ? -14.182 3.197   10.726  1.00 79.44 169 B 1 
ATOM 2181 C C   . ALA B 2 169 ? -14.316 3.135   9.193   1.00 78.34 169 B 1 
ATOM 2182 O O   . ALA B 2 169 ? -15.013 2.274   8.668   1.00 74.54 169 B 1 
ATOM 2183 C CB  . ALA B 2 169 ? -15.290 4.068   11.319  1.00 77.69 169 B 1 
ATOM 2184 N N   . ASP B 2 170 ? -13.644 4.040   8.473   1.00 75.69 170 B 1 
ATOM 2185 C CA  . ASP B 2 170 ? -13.619 4.085   7.009   1.00 73.16 170 B 1 
ATOM 2186 C C   . ASP B 2 170 ? -12.502 3.230   6.387   1.00 73.10 170 B 1 
ATOM 2187 O O   . ASP B 2 170 ? -12.284 3.273   5.175   1.00 68.74 170 B 1 
ATOM 2188 C CB  . ASP B 2 170 ? -13.572 5.558   6.543   1.00 70.42 170 B 1 
ATOM 2189 C CG  . ASP B 2 170 ? -12.239 6.269   6.783   1.00 67.76 170 B 1 
ATOM 2190 O OD1 . ASP B 2 170 ? -11.416 5.765   7.569   1.00 62.23 170 B 1 
ATOM 2191 O OD2 . ASP B 2 170 ? -12.016 7.332   6.136   1.00 63.10 170 B 1 
ATOM 2192 N N   . GLY B 2 171 ? -11.774 2.458   7.190   1.00 78.51 171 B 1 
ATOM 2193 C CA  . GLY B 2 171 ? -10.663 1.618   6.768   1.00 77.68 171 B 1 
ATOM 2194 C C   . GLY B 2 171 ? -9.336  2.352   6.569   1.00 78.94 171 B 1 
ATOM 2195 O O   . GLY B 2 171 ? -8.321  1.711   6.292   1.00 76.28 171 B 1 
ATOM 2196 N N   . LYS B 2 172 ? -9.311  3.671   6.733   1.00 77.97 172 B 1 
ATOM 2197 C CA  . LYS B 2 172 ? -8.060  4.432   6.668   1.00 78.52 172 B 1 
ATOM 2198 C C   . LYS B 2 172 ? -7.272  4.307   7.971   1.00 80.96 172 B 1 
ATOM 2199 O O   . LYS B 2 172 ? -7.814  4.030   9.030   1.00 80.35 172 B 1 
ATOM 2200 C CB  . LYS B 2 172 ? -8.328  5.900   6.354   1.00 74.65 172 B 1 
ATOM 2201 C CG  . LYS B 2 172 ? -8.978  6.089   4.980   1.00 68.29 172 B 1 
ATOM 2202 C CD  . LYS B 2 172 ? -9.214  7.575   4.729   1.00 62.36 172 B 1 
ATOM 2203 C CE  . LYS B 2 172 ? -10.131 7.755   3.525   1.00 54.14 172 B 1 
ATOM 2204 N NZ  . LYS B 2 172 ? -11.083 8.853   3.791   1.00 47.76 172 B 1 
ATOM 2205 N N   . GLU B 2 173 ? -5.972  4.565   7.875   1.00 81.02 173 B 1 
ATOM 2206 C CA  . GLU B 2 173 ? -5.119  4.612   9.048   1.00 81.49 173 B 1 
ATOM 2207 C C   . GLU B 2 173 ? -5.494  5.773   9.977   1.00 82.26 173 B 1 
ATOM 2208 O O   . GLU B 2 173 ? -5.853  6.861   9.528   1.00 80.21 173 B 1 
ATOM 2209 C CB  . GLU B 2 173 ? -3.642  4.723   8.652   1.00 79.22 173 B 1 
ATOM 2210 C CG  . GLU B 2 173 ? -3.099  3.494   7.905   1.00 75.29 173 B 1 
ATOM 2211 C CD  . GLU B 2 173 ? -3.287  2.199   8.707   1.00 74.61 173 B 1 
ATOM 2212 O OE1 . GLU B 2 173 ? -3.573  1.161   8.091   1.00 66.46 173 B 1 
ATOM 2213 O OE2 . GLU B 2 173 ? -3.186  2.197   9.953   1.00 68.25 173 B 1 
ATOM 2214 N N   . PHE B 2 174 ? -5.368  5.540   11.281  1.00 82.36 174 B 1 
ATOM 2215 C CA  . PHE B 2 174 ? -5.323  6.644   12.220  1.00 83.19 174 B 1 
ATOM 2216 C C   . PHE B 2 174 ? -4.111  7.517   11.909  1.00 81.27 174 B 1 
ATOM 2217 O O   . PHE B 2 174 ? -3.064  7.055   11.468  1.00 78.40 174 B 1 
ATOM 2218 C CB  . PHE B 2 174 ? -5.250  6.159   13.664  1.00 85.18 174 B 1 
ATOM 2219 C CG  . PHE B 2 174 ? -6.561  5.605   14.159  1.00 87.92 174 B 1 
ATOM 2220 C CD1 . PHE B 2 174 ? -7.515  6.451   14.753  1.00 82.56 174 B 1 
ATOM 2221 C CD2 . PHE B 2 174 ? -6.846  4.235   14.019  1.00 82.35 174 B 1 
ATOM 2222 C CE1 . PHE B 2 174 ? -8.742  5.939   15.191  1.00 82.37 174 B 1 
ATOM 2223 C CE2 . PHE B 2 174 ? -8.070  3.721   14.448  1.00 82.86 174 B 1 
ATOM 2224 C CZ  . PHE B 2 174 ? -9.021  4.568   15.035  1.00 88.00 174 B 1 
ATOM 2225 N N   . LYS B 2 175 ? -4.269  8.773   12.207  1.00 77.91 175 B 1 
ATOM 2226 C CA  . LYS B 2 175 ? -3.259  9.751   11.921  1.00 75.94 175 B 1 
ATOM 2227 C C   . LYS B 2 175 ? -1.948  9.525   12.664  1.00 76.52 175 B 1 
ATOM 2228 O O   . LYS B 2 175 ? -0.865  9.684   12.111  1.00 72.96 175 B 1 
ATOM 2229 C CB  . LYS B 2 175 ? -3.854  11.092  12.283  1.00 71.48 175 B 1 
ATOM 2230 C CG  . LYS B 2 175 ? -3.061  12.086  11.483  1.00 62.83 175 B 1 
ATOM 2231 C CD  . LYS B 2 175 ? -3.727  13.413  11.543  1.00 57.18 175 B 1 
ATOM 2232 C CE  . LYS B 2 175 ? -2.973  14.106  10.453  1.00 47.81 175 B 1 
ATOM 2233 N NZ  . LYS B 2 175 ? -2.847  15.477  10.705  1.00 41.96 175 B 1 
ATOM 2234 N N   . ASP B 2 176 ? -2.096  9.195   13.936  1.00 79.50 176 B 1 
ATOM 2235 C CA  . ASP B 2 176 ? -1.025  8.846   14.842  1.00 81.14 176 B 1 
ATOM 2236 C C   . ASP B 2 176 ? -1.576  7.995   15.995  1.00 83.93 176 B 1 
ATOM 2237 O O   . ASP B 2 176 ? -2.792  7.823   16.155  1.00 83.97 176 B 1 
ATOM 2238 C CB  . ASP B 2 176 ? -0.309  10.124  15.338  1.00 78.13 176 B 1 
ATOM 2239 C CG  . ASP B 2 176 ? -1.241  11.182  15.939  1.00 75.99 176 B 1 
ATOM 2240 O OD1 . ASP B 2 176 ? -2.154  10.809  16.691  1.00 71.13 176 B 1 
ATOM 2241 O OD2 . ASP B 2 176 ? -1.034  12.381  15.643  1.00 69.33 176 B 1 
ATOM 2242 N N   . ALA B 2 177 ? -0.679  7.452   16.797  1.00 85.93 177 B 1 
ATOM 2243 C CA  . ALA B 2 177 ? -1.046  6.657   17.961  1.00 87.59 177 B 1 
ATOM 2244 C C   . ALA B 2 177 ? -1.899  7.438   18.965  1.00 89.33 177 B 1 
ATOM 2245 O O   . ALA B 2 177 ? -2.799  6.875   19.576  1.00 88.88 177 B 1 
ATOM 2246 C CB  . ALA B 2 177 ? 0.242   6.167   18.619  1.00 86.36 177 B 1 
ATOM 2247 N N   . LYS B 2 178 ? -1.666  8.746   19.107  1.00 85.44 178 B 1 
ATOM 2248 C CA  . LYS B 2 178 ? -2.397  9.604   20.039  1.00 86.81 178 B 1 
ATOM 2249 C C   . LYS B 2 178 ? -3.852  9.786   19.611  1.00 87.75 178 B 1 
ATOM 2250 O O   . LYS B 2 178 ? -4.735  9.845   20.457  1.00 87.37 178 B 1 
ATOM 2251 C CB  . LYS B 2 178 ? -1.647  10.933  20.200  1.00 85.15 178 B 1 
ATOM 2252 C CG  . LYS B 2 178 ? -2.155  11.729  21.403  1.00 84.89 178 B 1 
ATOM 2253 C CD  . LYS B 2 178 ? -1.205  12.893  21.731  1.00 82.24 178 B 1 
ATOM 2254 C CE  . LYS B 2 178 ? -1.621  13.570  23.040  1.00 77.74 178 B 1 
ATOM 2255 N NZ  . LYS B 2 178 ? -0.527  14.387  23.597  1.00 72.12 178 B 1 
ATOM 2256 N N   . SER B 2 179 ? -4.122  9.808   18.302  1.00 86.32 179 B 1 
ATOM 2257 C CA  . SER B 2 179 ? -5.481  9.841   17.761  1.00 86.78 179 B 1 
ATOM 2258 C C   . SER B 2 179 ? -6.251  8.558   18.097  1.00 88.70 179 B 1 
ATOM 2259 O O   . SER B 2 179 ? -7.413  8.633   18.494  1.00 87.96 179 B 1 
ATOM 2260 C CB  . SER B 2 179 ? -5.457  10.044  16.246  1.00 84.78 179 B 1 
ATOM 2261 O OG  . SER B 2 179 ? -4.762  11.228  15.898  1.00 76.43 179 B 1 
ATOM 2262 N N   . LEU B 2 180 ? -5.602  7.398   18.000  1.00 90.46 180 B 1 
ATOM 2263 C CA  . LEU B 2 180 ? -6.199  6.143   18.454  1.00 92.00 180 B 1 
ATOM 2264 C C   . LEU B 2 180 ? -6.407  6.140   19.975  1.00 92.67 180 B 1 
ATOM 2265 O O   . LEU B 2 180 ? -7.501  5.834   20.425  1.00 92.44 180 B 1 
ATOM 2266 C CB  . LEU B 2 180 ? -5.343  4.955   17.978  1.00 92.63 180 B 1 
ATOM 2267 C CG  . LEU B 2 180 ? -5.833  3.591   18.502  1.00 93.02 180 B 1 
ATOM 2268 C CD1 . LEU B 2 180 ? -7.280  3.283   18.122  1.00 87.98 180 B 1 
ATOM 2269 C CD2 . LEU B 2 180 ? -4.963  2.473   17.928  1.00 88.02 180 B 1 
ATOM 2270 N N   . ALA B 2 181 ? -5.405  6.539   20.755  1.00 91.48 181 B 1 
ATOM 2271 C CA  . ALA B 2 181 ? -5.524  6.626   22.205  1.00 91.40 181 B 1 
ATOM 2272 C C   . ALA B 2 181 ? -6.675  7.562   22.632  1.00 91.59 181 B 1 
ATOM 2273 O O   . ALA B 2 181 ? -7.435  7.234   23.539  1.00 90.45 181 B 1 
ATOM 2274 C CB  . ALA B 2 181 ? -4.193  7.094   22.784  1.00 91.28 181 B 1 
ATOM 2275 N N   . SER B 2 182 ? -6.855  8.671   21.917  1.00 90.46 182 B 1 
ATOM 2276 C CA  . SER B 2 182 ? -7.954  9.604   22.165  1.00 89.81 182 B 1 
ATOM 2277 C C   . SER B 2 182 ? -9.321  9.011   21.830  1.00 89.90 182 B 1 
ATOM 2278 O O   . SER B 2 182 ? -10.292 9.358   22.499  1.00 88.29 182 B 1 
ATOM 2279 C CB  . SER B 2 182 ? -7.742  10.880  21.352  1.00 88.87 182 B 1 
ATOM 2280 O OG  . SER B 2 182 ? -8.596  11.899  21.819  1.00 76.93 182 B 1 
ATOM 2281 N N   . LEU B 2 183 ? -9.415  8.135   20.823  1.00 90.17 183 B 1 
ATOM 2282 C CA  . LEU B 2 183 ? -10.652 7.419   20.520  1.00 90.32 183 B 1 
ATOM 2283 C C   . LEU B 2 183 ? -10.986 6.422   21.629  1.00 90.68 183 B 1 
ATOM 2284 O O   . LEU B 2 183 ? -12.123 6.387   22.093  1.00 89.64 183 B 1 
ATOM 2285 C CB  . LEU B 2 183 ? -10.523 6.712   19.157  1.00 90.14 183 B 1 
ATOM 2286 C CG  . LEU B 2 183 ? -11.767 5.883   18.783  1.00 88.60 183 B 1 
ATOM 2287 C CD1 . LEU B 2 183 ? -12.947 6.768   18.391  1.00 81.98 183 B 1 
ATOM 2288 C CD2 . LEU B 2 183 ? -11.449 4.957   17.609  1.00 81.57 183 B 1 
ATOM 2289 N N   . LEU B 2 184 ? -9.999  5.640   22.061  1.00 92.24 184 B 1 
ATOM 2290 C CA  . LEU B 2 184 ? -10.168 4.630   23.111  1.00 91.30 184 B 1 
ATOM 2291 C C   . LEU B 2 184 ? -10.513 5.290   24.453  1.00 90.31 184 B 1 
ATOM 2292 O O   . LEU B 2 184 ? -11.417 4.835   25.146  1.00 87.40 184 B 1 
ATOM 2293 C CB  . LEU B 2 184 ? -8.890  3.780   23.216  1.00 91.69 184 B 1 
ATOM 2294 C CG  . LEU B 2 184 ? -8.514  3.001   21.937  1.00 92.23 184 B 1 
ATOM 2295 C CD1 . LEU B 2 184 ? -7.215  2.221   22.153  1.00 88.44 184 B 1 
ATOM 2296 C CD2 . LEU B 2 184 ? -9.611  2.033   21.485  1.00 87.60 184 B 1 
ATOM 2297 N N   . GLY B 2 185 ? -9.851  6.402   24.757  1.00 89.95 185 B 1 
ATOM 2298 C CA  . GLY B 2 185 ? -10.058 7.134   25.997  1.00 88.32 185 B 1 
ATOM 2299 C C   . GLY B 2 185 ? -9.833  6.240   27.217  1.00 88.88 185 B 1 
ATOM 2300 O O   . GLY B 2 185 ? -8.892  5.452   27.237  1.00 84.54 185 B 1 
ATOM 2301 N N   . ALA B 2 186 ? -10.724 6.340   28.184  1.00 88.34 186 B 1 
ATOM 2302 C CA  . ALA B 2 186 ? -10.676 5.587   29.434  1.00 87.22 186 B 1 
ATOM 2303 C C   . ALA B 2 186 ? -10.947 4.075   29.284  1.00 87.58 186 B 1 
ATOM 2304 O O   . ALA B 2 186 ? -10.878 3.351   30.262  1.00 82.67 186 B 1 
ATOM 2305 C CB  . ALA B 2 186 ? -11.673 6.240   30.399  1.00 84.34 186 B 1 
ATOM 2306 N N   . GLU B 2 187 ? -11.266 3.577   28.088  1.00 87.63 187 B 1 
ATOM 2307 C CA  . GLU B 2 187 ? -11.434 2.133   27.876  1.00 86.70 187 B 1 
ATOM 2308 C C   . GLU B 2 187 ? -10.111 1.398   27.658  1.00 88.06 187 B 1 
ATOM 2309 O O   . GLU B 2 187 ? -10.086 0.176   27.738  1.00 84.40 187 B 1 
ATOM 2310 C CB  . GLU B 2 187 ? -12.363 1.838   26.700  1.00 83.32 187 B 1 
ATOM 2311 C CG  . GLU B 2 187 ? -13.819 2.215   26.983  1.00 75.22 187 B 1 
ATOM 2312 C CD  . GLU B 2 187 ? -14.791 1.504   26.026  1.00 70.78 187 B 1 
ATOM 2313 O OE1 . GLU B 2 187 ? -15.969 1.374   26.397  1.00 62.71 187 B 1 
ATOM 2314 O OE2 . GLU B 2 187 ? -14.374 1.061   24.929  1.00 65.01 187 B 1 
ATOM 2315 N N   . ALA B 2 188 ? -9.026  2.100   27.360  1.00 89.12 188 B 1 
ATOM 2316 C CA  . ALA B 2 188 ? -7.747  1.450   27.101  1.00 89.36 188 B 1 
ATOM 2317 C C   . ALA B 2 188 ? -7.174  0.807   28.366  1.00 90.59 188 B 1 
ATOM 2318 O O   . ALA B 2 188 ? -6.653  -0.307  28.302  1.00 85.87 188 B 1 
ATOM 2319 C CB  . ALA B 2 188 ? -6.784  2.471   26.488  1.00 86.89 188 B 1 
ATOM 2320 N N   . ASN B 2 189 ? -7.288  1.490   29.502  1.00 88.82 189 B 1 
ATOM 2321 C CA  . ASN B 2 189 ? -6.933  1.008   30.840  1.00 89.39 189 B 1 
ATOM 2322 C C   . ASN B 2 189 ? -5.478  0.508   30.979  1.00 91.13 189 B 1 
ATOM 2323 O O   . ASN B 2 189 ? -5.215  -0.407  31.750  1.00 85.29 189 B 1 
ATOM 2324 C CB  . ASN B 2 189 ? -7.974  -0.019  31.322  1.00 84.48 189 B 1 
ATOM 2325 C CG  . ASN B 2 189 ? -9.378  0.539   31.466  1.00 81.70 189 B 1 
ATOM 2326 O OD1 . ASN B 2 189 ? -9.642  1.717   31.440  1.00 70.42 189 B 1 
ATOM 2327 N ND2 . ASN B 2 189 ? -10.351 -0.318  31.649  1.00 70.85 189 B 1 
ATOM 2328 N N   . TYR B 2 190 ? -4.514  1.076   30.253  1.00 91.30 190 B 1 
ATOM 2329 C CA  . TYR B 2 190 ? -3.117  0.690   30.458  1.00 92.62 190 B 1 
ATOM 2330 C C   . TYR B 2 190 ? -2.679  0.995   31.888  1.00 93.27 190 B 1 
ATOM 2331 O O   . TYR B 2 190 ? -2.928  2.092   32.386  1.00 90.83 190 B 1 
ATOM 2332 C CB  . TYR B 2 190 ? -2.201  1.364   29.436  1.00 92.22 190 B 1 
ATOM 2333 C CG  . TYR B 2 190 ? -0.745  0.946   29.553  1.00 93.44 190 B 1 
ATOM 2334 C CD1 . TYR B 2 190 ? 0.258   1.891   29.865  1.00 89.09 190 B 1 
ATOM 2335 C CD2 . TYR B 2 190 ? -0.367  -0.401  29.359  1.00 87.74 190 B 1 
ATOM 2336 C CE1 . TYR B 2 190 ? 1.606   1.501   29.981  1.00 87.41 190 B 1 
ATOM 2337 C CE2 . TYR B 2 190 ? 0.972   -0.800  29.471  1.00 87.18 190 B 1 
ATOM 2338 C CZ  . TYR B 2 190 ? 1.966   0.149   29.781  1.00 92.02 190 B 1 
ATOM 2339 O OH  . TYR B 2 190 ? 3.273   -0.243  29.891  1.00 91.04 190 B 1 
ATOM 2340 N N   . LEU B 2 191 ? -2.012  0.037   32.522  1.00 92.14 191 B 1 
ATOM 2341 C CA  . LEU B 2 191 ? -1.521  0.019   33.910  1.00 92.49 191 B 1 
ATOM 2342 C C   . LEU B 2 191 ? -2.567  -0.330  34.972  1.00 93.35 191 B 1 
ATOM 2343 O O   . LEU B 2 191 ? -2.187  -0.891  36.001  1.00 90.59 191 B 1 
ATOM 2344 C CB  . LEU B 2 191 ? -0.820  1.341   34.295  1.00 89.78 191 B 1 
ATOM 2345 C CG  . LEU B 2 191 ? 0.176   1.911   33.278  1.00 90.00 191 B 1 
ATOM 2346 C CD1 . LEU B 2 191 ? 0.568   3.328   33.690  1.00 85.51 191 B 1 
ATOM 2347 C CD2 . LEU B 2 191 ? 1.441   1.050   33.211  1.00 87.23 191 B 1 
ATOM 2348 N N   . LEU B 2 192 ? -3.839  0.017   34.756  1.00 92.02 192 B 1 
ATOM 2349 C CA  . LEU B 2 192 ? -4.872  -0.174  35.765  1.00 91.64 192 B 1 
ATOM 2350 C C   . LEU B 2 192 ? -6.203  -0.579  35.123  1.00 90.92 192 B 1 
ATOM 2351 O O   . LEU B 2 192 ? -6.828  0.217   34.415  1.00 87.23 192 B 1 
ATOM 2352 C CB  . LEU B 2 192 ? -4.993  1.124   36.579  1.00 89.89 192 B 1 
ATOM 2353 C CG  . LEU B 2 192 ? -6.015  1.045   37.725  1.00 88.74 192 B 1 
ATOM 2354 C CD1 . LEU B 2 192 ? -5.600  0.044   38.809  1.00 82.65 192 B 1 
ATOM 2355 C CD2 . LEU B 2 192 ? -6.141  2.416   38.383  1.00 82.76 192 B 1 
ATOM 2356 N N   . GLY B 2 193 ? -6.636  -1.793  35.428  1.00 89.32 193 B 1 
ATOM 2357 C CA  . GLY B 2 193 ? -7.969  -2.279  35.126  1.00 86.67 193 B 1 
ATOM 2358 C C   . GLY B 2 193 ? -8.939  -1.986  36.266  1.00 86.35 193 B 1 
ATOM 2359 O O   . GLY B 2 193 ? -8.896  -0.941  36.914  1.00 81.98 193 B 1 
ATOM 2360 N N   . LEU B 2 194 ? -9.830  -2.940  36.535  1.00 83.91 194 B 1 
ATOM 2361 C CA  . LEU B 2 194 ? -10.814 -2.812  37.603  1.00 82.01 194 B 1 
ATOM 2362 C C   . LEU B 2 194 ? -10.167 -3.116  38.966  1.00 83.63 194 B 1 
ATOM 2363 O O   . LEU B 2 194 ? -10.271 -4.227  39.476  1.00 78.66 194 B 1 
ATOM 2364 C CB  . LEU B 2 194 ? -12.023 -3.708  37.267  1.00 76.65 194 B 1 
ATOM 2365 C CG  . LEU B 2 194 ? -13.327 -3.087  37.784  1.00 67.91 194 B 1 
ATOM 2366 C CD1 . LEU B 2 194 ? -14.144 -2.537  36.615  1.00 61.95 194 B 1 
ATOM 2367 C CD2 . LEU B 2 194 ? -14.195 -4.113  38.525  1.00 60.54 194 B 1 
ATOM 2368 N N   . ASN B 2 195 ? -9.477  -2.139  39.529  1.00 83.92 195 B 1 
ATOM 2369 C CA  . ASN B 2 195 ? -8.717  -2.267  40.788  1.00 85.25 195 B 1 
ATOM 2370 C C   . ASN B 2 195 ? -7.639  -3.371  40.770  1.00 87.52 195 B 1 
ATOM 2371 O O   . ASN B 2 195 ? -7.272  -3.914  41.810  1.00 84.37 195 B 1 
ATOM 2372 C CB  . ASN B 2 195 ? -9.667  -2.377  41.988  1.00 81.89 195 B 1 
ATOM 2373 C CG  . ASN B 2 195 ? -10.559 -1.165  42.161  1.00 78.15 195 B 1 
ATOM 2374 O OD1 . ASN B 2 195 ? -10.200 -0.040  41.928  1.00 68.58 195 B 1 
ATOM 2375 N ND2 . ASN B 2 195 ? -11.774 -1.364  42.610  1.00 67.72 195 B 1 
ATOM 2376 N N   . THR B 2 196 ? -7.130  -3.692  39.588  1.00 88.96 196 B 1 
ATOM 2377 C CA  . THR B 2 196 ? -6.060  -4.669  39.381  1.00 89.52 196 B 1 
ATOM 2378 C C   . THR B 2 196 ? -5.056  -4.137  38.366  1.00 90.82 196 B 1 
ATOM 2379 O O   . THR B 2 196 ? -5.370  -3.252  37.565  1.00 89.61 196 B 1 
ATOM 2380 C CB  . THR B 2 196 ? -6.605  -6.028  38.917  1.00 87.54 196 B 1 
ATOM 2381 O OG1 . THR B 2 196 ? -7.427  -5.885  37.775  1.00 81.32 196 B 1 
ATOM 2382 C CG2 . THR B 2 196 ? -7.433  -6.721  39.995  1.00 80.88 196 B 1 
ATOM 2383 N N   . TRP B 2 197 ? -3.858  -4.681  38.396  1.00 92.06 197 B 1 
ATOM 2384 C CA  . TRP B 2 197 ? -2.876  -4.468  37.344  1.00 93.39 197 B 1 
ATOM 2385 C C   . TRP B 2 197 ? -3.446  -4.835  35.974  1.00 93.26 197 B 1 
ATOM 2386 O O   . TRP B 2 197 ? -4.146  -5.847  35.849  1.00 90.84 197 B 1 
ATOM 2387 C CB  . TRP B 2 197 ? -1.630  -5.306  37.646  1.00 92.83 197 B 1 
ATOM 2388 C CG  . TRP B 2 197 ? -0.683  -5.449  36.494  1.00 93.93 197 B 1 
ATOM 2389 C CD1 . TRP B 2 197 ? -0.481  -6.571  35.777  1.00 91.10 197 B 1 
ATOM 2390 C CD2 . TRP B 2 197 ? 0.142   -4.417  35.859  1.00 93.89 197 B 1 
ATOM 2391 N NE1 . TRP B 2 197 ? 0.417   -6.324  34.752  1.00 91.68 197 B 1 
ATOM 2392 C CE2 . TRP B 2 197 ? 0.817   -5.007  34.760  1.00 93.54 197 B 1 
ATOM 2393 C CE3 . TRP B 2 197 ? 0.352   -3.051  36.121  1.00 93.20 197 B 1 
ATOM 2394 C CZ2 . TRP B 2 197 ? 1.677   -4.262  33.920  1.00 93.61 197 B 1 
ATOM 2395 C CZ3 . TRP B 2 197 ? 1.219   -2.304  35.288  1.00 90.71 197 B 1 
ATOM 2396 C CH2 . TRP B 2 197 ? 1.868   -2.910  34.203  1.00 91.19 197 B 1 
ATOM 2397 N N   . HIS B 2 198 ? -3.114  -4.041  34.974  1.00 93.21 198 B 1 
ATOM 2398 C CA  . HIS B 2 198 ? -3.486  -4.287  33.589  1.00 93.51 198 B 1 
ATOM 2399 C C   . HIS B 2 198 ? -2.286  -4.016  32.676  1.00 93.97 198 B 1 
ATOM 2400 O O   . HIS B 2 198 ? -1.845  -2.875  32.509  1.00 92.17 198 B 1 
ATOM 2401 C CB  . HIS B 2 198 ? -4.703  -3.421  33.255  1.00 92.56 198 B 1 
ATOM 2402 C CG  . HIS B 2 198 ? -5.301  -3.755  31.926  1.00 92.15 198 B 1 
ATOM 2403 N ND1 . HIS B 2 198 ? -5.288  -2.939  30.822  1.00 83.88 198 B 1 
ATOM 2404 C CD2 . HIS B 2 198 ? -5.995  -4.877  31.590  1.00 83.65 198 B 1 
ATOM 2405 C CE1 . HIS B 2 198 ? -5.966  -3.558  29.854  1.00 84.80 198 B 1 
ATOM 2406 N NE2 . HIS B 2 198 ? -6.412  -4.735  30.278  1.00 86.61 198 B 1 
ATOM 2407 N N   . GLY B 2 199 ? -1.725  -5.075  32.119  1.00 93.23 199 B 1 
ATOM 2408 C CA  . GLY B 2 199 ? -0.474  -5.034  31.367  1.00 93.41 199 B 1 
ATOM 2409 C C   . GLY B 2 199 ? -0.594  -4.544  29.928  1.00 94.41 199 B 1 
ATOM 2410 O O   . GLY B 2 199 ? 0.418   -4.292  29.267  1.00 91.64 199 B 1 
ATOM 2411 N N   . GLY B 2 200 ? -1.813  -4.381  29.437  1.00 94.67 200 B 1 
ATOM 2412 C CA  . GLY B 2 200 ? -2.085  -4.016  28.054  1.00 94.60 200 B 1 
ATOM 2413 C C   . GLY B 2 200 ? -3.084  -2.874  27.895  1.00 95.07 200 B 1 
ATOM 2414 O O   . GLY B 2 200 ? -3.272  -2.040  28.772  1.00 92.50 200 B 1 
ATOM 2415 N N   . ILE B 2 201 ? -3.721  -2.851  26.721  1.00 95.23 201 B 1 
ATOM 2416 C CA  . ILE B 2 201 ? -4.842  -1.956  26.434  1.00 95.32 201 B 1 
ATOM 2417 C C   . ILE B 2 201 ? -6.031  -2.740  25.907  1.00 95.64 201 B 1 
ATOM 2418 O O   . ILE B 2 201 ? -5.870  -3.751  25.207  1.00 94.80 201 B 1 
ATOM 2419 C CB  . ILE B 2 201 ? -4.469  -0.803  25.465  1.00 94.38 201 B 1 
ATOM 2420 C CG1 . ILE B 2 201 ? -4.052  -1.310  24.063  1.00 89.53 201 B 1 
ATOM 2421 C CG2 . ILE B 2 201 ? -3.383  0.077   26.099  1.00 87.66 201 B 1 
ATOM 2422 C CD1 . ILE B 2 201 ? -3.881  -0.204  23.013  1.00 87.79 201 B 1 
ATOM 2423 N N   . HIS B 2 202 ? -7.223  -2.243  26.171  1.00 95.13 202 B 1 
ATOM 2424 C CA  . HIS B 2 202 ? -8.443  -2.743  25.556  1.00 94.63 202 B 1 
ATOM 2425 C C   . HIS B 2 202 ? -8.859  -1.901  24.354  1.00 94.78 202 B 1 
ATOM 2426 O O   . HIS B 2 202 ? -8.709  -0.682  24.321  1.00 93.10 202 B 1 
ATOM 2427 C CB  . HIS B 2 202 ? -9.557  -2.845  26.613  1.00 92.97 202 B 1 
ATOM 2428 C CG  . HIS B 2 202 ? -9.311  -3.911  27.645  1.00 91.44 202 B 1 
ATOM 2429 N ND1 . HIS B 2 202 ? -9.883  -3.961  28.907  1.00 80.73 202 B 1 
ATOM 2430 C CD2 . HIS B 2 202 ? -8.537  -5.031  27.539  1.00 80.32 202 B 1 
ATOM 2431 C CE1 . HIS B 2 202 ? -9.450  -5.071  29.517  1.00 81.43 202 B 1 
ATOM 2432 N NE2 . HIS B 2 202 ? -8.637  -5.745  28.711  1.00 83.60 202 B 1 
ATOM 2433 N N   . ILE B 2 203 ? -9.417  -2.579  23.377  1.00 95.12 203 B 1 
ATOM 2434 C CA  . ILE B 2 203 ? -10.180 -1.971  22.286  1.00 95.16 203 B 1 
ATOM 2435 C C   . ILE B 2 203 ? -11.529 -2.668  22.261  1.00 94.97 203 B 1 
ATOM 2436 O O   . ILE B 2 203 ? -11.574 -3.885  22.089  1.00 93.86 203 B 1 
ATOM 2437 C CB  . ILE B 2 203 ? -9.450  -2.092  20.938  1.00 95.08 203 B 1 
ATOM 2438 C CG1 . ILE B 2 203 ? -8.062  -1.415  20.996  1.00 93.52 203 B 1 
ATOM 2439 C CG2 . ILE B 2 203 ? -10.319 -1.499  19.815  1.00 93.63 203 B 1 
ATOM 2440 C CD1 . ILE B 2 203 ? -7.227  -1.569  19.722  1.00 91.06 203 B 1 
ATOM 2441 N N   . SER B 2 204 ? -12.611 -1.919  22.426  1.00 94.45 204 B 1 
ATOM 2442 C CA  . SER B 2 204 ? -13.974 -2.448  22.459  1.00 93.44 204 B 1 
ATOM 2443 C C   . SER B 2 204 ? -14.801 -2.000  21.248  1.00 93.23 204 B 1 
ATOM 2444 O O   . SER B 2 204 ? -14.455 -1.074  20.521  1.00 91.20 204 B 1 
ATOM 2445 C CB  . SER B 2 204 ? -14.663 -2.054  23.774  1.00 91.09 204 B 1 
ATOM 2446 O OG  . SER B 2 204 ? -15.244 -0.774  23.640  1.00 83.86 204 B 1 
ATOM 2447 N N   . ASP B 2 205 ? -15.935 -2.661  21.045  1.00 91.47 205 B 1 
ATOM 2448 C CA  . ASP B 2 205 ? -16.919 -2.271  20.043  1.00 90.14 205 B 1 
ATOM 2449 C C   . ASP B 2 205 ? -17.758 -1.049  20.440  1.00 89.54 205 B 1 
ATOM 2450 O O   . ASP B 2 205 ? -18.469 -0.512  19.590  1.00 87.27 205 B 1 
ATOM 2451 C CB  . ASP B 2 205 ? -17.782 -3.469  19.640  1.00 88.78 205 B 1 
ATOM 2452 C CG  . ASP B 2 205 ? -18.840 -3.900  20.661  1.00 88.31 205 B 1 
ATOM 2453 O OD1 . ASP B 2 205 ? -18.541 -3.930  21.863  1.00 81.72 205 B 1 
ATOM 2454 O OD2 . ASP B 2 205 ? -19.944 -4.287  20.191  1.00 82.27 205 B 1 
ATOM 2455 N N   . GLU B 2 206 ? -17.643 -0.551  21.670  1.00 89.76 206 B 1 
ATOM 2456 C CA  . GLU B 2 206 ? -18.213 0.755   22.032  1.00 88.09 206 B 1 
ATOM 2457 C C   . GLU B 2 206 ? -17.467 1.897   21.339  1.00 88.18 206 B 1 
ATOM 2458 O O   . GLU B 2 206 ? -18.082 2.865   20.885  1.00 85.37 206 B 1 
ATOM 2459 C CB  . GLU B 2 206 ? -18.178 0.964   23.553  1.00 86.62 206 B 1 
ATOM 2460 C CG  . GLU B 2 206 ? -19.284 0.194   24.287  1.00 76.14 206 B 1 
ATOM 2461 C CD  . GLU B 2 206 ? -19.280 0.419   25.813  1.00 68.28 206 B 1 
ATOM 2462 O OE1 . GLU B 2 206 ? -20.247 0.005   26.477  1.00 58.33 206 B 1 
ATOM 2463 O OE2 . GLU B 2 206 ? -18.289 0.930   26.368  1.00 58.70 206 B 1 
ATOM 2464 N N   . LYS B 2 207 ? -16.141 1.776   21.212  1.00 89.82 207 B 1 
ATOM 2465 C CA  . LYS B 2 207 ? -15.293 2.796   20.571  1.00 88.91 207 B 1 
ATOM 2466 C C   . LYS B 2 207 ? -14.992 2.486   19.115  1.00 89.58 207 B 1 
ATOM 2467 O O   . LYS B 2 207 ? -14.934 3.398   18.286  1.00 86.13 207 B 1 
ATOM 2468 C CB  . LYS B 2 207 ? -14.002 2.956   21.369  1.00 87.42 207 B 1 
ATOM 2469 C CG  . LYS B 2 207 ? -14.204 3.416   22.815  1.00 86.76 207 B 1 
ATOM 2470 C CD  . LYS B 2 207 ? -14.877 4.778   22.927  1.00 81.53 207 B 1 
ATOM 2471 C CE  . LYS B 2 207 ? -14.900 5.167   24.407  1.00 78.16 207 B 1 
ATOM 2472 N NZ  . LYS B 2 207 ? -15.496 6.492   24.634  1.00 69.78 207 B 1 
ATOM 2473 N N   . ALA B 2 208 ? -14.803 1.212   18.799  1.00 90.12 208 B 1 
ATOM 2474 C CA  . ALA B 2 208 ? -14.408 0.753   17.481  1.00 90.79 208 B 1 
ATOM 2475 C C   . ALA B 2 208 ? -15.297 -0.403  16.982  1.00 90.86 208 B 1 
ATOM 2476 O O   . ALA B 2 208 ? -14.810 -1.515  16.741  1.00 88.96 208 B 1 
ATOM 2477 C CB  . ALA B 2 208 ? -12.910 0.420   17.535  1.00 91.29 208 B 1 
ATOM 2478 N N   . PRO B 2 209 ? -16.608 -0.171  16.764  1.00 87.54 209 B 1 
ATOM 2479 C CA  . PRO B 2 209 ? -17.560 -1.238  16.428  1.00 84.94 209 B 1 
ATOM 2480 C C   . PRO B 2 209 ? -17.276 -1.937  15.095  1.00 85.03 209 B 1 
ATOM 2481 O O   . PRO B 2 209 ? -17.758 -3.046  14.871  1.00 82.52 209 B 1 
ATOM 2482 C CB  . PRO B 2 209 ? -18.932 -0.549  16.407  1.00 83.71 209 B 1 
ATOM 2483 C CG  . PRO B 2 209 ? -18.612 0.906   16.103  1.00 82.64 209 B 1 
ATOM 2484 C CD  . PRO B 2 209 ? -17.292 1.109   16.845  1.00 85.25 209 B 1 
ATOM 2485 N N   . TRP B 2 210 ? -16.482 -1.328  14.214  1.00 85.06 210 B 1 
ATOM 2486 C CA  . TRP B 2 210 ? -16.080 -1.909  12.935  1.00 84.64 210 B 1 
ATOM 2487 C C   . TRP B 2 210 ? -15.045 -3.028  13.082  1.00 84.24 210 B 1 
ATOM 2488 O O   . TRP B 2 210 ? -14.890 -3.839  12.172  1.00 82.63 210 B 1 
ATOM 2489 C CB  . TRP B 2 210 ? -15.555 -0.805  12.022  1.00 85.23 210 B 1 
ATOM 2490 C CG  . TRP B 2 210 ? -14.395 -0.031  12.576  1.00 85.63 210 B 1 
ATOM 2491 C CD1 . TRP B 2 210 ? -13.091 -0.335  12.413  1.00 83.83 210 B 1 
ATOM 2492 C CD2 . TRP B 2 210 ? -14.427 1.173   13.396  1.00 86.45 210 B 1 
ATOM 2493 N NE1 . TRP B 2 210 ? -12.305 0.605   13.078  1.00 82.74 210 B 1 
ATOM 2494 C CE2 . TRP B 2 210 ? -13.091 1.544   13.696  1.00 84.67 210 B 1 
ATOM 2495 C CE3 . TRP B 2 210 ? -15.466 1.985   13.913  1.00 85.10 210 B 1 
ATOM 2496 C CZ2 . TRP B 2 210 ? -12.780 2.688   14.477  1.00 85.36 210 B 1 
ATOM 2497 C CZ3 . TRP B 2 210 ? -15.157 3.116   14.690  1.00 83.79 210 B 1 
ATOM 2498 C CH2 . TRP B 2 210 ? -13.830 3.460   14.968  1.00 83.18 210 B 1 
ATOM 2499 N N   . VAL B 2 211 ? -14.357 -3.109  14.218  1.00 89.18 211 B 1 
ATOM 2500 C CA  . VAL B 2 211 ? -13.309 -4.122  14.444  1.00 91.12 211 B 1 
ATOM 2501 C C   . VAL B 2 211 ? -13.901 -5.500  14.756  1.00 91.93 211 B 1 
ATOM 2502 O O   . VAL B 2 211 ? -13.205 -6.506  14.680  1.00 91.54 211 B 1 
ATOM 2503 C CB  . VAL B 2 211 ? -12.312 -3.656  15.521  1.00 91.89 211 B 1 
ATOM 2504 C CG1 . VAL B 2 211 ? -11.084 -4.556  15.626  1.00 87.86 211 B 1 
ATOM 2505 C CG2 . VAL B 2 211 ? -11.794 -2.239  15.235  1.00 85.55 211 B 1 
ATOM 2506 N N   . LYS B 2 212 ? -15.199 -5.585  15.058  1.00 86.91 212 B 1 
ATOM 2507 C CA  . LYS B 2 212 ? -15.846 -6.876  15.294  1.00 85.55 212 B 1 
ATOM 2508 C C   . LYS B 2 212 ? -16.112 -7.690  14.032  1.00 84.81 212 B 1 
ATOM 2509 O O   . LYS B 2 212 ? -16.223 -8.909  14.125  1.00 81.73 212 B 1 
ATOM 2510 C CB  . LYS B 2 212 ? -17.092 -6.705  16.168  1.00 84.07 212 B 1 
ATOM 2511 C CG  . LYS B 2 212 ? -18.273 -5.996  15.489  1.00 80.11 212 B 1 
ATOM 2512 C CD  . LYS B 2 212 ? -19.327 -5.698  16.544  1.00 79.67 212 B 1 
ATOM 2513 C CE  . LYS B 2 212 ? -20.418 -4.770  16.058  1.00 71.18 212 B 1 
ATOM 2514 N NZ  . LYS B 2 212 ? -21.188 -4.283  17.224  1.00 65.70 212 B 1 
ATOM 2515 N N   . ASP B 2 213 ? -16.217 -7.029  12.875  1.00 86.17 213 B 1 
ATOM 2516 C CA  . ASP B 2 213 ? -16.644 -7.724  11.655  1.00 82.92 213 B 1 
ATOM 2517 C C   . ASP B 2 213 ? -16.302 -7.042  10.312  1.00 82.19 213 B 1 
ATOM 2518 O O   . ASP B 2 213 ? -16.504 -7.658  9.266   1.00 78.77 213 B 1 
ATOM 2519 C CB  . ASP B 2 213 ? -18.147 -8.012  11.747  1.00 79.78 213 B 1 
ATOM 2520 C CG  . ASP B 2 213 ? -19.045 -6.794  12.008  1.00 77.41 213 B 1 
ATOM 2521 O OD1 . ASP B 2 213 ? -18.628 -5.641  11.833  1.00 71.88 213 B 1 
ATOM 2522 O OD2 . ASP B 2 213 ? -20.234 -7.028  12.340  1.00 71.30 213 B 1 
ATOM 2523 N N   . ILE B 2 214 ? -15.780 -5.811  10.307  1.00 82.93 214 B 1 
ATOM 2524 C CA  . ILE B 2 214 ? -15.502 -5.057  9.076   1.00 81.99 214 B 1 
ATOM 2525 C C   . ILE B 2 214 ? -13.996 -4.900  8.848   1.00 83.50 214 B 1 
ATOM 2526 O O   . ILE B 2 214 ? -13.476 -5.350  7.831   1.00 82.62 214 B 1 
ATOM 2527 C CB  . ILE B 2 214 ? -16.235 -3.697  9.062   1.00 79.37 214 B 1 
ATOM 2528 C CG1 . ILE B 2 214 ? -17.762 -3.873  9.302   1.00 74.08 214 B 1 
ATOM 2529 C CG2 . ILE B 2 214 ? -15.984 -2.974  7.730   1.00 71.19 214 B 1 
ATOM 2530 C CD1 . ILE B 2 214 ? -18.558 -2.567  9.343   1.00 65.53 214 B 1 
ATOM 2531 N N   . HIS B 2 215 ? -13.301 -4.271  9.780   1.00 85.44 215 B 1 
ATOM 2532 C CA  . HIS B 2 215 ? -11.869 -4.010  9.714   1.00 86.41 215 B 1 
ATOM 2533 C C   . HIS B 2 215 ? -11.169 -4.723  10.868  1.00 88.92 215 B 1 
ATOM 2534 O O   . HIS B 2 215 ? -11.275 -4.270  12.002  1.00 88.58 215 B 1 
ATOM 2535 C CB  . HIS B 2 215 ? -11.606 -2.498  9.738   1.00 84.34 215 B 1 
ATOM 2536 C CG  . HIS B 2 215 ? -12.175 -1.782  8.548   1.00 82.09 215 B 1 
ATOM 2537 N ND1 . HIS B 2 215 ? -11.930 -2.090  7.226   1.00 72.73 215 B 1 
ATOM 2538 C CD2 . HIS B 2 215 ? -13.070 -0.739  8.568   1.00 72.13 215 B 1 
ATOM 2539 C CE1 . HIS B 2 215 ? -12.674 -1.260  6.477   1.00 73.11 215 B 1 
ATOM 2540 N NE2 . HIS B 2 215 ? -13.373 -0.425  7.254   1.00 73.90 215 B 1 
ATOM 2541 N N   . PRO B 2 216 ? -10.482 -5.831  10.606  1.00 90.15 216 B 1 
ATOM 2542 C CA  . PRO B 2 216 ? -9.945  -6.677  11.661  1.00 91.75 216 B 1 
ATOM 2543 C C   . PRO B 2 216 ? -8.795  -6.018  12.427  1.00 93.59 216 B 1 
ATOM 2544 O O   . PRO B 2 216 ? -8.185  -5.042  11.986  1.00 93.33 216 B 1 
ATOM 2545 C CB  . PRO B 2 216 ? -9.501  -7.951  10.946  1.00 89.82 216 B 1 
ATOM 2546 C CG  . PRO B 2 216 ? -9.137  -7.466  9.549   1.00 87.96 216 B 1 
ATOM 2547 C CD  . PRO B 2 216 ? -10.176 -6.377  9.296   1.00 89.37 216 B 1 
ATOM 2548 N N   . ILE B 2 217 ? -8.464  -6.624  13.557  1.00 93.43 217 B 1 
ATOM 2549 C CA  . ILE B 2 217 ? -7.226  -6.379  14.279  1.00 94.64 217 B 1 
ATOM 2550 C C   . ILE B 2 217 ? -6.068  -6.850  13.410  1.00 94.98 217 B 1 
ATOM 2551 O O   . ILE B 2 217 ? -6.120  -7.933  12.810  1.00 94.36 217 B 1 
ATOM 2552 C CB  . ILE B 2 217 ? -7.218  -7.137  15.625  1.00 95.29 217 B 1 
ATOM 2553 C CG1 . ILE B 2 217 ? -8.439  -6.787  16.501  1.00 92.87 217 B 1 
ATOM 2554 C CG2 . ILE B 2 217 ? -5.930  -6.840  16.412  1.00 92.43 217 B 1 
ATOM 2555 C CD1 . ILE B 2 217 ? -8.828  -7.969  17.405  1.00 86.19 217 B 1 
ATOM 2556 N N   . ARG B 2 218 ? -5.019  -6.060  13.360  1.00 94.64 218 B 1 
ATOM 2557 C CA  . ARG B 2 218 ? -3.843  -6.289  12.519  1.00 94.31 218 B 1 
ATOM 2558 C C   . ARG B 2 218 ? -2.589  -6.479  13.363  1.00 95.09 218 B 1 
ATOM 2559 O O   . ARG B 2 218 ? -2.464  -5.893  14.437  1.00 94.27 218 B 1 
ATOM 2560 C CB  . ARG B 2 218 ? -3.684  -5.107  11.555  1.00 91.66 218 B 1 
ATOM 2561 C CG  . ARG B 2 218 ? -4.946  -4.870  10.719  1.00 88.27 218 B 1 
ATOM 2562 C CD  . ARG B 2 218 ? -4.823  -3.639  9.827   1.00 86.58 218 B 1 
ATOM 2563 N NE  . ARG B 2 218 ? -4.578  -2.418  10.613  1.00 83.39 218 B 1 
ATOM 2564 C CZ  . ARG B 2 218 ? -4.353  -1.208  10.096  1.00 83.72 218 B 1 
ATOM 2565 N NH1 . ARG B 2 218 ? -4.449  -0.990  8.831   1.00 75.40 218 B 1 
ATOM 2566 N NH2 . ARG B 2 218 ? -4.014  -0.218  10.855  1.00 77.11 218 B 1 
ATOM 2567 N N   . CYS B 2 219 ? -1.660  -7.255  12.841  1.00 93.77 219 B 1 
ATOM 2568 C CA  . CYS B 2 219 ? -0.345  -7.408  13.435  1.00 93.96 219 B 1 
ATOM 2569 C C   . CYS B 2 219 ? 0.384   -6.058  13.467  1.00 93.56 219 B 1 
ATOM 2570 O O   . CYS B 2 219 ? 0.449   -5.359  12.458  1.00 92.57 219 B 1 
ATOM 2571 C CB  . CYS B 2 219 ? 0.432   -8.454  12.634  1.00 93.79 219 B 1 
ATOM 2572 S SG  . CYS B 2 219 ? 1.997   -8.806  13.476  1.00 93.43 219 B 1 
ATOM 2573 N N   . MET B 2 220 ? 0.939   -5.685  14.605  1.00 93.87 220 B 1 
ATOM 2574 C CA  . MET B 2 220 ? 1.513   -4.351  14.792  1.00 93.10 220 B 1 
ATOM 2575 C C   . MET B 2 220 ? 2.918   -4.182  14.193  1.00 91.89 220 B 1 
ATOM 2576 O O   . MET B 2 220 ? 3.330   -3.057  13.918  1.00 89.73 220 B 1 
ATOM 2577 C CB  . MET B 2 220 ? 1.544   -3.995  16.268  1.00 93.35 220 B 1 
ATOM 2578 C CG  . MET B 2 220 ? 0.153   -3.810  16.867  1.00 92.43 220 B 1 
ATOM 2579 S SD  . MET B 2 220 ? 0.185   -3.186  18.567  1.00 90.89 220 B 1 
ATOM 2580 C CE  . MET B 2 220 ? 0.857   -1.529  18.307  1.00 82.44 220 B 1 
ATOM 2581 N N   . ALA B 2 221 ? 3.676   -5.272  14.017  1.00 91.68 221 B 1 
ATOM 2582 C CA  . ALA B 2 221 ? 5.035   -5.225  13.496  1.00 90.91 221 B 1 
ATOM 2583 C C   . ALA B 2 221 ? 5.381   -6.503  12.732  1.00 91.23 221 B 1 
ATOM 2584 O O   . ALA B 2 221 ? 4.791   -7.557  12.980  1.00 90.34 221 B 1 
ATOM 2585 C CB  . ALA B 2 221 ? 6.006   -5.002  14.654  1.00 89.45 221 B 1 
ATOM 2586 N N   . ASP B 2 222 ? 6.365   -6.432  11.858  1.00 88.46 222 B 1 
ATOM 2587 C CA  . ASP B 2 222 ? 6.918   -7.632  11.237  1.00 87.46 222 B 1 
ATOM 2588 C C   . ASP B 2 222 ? 7.461   -8.572  12.321  1.00 88.24 222 B 1 
ATOM 2589 O O   . ASP B 2 222 ? 8.150   -8.147  13.248  1.00 87.26 222 B 1 
ATOM 2590 C CB  . ASP B 2 222 ? 8.029   -7.286  10.229  1.00 85.11 222 B 1 
ATOM 2591 C CG  . ASP B 2 222 ? 7.576   -6.431  9.040   1.00 82.23 222 B 1 
ATOM 2592 O OD1 . ASP B 2 222 ? 6.365   -6.388  8.738   1.00 78.80 222 B 1 
ATOM 2593 O OD2 . ASP B 2 222 ? 8.451   -5.784  8.432   1.00 77.67 222 B 1 
ATOM 2594 N N   . GLY B 2 223 ? 7.148   -9.854  12.190  1.00 89.49 223 B 1 
ATOM 2595 C CA  . GLY B 2 223 ? 7.498   -10.845 13.180  1.00 89.95 223 B 1 
ATOM 2596 C C   . GLY B 2 223 ? 7.149   -12.253 12.742  1.00 90.61 223 B 1 
ATOM 2597 O O   . GLY B 2 223 ? 7.079   -12.569 11.559  1.00 89.81 223 B 1 
ATOM 2598 N N   . GLU B 2 224 ? 6.946   -13.105 13.729  1.00 91.87 224 B 1 
ATOM 2599 C CA  . GLU B 2 224 ? 6.659   -14.518 13.514  1.00 92.26 224 B 1 
ATOM 2600 C C   . GLU B 2 224 ? 5.623   -14.972 14.546  1.00 93.92 224 B 1 
ATOM 2601 O O   . GLU B 2 224 ? 5.823   -14.792 15.745  1.00 93.28 224 B 1 
ATOM 2602 C CB  . GLU B 2 224 ? 7.925   -15.393 13.594  1.00 89.25 224 B 1 
ATOM 2603 C CG  . GLU B 2 224 ? 9.268   -14.680 13.729  1.00 81.34 224 B 1 
ATOM 2604 C CD  . GLU B 2 224 ? 10.432  -15.604 14.075  1.00 78.64 224 B 1 
ATOM 2605 O OE1 . GLU B 2 224 ? 11.456  -15.093 14.593  1.00 69.46 224 B 1 
ATOM 2606 O OE2 . GLU B 2 224 ? 10.318  -16.838 13.974  1.00 70.36 224 B 1 
ATOM 2607 N N   . VAL B 2 225 ? 4.541   -15.600 14.092  1.00 93.17 225 B 1 
ATOM 2608 C CA  . VAL B 2 225 ? 3.585   -16.227 14.999  1.00 94.09 225 B 1 
ATOM 2609 C C   . VAL B 2 225 ? 4.256   -17.444 15.631  1.00 94.17 225 B 1 
ATOM 2610 O O   . VAL B 2 225 ? 4.692   -18.352 14.935  1.00 93.32 225 B 1 
ATOM 2611 C CB  . VAL B 2 225 ? 2.281   -16.636 14.289  1.00 94.41 225 B 1 
ATOM 2612 C CG1 . VAL B 2 225 ? 1.280   -17.232 15.275  1.00 91.81 225 B 1 
ATOM 2613 C CG2 . VAL B 2 225 ? 1.626   -15.420 13.617  1.00 90.37 225 B 1 
ATOM 2614 N N   . VAL B 2 226 ? 4.368   -17.444 16.954  1.00 94.94 226 B 1 
ATOM 2615 C CA  . VAL B 2 226 ? 5.043   -18.503 17.716  1.00 94.56 226 B 1 
ATOM 2616 C C   . VAL B 2 226 ? 4.070   -19.410 18.452  1.00 94.88 226 B 1 
ATOM 2617 O O   . VAL B 2 226 ? 4.356   -20.591 18.634  1.00 93.55 226 B 1 
ATOM 2618 C CB  . VAL B 2 226 ? 6.084   -17.938 18.700  1.00 93.37 226 B 1 
ATOM 2619 C CG1 . VAL B 2 226 ? 7.276   -17.364 17.938  1.00 86.52 226 B 1 
ATOM 2620 C CG2 . VAL B 2 226 ? 5.527   -16.858 19.634  1.00 85.77 226 B 1 
ATOM 2621 N N   . ALA B 2 227 ? 2.930   -18.866 18.855  1.00 95.14 227 B 1 
ATOM 2622 C CA  . ALA B 2 227 ? 1.864   -19.615 19.486  1.00 95.65 227 B 1 
ATOM 2623 C C   . ALA B 2 227 ? 0.519   -18.958 19.219  1.00 96.28 227 B 1 
ATOM 2624 O O   . ALA B 2 227 ? 0.423   -17.737 19.070  1.00 95.60 227 B 1 
ATOM 2625 C CB  . ALA B 2 227 ? 2.137   -19.716 20.996  1.00 94.90 227 B 1 
ATOM 2626 N N   . PHE B 2 228 ? -0.533  -19.752 19.205  1.00 95.94 228 B 1 
ATOM 2627 C CA  . PHE B 2 228 ? -1.899  -19.266 19.223  1.00 95.91 228 B 1 
ATOM 2628 C C   . PHE B 2 228 ? -2.829  -20.248 19.917  1.00 96.17 228 B 1 
ATOM 2629 O O   . PHE B 2 228 ? -2.530  -21.429 20.078  1.00 95.10 228 B 1 
ATOM 2630 C CB  . PHE B 2 228 ? -2.364  -18.937 17.801  1.00 95.10 228 B 1 
ATOM 2631 C CG  . PHE B 2 228 ? -2.538  -20.121 16.887  1.00 95.65 228 B 1 
ATOM 2632 C CD1 . PHE B 2 228 ? -1.528  -20.458 15.954  1.00 89.39 228 B 1 
ATOM 2633 C CD2 . PHE B 2 228 ? -3.731  -20.863 16.891  1.00 88.10 228 B 1 
ATOM 2634 C CE1 . PHE B 2 228 ? -1.711  -21.514 15.052  1.00 88.52 228 B 1 
ATOM 2635 C CE2 . PHE B 2 228 ? -3.916  -21.928 16.001  1.00 87.94 228 B 1 
ATOM 2636 C CZ  . PHE B 2 228 ? -2.913  -22.252 15.075  1.00 92.07 228 B 1 
ATOM 2637 N N   . ARG B 2 229 ? -3.992  -19.759 20.290  1.00 96.10 229 B 1 
ATOM 2638 C CA  . ARG B 2 229 ? -5.146  -20.578 20.635  1.00 96.14 229 B 1 
ATOM 2639 C C   . ARG B 2 229 ? -6.336  -20.000 19.902  1.00 96.31 229 B 1 
ATOM 2640 O O   . ARG B 2 229 ? -6.749  -18.888 20.193  1.00 95.35 229 B 1 
ATOM 2641 C CB  . ARG B 2 229 ? -5.309  -20.627 22.159  1.00 94.97 229 B 1 
ATOM 2642 C CG  . ARG B 2 229 ? -6.512  -21.467 22.605  1.00 92.91 229 B 1 
ATOM 2643 C CD  . ARG B 2 229 ? -6.475  -21.742 24.124  1.00 91.92 229 B 1 
ATOM 2644 N NE  . ARG B 2 229 ? -6.471  -20.509 24.909  1.00 89.77 229 B 1 
ATOM 2645 C CZ  . ARG B 2 229 ? -6.063  -20.358 26.165  1.00 90.69 229 B 1 
ATOM 2646 N NH1 . ARG B 2 229 ? -5.631  -21.347 26.881  1.00 82.70 229 B 1 
ATOM 2647 N NH2 . ARG B 2 229 ? -6.089  -19.187 26.719  1.00 84.75 229 B 1 
ATOM 2648 N N   . MET B 2 230 ? -6.865  -20.740 18.963  1.00 95.54 230 B 1 
ATOM 2649 C CA  . MET B 2 230 ? -8.078  -20.362 18.242  1.00 95.48 230 B 1 
ATOM 2650 C C   . MET B 2 230 ? -9.155  -21.395 18.539  1.00 95.10 230 B 1 
ATOM 2651 O O   . MET B 2 230 ? -9.070  -22.540 18.097  1.00 93.81 230 B 1 
ATOM 2652 C CB  . MET B 2 230 ? -7.774  -20.210 16.742  1.00 94.94 230 B 1 
ATOM 2653 C CG  . MET B 2 230 ? -8.985  -19.739 15.950  1.00 93.07 230 B 1 
ATOM 2654 S SD  . MET B 2 230 ? -9.738  -18.175 16.506  1.00 91.74 230 B 1 
ATOM 2655 C CE  . MET B 2 230 ? -8.401  -17.011 16.158  1.00 83.79 230 B 1 
ATOM 2656 N N   . MET B 2 231 ? -10.135 -21.001 19.332  1.00 95.61 231 B 1 
ATOM 2657 C CA  . MET B 2 231 ? -11.263 -21.864 19.652  1.00 95.43 231 B 1 
ATOM 2658 C C   . MET B 2 231 ? -12.282 -21.845 18.505  1.00 95.48 231 B 1 
ATOM 2659 O O   . MET B 2 231 ? -12.381 -20.829 17.814  1.00 94.70 231 B 1 
ATOM 2660 C CB  . MET B 2 231 ? -11.892 -21.442 20.978  1.00 94.94 231 B 1 
ATOM 2661 C CG  . MET B 2 231 ? -10.916 -21.513 22.155  1.00 93.02 231 B 1 
ATOM 2662 S SD  . MET B 2 231 ? -10.222 -23.162 22.506  1.00 91.90 231 B 1 
ATOM 2663 C CE  . MET B 2 231 ? -11.697 -24.008 23.125  1.00 83.48 231 B 1 
ATOM 2664 N N   . PRO B 2 232 ? -13.045 -22.921 18.298  1.00 94.46 232 B 1 
ATOM 2665 C CA  . PRO B 2 232 ? -14.155 -22.911 17.347  1.00 93.32 232 B 1 
ATOM 2666 C C   . PRO B 2 232 ? -15.238 -21.917 17.751  1.00 93.56 232 B 1 
ATOM 2667 O O   . PRO B 2 232 ? -15.652 -21.084 16.953  1.00 91.78 232 B 1 
ATOM 2668 C CB  . PRO B 2 232 ? -14.682 -24.349 17.316  1.00 92.00 232 B 1 
ATOM 2669 C CG  . PRO B 2 232 ? -13.523 -25.187 17.836  1.00 89.68 232 B 1 
ATOM 2670 C CD  . PRO B 2 232 ? -12.839 -24.245 18.829  1.00 92.92 232 B 1 
ATOM 2671 N N   . ASP B 2 233 ? -15.661 -21.970 19.018  1.00 93.81 233 B 1 
ATOM 2672 C CA  . ASP B 2 233 ? -16.689 -21.093 19.579  1.00 94.21 233 B 1 
ATOM 2673 C C   . ASP B 2 233 ? -16.246 -20.507 20.930  1.00 94.45 233 B 1 
ATOM 2674 O O   . ASP B 2 233 ? -15.171 -20.822 21.455  1.00 92.78 233 B 1 
ATOM 2675 C CB  . ASP B 2 233 ? -18.042 -21.844 19.651  1.00 92.84 233 B 1 
ATOM 2676 C CG  . ASP B 2 233 ? -19.264 -20.928 19.492  1.00 90.35 233 B 1 
ATOM 2677 O OD1 . ASP B 2 233 ? -19.169 -19.699 19.702  1.00 85.24 233 B 1 
ATOM 2678 O OD2 . ASP B 2 233 ? -20.351 -21.392 19.068  1.00 83.19 233 B 1 
ATOM 2679 N N   . TYR B 2 234 ? -17.077 -19.642 21.486  1.00 95.31 234 B 1 
ATOM 2680 C CA  . TYR B 2 234 ? -16.882 -19.073 22.809  1.00 95.34 234 B 1 
ATOM 2681 C C   . TYR B 2 234 ? -16.874 -20.155 23.891  1.00 94.99 234 B 1 
ATOM 2682 O O   . TYR B 2 234 ? -17.569 -21.165 23.797  1.00 92.76 234 B 1 
ATOM 2683 C CB  . TYR B 2 234 ? -17.963 -18.024 23.084  1.00 94.90 234 B 1 
ATOM 2684 C CG  . TYR B 2 234 ? -17.806 -16.772 22.251  1.00 95.67 234 B 1 
ATOM 2685 C CD1 . TYR B 2 234 ? -16.778 -15.865 22.556  1.00 92.94 234 B 1 
ATOM 2686 C CD2 . TYR B 2 234 ? -18.649 -16.533 21.146  1.00 92.18 234 B 1 
ATOM 2687 C CE1 . TYR B 2 234 ? -16.587 -14.722 21.763  1.00 91.81 234 B 1 
ATOM 2688 C CE2 . TYR B 2 234 ? -18.458 -15.392 20.347  1.00 91.61 234 B 1 
ATOM 2689 C CZ  . TYR B 2 234 ? -17.418 -14.488 20.653  1.00 94.47 234 B 1 
ATOM 2690 O OH  . TYR B 2 234 ? -17.210 -13.391 19.872  1.00 93.04 234 B 1 
ATOM 2691 N N   . LEU B 2 235 ? -16.112 -19.897 24.944  1.00 94.96 235 B 1 
ATOM 2692 C CA  . LEU B 2 235 ? -16.264 -20.617 26.197  1.00 94.37 235 B 1 
ATOM 2693 C C   . LEU B 2 235 ? -17.481 -20.074 26.945  1.00 94.57 235 B 1 
ATOM 2694 O O   . LEU B 2 235 ? -17.905 -18.935 26.726  1.00 93.16 235 B 1 
ATOM 2695 C CB  . LEU B 2 235 ? -14.985 -20.497 27.039  1.00 93.46 235 B 1 
ATOM 2696 C CG  . LEU B 2 235 ? -13.733 -21.097 26.384  1.00 91.95 235 B 1 
ATOM 2697 C CD1 . LEU B 2 235 ? -12.541 -20.893 27.308  1.00 84.21 235 B 1 
ATOM 2698 C CD2 . LEU B 2 235 ? -13.858 -22.604 26.123  1.00 83.22 235 B 1 
ATOM 2699 N N   . VAL B 2 236 ? -18.000 -20.890 27.836  1.00 93.53 236 B 1 
ATOM 2700 C CA  . VAL B 2 236 ? -19.118 -20.521 28.702  1.00 93.03 236 B 1 
ATOM 2701 C C   . VAL B 2 236 ? -18.675 -20.677 30.149  1.00 92.58 236 B 1 
ATOM 2702 O O   . VAL B 2 236 ? -18.147 -21.718 30.538  1.00 90.23 236 B 1 
ATOM 2703 C CB  . VAL B 2 236 ? -20.370 -21.357 28.386  1.00 91.28 236 B 1 
ATOM 2704 C CG1 . VAL B 2 236 ? -21.547 -20.886 29.240  1.00 80.86 236 B 1 
ATOM 2705 C CG2 . VAL B 2 236 ? -20.775 -21.224 26.908  1.00 81.32 236 B 1 
ATOM 2706 N N   . SER B 2 237 ? -18.906 -19.638 30.940  1.00 92.18 237 B 1 
ATOM 2707 C CA  . SER B 2 237 ? -18.804 -19.668 32.393  1.00 90.86 237 B 1 
ATOM 2708 C C   . SER B 2 237 ? -20.192 -19.495 33.000  1.00 90.95 237 B 1 
ATOM 2709 O O   . SER B 2 237 ? -21.038 -18.815 32.426  1.00 89.69 237 B 1 
ATOM 2710 C CB  . SER B 2 237 ? -17.838 -18.600 32.903  1.00 89.43 237 B 1 
ATOM 2711 O OG  . SER B 2 237 ? -18.208 -17.323 32.417  1.00 84.87 237 B 1 
ATOM 2712 N N   . ASN B 2 238 ? -20.426 -20.094 34.142  1.00 90.06 238 B 1 
ATOM 2713 C CA  . ASN B 2 238 ? -21.718 -20.052 34.815  1.00 88.86 238 B 1 
ATOM 2714 C C   . ASN B 2 238 ? -21.653 -19.168 36.053  1.00 88.12 238 B 1 
ATOM 2715 O O   . ASN B 2 238 ? -20.776 -19.332 36.903  1.00 85.53 238 B 1 
ATOM 2716 C CB  . ASN B 2 238 ? -22.167 -21.484 35.132  1.00 86.57 238 B 1 
ATOM 2717 C CG  . ASN B 2 238 ? -22.713 -22.168 33.890  1.00 78.59 238 B 1 
ATOM 2718 O OD1 . ASN B 2 238 ? -23.562 -21.643 33.216  1.00 70.12 238 B 1 
ATOM 2719 N ND2 . ASN B 2 238 ? -22.266 -23.353 33.558  1.00 67.94 238 B 1 
ATOM 2720 N N   . PHE B 2 239 ? -22.612 -18.272 36.192  1.00 88.22 239 B 1 
ATOM 2721 C CA  . PHE B 2 239 ? -22.806 -17.479 37.399  1.00 87.56 239 B 1 
ATOM 2722 C C   . PHE B 2 239 ? -24.293 -17.451 37.754  1.00 87.24 239 B 1 
ATOM 2723 O O   . PHE B 2 239 ? -25.123 -17.025 36.952  1.00 85.30 239 B 1 
ATOM 2724 C CB  . PHE B 2 239 ? -22.244 -16.074 37.198  1.00 86.06 239 B 1 
ATOM 2725 C CG  . PHE B 2 239 ? -22.396 -15.194 38.417  1.00 85.38 239 B 1 
ATOM 2726 C CD1 . PHE B 2 239 ? -23.376 -14.186 38.453  1.00 80.27 239 B 1 
ATOM 2727 C CD2 . PHE B 2 239 ? -21.570 -15.396 39.532  1.00 80.18 239 B 1 
ATOM 2728 C CE1 . PHE B 2 239 ? -23.528 -13.383 39.593  1.00 79.46 239 B 1 
ATOM 2729 C CE2 . PHE B 2 239 ? -21.721 -14.596 40.678  1.00 78.67 239 B 1 
ATOM 2730 C CZ  . PHE B 2 239 ? -22.701 -13.588 40.716  1.00 81.72 239 B 1 
ATOM 2731 N N   . LYS B 2 240 ? -24.640 -17.936 38.934  1.00 86.41 240 B 1 
ATOM 2732 C CA  . LYS B 2 240 ? -26.025 -18.028 39.420  1.00 85.61 240 B 1 
ATOM 2733 C C   . LYS B 2 240 ? -27.008 -18.660 38.416  1.00 86.38 240 B 1 
ATOM 2734 O O   . LYS B 2 240 ? -28.157 -18.246 38.313  1.00 81.03 240 B 1 
ATOM 2735 C CB  . LYS B 2 240 ? -26.507 -16.673 39.952  1.00 82.34 240 B 1 
ATOM 2736 C CG  . LYS B 2 240 ? -25.757 -16.245 41.217  1.00 79.20 240 B 1 
ATOM 2737 C CD  . LYS B 2 240 ? -26.473 -15.057 41.870  1.00 72.72 240 B 1 
ATOM 2738 C CE  . LYS B 2 240 ? -25.874 -14.782 43.243  1.00 67.36 240 B 1 
ATOM 2739 N NZ  . LYS B 2 240 ? -26.668 -13.777 43.978  1.00 60.35 240 B 1 
ATOM 2740 N N   . GLY B 2 241 ? -26.565 -19.684 37.698  1.00 86.02 241 B 1 
ATOM 2741 C CA  . GLY B 2 241 ? -27.367 -20.400 36.706  1.00 86.00 241 B 1 
ATOM 2742 C C   . GLY B 2 241 ? -27.500 -19.715 35.342  1.00 87.56 241 B 1 
ATOM 2743 O O   . GLY B 2 241 ? -28.095 -20.302 34.438  1.00 84.00 241 B 1 
ATOM 2744 N N   . GLN B 2 242 ? -26.935 -18.512 35.166  1.00 87.85 242 B 1 
ATOM 2745 C CA  . GLN B 2 242 ? -26.841 -17.835 33.881  1.00 88.34 242 B 1 
ATOM 2746 C C   . GLN B 2 242 ? -25.516 -18.189 33.195  1.00 89.79 242 B 1 
ATOM 2747 O O   . GLN B 2 242 ? -24.465 -18.216 33.836  1.00 88.33 242 B 1 
ATOM 2748 C CB  . GLN B 2 242 ? -26.965 -16.324 34.102  1.00 85.91 242 B 1 
ATOM 2749 C CG  . GLN B 2 242 ? -27.294 -15.534 32.823  1.00 77.77 242 B 1 
ATOM 2750 C CD  . GLN B 2 242 ? -28.791 -15.468 32.490  1.00 72.40 242 B 1 
ATOM 2751 O OE1 . GLN B 2 242 ? -29.657 -15.692 33.310  1.00 65.30 242 B 1 
ATOM 2752 N NE2 . GLN B 2 242 ? -29.139 -15.140 31.267  1.00 61.57 242 B 1 
ATOM 2753 N N   . GLU B 2 243 ? -25.577 -18.435 31.897  1.00 90.18 243 B 1 
ATOM 2754 C CA  . GLU B 2 243 ? -24.387 -18.642 31.077  1.00 90.70 243 B 1 
ATOM 2755 C C   . GLU B 2 243 ? -23.813 -17.311 30.581  1.00 91.29 243 B 1 
ATOM 2756 O O   . GLU B 2 243 ? -24.543 -16.443 30.098  1.00 89.33 243 B 1 
ATOM 2757 C CB  . GLU B 2 243 ? -24.695 -19.560 29.886  1.00 89.04 243 B 1 
ATOM 2758 C CG  . GLU B 2 243 ? -25.008 -20.996 30.319  1.00 84.80 243 B 1 
ATOM 2759 C CD  . GLU B 2 243 ? -25.165 -21.962 29.134  1.00 84.14 243 B 1 
ATOM 2760 O OE1 . GLU B 2 243 ? -25.167 -23.191 29.387  1.00 76.16 243 B 1 
ATOM 2761 O OE2 . GLU B 2 243 ? -25.267 -21.493 27.976  1.00 79.22 243 B 1 
ATOM 2762 N N   . TYR B 2 244 ? -22.500 -17.183 30.663  1.00 92.15 244 B 1 
ATOM 2763 C CA  . TYR B 2 244 ? -21.741 -16.027 30.212  1.00 92.53 244 B 1 
ATOM 2764 C C   . TYR B 2 244 ? -20.652 -16.473 29.242  1.00 92.96 244 B 1 
ATOM 2765 O O   . TYR B 2 244 ? -19.773 -17.255 29.612  1.00 91.50 244 B 1 
ATOM 2766 C CB  . TYR B 2 244 ? -21.138 -15.300 31.409  1.00 91.93 244 B 1 
ATOM 2767 C CG  . TYR B 2 244 ? -22.159 -14.709 32.344  1.00 91.62 244 B 1 
ATOM 2768 C CD1 . TYR B 2 244 ? -22.597 -13.388 32.182  1.00 87.18 244 B 1 
ATOM 2769 C CD2 . TYR B 2 244 ? -22.723 -15.500 33.371  1.00 87.93 244 B 1 
ATOM 2770 C CE1 . TYR B 2 244 ? -23.581 -12.851 33.023  1.00 87.10 244 B 1 
ATOM 2771 C CE2 . TYR B 2 244 ? -23.715 -14.978 34.209  1.00 87.16 244 B 1 
ATOM 2772 C CZ  . TYR B 2 244 ? -24.148 -13.651 34.030  1.00 89.31 244 B 1 
ATOM 2773 O OH  . TYR B 2 244 ? -25.130 -13.142 34.835  1.00 87.51 244 B 1 
ATOM 2774 N N   . ARG B 2 245 ? -20.698 -15.974 28.012  1.00 93.38 245 B 1 
ATOM 2775 C CA  . ARG B 2 245 ? -19.734 -16.313 26.968  1.00 93.68 245 B 1 
ATOM 2776 C C   . ARG B 2 245 ? -18.495 -15.435 27.050  1.00 93.25 245 B 1 
ATOM 2777 O O   . ARG B 2 245 ? -18.584 -14.241 27.300  1.00 91.90 245 B 1 
ATOM 2778 C CB  . ARG B 2 245 ? -20.391 -16.236 25.590  1.00 93.15 245 B 1 
ATOM 2779 C CG  . ARG B 2 245 ? -21.481 -17.312 25.432  1.00 90.15 245 B 1 
ATOM 2780 C CD  . ARG B 2 245 ? -22.247 -17.123 24.125  1.00 88.25 245 B 1 
ATOM 2781 N NE  . ARG B 2 245 ? -23.051 -15.900 24.189  1.00 80.12 245 B 1 
ATOM 2782 C CZ  . ARG B 2 245 ? -23.756 -15.356 23.208  1.00 75.02 245 B 1 
ATOM 2783 N NH1 . ARG B 2 245 ? -23.829 -15.919 22.031  1.00 67.44 245 B 1 
ATOM 2784 N NH2 . ARG B 2 245 ? -24.387 -14.239 23.425  1.00 66.59 245 B 1 
ATOM 2785 N N   . TYR B 2 246 ? -17.349 -16.042 26.799  1.00 94.51 246 B 1 
ATOM 2786 C CA  . TYR B 2 246 ? -16.075 -15.333 26.737  1.00 94.70 246 B 1 
ATOM 2787 C C   . TYR B 2 246 ? -15.111 -16.040 25.789  1.00 95.18 246 B 1 
ATOM 2788 O O   . TYR B 2 246 ? -15.293 -17.213 25.451  1.00 94.59 246 B 1 
ATOM 2789 C CB  . TYR B 2 246 ? -15.478 -15.198 28.151  1.00 93.92 246 B 1 
ATOM 2790 C CG  . TYR B 2 246 ? -15.024 -16.493 28.785  1.00 93.48 246 B 1 
ATOM 2791 C CD1 . TYR B 2 246 ? -15.968 -17.402 29.319  1.00 91.02 246 B 1 
ATOM 2792 C CD2 . TYR B 2 246 ? -13.659 -16.789 28.886  1.00 90.98 246 B 1 
ATOM 2793 C CE1 . TYR B 2 246 ? -15.552 -18.586 29.934  1.00 90.16 246 B 1 
ATOM 2794 C CE2 . TYR B 2 246 ? -13.227 -17.974 29.504  1.00 90.17 246 B 1 
ATOM 2795 C CZ  . TYR B 2 246 ? -14.178 -18.874 30.037  1.00 91.08 246 B 1 
ATOM 2796 O OH  . TYR B 2 246 ? -13.765 -20.026 30.644  1.00 89.28 246 B 1 
ATOM 2797 N N   . SER B 2 247 ? -14.081 -15.336 25.359  1.00 95.36 247 B 1 
ATOM 2798 C CA  . SER B 2 247 ? -13.045 -15.886 24.501  1.00 95.51 247 B 1 
ATOM 2799 C C   . SER B 2 247 ? -11.715 -16.004 25.224  1.00 95.23 247 B 1 
ATOM 2800 O O   . SER B 2 247 ? -11.230 -15.048 25.813  1.00 93.83 247 B 1 
ATOM 2801 C CB  . SER B 2 247 ? -12.884 -15.046 23.238  1.00 95.25 247 B 1 
ATOM 2802 O OG  . SER B 2 247 ? -11.908 -15.659 22.419  1.00 92.43 247 B 1 
ATOM 2803 N N   . ASN B 2 248 ? -11.089 -17.173 25.096  1.00 95.19 248 B 1 
ATOM 2804 C CA  . ASN B 2 248 ? -9.696  -17.389 25.451  1.00 94.79 248 B 1 
ATOM 2805 C C   . ASN B 2 248 ? -8.790  -17.523 24.217  1.00 95.41 248 B 1 
ATOM 2806 O O   . ASN B 2 248 ? -7.637  -17.954 24.332  1.00 94.16 248 B 1 
ATOM 2807 C CB  . ASN B 2 248 ? -9.601  -18.591 26.403  1.00 92.98 248 B 1 
ATOM 2808 C CG  . ASN B 2 248 ? -9.817  -19.929 25.720  1.00 92.87 248 B 1 
ATOM 2809 O OD1 . ASN B 2 248 ? -10.252 -20.040 24.592  1.00 85.76 248 B 1 
ATOM 2810 N ND2 . ASN B 2 248 ? -9.498  -21.009 26.418  1.00 86.34 248 B 1 
ATOM 2811 N N   . SER B 2 249 ? -9.308  -17.211 23.036  1.00 96.08 249 B 1 
ATOM 2812 C CA  . SER B 2 249 ? -8.553  -17.264 21.795  1.00 96.55 249 B 1 
ATOM 2813 C C   . SER B 2 249 ? -7.557  -16.118 21.727  1.00 96.71 249 B 1 
ATOM 2814 O O   . SER B 2 249 ? -7.887  -14.983 22.034  1.00 95.59 249 B 1 
ATOM 2815 C CB  . SER B 2 249 ? -9.489  -17.237 20.575  1.00 96.34 249 B 1 
ATOM 2816 O OG  . SER B 2 249 ? -10.355 -18.351 20.606  1.00 94.08 249 B 1 
ATOM 2817 N N   . PHE B 2 250 ? -6.333  -16.433 21.318  1.00 96.69 250 B 1 
ATOM 2818 C CA  . PHE B 2 250 ? -5.261  -15.454 21.211  1.00 96.75 250 B 1 
ATOM 2819 C C   . PHE B 2 250 ? -4.292  -15.781 20.077  1.00 96.93 250 B 1 
ATOM 2820 O O   . PHE B 2 250 ? -4.193  -16.923 19.631  1.00 96.21 250 B 1 
ATOM 2821 C CB  . PHE B 2 250 ? -4.529  -15.323 22.550  1.00 96.21 250 B 1 
ATOM 2822 C CG  . PHE B 2 250 ? -3.562  -16.446 22.869  1.00 96.58 250 B 1 
ATOM 2823 C CD1 . PHE B 2 250 ? -3.990  -17.594 23.561  1.00 92.69 250 B 1 
ATOM 2824 C CD2 . PHE B 2 250 ? -2.210  -16.345 22.489  1.00 92.11 250 B 1 
ATOM 2825 C CE1 . PHE B 2 250 ? -3.089  -18.622 23.865  1.00 92.16 250 B 1 
ATOM 2826 C CE2 . PHE B 2 250 ? -1.301  -17.369 22.785  1.00 91.28 250 B 1 
ATOM 2827 C CZ  . PHE B 2 250 ? -1.739  -18.513 23.476  1.00 94.06 250 B 1 
ATOM 2828 N N   . CYS B 2 251 ? -3.521  -14.786 19.685  1.00 96.99 251 B 1 
ATOM 2829 C CA  . CYS B 2 251 ? -2.348  -14.916 18.842  1.00 97.07 251 B 1 
ATOM 2830 C C   . CYS B 2 251 ? -1.153  -14.252 19.537  1.00 97.10 251 B 1 
ATOM 2831 O O   . CYS B 2 251 ? -1.272  -13.149 20.068  1.00 96.54 251 B 1 
ATOM 2832 C CB  . CYS B 2 251 ? -2.654  -14.291 17.475  1.00 96.75 251 B 1 
ATOM 2833 S SG  . CYS B 2 251 ? -1.271  -14.543 16.327  1.00 96.09 251 B 1 
ATOM 2834 N N   . LEU B 2 252 ? -0.005  -14.932 19.541  1.00 96.77 252 B 1 
ATOM 2835 C CA  . LEU B 2 252 ? 1.251   -14.429 20.078  1.00 96.52 252 B 1 
ATOM 2836 C C   . LEU B 2 252 ? 2.272   -14.318 18.949  1.00 96.40 252 B 1 
ATOM 2837 O O   . LEU B 2 252 ? 2.650   -15.320 18.341  1.00 95.65 252 B 1 
ATOM 2838 C CB  . LEU B 2 252 ? 1.734   -15.361 21.200  1.00 96.12 252 B 1 
ATOM 2839 C CG  . LEU B 2 252 ? 3.067   -14.926 21.840  1.00 95.70 252 B 1 
ATOM 2840 C CD1 . LEU B 2 252 ? 2.916   -13.634 22.638  1.00 89.91 252 B 1 
ATOM 2841 C CD2 . LEU B 2 252 ? 3.568   -16.017 22.778  1.00 89.70 252 B 1 
ATOM 2842 N N   . VAL B 2 253 ? 2.749   -13.109 18.713  1.00 96.32 253 B 1 
ATOM 2843 C CA  . VAL B 2 253 ? 3.748   -12.798 17.694  1.00 96.14 253 B 1 
ATOM 2844 C C   . VAL B 2 253 ? 5.052   -12.402 18.368  1.00 95.94 253 B 1 
ATOM 2845 O O   . VAL B 2 253 ? 5.073   -11.547 19.250  1.00 95.35 253 B 1 
ATOM 2846 C CB  . VAL B 2 253 ? 3.264   -11.706 16.723  1.00 95.74 253 B 1 
ATOM 2847 C CG1 . VAL B 2 253 ? 4.220   -11.585 15.532  1.00 92.32 253 B 1 
ATOM 2848 C CG2 . VAL B 2 253 ? 1.864   -12.011 16.175  1.00 91.36 253 B 1 
ATOM 2849 N N   . ARG B 2 254 ? 6.140   -13.018 17.942  1.00 94.98 254 B 1 
ATOM 2850 C CA  . ARG B 2 254 ? 7.498   -12.691 18.377  1.00 94.09 254 B 1 
ATOM 2851 C C   . ARG B 2 254 ? 8.128   -11.705 17.412  1.00 92.94 254 B 1 
ATOM 2852 O O   . ARG B 2 254 ? 8.074   -11.900 16.205  1.00 91.63 254 B 1 
ATOM 2853 C CB  . ARG B 2 254 ? 8.320   -13.979 18.484  1.00 92.92 254 B 1 
ATOM 2854 C CG  . ARG B 2 254 ? 9.734   -13.718 19.015  1.00 90.54 254 B 1 
ATOM 2855 C CD  . ARG B 2 254 ? 10.494  -15.039 19.179  1.00 88.85 254 B 1 
ATOM 2856 N NE  . ARG B 2 254 ? 10.801  -15.690 17.897  1.00 83.50 254 B 1 
ATOM 2857 C CZ  . ARG B 2 254 ? 11.168  -16.945 17.717  1.00 81.54 254 B 1 
ATOM 2858 N NH1 . ARG B 2 254 ? 11.280  -17.777 18.705  1.00 72.40 254 B 1 
ATOM 2859 N NH2 . ARG B 2 254 ? 11.447  -17.412 16.539  1.00 73.96 254 B 1 
ATOM 2860 N N   . HIS B 2 255 ? 8.812   -10.717 17.961  1.00 92.21 255 B 1 
ATOM 2861 C CA  . HIS B 2 255 ? 9.507   -9.681  17.213  1.00 91.82 255 B 1 
ATOM 2862 C C   . HIS B 2 255 ? 10.930  -9.507  17.729  1.00 91.53 255 B 1 
ATOM 2863 O O   . HIS B 2 255 ? 11.282  -9.949  18.820  1.00 90.52 255 B 1 
ATOM 2864 C CB  . HIS B 2 255 ? 8.741   -8.360  17.338  1.00 91.72 255 B 1 
ATOM 2865 C CG  . HIS B 2 255 ? 7.287   -8.466  17.007  1.00 92.39 255 B 1 
ATOM 2866 N ND1 . HIS B 2 255 ? 6.723   -8.339  15.749  1.00 86.37 255 B 1 
ATOM 2867 C CD2 . HIS B 2 255 ? 6.275   -8.699  17.899  1.00 86.61 255 B 1 
ATOM 2868 C CE1 . HIS B 2 255 ? 5.401   -8.472  15.886  1.00 88.34 255 B 1 
ATOM 2869 N NE2 . HIS B 2 255 ? 5.099   -8.696  17.179  1.00 89.11 255 B 1 
ATOM 2870 N N   . HIS B 2 256 ? 11.753  -8.821  16.947  1.00 87.20 256 B 1 
ATOM 2871 C CA  . HIS B 2 256 ? 13.103  -8.481  17.342  1.00 85.35 256 B 1 
ATOM 2872 C C   . HIS B 2 256 ? 13.382  -6.994  17.112  1.00 83.70 256 B 1 
ATOM 2873 O O   . HIS B 2 256 ? 13.288  -6.489  15.996  1.00 81.50 256 B 1 
ATOM 2874 C CB  . HIS B 2 256 ? 14.096  -9.380  16.605  1.00 83.29 256 B 1 
ATOM 2875 C CG  . HIS B 2 256 ? 15.472  -9.286  17.200  1.00 74.10 256 B 1 
ATOM 2876 N ND1 . HIS B 2 256 ? 15.832  -9.741  18.461  1.00 64.49 256 B 1 
ATOM 2877 C CD2 . HIS B 2 256 ? 16.563  -8.698  16.628  1.00 62.69 256 B 1 
ATOM 2878 C CE1 . HIS B 2 256 ? 17.126  -9.441  18.625  1.00 59.11 256 B 1 
ATOM 2879 N NE2 . HIS B 2 256 ? 17.597  -8.817  17.541  1.00 58.72 256 B 1 
ATOM 2880 N N   . PHE B 2 257 ? 13.730  -6.297  18.186  1.00 86.58 257 B 1 
ATOM 2881 C CA  . PHE B 2 257 ? 14.176  -4.918  18.131  1.00 85.16 257 B 1 
ATOM 2882 C C   . PHE B 2 257 ? 15.699  -4.877  18.045  1.00 84.66 257 B 1 
ATOM 2883 O O   . PHE B 2 257 ? 16.378  -5.503  18.850  1.00 83.35 257 B 1 
ATOM 2884 C CB  . PHE B 2 257 ? 13.666  -4.153  19.352  1.00 83.81 257 B 1 
ATOM 2885 C CG  . PHE B 2 257 ? 14.175  -2.735  19.397  1.00 83.07 257 B 1 
ATOM 2886 C CD1 . PHE B 2 257 ? 15.227  -2.379  20.269  1.00 78.60 257 B 1 
ATOM 2887 C CD2 . PHE B 2 257 ? 13.650  -1.770  18.519  1.00 77.66 257 B 1 
ATOM 2888 C CE1 . PHE B 2 257 ? 15.739  -1.077  20.261  1.00 75.83 257 B 1 
ATOM 2889 C CE2 . PHE B 2 257 ? 14.169  -0.454  18.511  1.00 74.71 257 B 1 
ATOM 2890 C CZ  . PHE B 2 257 ? 15.211  -0.120  19.385  1.00 77.11 257 B 1 
ATOM 2891 N N   . LYS B 2 258 ? 16.230  -4.106  17.084  1.00 79.67 258 B 1 
ATOM 2892 C CA  . LYS B 2 258 ? 17.663  -3.807  16.968  1.00 77.29 258 B 1 
ATOM 2893 C C   . LYS B 2 258 ? 17.900  -2.350  17.317  1.00 76.05 258 B 1 
ATOM 2894 O O   . LYS B 2 258 ? 17.335  -1.469  16.680  1.00 70.54 258 B 1 
ATOM 2895 C CB  . LYS B 2 258 ? 18.185  -4.126  15.566  1.00 72.59 258 B 1 
ATOM 2896 C CG  . LYS B 2 258 ? 18.152  -5.632  15.301  1.00 63.62 258 B 1 
ATOM 2897 C CD  . LYS B 2 258 ? 18.872  -6.004  14.007  1.00 59.19 258 B 1 
ATOM 2898 C CE  . LYS B 2 258 ? 18.802  -7.527  13.888  1.00 51.21 258 B 1 
ATOM 2899 N NZ  . LYS B 2 258 ? 19.905  -8.085  13.101  1.00 45.20 258 B 1 
ATOM 2900 N N   . GLN B 2 259 ? 18.759  -2.110  18.301  1.00 75.81 259 B 1 
ATOM 2901 C CA  . GLN B 2 259 ? 19.158  -0.752  18.636  1.00 73.50 259 B 1 
ATOM 2902 C C   . GLN B 2 259 ? 20.218  -0.272  17.638  1.00 71.27 259 B 1 
ATOM 2903 O O   . GLN B 2 259 ? 21.225  -0.954  17.431  1.00 65.51 259 B 1 
ATOM 2904 C CB  . GLN B 2 259 ? 19.616  -0.687  20.094  1.00 70.08 259 B 1 
ATOM 2905 C CG  . GLN B 2 259 ? 19.773  0.768   20.564  1.00 66.98 259 B 1 
ATOM 2906 C CD  . GLN B 2 259 ? 19.806  0.892   22.091  1.00 64.38 259 B 1 
ATOM 2907 O OE1 . GLN B 2 259 ? 19.681  -0.070  22.812  1.00 60.18 259 B 1 
ATOM 2908 N NE2 . GLN B 2 259 ? 19.950  2.081   22.624  1.00 58.40 259 B 1 
ATOM 2909 N N   . PRO B 2 260 ? 20.031  0.898   16.997  1.00 67.87 260 B 1 
ATOM 2910 C CA  . PRO B 2 260 ? 21.056  1.472   16.141  1.00 64.69 260 B 1 
ATOM 2911 C C   . PRO B 2 260 ? 22.325  1.737   16.957  1.00 63.44 260 B 1 
ATOM 2912 O O   . PRO B 2 260 ? 22.252  2.296   18.049  1.00 58.62 260 B 1 
ATOM 2913 C CB  . PRO B 2 260 ? 20.463  2.766   15.572  1.00 60.12 260 B 1 
ATOM 2914 C CG  . PRO B 2 260 ? 18.960  2.616   15.782  1.00 58.50 260 B 1 
ATOM 2915 C CD  . PRO B 2 260 ? 18.861  1.742   17.033  1.00 59.96 260 B 1 
ATOM 2916 N N   . LYS B 2 261 ? 23.508  1.391   16.416  1.00 59.31 261 B 1 
ATOM 2917 C CA  . LYS B 2 261 ? 24.780  1.766   17.053  1.00 57.23 261 B 1 
ATOM 2918 C C   . LYS B 2 261 ? 24.871  3.289   17.114  1.00 55.96 261 B 1 
ATOM 2919 O O   . LYS B 2 261 ? 24.801  3.947   16.075  1.00 51.15 261 B 1 
ATOM 2920 C CB  . LYS B 2 261 ? 25.982  1.156   16.309  1.00 52.84 261 B 1 
ATOM 2921 C CG  . LYS B 2 261 ? 26.097  -0.355  16.546  1.00 48.00 261 B 1 
ATOM 2922 C CD  . LYS B 2 261 ? 27.375  -0.940  15.923  1.00 44.17 261 B 1 
ATOM 2923 C CE  . LYS B 2 261 ? 27.464  -2.428  16.254  1.00 39.58 261 B 1 
ATOM 2924 N NZ  . LYS B 2 261 ? 28.709  -3.068  15.754  1.00 35.46 261 B 1 
ATOM 2925 N N   . SER B 2 262 ? 25.067  3.846   18.306  1.00 51.12 262 B 1 
ATOM 2926 C CA  . SER B 2 262 ? 25.295  5.279   18.454  1.00 49.08 262 B 1 
ATOM 2927 C C   . SER B 2 262 ? 26.613  5.664   17.779  1.00 47.63 262 B 1 
ATOM 2928 O O   . SER B 2 262 ? 27.658  5.069   18.032  1.00 44.31 262 B 1 
ATOM 2929 C CB  . SER B 2 262 ? 25.265  5.687   19.935  1.00 45.46 262 B 1 
ATOM 2930 O OG  . SER B 2 262 ? 26.198  4.954   20.681  1.00 42.31 262 B 1 
ATOM 2931 N N   . ALA B 2 263 ? 26.580  6.663   16.900  1.00 39.52 263 B 1 
ATOM 2932 C CA  . ALA B 2 263 ? 27.761  7.100   16.149  1.00 36.97 263 B 1 
ATOM 2933 C C   . ALA B 2 263 ? 28.843  7.774   17.016  1.00 36.74 263 B 1 
ATOM 2934 O O   . ALA B 2 263 ? 29.957  7.993   16.559  1.00 34.27 263 B 1 
ATOM 2935 C CB  . ALA B 2 263 ? 27.283  8.036   15.027  1.00 33.37 263 B 1 
ATOM 2936 N N   . GLY B 2 264 ? 28.523  8.139   18.267  1.00 35.67 264 B 1 
ATOM 2937 C CA  . GLY B 2 264 ? 29.370  9.027   19.063  1.00 33.56 264 B 1 
ATOM 2938 C C   . GLY B 2 264 ? 30.646  8.427   19.648  1.00 33.64 264 B 1 
ATOM 2939 O O   . GLY B 2 264 ? 31.528  9.180   20.062  1.00 31.54 264 B 1 
ATOM 2940 N N   . GLY B 2 265 ? 30.768  7.117   19.725  1.00 31.23 265 B 1 
ATOM 2941 C CA  . GLY B 2 265 ? 31.827  6.455   20.506  1.00 29.92 265 B 1 
ATOM 2942 C C   . GLY B 2 265 ? 33.252  6.509   19.954  1.00 30.09 265 B 1 
ATOM 2943 O O   . GLY B 2 265 ? 34.089  5.734   20.412  1.00 28.21 265 B 1 
ATOM 2944 N N   . ASN B 2 266 ? 33.548  7.351   18.984  1.00 30.94 266 B 1 
ATOM 2945 C CA  . ASN B 2 266 ? 34.858  7.361   18.317  1.00 30.02 266 B 1 
ATOM 2946 C C   . ASN B 2 266 ? 35.949  8.130   19.101  1.00 30.49 266 B 1 
ATOM 2947 O O   . ASN B 2 266 ? 36.803  8.772   18.492  1.00 27.96 266 B 1 
ATOM 2948 C CB  . ASN B 2 266 ? 34.679  7.796   16.850  1.00 27.01 266 B 1 
ATOM 2949 C CG  . ASN B 2 266 ? 35.582  7.044   15.889  1.00 23.78 266 B 1 
ATOM 2950 O OD1 . ASN B 2 266 ? 36.088  5.978   16.160  1.00 21.92 266 B 1 
ATOM 2951 N ND2 . ASN B 2 266 ? 35.766  7.561   14.693  1.00 22.75 266 B 1 
ATOM 2952 N N   . LYS B 2 267 ? 35.945  8.111   20.419  1.00 31.41 267 B 1 
ATOM 2953 C CA  . LYS B 2 267 ? 37.123  8.575   21.164  1.00 32.37 267 B 1 
ATOM 2954 C C   . LYS B 2 267 ? 38.256  7.578   20.919  1.00 32.07 267 B 1 
ATOM 2955 O O   . LYS B 2 267 ? 38.238  6.467   21.427  1.00 30.42 267 B 1 
ATOM 2956 C CB  . LYS B 2 267 ? 36.845  8.793   22.654  1.00 30.56 267 B 1 
ATOM 2957 C CG  . LYS B 2 267 ? 36.298  10.204  22.920  1.00 27.84 267 B 1 
ATOM 2958 C CD  . LYS B 2 267 ? 36.240  10.488  24.425  1.00 26.21 267 B 1 
ATOM 2959 C CE  . LYS B 2 267 ? 35.780  11.925  24.681  1.00 23.80 267 B 1 
ATOM 2960 N NZ  . LYS B 2 267 ? 35.746  12.246  26.124  1.00 22.50 267 B 1 
ATOM 2961 N N   . GLY B 2 268 ? 39.215  8.008   20.136  1.00 32.63 268 B 1 
ATOM 2962 C CA  . GLY B 2 268 ? 40.384  7.241   19.736  1.00 32.39 268 B 1 
ATOM 2963 C C   . GLY B 2 268 ? 41.397  7.038   20.862  1.00 32.60 268 B 1 
ATOM 2964 O O   . GLY B 2 268 ? 42.497  7.562   20.774  1.00 30.29 268 B 1 
ATOM 2965 N N   . SER B 2 269 ? 41.076  6.287   21.891  1.00 30.95 269 B 1 
ATOM 2966 C CA  . SER B 2 269 ? 42.124  5.732   22.743  1.00 31.46 269 B 1 
ATOM 2967 C C   . SER B 2 269 ? 42.921  4.719   21.921  1.00 31.40 269 B 1 
ATOM 2968 O O   . SER B 2 269 ? 42.413  3.665   21.542  1.00 30.08 269 B 1 
ATOM 2969 C CB  . SER B 2 269 ? 41.563  5.114   24.030  1.00 29.77 269 B 1 
ATOM 2970 O OG  . SER B 2 269 ? 40.618  4.122   23.732  1.00 28.18 269 B 1 
ATOM 2971 N N   . THR B 2 270 ? 44.153  5.074   21.624  1.00 33.17 270 B 1 
ATOM 2972 C CA  . THR B 2 270 ? 45.085  4.393   20.711  1.00 34.84 270 B 1 
ATOM 2973 C C   . THR B 2 270 ? 45.662  3.074   21.234  1.00 34.54 270 B 1 
ATOM 2974 O O   . THR B 2 270 ? 46.698  2.648   20.723  1.00 32.10 270 B 1 
ATOM 2975 C CB  . THR B 2 270 ? 46.262  5.324   20.375  1.00 31.55 270 B 1 
ATOM 2976 O OG1 . THR B 2 270 ? 46.536  6.210   21.431  1.00 28.81 270 B 1 
ATOM 2977 C CG2 . THR B 2 270 ? 45.992  6.181   19.142  1.00 29.33 270 B 1 
ATOM 2978 N N   . GLN B 2 271 ? 45.111  2.463   22.257  1.00 33.11 271 B 1 
ATOM 2979 C CA  . GLN B 2 271 ? 45.738  1.251   22.784  1.00 33.83 271 B 1 
ATOM 2980 C C   . GLN B 2 271 ? 45.736  0.161   21.709  1.00 32.87 271 B 1 
ATOM 2981 O O   . GLN B 2 271 ? 44.707  -0.277  21.216  1.00 31.44 271 B 1 
ATOM 2982 C CB  . GLN B 2 271 ? 45.118  0.807   24.113  1.00 32.41 271 B 1 
ATOM 2983 C CG  . GLN B 2 271 ? 45.858  1.475   25.287  1.00 30.55 271 B 1 
ATOM 2984 C CD  . GLN B 2 271 ? 45.381  1.000   26.656  1.00 29.19 271 B 1 
ATOM 2985 O OE1 . GLN B 2 271 ? 44.304  0.473   26.822  1.00 29.65 271 B 1 
ATOM 2986 N NE2 . GLN B 2 271 ? 46.164  1.183   27.690  1.00 29.52 271 B 1 
ATOM 2987 N N   . LYS B 2 272 ? 46.956  -0.227  21.343  1.00 35.75 272 B 1 
ATOM 2988 C CA  . LYS B 2 272 ? 47.330  -1.219  20.330  1.00 37.14 272 B 1 
ATOM 2989 C C   . LYS B 2 272 ? 46.991  -2.656  20.752  1.00 36.71 272 B 1 
ATOM 2990 O O   . LYS B 2 272 ? 47.851  -3.524  20.593  1.00 35.50 272 B 1 
ATOM 2991 C CB  . LYS B 2 272 ? 48.844  -1.124  20.061  1.00 35.31 272 B 1 
ATOM 2992 C CG  . LYS B 2 272 ? 49.316  -0.044  19.095  1.00 32.16 272 B 1 
ATOM 2993 C CD  . LYS B 2 272 ? 50.831  -0.235  18.909  1.00 30.89 272 B 1 
ATOM 2994 C CE  . LYS B 2 272 ? 51.379  0.664   17.816  1.00 27.68 272 B 1 
ATOM 2995 N NZ  . LYS B 2 272 ? 52.845  0.458   17.624  1.00 26.24 272 B 1 
ATOM 2996 N N   . GLU B 2 273 ? 45.857  -2.918  21.356  1.00 30.61 273 B 1 
ATOM 2997 C CA  . GLU B 2 273 ? 45.587  -4.298  21.736  1.00 30.41 273 B 1 
ATOM 2998 C C   . GLU B 2 273 ? 45.633  -5.199  20.500  1.00 29.09 273 B 1 
ATOM 2999 O O   . GLU B 2 273 ? 45.108  -4.868  19.437  1.00 27.75 273 B 1 
ATOM 3000 C CB  . GLU B 2 273 ? 44.292  -4.446  22.530  1.00 29.29 273 B 1 
ATOM 3001 C CG  . GLU B 2 273 ? 44.544  -4.085  24.000  1.00 27.56 273 B 1 
ATOM 3002 C CD  . GLU B 2 273 ? 43.385  -4.474  24.919  1.00 26.33 273 B 1 
ATOM 3003 O OE1 . GLU B 2 273 ? 43.631  -4.524  26.153  1.00 24.17 273 B 1 
ATOM 3004 O OE2 . GLU B 2 273 ? 42.269  -4.729  24.404  1.00 28.49 273 B 1 
ATOM 3005 N N   . ASN B 2 274 ? 46.343  -6.308  20.658  1.00 33.80 274 B 1 
ATOM 3006 C CA  . ASN B 2 274 ? 46.556  -7.303  19.620  1.00 34.00 274 B 1 
ATOM 3007 C C   . ASN B 2 274 ? 45.199  -7.806  19.135  1.00 33.54 274 B 1 
ATOM 3008 O O   . ASN B 2 274 ? 44.551  -8.631  19.788  1.00 31.31 274 B 1 
ATOM 3009 C CB  . ASN B 2 274 ? 47.421  -8.455  20.165  1.00 30.73 274 B 1 
ATOM 3010 C CG  . ASN B 2 274 ? 48.905  -8.325  19.880  1.00 26.99 274 B 1 
ATOM 3011 O OD1 . ASN B 2 274 ? 49.340  -7.660  18.962  1.00 26.10 274 B 1 
ATOM 3012 N ND2 . ASN B 2 274 ? 49.741  -9.011  20.633  1.00 27.84 274 B 1 
ATOM 3013 N N   . SER B 2 275 ? 44.784  -7.316  17.980  1.00 28.31 275 B 1 
ATOM 3014 C CA  . SER B 2 275 ? 43.584  -7.743  17.276  1.00 29.22 275 B 1 
ATOM 3015 C C   . SER B 2 275 ? 43.767  -9.166  16.756  1.00 28.95 275 B 1 
ATOM 3016 O O   . SER B 2 275 ? 44.018  -9.371  15.565  1.00 28.25 275 B 1 
ATOM 3017 C CB  . SER B 2 275 ? 43.275  -6.750  16.145  1.00 27.96 275 B 1 
ATOM 3018 O OG  . SER B 2 275 ? 44.357  -6.659  15.262  1.00 26.45 275 B 1 
ATOM 3019 N N   . SER B 2 276 ? 43.696  -10.151 17.634  1.00 27.64 276 B 1 
ATOM 3020 C CA  . SER B 2 276 ? 43.399  -11.491 17.163  1.00 28.75 276 B 1 
ATOM 3021 C C   . SER B 2 276 ? 42.041  -11.421 16.475  1.00 29.07 276 B 1 
ATOM 3022 O O   . SER B 2 276 ? 41.045  -11.058 17.105  1.00 27.83 276 B 1 
ATOM 3023 C CB  . SER B 2 276 ? 43.411  -12.508 18.314  1.00 26.92 276 B 1 
ATOM 3024 O OG  . SER B 2 276 ? 42.509  -12.151 19.331  1.00 24.90 276 B 1 
ATOM 3025 N N   . GLU B 2 277 ? 42.030  -11.746 15.201  1.00 25.50 277 B 1 
ATOM 3026 C CA  . GLU B 2 277 ? 40.844  -11.809 14.343  1.00 25.36 277 B 1 
ATOM 3027 C C   . GLU B 2 277 ? 39.876  -12.935 14.771  1.00 24.89 277 B 1 
ATOM 3028 O O   . GLU B 2 277 ? 39.480  -13.777 13.966  1.00 23.48 277 B 1 
ATOM 3029 C CB  . GLU B 2 277 ? 41.260  -12.019 12.876  1.00 24.27 277 B 1 
ATOM 3030 C CG  . GLU B 2 277 ? 42.014  -10.867 12.218  1.00 22.68 277 B 1 
ATOM 3031 C CD  . GLU B 2 277 ? 42.342  -11.181 10.745  1.00 21.24 277 B 1 
ATOM 3032 O OE1 . GLU B 2 277 ? 42.382  -10.231 9.942   1.00 19.07 277 B 1 
ATOM 3033 O OE2 . GLU B 2 277 ? 42.552  -12.379 10.427  1.00 22.86 277 B 1 
ATOM 3034 N N   . LYS B 2 278 ? 39.493  -12.996 16.032  1.00 28.11 278 B 1 
ATOM 3035 C CA  . LYS B 2 278 ? 38.301  -13.761 16.349  1.00 29.37 278 B 1 
ATOM 3036 C C   . LYS B 2 278 ? 37.169  -13.079 15.604  1.00 29.37 278 B 1 
ATOM 3037 O O   . LYS B 2 278 ? 36.961  -11.882 15.788  1.00 28.26 278 B 1 
ATOM 3038 C CB  . LYS B 2 278 ? 38.036  -13.842 17.854  1.00 27.51 278 B 1 
ATOM 3039 C CG  . LYS B 2 278 ? 38.866  -14.968 18.483  1.00 24.79 278 B 1 
ATOM 3040 C CD  . LYS B 2 278 ? 38.479  -15.175 19.940  1.00 23.46 278 B 1 
ATOM 3041 C CE  . LYS B 2 278 ? 39.225  -16.371 20.519  1.00 20.84 278 B 1 
ATOM 3042 N NZ  . LYS B 2 278 ? 38.834  -16.626 21.928  1.00 19.68 278 B 1 
ATOM 3043 N N   . GLY B 2 279 ? 36.504  -13.832 14.744  1.00 26.84 279 B 1 
ATOM 3044 C CA  . GLY B 2 279 ? 35.372  -13.363 13.965  1.00 25.78 279 B 1 
ATOM 3045 C C   . GLY B 2 279 ? 34.313  -12.797 14.908  1.00 27.19 279 B 1 
ATOM 3046 O O   . GLY B 2 279 ? 33.522  -13.552 15.459  1.00 25.74 279 B 1 
ATOM 3047 N N   . GLY B 2 280 ? 34.390  -11.512 15.145  1.00 29.35 280 B 1 
ATOM 3048 C CA  . GLY B 2 280 ? 33.496  -10.790 16.028  1.00 28.76 280 B 1 
ATOM 3049 C C   . GLY B 2 280 ? 32.124  -10.816 15.388  1.00 30.18 280 B 1 
ATOM 3050 O O   . GLY B 2 280 ? 31.840  -9.999  14.516  1.00 28.58 280 B 1 
ATOM 3051 N N   . GLY B 2 281 ? 31.316  -11.793 15.797  1.00 31.00 281 B 1 
ATOM 3052 C CA  . GLY B 2 281 ? 29.900  -11.767 15.489  1.00 30.86 281 B 1 
ATOM 3053 C C   . GLY B 2 281 ? 29.400  -10.392 15.911  1.00 32.34 281 B 1 
ATOM 3054 O O   . GLY B 2 281 ? 29.618  -9.990  17.048  1.00 30.98 281 B 1 
ATOM 3055 N N   . THR B 2 282 ? 28.835  -9.644  14.980  1.00 38.59 282 B 1 
ATOM 3056 C CA  . THR B 2 282 ? 28.248  -8.341  15.274  1.00 38.55 282 B 1 
ATOM 3057 C C   . THR B 2 282 ? 27.169  -8.574  16.319  1.00 40.10 282 B 1 
ATOM 3058 O O   . THR B 2 282 ? 26.103  -9.061  15.968  1.00 38.12 282 B 1 
ATOM 3059 C CB  . THR B 2 282 ? 27.640  -7.708  14.020  1.00 35.13 282 B 1 
ATOM 3060 O OG1 . THR B 2 282 ? 26.962  -8.680  13.250  1.00 32.14 282 B 1 
ATOM 3061 C CG2 . THR B 2 282 ? 28.705  -7.076  13.120  1.00 30.91 282 B 1 
ATOM 3062 N N   . GLU B 2 283 ? 27.509  -8.310  17.595  1.00 44.85 283 B 1 
ATOM 3063 C CA  . GLU B 2 283 ? 26.580  -8.493  18.690  1.00 46.42 283 B 1 
ATOM 3064 C C   . GLU B 2 283 ? 25.299  -7.745  18.361  1.00 49.97 283 B 1 
ATOM 3065 O O   . GLU B 2 283 ? 25.301  -6.546  18.052  1.00 46.57 283 B 1 
ATOM 3066 C CB  . GLU B 2 283 ? 27.159  -8.017  20.028  1.00 41.71 283 B 1 
ATOM 3067 C CG  . GLU B 2 283 ? 28.157  -9.019  20.622  1.00 36.57 283 B 1 
ATOM 3068 C CD  . GLU B 2 283 ? 28.656  -8.594  22.011  1.00 32.51 283 B 1 
ATOM 3069 O OE1 . GLU B 2 283 ? 29.009  -9.496  22.788  1.00 28.97 283 B 1 
ATOM 3070 O OE2 . GLU B 2 283 ? 28.683  -7.367  22.264  1.00 32.69 283 B 1 
ATOM 3071 N N   . ASP B 2 284 ? 24.216  -8.501  18.328  1.00 61.91 284 B 1 
ATOM 3072 C CA  . ASP B 2 284 ? 22.909  -7.972  18.014  1.00 64.28 284 B 1 
ATOM 3073 C C   . ASP B 2 284 ? 22.446  -7.164  19.224  1.00 68.73 284 B 1 
ATOM 3074 O O   . ASP B 2 284 ? 21.908  -7.718  20.192  1.00 63.38 284 B 1 
ATOM 3075 C CB  . ASP B 2 284 ? 21.981  -9.132  17.594  1.00 57.01 284 B 1 
ATOM 3076 C CG  . ASP B 2 284 ? 20.825  -8.686  16.695  1.00 50.69 284 B 1 
ATOM 3077 O OD1 . ASP B 2 284 ? 20.734  -7.493  16.359  1.00 47.51 284 B 1 
ATOM 3078 O OD2 . ASP B 2 284 ? 20.054  -9.547  16.224  1.00 47.69 284 B 1 
ATOM 3079 N N   . ASN B 2 285 ? 22.731  -5.867  19.218  1.00 71.54 285 B 1 
ATOM 3080 C CA  . ASN B 2 285 ? 22.355  -4.926  20.265  1.00 73.67 285 B 1 
ATOM 3081 C C   . ASN B 2 285 ? 20.855  -4.651  20.198  1.00 77.26 285 B 1 
ATOM 3082 O O   . ASN B 2 285 ? 20.406  -3.596  19.747  1.00 71.76 285 B 1 
ATOM 3083 C CB  . ASN B 2 285 ? 23.189  -3.634  20.142  1.00 65.76 285 B 1 
ATOM 3084 C CG  . ASN B 2 285 ? 24.588  -3.747  20.730  1.00 57.39 285 B 1 
ATOM 3085 O OD1 . ASN B 2 285 ? 25.014  -4.748  21.255  1.00 49.16 285 B 1 
ATOM 3086 N ND2 . ASN B 2 285 ? 25.351  -2.680  20.669  1.00 49.64 285 B 1 
ATOM 3087 N N   . GLY B 2 286 ? 20.090  -5.628  20.624  1.00 80.80 286 B 1 
ATOM 3088 C CA  . GLY B 2 286 ? 18.645  -5.587  20.622  1.00 83.35 286 B 1 
ATOM 3089 C C   . GLY B 2 286 ? 18.058  -6.526  21.657  1.00 86.47 286 B 1 
ATOM 3090 O O   . GLY B 2 286 ? 18.772  -7.100  22.475  1.00 84.91 286 B 1 
ATOM 3091 N N   . PHE B 2 287 ? 16.751  -6.672  21.604  1.00 87.18 287 B 1 
ATOM 3092 C CA  . PHE B 2 287 ? 16.026  -7.598  22.456  1.00 88.92 287 B 1 
ATOM 3093 C C   . PHE B 2 287 ? 14.814  -8.167  21.718  1.00 89.50 287 B 1 
ATOM 3094 O O   . PHE B 2 287 ? 14.300  -7.564  20.762  1.00 88.60 287 B 1 
ATOM 3095 C CB  . PHE B 2 287 ? 15.631  -6.910  23.772  1.00 88.13 287 B 1 
ATOM 3096 C CG  . PHE B 2 287 ? 14.640  -5.776  23.628  1.00 89.48 287 B 1 
ATOM 3097 C CD1 . PHE B 2 287 ? 15.089  -4.464  23.348  1.00 85.16 287 B 1 
ATOM 3098 C CD2 . PHE B 2 287 ? 13.267  -6.010  23.789  1.00 85.27 287 B 1 
ATOM 3099 C CE1 . PHE B 2 287 ? 14.172  -3.408  23.238  1.00 84.30 287 B 1 
ATOM 3100 C CE2 . PHE B 2 287 ? 12.338  -4.953  23.678  1.00 84.41 287 B 1 
ATOM 3101 C CZ  . PHE B 2 287 ? 12.807  -3.660  23.406  1.00 86.96 287 B 1 
ATOM 3102 N N   . THR B 2 288 ? 14.383  -9.342  22.150  1.00 90.14 288 B 1 
ATOM 3103 C CA  . THR B 2 288 ? 13.146  -9.954  21.671  1.00 91.02 288 B 1 
ATOM 3104 C C   . THR B 2 288 ? 11.974  -9.378  22.448  1.00 92.02 288 B 1 
ATOM 3105 O O   . THR B 2 288 ? 12.043  -9.242  23.664  1.00 91.53 288 B 1 
ATOM 3106 C CB  . THR B 2 288 ? 13.196  -11.476 21.825  1.00 89.77 288 B 1 
ATOM 3107 O OG1 . THR B 2 288 ? 14.317  -12.001 21.150  1.00 81.09 288 B 1 
ATOM 3108 C CG2 . THR B 2 288 ? 11.973  -12.159 21.227  1.00 79.42 288 B 1 
ATOM 3109 N N   . TYR B 2 289 ? 10.891  -9.073  21.753  1.00 93.15 289 B 1 
ATOM 3110 C CA  . TYR B 2 289 ? 9.634   -8.655  22.360  1.00 93.61 289 B 1 
ATOM 3111 C C   . TYR B 2 289 ? 8.464   -9.369  21.693  1.00 94.42 289 B 1 
ATOM 3112 O O   . TYR B 2 289 ? 8.627   -10.031 20.670  1.00 94.25 289 B 1 
ATOM 3113 C CB  . TYR B 2 289 ? 9.503   -7.124  22.321  1.00 92.32 289 B 1 
ATOM 3114 C CG  . TYR B 2 289 ? 9.310   -6.546  20.937  1.00 92.04 289 B 1 
ATOM 3115 C CD1 . TYR B 2 289 ? 10.429  -6.234  20.128  1.00 88.34 289 B 1 
ATOM 3116 C CD2 . TYR B 2 289 ? 8.017   -6.286  20.446  1.00 88.62 289 B 1 
ATOM 3117 C CE1 . TYR B 2 289 ? 10.252  -5.684  18.850  1.00 87.57 289 B 1 
ATOM 3118 C CE2 . TYR B 2 289 ? 7.832   -5.743  19.168  1.00 87.48 289 B 1 
ATOM 3119 C CZ  . TYR B 2 289 ? 8.949   -5.439  18.365  1.00 88.98 289 B 1 
ATOM 3120 O OH  . TYR B 2 289 ? 8.774   -4.905  17.120  1.00 86.95 289 B 1 
ATOM 3121 N N   . TYR B 2 290 ? 7.293   -9.254  22.284  1.00 95.08 290 B 1 
ATOM 3122 C CA  . TYR B 2 290 ? 6.082   -9.903  21.819  1.00 95.64 290 B 1 
ATOM 3123 C C   . TYR B 2 290 ? 4.944   -8.899  21.694  1.00 96.05 290 B 1 
ATOM 3124 O O   . TYR B 2 290 ? 4.808   -8.010  22.540  1.00 95.12 290 B 1 
ATOM 3125 C CB  . TYR B 2 290 ? 5.705   -11.034 22.775  1.00 95.57 290 B 1 
ATOM 3126 C CG  . TYR B 2 290 ? 6.747   -12.131 22.856  1.00 95.63 290 B 1 
ATOM 3127 C CD1 . TYR B 2 290 ? 6.662   -13.241 22.000  1.00 91.55 290 B 1 
ATOM 3128 C CD2 . TYR B 2 290 ? 7.804   -12.045 23.784  1.00 91.95 290 B 1 
ATOM 3129 C CE1 . TYR B 2 290 ? 7.610   -14.265 22.059  1.00 91.36 290 B 1 
ATOM 3130 C CE2 . TYR B 2 290 ? 8.769   -13.064 23.851  1.00 91.52 290 B 1 
ATOM 3131 C CZ  . TYR B 2 290 ? 8.666   -14.176 22.985  1.00 93.81 290 B 1 
ATOM 3132 O OH  . TYR B 2 290 ? 9.585   -15.177 23.039  1.00 92.54 290 B 1 
ATOM 3133 N N   . THR B 2 291 ? 4.118   -9.084  20.681  1.00 96.05 291 B 1 
ATOM 3134 C CA  . THR B 2 291 ? 2.768   -8.535  20.668  1.00 96.09 291 B 1 
ATOM 3135 C C   . THR B 2 291 ? 1.777   -9.663  20.903  1.00 96.37 291 B 1 
ATOM 3136 O O   . THR B 2 291 ? 1.884   -10.730 20.289  1.00 95.73 291 B 1 
ATOM 3137 C CB  . THR B 2 291 ? 2.419   -7.764  19.382  1.00 95.21 291 B 1 
ATOM 3138 O OG1 . THR B 2 291 ? 2.604   -8.544  18.226  1.00 88.10 291 B 1 
ATOM 3139 C CG2 . THR B 2 291 ? 3.275   -6.516  19.234  1.00 88.76 291 B 1 
ATOM 3140 N N   . LEU B 2 292 ? 0.829   -9.438  21.796  1.00 96.70 292 B 1 
ATOM 3141 C CA  . LEU B 2 292 ? -0.202  -10.386 22.178  1.00 96.89 292 B 1 
ATOM 3142 C C   . LEU B 2 292 ? -1.573  -9.794  21.869  1.00 97.04 292 B 1 
ATOM 3143 O O   . LEU B 2 292 ? -1.846  -8.635  22.187  1.00 96.34 292 B 1 
ATOM 3144 C CB  . LEU B 2 292 ? -0.019  -10.723 23.666  1.00 96.25 292 B 1 
ATOM 3145 C CG  . LEU B 2 292 ? -1.156  -11.551 24.284  1.00 95.83 292 B 1 
ATOM 3146 C CD1 . LEU B 2 292 ? -1.213  -12.955 23.694  1.00 90.18 292 B 1 
ATOM 3147 C CD2 . LEU B 2 292 ? -0.938  -11.659 25.787  1.00 90.34 292 B 1 
ATOM 3148 N N   . TYR B 2 293 ? -2.424  -10.611 21.286  1.00 97.48 293 B 1 
ATOM 3149 C CA  . TYR B 2 293 ? -3.789  -10.258 20.932  1.00 97.42 293 B 1 
ATOM 3150 C C   . TYR B 2 293 ? -4.716  -11.279 21.596  1.00 97.35 293 B 1 
ATOM 3151 O O   . TYR B 2 293 ? -4.814  -12.413 21.129  1.00 95.87 293 B 1 
ATOM 3152 C CB  . TYR B 2 293 ? -3.951  -10.249 19.403  1.00 97.33 293 B 1 
ATOM 3153 C CG  . TYR B 2 293 ? -2.872  -9.512  18.643  1.00 97.57 293 B 1 
ATOM 3154 C CD1 . TYR B 2 293 ? -3.068  -8.184  18.214  1.00 93.25 293 B 1 
ATOM 3155 C CD2 . TYR B 2 293 ? -1.638  -10.141 18.378  1.00 93.47 293 B 1 
ATOM 3156 C CE1 . TYR B 2 293 ? -2.041  -7.495  17.539  1.00 93.87 293 B 1 
ATOM 3157 C CE2 . TYR B 2 293 ? -0.604  -9.459  17.718  1.00 93.68 293 B 1 
ATOM 3158 C CZ  . TYR B 2 293 ? -0.807  -8.131  17.303  1.00 96.62 293 B 1 
ATOM 3159 O OH  . TYR B 2 293 ? 0.213   -7.463  16.688  1.00 95.64 293 B 1 
ATOM 3160 N N   . MET B 2 294 ? -5.346  -10.895 22.695  1.00 96.94 294 B 1 
ATOM 3161 C CA  . MET B 2 294 ? -6.200  -11.741 23.538  1.00 96.42 294 B 1 
ATOM 3162 C C   . MET B 2 294 ? -7.683  -11.463 23.320  1.00 96.08 294 B 1 
ATOM 3163 O O   . MET B 2 294 ? -8.065  -10.387 22.882  1.00 93.67 294 B 1 
ATOM 3164 C CB  . MET B 2 294 ? -5.842  -11.532 25.011  1.00 94.93 294 B 1 
ATOM 3165 C CG  . MET B 2 294 ? -4.602  -12.303 25.468  1.00 86.75 294 B 1 
ATOM 3166 S SD  . MET B 2 294 ? -4.688  -14.115 25.408  1.00 87.49 294 B 1 
ATOM 3167 C CE  . MET B 2 294 ? -6.221  -14.463 26.284  1.00 81.36 294 B 1 
ATOM 3168 N N   . HIS B 2 295 ? -8.516  -12.426 23.661  1.00 96.15 295 B 1 
ATOM 3169 C CA  . HIS B 2 295 ? -9.971  -12.384 23.522  1.00 95.60 295 B 1 
ATOM 3170 C C   . HIS B 2 295 ? -10.459 -12.307 22.070  1.00 96.03 295 B 1 
ATOM 3171 O O   . HIS B 2 295 ? -11.526 -11.769 21.786  1.00 94.02 295 B 1 
ATOM 3172 C CB  . HIS B 2 295 ? -10.593 -11.294 24.420  1.00 93.88 295 B 1 
ATOM 3173 C CG  . HIS B 2 295 ? -10.180 -11.399 25.851  1.00 91.15 295 B 1 
ATOM 3174 N ND1 . HIS B 2 295 ? -10.430 -12.463 26.688  1.00 80.21 295 B 1 
ATOM 3175 C CD2 . HIS B 2 295 ? -9.474  -10.475 26.580  1.00 80.43 295 B 1 
ATOM 3176 C CE1 . HIS B 2 295 ? -9.892  -12.175 27.893  1.00 82.35 295 B 1 
ATOM 3177 N NE2 . HIS B 2 295 ? -9.309  -10.983 27.856  1.00 83.55 295 B 1 
ATOM 3178 N N   . LEU B 2 296 ? -9.704  -12.878 21.148  1.00 96.17 296 B 1 
ATOM 3179 C CA  . LEU B 2 296 ? -10.075 -12.881 19.741  1.00 96.34 296 B 1 
ATOM 3180 C C   . LEU B 2 296 ? -11.404 -13.605 19.505  1.00 96.38 296 B 1 
ATOM 3181 O O   . LEU B 2 296 ? -11.716 -14.595 20.157  1.00 95.27 296 B 1 
ATOM 3182 C CB  . LEU B 2 296 ? -8.960  -13.523 18.891  1.00 96.17 296 B 1 
ATOM 3183 C CG  . LEU B 2 296 ? -7.612  -12.781 18.922  1.00 95.98 296 B 1 
ATOM 3184 C CD1 . LEU B 2 296 ? -6.602  -13.540 18.059  1.00 92.57 296 B 1 
ATOM 3185 C CD2 . LEU B 2 296 ? -7.722  -11.346 18.386  1.00 91.87 296 B 1 
ATOM 3186 N N   . CYS B 2 297 ? -12.154 -13.121 18.524  1.00 96.02 297 B 1 
ATOM 3187 C CA  . CYS B 2 297 ? -13.347 -13.793 18.039  1.00 95.33 297 B 1 
ATOM 3188 C C   . CYS B 2 297 ? -13.022 -15.255 17.674  1.00 95.45 297 B 1 
ATOM 3189 O O   . CYS B 2 297 ? -12.085 -15.496 16.914  1.00 94.60 297 B 1 
ATOM 3190 C CB  . CYS B 2 297 ? -13.878 -13.019 16.823  1.00 94.26 297 B 1 
ATOM 3191 S SG  . CYS B 2 297 ? -15.449 -13.717 16.240  1.00 92.82 297 B 1 
ATOM 3192 N N   . PRO B 2 298 ? -13.780 -16.232 18.199  1.00 96.05 298 B 1 
ATOM 3193 C CA  . PRO B 2 298 ? -13.612 -17.635 17.856  1.00 95.32 298 B 1 
ATOM 3194 C C   . PRO B 2 298 ? -13.888 -17.905 16.378  1.00 94.58 298 B 1 
ATOM 3195 O O   . PRO B 2 298 ? -14.676 -17.197 15.741  1.00 92.89 298 B 1 
ATOM 3196 C CB  . PRO B 2 298 ? -14.584 -18.415 18.739  1.00 94.50 298 B 1 
ATOM 3197 C CG  . PRO B 2 298 ? -14.872 -17.468 19.892  1.00 92.68 298 B 1 
ATOM 3198 C CD  . PRO B 2 298 ? -14.773 -16.091 19.249  1.00 94.95 298 B 1 
ATOM 3199 N N   . TRP B 2 299 ? -13.280 -18.956 15.849  1.00 94.53 299 B 1 
ATOM 3200 C CA  . TRP B 2 299 ? -13.260 -19.227 14.412  1.00 93.35 299 B 1 
ATOM 3201 C C   . TRP B 2 299 ? -14.642 -19.301 13.764  1.00 92.20 299 B 1 
ATOM 3202 O O   . TRP B 2 299 ? -14.868 -18.678 12.723  1.00 89.01 299 B 1 
ATOM 3203 C CB  . TRP B 2 299 ? -12.504 -20.535 14.179  1.00 92.06 299 B 1 
ATOM 3204 C CG  . TRP B 2 299 ? -12.260 -20.796 12.732  1.00 91.45 299 B 1 
ATOM 3205 C CD1 . TRP B 2 299 ? -12.938 -21.657 11.947  1.00 88.42 299 B 1 
ATOM 3206 C CD2 . TRP B 2 299 ? -11.305 -20.114 11.866  1.00 90.46 299 B 1 
ATOM 3207 N NE1 . TRP B 2 299 ? -12.466 -21.572 10.645  1.00 87.59 299 B 1 
ATOM 3208 C CE2 . TRP B 2 299 ? -11.472 -20.625 10.551  1.00 89.05 299 B 1 
ATOM 3209 C CE3 . TRP B 2 299 ? -10.334 -19.114 12.071  1.00 87.67 299 B 1 
ATOM 3210 C CZ2 . TRP B 2 299 ? -10.718 -20.128 9.463   1.00 86.72 299 B 1 
ATOM 3211 C CZ3 . TRP B 2 299 ? -9.569  -18.629 10.999  1.00 85.20 299 B 1 
ATOM 3212 C CH2 . TRP B 2 299 ? -9.772  -19.134 9.709   1.00 85.30 299 B 1 
ATOM 3213 N N   . ASP B 2 300 ? -15.590 -19.976 14.387  1.00 91.37 300 B 1 
ATOM 3214 C CA  . ASP B 2 300 ? -16.934 -20.164 13.823  1.00 88.88 300 B 1 
ATOM 3215 C C   . ASP B 2 300 ? -17.771 -18.879 13.795  1.00 87.17 300 B 1 
ATOM 3216 O O   . ASP B 2 300 ? -18.798 -18.820 13.107  1.00 84.83 300 B 1 
ATOM 3217 C CB  . ASP B 2 300 ? -17.678 -21.253 14.607  1.00 88.31 300 B 1 
ATOM 3218 C CG  . ASP B 2 300 ? -17.100 -22.657 14.423  1.00 84.95 300 B 1 
ATOM 3219 O OD1 . ASP B 2 300 ? -16.277 -22.852 13.502  1.00 81.75 300 B 1 
ATOM 3220 O OD2 . ASP B 2 300 ? -17.543 -23.549 15.190  1.00 80.99 300 B 1 
ATOM 3221 N N   . LYS B 2 301 ? -17.338 -17.853 14.528  1.00 89.80 301 B 1 
ATOM 3222 C CA  . LYS B 2 301 ? -17.977 -16.540 14.587  1.00 88.32 301 B 1 
ATOM 3223 C C   . LYS B 2 301 ? -17.307 -15.506 13.687  1.00 87.58 301 B 1 
ATOM 3224 O O   . LYS B 2 301 ? -17.782 -14.378 13.625  1.00 84.73 301 B 1 
ATOM 3225 C CB  . LYS B 2 301 ? -18.031 -16.040 16.036  1.00 88.31 301 B 1 
ATOM 3226 C CG  . LYS B 2 301 ? -18.695 -16.994 17.044  1.00 88.45 301 B 1 
ATOM 3227 C CD  . LYS B 2 301 ? -20.106 -17.445 16.674  1.00 85.21 301 B 1 
ATOM 3228 C CE  . LYS B 2 301 ? -20.605 -18.225 17.884  1.00 82.65 301 B 1 
ATOM 3229 N NZ  . LYS B 2 301 ? -21.567 -19.291 17.585  1.00 75.45 301 B 1 
ATOM 3230 N N   . TRP B 2 302 ? -16.244 -15.873 12.998  1.00 90.09 302 B 1 
ATOM 3231 C CA  . TRP B 2 302 ? -15.607 -14.973 12.033  1.00 88.97 302 B 1 
ATOM 3232 C C   . TRP B 2 302 ? -16.566 -14.606 10.900  1.00 87.40 302 B 1 
ATOM 3233 O O   . TRP B 2 302 ? -17.388 -15.435 10.485  1.00 83.44 302 B 1 
ATOM 3234 C CB  . TRP B 2 302 ? -14.322 -15.595 11.473  1.00 88.49 302 B 1 
ATOM 3235 C CG  . TRP B 2 302 ? -13.121 -15.477 12.358  1.00 88.70 302 B 1 
ATOM 3236 C CD1 . TRP B 2 302 ? -13.053 -15.779 13.678  1.00 82.14 302 B 1 
ATOM 3237 C CD2 . TRP B 2 302 ? -11.780 -15.011 11.990  1.00 87.68 302 B 1 
ATOM 3238 N NE1 . TRP B 2 302 ? -11.775 -15.534 14.152  1.00 83.62 302 B 1 
ATOM 3239 C CE2 . TRP B 2 302 ? -10.955 -15.065 13.149  1.00 87.07 302 B 1 
ATOM 3240 C CE3 . TRP B 2 302 ? -11.211 -14.556 10.789  1.00 86.34 302 B 1 
ATOM 3241 C CZ2 . TRP B 2 302 ? -9.601  -14.677 13.125  1.00 87.23 302 B 1 
ATOM 3242 C CZ3 . TRP B 2 302 ? -9.859  -14.176 10.764  1.00 82.69 302 B 1 
ATOM 3243 C CH2 . TRP B 2 302 ? -9.076  -14.234 11.919  1.00 84.20 302 B 1 
ATOM 3244 N N   . PRO B 2 303 ? -16.454 -13.401 10.342  1.00 85.40 303 B 1 
ATOM 3245 C CA  . PRO B 2 303 ? -17.173 -13.017 9.135   1.00 82.61 303 B 1 
ATOM 3246 C C   . PRO B 2 303 ? -16.882 -14.016 8.010   1.00 81.24 303 B 1 
ATOM 3247 O O   . PRO B 2 303 ? -15.738 -14.179 7.574   1.00 77.71 303 B 1 
ATOM 3248 C CB  . PRO B 2 303 ? -16.709 -11.603 8.791   1.00 80.64 303 B 1 
ATOM 3249 C CG  . PRO B 2 303 ? -16.223 -11.049 10.132  1.00 79.69 303 B 1 
ATOM 3250 C CD  . PRO B 2 303 ? -15.660 -12.287 10.829  1.00 83.12 303 B 1 
ATOM 3251 N N   . LYS B 2 304 ? -17.926 -14.706 7.539   1.00 78.58 304 B 1 
ATOM 3252 C CA  . LYS B 2 304 ? -17.797 -15.762 6.523   1.00 75.61 304 B 1 
ATOM 3253 C C   . LYS B 2 304 ? -17.865 -15.229 5.101   1.00 75.11 304 B 1 
ATOM 3254 O O   . LYS B 2 304 ? -17.304 -15.849 4.205   1.00 70.03 304 B 1 
ATOM 3255 C CB  . LYS B 2 304 ? -18.861 -16.851 6.752   1.00 72.19 304 B 1 
ATOM 3256 C CG  . LYS B 2 304 ? -18.591 -17.611 8.057   1.00 66.91 304 B 1 
ATOM 3257 C CD  . LYS B 2 304 ? -19.582 -18.758 8.308   1.00 61.93 304 B 1 
ATOM 3258 C CE  . LYS B 2 304 ? -19.182 -19.388 9.644   1.00 55.58 304 B 1 
ATOM 3259 N NZ  . LYS B 2 304 ? -20.044 -20.499 10.077  1.00 49.34 304 B 1 
ATOM 3260 N N   . ASN B 2 305 ? -18.547 -14.115 4.904   1.00 74.31 305 B 1 
ATOM 3261 C CA  . ASN B 2 305 ? -18.803 -13.524 3.600   1.00 73.39 305 B 1 
ATOM 3262 C C   . ASN B 2 305 ? -18.427 -12.038 3.590   1.00 74.61 305 B 1 
ATOM 3263 O O   . ASN B 2 305 ? -18.484 -11.366 4.615   1.00 72.04 305 B 1 
ATOM 3264 C CB  . ASN B 2 305 ? -20.284 -13.738 3.235   1.00 69.72 305 B 1 
ATOM 3265 C CG  . ASN B 2 305 ? -20.649 -15.212 3.096   1.00 66.73 305 B 1 
ATOM 3266 O OD1 . ASN B 2 305 ? -19.983 -15.981 2.435   1.00 61.89 305 B 1 
ATOM 3267 N ND2 . ASN B 2 305 ? -21.728 -15.633 3.701   1.00 60.81 305 B 1 
ATOM 3268 N N   . SER B 2 306 ? -18.070 -11.528 2.414   1.00 76.32 306 B 1 
ATOM 3269 C CA  . SER B 2 306 ? -17.830 -10.099 2.245   1.00 77.17 306 B 1 
ATOM 3270 C C   . SER B 2 306 ? -19.109 -9.314  2.501   1.00 79.71 306 B 1 
ATOM 3271 O O   . SER B 2 306 ? -20.172 -9.692  2.007   1.00 78.58 306 B 1 
ATOM 3272 C CB  . SER B 2 306 ? -17.317 -9.782  0.842   1.00 73.42 306 B 1 
ATOM 3273 O OG  . SER B 2 306 ? -16.063 -10.403 0.595   1.00 67.20 306 B 1 
ATOM 3274 N N   . ARG B 2 307 ? -18.985 -8.199  3.228   1.00 78.92 307 B 1 
ATOM 3275 C CA  . ARG B 2 307 ? -20.108 -7.310  3.510   1.00 80.11 307 B 1 
ATOM 3276 C C   . ARG B 2 307 ? -20.248 -6.235  2.455   1.00 82.10 307 B 1 
ATOM 3277 O O   . ARG B 2 307 ? -19.266 -5.641  2.012   1.00 80.95 307 B 1 
ATOM 3278 C CB  . ARG B 2 307 ? -19.981 -6.690  4.902   1.00 77.07 307 B 1 
ATOM 3279 C CG  . ARG B 2 307 ? -20.426 -7.673  5.993   1.00 69.27 307 B 1 
ATOM 3280 C CD  . ARG B 2 307 ? -20.487 -6.931  7.322   1.00 67.56 307 B 1 
ATOM 3281 N NE  . ARG B 2 307 ? -21.098 -7.764  8.366   1.00 60.63 307 B 1 
ATOM 3282 C CZ  . ARG B 2 307 ? -21.409 -7.352  9.573   1.00 54.76 307 B 1 
ATOM 3283 N NH1 . ARG B 2 307 ? -21.278 -6.114  9.934   1.00 51.50 307 B 1 
ATOM 3284 N NH2 . ARG B 2 307 ? -21.828 -8.198  10.453  1.00 48.10 307 B 1 
ATOM 3285 N N   . TYR B 2 308 ? -21.500 -5.960  2.128   1.00 83.77 308 B 1 
ATOM 3286 C CA  . TYR B 2 308 ? -21.913 -4.928  1.202   1.00 84.83 308 B 1 
ATOM 3287 C C   . TYR B 2 308 ? -22.974 -4.048  1.855   1.00 85.59 308 B 1 
ATOM 3288 O O   . TYR B 2 308 ? -23.718 -4.499  2.722   1.00 84.39 308 B 1 
ATOM 3289 C CB  . TYR B 2 308 ? -22.443 -5.574  -0.077  1.00 84.45 308 B 1 
ATOM 3290 C CG  . TYR B 2 308 ? -21.437 -6.420  -0.818  1.00 84.53 308 B 1 
ATOM 3291 C CD1 . TYR B 2 308 ? -20.692 -5.872  -1.881  1.00 76.41 308 B 1 
ATOM 3292 C CD2 . TYR B 2 308 ? -21.224 -7.762  -0.444  1.00 77.26 308 B 1 
ATOM 3293 C CE1 . TYR B 2 308 ? -19.748 -6.653  -2.567  1.00 75.90 308 B 1 
ATOM 3294 C CE2 . TYR B 2 308 ? -20.273 -8.550  -1.121  1.00 75.94 308 B 1 
ATOM 3295 C CZ  . TYR B 2 308 ? -19.539 -7.995  -2.183  1.00 80.73 308 B 1 
ATOM 3296 O OH  . TYR B 2 308 ? -18.613 -8.753  -2.834  1.00 78.41 308 B 1 
ATOM 3297 N N   . ARG B 2 309 ? -23.062 -2.811  1.401   1.00 85.02 309 B 1 
ATOM 3298 C CA  . ARG B 2 309 ? -24.074 -1.848  1.832   1.00 85.32 309 B 1 
ATOM 3299 C C   . ARG B 2 309 ? -24.767 -1.248  0.623   1.00 85.96 309 B 1 
ATOM 3300 O O   . ARG B 2 309 ? -24.149 -1.016  -0.413  1.00 85.50 309 B 1 
ATOM 3301 C CB  . ARG B 2 309 ? -23.406 -0.797  2.734   1.00 82.98 309 B 1 
ATOM 3302 C CG  . ARG B 2 309 ? -24.408 0.175   3.364   1.00 75.97 309 B 1 
ATOM 3303 C CD  . ARG B 2 309 ? -23.693 1.241   4.209   1.00 75.24 309 B 1 
ATOM 3304 N NE  . ARG B 2 309 ? -23.107 0.672   5.425   1.00 67.99 309 B 1 
ATOM 3305 C CZ  . ARG B 2 309 ? -22.130 1.186   6.162   1.00 62.43 309 B 1 
ATOM 3306 N NH1 . ARG B 2 309 ? -21.556 2.309   5.845   1.00 56.50 309 B 1 
ATOM 3307 N NH2 . ARG B 2 309 ? -21.735 0.567   7.224   1.00 54.92 309 B 1 
ATOM 3308 N N   . LEU B 2 310 ? -26.066 -0.980  0.759   1.00 84.65 310 B 1 
ATOM 3309 C CA  . LEU B 2 310 ? -26.830 -0.292  -0.262  1.00 85.39 310 B 1 
ATOM 3310 C C   . LEU B 2 310 ? -26.597 1.223   -0.197  1.00 85.09 310 B 1 
ATOM 3311 O O   . LEU B 2 310 ? -26.884 1.862   0.807   1.00 83.66 310 B 1 
ATOM 3312 C CB  . LEU B 2 310 ? -28.316 -0.637  -0.125  1.00 84.88 310 B 1 
ATOM 3313 C CG  . LEU B 2 310 ? -28.652 -2.083  -0.510  1.00 84.00 310 B 1 
ATOM 3314 C CD1 . LEU B 2 310 ? -30.136 -2.353  -0.233  1.00 76.53 310 B 1 
ATOM 3315 C CD2 . LEU B 2 310 ? -28.399 -2.359  -1.992  1.00 77.04 310 B 1 
ATOM 3316 N N   . LYS B 2 311 ? -26.176 1.803   -1.314  1.00 82.91 311 B 1 
ATOM 3317 C CA  . LYS B 2 311 ? -26.056 3.262   -1.491  1.00 80.56 311 B 1 
ATOM 3318 C C   . LYS B 2 311 ? -27.418 3.944   -1.648  1.00 80.57 311 B 1 
ATOM 3319 O O   . LYS B 2 311 ? -27.567 5.125   -1.346  1.00 77.72 311 B 1 
ATOM 3320 C CB  . LYS B 2 311 ? -25.212 3.559   -2.732  1.00 78.23 311 B 1 
ATOM 3321 C CG  . LYS B 2 311 ? -23.768 3.059   -2.622  1.00 74.04 311 B 1 
ATOM 3322 C CD  . LYS B 2 311 ? -23.020 3.353   -3.924  1.00 71.13 311 B 1 
ATOM 3323 C CE  . LYS B 2 311 ? -21.586 2.871   -3.814  1.00 63.96 311 B 1 
ATOM 3324 N NZ  . LYS B 2 311 ? -20.855 3.017   -5.096  1.00 59.14 311 B 1 
ATOM 3325 N N   . LYS B 2 312 ? -28.400 3.210   -2.155  1.00 79.83 312 B 1 
ATOM 3326 C CA  . LYS B 2 312 ? -29.761 3.675   -2.403  1.00 78.75 312 B 1 
ATOM 3327 C C   . LYS B 2 312 ? -30.753 2.543   -2.163  1.00 79.21 312 B 1 
ATOM 3328 O O   . LYS B 2 312 ? -30.361 1.378   -2.102  1.00 77.27 312 B 1 
ATOM 3329 C CB  . LYS B 2 312 ? -29.867 4.264   -3.836  1.00 75.51 312 B 1 
ATOM 3330 C CG  . LYS B 2 312 ? -29.560 3.257   -4.961  1.00 72.18 312 B 1 
ATOM 3331 C CD  . LYS B 2 312 ? -29.544 3.927   -6.352  1.00 70.92 312 B 1 
ATOM 3332 C CE  . LYS B 2 312 ? -29.189 2.894   -7.419  1.00 63.55 312 B 1 
ATOM 3333 N NZ  . LYS B 2 312 ? -28.891 3.495   -8.747  1.00 59.00 312 B 1 
ATOM 3334 N N   . GLY B 2 313 ? -32.028 2.875   -2.046  1.00 79.64 313 B 1 
ATOM 3335 C CA  . GLY B 2 313 ? -33.074 1.864   -1.960  1.00 78.43 313 B 1 
ATOM 3336 C C   . GLY B 2 313 ? -33.005 0.895   -3.151  1.00 79.52 313 B 1 
ATOM 3337 O O   . GLY B 2 313 ? -32.977 1.334   -4.294  1.00 76.96 313 B 1 
ATOM 3338 N N   . TRP B 2 314 ? -32.950 -0.401  -2.874  1.00 83.54 314 B 1 
ATOM 3339 C CA  . TRP B 2 314 ? -32.767 -1.425  -3.900  1.00 83.10 314 B 1 
ATOM 3340 C C   . TRP B 2 314 ? -33.640 -2.643  -3.628  1.00 82.25 314 B 1 
ATOM 3341 O O   . TRP B 2 314 ? -34.001 -2.936  -2.495  1.00 79.78 314 B 1 
ATOM 3342 C CB  . TRP B 2 314 ? -31.287 -1.803  -3.988  1.00 82.94 314 B 1 
ATOM 3343 C CG  . TRP B 2 314 ? -30.891 -2.367  -5.323  1.00 81.76 314 B 1 
ATOM 3344 C CD1 . TRP B 2 314 ? -30.420 -3.606  -5.562  1.00 76.61 314 B 1 
ATOM 3345 C CD2 . TRP B 2 314 ? -30.914 -1.679  -6.613  1.00 79.88 314 B 1 
ATOM 3346 N NE1 . TRP B 2 314 ? -30.132 -3.741  -6.918  1.00 74.76 314 B 1 
ATOM 3347 C CE2 . TRP B 2 314 ? -30.430 -2.582  -7.591  1.00 77.70 314 B 1 
ATOM 3348 C CE3 . TRP B 2 314 ? -31.299 -0.386  -7.043  1.00 79.53 314 B 1 
ATOM 3349 C CZ2 . TRP B 2 314 ? -30.336 -2.223  -8.955  1.00 77.82 314 B 1 
ATOM 3350 C CZ3 . TRP B 2 314 ? -31.199 -0.027  -8.406  1.00 76.23 314 B 1 
ATOM 3351 C CH2 . TRP B 2 314 ? -30.730 -0.940  -9.342  1.00 75.68 314 B 1 
ATOM 3352 N N   . ARG B 2 315 ? -34.033 -3.337  -4.693  1.00 82.97 315 B 1 
ATOM 3353 C CA  . ARG B 2 315 ? -35.018 -4.406  -4.584  1.00 82.74 315 B 1 
ATOM 3354 C C   . ARG B 2 315 ? -34.364 -5.768  -4.384  1.00 83.80 315 B 1 
ATOM 3355 O O   . ARG B 2 315 ? -33.391 -6.096  -5.041  1.00 82.84 315 B 1 
ATOM 3356 C CB  . ARG B 2 315 ? -35.960 -4.397  -5.798  1.00 79.64 315 B 1 
ATOM 3357 C CG  . ARG B 2 315 ? -36.838 -3.125  -5.829  1.00 73.84 315 B 1 
ATOM 3358 C CD  . ARG B 2 315 ? -37.790 -3.172  -7.017  1.00 67.80 315 B 1 
ATOM 3359 N NE  . ARG B 2 315 ? -38.629 -1.961  -7.103  1.00 59.35 315 B 1 
ATOM 3360 C CZ  . ARG B 2 315 ? -39.559 -1.721  -8.008  1.00 52.05 315 B 1 
ATOM 3361 N NH1 . ARG B 2 315 ? -39.849 -2.588  -8.944  1.00 48.37 315 B 1 
ATOM 3362 N NH2 . ARG B 2 315 ? -40.212 -0.601  -7.982  1.00 46.19 315 B 1 
ATOM 3363 N N   . VAL B 2 316 ? -34.988 -6.570  -3.532  1.00 81.76 316 B 1 
ATOM 3364 C CA  . VAL B 2 316 ? -34.680 -7.988  -3.336  1.00 80.84 316 B 1 
ATOM 3365 C C   . VAL B 2 316 ? -35.883 -8.842  -3.703  1.00 80.26 316 B 1 
ATOM 3366 O O   . VAL B 2 316 ? -37.033 -8.403  -3.589  1.00 78.96 316 B 1 
ATOM 3367 C CB  . VAL B 2 316 ? -34.193 -8.293  -1.911  1.00 80.18 316 B 1 
ATOM 3368 C CG1 . VAL B 2 316 ? -32.842 -7.636  -1.656  1.00 72.07 316 B 1 
ATOM 3369 C CG2 . VAL B 2 316 ? -35.182 -7.838  -0.833  1.00 71.42 316 B 1 
ATOM 3370 N N   . ARG B 2 317 ? -35.638 -10.057 -4.160  1.00 80.09 317 B 1 
ATOM 3371 C CA  . ARG B 2 317 ? -36.657 -10.990 -4.651  1.00 79.39 317 B 1 
ATOM 3372 C C   . ARG B 2 317 ? -36.356 -12.403 -4.157  1.00 78.71 317 B 1 
ATOM 3373 O O   . ARG B 2 317 ? -35.208 -12.744 -3.914  1.00 78.48 317 B 1 
ATOM 3374 C CB  . ARG B 2 317 ? -36.694 -10.956 -6.188  1.00 79.03 317 B 1 
ATOM 3375 C CG  . ARG B 2 317 ? -37.005 -9.563  -6.763  1.00 76.69 317 B 1 
ATOM 3376 C CD  . ARG B 2 317 ? -37.001 -9.586  -8.286  1.00 76.23 317 B 1 
ATOM 3377 N NE  . ARG B 2 317 ? -37.385 -8.296  -8.876  1.00 74.67 317 B 1 
ATOM 3378 C CZ  . ARG B 2 317 ? -36.605 -7.235  -9.087  1.00 73.44 317 B 1 
ATOM 3379 N NH1 . ARG B 2 317 ? -35.353 -7.208  -8.723  1.00 64.15 317 B 1 
ATOM 3380 N NH2 . ARG B 2 317 ? -37.085 -6.188  -9.675  1.00 70.93 317 B 1 
ATOM 3381 N N   . HIS B 2 318 ? -37.390 -13.233 -4.075  1.00 77.64 318 B 1 
ATOM 3382 C CA  . HIS B 2 318 ? -37.209 -14.646 -3.703  1.00 75.08 318 B 1 
ATOM 3383 C C   . HIS B 2 318 ? -36.704 -15.521 -4.866  1.00 76.56 318 B 1 
ATOM 3384 O O   . HIS B 2 318 ? -36.146 -16.593 -4.635  1.00 73.62 318 B 1 
ATOM 3385 C CB  . HIS B 2 318 ? -38.533 -15.196 -3.181  1.00 70.65 318 B 1 
ATOM 3386 C CG  . HIS B 2 318 ? -38.868 -14.641 -1.831  1.00 63.62 318 B 1 
ATOM 3387 N ND1 . HIS B 2 318 ? -38.239 -14.969 -0.650  1.00 54.17 318 B 1 
ATOM 3388 C CD2 . HIS B 2 318 ? -39.832 -13.717 -1.536  1.00 53.20 318 B 1 
ATOM 3389 C CE1 . HIS B 2 318 ? -38.827 -14.259 0.337   1.00 48.51 318 B 1 
ATOM 3390 N NE2 . HIS B 2 318 ? -39.796 -13.498 -0.167  1.00 48.89 318 B 1 
ATOM 3391 N N   . SER B 2 319 ? -36.915 -15.065 -6.084  1.00 75.95 319 B 1 
ATOM 3392 C CA  . SER B 2 319 ? -36.455 -15.724 -7.295  1.00 75.95 319 B 1 
ATOM 3393 C C   . SER B 2 319 ? -35.959 -14.681 -8.299  1.00 78.25 319 B 1 
ATOM 3394 O O   . SER B 2 319 ? -36.309 -13.496 -8.206  1.00 77.57 319 B 1 
ATOM 3395 C CB  . SER B 2 319 ? -37.566 -16.595 -7.901  1.00 73.02 319 B 1 
ATOM 3396 O OG  . SER B 2 319 ? -38.736 -15.841 -8.130  1.00 66.69 319 B 1 
ATOM 3397 N N   . VAL B 2 320 ? -35.128 -15.112 -9.224  1.00 80.57 320 B 1 
ATOM 3398 C CA  . VAL B 2 320 ? -34.613 -14.251 -10.292 1.00 81.77 320 B 1 
ATOM 3399 C C   . VAL B 2 320 ? -35.751 -13.936 -11.265 1.00 81.77 320 B 1 
ATOM 3400 O O   . VAL B 2 320 ? -36.394 -14.871 -11.753 1.00 80.08 320 B 1 
ATOM 3401 C CB  . VAL B 2 320 ? -33.417 -14.898 -11.001 1.00 81.27 320 B 1 
ATOM 3402 C CG1 . VAL B 2 320 ? -32.837 -13.994 -12.086 1.00 73.94 320 B 1 
ATOM 3403 C CG2 . VAL B 2 320 ? -32.293 -15.176 -9.984  1.00 73.23 320 B 1 
ATOM 3404 N N   . PRO B 2 321 ? -36.050 -12.655 -11.538 1.00 81.26 321 B 1 
ATOM 3405 C CA  . PRO B 2 321 ? -37.042 -12.282 -12.531 1.00 80.82 321 B 1 
ATOM 3406 C C   . PRO B 2 321 ? -36.547 -12.597 -13.944 1.00 81.09 321 B 1 
ATOM 3407 O O   . PRO B 2 321 ? -35.351 -12.507 -14.236 1.00 79.25 321 B 1 
ATOM 3408 C CB  . PRO B 2 321 ? -37.262 -10.781 -12.327 1.00 79.44 321 B 1 
ATOM 3409 C CG  . PRO B 2 321 ? -35.915 -10.300 -11.810 1.00 77.60 321 B 1 
ATOM 3410 C CD  . PRO B 2 321 ? -35.409 -11.479 -10.975 1.00 80.11 321 B 1 
ATOM 3411 N N   . ASN B 2 322 ? -37.469 -12.898 -14.828 1.00 79.62 322 B 1 
ATOM 3412 C CA  . ASN B 2 322 ? -37.212 -13.064 -16.256 1.00 77.43 322 B 1 
ATOM 3413 C C   . ASN B 2 322 ? -38.294 -12.352 -17.080 1.00 77.04 322 B 1 
ATOM 3414 O O   . ASN B 2 322 ? -39.126 -11.632 -16.522 1.00 72.97 322 B 1 
ATOM 3415 C CB  . ASN B 2 322 ? -37.045 -14.577 -16.552 1.00 73.53 322 B 1 
ATOM 3416 C CG  . ASN B 2 322 ? -38.300 -15.395 -16.304 1.00 67.89 322 B 1 
ATOM 3417 O OD1 . ASN B 2 322 ? -39.398 -14.896 -16.262 1.00 61.27 322 B 1 
ATOM 3418 N ND2 . ASN B 2 322 ? -38.169 -16.694 -16.159 1.00 60.55 322 B 1 
ATOM 3419 N N   . HIS B 2 323 ? -38.267 -12.507 -18.401 1.00 74.61 323 B 1 
ATOM 3420 C CA  . HIS B 2 323 ? -39.261 -11.882 -19.276 1.00 72.98 323 B 1 
ATOM 3421 C C   . HIS B 2 323 ? -40.687 -12.379 -19.018 1.00 72.82 323 B 1 
ATOM 3422 O O   . HIS B 2 323 ? -41.634 -11.597 -19.128 1.00 68.56 323 B 1 
ATOM 3423 C CB  . HIS B 2 323 ? -38.858 -12.113 -20.738 1.00 71.15 323 B 1 
ATOM 3424 C CG  . HIS B 2 323 ? -37.714 -11.240 -21.151 1.00 70.18 323 B 1 
ATOM 3425 N ND1 . HIS B 2 323 ? -37.798 -9.906  -21.482 1.00 60.57 323 B 1 
ATOM 3426 C CD2 . HIS B 2 323 ? -36.395 -11.593 -21.288 1.00 61.12 323 B 1 
ATOM 3427 C CE1 . HIS B 2 323 ? -36.570 -9.477  -21.823 1.00 60.99 323 B 1 
ATOM 3428 N NE2 . HIS B 2 323 ? -35.690 -10.467 -21.706 1.00 60.69 323 B 1 
ATOM 3429 N N   . ASP B 2 324 ? -40.831 -13.635 -18.607 1.00 74.77 324 B 1 
ATOM 3430 C CA  . ASP B 2 324 ? -42.127 -14.288 -18.440 1.00 72.84 324 B 1 
ATOM 3431 C C   . ASP B 2 324 ? -42.671 -14.164 -17.011 1.00 72.94 324 B 1 
ATOM 3432 O O   . ASP B 2 324 ? -43.878 -14.237 -16.781 1.00 68.70 324 B 1 
ATOM 3433 C CB  . ASP B 2 324 ? -41.989 -15.770 -18.811 1.00 70.48 324 B 1 
ATOM 3434 C CG  . ASP B 2 324 ? -41.405 -15.973 -20.205 1.00 64.38 324 B 1 
ATOM 3435 O OD1 . ASP B 2 324 ? -41.847 -15.258 -21.132 1.00 57.68 324 B 1 
ATOM 3436 O OD2 . ASP B 2 324 ? -40.502 -16.825 -20.310 1.00 56.65 324 B 1 
ATOM 3437 N N   . TYR B 2 325 ? -41.782 -13.991 -16.036 1.00 76.35 325 B 1 
ATOM 3438 C CA  . TYR B 2 325 ? -42.155 -13.969 -14.623 1.00 75.80 325 B 1 
ATOM 3439 C C   . TYR B 2 325 ? -41.408 -12.879 -13.855 1.00 77.54 325 B 1 
ATOM 3440 O O   . TYR B 2 325 ? -40.182 -12.907 -13.696 1.00 74.22 325 B 1 
ATOM 3441 C CB  . TYR B 2 325 ? -41.915 -15.356 -14.016 1.00 71.07 325 B 1 
ATOM 3442 C CG  . TYR B 2 325 ? -42.307 -15.437 -12.554 1.00 66.22 325 B 1 
ATOM 3443 C CD1 . TYR B 2 325 ? -41.326 -15.589 -11.560 1.00 58.28 325 B 1 
ATOM 3444 C CD2 . TYR B 2 325 ? -43.660 -15.328 -12.176 1.00 57.59 325 B 1 
ATOM 3445 C CE1 . TYR B 2 325 ? -41.685 -15.646 -10.203 1.00 53.46 325 B 1 
ATOM 3446 C CE2 . TYR B 2 325 ? -44.034 -15.381 -10.820 1.00 53.59 325 B 1 
ATOM 3447 C CZ  . TYR B 2 325 ? -43.038 -15.542 -9.838  1.00 55.32 325 B 1 
ATOM 3448 O OH  . TYR B 2 325 ? -43.392 -15.592 -8.510  1.00 54.55 325 B 1 
ATOM 3449 N N   . GLN B 2 326 ? -42.166 -11.947 -13.299 1.00 73.99 326 B 1 
ATOM 3450 C CA  . GLN B 2 326 ? -41.687 -10.902 -12.404 1.00 72.98 326 B 1 
ATOM 3451 C C   . GLN B 2 326 ? -42.114 -11.228 -10.966 1.00 73.21 326 B 1 
ATOM 3452 O O   . GLN B 2 326 ? -43.243 -10.915 -10.572 1.00 69.68 326 B 1 
ATOM 3453 C CB  . GLN B 2 326 ? -42.207 -9.533  -12.869 1.00 72.73 326 B 1 
ATOM 3454 C CG  . GLN B 2 326 ? -41.611 -9.115  -14.222 1.00 72.12 326 B 1 
ATOM 3455 C CD  . GLN B 2 326 ? -40.109 -8.855  -14.157 1.00 72.33 326 B 1 
ATOM 3456 O OE1 . GLN B 2 326 ? -39.618 -8.113  -13.322 1.00 66.04 326 B 1 
ATOM 3457 N NE2 . GLN B 2 326 ? -39.341 -9.452  -15.030 1.00 64.97 326 B 1 
ATOM 3458 N N   . PRO B 2 327 ? -41.256 -11.857 -10.159 1.00 72.80 327 B 1 
ATOM 3459 C CA  . PRO B 2 327 ? -41.586 -12.156 -8.776  1.00 70.98 327 B 1 
ATOM 3460 C C   . PRO B 2 327 ? -41.764 -10.873 -7.959  1.00 70.84 327 B 1 
ATOM 3461 O O   . PRO B 2 327 ? -41.157 -9.835  -8.284  1.00 69.29 327 B 1 
ATOM 3462 C CB  . PRO B 2 327 ? -40.430 -13.011 -8.253  1.00 69.78 327 B 1 
ATOM 3463 C CG  . PRO B 2 327 ? -39.256 -12.583 -9.127  1.00 68.19 327 B 1 
ATOM 3464 C CD  . PRO B 2 327 ? -39.912 -12.267 -10.470 1.00 70.79 327 B 1 
ATOM 3465 N N   . PRO B 2 328 ? -42.545 -10.922 -6.881  1.00 71.08 328 B 1 
ATOM 3466 C CA  . PRO B 2 328 ? -42.686 -9.779  -5.986  1.00 68.89 328 B 1 
ATOM 3467 C C   . PRO B 2 328 ? -41.313 -9.353  -5.459  1.00 70.50 328 B 1 
ATOM 3468 O O   . PRO B 2 328 ? -40.470 -10.180 -5.091  1.00 68.89 328 B 1 
ATOM 3469 C CB  . PRO B 2 328 ? -43.656 -10.221 -4.891  1.00 65.49 328 B 1 
ATOM 3470 C CG  . PRO B 2 328 ? -43.571 -11.746 -4.919  1.00 63.09 328 B 1 
ATOM 3471 C CD  . PRO B 2 328 ? -43.278 -12.063 -6.378  1.00 65.28 328 B 1 
ATOM 3472 N N   . ALA B 2 329 ? -41.097 -8.045  -5.447  1.00 71.89 329 B 1 
ATOM 3473 C CA  . ALA B 2 329 ? -39.864 -7.436  -5.010  1.00 70.99 329 B 1 
ATOM 3474 C C   . ALA B 2 329 ? -40.121 -6.584  -3.767  1.00 70.64 329 B 1 
ATOM 3475 O O   . ALA B 2 329 ? -41.024 -5.750  -3.760  1.00 69.12 329 B 1 
ATOM 3476 C CB  . ALA B 2 329 ? -39.284 -6.607  -6.155  1.00 69.58 329 B 1 
ATOM 3477 N N   . LEU B 2 330 ? -39.284 -6.762  -2.753  1.00 74.04 330 B 1 
ATOM 3478 C CA  . LEU B 2 330 ? -39.240 -5.892  -1.581  1.00 73.65 330 B 1 
ATOM 3479 C C   . LEU B 2 330 ? -38.089 -4.912  -1.721  1.00 76.92 330 B 1 
ATOM 3480 O O   . LEU B 2 330 ? -37.030 -5.258  -2.245  1.00 76.04 330 B 1 
ATOM 3481 C CB  . LEU B 2 330 ? -39.160 -6.743  -0.305  1.00 68.98 330 B 1 
ATOM 3482 C CG  . LEU B 2 330 ? -40.372 -6.497  0.614   1.00 60.67 330 B 1 
ATOM 3483 C CD1 . LEU B 2 330 ? -41.061 -7.814  0.963   1.00 53.95 330 B 1 
ATOM 3484 C CD2 . LEU B 2 330 ? -39.952 -5.793  1.901   1.00 52.37 330 B 1 
ATOM 3485 N N   . THR B 2 331 ? -38.294 -3.677  -1.284  1.00 75.95 331 B 1 
ATOM 3486 C CA  . THR B 2 331 ? -37.260 -2.649  -1.363  1.00 75.32 331 B 1 
ATOM 3487 C C   . THR B 2 331 ? -36.542 -2.544  -0.026  1.00 76.04 331 B 1 
ATOM 3488 O O   . THR B 2 331 ? -37.144 -2.137  0.967   1.00 74.84 331 B 1 
ATOM 3489 C CB  . THR B 2 331 ? -37.845 -1.298  -1.801  1.00 73.12 331 B 1 
ATOM 3490 O OG1 . THR B 2 331 ? -38.536 -1.464  -3.026  1.00 67.09 331 B 1 
ATOM 3491 C CG2 . THR B 2 331 ? -36.764 -0.250  -2.047  1.00 66.29 331 B 1 
ATOM 3492 N N   . LEU B 2 332 ? -35.262 -2.883  -0.014  1.00 78.08 332 B 1 
ATOM 3493 C CA  . LEU B 2 332 ? -34.366 -2.573  1.091   1.00 78.42 332 B 1 
ATOM 3494 C C   . LEU B 2 332 ? -33.983 -1.095  1.024   1.00 79.33 332 B 1 
ATOM 3495 O O   . LEU B 2 332 ? -33.806 -0.542  -0.065  1.00 79.03 332 B 1 
ATOM 3496 C CB  . LEU B 2 332 ? -33.124 -3.471  1.046   1.00 77.52 332 B 1 
ATOM 3497 C CG  . LEU B 2 332 ? -33.391 -4.962  1.265   1.00 75.75 332 B 1 
ATOM 3498 C CD1 . LEU B 2 332 ? -32.065 -5.728  1.184   1.00 70.45 332 B 1 
ATOM 3499 C CD2 . LEU B 2 332 ? -34.013 -5.259  2.632   1.00 70.15 332 B 1 
ATOM 3500 N N   . LYS B 2 333 ? -33.841 -0.457  2.180   1.00 78.01 333 B 1 
ATOM 3501 C CA  . LYS B 2 333 ? -33.488 0.956   2.265   1.00 78.48 333 B 1 
ATOM 3502 C C   . LYS B 2 333 ? -32.001 1.174   1.993   1.00 80.40 333 B 1 
ATOM 3503 O O   . LYS B 2 333 ? -31.189 0.268   2.136   1.00 79.06 333 B 1 
ATOM 3504 C CB  . LYS B 2 333 ? -33.910 1.521   3.632   1.00 73.85 333 B 1 
ATOM 3505 C CG  . LYS B 2 333 ? -35.436 1.521   3.800   1.00 65.32 333 B 1 
ATOM 3506 C CD  . LYS B 2 333 ? -35.829 2.116   5.161   1.00 59.18 333 B 1 
ATOM 3507 C CE  . LYS B 2 333 ? -37.350 2.108   5.313   1.00 50.85 333 B 1 
ATOM 3508 N NZ  . LYS B 2 333 ? -37.770 2.640   6.630   1.00 44.47 333 B 1 
ATOM 3509 N N   . ALA B 2 334 ? -31.649 2.402   1.628   1.00 80.04 334 B 1 
ATOM 3510 C CA  . ALA B 2 334 ? -30.252 2.818   1.612   1.00 79.70 334 B 1 
ATOM 3511 C C   . ALA B 2 334 ? -29.623 2.630   2.997   1.00 79.72 334 B 1 
ATOM 3512 O O   . ALA B 2 334 ? -30.279 2.868   4.015   1.00 77.14 334 B 1 
ATOM 3513 C CB  . ALA B 2 334 ? -30.170 4.273   1.152   1.00 78.50 334 B 1 
ATOM 3514 N N   . GLY B 2 335 ? -28.368 2.201   3.034   1.00 81.87 335 B 1 
ATOM 3515 C CA  . GLY B 2 335 ? -27.631 1.898   4.265   1.00 79.82 335 B 1 
ATOM 3516 C C   . GLY B 2 335 ? -27.831 0.477   4.804   1.00 81.16 335 B 1 
ATOM 3517 O O   . GLY B 2 335 ? -27.083 0.076   5.684   1.00 78.33 335 B 1 
ATOM 3518 N N   . GLU B 2 336 ? -28.785 -0.291  4.276   1.00 82.60 336 B 1 
ATOM 3519 C CA  . GLU B 2 336 ? -28.943 -1.699  4.671   1.00 83.21 336 B 1 
ATOM 3520 C C   . GLU B 2 336 ? -27.733 -2.525  4.226   1.00 84.48 336 B 1 
ATOM 3521 O O   . GLU B 2 336 ? -27.225 -2.372  3.105   1.00 83.48 336 B 1 
ATOM 3522 C CB  . GLU B 2 336 ? -30.247 -2.309  4.132   1.00 81.64 336 B 1 
ATOM 3523 C CG  . GLU B 2 336 ? -31.514 -1.677  4.738   1.00 76.79 336 B 1 
ATOM 3524 C CD  . GLU B 2 336 ? -32.433 -2.612  5.537   1.00 72.43 336 B 1 
ATOM 3525 O OE1 . GLU B 2 336 ? -33.486 -2.128  6.035   1.00 63.54 336 B 1 
ATOM 3526 O OE2 . GLU B 2 336 ? -32.126 -3.805  5.699   1.00 62.78 336 B 1 
ATOM 3527 N N   . GLU B 2 337 ? -27.282 -3.406  5.117   1.00 83.07 337 B 1 
ATOM 3528 C CA  . GLU B 2 337 ? -26.128 -4.267  4.900   1.00 82.64 337 B 1 
ATOM 3529 C C   . GLU B 2 337 ? -26.537 -5.683  4.539   1.00 83.65 337 B 1 
ATOM 3530 O O   . GLU B 2 337 ? -27.521 -6.234  5.039   1.00 82.85 337 B 1 
ATOM 3531 C CB  . GLU B 2 337 ? -25.188 -4.252  6.108   1.00 80.21 337 B 1 
ATOM 3532 C CG  . GLU B 2 337 ? -24.535 -2.877  6.299   1.00 75.77 337 B 1 
ATOM 3533 C CD  . GLU B 2 337 ? -23.494 -2.822  7.418   1.00 72.97 337 B 1 
ATOM 3534 O OE1 . GLU B 2 337 ? -22.900 -1.727  7.569   1.00 64.74 337 B 1 
ATOM 3535 O OE2 . GLU B 2 337 ? -23.274 -3.845  8.097   1.00 64.56 337 B 1 
ATOM 3536 N N   . PHE B 2 338 ? -25.760 -6.305  3.675   1.00 84.21 338 B 1 
ATOM 3537 C CA  . PHE B 2 338 ? -25.944 -7.677  3.251   1.00 85.21 338 B 1 
ATOM 3538 C C   . PHE B 2 338 ? -24.612 -8.337  2.930   1.00 84.58 338 B 1 
ATOM 3539 O O   . PHE B 2 338 ? -23.595 -7.672  2.697   1.00 83.74 338 B 1 
ATOM 3540 C CB  . PHE B 2 338 ? -26.910 -7.730  2.066   1.00 86.13 338 B 1 
ATOM 3541 C CG  . PHE B 2 338 ? -26.385 -7.105  0.789   1.00 87.34 338 B 1 
ATOM 3542 C CD1 . PHE B 2 338 ? -26.535 -5.724  0.546   1.00 81.71 338 B 1 
ATOM 3543 C CD2 . PHE B 2 338 ? -25.751 -7.906  -0.183  1.00 81.77 338 B 1 
ATOM 3544 C CE1 . PHE B 2 338 ? -26.060 -5.156  -0.641  1.00 81.85 338 B 1 
ATOM 3545 C CE2 . PHE B 2 338 ? -25.276 -7.341  -1.372  1.00 81.53 338 B 1 
ATOM 3546 C CZ  . PHE B 2 338 ? -25.429 -5.968  -1.602  1.00 85.99 338 B 1 
ATOM 3547 N N   . GLU B 2 339 ? -24.604 -9.649  2.878   1.00 84.67 339 B 1 
ATOM 3548 C CA  . GLU B 2 339 ? -23.490 -10.446 2.395   1.00 83.93 339 B 1 
ATOM 3549 C C   . GLU B 2 339 ? -23.905 -11.257 1.165   1.00 84.56 339 B 1 
ATOM 3550 O O   . GLU B 2 339 ? -25.071 -11.602 0.983   1.00 84.05 339 B 1 
ATOM 3551 C CB  . GLU B 2 339 ? -22.926 -11.328 3.529   1.00 81.28 339 B 1 
ATOM 3552 C CG  . GLU B 2 339 ? -23.954 -12.295 4.136   1.00 74.71 339 B 1 
ATOM 3553 C CD  . GLU B 2 339 ? -23.374 -13.164 5.264   1.00 74.68 339 B 1 
ATOM 3554 O OE1 . GLU B 2 339 ? -23.859 -14.313 5.427   1.00 66.40 339 B 1 
ATOM 3555 O OE2 . GLU B 2 339 ? -22.451 -12.711 5.967   1.00 68.08 339 B 1 
ATOM 3556 N N   . LEU B 2 340 ? -22.931 -11.559 0.309   1.00 83.29 340 B 1 
ATOM 3557 C CA  . LEU B 2 340 ? -23.124 -12.509 -0.775  1.00 81.78 340 B 1 
ATOM 3558 C C   . LEU B 2 340 ? -23.032 -13.935 -0.228  1.00 80.51 340 B 1 
ATOM 3559 O O   . LEU B 2 340 ? -22.105 -14.253 0.510   1.00 78.35 340 B 1 
ATOM 3560 C CB  . LEU B 2 340 ? -22.087 -12.268 -1.884  1.00 80.42 340 B 1 
ATOM 3561 C CG  . LEU B 2 340 ? -22.420 -11.057 -2.769  1.00 76.98 340 B 1 
ATOM 3562 C CD1 . LEU B 2 340 ? -21.198 -10.637 -3.585  1.00 70.83 340 B 1 
ATOM 3563 C CD2 . LEU B 2 340 ? -23.527 -11.377 -3.765  1.00 70.10 340 B 1 
ATOM 3564 N N   . VAL B 2 341 ? -23.965 -14.788 -0.623  1.00 80.11 341 B 1 
ATOM 3565 C CA  . VAL B 2 341 ? -23.907 -16.208 -0.276  1.00 77.35 341 B 1 
ATOM 3566 C C   . VAL B 2 341 ? -22.845 -16.878 -1.151  1.00 74.72 341 B 1 
ATOM 3567 O O   . VAL B 2 341 ? -23.006 -16.992 -2.367  1.00 70.62 341 B 1 
ATOM 3568 C CB  . VAL B 2 341 ? -25.283 -16.879 -0.430  1.00 76.23 341 B 1 
ATOM 3569 C CG1 . VAL B 2 341 ? -25.233 -18.347 -0.011  1.00 71.63 341 B 1 
ATOM 3570 C CG2 . VAL B 2 341 ? -26.332 -16.185 0.458   1.00 72.23 341 B 1 
ATOM 3571 N N   . GLU B 2 342 ? -21.748 -17.322 -0.532  1.00 73.65 342 B 1 
ATOM 3572 C CA  . GLU B 2 342 ? -20.686 -18.043 -1.228  1.00 71.04 342 B 1 
ATOM 3573 C C   . GLU B 2 342 ? -21.201 -19.341 -1.874  1.00 71.15 342 B 1 
ATOM 3574 O O   . GLU B 2 342 ? -22.081 -20.023 -1.349  1.00 66.05 342 B 1 
ATOM 3575 C CB  . GLU B 2 342 ? -19.491 -18.361 -0.295  1.00 65.57 342 B 1 
ATOM 3576 C CG  . GLU B 2 342 ? -18.499 -17.202 -0.107  1.00 58.56 342 B 1 
ATOM 3577 C CD  . GLU B 2 342 ? -17.183 -17.627 0.607   1.00 54.14 342 B 1 
ATOM 3578 O OE1 . GLU B 2 342 ? -16.201 -16.857 0.572   1.00 48.65 342 B 1 
ATOM 3579 O OE2 . GLU B 2 342 ? -17.123 -18.739 1.181   1.00 47.48 342 B 1 
ATOM 3580 N N   . GLY B 2 343 ? -20.627 -19.691 -3.022  1.00 66.78 343 B 1 
ATOM 3581 C CA  . GLY B 2 343 ? -20.922 -20.933 -3.736  1.00 65.84 343 B 1 
ATOM 3582 C C   . GLY B 2 343 ? -22.194 -20.911 -4.590  1.00 69.28 343 B 1 
ATOM 3583 O O   . GLY B 2 343 ? -22.418 -21.856 -5.352  1.00 66.01 343 B 1 
ATOM 3584 N N   . VAL B 2 344 ? -22.999 -19.867 -4.507  1.00 72.37 344 B 1 
ATOM 3585 C CA  . VAL B 2 344 ? -24.162 -19.703 -5.390  1.00 73.74 344 B 1 
ATOM 3586 C C   . VAL B 2 344 ? -23.765 -18.852 -6.595  1.00 74.20 344 B 1 
ATOM 3587 O O   . VAL B 2 344 ? -23.440 -17.678 -6.459  1.00 72.44 344 B 1 
ATOM 3588 C CB  . VAL B 2 344 ? -25.367 -19.107 -4.652  1.00 72.23 344 B 1 
ATOM 3589 C CG1 . VAL B 2 344 ? -26.586 -19.046 -5.573  1.00 68.01 344 B 1 
ATOM 3590 C CG2 . VAL B 2 344 ? -25.738 -19.963 -3.431  1.00 67.17 344 B 1 
ATOM 3591 N N   . THR B 2 345 ? -23.833 -19.455 -7.773  1.00 73.94 345 B 1 
ATOM 3592 C CA  . THR B 2 345 ? -23.556 -18.763 -9.030  1.00 73.55 345 B 1 
ATOM 3593 C C   . THR B 2 345 ? -24.578 -17.657 -9.276  1.00 76.05 345 B 1 
ATOM 3594 O O   . THR B 2 345 ? -25.782 -17.855 -9.089  1.00 74.21 345 B 1 
ATOM 3595 C CB  . THR B 2 345 ? -23.546 -19.734 -10.228 1.00 68.17 345 B 1 
ATOM 3596 O OG1 . THR B 2 345 ? -23.177 -21.034 -9.830  1.00 60.42 345 B 1 
ATOM 3597 C CG2 . THR B 2 345 ? -22.542 -19.296 -11.289 1.00 56.32 345 B 1 
ATOM 3598 N N   . ALA B 2 346 ? -24.097 -16.502 -9.711  1.00 76.38 346 B 1 
ATOM 3599 C CA  . ALA B 2 346 ? -24.962 -15.423 -10.150 1.00 75.77 346 B 1 
ATOM 3600 C C   . ALA B 2 346 ? -25.787 -15.865 -11.369 1.00 76.95 346 B 1 
ATOM 3601 O O   . ALA B 2 346 ? -25.311 -16.597 -12.233 1.00 74.28 346 B 1 
ATOM 3602 C CB  . ALA B 2 346 ? -24.124 -14.178 -10.427 1.00 72.13 346 B 1 
ATOM 3603 N N   . GLN B 2 347 ? -27.026 -15.409 -11.449 1.00 80.58 347 B 1 
ATOM 3604 C CA  . GLN B 2 347 ? -27.929 -15.715 -12.550 1.00 80.68 347 B 1 
ATOM 3605 C C   . GLN B 2 347 ? -28.329 -14.437 -13.273 1.00 81.71 347 B 1 
ATOM 3606 O O   . GLN B 2 347 ? -28.580 -13.413 -12.647 1.00 79.58 347 B 1 
ATOM 3607 C CB  . GLN B 2 347 ? -29.168 -16.467 -12.041 1.00 77.99 347 B 1 
ATOM 3608 C CG  . GLN B 2 347 ? -28.826 -17.860 -11.483 1.00 72.38 347 B 1 
ATOM 3609 C CD  . GLN B 2 347 ? -30.067 -18.657 -11.072 1.00 69.50 347 B 1 
ATOM 3610 O OE1 . GLN B 2 347 ? -31.202 -18.238 -11.203 1.00 63.85 347 B 1 
ATOM 3611 N NE2 . GLN B 2 347 ? -29.882 -19.851 -10.549 1.00 61.17 347 B 1 
ATOM 3612 N N   . ARG B 2 348 ? -28.419 -14.494 -14.591 1.00 78.84 348 B 1 
ATOM 3613 C CA  . ARG B 2 348 ? -29.011 -13.397 -15.351 1.00 78.93 348 B 1 
ATOM 3614 C C   . ARG B 2 348 ? -30.513 -13.356 -15.125 1.00 80.42 348 B 1 
ATOM 3615 O O   . ARG B 2 348 ? -31.174 -14.401 -15.108 1.00 77.38 348 B 1 
ATOM 3616 C CB  . ARG B 2 348 ? -28.680 -13.497 -16.837 1.00 75.26 348 B 1 
ATOM 3617 C CG  . ARG B 2 348 ? -27.305 -12.886 -17.131 1.00 65.75 348 B 1 
ATOM 3618 C CD  . ARG B 2 348 ? -27.067 -12.907 -18.641 1.00 61.01 348 B 1 
ATOM 3619 N NE  . ARG B 2 348 ? -25.911 -12.083 -19.025 1.00 53.39 348 B 1 
ATOM 3620 C CZ  . ARG B 2 348 ? -25.761 -11.486 -20.188 1.00 45.91 348 B 1 
ATOM 3621 N NH1 . ARG B 2 348 ? -26.598 -11.638 -21.166 1.00 41.94 348 B 1 
ATOM 3622 N NH2 . ARG B 2 348 ? -24.749 -10.699 -20.389 1.00 41.37 348 B 1 
ATOM 3623 N N   . GLY B 2 349 ? -31.032 -12.158 -14.991 1.00 80.43 349 B 1 
ATOM 3624 C CA  . GLY B 2 349 ? -32.459 -11.917 -14.907 1.00 79.64 349 B 1 
ATOM 3625 C C   . GLY B 2 349 ? -32.845 -10.615 -15.586 1.00 80.16 349 B 1 
ATOM 3626 O O   . GLY B 2 349 ? -32.009 -9.745  -15.807 1.00 77.76 349 B 1 
ATOM 3627 N N   . TYR B 2 350 ? -34.116 -10.485 -15.903 1.00 80.46 350 B 1 
ATOM 3628 C CA  . TYR B 2 350 ? -34.670 -9.315  -16.556 1.00 79.71 350 B 1 
ATOM 3629 C C   . TYR B 2 350 ? -35.706 -8.646  -15.659 1.00 80.74 350 B 1 
ATOM 3630 O O   . TYR B 2 350 ? -36.644 -9.288  -15.178 1.00 78.55 350 B 1 
ATOM 3631 C CB  . TYR B 2 350 ? -35.252 -9.718  -17.908 1.00 76.86 350 B 1 
ATOM 3632 C CG  . TYR B 2 350 ? -35.900 -8.561  -18.635 1.00 73.16 350 B 1 
ATOM 3633 C CD1 . TYR B 2 350 ? -37.297 -8.382  -18.584 1.00 65.57 350 B 1 
ATOM 3634 C CD2 . TYR B 2 350 ? -35.104 -7.639  -19.344 1.00 64.39 350 B 1 
ATOM 3635 C CE1 . TYR B 2 350 ? -37.893 -7.306  -19.258 1.00 60.79 350 B 1 
ATOM 3636 C CE2 . TYR B 2 350 ? -35.690 -6.563  -20.012 1.00 60.28 350 B 1 
ATOM 3637 C CZ  . TYR B 2 350 ? -37.085 -6.393  -19.975 1.00 64.63 350 B 1 
ATOM 3638 O OH  . TYR B 2 350 ? -37.673 -5.347  -20.637 1.00 62.77 350 B 1 
ATOM 3639 N N   . VAL B 2 351 ? -35.536 -7.351  -15.440 1.00 77.28 351 B 1 
ATOM 3640 C CA  . VAL B 2 351 ? -36.492 -6.537  -14.696 1.00 75.61 351 B 1 
ATOM 3641 C C   . VAL B 2 351 ? -37.245 -5.659  -15.685 1.00 73.85 351 B 1 
ATOM 3642 O O   . VAL B 2 351 ? -36.651 -4.806  -16.344 1.00 71.97 351 B 1 
ATOM 3643 C CB  . VAL B 2 351 ? -35.805 -5.685  -13.612 1.00 74.43 351 B 1 
ATOM 3644 C CG1 . VAL B 2 351 ? -36.838 -4.905  -12.799 1.00 69.02 351 B 1 
ATOM 3645 C CG2 . VAL B 2 351 ? -35.012 -6.567  -12.637 1.00 69.45 351 B 1 
ATOM 3646 N N   . THR B 2 352 ? -38.552 -5.829  -15.753 1.00 74.82 352 B 1 
ATOM 3647 C CA  . THR B 2 352 ? -39.411 -5.052  -16.647 1.00 71.67 352 B 1 
ATOM 3648 C C   . THR B 2 352 ? -39.200 -3.549  -16.457 1.00 70.33 352 B 1 
ATOM 3649 O O   . THR B 2 352 ? -39.290 -3.033  -15.354 1.00 66.01 352 B 1 
ATOM 3650 C CB  . THR B 2 352 ? -40.890 -5.395  -16.432 1.00 68.99 352 B 1 
ATOM 3651 O OG1 . THR B 2 352 ? -41.066 -6.790  -16.371 1.00 64.22 352 B 1 
ATOM 3652 C CG2 . THR B 2 352 ? -41.771 -4.885  -17.567 1.00 61.39 352 B 1 
ATOM 3653 N N   . GLY B 2 353 ? -38.882 -2.862  -17.545 1.00 68.24 353 B 1 
ATOM 3654 C CA  . GLY B 2 353 ? -38.605 -1.425  -17.559 1.00 65.46 353 B 1 
ATOM 3655 C C   . GLY B 2 353 ? -37.212 -0.994  -17.090 1.00 66.61 353 B 1 
ATOM 3656 O O   . GLY B 2 353 ? -36.884 0.178   -17.223 1.00 62.93 353 B 1 
ATOM 3657 N N   . GLN B 2 354 ? -36.387 -1.911  -16.563 1.00 72.93 354 B 1 
ATOM 3658 C CA  . GLN B 2 354 ? -35.020 -1.608  -16.117 1.00 70.62 354 B 1 
ATOM 3659 C C   . GLN B 2 354 ? -33.934 -2.375  -16.882 1.00 71.37 354 B 1 
ATOM 3660 O O   . GLN B 2 354 ? -32.789 -1.961  -16.859 1.00 66.06 354 B 1 
ATOM 3661 C CB  . GLN B 2 354 ? -34.883 -1.834  -14.611 1.00 68.00 354 B 1 
ATOM 3662 C CG  . GLN B 2 354 ? -35.764 -0.864  -13.805 1.00 65.03 354 B 1 
ATOM 3663 C CD  . GLN B 2 354 ? -35.476 -0.881  -12.300 1.00 60.28 354 B 1 
ATOM 3664 O OE1 . GLN B 2 354 ? -34.895 -1.793  -11.736 1.00 56.05 354 B 1 
ATOM 3665 N NE2 . GLN B 2 354 ? -35.887 0.132   -11.575 1.00 54.20 354 B 1 
ATOM 3666 N N   . GLY B 2 355 ? -34.287 -3.453  -17.549 1.00 70.50 355 B 1 
ATOM 3667 C CA  . GLY B 2 355 ? -33.358 -4.231  -18.361 1.00 70.10 355 B 1 
ATOM 3668 C C   . GLY B 2 355 ? -32.797 -5.469  -17.678 1.00 73.52 355 B 1 
ATOM 3669 O O   . GLY B 2 355 ? -33.320 -5.946  -16.662 1.00 71.75 355 B 1 
ATOM 3670 N N   . GLU B 2 356 ? -31.728 -6.016  -18.261 1.00 73.86 356 B 1 
ATOM 3671 C CA  . GLU B 2 356 ? -31.025 -7.168  -17.721 1.00 74.12 356 B 1 
ATOM 3672 C C   . GLU B 2 356 ? -30.074 -6.776  -16.597 1.00 75.36 356 B 1 
ATOM 3673 O O   . GLU B 2 356 ? -29.318 -5.812  -16.697 1.00 72.41 356 B 1 
ATOM 3674 C CB  . GLU B 2 356 ? -30.234 -7.921  -18.800 1.00 70.58 356 B 1 
ATOM 3675 C CG  . GLU B 2 356 ? -31.110 -8.798  -19.690 1.00 62.38 356 B 1 
ATOM 3676 C CD  . GLU B 2 356 ? -30.291 -9.866  -20.448 1.00 57.52 356 B 1 
ATOM 3677 O OE1 . GLU B 2 356 ? -30.898 -10.881 -20.850 1.00 50.80 356 B 1 
ATOM 3678 O OE2 . GLU B 2 356 ? -29.047 -9.725  -20.564 1.00 51.81 356 B 1 
ATOM 3679 N N   . PHE B 2 357 ? -30.065 -7.606  -15.565 1.00 78.80 357 B 1 
ATOM 3680 C CA  . PHE B 2 357 ? -29.131 -7.530  -14.460 1.00 78.02 357 B 1 
ATOM 3681 C C   . PHE B 2 357 ? -28.586 -8.921  -14.157 1.00 80.29 357 B 1 
ATOM 3682 O O   . PHE B 2 357 ? -29.240 -9.938  -14.372 1.00 78.65 357 B 1 
ATOM 3683 C CB  . PHE B 2 357 ? -29.807 -6.941  -13.220 1.00 75.70 357 B 1 
ATOM 3684 C CG  . PHE B 2 357 ? -30.221 -5.502  -13.380 1.00 74.54 357 B 1 
ATOM 3685 C CD1 . PHE B 2 357 ? -29.332 -4.458  -13.032 1.00 66.10 357 B 1 
ATOM 3686 C CD2 . PHE B 2 357 ? -31.481 -5.177  -13.901 1.00 65.67 357 B 1 
ATOM 3687 C CE1 . PHE B 2 357 ? -29.697 -3.125  -13.208 1.00 63.80 357 B 1 
ATOM 3688 C CE2 . PHE B 2 357 ? -31.851 -3.843  -14.088 1.00 63.49 357 B 1 
ATOM 3689 C CZ  . PHE B 2 357 ? -30.963 -2.806  -13.749 1.00 69.19 357 B 1 
ATOM 3690 N N   . GLU B 2 358 ? -27.399 -8.936  -13.594 1.00 78.94 358 B 1 
ATOM 3691 C CA  . GLU B 2 358 ? -26.881 -10.123 -12.953 1.00 79.58 358 B 1 
ATOM 3692 C C   . GLU B 2 358 ? -27.417 -10.171 -11.519 1.00 81.62 358 B 1 
ATOM 3693 O O   . GLU B 2 358 ? -27.263 -9.215  -10.767 1.00 80.41 358 B 1 
ATOM 3694 C CB  . GLU B 2 358 ? -25.358 -10.109 -13.068 1.00 75.73 358 B 1 
ATOM 3695 C CG  . GLU B 2 358 ? -24.774 -11.507 -12.928 1.00 65.76 358 B 1 
ATOM 3696 C CD  . GLU B 2 358 ? -23.407 -11.599 -13.617 1.00 59.55 358 B 1 
ATOM 3697 O OE1 . GLU B 2 358 ? -23.232 -12.517 -14.442 1.00 51.78 358 B 1 
ATOM 3698 O OE2 . GLU B 2 358 ? -22.511 -10.761 -13.388 1.00 52.00 358 B 1 
ATOM 3699 N N   . PHE B 2 359 ? -28.082 -11.248 -11.137 1.00 83.80 359 B 1 
ATOM 3700 C CA  . PHE B 2 359 ? -28.641 -11.441 -9.808  1.00 85.32 359 B 1 
ATOM 3701 C C   . PHE B 2 359 ? -27.722 -12.339 -8.989  1.00 85.53 359 B 1 
ATOM 3702 O O   . PHE B 2 359 ? -27.421 -13.455 -9.396  1.00 83.54 359 B 1 
ATOM 3703 C CB  . PHE B 2 359 ? -30.058 -12.021 -9.885  1.00 85.43 359 B 1 
ATOM 3704 C CG  . PHE B 2 359 ? -31.100 -10.998 -10.259 1.00 85.93 359 B 1 
ATOM 3705 C CD1 . PHE B 2 359 ? -31.897 -10.408 -9.255  1.00 76.15 359 B 1 
ATOM 3706 C CD2 . PHE B 2 359 ? -31.266 -10.597 -11.590 1.00 75.74 359 B 1 
ATOM 3707 C CE1 . PHE B 2 359 ? -32.841 -9.430  -9.588  1.00 76.13 359 B 1 
ATOM 3708 C CE2 . PHE B 2 359 ? -32.208 -9.614  -11.923 1.00 75.14 359 B 1 
ATOM 3709 C CZ  . PHE B 2 359 ? -32.987 -9.025  -10.922 1.00 83.56 359 B 1 
ATOM 3710 N N   . ALA B 2 360 ? -27.313 -11.869 -7.836  1.00 87.30 360 B 1 
ATOM 3711 C CA  . ALA B 2 360 ? -26.598 -12.673 -6.858  1.00 86.10 360 B 1 
ATOM 3712 C C   . ALA B 2 360 ? -27.517 -13.043 -5.695  1.00 86.82 360 B 1 
ATOM 3713 O O   . ALA B 2 360 ? -28.444 -12.301 -5.347  1.00 86.06 360 B 1 
ATOM 3714 C CB  . ALA B 2 360 ? -25.348 -11.932 -6.408  1.00 84.09 360 B 1 
ATOM 3715 N N   . ARG B 2 361 ? -27.233 -14.186 -5.079  1.00 86.60 361 B 1 
ATOM 3716 C CA  . ARG B 2 361 ? -27.905 -14.601 -3.859  1.00 85.37 361 B 1 
ATOM 3717 C C   . ARG B 2 361 ? -27.245 -13.915 -2.675  1.00 84.92 361 B 1 
ATOM 3718 O O   . ARG B 2 361 ? -26.033 -14.005 -2.509  1.00 83.51 361 B 1 
ATOM 3719 C CB  . ARG B 2 361 ? -27.932 -16.122 -3.762  1.00 83.32 361 B 1 
ATOM 3720 C CG  . ARG B 2 361 ? -29.058 -16.601 -2.846  1.00 77.73 361 B 1 
ATOM 3721 C CD  . ARG B 2 361 ? -29.198 -18.121 -2.958  1.00 74.43 361 B 1 
ATOM 3722 N NE  . ARG B 2 361 ? -30.330 -18.615 -2.167  1.00 69.26 361 B 1 
ATOM 3723 C CZ  . ARG B 2 361 ? -30.741 -19.865 -2.082  1.00 63.19 361 B 1 
ATOM 3724 N NH1 . ARG B 2 361 ? -30.152 -20.831 -2.734  1.00 57.34 361 B 1 
ATOM 3725 N NH2 . ARG B 2 361 ? -31.758 -20.171 -1.322  1.00 56.73 361 B 1 
ATOM 3726 N N   . ILE B 2 362 ? -28.048 -13.230 -1.878  1.00 85.86 362 B 1 
ATOM 3727 C CA  . ILE B 2 362 ? -27.588 -12.429 -0.748  1.00 85.62 362 B 1 
ATOM 3728 C C   . ILE B 2 362 ? -28.294 -12.840 0.533   1.00 84.47 362 B 1 
ATOM 3729 O O   . ILE B 2 362 ? -29.433 -13.305 0.512   1.00 83.00 362 B 1 
ATOM 3730 C CB  . ILE B 2 362 ? -27.757 -10.918 -1.011  1.00 85.80 362 B 1 
ATOM 3731 C CG1 . ILE B 2 362 ? -29.228 -10.471 -1.122  1.00 82.65 362 B 1 
ATOM 3732 C CG2 . ILE B 2 362 ? -26.976 -10.492 -2.263  1.00 79.89 362 B 1 
ATOM 3733 C CD1 . ILE B 2 362 ? -29.459 -9.111  -0.478  1.00 77.81 362 B 1 
ATOM 3734 N N   . LYS B 2 363 ? -27.632 -12.610 1.657   1.00 84.65 363 B 1 
ATOM 3735 C CA  . LYS B 2 363 ? -28.218 -12.663 2.986   1.00 82.97 363 B 1 
ATOM 3736 C C   . LYS B 2 363 ? -28.203 -11.264 3.575   1.00 83.13 363 B 1 
ATOM 3737 O O   . LYS B 2 363 ? -27.151 -10.635 3.626   1.00 82.05 363 B 1 
ATOM 3738 C CB  . LYS B 2 363 ? -27.442 -13.684 3.820   1.00 80.02 363 B 1 
ATOM 3739 C CG  . LYS B 2 363 ? -28.039 -13.858 5.217   1.00 71.54 363 B 1 
ATOM 3740 C CD  . LYS B 2 363 ? -27.253 -14.924 5.974   1.00 67.98 363 B 1 
ATOM 3741 C CE  . LYS B 2 363 ? -27.866 -15.144 7.352   1.00 59.58 363 B 1 
ATOM 3742 N NZ  . LYS B 2 363 ? -27.118 -16.197 8.084   1.00 53.85 363 B 1 
ATOM 3743 N N   . VAL B 2 364 ? -29.369 -10.779 3.995   1.00 82.72 364 B 1 
ATOM 3744 C CA  . VAL B 2 364 ? -29.481 -9.454  4.617   1.00 80.69 364 B 1 
ATOM 3745 C C   . VAL B 2 364 ? -28.974 -9.547  6.056   1.00 78.74 364 B 1 
ATOM 3746 O O   . VAL B 2 364 ? -29.366 -10.450 6.790   1.00 76.56 364 B 1 
ATOM 3747 C CB  . VAL B 2 364 ? -30.923 -8.924  4.550   1.00 79.50 364 B 1 
ATOM 3748 C CG1 . VAL B 2 364 ? -30.996 -7.502  5.085   1.00 73.01 364 B 1 
ATOM 3749 C CG2 . VAL B 2 364 ? -31.445 -8.906  3.108   1.00 73.07 364 B 1 
ATOM 3750 N N   . LEU B 2 365 ? -28.091 -8.617  6.443   1.00 80.41 365 B 1 
ATOM 3751 C CA  . LEU B 2 365 ? -27.462 -8.586  7.764   1.00 76.83 365 B 1 
ATOM 3752 C C   . LEU B 2 365 ? -28.107 -7.555  8.688   1.00 72.99 365 B 1 
ATOM 3753 O O   . LEU B 2 365 ? -28.107 -7.725  9.905   1.00 67.61 365 B 1 
ATOM 3754 C CB  . LEU B 2 365 ? -25.973 -8.244  7.593   1.00 74.97 365 B 1 
ATOM 3755 C CG  . LEU B 2 365 ? -25.156 -9.297  6.836   1.00 72.66 365 B 1 
ATOM 3756 C CD1 . LEU B 2 365 ? -23.743 -8.764  6.613   1.00 69.76 365 B 1 
ATOM 3757 C CD2 . LEU B 2 365 ? -25.065 -10.616 7.615   1.00 68.68 365 B 1 
ATOM 3758 N N   . SER B 2 366 ? -28.655 -6.487  8.128   1.00 70.84 366 B 1 
ATOM 3759 C CA  . SER B 2 366 ? -29.258 -5.410  8.895   1.00 67.08 366 B 1 
ATOM 3760 C C   . SER B 2 366 ? -30.558 -5.857  9.571   1.00 63.93 366 B 1 
ATOM 3761 O O   . SER B 2 366 ? -31.420 -6.489  8.964   1.00 58.48 366 B 1 
ATOM 3762 C CB  . SER B 2 366 ? -29.466 -4.174  8.019   1.00 63.52 366 B 1 
ATOM 3763 O OG  . SER B 2 366 ? -30.007 -4.519  6.766   1.00 60.61 366 B 1 
ATOM 3764 N N   . ASN B 2 367 ? -30.726 -5.467  10.833  1.00 59.71 367 B 1 
ATOM 3765 C CA  . ASN B 2 367 ? -31.938 -5.738  11.611  1.00 56.65 367 B 1 
ATOM 3766 C C   . ASN B 2 367 ? -33.072 -4.727  11.339  1.00 56.40 367 B 1 
ATOM 3767 O O   . ASN B 2 367 ? -33.917 -4.479  12.200  1.00 51.33 367 B 1 
ATOM 3768 C CB  . ASN B 2 367 ? -31.560 -5.844  13.101  1.00 50.85 367 B 1 
ATOM 3769 C CG  . ASN B 2 367 ? -30.967 -7.187  13.471  1.00 46.73 367 B 1 
ATOM 3770 O OD1 . ASN B 2 367 ? -31.275 -8.201  12.891  1.00 43.07 367 B 1 
ATOM 3771 N ND2 . ASN B 2 367 ? -30.151 -7.238  14.497  1.00 41.11 367 B 1 
ATOM 3772 N N   . GLY B 2 368 ? -33.082 -4.119  10.164  1.00 52.68 368 B 1 
ATOM 3773 C CA  . GLY B 2 368 ? -34.102 -3.153  9.764   1.00 51.63 368 B 1 
ATOM 3774 C C   . GLY B 2 368 ? -35.508 -3.762  9.705   1.00 52.09 368 B 1 
ATOM 3775 O O   . GLY B 2 368 ? -35.682 -4.969  9.583   1.00 48.89 368 B 1 
ATOM 3776 N N   . ALA B 2 369 ? -36.536 -2.922  9.783   1.00 49.44 369 B 1 
ATOM 3777 C CA  . ALA B 2 369 ? -37.921 -3.388  9.673   1.00 49.19 369 B 1 
ATOM 3778 C C   . ALA B 2 369 ? -38.185 -4.077  8.323   1.00 51.06 369 B 1 
ATOM 3779 O O   . ALA B 2 369 ? -38.800 -5.137  8.280   1.00 47.77 369 B 1 
ATOM 3780 C CB  . ALA B 2 369 ? -38.856 -2.192  9.892   1.00 45.20 369 B 1 
ATOM 3781 N N   . SER B 2 370 ? -37.634 -3.516  7.263   1.00 49.82 370 B 1 
ATOM 3782 C CA  . SER B 2 370 ? -37.681 -4.072  5.914   1.00 51.00 370 B 1 
ATOM 3783 C C   . SER B 2 370 ? -37.052 -5.466  5.837   1.00 52.76 370 B 1 
ATOM 3784 O O   . SER B 2 370 ? -37.637 -6.370  5.243   1.00 50.74 370 B 1 
ATOM 3785 C CB  . SER B 2 370 ? -36.976 -3.142  4.917   1.00 49.20 370 B 1 
ATOM 3786 O OG  . SER B 2 370 ? -35.890 -2.436  5.471   1.00 47.04 370 B 1 
ATOM 3787 N N   . SER B 2 371 ? -35.909 -5.667  6.456   1.00 51.71 371 B 1 
ATOM 3788 C CA  . SER B 2 371 ? -35.232 -6.959  6.462   1.00 51.37 371 B 1 
ATOM 3789 C C   . SER B 2 371 ? -35.996 -8.024  7.255   1.00 52.46 371 B 1 
ATOM 3790 O O   . SER B 2 371 ? -36.085 -9.161  6.804   1.00 51.15 371 B 1 
ATOM 3791 C CB  . SER B 2 371 ? -33.792 -6.831  6.963   1.00 48.79 371 B 1 
ATOM 3792 O OG  . SER B 2 371 ? -33.638 -5.826  7.935   1.00 46.37 371 B 1 
ATOM 3793 N N   . LYS B 2 372 ? -36.628 -7.665  8.369   1.00 50.64 372 B 1 
ATOM 3794 C CA  . LYS B 2 372 ? -37.497 -8.576  9.134   1.00 49.99 372 B 1 
ATOM 3795 C C   . LYS B 2 372 ? -38.730 -8.995  8.340   1.00 50.46 372 B 1 
ATOM 3796 O O   . LYS B 2 372 ? -39.052 -10.175 8.339   1.00 49.20 372 B 1 
ATOM 3797 C CB  . LYS B 2 372 ? -37.919 -7.949  10.470  1.00 48.71 372 B 1 
ATOM 3798 C CG  . LYS B 2 372 ? -36.790 -8.024  11.506  1.00 46.24 372 B 1 
ATOM 3799 C CD  . LYS B 2 372 ? -37.288 -7.511  12.865  1.00 43.24 372 B 1 
ATOM 3800 C CE  . LYS B 2 372 ? -36.170 -7.647  13.899  1.00 38.88 372 B 1 
ATOM 3801 N NZ  . LYS B 2 372 ? -36.585 -7.178  15.237  1.00 34.97 372 B 1 
ATOM 3802 N N   . GLU B 2 373 ? -39.382 -8.071  7.654   1.00 50.63 373 B 1 
ATOM 3803 C CA  . GLU B 2 373 ? -40.516 -8.410  6.795   1.00 50.49 373 B 1 
ATOM 3804 C C   . GLU B 2 373 ? -40.110 -9.370  5.674   1.00 50.54 373 B 1 
ATOM 3805 O O   . GLU B 2 373 ? -40.781 -10.376 5.454   1.00 49.22 373 B 1 
ATOM 3806 C CB  . GLU B 2 373 ? -41.134 -7.146  6.177   1.00 49.21 373 B 1 
ATOM 3807 C CG  . GLU B 2 373 ? -42.079 -6.435  7.141   1.00 46.06 373 B 1 
ATOM 3808 C CD  . GLU B 2 373 ? -42.750 -5.193  6.510   1.00 42.28 373 B 1 
ATOM 3809 O OE1 . GLU B 2 373 ? -43.760 -4.739  7.088   1.00 39.28 373 B 1 
ATOM 3810 O OE2 . GLU B 2 373 ? -42.231 -4.692  5.490   1.00 40.97 373 B 1 
ATOM 3811 N N   . VAL B 2 374 ? -38.986 -9.121  5.006   1.00 53.40 374 B 1 
ATOM 3812 C CA  . VAL B 2 374 ? -38.511 -9.991  3.919   1.00 52.30 374 B 1 
ATOM 3813 C C   . VAL B 2 374 ? -38.206 -11.402 4.413   1.00 52.41 374 B 1 
ATOM 3814 O O   . VAL B 2 374 ? -38.602 -12.378 3.772   1.00 51.09 374 B 1 
ATOM 3815 C CB  . VAL B 2 374 ? -37.268 -9.407  3.225   1.00 50.31 374 B 1 
ATOM 3816 C CG1 . VAL B 2 374 ? -36.851 -10.296 2.065   1.00 47.19 374 B 1 
ATOM 3817 C CG2 . VAL B 2 374 ? -37.499 -8.039  2.607   1.00 47.82 374 B 1 
ATOM 3818 N N   . LEU B 2 375 ? -37.541 -11.527 5.551   1.00 49.92 375 B 1 
ATOM 3819 C CA  . LEU B 2 375 ? -37.201 -12.810 6.154   1.00 49.47 375 B 1 
ATOM 3820 C C   . LEU B 2 375 ? -38.452 -13.552 6.653   1.00 49.43 375 B 1 
ATOM 3821 O O   . LEU B 2 375 ? -38.533 -14.769 6.519   1.00 47.82 375 B 1 
ATOM 3822 C CB  . LEU B 2 375 ? -36.201 -12.576 7.306   1.00 46.82 375 B 1 
ATOM 3823 C CG  . LEU B 2 375 ? -34.769 -12.293 6.814   1.00 43.33 375 B 1 
ATOM 3824 C CD1 . LEU B 2 375 ? -33.944 -11.666 7.937   1.00 40.16 375 B 1 
ATOM 3825 C CD2 . LEU B 2 375 ? -34.055 -13.578 6.379   1.00 40.25 375 B 1 
ATOM 3826 N N   . ALA B 2 376 ? -39.431 -12.832 7.170   1.00 47.93 376 B 1 
ATOM 3827 C CA  . ALA B 2 376 ? -40.647 -13.423 7.714   1.00 47.07 376 B 1 
ATOM 3828 C C   . ALA B 2 376 ? -41.553 -14.061 6.640   1.00 47.19 376 B 1 
ATOM 3829 O O   . ALA B 2 376 ? -42.214 -15.055 6.923   1.00 45.46 376 B 1 
ATOM 3830 C CB  . ALA B 2 376 ? -41.394 -12.355 8.508   1.00 44.71 376 B 1 
ATOM 3831 N N   . ILE B 2 377 ? -41.578 -13.505 5.416   1.00 49.90 377 B 1 
ATOM 3832 C CA  . ILE B 2 377 ? -42.559 -13.930 4.405   1.00 48.42 377 B 1 
ATOM 3833 C C   . ILE B 2 377 ? -42.378 -15.386 3.970   1.00 48.19 377 B 1 
ATOM 3834 O O   . ILE B 2 377 ? -43.373 -16.096 3.791   1.00 45.22 377 B 1 
ATOM 3835 C CB  . ILE B 2 377 ? -42.558 -12.956 3.198   1.00 44.85 377 B 1 
ATOM 3836 C CG1 . ILE B 2 377 ? -43.149 -11.597 3.602   1.00 41.51 377 B 1 
ATOM 3837 C CG2 . ILE B 2 377 ? -43.391 -13.507 2.011   1.00 40.92 377 B 1 
ATOM 3838 C CD1 . ILE B 2 377 ? -42.825 -10.461 2.615   1.00 38.63 377 B 1 
ATOM 3839 N N   . LYS B 2 378 ? -41.126 -15.838 3.740   1.00 47.71 378 B 1 
ATOM 3840 C CA  . LYS B 2 378 ? -40.911 -17.180 3.162   1.00 46.85 378 B 1 
ATOM 3841 C C   . LYS B 2 378 ? -39.921 -18.067 3.919   1.00 47.60 378 B 1 
ATOM 3842 O O   . LYS B 2 378 ? -39.604 -19.138 3.412   1.00 44.21 378 B 1 
ATOM 3843 C CB  . LYS B 2 378 ? -40.569 -17.084 1.667   1.00 42.71 378 B 1 
ATOM 3844 C CG  . LYS B 2 378 ? -41.802 -16.859 0.789   1.00 38.58 378 B 1 
ATOM 3845 C CD  . LYS B 2 378 ? -41.464 -17.134 -0.680  1.00 35.49 378 B 1 
ATOM 3846 C CE  . LYS B 2 378 ? -42.689 -16.974 -1.568  1.00 31.67 378 B 1 
ATOM 3847 N NZ  . LYS B 2 378 ? -42.377 -17.292 -2.974  1.00 28.43 378 B 1 
ATOM 3848 N N   . GLY B 2 379 ? -39.424 -17.652 5.070   1.00 45.59 379 B 1 
ATOM 3849 C CA  . GLY B 2 379 ? -38.423 -18.434 5.800   1.00 44.42 379 B 1 
ATOM 3850 C C   . GLY B 2 379 ? -37.127 -18.680 5.018   1.00 46.03 379 B 1 
ATOM 3851 O O   . GLY B 2 379 ? -36.386 -19.611 5.312   1.00 43.36 379 B 1 
ATOM 3852 N N   . MET B 2 380 ? -36.887 -17.890 3.982   1.00 50.78 380 B 1 
ATOM 3853 C CA  . MET B 2 380 ? -35.674 -18.018 3.185   1.00 50.68 380 B 1 
ATOM 3854 C C   . MET B 2 380 ? -34.567 -17.177 3.818   1.00 53.67 380 B 1 
ATOM 3855 O O   . MET B 2 380 ? -34.654 -15.954 3.848   1.00 49.57 380 B 1 
ATOM 3856 C CB  . MET B 2 380 ? -35.910 -17.604 1.728   1.00 45.58 380 B 1 
ATOM 3857 C CG  . MET B 2 380 ? -36.683 -18.673 0.949   1.00 40.44 380 B 1 
ATOM 3858 S SD  . MET B 2 380 ? -36.725 -18.389 -0.849  1.00 36.15 380 B 1 
ATOM 3859 C CE  . MET B 2 380 ? -37.485 -19.933 -1.399  1.00 33.34 380 B 1 
ATOM 3860 N N   . ASP B 2 381 ? -33.490 -17.848 4.209   1.00 59.41 381 B 1 
ATOM 3861 C CA  . ASP B 2 381 ? -32.286 -17.197 4.732   1.00 60.00 381 B 1 
ATOM 3862 C C   . ASP B 2 381 ? -31.565 -16.311 3.709   1.00 63.26 381 B 1 
ATOM 3863 O O   . ASP B 2 381 ? -30.644 -15.562 4.043   1.00 59.27 381 B 1 
ATOM 3864 C CB  . ASP B 2 381 ? -31.304 -18.275 5.215   1.00 54.91 381 B 1 
ATOM 3865 C CG  . ASP B 2 381 ? -31.776 -19.026 6.451   1.00 49.94 381 B 1 
ATOM 3866 O OD1 . ASP B 2 381 ? -32.564 -18.445 7.225   1.00 44.77 381 B 1 
ATOM 3867 O OD2 . ASP B 2 381 ? -31.300 -20.168 6.615   1.00 43.95 381 B 1 
ATOM 3868 N N   . SER B 2 382 ? -31.935 -16.433 2.430   1.00 71.66 382 B 1 
ATOM 3869 C CA  . SER B 2 382 ? -31.267 -15.732 1.334   1.00 72.07 382 B 1 
ATOM 3870 C C   . SER B 2 382 ? -32.231 -15.332 0.219   1.00 74.95 382 B 1 
ATOM 3871 O O   . SER B 2 382 ? -33.194 -16.037 -0.093  1.00 73.05 382 B 1 
ATOM 3872 C CB  . SER B 2 382 ? -30.093 -16.567 0.806   1.00 66.71 382 B 1 
ATOM 3873 O OG  . SER B 2 382 ? -30.533 -17.850 0.380   1.00 60.51 382 B 1 
ATOM 3874 N N   . LEU B 2 383 ? -31.921 -14.212 -0.407  1.00 79.44 383 B 1 
ATOM 3875 C CA  . LEU B 2 383 ? -32.713 -13.514 -1.399  1.00 81.48 383 B 1 
ATOM 3876 C C   . LEU B 2 383 ? -31.874 -13.256 -2.644  1.00 84.21 383 B 1 
ATOM 3877 O O   . LEU B 2 383 ? -30.646 -13.307 -2.593  1.00 83.67 383 B 1 
ATOM 3878 C CB  . LEU B 2 383 ? -33.180 -12.191 -0.795  1.00 78.76 383 B 1 
ATOM 3879 C CG  . LEU B 2 383 ? -34.140 -12.360 0.388   1.00 75.58 383 B 1 
ATOM 3880 C CD1 . LEU B 2 383 ? -34.195 -11.058 1.165   1.00 69.50 383 B 1 
ATOM 3881 C CD2 . LEU B 2 383 ? -35.545 -12.746 -0.082  1.00 69.23 383 B 1 
ATOM 3882 N N   . TRP B 2 384 ? -32.515 -12.934 -3.742  1.00 83.88 384 B 1 
ATOM 3883 C CA  . TRP B 2 384 ? -31.849 -12.514 -4.965  1.00 85.13 384 B 1 
ATOM 3884 C C   . TRP B 2 384 ? -31.870 -10.995 -5.084  1.00 85.76 384 B 1 
ATOM 3885 O O   . TRP B 2 384 ? -32.922 -10.375 -4.966  1.00 84.94 384 B 1 
ATOM 3886 C CB  . TRP B 2 384 ? -32.501 -13.204 -6.150  1.00 85.61 384 B 1 
ATOM 3887 C CG  . TRP B 2 384 ? -32.286 -14.684 -6.187  1.00 85.72 384 B 1 
ATOM 3888 C CD1 . TRP B 2 384 ? -33.127 -15.628 -5.688  1.00 82.15 384 B 1 
ATOM 3889 C CD2 . TRP B 2 384 ? -31.150 -15.409 -6.752  1.00 84.38 384 B 1 
ATOM 3890 N NE1 . TRP B 2 384 ? -32.603 -16.887 -5.923  1.00 81.76 384 B 1 
ATOM 3891 C CE2 . TRP B 2 384 ? -31.393 -16.798 -6.583  1.00 82.81 384 B 1 
ATOM 3892 C CE3 . TRP B 2 384 ? -29.962 -15.023 -7.399  1.00 84.03 384 B 1 
ATOM 3893 C CZ2 . TRP B 2 384 ? -30.485 -17.770 -7.057  1.00 83.59 384 B 1 
ATOM 3894 C CZ3 . TRP B 2 384 ? -29.057 -15.991 -7.862  1.00 82.33 384 B 1 
ATOM 3895 C CH2 . TRP B 2 384 ? -29.322 -17.346 -7.694  1.00 81.87 384 B 1 
ATOM 3896 N N   . MET B 2 385 ? -30.718 -10.420 -5.336  1.00 87.65 385 B 1 
ATOM 3897 C CA  . MET B 2 385 ? -30.548 -8.987  -5.546  1.00 88.73 385 B 1 
ATOM 3898 C C   . MET B 2 385 ? -29.832 -8.739  -6.872  1.00 88.62 385 B 1 
ATOM 3899 O O   . MET B 2 385 ? -28.813 -9.370  -7.153  1.00 87.92 385 B 1 
ATOM 3900 C CB  . MET B 2 385 ? -29.783 -8.380  -4.365  1.00 88.35 385 B 1 
ATOM 3901 C CG  . MET B 2 385 ? -29.584 -6.867  -4.518  1.00 86.18 385 B 1 
ATOM 3902 S SD  . MET B 2 385 ? -28.631 -6.096  -3.183  1.00 85.49 385 B 1 
ATOM 3903 C CE  . MET B 2 385 ? -29.843 -6.123  -1.848  1.00 76.83 385 B 1 
ATOM 3904 N N   . ALA B 2 386 ? -30.355 -7.795  -7.653  1.00 87.76 386 B 1 
ATOM 3905 C CA  . ALA B 2 386 ? -29.670 -7.320  -8.845  1.00 86.85 386 B 1 
ATOM 3906 C C   . ALA B 2 386 ? -28.349 -6.650  -8.464  1.00 86.61 386 B 1 
ATOM 3907 O O   . ALA B 2 386 ? -28.325 -5.760  -7.605  1.00 85.52 386 B 1 
ATOM 3908 C CB  . ALA B 2 386 ? -30.591 -6.363  -9.609  1.00 85.37 386 B 1 
ATOM 3909 N N   . GLN B 2 387 ? -27.253 -7.063  -9.083  1.00 84.13 387 B 1 
ATOM 3910 C CA  . GLN B 2 387 ? -25.933 -6.494  -8.865  1.00 81.68 387 B 1 
ATOM 3911 C C   . GLN B 2 387 ? -25.767 -5.255  -9.744  1.00 79.72 387 B 1 
ATOM 3912 O O   . GLN B 2 387 ? -25.725 -5.356  -10.957 1.00 76.15 387 B 1 
ATOM 3913 C CB  . GLN B 2 387 ? -24.850 -7.549  -9.130  1.00 80.39 387 B 1 
ATOM 3914 C CG  . GLN B 2 387 ? -24.969 -8.785  -8.231  1.00 77.95 387 B 1 
ATOM 3915 C CD  . GLN B 2 387 ? -24.911 -8.429  -6.746  1.00 75.41 387 B 1 
ATOM 3916 O OE1 . GLN B 2 387 ? -23.899 -7.978  -6.233  1.00 68.15 387 B 1 
ATOM 3917 N NE2 . GLN B 2 387 ? -25.991 -8.576  -6.016  1.00 67.05 387 B 1 
ATOM 3918 N N   . ASP B 2 388 ? -25.717 -4.104  -9.101  1.00 78.44 388 B 1 
ATOM 3919 C CA  . ASP B 2 388 ? -25.502 -2.822  -9.764  1.00 76.57 388 B 1 
ATOM 3920 C C   . ASP B 2 388 ? -24.516 -1.989  -8.926  1.00 76.66 388 B 1 
ATOM 3921 O O   . ASP B 2 388 ? -24.814 -1.644  -7.781  1.00 74.47 388 B 1 
ATOM 3922 C CB  . ASP B 2 388 ? -26.852 -2.118  -9.976  1.00 73.94 388 B 1 
ATOM 3923 C CG  . ASP B 2 388 ? -26.758 -0.806  -10.755 1.00 69.34 388 B 1 
ATOM 3924 O OD1 . ASP B 2 388 ? -25.759 -0.063  -10.593 1.00 63.23 388 B 1 
ATOM 3925 O OD2 . ASP B 2 388 ? -27.727 -0.466  -11.468 1.00 61.22 388 B 1 
ATOM 3926 N N   . PRO B 2 389 ? -23.351 -1.622  -9.499  1.00 74.76 389 B 1 
ATOM 3927 C CA  . PRO B 2 389 ? -22.341 -0.828  -8.796  1.00 70.82 389 B 1 
ATOM 3928 C C   . PRO B 2 389 ? -22.843 0.535   -8.315  1.00 72.64 389 B 1 
ATOM 3929 O O   . PRO B 2 389 ? -22.303 1.098   -7.370  1.00 70.22 389 B 1 
ATOM 3930 C CB  . PRO B 2 389 ? -21.193 -0.650  -9.805  1.00 67.23 389 B 1 
ATOM 3931 C CG  . PRO B 2 389 ? -21.361 -1.817  -10.764 1.00 64.83 389 B 1 
ATOM 3932 C CD  . PRO B 2 389 ? -22.865 -2.026  -10.810 1.00 65.03 389 B 1 
ATOM 3933 N N   . SER B 2 390 ? -23.890 1.074   -8.948  1.00 71.28 390 B 1 
ATOM 3934 C CA  . SER B 2 390 ? -24.501 2.336   -8.523  1.00 70.55 390 B 1 
ATOM 3935 C C   . SER B 2 390 ? -25.333 2.203   -7.245  1.00 73.41 390 B 1 
ATOM 3936 O O   . SER B 2 390 ? -25.553 3.187   -6.540  1.00 70.90 390 B 1 
ATOM 3937 C CB  . SER B 2 390 ? -25.352 2.912   -9.659  1.00 67.30 390 B 1 
ATOM 3938 O OG  . SER B 2 390 ? -26.594 2.255   -9.788  1.00 61.67 390 B 1 
ATOM 3939 N N   . ALA B 2 391 ? -25.805 0.993   -6.936  1.00 79.79 391 B 1 
ATOM 3940 C CA  . ALA B 2 391 ? -26.634 0.689   -5.786  1.00 80.56 391 B 1 
ATOM 3941 C C   . ALA B 2 391 ? -25.870 0.017   -4.639  1.00 82.80 391 B 1 
ATOM 3942 O O   . ALA B 2 391 ? -26.304 0.108   -3.493  1.00 81.68 391 B 1 
ATOM 3943 C CB  . ALA B 2 391 ? -27.790 -0.199  -6.252  1.00 78.45 391 B 1 
ATOM 3944 N N   . ILE B 2 392 ? -24.766 -0.650  -4.945  1.00 83.85 392 B 1 
ATOM 3945 C CA  . ILE B 2 392 ? -24.049 -1.512  -4.005  1.00 83.61 392 B 1 
ATOM 3946 C C   . ILE B 2 392 ? -22.630 -0.984  -3.800  1.00 82.05 392 B 1 
ATOM 3947 O O   . ILE B 2 392 ? -21.916 -0.707  -4.753  1.00 79.56 392 B 1 
ATOM 3948 C CB  . ILE B 2 392 ? -24.054 -2.971  -4.517  1.00 83.24 392 B 1 
ATOM 3949 C CG1 . ILE B 2 392 ? -25.506 -3.477  -4.694  1.00 80.10 392 B 1 
ATOM 3950 C CG2 . ILE B 2 392 ? -23.278 -3.883  -3.553  1.00 78.64 392 B 1 
ATOM 3951 C CD1 . ILE B 2 392 ? -25.613 -4.824  -5.424  1.00 76.51 392 B 1 
ATOM 3952 N N   . GLU B 2 393 ? -22.206 -0.902  -2.545  1.00 82.40 393 B 1 
ATOM 3953 C CA  . GLU B 2 393 ? -20.812 -0.683  -2.179  1.00 80.76 393 B 1 
ATOM 3954 C C   . GLU B 2 393 ? -20.301 -1.848  -1.331  1.00 80.98 393 B 1 
ATOM 3955 O O   . GLU B 2 393 ? -21.041 -2.433  -0.545  1.00 80.31 393 B 1 
ATOM 3956 C CB  . GLU B 2 393 ? -20.623 0.671   -1.491  1.00 77.30 393 B 1 
ATOM 3957 C CG  . GLU B 2 393 ? -21.296 0.798   -0.117  1.00 69.79 393 B 1 
ATOM 3958 C CD  . GLU B 2 393 ? -21.141 2.189   0.507   1.00 67.23 393 B 1 
ATOM 3959 O OE1 . GLU B 2 393 ? -21.560 2.343   1.676   1.00 59.22 393 B 1 
ATOM 3960 O OE2 . GLU B 2 393 ? -20.633 3.099   -0.173  1.00 61.10 393 B 1 
ATOM 3961 N N   . LYS B 2 394 ? -19.037 -2.192  -1.499  1.00 79.72 394 B 1 
ATOM 3962 C CA  . LYS B 2 394 ? -18.385 -3.205  -0.674  1.00 76.58 394 B 1 
ATOM 3963 C C   . LYS B 2 394 ? -17.846 -2.528  0.587   1.00 75.21 394 B 1 
ATOM 3964 O O   . LYS B 2 394 ? -17.055 -1.599  0.471   1.00 72.40 394 B 1 
ATOM 3965 C CB  . LYS B 2 394 ? -17.300 -3.906  -1.494  1.00 72.54 394 B 1 
ATOM 3966 C CG  . LYS B 2 394 ? -16.871 -5.216  -0.825  1.00 66.85 394 B 1 
ATOM 3967 C CD  . LYS B 2 394 ? -15.858 -5.967  -1.702  1.00 64.55 394 B 1 
ATOM 3968 C CE  . LYS B 2 394 ? -15.730 -7.395  -1.179  1.00 59.21 394 B 1 
ATOM 3969 N NZ  . LYS B 2 394 ? -14.702 -8.170  -1.893  1.00 55.45 394 B 1 
ATOM 3970 N N   . VAL B 2 395 ? -18.275 -2.987  1.751   1.00 76.87 395 B 1 
ATOM 3971 C CA  . VAL B 2 395 ? -17.916 -2.357  3.031   1.00 73.78 395 B 1 
ATOM 3972 C C   . VAL B 2 395 ? -16.802 -3.120  3.730   1.00 72.36 395 B 1 
ATOM 3973 O O   . VAL B 2 395 ? -15.930 -2.515  4.350   1.00 67.13 395 B 1 
ATOM 3974 C CB  . VAL B 2 395 ? -19.136 -2.222  3.972   1.00 71.39 395 B 1 
ATOM 3975 C CG1 . VAL B 2 395 ? -18.878 -1.137  5.023   1.00 64.56 395 B 1 
ATOM 3976 C CG2 . VAL B 2 395 ? -20.417 -1.839  3.241   1.00 65.63 395 B 1 
ATOM 3977 N N   . GLY B 2 396 ? -16.784 -4.445  3.602   1.00 72.18 396 B 1 
ATOM 3978 C CA  . GLY B 2 396 ? -15.777 -5.295  4.219   1.00 71.23 396 B 1 
ATOM 3979 C C   . GLY B 2 396 ? -15.391 -6.477  3.342   1.00 73.37 396 B 1 
ATOM 3980 O O   . GLY B 2 396 ? -16.221 -7.045  2.622   1.00 70.35 396 B 1 
ATOM 3981 N N   . ASN B 2 397 ? -14.126 -6.861  3.410   1.00 71.01 397 B 1 
ATOM 3982 C CA  . ASN B 2 397 ? -13.596 -8.065  2.774   1.00 70.52 397 B 1 
ATOM 3983 C C   . ASN B 2 397 ? -13.469 -9.178  3.806   1.00 72.82 397 B 1 
ATOM 3984 O O   . ASN B 2 397 ? -13.096 -8.930  4.940   1.00 69.84 397 B 1 
ATOM 3985 C CB  . ASN B 2 397 ? -12.228 -7.750  2.144   1.00 64.71 397 B 1 
ATOM 3986 C CG  . ASN B 2 397 ? -12.336 -6.892  0.901   1.00 58.58 397 B 1 
ATOM 3987 O OD1 . ASN B 2 397 ? -13.191 -7.067  0.061   1.00 52.76 397 B 1 
ATOM 3988 N ND2 . ASN B 2 397 ? -11.422 -5.958  0.725   1.00 51.54 397 B 1 
ATOM 3989 N N   . ILE B 2 398 ? -13.708 -10.404 3.379   1.00 73.87 398 B 1 
ATOM 3990 C CA  . ILE B 2 398 ? -13.290 -11.555 4.180   1.00 74.89 398 B 1 
ATOM 3991 C C   . ILE B 2 398 ? -11.784 -11.650 4.076   1.00 78.27 398 B 1 
ATOM 3992 O O   . ILE B 2 398 ? -11.238 -11.696 2.978   1.00 76.17 398 B 1 
ATOM 3993 C CB  . ILE B 2 398 ? -13.897 -12.868 3.668   1.00 68.90 398 B 1 
ATOM 3994 C CG1 . ILE B 2 398 ? -15.423 -12.793 3.591   1.00 61.26 398 B 1 
ATOM 3995 C CG2 . ILE B 2 398 ? -13.475 -14.043 4.583   1.00 59.07 398 B 1 
ATOM 3996 C CD1 . ILE B 2 398 ? -15.940 -13.873 2.653   1.00 53.83 398 B 1 
ATOM 3997 N N   . VAL B 2 399 ? -11.134 -11.741 5.224   1.00 80.93 399 B 1 
ATOM 3998 C CA  . VAL B 2 399 ? -9.720  -12.050 5.301   1.00 82.40 399 B 1 
ATOM 3999 C C   . VAL B 2 399 ? -9.560  -13.282 6.178   1.00 85.20 399 B 1 
ATOM 4000 O O   . VAL B 2 399 ? -10.118 -13.362 7.270   1.00 83.50 399 B 1 
ATOM 4001 C CB  . VAL B 2 399 ? -8.892  -10.866 5.808   1.00 77.80 399 B 1 
ATOM 4002 C CG1 . VAL B 2 399 ? -7.421  -11.189 5.614   1.00 68.51 399 B 1 
ATOM 4003 C CG2 . VAL B 2 399 ? -9.197  -9.574  5.025   1.00 68.81 399 B 1 
ATOM 4004 N N   . ARG B 2 400 ? -8.829  -14.262 5.669   1.00 85.31 400 B 1 
ATOM 4005 C CA  . ARG B 2 400 ? -8.469  -15.478 6.405   1.00 86.04 400 B 1 
ATOM 4006 C C   . ARG B 2 400 ? -6.993  -15.375 6.767   1.00 87.89 400 B 1 
ATOM 4007 O O   . ARG B 2 400 ? -6.174  -15.246 5.863   1.00 86.53 400 B 1 
ATOM 4008 C CB  . ARG B 2 400 ? -8.796  -16.714 5.568   1.00 83.75 400 B 1 
ATOM 4009 C CG  . ARG B 2 400 ? -10.301 -16.845 5.275   1.00 81.44 400 B 1 
ATOM 4010 C CD  . ARG B 2 400 ? -10.630 -18.102 4.474   1.00 77.79 400 B 1 
ATOM 4011 N NE  . ARG B 2 400 ? -12.073 -18.180 4.153   1.00 74.92 400 B 1 
ATOM 4012 C CZ  . ARG B 2 400 ? -12.655 -18.024 2.972   1.00 70.96 400 B 1 
ATOM 4013 N NH1 . ARG B 2 400 ? -11.981 -17.868 1.865   1.00 63.45 400 B 1 
ATOM 4014 N NH2 . ARG B 2 400 ? -13.945 -18.020 2.867   1.00 67.22 400 B 1 
ATOM 4015 N N   . PRO B 2 401 ? -6.646  -15.388 8.058   1.00 89.36 401 B 1 
ATOM 4016 C CA  . PRO B 2 401 ? -5.271  -15.203 8.485   1.00 89.95 401 B 1 
ATOM 4017 C C   . PRO B 2 401 ? -4.435  -16.429 8.118   1.00 90.95 401 B 1 
ATOM 4018 O O   . PRO B 2 401 ? -4.889  -17.557 8.290   1.00 89.32 401 B 1 
ATOM 4019 C CB  . PRO B 2 401 ? -5.349  -14.995 9.994   1.00 88.31 401 B 1 
ATOM 4020 C CG  . PRO B 2 401 ? -6.565  -15.826 10.383  1.00 86.72 401 B 1 
ATOM 4021 C CD  . PRO B 2 401 ? -7.503  -15.646 9.197   1.00 88.49 401 B 1 
ATOM 4022 N N   . MET B 2 402 ? -3.224  -16.248 7.658   1.00 89.04 402 B 1 
ATOM 4023 C CA  . MET B 2 402 ? -2.402  -17.390 7.239   1.00 88.41 402 B 1 
ATOM 4024 C C   . MET B 2 402 ? -1.918  -18.260 8.387   1.00 90.27 402 B 1 
ATOM 4025 O O   . MET B 2 402 ? -1.664  -19.434 8.201   1.00 88.61 402 B 1 
ATOM 4026 C CB  . MET B 2 402 ? -1.181  -16.902 6.475   1.00 84.96 402 B 1 
ATOM 4027 C CG  . MET B 2 402 ? -1.530  -16.248 5.148   1.00 76.37 402 B 1 
ATOM 4028 S SD  . MET B 2 402 ? -0.052  -15.860 4.184   1.00 71.16 402 B 1 
ATOM 4029 C CE  . MET B 2 402 ? 0.763   -14.905 5.469   1.00 62.28 402 B 1 
ATOM 4030 N N   . TRP B 2 403 ? -1.782  -17.685 9.573   1.00 91.79 403 B 1 
ATOM 4031 C CA  . TRP B 2 403 ? -1.119  -18.326 10.704  1.00 92.52 403 B 1 
ATOM 4032 C C   . TRP B 2 403 ? -1.917  -19.462 11.353  1.00 92.85 403 B 1 
ATOM 4033 O O   . TRP B 2 403 ? -1.364  -20.192 12.166  1.00 90.93 403 B 1 
ATOM 4034 C CB  . TRP B 2 403 ? -0.733  -17.245 11.709  1.00 92.38 403 B 1 
ATOM 4035 C CG  . TRP B 2 403 ? -1.844  -16.346 12.145  1.00 93.46 403 B 1 
ATOM 4036 C CD1 . TRP B 2 403 ? -2.116  -15.119 11.646  1.00 90.85 403 B 1 
ATOM 4037 C CD2 . TRP B 2 403 ? -2.851  -16.585 13.182  1.00 93.43 403 B 1 
ATOM 4038 N NE1 . TRP B 2 403 ? -3.210  -14.579 12.307  1.00 91.38 403 B 1 
ATOM 4039 C CE2 . TRP B 2 403 ? -3.692  -15.451 13.252  1.00 93.33 403 B 1 
ATOM 4040 C CE3 . TRP B 2 403 ? -3.107  -17.649 14.064  1.00 92.64 403 B 1 
ATOM 4041 C CZ2 . TRP B 2 403 ? -4.773  -15.364 14.163  1.00 93.20 403 B 1 
ATOM 4042 C CZ3 . TRP B 2 403 ? -4.192  -17.565 14.975  1.00 91.25 403 B 1 
ATOM 4043 C CH2 . TRP B 2 403 ? -5.007  -16.446 15.017  1.00 91.54 403 B 1 
ATOM 4044 N N   . VAL B 2 404 ? -3.189  -19.648 10.968  1.00 92.85 404 B 1 
ATOM 4045 C CA  . VAL B 2 404 ? -4.016  -20.757 11.465  1.00 92.42 404 B 1 
ATOM 4046 C C   . VAL B 2 404 ? -3.947  -22.015 10.594  1.00 92.37 404 B 1 
ATOM 4047 O O   . VAL B 2 404 ? -4.512  -23.044 10.962  1.00 89.66 404 B 1 
ATOM 4048 C CB  . VAL B 2 404 ? -5.482  -20.338 11.683  1.00 91.31 404 B 1 
ATOM 4049 C CG1 . VAL B 2 404 ? -5.600  -19.230 12.735  1.00 84.84 404 B 1 
ATOM 4050 C CG2 . VAL B 2 404 ? -6.154  -19.867 10.397  1.00 84.46 404 B 1 
ATOM 4051 N N   . TYR B 2 405 ? -3.272  -21.951 9.452   1.00 92.49 405 B 1 
ATOM 4052 C CA  . TYR B 2 405 ? -3.211  -23.035 8.480   1.00 92.05 405 B 1 
ATOM 4053 C C   . TYR B 2 405 ? -1.809  -23.637 8.387   1.00 91.76 405 B 1 
ATOM 4054 O O   . TYR B 2 405 ? -0.814  -22.933 8.476   1.00 89.02 405 B 1 
ATOM 4055 C CB  . TYR B 2 405 ? -3.657  -22.526 7.110   1.00 91.07 405 B 1 
ATOM 4056 C CG  . TYR B 2 405 ? -5.028  -21.889 7.086   1.00 91.67 405 B 1 
ATOM 4057 C CD1 . TYR B 2 405 ? -6.183  -22.682 7.171   1.00 87.37 405 B 1 
ATOM 4058 C CD2 . TYR B 2 405 ? -5.157  -20.496 6.947   1.00 88.05 405 B 1 
ATOM 4059 C CE1 . TYR B 2 405 ? -7.455  -22.093 7.111   1.00 86.51 405 B 1 
ATOM 4060 C CE2 . TYR B 2 405 ? -6.420  -19.896 6.889   1.00 86.91 405 B 1 
ATOM 4061 C CZ  . TYR B 2 405 ? -7.572  -20.701 6.965   1.00 88.99 405 B 1 
ATOM 4062 O OH  . TYR B 2 405 ? -8.807  -20.123 6.884   1.00 86.71 405 B 1 
ATOM 4063 N N   . ASP B 2 406 ? -1.746  -24.942 8.090   1.00 91.18 406 B 1 
ATOM 4064 C CA  . ASP B 2 406 ? -0.495  -25.616 7.749   1.00 90.36 406 B 1 
ATOM 4065 C C   . ASP B 2 406 ? -0.257  -25.581 6.237   1.00 90.39 406 B 1 
ATOM 4066 O O   . ASP B 2 406 ? 0.754   -25.087 5.752   1.00 87.98 406 B 1 
ATOM 4067 C CB  . ASP B 2 406 ? -0.535  -27.076 8.231   1.00 88.82 406 B 1 
ATOM 4068 C CG  . ASP B 2 406 ? -0.622  -27.224 9.746   1.00 87.76 406 B 1 
ATOM 4069 O OD1 . ASP B 2 406 ? -0.060  -26.391 10.471  1.00 82.89 406 B 1 
ATOM 4070 O OD2 . ASP B 2 406 ? -1.273  -28.196 10.181  1.00 82.50 406 B 1 
ATOM 4071 N N   . LYS B 2 407 ? -1.223  -26.077 5.464   1.00 89.99 407 B 1 
ATOM 4072 C CA  . LYS B 2 407 ? -1.233  -25.981 4.008   1.00 89.29 407 B 1 
ATOM 4073 C C   . LYS B 2 407 ? -2.262  -24.957 3.583   1.00 89.98 407 B 1 
ATOM 4074 O O   . LYS B 2 407 ? -3.404  -25.025 4.022   1.00 87.81 407 B 1 
ATOM 4075 C CB  . LYS B 2 407 ? -1.527  -27.338 3.364   1.00 86.45 407 B 1 
ATOM 4076 C CG  . LYS B 2 407 ? -0.316  -28.265 3.477   1.00 73.10 407 B 1 
ATOM 4077 C CD  . LYS B 2 407 ? -0.608  -29.577 2.754   1.00 66.51 407 B 1 
ATOM 4078 C CE  . LYS B 2 407 ? 0.623   -30.473 2.852   1.00 55.80 407 B 1 
ATOM 4079 N NZ  . LYS B 2 407 ? 0.377   -31.783 2.213   1.00 48.23 407 B 1 
ATOM 4080 N N   . ILE B 2 408 ? -1.871  -24.074 2.699   1.00 91.44 408 B 1 
ATOM 4081 C CA  . ILE B 2 408 ? -2.733  -23.007 2.204   1.00 92.14 408 B 1 
ATOM 4082 C C   . ILE B 2 408 ? -3.043  -23.241 0.733   1.00 92.30 408 B 1 
ATOM 4083 O O   . ILE B 2 408 ? -2.137  -23.317 -0.092  1.00 91.41 408 B 1 
ATOM 4084 C CB  . ILE B 2 408 ? -2.099  -21.633 2.493   1.00 91.76 408 B 1 
ATOM 4085 C CG1 . ILE B 2 408 ? -2.001  -21.430 4.021   1.00 89.13 408 B 1 
ATOM 4086 C CG2 . ILE B 2 408 ? -2.927  -20.507 1.842   1.00 88.14 408 B 1 
ATOM 4087 C CD1 . ILE B 2 408 ? -1.353  -20.120 4.459   1.00 84.31 408 B 1 
ATOM 4088 N N   . GLU B 2 409 ? -4.327  -23.329 0.414   1.00 90.09 409 B 1 
ATOM 4089 C CA  . GLU B 2 409 ? -4.836  -23.061 -0.928  1.00 89.31 409 B 1 
ATOM 4090 C C   . GLU B 2 409 ? -5.308  -21.615 -0.998  1.00 89.12 409 B 1 
ATOM 4091 O O   . GLU B 2 409 ? -6.081  -21.154 -0.153  1.00 88.01 409 B 1 
ATOM 4092 C CB  . GLU B 2 409 ? -5.985  -24.003 -1.315  1.00 87.79 409 B 1 
ATOM 4093 C CG  . GLU B 2 409 ? -5.538  -25.429 -1.630  1.00 78.28 409 B 1 
ATOM 4094 C CD  . GLU B 2 409 ? -6.633  -26.265 -2.327  1.00 73.42 409 B 1 
ATOM 4095 O OE1 . GLU B 2 409 ? -6.305  -27.388 -2.750  1.00 63.56 409 B 1 
ATOM 4096 O OE2 . GLU B 2 409 ? -7.780  -25.782 -2.499  1.00 64.13 409 B 1 
ATOM 4097 N N   . ALA B 2 410 ? -4.856  -20.904 -2.006  1.00 89.41 410 B 1 
ATOM 4098 C CA  . ALA B 2 410 ? -5.211  -19.515 -2.187  1.00 89.31 410 B 1 
ATOM 4099 C C   . ALA B 2 410 ? -5.367  -19.160 -3.666  1.00 89.17 410 B 1 
ATOM 4100 O O   . ALA B 2 410 ? -4.857  -19.843 -4.553  1.00 87.92 410 B 1 
ATOM 4101 C CB  . ALA B 2 410 ? -4.148  -18.641 -1.505  1.00 89.00 410 B 1 
ATOM 4102 N N   . ARG B 2 411 ? -6.055  -18.064 -3.913  1.00 84.49 411 B 1 
ATOM 4103 C CA  . ARG B 2 411 ? -6.102  -17.410 -5.222  1.00 83.62 411 B 1 
ATOM 4104 C C   . ARG B 2 411 ? -5.178  -16.201 -5.207  1.00 84.24 411 B 1 
ATOM 4105 O O   . ARG B 2 411 ? -5.204  -15.430 -4.252  1.00 83.25 411 B 1 
ATOM 4106 C CB  . ARG B 2 411 ? -7.548  -17.053 -5.563  1.00 80.08 411 B 1 
ATOM 4107 C CG  . ARG B 2 411 ? -7.939  -17.611 -6.922  1.00 69.91 411 B 1 
ATOM 4108 C CD  . ARG B 2 411 ? -9.404  -17.304 -7.219  1.00 65.76 411 B 1 
ATOM 4109 N NE  . ARG B 2 411 ? -9.828  -17.933 -8.475  1.00 57.74 411 B 1 
ATOM 4110 C CZ  . ARG B 2 411 ? -11.023 -17.830 -9.036  1.00 50.38 411 B 1 
ATOM 4111 N NH1 . ARG B 2 411 ? -11.965 -17.125 -8.479  1.00 46.67 411 B 1 
ATOM 4112 N NH2 . ARG B 2 411 ? -11.278 -18.441 -10.148 1.00 45.32 411 B 1 
ATOM 4113 N N   . VAL B 2 412 ? -4.395  -16.038 -6.259  1.00 83.69 412 B 1 
ATOM 4114 C CA  . VAL B 2 412 ? -3.575  -14.834 -6.427  1.00 82.24 412 B 1 
ATOM 4115 C C   . VAL B 2 412 ? -4.499  -13.666 -6.769  1.00 80.78 412 B 1 
ATOM 4116 O O   . VAL B 2 412 ? -5.303  -13.782 -7.688  1.00 77.86 412 B 1 
ATOM 4117 C CB  . VAL B 2 412 ? -2.506  -15.055 -7.511  1.00 81.18 412 B 1 
ATOM 4118 C CG1 . VAL B 2 412 ? -1.559  -13.872 -7.597  1.00 71.50 412 B 1 
ATOM 4119 C CG2 . VAL B 2 412 ? -1.645  -16.292 -7.224  1.00 71.26 412 B 1 
ATOM 4120 N N   . LYS B 2 413 ? -4.429  -12.570 -6.030  1.00 82.23 413 B 1 
ATOM 4121 C CA  . LYS B 2 413 ? -5.304  -11.398 -6.229  1.00 78.71 413 B 1 
ATOM 4122 C C   . LYS B 2 413 ? -4.873  -10.538 -7.408  1.00 76.12 413 B 1 
ATOM 4123 O O   . LYS B 2 413 ? -5.705  -9.910  -8.054  1.00 71.35 413 B 1 
ATOM 4124 C CB  . LYS B 2 413 ? -5.323  -10.523 -4.972  1.00 76.80 413 B 1 
ATOM 4125 C CG  . LYS B 2 413 ? -6.072  -11.147 -3.792  1.00 74.36 413 B 1 
ATOM 4126 C CD  . LYS B 2 413 ? -6.004  -10.206 -2.584  1.00 72.16 413 B 1 
ATOM 4127 C CE  . LYS B 2 413 ? -6.755  -10.781 -1.385  1.00 66.23 413 B 1 
ATOM 4128 N NZ  . LYS B 2 413 ? -6.378  -10.085 -0.129  1.00 62.75 413 B 1 
ATOM 4129 N N   . GLU B 2 414 ? -3.584  -10.492 -7.649  1.00 73.73 414 B 1 
ATOM 4130 C CA  . GLU B 2 414 ? -2.942  -9.663  -8.653  1.00 72.30 414 B 1 
ATOM 4131 C C   . GLU B 2 414 ? -1.867  -10.477 -9.370  1.00 73.41 414 B 1 
ATOM 4132 O O   . GLU B 2 414 ? -1.437  -11.526 -8.899  1.00 70.61 414 B 1 
ATOM 4133 C CB  . GLU B 2 414 ? -2.389  -8.384  -8.009  1.00 68.08 414 B 1 
ATOM 4134 C CG  . GLU B 2 414 ? -1.392  -8.616  -6.864  1.00 60.40 414 B 1 
ATOM 4135 C CD  . GLU B 2 414 ? -1.083  -7.320  -6.102  1.00 56.66 414 B 1 
ATOM 4136 O OE1 . GLU B 2 414 ? -0.814  -7.412  -4.879  1.00 49.88 414 B 1 
ATOM 4137 O OE2 . GLU B 2 414 ? -1.120  -6.242  -6.734  1.00 49.13 414 B 1 
ATOM 4138 N N   . ASP B 2 415 ? -1.477  -10.011 -10.519 1.00 72.10 415 B 1 
ATOM 4139 C CA  . ASP B 2 415 ? -0.491  -10.720 -11.314 1.00 70.89 415 B 1 
ATOM 4140 C C   . ASP B 2 415 ? 0.865   -10.734 -10.619 1.00 72.40 415 B 1 
ATOM 4141 O O   . ASP B 2 415 ? 1.460   -9.698  -10.321 1.00 70.60 415 B 1 
ATOM 4142 C CB  . ASP B 2 415 ? -0.425  -10.128 -12.715 1.00 67.19 415 B 1 
ATOM 4143 C CG  . ASP B 2 415 ? -1.544  -10.665 -13.581 1.00 63.14 415 B 1 
ATOM 4144 O OD1 . ASP B 2 415 ? -2.706  -10.686 -13.164 1.00 57.86 415 B 1 
ATOM 4145 O OD2 . ASP B 2 415 ? -1.211  -11.120 -14.691 1.00 56.23 415 B 1 
ATOM 4146 N N   . MET B 2 416 ? 1.368   -11.929 -10.385 1.00 76.31 416 B 1 
ATOM 4147 C CA  . MET B 2 416 ? 2.551   -12.159 -9.588  1.00 76.77 416 B 1 
ATOM 4148 C C   . MET B 2 416 ? 3.702   -12.668 -10.454 1.00 76.32 416 B 1 
ATOM 4149 O O   . MET B 2 416 ? 3.540   -13.475 -11.360 1.00 74.45 416 B 1 
ATOM 4150 C CB  . MET B 2 416 ? 2.229   -13.127 -8.453  1.00 76.07 416 B 1 
ATOM 4151 C CG  . MET B 2 416 ? 1.279   -12.509 -7.412  1.00 73.00 416 B 1 
ATOM 4152 S SD  . MET B 2 416 ? 1.972   -11.107 -6.492  1.00 70.47 416 B 1 
ATOM 4153 C CE  . MET B 2 416 ? 3.164   -11.980 -5.459  1.00 61.34 416 B 1 
ATOM 4154 N N   . VAL B 2 417 ? 4.905   -12.225 -10.127 1.00 77.68 417 B 1 
ATOM 4155 C CA  . VAL B 2 417 ? 6.111   -12.753 -10.762 1.00 77.90 417 B 1 
ATOM 4156 C C   . VAL B 2 417 ? 6.480   -14.075 -10.102 1.00 80.28 417 B 1 
ATOM 4157 O O   . VAL B 2 417 ? 6.968   -14.093 -8.974  1.00 79.25 417 B 1 
ATOM 4158 C CB  . VAL B 2 417 ? 7.267   -11.747 -10.708 1.00 74.13 417 B 1 
ATOM 4159 C CG1 . VAL B 2 417 ? 8.503   -12.304 -11.419 1.00 67.05 417 B 1 
ATOM 4160 C CG2 . VAL B 2 417 ? 6.886   -10.429 -11.390 1.00 65.72 417 B 1 
ATOM 4161 N N   . GLY B 2 418 ? 6.290   -15.171 -10.834 1.00 78.61 418 B 1 
ATOM 4162 C CA  . GLY B 2 418 ? 6.802   -16.481 -10.454 1.00 78.77 418 B 1 
ATOM 4163 C C   . GLY B 2 418 ? 8.317   -16.514 -10.600 1.00 78.96 418 B 1 
ATOM 4164 O O   . GLY B 2 418 ? 8.852   -16.226 -11.672 1.00 77.13 418 B 1 
ATOM 4165 N N   . ARG B 2 419 ? 9.011   -16.840 -9.521  1.00 83.12 419 B 1 
ATOM 4166 C CA  . ARG B 2 419 ? 10.472  -16.807 -9.431  1.00 83.76 419 B 1 
ATOM 4167 C C   . ARG B 2 419 ? 11.055  -18.212 -9.292  1.00 84.61 419 B 1 
ATOM 4168 O O   . ARG B 2 419 ? 10.409  -19.121 -8.773  1.00 83.43 419 B 1 
ATOM 4169 C CB  . ARG B 2 419 ? 10.913  -15.906 -8.271  1.00 82.50 419 B 1 
ATOM 4170 C CG  . ARG B 2 419 ? 10.486  -14.450 -8.501  1.00 80.09 419 B 1 
ATOM 4171 C CD  . ARG B 2 419 ? 10.899  -13.575 -7.317  1.00 77.53 419 B 1 
ATOM 4172 N NE  . ARG B 2 419 ? 10.550  -12.157 -7.552  1.00 75.21 419 B 1 
ATOM 4173 C CZ  . ARG B 2 419 ? 11.294  -11.267 -8.193  1.00 73.36 419 B 1 
ATOM 4174 N NH1 . ARG B 2 419 ? 12.480  -11.551 -8.655  1.00 66.06 419 B 1 
ATOM 4175 N NH2 . ARG B 2 419 ? 10.839  -10.066 -8.366  1.00 70.42 419 B 1 
ATOM 4176 N N   . ALA B 2 420 ? 12.288  -18.354 -9.744  1.00 82.76 420 B 1 
ATOM 4177 C CA  . ALA B 2 420 ? 13.098  -19.522 -9.456  1.00 83.01 420 B 1 
ATOM 4178 C C   . ALA B 2 420 ? 13.491  -19.570 -7.969  1.00 84.57 420 B 1 
ATOM 4179 O O   . ALA B 2 420 ? 13.214  -18.636 -7.209  1.00 83.34 420 B 1 
ATOM 4180 C CB  . ALA B 2 420 ? 14.331  -19.481 -10.374 1.00 80.73 420 B 1 
ATOM 4181 N N   . ASP B 2 421 ? 14.172  -20.637 -7.575  1.00 86.03 421 B 1 
ATOM 4182 C CA  . ASP B 2 421 ? 14.728  -20.749 -6.228  1.00 86.01 421 B 1 
ATOM 4183 C C   . ASP B 2 421 ? 15.608  -19.525 -5.892  1.00 86.39 421 B 1 
ATOM 4184 O O   . ASP B 2 421 ? 16.239  -18.954 -6.790  1.00 84.98 421 B 1 
ATOM 4185 C CB  . ASP B 2 421 ? 15.514  -22.063 -6.089  1.00 84.50 421 B 1 
ATOM 4186 C CG  . ASP B 2 421 ? 14.653  -23.336 -6.186  1.00 81.73 421 B 1 
ATOM 4187 O OD1 . ASP B 2 421 ? 13.482  -23.324 -5.747  1.00 76.21 421 B 1 
ATOM 4188 O OD2 . ASP B 2 421 ? 15.163  -24.359 -6.699  1.00 74.80 421 B 1 
ATOM 4189 N N   . PRO B 2 422 ? 15.644  -19.104 -4.622  1.00 86.30 422 B 1 
ATOM 4190 C CA  . PRO B 2 422 ? 16.421  -17.946 -4.215  1.00 86.52 422 B 1 
ATOM 4191 C C   . PRO B 2 422 ? 17.908  -18.133 -4.527  1.00 86.60 422 B 1 
ATOM 4192 O O   . PRO B 2 422 ? 18.447  -19.244 -4.481  1.00 84.66 422 B 1 
ATOM 4193 C CB  . PRO B 2 422 ? 16.164  -17.772 -2.712  1.00 85.15 422 B 1 
ATOM 4194 C CG  . PRO B 2 422 ? 15.775  -19.182 -2.262  1.00 83.66 422 B 1 
ATOM 4195 C CD  . PRO B 2 422 ? 15.028  -19.732 -3.475  1.00 86.42 422 B 1 
ATOM 4196 N N   . LYS B 2 423 ? 18.588  -17.032 -4.814  1.00 84.93 423 B 1 
ATOM 4197 C CA  . LYS B 2 423 ? 20.021  -17.041 -5.064  1.00 84.50 423 B 1 
ATOM 4198 C C   . LYS B 2 423 ? 20.760  -17.349 -3.759  1.00 84.47 423 B 1 
ATOM 4199 O O   . LYS B 2 423 ? 20.346  -16.914 -2.691  1.00 80.45 423 B 1 
ATOM 4200 C CB  . LYS B 2 423 ? 20.481  -15.719 -5.697  1.00 81.85 423 B 1 
ATOM 4201 C CG  . LYS B 2 423 ? 19.787  -15.502 -7.064  1.00 79.30 423 B 1 
ATOM 4202 C CD  . LYS B 2 423 ? 20.276  -14.270 -7.835  1.00 73.52 423 B 1 
ATOM 4203 C CE  . LYS B 2 423 ? 19.452  -14.256 -9.127  1.00 67.16 423 B 1 
ATOM 4204 N NZ  . LYS B 2 423 ? 19.820  -13.212 -10.108 1.00 59.58 423 B 1 
ATOM 4205 N N   . ALA B 2 424 ? 21.893  -18.017 -3.858  1.00 83.87 424 B 1 
ATOM 4206 C CA  . ALA B 2 424 ? 22.746  -18.323 -2.703  1.00 82.78 424 B 1 
ATOM 4207 C C   . ALA B 2 424 ? 23.443  -17.087 -2.082  1.00 83.67 424 B 1 
ATOM 4208 O O   . ALA B 2 424 ? 24.387  -17.214 -1.304  1.00 79.68 424 B 1 
ATOM 4209 C CB  . ALA B 2 424 ? 23.736  -19.407 -3.119  1.00 79.46 424 B 1 
ATOM 4210 N N   . GLN B 2 425 ? 23.002  -15.880 -2.443  1.00 84.07 425 B 1 
ATOM 4211 C CA  . GLN B 2 425 ? 23.593  -14.621 -2.015  1.00 84.79 425 B 1 
ATOM 4212 C C   . GLN B 2 425 ? 22.595  -13.840 -1.165  1.00 85.89 425 B 1 
ATOM 4213 O O   . GLN B 2 425 ? 21.452  -13.628 -1.572  1.00 82.83 425 B 1 
ATOM 4214 C CB  . GLN B 2 425 ? 24.052  -13.858 -3.263  1.00 80.75 425 B 1 
ATOM 4215 C CG  . GLN B 2 425 ? 25.142  -12.832 -2.925  1.00 70.16 425 B 1 
ATOM 4216 C CD  . GLN B 2 425 ? 25.722  -12.165 -4.177  1.00 65.60 425 B 1 
ATOM 4217 O OE1 . GLN B 2 425 ? 25.183  -12.234 -5.267  1.00 58.29 425 B 1 
ATOM 4218 N NE2 . GLN B 2 425 ? 26.834  -11.497 -4.051  1.00 55.35 425 B 1 
ATOM 4219 N N   . LYS B 2 426 ? 23.034  -13.409 0.008   1.00 82.28 426 B 1 
ATOM 4220 C CA  . LYS B 2 426 ? 22.257  -12.519 0.869   1.00 81.89 426 B 1 
ATOM 4221 C C   . LYS B 2 426 ? 22.371  -11.084 0.370   1.00 80.27 426 B 1 
ATOM 4222 O O   . LYS B 2 426 ? 23.463  -10.631 0.013   1.00 76.92 426 B 1 
ATOM 4223 C CB  . LYS B 2 426 ? 22.678  -12.655 2.336   1.00 79.56 426 B 1 
ATOM 4224 C CG  . LYS B 2 426 ? 22.291  -14.029 2.896   1.00 78.22 426 B 1 
ATOM 4225 C CD  . LYS B 2 426 ? 22.597  -14.130 4.396   1.00 75.73 426 B 1 
ATOM 4226 C CE  . LYS B 2 426 ? 22.128  -15.488 4.905   1.00 70.04 426 B 1 
ATOM 4227 N NZ  . LYS B 2 426 ? 22.221  -15.596 6.377   1.00 63.60 426 B 1 
ATOM 4228 N N   . GLY B 2 427 ? 21.248  -10.399 0.346   1.00 80.12 427 B 1 
ATOM 4229 C CA  . GLY B 2 427 ? 21.175  -8.995  0.018   1.00 77.36 427 B 1 
ATOM 4230 C C   . GLY B 2 427 ? 21.378  -8.081  1.231   1.00 76.22 427 B 1 
ATOM 4231 O O   . GLY B 2 427 ? 21.758  -8.522  2.316   1.00 72.36 427 B 1 
ATOM 4232 N N   . LYS B 2 428 ? 21.098  -6.800  1.048   1.00 74.31 428 B 1 
ATOM 4233 C CA  . LYS B 2 428 ? 21.245  -5.772  2.088   1.00 71.64 428 B 1 
ATOM 4234 C C   . LYS B 2 428 ? 20.314  -5.985  3.284   1.00 72.54 428 B 1 
ATOM 4235 O O   . LYS B 2 428 ? 20.634  -5.550  4.389   1.00 67.99 428 B 1 
ATOM 4236 C CB  . LYS B 2 428 ? 20.972  -4.383  1.481   1.00 66.28 428 B 1 
ATOM 4237 C CG  . LYS B 2 428 ? 21.997  -3.984  0.421   1.00 57.33 428 B 1 
ATOM 4238 C CD  . LYS B 2 428 ? 21.669  -2.579  -0.104  1.00 50.04 428 B 1 
ATOM 4239 C CE  . LYS B 2 428 ? 22.684  -2.160  -1.162  1.00 43.07 428 B 1 
ATOM 4240 N NZ  . LYS B 2 428 ? 22.391  -0.798  -1.681  1.00 37.61 428 B 1 
ATOM 4241 N N   . THR B 2 429 ? 19.198  -6.649  3.065   1.00 73.74 429 B 1 
ATOM 4242 C CA  . THR B 2 429 ? 18.239  -6.995  4.119   1.00 72.36 429 B 1 
ATOM 4243 C C   . THR B 2 429 ? 18.706  -8.162  5.007   1.00 71.99 429 B 1 
ATOM 4244 O O   . THR B 2 429 ? 18.073  -8.473  6.005   1.00 68.30 429 B 1 
ATOM 4245 C CB  . THR B 2 429 ? 16.885  -7.369  3.499   1.00 71.27 429 B 1 
ATOM 4246 O OG1 . THR B 2 429 ? 17.084  -8.409  2.570   1.00 68.89 429 B 1 
ATOM 4247 C CG2 . THR B 2 429 ? 16.238  -6.194  2.773   1.00 67.69 429 B 1 
ATOM 4248 N N   . GLY B 2 430 ? 19.804  -8.823  4.643   1.00 77.43 430 B 1 
ATOM 4249 C CA  . GLY B 2 430 ? 20.294  -10.029 5.315   1.00 77.36 430 B 1 
ATOM 4250 C C   . GLY B 2 430 ? 19.589  -11.319 4.890   1.00 79.64 430 B 1 
ATOM 4251 O O   . GLY B 2 430 ? 20.012  -12.404 5.304   1.00 76.47 430 B 1 
ATOM 4252 N N   . HIS B 2 431 ? 18.574  -11.226 4.033   1.00 80.94 431 B 1 
ATOM 4253 C CA  . HIS B 2 431 ? 17.871  -12.368 3.460   1.00 82.93 431 B 1 
ATOM 4254 C C   . HIS B 2 431 ? 18.464  -12.770 2.104   1.00 84.70 431 B 1 
ATOM 4255 O O   . HIS B 2 431 ? 19.097  -11.964 1.423   1.00 83.06 431 B 1 
ATOM 4256 C CB  . HIS B 2 431 ? 16.375  -12.050 3.350   1.00 81.69 431 B 1 
ATOM 4257 C CG  . HIS B 2 431 ? 15.767  -11.718 4.674   1.00 82.33 431 B 1 
ATOM 4258 N ND1 . HIS B 2 431 ? 15.651  -12.563 5.759   1.00 73.59 431 B 1 
ATOM 4259 C CD2 . HIS B 2 431 ? 15.285  -10.488 5.077   1.00 73.77 431 B 1 
ATOM 4260 C CE1 . HIS B 2 431 ? 15.112  -11.863 6.778   1.00 74.85 431 B 1 
ATOM 4261 N NE2 . HIS B 2 431 ? 14.886  -10.605 6.394   1.00 75.96 431 B 1 
ATOM 4262 N N   . TYR B 2 432 ? 18.254  -14.016 1.704   1.00 86.06 432 B 1 
ATOM 4263 C CA  . TYR B 2 432 ? 18.651  -14.467 0.377   1.00 86.87 432 B 1 
ATOM 4264 C C   . TYR B 2 432 ? 17.910  -13.681 -0.697  1.00 87.40 432 B 1 
ATOM 4265 O O   . TYR B 2 432 ? 16.716  -13.419 -0.580  1.00 86.45 432 B 1 
ATOM 4266 C CB  . TYR B 2 432 ? 18.416  -15.971 0.232   1.00 85.96 432 B 1 
ATOM 4267 C CG  . TYR B 2 432 ? 19.355  -16.803 1.078   1.00 84.90 432 B 1 
ATOM 4268 C CD1 . TYR B 2 432 ? 20.716  -16.897 0.725   1.00 79.16 432 B 1 
ATOM 4269 C CD2 . TYR B 2 432 ? 18.890  -17.470 2.229   1.00 78.53 432 B 1 
ATOM 4270 C CE1 . TYR B 2 432 ? 21.600  -17.651 1.509   1.00 76.86 432 B 1 
ATOM 4271 C CE2 . TYR B 2 432 ? 19.765  -18.229 3.016   1.00 75.75 432 B 1 
ATOM 4272 C CZ  . TYR B 2 432 ? 21.125  -18.322 2.657   1.00 79.19 432 B 1 
ATOM 4273 O OH  . TYR B 2 432 ? 21.989  -19.047 3.423   1.00 75.60 432 B 1 
ATOM 4274 N N   . VAL B 2 433 ? 18.627  -13.296 -1.744  1.00 85.48 433 B 1 
ATOM 4275 C CA  . VAL B 2 433 ? 18.039  -12.591 -2.875  1.00 86.17 433 B 1 
ATOM 4276 C C   . VAL B 2 433 ? 17.113  -13.548 -3.620  1.00 86.86 433 B 1 
ATOM 4277 O O   . VAL B 2 433 ? 17.500  -14.676 -3.931  1.00 86.04 433 B 1 
ATOM 4278 C CB  . VAL B 2 433 ? 19.118  -12.017 -3.809  1.00 84.12 433 B 1 
ATOM 4279 C CG1 . VAL B 2 433 ? 18.512  -11.257 -4.985  1.00 75.26 433 B 1 
ATOM 4280 C CG2 . VAL B 2 433 ? 20.026  -11.036 -3.051  1.00 75.65 433 B 1 
ATOM 4281 N N   . ALA B 2 434 ? 15.891  -13.101 -3.898  1.00 86.29 434 B 1 
ATOM 4282 C CA  . ALA B 2 434 ? 14.924  -13.889 -4.643  1.00 85.30 434 B 1 
ATOM 4283 C C   . ALA B 2 434 ? 15.465  -14.294 -6.021  1.00 84.84 434 B 1 
ATOM 4284 O O   . ALA B 2 434 ? 16.221  -13.550 -6.651  1.00 82.91 434 B 1 
ATOM 4285 C CB  . ALA B 2 434 ? 13.624  -13.097 -4.758  1.00 84.03 434 B 1 
ATOM 4286 N N   . GLY B 2 435 ? 15.054  -15.460 -6.478  1.00 83.85 435 B 1 
ATOM 4287 C CA  . GLY B 2 435 ? 15.435  -15.975 -7.779  1.00 82.39 435 B 1 
ATOM 4288 C C   . GLY B 2 435 ? 14.929  -15.117 -8.944  1.00 81.58 435 B 1 
ATOM 4289 O O   . GLY B 2 435 ? 14.100  -14.219 -8.785  1.00 78.31 435 B 1 
ATOM 4290 N N   . ASP B 2 436 ? 15.454  -15.413 -10.131 1.00 79.32 436 B 1 
ATOM 4291 C CA  . ASP B 2 436 ? 15.064  -14.694 -11.338 1.00 76.90 436 B 1 
ATOM 4292 C C   . ASP B 2 436 ? 13.607  -14.988 -11.722 1.00 75.79 436 B 1 
ATOM 4293 O O   . ASP B 2 436 ? 13.040  -16.031 -11.387 1.00 71.96 436 B 1 
ATOM 4294 C CB  . ASP B 2 436 ? 16.061  -14.993 -12.472 1.00 74.10 436 B 1 
ATOM 4295 C CG  . ASP B 2 436 ? 17.448  -14.437 -12.135 1.00 70.84 436 B 1 
ATOM 4296 O OD1 . ASP B 2 436 ? 17.552  -13.261 -11.706 1.00 64.93 436 B 1 
ATOM 4297 O OD2 . ASP B 2 436 ? 18.447  -15.179 -12.201 1.00 63.15 436 B 1 
ATOM 4298 N N   . SER B 2 437 ? 13.005  -14.061 -12.449 1.00 73.54 437 B 1 
ATOM 4299 C CA  . SER B 2 437 ? 11.660  -14.240 -12.981 1.00 70.14 437 B 1 
ATOM 4300 C C   . SER B 2 437 ? 11.632  -15.397 -13.972 1.00 69.70 437 B 1 
ATOM 4301 O O   . SER B 2 437 ? 12.387  -15.406 -14.941 1.00 66.04 437 B 1 
ATOM 4302 C CB  . SER B 2 437 ? 11.199  -12.947 -13.666 1.00 65.57 437 B 1 
ATOM 4303 O OG  . SER B 2 437 ? 9.884   -13.085 -14.143 1.00 57.45 437 B 1 
ATOM 4304 N N   . VAL B 2 438 ? 10.740  -16.350 -13.741 1.00 70.49 438 B 1 
ATOM 4305 C CA  . VAL B 2 438 ? 10.544  -17.508 -14.620 1.00 65.75 438 B 1 
ATOM 4306 C C   . VAL B 2 438 ? 9.345   -17.269 -15.529 1.00 63.53 438 B 1 
ATOM 4307 O O   . VAL B 2 438 ? 9.476   -17.282 -16.746 1.00 58.85 438 B 1 
ATOM 4308 C CB  . VAL B 2 438 ? 10.382  -18.811 -13.824 1.00 63.16 438 B 1 
ATOM 4309 C CG1 . VAL B 2 438 ? 10.360  -20.024 -14.750 1.00 58.16 438 B 1 
ATOM 4310 C CG2 . VAL B 2 438 ? 11.529  -19.015 -12.830 1.00 59.00 438 B 1 
ATOM 4311 N N   . PHE B 2 439 ? 8.189   -17.027 -14.936 1.00 66.53 439 B 1 
ATOM 4312 C CA  . PHE B 2 439 ? 6.963   -16.678 -15.650 1.00 65.19 439 B 1 
ATOM 4313 C C   . PHE B 2 439 ? 6.021   -15.871 -14.755 1.00 67.44 439 B 1 
ATOM 4314 O O   . PHE B 2 439 ? 6.150   -15.872 -13.537 1.00 64.63 439 B 1 
ATOM 4315 C CB  . PHE B 2 439 ? 6.290   -17.940 -16.200 1.00 60.19 439 B 1 
ATOM 4316 C CG  . PHE B 2 439 ? 5.844   -18.953 -15.175 1.00 56.89 439 B 1 
ATOM 4317 C CD1 . PHE B 2 439 ? 6.692   -20.018 -14.821 1.00 52.25 439 B 1 
ATOM 4318 C CD2 . PHE B 2 439 ? 4.552   -18.894 -14.627 1.00 51.75 439 B 1 
ATOM 4319 C CE1 . PHE B 2 439 ? 6.252   -21.006 -13.939 1.00 47.40 439 B 1 
ATOM 4320 C CE2 . PHE B 2 439 ? 4.104   -19.887 -13.738 1.00 47.51 439 B 1 
ATOM 4321 C CZ  . PHE B 2 439 ? 4.955   -20.943 -13.398 1.00 46.78 439 B 1 
ATOM 4322 N N   . SER B 2 440 ? 5.068   -15.180 -15.384 1.00 66.86 440 B 1 
ATOM 4323 C CA  . SER B 2 440 ? 4.015   -14.473 -14.665 1.00 65.75 440 B 1 
ATOM 4324 C C   . SER B 2 440 ? 2.912   -15.447 -14.262 1.00 67.49 440 B 1 
ATOM 4325 O O   . SER B 2 440 ? 2.468   -16.251 -15.082 1.00 65.42 440 B 1 
ATOM 4326 C CB  . SER B 2 440 ? 3.442   -13.338 -15.502 1.00 60.95 440 B 1 
ATOM 4327 O OG  . SER B 2 440 ? 2.776   -12.414 -14.663 1.00 53.53 440 B 1 
ATOM 4328 N N   . VAL B 2 441 ? 2.487   -15.375 -13.014 1.00 69.79 441 B 1 
ATOM 4329 C CA  . VAL B 2 441 ? 1.315   -16.083 -12.503 1.00 71.07 441 B 1 
ATOM 4330 C C   . VAL B 2 441 ? 0.161   -15.093 -12.503 1.00 70.57 441 B 1 
ATOM 4331 O O   . VAL B 2 441 ? 0.207   -14.134 -11.733 1.00 70.23 441 B 1 
ATOM 4332 C CB  . VAL B 2 441 ? 1.562   -16.651 -11.101 1.00 72.43 441 B 1 
ATOM 4333 C CG1 . VAL B 2 441 ? 0.327   -17.370 -10.573 1.00 69.72 441 B 1 
ATOM 4334 C CG2 . VAL B 2 441 ? 2.719   -17.655 -11.133 1.00 69.24 441 B 1 
ATOM 4335 N N   . PRO B 2 442 ? -0.838  -15.283 -13.376 1.00 70.23 442 B 1 
ATOM 4336 C CA  . PRO B 2 442 ? -1.895  -14.308 -13.531 1.00 69.23 442 B 1 
ATOM 4337 C C   . PRO B 2 442 ? -2.832  -14.267 -12.321 1.00 71.40 442 B 1 
ATOM 4338 O O   . PRO B 2 442 ? -3.049  -15.278 -11.642 1.00 71.00 442 B 1 
ATOM 4339 C CB  . PRO B 2 442 ? -2.610  -14.691 -14.827 1.00 65.83 442 B 1 
ATOM 4340 C CG  . PRO B 2 442 ? -2.353  -16.174 -14.965 1.00 62.73 442 B 1 
ATOM 4341 C CD  . PRO B 2 442 ? -0.975  -16.348 -14.356 1.00 62.79 442 B 1 
ATOM 4342 N N   . ALA B 2 443 ? -3.433  -13.104 -12.103 1.00 68.87 443 B 1 
ATOM 4343 C CA  . ALA B 2 443 ? -4.465  -12.904 -11.109 1.00 68.34 443 B 1 
ATOM 4344 C C   . ALA B 2 443 ? -5.569  -13.970 -11.229 1.00 68.68 443 B 1 
ATOM 4345 O O   . ALA B 2 443 ? -5.914  -14.445 -12.308 1.00 64.99 443 B 1 
ATOM 4346 C CB  . ALA B 2 443 ? -5.037  -11.487 -11.254 1.00 65.78 443 B 1 
ATOM 4347 N N   . GLY B 2 444 ? -6.099  -14.383 -10.099 1.00 71.27 444 B 1 
ATOM 4348 C CA  . GLY B 2 444 ? -7.093  -15.446 -10.023 1.00 71.08 444 B 1 
ATOM 4349 C C   . GLY B 2 444 ? -6.546  -16.872 -10.149 1.00 74.22 444 B 1 
ATOM 4350 O O   . GLY B 2 444 ? -7.316  -17.816 -9.993  1.00 71.74 444 B 1 
ATOM 4351 N N   . SER B 2 445 ? -5.248  -17.061 -10.406 1.00 74.81 445 B 1 
ATOM 4352 C CA  . SER B 2 445 ? -4.645  -18.391 -10.416 1.00 76.49 445 B 1 
ATOM 4353 C C   . SER B 2 445 ? -4.726  -19.047 -9.041  1.00 79.80 445 B 1 
ATOM 4354 O O   . SER B 2 445 ? -4.463  -18.400 -8.032  1.00 79.72 445 B 1 
ATOM 4355 C CB  . SER B 2 445 ? -3.186  -18.356 -10.871 1.00 73.37 445 B 1 
ATOM 4356 O OG  . SER B 2 445 ? -3.113  -17.910 -12.206 1.00 68.40 445 B 1 
ATOM 4357 N N   . LEU B 2 446 ? -5.068  -20.328 -9.018  1.00 79.54 446 B 1 
ATOM 4358 C CA  . LEU B 2 446 ? -5.059  -21.106 -7.791  1.00 80.90 446 B 1 
ATOM 4359 C C   . LEU B 2 446 ? -3.633  -21.558 -7.478  1.00 82.39 446 B 1 
ATOM 4360 O O   . LEU B 2 446 ? -2.945  -22.113 -8.343  1.00 81.89 446 B 1 
ATOM 4361 C CB  . LEU B 2 446 ? -6.024  -22.300 -7.916  1.00 78.47 446 B 1 
ATOM 4362 C CG  . LEU B 2 446 ? -6.738  -22.613 -6.578  1.00 70.39 446 B 1 
ATOM 4363 C CD1 . LEU B 2 446 ? -8.082  -21.886 -6.521  1.00 64.40 446 B 1 
ATOM 4364 C CD2 . LEU B 2 446 ? -7.006  -24.095 -6.427  1.00 63.18 446 B 1 
ATOM 4365 N N   . ILE B 2 447 ? -3.207  -21.329 -6.251  1.00 87.68 447 B 1 
ATOM 4366 C CA  . ILE B 2 447 ? -1.894  -21.729 -5.759  1.00 89.04 447 B 1 
ATOM 4367 C C   . ILE B 2 447 ? -2.045  -22.558 -4.487  1.00 89.97 447 B 1 
ATOM 4368 O O   . ILE B 2 447 ? -3.010  -22.388 -3.741  1.00 89.57 447 B 1 
ATOM 4369 C CB  . ILE B 2 447 ? -0.962  -20.521 -5.542  1.00 88.64 447 B 1 
ATOM 4370 C CG1 . ILE B 2 447 ? -1.487  -19.545 -4.462  1.00 86.00 447 B 1 
ATOM 4371 C CG2 . ILE B 2 447 ? -0.736  -19.797 -6.882  1.00 83.59 447 B 1 
ATOM 4372 C CD1 . ILE B 2 447 ? -0.481  -18.473 -4.045  1.00 83.00 447 B 1 
ATOM 4373 N N   . SER B 2 448 ? -1.082  -23.417 -4.218  1.00 91.23 448 B 1 
ATOM 4374 C CA  . SER B 2 448 ? -0.970  -24.107 -2.937  1.00 90.94 448 B 1 
ATOM 4375 C C   . SER B 2 448 ? 0.462   -24.060 -2.422  1.00 91.54 448 B 1 
ATOM 4376 O O   . SER B 2 448 ? 1.403   -24.205 -3.203  1.00 90.74 448 B 1 
ATOM 4377 C CB  . SER B 2 448 ? -1.499  -25.543 -3.021  1.00 88.85 448 B 1 
ATOM 4378 O OG  . SER B 2 448 ? -0.709  -26.335 -3.881  1.00 75.63 448 B 1 
ATOM 4379 N N   . PHE B 2 449 ? 0.620   -23.858 -1.118  1.00 92.69 449 B 1 
ATOM 4380 C CA  . PHE B 2 449 ? 1.924   -23.816 -0.470  1.00 92.76 449 B 1 
ATOM 4381 C C   . PHE B 2 449 ? 1.837   -24.247 1.002   1.00 92.84 449 B 1 
ATOM 4382 O O   . PHE B 2 449 ? 0.759   -24.306 1.589   1.00 91.86 449 B 1 
ATOM 4383 C CB  . PHE B 2 449 ? 2.538   -22.418 -0.611  1.00 92.21 449 B 1 
ATOM 4384 C CG  . PHE B 2 449 ? 1.774   -21.294 0.055   1.00 92.74 449 B 1 
ATOM 4385 C CD1 . PHE B 2 449 ? 0.703   -20.661 -0.612  1.00 88.06 449 B 1 
ATOM 4386 C CD2 . PHE B 2 449 ? 2.136   -20.859 1.341   1.00 87.46 449 B 1 
ATOM 4387 C CE1 . PHE B 2 449 ? 0.014   -19.604 -0.010  1.00 87.67 449 B 1 
ATOM 4388 C CE2 . PHE B 2 449 ? 1.450   -19.798 1.950   1.00 87.44 449 B 1 
ATOM 4389 C CZ  . PHE B 2 449 ? 0.391   -19.164 1.273   1.00 90.97 449 B 1 
ATOM 4390 N N   . ASP B 2 450 ? 2.987   -24.569 1.565   1.00 92.26 450 B 1 
ATOM 4391 C CA  . ASP B 2 450 ? 3.152   -24.913 2.978   1.00 91.22 450 B 1 
ATOM 4392 C C   . ASP B 2 450 ? 3.469   -23.634 3.767   1.00 90.48 450 B 1 
ATOM 4393 O O   . ASP B 2 450 ? 4.489   -22.990 3.524   1.00 88.60 450 B 1 
ATOM 4394 C CB  . ASP B 2 450 ? 4.258   -25.970 3.072   1.00 89.49 450 B 1 
ATOM 4395 C CG  . ASP B 2 450 ? 4.499   -26.544 4.464   1.00 84.63 450 B 1 
ATOM 4396 O OD1 . ASP B 2 450 ? 4.050   -25.931 5.453   1.00 78.18 450 B 1 
ATOM 4397 O OD2 . ASP B 2 450 ? 5.165   -27.607 4.514   1.00 76.22 450 B 1 
ATOM 4398 N N   . ALA B 2 451 ? 2.594   -23.260 4.696   1.00 90.36 451 B 1 
ATOM 4399 C CA  . ALA B 2 451 ? 2.752   -22.052 5.497   1.00 88.97 451 B 1 
ATOM 4400 C C   . ALA B 2 451 ? 4.011   -22.086 6.371   1.00 89.04 451 B 1 
ATOM 4401 O O   . ALA B 2 451 ? 4.644   -21.058 6.587   1.00 86.73 451 B 1 
ATOM 4402 C CB  . ALA B 2 451 ? 1.498   -21.868 6.358   1.00 87.39 451 B 1 
ATOM 4403 N N   . HIS B 2 452 ? 4.430   -23.266 6.809   1.00 88.76 452 B 1 
ATOM 4404 C CA  . HIS B 2 452 ? 5.624   -23.461 7.637   1.00 86.91 452 B 1 
ATOM 4405 C C   . HIS B 2 452 ? 6.934   -23.418 6.847   1.00 86.94 452 B 1 
ATOM 4406 O O   . HIS B 2 452 ? 8.014   -23.475 7.430   1.00 83.95 452 B 1 
ATOM 4407 C CB  . HIS B 2 452 ? 5.496   -24.783 8.395   1.00 85.23 452 B 1 
ATOM 4408 C CG  . HIS B 2 452 ? 4.280   -24.831 9.258   1.00 83.67 452 B 1 
ATOM 4409 N ND1 . HIS B 2 452 ? 4.065   -24.085 10.414  1.00 74.07 452 B 1 
ATOM 4410 C CD2 . HIS B 2 452 ? 3.161   -25.593 9.038   1.00 73.61 452 B 1 
ATOM 4411 C CE1 . HIS B 2 452 ? 2.844   -24.401 10.868  1.00 74.96 452 B 1 
ATOM 4412 N NE2 . HIS B 2 452 ? 2.277   -25.306 10.059  1.00 75.72 452 B 1 
ATOM 4413 N N   . ARG B 2 453 ? 6.850   -23.318 5.518   1.00 86.66 453 B 1 
ATOM 4414 C CA  . ARG B 2 453 ? 7.997   -23.157 4.617   1.00 87.28 453 B 1 
ATOM 4415 C C   . ARG B 2 453 ? 8.037   -21.777 3.955   1.00 88.52 453 B 1 
ATOM 4416 O O   . ARG B 2 453 ? 8.794   -21.580 2.997   1.00 86.44 453 B 1 
ATOM 4417 C CB  . ARG B 2 453 ? 8.025   -24.275 3.580   1.00 85.47 453 B 1 
ATOM 4418 C CG  . ARG B 2 453 ? 8.149   -25.653 4.237   1.00 80.95 453 B 1 
ATOM 4419 C CD  . ARG B 2 453 ? 8.304   -26.708 3.150   1.00 74.12 453 B 1 
ATOM 4420 N NE  . ARG B 2 453 ? 8.386   -28.042 3.727   1.00 64.66 453 B 1 
ATOM 4421 C CZ  . ARG B 2 453 ? 8.902   -29.108 3.144   1.00 56.21 453 B 1 
ATOM 4422 N NH1 . ARG B 2 453 ? 9.389   -29.064 1.931   1.00 50.69 453 B 1 
ATOM 4423 N NH2 . ARG B 2 453 ? 8.931   -30.247 3.785   1.00 49.32 453 B 1 
ATOM 4424 N N   . CYS B 2 454 ? 7.247   -20.859 4.445   1.00 90.33 454 B 1 
ATOM 4425 C CA  . CYS B 2 454 ? 7.377   -19.463 4.061   1.00 89.91 454 B 1 
ATOM 4426 C C   . CYS B 2 454 ? 8.697   -18.909 4.595   1.00 89.21 454 B 1 
ATOM 4427 O O   . CYS B 2 454 ? 9.055   -19.137 5.750   1.00 87.47 454 B 1 
ATOM 4428 C CB  . CYS B 2 454 ? 6.194   -18.636 4.586   1.00 89.21 454 B 1 
ATOM 4429 S SG  . CYS B 2 454 ? 4.654   -19.148 3.771   1.00 86.36 454 B 1 
ATOM 4430 N N   . GLU B 2 455 ? 9.379   -18.128 3.780   1.00 88.89 455 B 1 
ATOM 4431 C CA  . GLU B 2 455 ? 10.638  -17.501 4.164   1.00 88.35 455 B 1 
ATOM 4432 C C   . GLU B 2 455 ? 10.714  -16.058 3.661   1.00 89.20 455 B 1 
ATOM 4433 O O   . GLU B 2 455 ? 10.092  -15.670 2.675   1.00 87.99 455 B 1 
ATOM 4434 C CB  . GLU B 2 455 ? 11.831  -18.346 3.694   1.00 85.27 455 B 1 
ATOM 4435 C CG  . GLU B 2 455 ? 11.949  -18.505 2.176   1.00 77.65 455 B 1 
ATOM 4436 C CD  . GLU B 2 455 ? 13.192  -19.300 1.742   1.00 79.30 455 B 1 
ATOM 4437 O OE1 . GLU B 2 455 ? 13.720  -18.991 0.643   1.00 71.11 455 B 1 
ATOM 4438 O OE2 . GLU B 2 455 ? 13.631  -20.206 2.482   1.00 74.09 455 B 1 
ATOM 4439 N N   . TRP B 2 456 ? 11.497  -15.245 4.367   1.00 87.87 456 B 1 
ATOM 4440 C CA  . TRP B 2 456 ? 11.812  -13.907 3.908   1.00 87.15 456 B 1 
ATOM 4441 C C   . TRP B 2 456 ? 12.897  -13.968 2.840   1.00 87.80 456 B 1 
ATOM 4442 O O   . TRP B 2 456 ? 13.998  -14.459 3.092   1.00 85.94 456 B 1 
ATOM 4443 C CB  . TRP B 2 456 ? 12.227  -13.040 5.097   1.00 84.96 456 B 1 
ATOM 4444 C CG  . TRP B 2 456 ? 11.149  -12.811 6.106   1.00 83.61 456 B 1 
ATOM 4445 C CD1 . TRP B 2 456 ? 11.059  -13.418 7.314   1.00 77.22 456 B 1 
ATOM 4446 C CD2 . TRP B 2 456 ? 9.996   -11.917 6.011   1.00 80.19 456 B 1 
ATOM 4447 N NE1 . TRP B 2 456 ? 9.931   -12.957 7.977   1.00 76.50 456 B 1 
ATOM 4448 C CE2 . TRP B 2 456 ? 9.247   -12.036 7.217   1.00 77.80 456 B 1 
ATOM 4449 C CE3 . TRP B 2 456 ? 9.525   -11.027 5.023   1.00 76.52 456 B 1 
ATOM 4450 C CZ2 . TRP B 2 456 ? 8.064   -11.290 7.442   1.00 75.06 456 B 1 
ATOM 4451 C CZ3 . TRP B 2 456 ? 8.346   -10.287 5.254   1.00 73.50 456 B 1 
ATOM 4452 C CH2 . TRP B 2 456 ? 7.622   -10.417 6.443   1.00 74.21 456 B 1 
ATOM 4453 N N   . GLN B 2 457 ? 12.602  -13.422 1.668   1.00 86.55 457 B 1 
ATOM 4454 C CA  . GLN B 2 457 ? 13.579  -13.231 0.600   1.00 87.29 457 B 1 
ATOM 4455 C C   . GLN B 2 457 ? 13.674  -11.752 0.233   1.00 85.91 457 B 1 
ATOM 4456 O O   . GLN B 2 457 ? 12.711  -11.000 0.344   1.00 84.38 457 B 1 
ATOM 4457 C CB  . GLN B 2 457 ? 13.215  -14.075 -0.633  1.00 88.23 457 B 1 
ATOM 4458 C CG  . GLN B 2 457 ? 13.261  -15.590 -0.363  1.00 88.01 457 B 1 
ATOM 4459 C CD  . GLN B 2 457 ? 12.905  -16.416 -1.606  1.00 88.41 457 B 1 
ATOM 4460 O OE1 . GLN B 2 457 ? 12.682  -15.906 -2.698  1.00 83.92 457 B 1 
ATOM 4461 N NE2 . GLN B 2 457 ? 12.831  -17.713 -1.485  1.00 82.94 457 B 1 
ATOM 4462 N N   . GLU B 2 458 ? 14.842  -11.335 -0.236  1.00 83.43 458 B 1 
ATOM 4463 C CA  . GLU B 2 458 ? 15.016  -9.979  -0.735  1.00 83.55 458 B 1 
ATOM 4464 C C   . GLU B 2 458 ? 14.539  -9.872  -2.182  1.00 83.53 458 B 1 
ATOM 4465 O O   . GLU B 2 458 ? 15.186  -10.351 -3.115  1.00 82.11 458 B 1 
ATOM 4466 C CB  . GLU B 2 458 ? 16.469  -9.507  -0.552  1.00 81.57 458 B 1 
ATOM 4467 C CG  . GLU B 2 458 ? 16.605  -8.029  -0.940  1.00 78.22 458 B 1 
ATOM 4468 C CD  . GLU B 2 458 ? 17.976  -7.440  -0.599  1.00 77.98 458 B 1 
ATOM 4469 O OE1 . GLU B 2 458 ? 18.586  -6.785  -1.473  1.00 70.30 458 B 1 
ATOM 4470 O OE2 . GLU B 2 458 ? 18.422  -7.595  0.557   1.00 71.88 458 B 1 
ATOM 4471 N N   . VAL B 2 459 ? 13.430  -9.186  -2.377  1.00 80.12 459 B 1 
ATOM 4472 C CA  . VAL B 2 459 ? 12.895  -8.841  -3.690  1.00 76.64 459 B 1 
ATOM 4473 C C   . VAL B 2 459 ? 13.116  -7.347  -3.903  1.00 73.13 459 B 1 
ATOM 4474 O O   . VAL B 2 459 ? 12.520  -6.516  -3.221  1.00 69.34 459 B 1 
ATOM 4475 C CB  . VAL B 2 459 ? 11.409  -9.219  -3.813  1.00 76.25 459 B 1 
ATOM 4476 C CG1 . VAL B 2 459 ? 10.884  -8.929  -5.225  1.00 72.26 459 B 1 
ATOM 4477 C CG2 . VAL B 2 459 ? 11.178  -10.705 -3.520  1.00 72.53 459 B 1 
ATOM 4478 N N   . ARG B 2 460 ? 13.992  -6.994  -4.855  1.00 71.06 460 B 1 
ATOM 4479 C CA  . ARG B 2 460 ? 14.305  -5.594  -5.203  1.00 68.82 460 B 1 
ATOM 4480 C C   . ARG B 2 460 ? 14.684  -4.729  -3.982  1.00 69.58 460 B 1 
ATOM 4481 O O   . ARG B 2 460 ? 14.221  -3.605  -3.844  1.00 64.60 460 B 1 
ATOM 4482 C CB  . ARG B 2 460 ? 13.157  -4.987  -6.027  1.00 64.35 460 B 1 
ATOM 4483 C CG  . ARG B 2 460 ? 12.908  -5.746  -7.338  1.00 57.66 460 B 1 
ATOM 4484 C CD  . ARG B 2 460 ? 11.731  -5.083  -8.064  1.00 53.15 460 B 1 
ATOM 4485 N NE  . ARG B 2 460 ? 11.524  -5.682  -9.395  1.00 48.39 460 B 1 
ATOM 4486 C CZ  . ARG B 2 460 ? 10.513  -5.385  -10.191 1.00 43.99 460 B 1 
ATOM 4487 N NH1 . ARG B 2 460 ? 9.584   -4.562  -9.821  1.00 41.24 460 B 1 
ATOM 4488 N NH2 . ARG B 2 460 ? 10.408  -5.905  -11.377 1.00 40.55 460 B 1 
ATOM 4489 N N   . GLY B 2 461 ? 15.505  -5.264  -3.113  1.00 67.10 461 B 1 
ATOM 4490 C CA  . GLY B 2 461 ? 16.016  -4.546  -1.944  1.00 64.98 461 B 1 
ATOM 4491 C C   . GLY B 2 461 ? 15.067  -4.491  -0.740  1.00 66.22 461 B 1 
ATOM 4492 O O   . GLY B 2 461 ? 15.398  -3.835  0.246   1.00 63.10 461 B 1 
ATOM 4493 N N   . ARG B 2 462 ? 13.911  -5.158  -0.801  1.00 72.52 462 B 1 
ATOM 4494 C CA  . ARG B 2 462 ? 12.981  -5.280  0.332   1.00 73.76 462 B 1 
ATOM 4495 C C   . ARG B 2 462 ? 12.764  -6.741  0.700   1.00 77.50 462 B 1 
ATOM 4496 O O   . ARG B 2 462 ? 12.619  -7.582  -0.179  1.00 76.26 462 B 1 
ATOM 4497 C CB  . ARG B 2 462 ? 11.641  -4.603  0.013   1.00 68.32 462 B 1 
ATOM 4498 C CG  . ARG B 2 462 ? 11.761  -3.073  -0.056  1.00 58.62 462 B 1 
ATOM 4499 C CD  . ARG B 2 462 ? 10.370  -2.457  -0.247  1.00 54.67 462 B 1 
ATOM 4500 N NE  . ARG B 2 462 ? 10.399  -0.979  -0.207  1.00 48.61 462 B 1 
ATOM 4501 C CZ  . ARG B 2 462 ? 9.333   -0.191  -0.255  1.00 43.43 462 B 1 
ATOM 4502 N NH1 . ARG B 2 462 ? 8.131   -0.674  -0.336  1.00 41.41 462 B 1 
ATOM 4503 N NH2 . ARG B 2 462 ? 9.461   1.099   -0.230  1.00 38.23 462 B 1 
ATOM 4504 N N   . ALA B 2 463 ? 12.684  -7.020  1.990   1.00 78.28 463 B 1 
ATOM 4505 C CA  . ALA B 2 463 ? 12.256  -8.316  2.471   1.00 78.90 463 B 1 
ATOM 4506 C C   . ALA B 2 463 ? 10.773  -8.519  2.139   1.00 80.73 463 B 1 
ATOM 4507 O O   . ALA B 2 463 ? 9.934   -7.688  2.475   1.00 79.93 463 B 1 
ATOM 4508 C CB  . ALA B 2 463 ? 12.532  -8.410  3.975   1.00 77.24 463 B 1 
ATOM 4509 N N   . ARG B 2 464 ? 10.463  -9.616  1.466   1.00 84.54 464 B 1 
ATOM 4510 C CA  . ARG B 2 464 ? 9.102   -10.054 1.150   1.00 85.10 464 B 1 
ATOM 4511 C C   . ARG B 2 464 ? 8.928   -11.482 1.643   1.00 87.18 464 B 1 
ATOM 4512 O O   . ARG B 2 464 ? 9.870   -12.269 1.565   1.00 86.70 464 B 1 
ATOM 4513 C CB  . ARG B 2 464 ? 8.836   -9.971  -0.359  1.00 82.75 464 B 1 
ATOM 4514 C CG  . ARG B 2 464 ? 8.994   -8.567  -0.991  1.00 79.53 464 B 1 
ATOM 4515 C CD  . ARG B 2 464 ? 8.007   -7.518  -0.444  1.00 74.40 464 B 1 
ATOM 4516 N NE  . ARG B 2 464 ? 6.606   -7.807  -0.796  1.00 70.27 464 B 1 
ATOM 4517 C CZ  . ARG B 2 464 ? 5.897   -7.373  -1.828  1.00 63.89 464 B 1 
ATOM 4518 N NH1 . ARG B 2 464 ? 6.401   -6.627  -2.746  1.00 59.40 464 B 1 
ATOM 4519 N NH2 . ARG B 2 464 ? 4.638   -7.688  -1.922  1.00 59.44 464 B 1 
ATOM 4520 N N   . ARG B 2 465 ? 7.739   -11.821 2.121   1.00 88.58 465 B 1 
ATOM 4521 C CA  . ARG B 2 465 ? 7.426   -13.205 2.470   1.00 89.67 465 B 1 
ATOM 4522 C C   . ARG B 2 465 ? 7.171   -13.981 1.204   1.00 90.42 465 B 1 
ATOM 4523 O O   . ARG B 2 465 ? 6.229   -13.694 0.463   1.00 89.39 465 B 1 
ATOM 4524 C CB  . ARG B 2 465 ? 6.250   -13.256 3.449   1.00 88.29 465 B 1 
ATOM 4525 C CG  . ARG B 2 465 ? 6.061   -14.690 3.979   1.00 83.79 465 B 1 
ATOM 4526 C CD  . ARG B 2 465 ? 4.959   -14.765 5.037   1.00 82.18 465 B 1 
ATOM 4527 N NE  . ARG B 2 465 ? 3.701   -14.284 4.489   1.00 77.97 465 B 1 
ATOM 4528 C CZ  . ARG B 2 465 ? 2.826   -13.517 5.097   1.00 76.21 465 B 1 
ATOM 4529 N NH1 . ARG B 2 465 ? 2.855   -13.286 6.375   1.00 66.75 465 B 1 
ATOM 4530 N NH2 . ARG B 2 465 ? 1.901   -12.936 4.410   1.00 67.67 465 B 1 
ATOM 4531 N N   . MET B 2 466 ? 8.007   -14.967 0.959   1.00 90.48 466 B 1 
ATOM 4532 C CA  . MET B 2 466 ? 7.957   -15.822 -0.220  1.00 91.30 466 B 1 
ATOM 4533 C C   . MET B 2 466 ? 7.605   -17.252 0.190   1.00 92.15 466 B 1 
ATOM 4534 O O   . MET B 2 466 ? 7.993   -17.718 1.254   1.00 91.58 466 B 1 
ATOM 4535 C CB  . MET B 2 466 ? 9.294   -15.768 -0.960  1.00 90.74 466 B 1 
ATOM 4536 C CG  . MET B 2 466 ? 9.717   -14.363 -1.405  1.00 87.69 466 B 1 
ATOM 4537 S SD  . MET B 2 466 ? 8.696   -13.570 -2.683  1.00 85.74 466 B 1 
ATOM 4538 C CE  . MET B 2 466 ? 9.029   -14.643 -4.102  1.00 77.86 466 B 1 
ATOM 4539 N N   . ALA B 2 467 ? 6.902   -17.955 -0.686  1.00 92.10 467 B 1 
ATOM 4540 C CA  . ALA B 2 467 ? 6.660   -19.381 -0.551  1.00 92.35 467 B 1 
ATOM 4541 C C   . ALA B 2 467 ? 6.834   -20.079 -1.895  1.00 92.47 467 B 1 
ATOM 4542 O O   . ALA B 2 467 ? 6.560   -19.510 -2.950  1.00 91.52 467 B 1 
ATOM 4543 C CB  . ALA B 2 467 ? 5.262   -19.624 0.017   1.00 91.86 467 B 1 
ATOM 4544 N N   . ARG B 2 468 ? 7.264   -21.329 -1.836  1.00 91.28 468 B 1 
ATOM 4545 C CA  . ARG B 2 468 ? 7.296   -22.189 -3.014  1.00 91.22 468 B 1 
ATOM 4546 C C   . ARG B 2 468 ? 5.883   -22.694 -3.273  1.00 91.18 468 B 1 
ATOM 4547 O O   . ARG B 2 468 ? 5.395   -23.565 -2.556  1.00 89.83 468 B 1 
ATOM 4548 C CB  . ARG B 2 468 ? 8.313   -23.307 -2.802  1.00 89.84 468 B 1 
ATOM 4549 C CG  . ARG B 2 468 ? 8.648   -23.984 -4.132  1.00 84.58 468 B 1 
ATOM 4550 C CD  . ARG B 2 468 ? 9.659   -25.105 -3.894  1.00 81.33 468 B 1 
ATOM 4551 N NE  . ARG B 2 468 ? 10.145  -25.656 -5.155  1.00 73.23 468 B 1 
ATOM 4552 C CZ  . ARG B 2 468 ? 10.894  -26.752 -5.307  1.00 66.52 468 B 1 
ATOM 4553 N NH1 . ARG B 2 468 ? 11.208  -27.490 -4.285  1.00 60.35 468 B 1 
ATOM 4554 N NH2 . ARG B 2 468 ? 11.335  -27.085 -6.478  1.00 59.13 468 B 1 
ATOM 4555 N N   . CYS B 2 469 ? 5.238   -22.152 -4.301  1.00 90.58 469 B 1 
ATOM 4556 C CA  . CYS B 2 469 ? 3.844   -22.411 -4.615  1.00 90.19 469 B 1 
ATOM 4557 C C   . CYS B 2 469 ? 3.718   -23.350 -5.815  1.00 89.39 469 B 1 
ATOM 4558 O O   . CYS B 2 469 ? 4.374   -23.149 -6.838  1.00 87.84 469 B 1 
ATOM 4559 C CB  . CYS B 2 469 ? 3.132   -21.088 -4.902  1.00 90.11 469 B 1 
ATOM 4560 S SG  . CYS B 2 469 ? 3.220   -19.974 -3.463  1.00 88.60 469 B 1 
ATOM 4561 N N   . VAL B 2 470 ? 2.825   -24.323 -5.711  1.00 88.26 470 B 1 
ATOM 4562 C CA  . VAL B 2 470 ? 2.353   -25.083 -6.862  1.00 87.18 470 B 1 
ATOM 4563 C C   . VAL B 2 470 ? 1.197   -24.303 -7.486  1.00 87.16 470 B 1 
ATOM 4564 O O   . VAL B 2 470 ? 0.188   -24.080 -6.826  1.00 86.32 470 B 1 
ATOM 4565 C CB  . VAL B 2 470 ? 1.932   -26.506 -6.471  1.00 84.90 470 B 1 
ATOM 4566 C CG1 . VAL B 2 470 ? 1.444   -27.289 -7.693  1.00 76.55 470 B 1 
ATOM 4567 C CG2 . VAL B 2 470 ? 3.112   -27.268 -5.860  1.00 76.05 470 B 1 
ATOM 4568 N N   . VAL B 2 471 ? 1.357   -23.896 -8.731  1.00 82.67 471 B 1 
ATOM 4569 C CA  . VAL B 2 471 ? 0.327   -23.157 -9.470  1.00 79.45 471 B 1 
ATOM 4570 C C   . VAL B 2 471 ? -0.511  -24.142 -10.267 1.00 77.07 471 B 1 
ATOM 4571 O O   . VAL B 2 471 ? 0.022   -24.892 -11.087 1.00 73.53 471 B 1 
ATOM 4572 C CB  . VAL B 2 471 ? 0.949   -22.088 -10.388 1.00 77.43 471 B 1 
ATOM 4573 C CG1 . VAL B 2 471 ? -0.132  -21.226 -11.048 1.00 72.24 471 B 1 
ATOM 4574 C CG2 . VAL B 2 471 ? 1.892   -21.161 -9.615  1.00 71.94 471 B 1 
ATOM 4575 N N   . GLN B 2 472 ? -1.820  -24.140 -10.056 1.00 78.19 472 B 1 
ATOM 4576 C CA  . GLN B 2 472 ? -2.728  -24.963 -10.845 1.00 72.80 472 B 1 
ATOM 4577 C C   . GLN B 2 472 ? -3.105  -24.262 -12.158 1.00 68.96 472 B 1 
ATOM 4578 O O   . GLN B 2 472 ? -3.307  -23.050 -12.157 1.00 62.12 472 B 1 
ATOM 4579 C CB  . GLN B 2 472 ? -3.979  -25.305 -10.037 1.00 68.81 472 B 1 
ATOM 4580 C CG  . GLN B 2 472 ? -3.682  -26.196 -8.815  1.00 62.51 472 B 1 
ATOM 4581 C CD  . GLN B 2 472 ? -4.961  -26.690 -8.133  1.00 58.23 472 B 1 
ATOM 4582 O OE1 . GLN B 2 472 ? -6.065  -26.503 -8.615  1.00 52.76 472 B 1 
ATOM 4583 N NE2 . GLN B 2 472 ? -4.850  -27.348 -7.003  1.00 50.76 472 B 1 
ATOM 4584 N N   . PRO B 2 473 ? -3.219  -24.986 -13.282 1.00 64.70 473 B 1 
ATOM 4585 C CA  . PRO B 2 473 ? -2.954  -26.415 -13.493 1.00 61.28 473 B 1 
ATOM 4586 C C   . PRO B 2 473 ? -1.479  -26.740 -13.778 1.00 62.25 473 B 1 
ATOM 4587 O O   . PRO B 2 473 ? -1.137  -27.892 -14.024 1.00 57.74 473 B 1 
ATOM 4588 C CB  . PRO B 2 473 ? -3.850  -26.786 -14.680 1.00 55.06 473 B 1 
ATOM 4589 C CG  . PRO B 2 473 ? -3.807  -25.524 -15.529 1.00 52.97 473 B 1 
ATOM 4590 C CD  . PRO B 2 473 ? -3.766  -24.405 -14.485 1.00 56.22 473 B 1 
ATOM 4591 N N   . LEU B 2 474 ? -0.593  -25.754 -13.750 1.00 61.24 474 B 1 
ATOM 4592 C CA  . LEU B 2 474 ? 0.834   -25.954 -13.988 1.00 59.56 474 B 1 
ATOM 4593 C C   . LEU B 2 474 ? 1.452   -26.716 -12.803 1.00 62.67 474 B 1 
ATOM 4594 O O   . LEU B 2 474 ? 1.508   -26.211 -11.694 1.00 57.26 474 B 1 
ATOM 4595 C CB  . LEU B 2 474 ? 1.506   -24.585 -14.205 1.00 52.68 474 B 1 
ATOM 4596 C CG  . LEU B 2 474 ? 1.211   -23.978 -15.582 1.00 46.72 474 B 1 
ATOM 4597 C CD1 . LEU B 2 474 ? 1.327   -22.454 -15.551 1.00 41.64 474 B 1 
ATOM 4598 C CD2 . LEU B 2 474 ? 2.191   -24.502 -16.641 1.00 40.84 474 B 1 
ATOM 4599 N N   . GLY B 2 475 ? 1.980   -27.900 -13.074 1.00 64.01 475 B 1 
ATOM 4600 C CA  . GLY B 2 475 ? 2.620   -28.707 -12.025 1.00 63.49 475 B 1 
ATOM 4601 C C   . GLY B 2 475 ? 4.004   -28.213 -11.579 1.00 67.01 475 B 1 
ATOM 4602 O O   . GLY B 2 475 ? 4.604   -28.811 -10.686 1.00 62.37 475 B 1 
ATOM 4603 N N   . ARG B 2 476 ? 4.541   -27.148 -12.193 1.00 65.89 476 B 1 
ATOM 4604 C CA  . ARG B 2 476 ? 5.856   -26.617 -11.817 1.00 66.88 476 B 1 
ATOM 4605 C C   . ARG B 2 476 ? 5.726   -25.666 -10.628 1.00 71.97 476 B 1
[truncated: 300,127 more chars]
