# Supplementary material for: A new class of type VI secretion system effectors can carry two toxic domains and are recognized through the WHIX motif for export
Source: PLoS Biol. 2025 Mar 17;23(3):e3003053. doi: 10.1371/journal.pbio.3003053 (PMC12135965; doi:10.1371/journal.pbio.3003053)
Supplement: S7 File — (ZIP) [file pbio.3003053.s015.zip]

Archive with 2 entries (2 files):
- Awe1 N-terminal domain + 6ue4.pdb
- Awe1 C-terminal domain + AF-Q9X9J3.pdb
