# Supplementary material for: A new class of type VI secretion system effectors can carry two toxic domains and are recognized through the WHIX motif for export
Source: PLoS Biol. 2025 Mar 17;23(3):e3003053. doi: 10.1371/journal.pbio.3003053 (PMC12135965; doi:10.1371/journal.pbio.3003053)
Supplement: S7 File — (ZIP) [file pbio.3003053.s015.zip › Awe1 N-terminal domain + 6ue4.pdb]

TITLE     job-6ue4-assembly1_A
REMARK     This file was generated by the Foldseek webserver:
REMARK       https://search.foldseek.com
REMARK     Please cite:
REMARK       https://doi.org/10.1101/2022.02.07.479398
REMARK     Warning: Non C-alpha atoms might have been re-generated by PULCHRA,
REMARK              if they are not present in the original PDB file.
MODEL        1
ATOM      1  N   MET A   1     -14.250  11.176   6.853  1.00 61.95           N  
ATOM      2  CA  MET A   1     -14.033  10.099   5.860  1.00 72.76           C  
ATOM      3  C   MET A   1     -13.602   8.841   6.582  1.00 76.76           C  
ATOM      4  O   MET A   1     -13.187   8.926   7.729  1.00 71.96           O  
ATOM      5  CB  MET A   1     -12.989  10.499   4.820  1.00 66.44           C  
ATOM      6  CG  MET A   1     -13.498  11.535   3.832  1.00 60.66           C  
ATOM      7  SD  MET A   1     -12.389  11.702   2.415  1.00 57.52           S  
ATOM      8  CE  MET A   1     -12.699  13.408   1.960  1.00 51.21           C  
ATOM      9  N   SER A   2     -13.716   7.659   5.968  1.00 82.18           N  
ATOM     10  CA  SER A   2     -13.239   6.402   6.550  1.00 88.36           C  
ATOM     11  C   SER A   2     -11.916   5.991   5.916  1.00 91.96           C  
ATOM     12  O   SER A   2     -11.672   6.283   4.738  1.00 91.19           O  
ATOM     13  CB  SER A   2     -14.286   5.293   6.374  1.00 80.29           C  
ATOM     14  OG  SER A   2     -13.779   4.079   6.881  1.00 76.08           O  
ATOM     15  N   PHE A   3     -11.071   5.269   6.670  1.00 94.56           N  
ATOM     16  CA  PHE A   3      -9.884   4.608   6.135  1.00 96.27           C  
ATOM     17  C   PHE A   3     -10.224   3.616   5.005  1.00 97.01           C  
ATOM     18  O   PHE A   3      -9.393   3.350   4.143  1.00 97.03           O  
ATOM     19  CB  PHE A   3      -9.140   3.921   7.274  1.00 96.18           C  
ATOM     20  CG  PHE A   3      -7.793   3.374   6.847  1.00 97.02           C  
ATOM     21  CD1 PHE A   3      -7.624   2.001   6.628  1.00 97.06           C  
ATOM     22  CD2 PHE A   3      -6.736   4.262   6.610  1.00 97.02           C  
ATOM     23  CE1 PHE A   3      -6.381   1.512   6.176  1.00 96.58           C  
ATOM     24  CE2 PHE A   3      -5.492   3.770   6.157  1.00 96.57           C  
ATOM     25  CZ  PHE A   3      -5.321   2.400   5.935  1.00 97.01           C  
ATOM     26  N   ASP A   4     -11.476   3.154   4.932  1.00 96.68           N  
ATOM     27  CA  ASP A   4     -11.962   2.333   3.815  1.00 96.65           C  
ATOM     28  C   ASP A   4     -11.762   3.009   2.457  1.00 97.22           C  
ATOM     29  O   ASP A   4     -11.531   2.332   1.455  1.00 97.14           O  
ATOM     30  CB  ASP A   4     -13.462   2.033   3.979  1.00 95.55           C  
ATOM     31  CG  ASP A   4     -13.787   1.293   5.264  1.00 90.63           C  
ATOM     32  OD1 ASP A   4     -12.999   0.402   5.638  1.00 87.07           O  
ATOM     33  OD2 ASP A   4     -14.803   1.679   5.886  1.00 85.97           O  
ATOM     34  N   ILE A   5     -11.802   4.342   2.408  1.00 96.65           N  
ATOM     35  CA  ILE A   5     -11.545   5.096   1.179  1.00 96.69           C  
ATOM     36  C   ILE A   5     -10.106   4.859   0.717  1.00 97.42           C  
ATOM     37  O   ILE A   5      -9.891   4.553  -0.449  1.00 97.55           O  
ATOM     38  CB  ILE A   5     -11.860   6.596   1.368  1.00 95.58           C  
ATOM     39  CG1 ILE A   5     -13.371   6.777   1.660  1.00 90.62           C  
ATOM     40  CG2 ILE A   5     -11.450   7.413   0.123  1.00 90.28           C  
ATOM     41  CD1 ILE A   5     -13.754   8.197   2.078  1.00 80.33           C  
ATOM     42  N   ALA A   6      -9.127   4.944   1.630  1.00 97.23           N  
ATOM     43  CA  ALA A   6      -7.729   4.687   1.313  1.00 97.75           C  
ATOM     44  C   ALA A   6      -7.523   3.254   0.821  1.00 98.25           C  
ATOM     45  O   ALA A   6      -6.908   3.044  -0.227  1.00 98.28           O  
ATOM     46  CB  ALA A   6      -6.871   4.946   2.556  1.00 97.59           C  
ATOM     47  N   MET A   7      -8.086   2.276   1.536  1.00 98.01           N  
ATOM     48  CA  MET A   7      -7.986   0.872   1.148  1.00 98.22           C  
ATOM     49  C   MET A   7      -8.584   0.618  -0.238  1.00 98.40           C  
ATOM     50  O   MET A   7      -7.952  -0.031  -1.055  1.00 98.45           O  
ATOM     51  CB  MET A   7      -8.666  -0.020   2.182  1.00 98.23           C  
ATOM     52  CG  MET A   7      -7.920  -0.045   3.523  1.00 97.70           C  
ATOM     53  SD  MET A   7      -8.481  -1.355   4.644  1.00 97.55           S  
ATOM     54  CE  MET A   7     -10.155  -0.774   5.028  1.00 94.89           C  
ATOM     55  N   ASN A   8      -9.776   1.170  -0.519  1.00 98.02           N  
ATOM     56  CA  ASN A   8     -10.443   1.001  -1.813  1.00 97.92           C  
ATOM     57  C   ASN A   8      -9.731   1.740  -2.961  1.00 98.23           C  
ATOM     58  O   ASN A   8      -9.862   1.326  -4.112  1.00 98.09           O  
ATOM     59  CB  ASN A   8     -11.900   1.467  -1.700  1.00 97.49           C  
ATOM     60  CG  ASN A   8     -12.771   0.533  -0.877  1.00 95.45           C  
ATOM     61  OD1 ASN A   8     -12.748  -0.673  -1.005  1.00 87.81           O  
ATOM     62  ND2 ASN A   8     -13.625   1.058  -0.034  1.00 86.55           N  
ATOM     63  N   LEU A   9      -8.984   2.820  -2.669  1.00 98.04           N  
ATOM     64  CA  LEU A   9      -8.143   3.477  -3.662  1.00 98.17           C  
ATOM     65  C   LEU A   9      -6.899   2.639  -3.983  1.00 98.40           C  
ATOM     66  O   LEU A   9      -6.570   2.488  -5.147  1.00 98.42           O  
ATOM     67  CB  LEU A   9      -7.740   4.880  -3.169  1.00 97.99           C  
ATOM     68  CG  LEU A   9      -8.865   5.932  -3.218  1.00 97.39           C  
ATOM     69  CD1 LEU A   9      -8.430   7.181  -2.452  1.00 96.81           C  
ATOM     70  CD2 LEU A   9      -9.218   6.346  -4.645  1.00 96.77           C  
ATOM     71  N   ILE A  10      -6.250   2.062  -2.963  1.00 98.58           N  
ATOM     72  CA  ILE A  10      -5.026   1.267  -3.134  1.00 98.78           C  
ATOM     73  C   ILE A  10      -5.336  -0.113  -3.726  1.00 98.75           C  
ATOM     74  O   ILE A  10      -4.649  -0.548  -4.646  1.00 98.77           O  
ATOM     75  CB  ILE A  10      -4.270   1.154  -1.790  1.00 98.79           C  
ATOM     76  CG1 ILE A  10      -3.791   2.537  -1.303  1.00 98.64           C  
ATOM     77  CG2 ILE A  10      -3.059   0.207  -1.921  1.00 98.67           C  
ATOM     78  CD1 ILE A  10      -3.346   2.573   0.164  1.00 98.42           C  
ATOM     79  N   LEU A  11      -6.360  -0.786  -3.208  1.00 98.52           N  
ATOM     80  CA  LEU A  11      -6.835  -2.093  -3.655  1.00 98.54           C  
ATOM     81  C   LEU A  11      -8.321  -1.988  -4.043  1.00 98.45           C  
ATOM     82  O   LEU A  11      -9.191  -2.262  -3.212  1.00 98.32           O  
ATOM     83  CB  LEU A  11      -6.623  -3.155  -2.557  1.00 98.55           C  
ATOM     84  CG  LEU A  11      -5.165  -3.503  -2.218  1.00 98.36           C  
ATOM     85  CD1 LEU A  11      -5.161  -4.604  -1.144  1.00 98.28           C  
ATOM     86  CD2 LEU A  11      -4.379  -4.016  -3.420  1.00 98.32           C  
ATOM     87  N   PRO A  12      -8.647  -1.588  -5.273  1.00 98.40           N  
ATOM     88  CA  PRO A  12     -10.026  -1.472  -5.704  1.00 98.20           C  
ATOM     89  C   PRO A  12     -10.806  -2.779  -5.529  1.00 98.18           C  
ATOM     90  O   PRO A  12     -10.269  -3.849  -5.822  1.00 97.77           O  
ATOM     91  CB  PRO A  12      -9.976  -1.042  -7.174  1.00 97.75           C  
ATOM     92  CG  PRO A  12      -8.635  -0.317  -7.266  1.00 96.36           C  
ATOM     93  CD  PRO A  12      -7.750  -1.098  -6.306  1.00 98.06           C  
ATOM     94  N   PRO A  13     -12.077  -2.718  -5.079  1.00 97.49           N  
ATOM     95  CA  PRO A  13     -12.928  -3.898  -4.985  1.00 96.68           C  
ATOM     96  C   PRO A  13     -12.980  -4.663  -6.309  1.00 96.18           C  
ATOM     97  O   PRO A  13     -13.198  -4.080  -7.373  1.00 94.69           O  
ATOM     98  CB  PRO A  13     -14.311  -3.392  -4.572  1.00 95.60           C  
ATOM     99  CG  PRO A  13     -13.993  -2.100  -3.820  1.00 94.23           C  
ATOM    100  CD  PRO A  13     -12.786  -1.550  -4.574  1.00 96.38           C  
ATOM    101  N   ARG A  14     -12.785  -5.984  -6.239  1.00 93.42           N  
ATOM    102  CA  ARG A  14     -12.790  -6.876  -7.402  1.00 90.92           C  
ATOM    103  C   ARG A  14     -13.255  -8.271  -7.010  1.00 90.30           C  
ATOM    104  O   ARG A  14     -13.102  -8.678  -5.861  1.00 85.81           O  
ATOM    105  CB  ARG A  14     -11.401  -6.911  -8.051  1.00 86.02           C  
ATOM    106  CG  ARG A  14     -10.286  -7.383  -7.095  1.00 79.99           C  
ATOM    107  CD  ARG A  14      -8.930  -7.444  -7.795  1.00 78.80           C  
ATOM    108  NE  ARG A  14      -8.899  -8.546  -8.768  1.00 76.16           N  
ATOM    109  CZ  ARG A  14      -7.948  -8.813  -9.633  1.00 73.39           C  
ATOM    110  NH1 ARG A  14      -6.874  -8.071  -9.725  1.00 66.80           N  
ATOM    111  NH2 ARG A  14      -8.065  -9.849 -10.429  1.00 66.30           N  
ATOM    112  N   ASP A  15     -13.811  -9.017  -7.937  1.00 84.37           N  
ATOM    113  CA  ASP A  15     -14.252 -10.399  -7.751  1.00 83.86           C  
ATOM    114  C   ASP A  15     -15.199 -10.564  -6.537  1.00 86.43           C  
ATOM    115  O   ASP A  15     -15.141 -11.542  -5.787  1.00 83.96           O  
ATOM    116  CB  ASP A  15     -13.033 -11.349  -7.739  1.00 79.87           C  
ATOM    117  CG  ASP A  15     -12.113 -11.135  -8.947  1.00 73.30           C  
ATOM    118  OD1 ASP A  15     -12.641 -10.869 -10.047  1.00 69.72           O  
ATOM    119  OD2 ASP A  15     -10.870 -11.178  -8.772  1.00 67.51           O  
ATOM    120  N   GLY A  16     -16.049  -9.559  -6.287  1.00 89.11           N  
ATOM    121  CA  GLY A  16     -16.980  -9.510  -5.152  1.00 89.05           C  
ATOM    122  C   GLY A  16     -16.321  -9.283  -3.787  1.00 90.73           C  
ATOM    123  O   GLY A  16     -17.010  -9.329  -2.765  1.00 88.72           O  
ATOM    124  N   LYS A  17     -15.013  -9.023  -3.737  1.00 93.47           N  
ATOM    125  CA  LYS A  17     -14.246  -8.843  -2.503  1.00 94.70           C  
ATOM    126  C   LYS A  17     -13.780  -7.400  -2.333  1.00 96.39           C  
ATOM    127  O   LYS A  17     -13.376  -6.738  -3.285  1.00 95.70           O  
ATOM    128  CB  LYS A  17     -13.057  -9.809  -2.459  1.00 92.53           C  
ATOM    129  CG  LYS A  17     -13.519 -11.271  -2.449  1.00 86.54           C  
ATOM    130  CD  LYS A  17     -12.319 -12.205  -2.293  1.00 81.30           C  
ATOM    131  CE  LYS A  17     -12.777 -13.659  -2.306  1.00 76.47           C  
ATOM    132  NZ  LYS A  17     -11.641 -14.579  -2.061  1.00 68.21           N  
ATOM    133  N   LYS A  18     -13.784  -6.935  -1.070  1.00 97.00           N  
ATOM    134  CA  LYS A  18     -13.260  -5.633  -0.657  1.00 97.27           C  
ATOM    135  C   LYS A  18     -12.033  -5.829   0.236  1.00 97.96           C  
ATOM    136  O   LYS A  18     -11.941  -6.866   0.903  1.00 97.69           O  
ATOM    137  CB  LYS A  18     -14.351  -4.829   0.059  1.00 95.03           C  
ATOM    138  CG  LYS A  18     -15.525  -4.489  -0.875  1.00 82.95           C  
ATOM    139  CD  LYS A  18     -16.559  -3.619  -0.159  1.00 82.71           C  
ATOM    140  CE  LYS A  18     -17.722  -3.299  -1.105  1.00 69.73           C  
ATOM    141  NZ  LYS A  18     -18.732  -2.428  -0.456  1.00 63.15           N  
ATOM    142  N   PRO A  19     -11.101  -4.860   0.277  1.00 98.01           N  
ATOM    143  CA  PRO A  19     -10.037  -4.864   1.260  1.00 98.18           C  
ATOM    144  C   PRO A  19     -10.588  -4.641   2.678  1.00 98.10           C  
ATOM    145  O   PRO A  19     -11.629  -4.009   2.869  1.00 97.62           O  
ATOM    146  CB  PRO A  19      -9.079  -3.760   0.823  1.00 97.81           C  
ATOM    147  CG  PRO A  19     -10.008  -2.762   0.131  1.00 96.33           C  
ATOM    148  CD  PRO A  19     -11.036  -3.659  -0.541  1.00 97.81           C  
ATOM    149  N   HIS A  20      -9.870  -5.162   3.663  1.00 98.00           N  
ATOM    150  CA  HIS A  20     -10.140  -4.971   5.086  1.00 97.99           C  
ATOM    151  C   HIS A  20      -8.822  -4.925   5.863  1.00 98.11           C  
ATOM    152  O   HIS A  20      -7.827  -5.517   5.443  1.00 97.99           O  
ATOM    153  CB  HIS A  20     -11.039  -6.098   5.613  1.00 97.35           C  
ATOM    154  CG  HIS A  20     -10.363  -7.446   5.720  1.00 96.37           C  
ATOM    155  ND1 HIS A  20      -9.748  -8.139   4.698  1.00 91.28           N  
ATOM    156  CD2 HIS A  20     -10.188  -8.179   6.862  1.00 90.64           C  
ATOM    157  CE1 HIS A  20      -9.221  -9.270   5.211  1.00 90.83           C  
ATOM    158  NE2 HIS A  20      -9.471  -9.340   6.526  1.00 92.04           N  
ATOM    159  N   ILE A  21      -8.831  -4.243   7.009  1.00 98.11           N  
ATOM    160  CA  ILE A  21      -7.670  -4.161   7.907  1.00 98.18           C  
ATOM    161  C   ILE A  21      -7.385  -5.550   8.486  1.00 97.97           C  
ATOM    162  O   ILE A  21      -8.276  -6.190   9.035  1.00 97.40           O  
ATOM    163  CB  ILE A  21      -7.903  -3.105   9.006  1.00 98.09           C  
ATOM    164  CG1 ILE A  21      -8.068  -1.699   8.373  1.00 97.70           C  
ATOM    165  CG2 ILE A  21      -6.742  -3.114  10.024  1.00 97.64           C  
ATOM    166  CD1 ILE A  21      -8.435  -0.591   9.364  1.00 96.91           C  
ATOM    167  N   THR A  22      -6.129  -5.985   8.389  1.00 98.03           N  
ATOM    168  CA  THR A  22      -5.632  -7.212   9.016  1.00 97.71           C  
ATOM    169  C   THR A  22      -4.795  -6.911  10.258  1.00 97.64           C  
ATOM    170  O   THR A  22      -4.765  -7.727  11.173  1.00 97.19           O  
ATOM    171  CB  THR A  22      -4.820  -8.056   8.029  1.00 97.68           C  
ATOM    172  OG1 THR A  22      -3.766  -7.314   7.456  1.00 96.82           O  
ATOM    173  CG2 THR A  22      -5.689  -8.557   6.878  1.00 96.22           C  
ATOM    174  N   ALA A  23      -4.151  -5.736  10.316  1.00 97.76           N  
ATOM    175  CA  ALA A  23      -3.479  -5.234  11.507  1.00 97.76           C  
ATOM    176  C   ALA A  23      -3.553  -3.703  11.570  1.00 98.16           C  
ATOM    177  O   ALA A  23      -3.110  -3.022  10.637  1.00 98.12           O  
ATOM    178  CB  ALA A  23      -2.037  -5.736  11.510  1.00 97.25           C  
ATOM    179  N   PRO A  24      -4.111  -3.125  12.653  1.00 97.73           N  
ATOM    180  CA  PRO A  24      -4.286  -1.690  12.773  1.00 97.89           C  
ATOM    181  C   PRO A  24      -2.974  -0.963  13.105  1.00 98.07           C  
ATOM    182  O   PRO A  24      -1.988  -1.553  13.556  1.00 97.67           O  
ATOM    183  CB  PRO A  24      -5.338  -1.520  13.880  1.00 97.28           C  
ATOM    184  CG  PRO A  24      -5.069  -2.714  14.791  1.00 96.48           C  
ATOM    185  CD  PRO A  24      -4.670  -3.811  13.807  1.00 97.52           C  
ATOM    186  N   PHE A  25      -2.976   0.357  12.942  1.00 97.96           N  
ATOM    187  CA  PHE A  25      -1.908   1.212  13.447  1.00 98.06           C  
ATOM    188  C   PHE A  25      -1.760   1.073  14.965  1.00 97.96           C  
ATOM    189  O   PHE A  25      -2.749   0.996  15.692  1.00 97.57           O  
ATOM    190  CB  PHE A  25      -2.197   2.674  13.072  1.00 97.91           C  
ATOM    191  CG  PHE A  25      -1.117   3.629  13.519  1.00 98.13           C  
ATOM    192  CD1 PHE A  25      -1.211   4.297  14.758  1.00 97.86           C  
ATOM    193  CD2 PHE A  25       0.011   3.847  12.705  1.00 97.88           C  
ATOM    194  CE1 PHE A  25      -0.193   5.171  15.174  1.00 97.40           C  
ATOM    195  CE2 PHE A  25       1.022   4.725  13.114  1.00 97.32           C  
ATOM    196  CZ  PHE A  25       0.923   5.396  14.344  1.00 97.38           C  
ATOM    197  N   GLY A  26      -0.528   1.058  15.449  1.00 97.50           N  
ATOM    198  CA  GLY A  26      -0.229   0.980  16.873  1.00 97.45           C  
ATOM    199  C   GLY A  26      -0.405  -0.406  17.501  1.00 97.87           C  
ATOM    200  O   GLY A  26      -0.175  -0.541  18.708  1.00 97.20           O  
ATOM    201  N   GLU A  27      -0.757  -1.432  16.740  1.00 97.31           N  
ATOM    202  CA  GLU A  27      -0.799  -2.813  17.235  1.00 96.93           C  
ATOM    203  C   GLU A  27       0.523  -3.166  17.928  1.00 96.77           C  
ATOM    204  O   GLU A  27       1.611  -2.971  17.386  1.00 96.06           O  
ATOM    205  CB  GLU A  27      -1.090  -3.789  16.090  1.00 96.03           C  
ATOM    206  CG  GLU A  27      -1.175  -5.243  16.565  1.00 91.86           C  
ATOM    207  CD  GLU A  27      -1.358  -6.201  15.383  1.00 91.16           C  
ATOM    208  OE1 GLU A  27      -2.391  -6.885  15.351  1.00 84.11           O  
ATOM    209  OE2 GLU A  27      -0.452  -6.234  14.520  1.00 85.32           O  
ATOM    210  N   LYS A  28       0.422  -3.683  19.154  1.00 96.65           N  
ATOM    211  CA  LYS A  28       1.597  -4.045  19.948  1.00 96.17           C  
ATOM    212  C   LYS A  28       2.261  -5.295  19.375  1.00 95.50           C  
ATOM    213  O   LYS A  28       1.647  -6.358  19.325  1.00 93.36           O  
ATOM    214  CB  LYS A  28       1.217  -4.249  21.422  1.00 95.13           C  
ATOM    215  CG  LYS A  28       0.769  -2.950  22.104  1.00 85.14           C  
ATOM    216  CD  LYS A  28       0.462  -3.192  23.590  1.00 75.22           C  
ATOM    217  CE  LYS A  28      -0.005  -1.901  24.254  1.00 66.45           C  
ATOM    218  NZ  LYS A  28      -0.337  -2.100  25.679  1.00 55.64           N  
ATOM    219  N   ARG A  29       3.533  -5.158  19.008  1.00 94.86           N  
ATOM    220  CA  ARG A  29       4.371  -6.232  18.490  1.00 94.02           C  
ATOM    221  C   ARG A  29       5.678  -6.298  19.285  1.00 94.45           C  
ATOM    222  O   ARG A  29       6.077  -5.314  19.898  1.00 93.28           O  
ATOM    223  CB  ARG A  29       4.629  -6.013  16.989  1.00 92.00           C  
ATOM    224  CG  ARG A  29       3.335  -6.024  16.164  1.00 91.42           C  
ATOM    225  CD  ARG A  29       3.623  -5.747  14.684  1.00 90.31           C  
ATOM    226  NE  ARG A  29       2.382  -5.790  13.892  1.00 89.22           N  
ATOM    227  CZ  ARG A  29       2.248  -5.643  12.587  1.00 89.76           C  
ATOM    228  NH1 ARG A  29       3.251  -5.349  11.811  1.00 86.24           N  
ATOM    229  NH2 ARG A  29       1.084  -5.789  12.040  1.00 84.42           N  
ATOM    230  N   ALA A  30       6.383  -7.428  19.227  1.00 93.70           N  
ATOM    231  CA  ALA A  30       7.690  -7.568  19.875  1.00 93.45           C  
ATOM    232  C   ALA A  30       8.717  -6.529  19.395  1.00 93.68           C  
ATOM    233  O   ALA A  30       9.569  -6.086  20.161  1.00 91.49           O  
ATOM    234  CB  ALA A  30       8.185  -9.001  19.630  1.00 92.96           C  
ATOM    235  N   SER A  31       8.610  -6.084  18.150  1.00 93.02           N  
ATOM    236  CA  SER A  31       9.443  -5.041  17.546  1.00 92.07           C  
ATOM    237  C   SER A  31       9.012  -3.603  17.879  1.00 93.06           C  
ATOM    238  O   SER A  31       9.586  -2.651  17.351  1.00 90.62           O  
ATOM    239  CB  SER A  31       9.484  -5.250  16.028  1.00 90.64           C  
ATOM    240  OG  SER A  31       8.175  -5.257  15.495  1.00 85.59           O  
ATOM    241  N   GLY A  32       7.991  -3.428  18.724  1.00 94.43           N  
ATOM    242  CA  GLY A  32       7.359  -2.144  19.024  1.00 95.11           C  
ATOM    243  C   GLY A  32       6.007  -1.959  18.323  1.00 96.46           C  
ATOM    244  O   GLY A  32       5.532  -2.855  17.621  1.00 95.93           O  
ATOM    245  N   PRO A  33       5.347  -0.794  18.520  1.00 95.86           N  
ATOM    246  CA  PRO A  33       4.041  -0.535  17.937  1.00 96.48           C  
ATOM    247  C   PRO A  33       4.106  -0.505  16.402  1.00 96.98           C  
ATOM    248  O   PRO A  33       5.052   0.017  15.810  1.00 95.83           O  
ATOM    249  CB  PRO A  33       3.587   0.801  18.526  1.00 95.41           C  
ATOM    250  CG  PRO A  33       4.906   1.501  18.849  1.00 92.31           C  
ATOM    251  CD  PRO A  33       5.815   0.352  19.267  1.00 95.39           C  
ATOM    252  N   HIS A  34       3.064  -1.033  15.763  1.00 96.82           N  
ATOM    253  CA  HIS A  34       2.942  -1.044  14.307  1.00 97.51           C  
ATOM    254  C   HIS A  34       2.883   0.378  13.748  1.00 97.90           C  
ATOM    255  O   HIS A  34       2.057   1.186  14.169  1.00 97.62           O  
ATOM    256  CB  HIS A  34       1.702  -1.866  13.925  1.00 97.28           C  
ATOM    257  CG  HIS A  34       1.562  -2.104  12.446  1.00 97.50           C  
ATOM    258  ND1 HIS A  34       0.368  -2.280  11.767  1.00 95.35           N  
ATOM    259  CD2 HIS A  34       2.565  -2.224  11.537  1.00 95.35           C  
ATOM    260  CE1 HIS A  34       0.666  -2.509  10.489  1.00 95.49           C  
ATOM    261  NE2 HIS A  34       1.985  -2.480  10.299  1.00 95.98           N  
ATOM    262  N   LYS A  35       3.766   0.686  12.812  1.00 97.47           N  
ATOM    263  CA  LYS A  35       3.965   2.049  12.276  1.00 97.57           C  
ATOM    264  C   LYS A  35       3.053   2.404  11.096  1.00 98.13           C  
ATOM    265  O   LYS A  35       3.230   3.447  10.473  1.00 97.70           O  
ATOM    266  CB  LYS A  35       5.445   2.241  11.905  1.00 96.86           C  
ATOM    267  CG  LYS A  35       6.371   2.112  13.125  1.00 95.10           C  
ATOM    268  CD  LYS A  35       7.830   2.369  12.713  1.00 90.58           C  
ATOM    269  CE  LYS A  35       8.728   2.210  13.938  1.00 84.79           C  
ATOM    270  NZ  LYS A  35      10.160   2.400  13.591  1.00 74.88           N  
ATOM    271  N   GLY A  36       2.100   1.540  10.777  1.00 98.22           N  
ATOM    272  CA  GLY A  36       1.210   1.697   9.643  1.00 98.49           C  
ATOM    273  C   GLY A  36      -0.064   0.883   9.836  1.00 98.57           C  
ATOM    274  O   GLY A  36      -0.412   0.525  10.963  1.00 98.23           O  
ATOM    275  N   VAL A  37      -0.739   0.589   8.746  1.00 98.57           N  
ATOM    276  CA  VAL A  37      -1.920  -0.268   8.707  1.00 98.62           C  
ATOM    277  C   VAL A  37      -1.679  -1.366   7.684  1.00 98.78           C  
ATOM    278  O   VAL A  37      -1.349  -1.070   6.534  1.00 98.68           O  
ATOM    279  CB  VAL A  37      -3.188   0.526   8.360  1.00 98.50           C  
ATOM    280  CG1 VAL A  37      -4.439  -0.359   8.480  1.00 96.95           C  
ATOM    281  CG2 VAL A  37      -3.385   1.735   9.280  1.00 97.20           C  
ATOM    282  N   ASP A  38      -1.856  -2.618   8.095  1.00 98.63           N  
ATOM    283  CA  ASP A  38      -1.818  -3.749   7.183  1.00 98.67           C  
ATOM    284  C   ASP A  38      -3.234  -4.090   6.720  1.00 98.66           C  
ATOM    285  O   ASP A  38      -4.181  -4.106   7.511  1.00 98.40           O  
ATOM    286  CB  ASP A  38      -1.154  -4.976   7.815  1.00 98.42           C  
ATOM    287  CG  ASP A  38       0.315  -4.783   8.188  1.00 98.11           C  
ATOM    288  OD1 ASP A  38       0.982  -3.884   7.628  1.00 97.29           O  
ATOM    289  OD2 ASP A  38       0.802  -5.536   9.064  1.00 96.86           O  
ATOM    290  N   PHE A  39      -3.379  -4.389   5.440  1.00 98.63           N  
ATOM    291  CA  PHE A  39      -4.641  -4.828   4.859  1.00 98.71           C  
ATOM    292  C   PHE A  39      -4.441  -5.653   3.590  1.00 98.71           C  
ATOM    293  O   PHE A  39      -3.429  -5.559   2.907  1.00 98.67           O  
ATOM    294  CB  PHE A  39      -5.550  -3.621   4.606  1.00 98.73           C  
ATOM    295  CG  PHE A  39      -5.031  -2.614   3.600  1.00 98.80           C  
ATOM    296  CD1 PHE A  39      -4.223  -1.538   4.026  1.00 98.59           C  
ATOM    297  CD2 PHE A  39      -5.399  -2.716   2.246  1.00 98.57           C  
ATOM    298  CE1 PHE A  39      -3.793  -0.575   3.113  1.00 98.41           C  
ATOM    299  CE2 PHE A  39      -4.969  -1.752   1.329  1.00 98.36           C  
ATOM    300  CZ  PHE A  39      -4.172  -0.674   1.761  1.00 98.54           C  
ATOM    301  N   ASN A  40      -5.439  -6.459   3.263  1.00 98.69           N  
ATOM    302  CA  ASN A  40      -5.572  -7.147   1.987  1.00 98.64           C  
ATOM    303  C   ASN A  40      -7.062  -7.403   1.693  1.00 98.51           C  
ATOM    304  O   ASN A  40      -7.935  -6.961   2.453  1.00 98.19           O  
ATOM    305  CB  ASN A  40      -4.715  -8.420   1.987  1.00 98.38           C  
ATOM    306  CG  ASN A  40      -5.108  -9.479   3.002  1.00 98.34           C  
ATOM    307  OD1 ASN A  40      -6.194  -9.487   3.566  1.00 96.96           O  
ATOM    308  ND2 ASN A  40      -4.242 -10.438   3.245  1.00 96.24           N  
ATOM    309  N   TYR A  41      -7.376  -8.083   0.604  1.00 98.31           N  
ATOM    310  CA  TYR A  41      -8.755  -8.474   0.321  1.00 98.27           C  
ATOM    311  C   TYR A  41      -9.270  -9.516   1.334  1.00 97.91           C  
ATOM    312  O   TYR A  41      -8.531 -10.410   1.752  1.00 97.46           O  
ATOM    313  CB  TYR A  41      -8.885  -9.011  -1.104  1.00 98.10           C  
ATOM    314  CG  TYR A  41      -8.679  -7.959  -2.173  1.00 98.27           C  
ATOM    315  CD1 TYR A  41      -9.719  -7.064  -2.501  1.00 97.97           C  
ATOM    316  CD2 TYR A  41      -7.449  -7.874  -2.857  1.00 98.03           C  
ATOM    317  CE1 TYR A  41      -9.535  -6.095  -3.496  1.00 97.91           C  
ATOM    318  CE2 TYR A  41      -7.262  -6.905  -3.852  1.00 97.86           C  
ATOM    319  CZ  TYR A  41      -8.301  -6.011  -4.171  1.00 98.08           C  
ATOM    320  OH  TYR A  41      -8.118  -5.066  -5.151  1.00 97.69           O  
ATOM    321  N   ILE A  42     -10.549  -9.455   1.684  1.00 97.60           N  
ATOM    322  CA  ILE A  42     -11.219 -10.473   2.504  1.00 97.16           C  
ATOM    323  C   ILE A  42     -11.002 -11.864   1.896  1.00 96.67           C  
ATOM    324  O   ILE A  42     -11.172 -12.064   0.687  1.00 95.06           O  
ATOM    325  CB  ILE A  42     -12.726 -10.129   2.664  1.00 96.30           C  
ATOM    326  CG1 ILE A  42     -12.893  -8.839   3.498  1.00 90.45           C  
ATOM    327  CG2 ILE A  42     -13.501 -11.289   3.321  1.00 89.59           C  
ATOM    328  CD1 ILE A  42     -14.310  -8.235   3.457  1.00 81.68           C  
ATOM    329  N   GLY A  43     -10.633 -12.823   2.744  1.00 95.88           N  
ATOM    330  CA  GLY A  43     -10.393 -14.217   2.349  1.00 94.95           C  
ATOM    331  C   GLY A  43      -9.008 -14.764   2.723  1.00 95.17           C  
ATOM    332  O   GLY A  43      -8.717 -15.921   2.427  1.00 92.10           O  
ATOM    333  N   GLY A  44      -8.166 -13.968   3.374  1.00 94.73           N  
ATOM    334  CA  GLY A  44      -6.859 -14.407   3.858  1.00 94.80           C  
ATOM    335  C   GLY A  44      -5.872 -14.725   2.728  1.00 95.90           C  
ATOM    336  O   GLY A  44      -5.945 -14.155   1.641  1.00 94.84           O  
ATOM    337  N   GLN A  45      -4.938 -15.643   2.980  1.00 96.81           N  
ATOM    338  CA  GLN A  45      -3.880 -16.024   2.031  1.00 96.88           C  
ATOM    339  C   GLN A  45      -4.386 -16.995   0.950  1.00 96.49           C  
ATOM    340  O   GLN A  45      -3.840 -18.080   0.742  1.00 94.95           O  
ATOM    341  CB  GLN A  45      -2.665 -16.568   2.799  1.00 96.55           C  
ATOM    342  CG  GLN A  45      -2.046 -15.541   3.766  1.00 96.02           C  
ATOM    343  CD  GLN A  45      -1.581 -14.269   3.039  1.00 96.45           C  
ATOM    344  OE1 GLN A  45      -0.644 -14.294   2.258  1.00 93.46           O  
ATOM    345  NE2 GLN A  45      -2.220 -13.141   3.264  1.00 93.26           N  
ATOM    346  N   THR A  46      -5.489 -16.618   0.285  1.00 95.69           N  
ATOM    347  CA  THR A  46      -6.143 -17.405  -0.762  1.00 94.81           C  
ATOM    348  C   THR A  46      -6.654 -16.500  -1.888  1.00 94.74           C  
ATOM    349  O   THR A  46      -6.730 -15.274  -1.734  1.00 92.92           O  
ATOM    350  CB  THR A  46      -7.322 -18.235  -0.205  1.00 93.47           C  
ATOM    351  OG1 THR A  46      -8.383 -17.397   0.195  1.00 90.22           O  
ATOM    352  CG2 THR A  46      -6.954 -19.119   0.993  1.00 88.93           C  
ATOM    353  N   GLY A  47      -7.015 -17.087  -3.017  1.00 94.42           N  
ATOM    354  CA  GLY A  47      -7.675 -16.384  -4.117  1.00 94.36           C  
ATOM    355  C   GLY A  47      -6.919 -15.138  -4.585  1.00 95.34           C  
ATOM    356  O   GLY A  47      -5.719 -15.188  -4.818  1.00 94.45           O  
ATOM    357  N   VAL A  48      -7.624 -14.010  -4.692  1.00 95.56           N  
ATOM    358  CA  VAL A  48      -7.088 -12.757  -5.228  1.00 95.96           C  
ATOM    359  C   VAL A  48      -5.825 -12.266  -4.506  1.00 96.50           C  
ATOM    360  O   VAL A  48      -4.939 -11.723  -5.157  1.00 95.97           O  
ATOM    361  CB  VAL A  48      -8.180 -11.666  -5.243  1.00 94.78           C  
ATOM    362  CG1 VAL A  48      -8.663 -11.250  -3.857  1.00 89.10           C  
ATOM    363  CG2 VAL A  48      -7.720 -10.421  -5.997  1.00 89.07           C  
ATOM    364  N   ASN A  49      -5.686 -12.508  -3.193  1.00 96.67           N  
ATOM    365  CA  ASN A  49      -4.503 -12.100  -2.435  1.00 96.95           C  
ATOM    366  C   ASN A  49      -3.227 -12.834  -2.883  1.00 96.86           C  
ATOM    367  O   ASN A  49      -2.143 -12.272  -2.780  1.00 96.20           O  
ATOM    368  CB  ASN A  49      -4.764 -12.292  -0.938  1.00 96.94           C  
ATOM    369  CG  ASN A  49      -5.753 -11.290  -0.375  1.00 97.17           C  
ATOM    370  OD1 ASN A  49      -5.846 -10.143  -0.801  1.00 95.72           O  
ATOM    371  ND2 ASN A  49      -6.522 -11.677   0.616  1.00 95.55           N  
ATOM    372  N   MET A  50      -3.357 -14.023  -3.455  1.00 97.26           N  
ATOM    373  CA  MET A  50      -2.232 -14.799  -3.980  1.00 96.99           C  
ATOM    374  C   MET A  50      -1.915 -14.492  -5.450  1.00 96.62           C  
ATOM    375  O   MET A  50      -0.946 -15.015  -5.993  1.00 95.26           O  
ATOM    376  CB  MET A  50      -2.508 -16.303  -3.787  1.00 96.70           C  
ATOM    377  CG  MET A  50      -2.810 -16.678  -2.325  1.00 95.75           C  
ATOM    378  SD  MET A  50      -1.574 -16.163  -1.098  1.00 93.09           S  
ATOM    379  CE  MET A  50      -0.145 -17.143  -1.629  1.00 84.76           C  
ATOM    380  N   GLN A  51      -2.710 -13.650  -6.094  1.00 96.68           N  
ATOM    381  CA  GLN A  51      -2.590 -13.334  -7.525  1.00 96.04           C  
ATOM    382  C   GLN A  51      -1.816 -12.038  -7.796  1.00 96.35           C  
ATOM    383  O   GLN A  51      -1.825 -11.544  -8.928  1.00 95.14           O  
ATOM    384  CB  GLN A  51      -3.983 -13.288  -8.160  1.00 94.90           C  
ATOM    385  CG  GLN A  51      -4.702 -14.645  -8.114  1.00 91.57           C  
ATOM    386  CD  GLN A  51      -6.153 -14.563  -8.601  1.00 85.17           C  
ATOM    387  OE1 GLN A  51      -6.663 -13.515  -8.972  1.00 78.41           O  
ATOM    388  NE2 GLN A  51      -6.858 -15.658  -8.605  1.00 75.23           N  
ATOM    389  N   HIS A  52      -1.163 -11.463  -6.779  1.00 96.82           N  
ATOM    390  CA  HIS A  52      -0.466 -10.181  -6.864  1.00 97.33           C  
ATOM    391  C   HIS A  52      -1.342  -9.104  -7.533  1.00 97.79           C  
ATOM    392  O   HIS A  52      -0.997  -8.593  -8.609  1.00 97.40           O  
ATOM    393  CB  HIS A  52       0.900 -10.358  -7.539  1.00 96.83           C  
ATOM    394  CG  HIS A  52       1.767 -11.355  -6.830  1.00 95.70           C  
ATOM    395  ND1 HIS A  52       2.283 -11.221  -5.564  1.00 89.04           N  
ATOM    396  CD2 HIS A  52       2.171 -12.584  -7.301  1.00 89.30           C  
ATOM    397  CE1 HIS A  52       2.977 -12.332  -5.276  1.00 91.00           C  
ATOM    398  NE2 HIS A  52       2.936 -13.175  -6.316  1.00 91.52           N  
ATOM    399  N   PRO A  53      -2.524  -8.763  -6.948  1.00 97.66           N  
ATOM    400  CA  PRO A  53      -3.412  -7.754  -7.515  1.00 97.80           C  
ATOM    401  C   PRO A  53      -2.685  -6.410  -7.649  1.00 98.29           C  
ATOM    402  O   PRO A  53      -1.805  -6.081  -6.846  1.00 98.27           O  
ATOM    403  CB  PRO A  53      -4.605  -7.669  -6.564  1.00 97.66           C  
ATOM    404  CG  PRO A  53      -4.010  -8.107  -5.226  1.00 97.22           C  
ATOM    405  CD  PRO A  53      -3.008  -9.183  -5.645  1.00 97.87           C  
ATOM    406  N   ALA A  54      -3.073  -5.622  -8.647  1.00 98.29           N  
ATOM    407  CA  ALA A  54      -2.543  -4.280  -8.828  1.00 98.30           C  
ATOM    408  C   ALA A  54      -2.841  -3.404  -7.600  1.00 98.59           C  
ATOM    409  O   ALA A  54      -3.954  -3.434  -7.071  1.00 98.47           O  
ATOM    410  CB  ALA A  54      -3.110  -3.671 -10.115  1.00 98.02           C  
ATOM    411  N   ALA A  55      -1.842  -2.639  -7.175  1.00 98.63           N  
ATOM    412  CA  ALA A  55      -1.960  -1.618  -6.150  1.00 98.74           C  
ATOM    413  C   ALA A  55      -1.836  -0.233  -6.798  1.00 98.85           C  
ATOM    414  O   ALA A  55      -1.001  -0.030  -7.684  1.00 98.78           O  
ATOM    415  CB  ALA A  55      -0.893  -1.853  -5.073  1.00 98.69           C  
ATOM    416  N   PHE A  56      -2.656   0.711  -6.349  1.00 98.85           N  
ATOM    417  CA  PHE A  56      -2.760   2.055  -6.893  1.00 98.81           C  
ATOM    418  C   PHE A  56      -2.338   3.102  -5.860  1.00 98.87           C  
ATOM    419  O   PHE A  56      -2.334   2.837  -4.652  1.00 98.73           O  
ATOM    420  CB  PHE A  56      -4.190   2.296  -7.392  1.00 98.79           C  
ATOM    421  CG  PHE A  56      -4.602   1.413  -8.550  1.00 98.71           C  
ATOM    422  CD1 PHE A  56      -4.598   1.910  -9.864  1.00 98.35           C  
ATOM    423  CD2 PHE A  56      -4.988   0.076  -8.326  1.00 98.40           C  
ATOM    424  CE1 PHE A  56      -4.969   1.090 -10.942  1.00 97.92           C  
ATOM    425  CE2 PHE A  56      -5.352  -0.750  -9.400  1.00 97.94           C  
ATOM    426  CZ  PHE A  56      -5.343  -0.243 -10.711  1.00 97.90           C  
ATOM    427  N   SER A  57      -2.001   4.305  -6.327  1.00 98.71           N  
ATOM    428  CA  SER A  57      -1.721   5.416  -5.421  1.00 98.70           C  
ATOM    429  C   SER A  57      -2.978   5.816  -4.638  1.00 98.63           C  
ATOM    430  O   SER A  57      -4.036   5.972  -5.245  1.00 98.49           O  
ATOM    431  CB  SER A  57      -1.200   6.629  -6.196  1.00 98.67           C  
ATOM    432  OG  SER A  57      -0.832   7.620  -5.261  1.00 98.01           O  
ATOM    433  N   PRO A  58      -2.904   6.045  -3.303  1.00 98.67           N  
ATOM    434  CA  PRO A  58      -4.033   6.546  -2.532  1.00 98.46           C  
ATOM    435  C   PRO A  58      -4.270   8.053  -2.688  1.00 98.27           C  
ATOM    436  O   PRO A  58      -5.298   8.565  -2.253  1.00 97.90           O  
ATOM    437  CB  PRO A  58      -3.689   6.198  -1.079  1.00 98.38           C  
ATOM    438  CG  PRO A  58      -2.163   6.267  -1.056  1.00 98.22           C  
ATOM    439  CD  PRO A  58      -1.768   5.767  -2.440  1.00 98.56           C  
ATOM    440  N   VAL A  59      -3.320   8.787  -3.262  1.00 98.25           N  
ATOM    441  CA  VAL A  59      -3.332  10.247  -3.384  1.00 98.22           C  
ATOM    442  C   VAL A  59      -2.789  10.696  -4.744  1.00 98.30           C  
ATOM    443  O   VAL A  59      -2.053   9.959  -5.402  1.00 98.38           O  
ATOM    444  CB  VAL A  59      -2.528  10.930  -2.253  1.00 98.07           C  
ATOM    445  CG1 VAL A  59      -3.188  10.706  -0.890  1.00 97.79           C  
ATOM    446  CG2 VAL A  59      -1.065  10.470  -2.185  1.00 97.77           C  
ATOM    447  N   ASP A  60      -3.141  11.911  -5.132  1.00 98.07           N  
ATOM    448  CA  ASP A  60      -2.400  12.641  -6.158  1.00 98.07           C  
ATOM    449  C   ASP A  60      -1.053  13.078  -5.580  1.00 98.14           C  
ATOM    450  O   ASP A  60      -0.979  13.518  -4.428  1.00 97.94           O  
ATOM    451  CB  ASP A  60      -3.186  13.874  -6.627  1.00 97.87           C  
ATOM    452  CG  ASP A  60      -4.378  13.569  -7.534  1.00 97.52           C  
ATOM    453  OD1 ASP A  60      -4.809  12.403  -7.637  1.00 96.44           O  
ATOM    454  OD2 ASP A  60      -4.825  14.514  -8.231  1.00 96.17           O  
ATOM    455  N   GLY A  61       0.008  12.970  -6.371  1.00 98.22           N  
ATOM    456  CA  GLY A  61       1.332  13.373  -5.915  1.00 98.35           C  
ATOM    457  C   GLY A  61       2.444  12.979  -6.877  1.00 98.62           C  
ATOM    458  O   GLY A  61       2.210  12.673  -8.044  1.00 98.55           O  
ATOM    459  N   THR A  62       3.662  12.989  -6.349  1.00 98.71           N  
ATOM    460  CA  THR A  62       4.881  12.638  -7.078  1.00 98.83           C  
ATOM    461  C   THR A  62       5.599  11.501  -6.356  1.00 98.84           C  
ATOM    462  O   THR A  62       5.690  11.502  -5.130  1.00 98.73           O  
ATOM    463  CB  THR A  62       5.804  13.853  -7.237  1.00 98.47           C  
ATOM    464  OG1 THR A  62       5.101  14.894  -7.867  1.00 90.53           O  
ATOM    465  CG2 THR A  62       7.030  13.566  -8.102  1.00 90.16           C  
ATOM    466  N   ILE A  63       6.119  10.537  -7.105  1.00 98.88           N  
ATOM    467  CA  ILE A  63       6.925   9.448  -6.545  1.00 98.84           C  
ATOM    468  C   ILE A  63       8.245  10.013  -6.026  1.00 98.83           C  
ATOM    469  O   ILE A  63       9.035  10.553  -6.782  1.00 98.78           O  
ATOM    470  CB  ILE A  63       7.160   8.342  -7.596  1.00 98.86           C  
ATOM    471  CG1 ILE A  63       5.855   7.759  -8.161  1.00 98.51           C  
ATOM    472  CG2 ILE A  63       8.033   7.214  -7.013  1.00 98.71           C  
ATOM    473  CD1 ILE A  63       4.889   7.179  -7.115  1.00 98.04           C  
ATOM    474  N   SER A  64       8.490   9.856  -4.719  1.00 98.84           N  
ATOM    475  CA  SER A  64       9.738  10.260  -4.064  1.00 98.76           C  
ATOM    476  C   SER A  64      10.701   9.088  -3.839  1.00 98.69           C  
ATOM    477  O   SER A  64      11.868   9.299  -3.533  1.00 98.34           O  
ATOM    478  CB  SER A  64       9.441  10.959  -2.734  1.00 98.40           C  
ATOM    479  OG  SER A  64       8.760  10.100  -1.843  1.00 95.52           O  
ATOM    480  N   TYR A  65      10.217   7.841  -3.960  1.00 98.66           N  
ATOM    481  CA  TYR A  65      11.023   6.628  -3.843  1.00 98.72           C  
ATOM    482  C   TYR A  65      10.315   5.441  -4.492  1.00 98.81           C  
ATOM    483  O   TYR A  65       9.097   5.293  -4.344  1.00 98.72           O  
ATOM    484  CB  TYR A  65      11.291   6.343  -2.361  1.00 98.43           C  
ATOM    485  CG  TYR A  65      12.185   5.152  -2.110  1.00 98.21           C  
ATOM    486  CD1 TYR A  65      11.633   3.883  -1.845  1.00 97.42           C  
ATOM    487  CD2 TYR A  65      13.583   5.296  -2.157  1.00 97.40           C  
ATOM    488  CE1 TYR A  65      12.467   2.775  -1.621  1.00 96.49           C  
ATOM    489  CE2 TYR A  65      14.426   4.207  -1.941  1.00 96.57           C  
ATOM    490  CZ  TYR A  65      13.866   2.941  -1.671  1.00 96.47           C  
ATOM    491  OH  TYR A  65      14.688   1.869  -1.456  1.00 94.87           O  
ATOM    492  N   SER A  66      11.062   4.554  -5.123  1.00 98.66           N  
ATOM    493  CA  SER A  66      10.542   3.301  -5.672  1.00 98.67           C  
ATOM    494  C   SER A  66      11.606   2.205  -5.635  1.00 98.47           C  
ATOM    495  O   SER A  66      12.674   2.346  -6.227  1.00 97.22           O  
ATOM    496  CB  SER A  66      10.058   3.536  -7.105  1.00 98.44           C  
ATOM    497  OG  SER A  66       9.432   2.372  -7.610  1.00 97.38           O  
ATOM    498  N   GLY A  67      11.314   1.100  -4.931  1.00 98.29           N  
ATOM    499  CA  GLY A  67      12.186  -0.072  -4.857  1.00 97.87           C  
ATOM    500  C   GLY A  67      12.611  -0.450  -3.444  1.00 98.11           C  
ATOM    501  O   GLY A  67      11.828  -0.436  -2.497  1.00 97.43           O  
ATOM    502  N   GLY A  68      13.875  -0.839  -3.314  1.00 97.19           N  
ATOM    503  CA  GLY A  68      14.456  -1.283  -2.056  1.00 97.09           C  
ATOM    504  C   GLY A  68      14.049  -2.695  -1.631  1.00 97.50           C  
ATOM    505  O   GLY A  68      13.216  -3.359  -2.252  1.00 96.84           O  
ATOM    506  N   LEU A  69      14.641  -3.147  -0.518  1.00 97.41           N  
ATOM    507  CA  LEU A  69      14.478  -4.523  -0.031  1.00 97.49           C  
ATOM    508  C   LEU A  69      13.050  -4.855   0.437  1.00 97.67           C  
ATOM    509  O   LEU A  69      12.670  -6.022   0.479  1.00 96.77           O  
ATOM    510  CB  LEU A  69      15.470  -4.768   1.114  1.00 96.94           C  
ATOM    511  CG  LEU A  69      16.953  -4.689   0.713  1.00 94.65           C  
ATOM    512  CD1 LEU A  69      17.827  -4.880   1.954  1.00 90.84           C  
ATOM    513  CD2 LEU A  69      17.329  -5.761  -0.315  1.00 90.65           C  
ATOM    514  N   PHE A  70      12.246  -3.826   0.764  1.00 97.71           N  
ATOM    515  CA  PHE A  70      10.855  -3.972   1.185  1.00 97.82           C  
ATOM    516  C   PHE A  70       9.847  -3.718   0.057  1.00 98.11           C  
ATOM    517  O   PHE A  70       8.654  -3.627   0.330  1.00 97.41           O  
ATOM    518  CB  PHE A  70      10.587  -3.056   2.386  1.00 97.50           C  
ATOM    519  CG  PHE A  70      11.335  -3.439   3.642  1.00 97.27           C  
ATOM    520  CD1 PHE A  70      10.764  -4.357   4.551  1.00 95.56           C  
ATOM    521  CD2 PHE A  70      12.591  -2.868   3.934  1.00 95.77           C  
ATOM    522  CE1 PHE A  70      11.422  -4.682   5.738  1.00 94.57           C  
ATOM    523  CE2 PHE A  70      13.251  -3.197   5.124  1.00 94.60           C  
ATOM    524  CZ  PHE A  70      12.670  -4.098   6.028  1.00 94.77           C  
ATOM    525  N   GLY A  71      10.293  -3.566  -1.188  1.00 97.94           N  
ATOM    526  CA  GLY A  71       9.408  -3.283  -2.317  1.00 98.21           C  
ATOM    527  C   GLY A  71       8.554  -2.035  -2.099  1.00 98.57           C  
ATOM    528  O   GLY A  71       7.330  -2.092  -2.214  1.00 98.34           O  
ATOM    529  N   THR A  72       9.185  -0.926  -1.710  1.00 98.56           N  
ATOM    530  CA  THR A  72       8.494   0.284  -1.252  1.00 98.63           C  
ATOM    531  C   THR A  72       8.238   1.256  -2.398  1.00 98.72           C  
ATOM    532  O   THR A  72       9.124   1.509  -3.207  1.00 98.70           O  
ATOM    533  CB  THR A  72       9.309   0.976  -0.150  1.00 98.49           C  
ATOM    534  OG1 THR A  72       9.522   0.081   0.920  1.00 97.70           O  
ATOM    535  CG2 THR A  72       8.617   2.206   0.435  1.00 97.86           C  
ATOM    536  N   VAL A  73       7.048   1.864  -2.414  1.00 98.77           N  
ATOM    537  CA  VAL A  73       6.759   3.086  -3.178  1.00 98.86           C  
ATOM    538  C   VAL A  73       6.349   4.172  -2.196  1.00 98.89           C  
ATOM    539  O   VAL A  73       5.526   3.939  -1.316  1.00 98.83           O  
ATOM    540  CB  VAL A  73       5.679   2.839  -4.248  1.00 98.83           C  
ATOM    541  CG1 VAL A  73       5.235   4.137  -4.927  1.00 98.45           C  
ATOM    542  CG2 VAL A  73       6.226   1.909  -5.337  1.00 98.46           C  
ATOM    543  N   LYS A  74       6.925   5.372  -2.344  1.00 98.89           N  
ATOM    544  CA  LYS A  74       6.565   6.555  -1.563  1.00 98.83           C  
ATOM    545  C   LYS A  74       6.019   7.631  -2.485  1.00 98.94           C  
ATOM    546  O   LYS A  74       6.642   7.942  -3.497  1.00 98.86           O  
ATOM    547  CB  LYS A  74       7.749   7.096  -0.762  1.00 98.83           C  
ATOM    548  CG  LYS A  74       8.484   6.019   0.038  1.00 98.55           C  
ATOM    549  CD  LYS A  74       9.530   6.684   0.938  1.00 98.07           C  
ATOM    550  CE  LYS A  74      10.256   5.610   1.734  1.00 96.56           C  
ATOM    551  NZ  LYS A  74      11.005   6.228   2.834  1.00 93.73           N  
ATOM    552  N   ILE A  75       4.867   8.200  -2.114  1.00 98.75           N  
ATOM    553  CA  ILE A  75       4.191   9.271  -2.838  1.00 98.70           C  
ATOM    554  C   ILE A  75       4.171  10.505  -1.945  1.00 98.70           C  
ATOM    555  O   ILE A  75       3.607  10.460  -0.848  1.00 98.63           O  
ATOM    556  CB  ILE A  75       2.763   8.869  -3.275  1.00 98.78           C  
ATOM    557  CG1 ILE A  75       2.687   7.512  -4.020  1.00 98.37           C  
ATOM    558  CG2 ILE A  75       2.200   9.978  -4.176  1.00 98.40           C  
ATOM    559  CD1 ILE A  75       2.403   6.316  -3.115  1.00 97.08           C  
ATOM    560  N   LEU A  76       4.767  11.595  -2.404  1.00 98.53           N  
ATOM    561  CA  LEU A  76       4.676  12.896  -1.758  1.00 98.41           C  
ATOM    562  C   LEU A  76       3.423  13.617  -2.254  1.00 98.42           C  
ATOM    563  O   LEU A  76       3.297  13.878  -3.452  1.00 98.23           O  
ATOM    564  CB  LEU A  76       5.961  13.684  -2.057  1.00 98.17           C  
ATOM    565  CG  LEU A  76       6.052  15.027  -1.302  1.00 91.77           C  
ATOM    566  CD1 LEU A  76       6.191  14.816   0.211  1.00 89.14           C  
ATOM    567  CD2 LEU A  76       7.271  15.799  -1.792  1.00 89.57           C  
ATOM    568  N   ASP A  77       2.497  13.939  -1.348  1.00 98.05           N  
ATOM    569  CA  ASP A  77       1.310  14.725  -1.674  1.00 97.78           C  
ATOM    570  C   ASP A  77       1.588  16.238  -1.659  1.00 97.56           C  
ATOM    571  O   ASP A  77       2.649  16.707  -1.258  1.00 96.89           O  
ATOM    572  CB  ASP A  77       0.102  14.287  -0.822  1.00 97.39           C  
ATOM    573  CG  ASP A  77       0.061  14.786   0.627  1.00 97.31           C  
ATOM    574  OD1 ASP A  77       0.808  15.731   0.985  1.00 96.41           O  
ATOM    575  OD2 ASP A  77      -0.797  14.279   1.380  1.00 95.94           O  
ATOM    576  N   ASN A  78       0.595  17.030  -2.082  1.00 96.94           N  
ATOM    577  CA  ASN A  78       0.707  18.485  -2.147  1.00 96.06           C  
ATOM    578  C   ASN A  78       0.730  19.197  -0.778  1.00 96.05           C  
ATOM    579  O   ASN A  78       0.928  20.408  -0.722  1.00 94.86           O  
ATOM    580  CB  ASN A  78      -0.428  19.034  -3.038  1.00 94.54           C  
ATOM    581  CG  ASN A  78      -1.833  18.869  -2.460  1.00 87.69           C  
ATOM    582  OD1 ASN A  78      -2.067  18.266  -1.435  1.00 79.56           O  
ATOM    583  ND2 ASN A  78      -2.821  19.424  -3.123  1.00 81.34           N  
ATOM    584  N   LYS A  79       0.530  18.464   0.324  1.00 96.10           N  
ATOM    585  CA  LYS A  79       0.621  18.960   1.702  1.00 95.75           C  
ATOM    586  C   LYS A  79       1.927  18.542   2.391  1.00 96.49           C  
ATOM    587  O   LYS A  79       2.124  18.859   3.557  1.00 95.82           O  
ATOM    588  CB  LYS A  79      -0.611  18.521   2.496  1.00 94.83           C  
ATOM    589  CG  LYS A  79      -1.916  19.097   1.932  1.00 91.15           C  
ATOM    590  CD  LYS A  79      -3.096  18.704   2.837  1.00 82.50           C  
ATOM    591  CE  LYS A  79      -4.397  19.302   2.310  1.00 75.62           C  
ATOM    592  NZ  LYS A  79      -5.536  18.988   3.213  1.00 66.24           N  
ATOM    593  N   GLY A  80       2.802  17.838   1.675  1.00 96.76           N  
ATOM    594  CA  GLY A  80       4.100  17.390   2.179  1.00 96.79           C  
ATOM    595  C   GLY A  80       4.061  16.076   2.971  1.00 97.37           C  
ATOM    596  O   GLY A  80       5.055  15.736   3.603  1.00 97.08           O  
ATOM    597  N   PHE A  81       2.940  15.333   2.947  1.00 97.64           N  
ATOM    598  CA  PHE A  81       2.886  14.001   3.538  1.00 97.88           C  
ATOM    599  C   PHE A  81       3.463  12.960   2.578  1.00 98.22           C  
ATOM    600  O   PHE A  81       3.159  12.954   1.384  1.00 98.30           O  
ATOM    601  CB  PHE A  81       1.462  13.629   3.964  1.00 97.57           C  
ATOM    602  CG  PHE A  81       0.924  14.455   5.108  1.00 97.26           C  
ATOM    603  CD1 PHE A  81       1.161  14.061   6.435  1.00 96.41           C  
ATOM    604  CD2 PHE A  81       0.188  15.627   4.852  1.00 96.47           C  
ATOM    605  CE1 PHE A  81       0.670  14.827   7.506  1.00 95.93           C  
ATOM    606  CE2 PHE A  81      -0.301  16.401   5.919  1.00 95.88           C  
ATOM    607  CZ  PHE A  81      -0.060  15.999   7.247  1.00 95.80           C  
ATOM    608  N   SER A  82       4.272  12.049   3.121  1.00 98.24           N  
ATOM    609  CA  SER A  82       4.779  10.882   2.410  1.00 98.48           C  
ATOM    610  C   SER A  82       3.864   9.687   2.669  1.00 98.46           C  
ATOM    611  O   SER A  82       3.808   9.170   3.789  1.00 98.46           O  
ATOM    612  CB  SER A  82       6.215  10.583   2.852  1.00 98.50           C  
ATOM    613  OG  SER A  82       6.746   9.473   2.153  1.00 97.78           O  
ATOM    614  N   HIS A  83       3.171   9.233   1.643  1.00 98.65           N  
ATOM    615  CA  HIS A  83       2.349   8.029   1.648  1.00 98.70           C  
ATOM    616  C   HIS A  83       3.208   6.853   1.178  1.00 98.76           C  
ATOM    617  O   HIS A  83       3.643   6.829   0.028  1.00 98.68           O  
ATOM    618  CB  HIS A  83       1.141   8.223   0.736  1.00 98.58           C  
ATOM    619  CG  HIS A  83       0.220   9.312   1.198  1.00 98.50           C  
ATOM    620  ND1 HIS A  83      -0.966   9.130   1.901  1.00 97.11           N  
ATOM    621  CD2 HIS A  83       0.430  10.653   1.060  1.00 97.46           C  
ATOM    622  CE1 HIS A  83      -1.444  10.346   2.178  1.00 97.17           C  
ATOM    623  NE2 HIS A  83      -0.627  11.295   1.685  1.00 97.21           N  
ATOM    624  N   GLU A  84       3.479   5.894   2.055  1.00 98.72           N  
ATOM    625  CA  GLU A  84       4.439   4.825   1.805  1.00 98.79           C  
ATOM    626  C   GLU A  84       3.736   3.460   1.769  1.00 98.82           C  
ATOM    627  O   GLU A  84       3.100   3.053   2.742  1.00 98.68           O  
ATOM    628  CB  GLU A  84       5.602   4.863   2.814  1.00 98.72           C  
ATOM    629  CG  GLU A  84       6.152   6.282   3.096  1.00 98.42           C  
ATOM    630  CD  GLU A  84       7.442   6.321   3.932  1.00 98.19           C  
ATOM    631  OE1 GLU A  84       8.159   7.357   3.884  1.00 96.21           O  
ATOM    632  OE2 GLU A  84       7.797   5.348   4.625  1.00 96.27           O  
ATOM    633  N   ILE A  85       3.857   2.769   0.645  1.00 98.86           N  
ATOM    634  CA  ILE A  85       3.280   1.448   0.388  1.00 98.86           C  
ATOM    635  C   ILE A  85       4.425   0.438   0.333  1.00 98.85           C  
ATOM    636  O   ILE A  85       5.321   0.568  -0.498  1.00 98.72           O  
ATOM    637  CB  ILE A  85       2.466   1.452  -0.927  1.00 98.65           C  
ATOM    638  CG1 ILE A  85       1.412   2.586  -1.007  1.00 96.90           C  
ATOM    639  CG2 ILE A  85       1.792   0.090  -1.141  1.00 97.40           C  
ATOM    640  CD1 ILE A  85       0.360   2.592   0.107  1.00 91.18           C  
ATOM    641  N   LEU A  86       4.406  -0.556   1.226  1.00 98.73           N  
ATOM    642  CA  LEU A  86       5.470  -1.542   1.388  1.00 98.66           C  
ATOM    643  C   LEU A  86       5.044  -2.936   0.937  1.00 98.63           C  
ATOM    644  O   LEU A  86       3.859  -3.225   0.766  1.00 98.30           O  
ATOM    645  CB  LEU A  86       5.971  -1.544   2.849  1.00 98.44           C  
ATOM    646  CG  LEU A  86       6.939  -0.404   3.233  1.00 97.53           C  
ATOM    647  CD1 LEU A  86       6.306   0.983   3.208  1.00 95.45           C  
ATOM    648  CD2 LEU A  86       7.475  -0.649   4.646  1.00 94.93           C  
ATOM    649  N   HIS A  87       6.023  -3.802   0.799  1.00 98.54           N  
ATOM    650  CA  HIS A  87       5.899  -5.228   0.478  1.00 98.45           C  
ATOM    651  C   HIS A  87       5.414  -5.533  -0.941  1.00 98.40           C  
ATOM    652  O   HIS A  87       5.054  -6.679  -1.236  1.00 97.62           O  
ATOM    653  CB  HIS A  87       5.096  -5.970   1.565  1.00 98.18           C  
ATOM    654  CG  HIS A  87       5.572  -5.654   2.956  1.00 98.14           C  
ATOM    655  ND1 HIS A  87       6.881  -5.704   3.387  1.00 96.29           N  
ATOM    656  CD2 HIS A  87       4.820  -5.227   4.010  1.00 96.70           C  
ATOM    657  CE1 HIS A  87       6.902  -5.318   4.677  1.00 96.49           C  
ATOM    658  NE2 HIS A  87       5.666  -5.021   5.097  1.00 96.66           N  
ATOM    659  N   LEU A  88       5.462  -4.558  -1.844  1.00 98.39           N  
ATOM    660  CA  LEU A  88       5.097  -4.769  -3.239  1.00 98.42           C  
ATOM    661  C   LEU A  88       6.006  -5.825  -3.888  1.00 98.12           C  
ATOM    662  O   LEU A  88       7.233  -5.817  -3.728  1.00 97.89           O  
ATOM    663  CB  LEU A  88       5.119  -3.444  -4.012  1.00 98.57           C  
ATOM    664  CG  LEU A  88       4.145  -2.368  -3.499  1.00 98.35           C  
ATOM    665  CD1 LEU A  88       4.319  -1.087  -4.312  1.00 98.17           C  
ATOM    666  CD2 LEU A  88       2.690  -2.806  -3.618  1.00 97.99           C  
ATOM    667  N   GLN A  89       5.390  -6.731  -4.638  1.00 98.13           N  
ATOM    668  CA  GLN A  89       6.088  -7.747  -5.438  1.00 97.74           C  
ATOM    669  C   GLN A  89       6.858  -7.099  -6.593  1.00 97.60           C  
ATOM    670  O   GLN A  89       7.993  -7.488  -6.882  1.00 96.69           O  
ATOM    671  CB  GLN A  89       5.038  -8.774  -5.891  1.00 96.92           C  
ATOM    672  CG  GLN A  89       5.620  -9.934  -6.720  1.00 93.58           C  
ATOM    673  CD  GLN A  89       5.548  -9.747  -8.232  1.00 90.71           C  
ATOM    674  OE1 GLN A  89       4.957  -8.819  -8.762  1.00 83.42           O  
ATOM    675  NE2 GLN A  89       6.125 -10.645  -8.995  1.00 79.86           N  
ATOM    676  N   SER A  90       6.247  -6.066  -7.196  1.00 97.49           N  
ATOM    677  CA  SER A  90       6.854  -5.263  -8.257  1.00 97.50           C  
ATOM    678  C   SER A  90       6.428  -3.802  -8.134  1.00 97.86           C  
ATOM    679  O   SER A  90       5.368  -3.506  -7.573  1.00 97.67           O  
ATOM    680  CB  SER A  90       6.457  -5.811  -9.631  1.00 96.56           C  
ATOM    681  OG  SER A  90       5.059  -5.752  -9.841  1.00 94.95           O  
ATOM    682  N   GLN A  91       7.246  -2.900  -8.691  1.00 97.88           N  
ATOM    683  CA  GLN A  91       6.965  -1.473  -8.786  1.00 97.57           C  
ATOM    684  C   GLN A  91       6.856  -1.100 -10.267  1.00 97.24           C  
ATOM    685  O   GLN A  91       7.668  -1.543 -11.075  1.00 95.47           O  
ATOM    686  CB  GLN A  91       8.060  -0.650  -8.092  1.00 96.62           C  
ATOM    687  CG  GLN A  91       8.210  -0.924  -6.585  1.00 93.44           C  
ATOM    688  CD  GLN A  91       8.886  -2.264  -6.281  1.00 92.14           C  
ATOM    689  OE1 GLN A  91       9.942  -2.608  -6.785  1.00 84.98           O  
ATOM    690  NE2 GLN A  91       8.289  -3.078  -5.443  1.00 82.40           N  
ATOM    691  N   ASN A  92       5.834  -0.287 -10.609  1.00 96.75           N  
ATOM    692  CA  ASN A  92       5.550   0.145 -11.979  1.00 95.90           C  
ATOM    693  C   ASN A  92       5.852   1.635 -12.191  1.00 97.14           C  
ATOM    694  O   ASN A  92       5.538   2.180 -13.246  1.00 94.92           O  
ATOM    695  CB  ASN A  92       4.082  -0.166 -12.308  1.00 91.24           C  
ATOM    696  CG  ASN A  92       3.734  -1.645 -12.350  1.00 83.91           C  
ATOM    697  OD1 ASN A  92       4.543  -2.543 -12.227  1.00 72.05           O  
ATOM    698  ND2 ASN A  92       2.464  -1.946 -12.519  1.00 73.45           N  
ATOM    699  N   VAL A  93       6.417   2.304 -11.189  1.00 98.09           N  
ATOM    700  CA  VAL A  93       6.692   3.741 -11.173  1.00 98.31           C  
ATOM    701  C   VAL A  93       8.133   4.002 -10.764  1.00 98.44           C  
ATOM    702  O   VAL A  93       8.758   3.171 -10.093  1.00 98.17           O  
ATOM    703  CB  VAL A  93       5.714   4.498 -10.253  1.00 98.20           C  
ATOM    704  CG1 VAL A  93       4.289   4.450 -10.790  1.00 97.71           C  
ATOM    705  CG2 VAL A  93       5.731   3.953  -8.816  1.00 97.36           C  
ATOM    706  N   LYS A  94       8.649   5.172 -11.138  1.00 98.43           N  
ATOM    707  CA  LYS A  94       9.988   5.654 -10.815  1.00 98.31           C  
ATOM    708  C   LYS A  94       9.931   6.996 -10.099  1.00 98.62           C  
ATOM    709  O   LYS A  94       8.938   7.720 -10.189  1.00 98.39           O  
ATOM    710  CB  LYS A  94      10.826   5.753 -12.093  1.00 97.17           C  
ATOM    711  CG  LYS A  94      11.016   4.393 -12.770  1.00 86.53           C  
ATOM    712  CD  LYS A  94      11.832   4.555 -14.055  1.00 83.57           C  
ATOM    713  CE  LYS A  94      11.969   3.210 -14.761  1.00 69.98           C  
ATOM    714  NZ  LYS A  94      12.679   3.355 -16.053  1.00 61.91           N  
ATOM    715  N   GLU A  95      11.011   7.342  -9.404  1.00 98.59           N  
ATOM    716  CA  GLU A  95      11.157   8.645  -8.774  1.00 98.61           C  
ATOM    717  C   GLU A  95      10.962   9.780  -9.790  1.00 98.69           C  
ATOM    718  O   GLU A  95      11.430   9.707 -10.928  1.00 98.31           O  
ATOM    719  CB  GLU A  95      12.525   8.757  -8.087  1.00 98.10           C  
ATOM    720  CG  GLU A  95      12.633   7.776  -6.912  1.00 86.65           C  
ATOM    721  CD  GLU A  95      13.981   7.783  -6.197  1.00 85.79           C  
ATOM    722  OE1 GLU A  95      14.160   6.886  -5.331  1.00 80.46           O  
ATOM    723  OE2 GLU A  95      14.831   8.639  -6.494  1.00 81.76           O  
ATOM    724  N   GLY A  96      10.217  10.814  -9.376  1.00 98.76           N  
ATOM    725  CA  GLY A  96       9.864  11.965 -10.210  1.00 98.62           C  
ATOM    726  C   GLY A  96       8.571  11.812 -11.013  1.00 98.72           C  
ATOM    727  O   GLY A  96       8.046  12.818 -11.492  1.00 98.45           O  
ATOM    728  N   GLU A  97       8.000  10.609 -11.143  1.00 98.79           N  
ATOM    729  CA  GLU A  97       6.737  10.422 -11.863  1.00 98.74           C  
ATOM    730  C   GLU A  97       5.544  10.990 -11.082  1.00 98.85           C  
ATOM    731  O   GLU A  97       5.418  10.813  -9.869  1.00 98.70           O  
ATOM    732  CB  GLU A  97       6.492   8.943 -12.203  1.00 98.25           C  
ATOM    733  CG  GLU A  97       7.479   8.416 -13.245  1.00 92.25           C  
ATOM    734  CD  GLU A  97       7.270   6.930 -13.609  1.00 93.27           C  
ATOM    735  OE1 GLU A  97       8.104   6.389 -14.365  1.00 87.23           O  
ATOM    736  OE2 GLU A  97       6.290   6.314 -13.128  1.00 88.87           O  
ATOM    737  N   SER A  98       4.622  11.652 -11.792  1.00 98.79           N  
ATOM    738  CA  SER A  98       3.340  12.087 -11.226  1.00 98.73           C  
ATOM    739  C   SER A  98       2.331  10.941 -11.217  1.00 98.79           C  
ATOM    740  O   SER A  98       2.223  10.195 -12.187  1.00 98.38           O  
ATOM    741  CB  SER A  98       2.765  13.270 -12.006  1.00 98.36           C  
ATOM    742  OG  SER A  98       3.609  14.390 -11.887  1.00 85.26           O  
ATOM    743  N   VAL A  99       1.557  10.835 -10.138  1.00 98.83           N  
ATOM    744  CA  VAL A  99       0.539   9.802  -9.960  1.00 98.83           C  
ATOM    745  C   VAL A  99      -0.799  10.405  -9.566  1.00 98.79           C  
ATOM    746  O   VAL A  99      -0.867  11.486  -8.976  1.00 98.61           O  
ATOM    747  CB  VAL A  99       0.984   8.729  -8.955  1.00 98.65           C  
ATOM    748  CG1 VAL A  99       2.232   7.993  -9.445  1.00 98.19           C  
ATOM    749  CG2 VAL A  99       1.246   9.289  -7.556  1.00 98.10           C  
ATOM    750  N   LYS A 100      -1.883   9.685  -9.887  1.00 98.69           N  
ATOM    751  CA  LYS A 100      -3.264  10.052  -9.574  1.00 98.65           C  
ATOM    752  C   LYS A 100      -3.925   9.009  -8.682  1.00 98.65           C  
ATOM    753  O   LYS A 100      -3.808   7.810  -8.929  1.00 98.40           O  
ATOM    754  CB  LYS A 100      -4.056  10.280 -10.878  1.00 98.41           C  
ATOM    755  CG  LYS A 100      -3.633  11.530 -11.676  1.00 94.38           C  
ATOM    756  CD  LYS A 100      -3.909  12.789 -10.859  1.00 85.09           C  
ATOM    757  CE  LYS A 100      -3.697  14.102 -11.595  1.00 79.91           C  
ATOM    758  NZ  LYS A 100      -3.931  15.222 -10.644  1.00 67.65           N  
ATOM    759  N   ALA A 101      -4.635   9.493  -7.653  1.00 98.24           N  
ATOM    760  CA  ALA A 101      -5.332   8.674  -6.675  1.00 98.00           C  
ATOM    761  C   ALA A 101      -6.307   7.687  -7.344  1.00 97.91           C  
ATOM    762  O   ALA A 101      -7.178   8.088  -8.105  1.00 97.28           O  
ATOM    763  CB  ALA A 101      -6.073   9.599  -5.712  1.00 97.64           C  
ATOM    764  N   GLY A 102      -6.151   6.398  -7.043  1.00 97.97           N  
ATOM    765  CA  GLY A 102      -7.013   5.334  -7.559  1.00 97.75           C  
ATOM    766  C   GLY A 102      -6.911   5.072  -9.068  1.00 97.87           C  
ATOM    767  O   GLY A 102      -7.613   4.196  -9.565  1.00 97.07           O  
ATOM    768  N   ILE A 103      -6.045   5.796  -9.788  1.00 97.68           N  
ATOM    769  CA  ILE A 103      -5.903   5.705 -11.244  1.00 97.78           C  
ATOM    770  C   ILE A 103      -4.542   5.127 -11.625  1.00 97.93           C  
ATOM    771  O   ILE A 103      -4.473   4.196 -12.426  1.00 97.24           O  
ATOM    772  CB  ILE A 103      -6.142   7.081 -11.907  1.00 97.28           C  
ATOM    773  CG1 ILE A 103      -7.573   7.589 -11.605  1.00 94.66           C  
ATOM    774  CG2 ILE A 103      -5.895   7.010 -13.427  1.00 93.80           C  
ATOM    775  CD1 ILE A 103      -7.872   8.999 -12.131  1.00 85.58           C  
ATOM    776  N   THR A 104      -3.460   5.659 -11.056  1.00 97.73           N  
ATOM    777  CA  THR A 104      -2.111   5.230 -11.419  1.00 97.94           C  
ATOM    778  C   THR A 104      -1.727   3.949 -10.673  1.00 98.24           C  
ATOM    779  O   THR A 104      -1.615   3.988  -9.445  1.00 98.32           O  
ATOM    780  CB  THR A 104      -1.070   6.322 -11.152  1.00 97.76           C  
ATOM    781  OG1 THR A 104      -1.471   7.539 -11.741  1.00 96.75           O  
ATOM    782  CG2 THR A 104       0.292   5.965 -11.740  1.00 96.74           C  
ATOM    783  N   PRO A 105      -1.482   2.823 -11.381  1.00 98.62           N  
ATOM    784  CA  PRO A 105      -0.947   1.625 -10.753  1.00 98.50           C  
ATOM    785  C   PRO A 105       0.513   1.866 -10.362  1.00 98.67           C  
ATOM    786  O   PRO A 105       1.346   2.202 -11.199  1.00 98.31           O  
ATOM    787  CB  PRO A 105      -1.104   0.520 -11.800  1.00 97.84           C  
ATOM    788  CG  PRO A 105      -1.006   1.273 -13.129  1.00 95.12           C  
ATOM    789  CD  PRO A 105      -1.620   2.634 -12.819  1.00 97.90           C  
ATOM    790  N   ILE A 106       0.835   1.657  -9.081  1.00 98.83           N  
ATOM    791  CA  ILE A 106       2.192   1.843  -8.548  1.00 98.75           C  
ATOM    792  C   ILE A 106       2.978   0.528  -8.465  1.00 98.72           C  
ATOM    793  O   ILE A 106       4.194   0.532  -8.302  1.00 98.55           O  
ATOM    794  CB  ILE A 106       2.151   2.579  -7.186  1.00 98.68           C  
ATOM    795  CG1 ILE A 106       1.355   1.793  -6.125  1.00 98.27           C  
ATOM    796  CG2 ILE A 106       1.600   4.002  -7.386  1.00 97.66           C  
ATOM    797  CD1 ILE A 106       1.512   2.347  -4.698  1.00 97.73           C  
ATOM    798  N   GLY A 107       2.290  -0.606  -8.580  1.00 98.76           N  
ATOM    799  CA  GLY A 107       2.903  -1.923  -8.486  1.00 98.68           C  
ATOM    800  C   GLY A 107       1.886  -3.034  -8.286  1.00 98.78           C  
ATOM    801  O   GLY A 107       0.697  -2.881  -8.578  1.00 98.50           O  
ATOM    802  N   ARG A 108       2.366  -4.164  -7.788  1.00 98.69           N  
ATOM    803  CA  ARG A 108       1.534  -5.305  -7.409  1.00 98.67           C  
ATOM    804  C   ARG A 108       1.758  -5.670  -5.945  1.00 98.63           C  
ATOM    805  O   ARG A 108       2.895  -5.684  -5.480  1.00 98.43           O  
ATOM    806  CB  ARG A 108       1.814  -6.503  -8.318  1.00 98.25           C  
ATOM    807  CG  ARG A 108       1.340  -6.254  -9.752  1.00 95.47           C  
ATOM    808  CD  ARG A 108       1.606  -7.485 -10.625  1.00 90.92           C  
ATOM    809  NE  ARG A 108       1.021  -7.337 -11.974  1.00 85.84           N  
ATOM    810  CZ  ARG A 108      -0.211  -7.663 -12.335  1.00 81.60           C  
ATOM    811  NH1 ARG A 108      -1.064  -8.192 -11.497  1.00 72.98           N  
ATOM    812  NH2 ARG A 108      -0.606  -7.462 -13.559  1.00 76.09           N  
ATOM    813  N   MET A 109       0.681  -5.994  -5.231  1.00 98.46           N  
ATOM    814  CA  MET A 109       0.737  -6.466  -3.852  1.00 98.46           C  
ATOM    815  C   MET A 109       1.611  -7.719  -3.750  1.00 98.38           C  
ATOM    816  O   MET A 109       1.579  -8.595  -4.624  1.00 97.83           O  
ATOM    817  CB  MET A 109      -0.680  -6.734  -3.340  1.00 98.37           C  
ATOM    818  CG  MET A 109      -0.726  -7.026  -1.833  1.00 97.99           C  
ATOM    819  SD  MET A 109      -2.399  -7.287  -1.177  1.00 97.88           S  
ATOM    820  CE  MET A 109      -2.693  -8.981  -1.722  1.00 96.67           C  
ATOM    821  N   GLY A 110       2.372  -7.815  -2.664  1.00 98.16           N  
ATOM    822  CA  GLY A 110       3.240  -8.945  -2.379  1.00 98.04           C  
ATOM    823  C   GLY A 110       3.489  -9.119  -0.886  1.00 98.37           C  
ATOM    824  O   GLY A 110       2.704  -8.676  -0.052  1.00 97.64           O  
ATOM    825  N   GLY A 111       4.599  -9.777  -0.562  1.00 97.65           N  
ATOM    826  CA  GLY A 111       5.092  -9.984   0.801  1.00 97.72           C  
ATOM    827  C   GLY A 111       6.601  -9.748   0.905  1.00 97.99           C  
ATOM    828  O   GLY A 111       7.279 -10.398   1.697  1.00 96.86           O  
ATOM    829  N   ARG A 112       7.160  -8.864   0.047  1.00 97.75           N  
ATOM    830  CA  ARG A 112       8.602  -8.661  -0.073  1.00 97.80           C  
ATOM    831  C   ARG A 112       9.194  -8.103   1.213  1.00 97.83           C  
ATOM    832  O   ARG A 112       8.730  -7.103   1.755  1.00 97.07           O  
ATOM    833  CB  ARG A 112       8.913  -7.775  -1.287  1.00 97.42           C  
ATOM    834  CG  ARG A 112      10.423  -7.583  -1.500  1.00 95.23           C  
ATOM    835  CD  ARG A 112      10.733  -6.738  -2.744  1.00 91.94           C  
ATOM    836  NE  ARG A 112      10.278  -7.382  -3.993  1.00 89.03           N  
ATOM    837  CZ  ARG A 112      10.866  -8.372  -4.647  1.00 86.24           C  
ATOM    838  NH1 ARG A 112      11.983  -8.913  -4.243  1.00 78.25           N  
ATOM    839  NH2 ARG A 112      10.324  -8.844  -5.728  1.00 79.18           N  
ATOM    840  N   GLY A 113      10.289  -8.724   1.653  1.00 97.44           N  
ATOM    841  CA  GLY A 113      11.128  -8.249   2.742  1.00 97.31           C  
ATOM    842  C   GLY A 113      12.613  -8.375   2.418  1.00 97.43           C  
ATOM    843  O   GLY A 113      12.967  -8.823   1.325  1.00 96.79           O  
ATOM    844  N   PRO A 114      13.498  -8.037   3.364  1.00 97.27           N  
ATOM    845  CA  PRO A 114      14.944  -8.026   3.145  1.00 96.45           C  
ATOM    846  C   PRO A 114      15.548  -9.387   2.776  1.00 96.39           C  
ATOM    847  O   PRO A 114      16.604  -9.433   2.142  1.00 94.08           O  
ATOM    848  CB  PRO A 114      15.545  -7.524   4.466  1.00 95.21           C  
ATOM    849  CG  PRO A 114      14.426  -6.704   5.081  1.00 93.16           C  
ATOM    850  CD  PRO A 114      13.172  -7.450   4.653  1.00 95.97           C  
ATOM    851  N   GLN A 115      14.912 -10.478   3.190  1.00 96.30           N  
ATOM    852  CA  GLN A 115      15.431 -11.835   3.002  1.00 95.97           C  
ATOM    853  C   GLN A 115      14.950 -12.478   1.701  1.00 95.46           C  
ATOM    854  O   GLN A 115      15.680 -13.261   1.092  1.00 92.51           O  
ATOM    855  CB  GLN A 115      15.030 -12.707   4.194  1.00 95.52           C  
ATOM    856  CG  GLN A 115      15.628 -12.229   5.531  1.00 92.87           C  
ATOM    857  CD  GLN A 115      15.115 -13.029   6.723  1.00 83.74           C  
ATOM    858  OE1 GLN A 115      14.158 -13.782   6.642  1.00 76.24           O  
ATOM    859  NE2 GLN A 115      15.709 -12.871   7.877  1.00 73.60           N  
ATOM    860  N   LYS A 116      13.700 -12.211   1.288  1.00 93.67           N  
ATOM    861  CA  LYS A 116      13.089 -12.822   0.097  1.00 93.74           C  
ATOM    862  C   LYS A 116      11.825 -12.086  -0.352  1.00 94.10           C  
ATOM    863  O   LYS A 116      11.208 -11.341   0.403  1.00 93.28           O  
ATOM    864  CB  LYS A 116      12.803 -14.316   0.358  1.00 91.15           C  
ATOM    865  CG  LYS A 116      11.872 -14.575   1.542  1.00 87.23           C  
ATOM    866  CD  LYS A 116      11.667 -16.083   1.765  1.00 85.03           C  
ATOM    867  CE  LYS A 116      10.709 -16.297   2.925  1.00 76.83           C  
ATOM    868  NZ  LYS A 116      10.437 -17.725   3.161  1.00 68.90           N  
ATOM    869  N   GLU A 117      11.401 -12.359  -1.587  1.00 94.84           N  
ATOM    870  CA  GLU A 117      10.232 -11.721  -2.208  1.00 94.31           C  
ATOM    871  C   GLU A 117       8.890 -12.034  -1.522  1.00 94.87           C  
ATOM    872  O   GLU A 117       7.981 -11.218  -1.580  1.00 92.60           O  
ATOM    873  CB  GLU A 117      10.174 -12.112  -3.685  1.00 91.00           C  
ATOM    874  CG  GLU A 117       9.949 -13.610  -3.914  1.00 77.22           C  
ATOM    875  CD  GLU A 117       9.915 -13.986  -5.397  1.00 73.35           C  
ATOM    876  OE1 GLU A 117       9.593 -15.169  -5.664  1.00 68.00           O  
ATOM    877  OE2 GLU A 117      10.200 -13.112  -6.235  1.00 68.11           O  
ATOM    878  N   ASN A 118       8.786 -13.177  -0.844  1.00 95.08           N  
ATOM    879  CA  ASN A 118       7.614 -13.639  -0.103  1.00 94.78           C  
ATOM    880  C   ASN A 118       7.950 -13.869   1.381  1.00 95.50           C  
ATOM    881  O   ASN A 118       7.549 -14.868   1.976  1.00 92.77           O  
ATOM    882  CB  ASN A 118       7.024 -14.876  -0.814  1.00 91.25           C  
ATOM    883  CG  ASN A 118       7.960 -16.068  -0.865  1.00 82.40           C  
ATOM    884  OD1 ASN A 118       9.118 -16.027  -0.483  1.00 72.42           O  
ATOM    885  ND2 ASN A 118       7.485 -17.174  -1.372  1.00 73.34           N  
ATOM    886  N   GLN A 119       8.722 -12.966   1.974  1.00 96.26           N  
ATOM    887  CA  GLN A 119       9.090 -13.049   3.394  1.00 96.91           C  
ATOM    888  C   GLN A 119       7.866 -12.951   4.316  1.00 97.05           C  
ATOM    889  O   GLN A 119       7.828 -13.620   5.354  1.00 96.41           O  
ATOM    890  CB  GLN A 119      10.114 -11.953   3.718  1.00 96.85           C  
ATOM    891  CG  GLN A 119      10.596 -12.026   5.177  1.00 95.10           C  
ATOM    892  CD  GLN A 119      11.746 -11.079   5.480  1.00 94.87           C  
ATOM    893  OE1 GLN A 119      12.449 -10.587   4.613  1.00 91.87           O  
ATOM    894  NE2 GLN A 119      11.996 -10.807   6.735  1.00 90.53           N  
ATOM    895  N   TYR A 120       6.897 -12.130   3.929  1.00 97.17           N  
ATOM    896  CA  TYR A 120       5.674 -11.891   4.672  1.00 97.02           C  
ATOM    897  C   TYR A 120       4.464 -12.470   3.938  1.00 97.21           C  
ATOM    898  O   TYR A 120       4.532 -12.783   2.746  1.00 96.46           O  
ATOM    899  CB  TYR A 120       5.534 -10.390   4.935  1.00 96.73           C  
ATOM    900  CG  TYR A 120       6.741  -9.776   5.608  1.00 96.59           C  
ATOM    901  CD1 TYR A 120       7.030 -10.082   6.955  1.00 94.66           C  
ATOM    902  CD2 TYR A 120       7.602  -8.922   4.892  1.00 94.71           C  
ATOM    903  CE1 TYR A 120       8.173  -9.537   7.576  1.00 93.53           C  
ATOM    904  CE2 TYR A 120       8.741  -8.372   5.506  1.00 93.55           C  
ATOM    905  CZ  TYR A 120       9.024  -8.682   6.853  1.00 93.66           C  
ATOM    906  OH  TYR A 120      10.128  -8.145   7.459  1.00 92.02           O  
ATOM    907  N   ALA A 121       3.346 -12.609   4.660  1.00 97.44           N  
ATOM    908  CA  ALA A 121       2.053 -12.880   4.044  1.00 97.51           C  
ATOM    909  C   ALA A 121       1.705 -11.794   3.004  1.00 97.81           C  
ATOM    910  O   ALA A 121       2.185 -10.659   3.090  1.00 97.23           O  
ATOM    911  CB  ALA A 121       1.003 -12.960   5.163  1.00 96.56           C  
ATOM    912  N   MET A 122       0.869 -12.121   2.024  1.00 98.02           N  
ATOM    913  CA  MET A 122       0.448 -11.179   0.988  1.00 98.23           C  
ATOM    914  C   MET A 122      -0.457 -10.097   1.592  1.00 98.49           C  
ATOM    915  O   MET A 122      -1.576 -10.390   2.028  1.00 98.10           O  
ATOM    916  CB  MET A 122      -0.264 -11.908  -0.158  1.00 97.87           C  
ATOM    917  CG  MET A 122       0.632 -12.974  -0.816  1.00 94.96           C  
ATOM    918  SD  MET A 122       2.101 -12.321  -1.631  1.00 91.61           S  
ATOM    919  CE  MET A 122       3.170 -13.779  -1.545  1.00 82.61           C  
ATOM    920  N   HIS A 123       0.044  -8.867   1.643  1.00 98.39           N  
ATOM    921  CA  HIS A 123      -0.667  -7.711   2.181  1.00 98.55           C  
ATOM    922  C   HIS A 123      -0.036  -6.401   1.698  1.00 98.62           C  
ATOM    923  O   HIS A 123       1.072  -6.372   1.170  1.00 98.54           O  
ATOM    924  CB  HIS A 123      -0.690  -7.757   3.723  1.00 98.31           C  
ATOM    925  CG  HIS A 123       0.634  -7.498   4.391  1.00 98.20           C  
ATOM    926  ND1 HIS A 123       1.757  -8.306   4.337  1.00 96.92           N  
ATOM    927  CD2 HIS A 123       0.952  -6.434   5.198  1.00 96.73           C  
ATOM    928  CE1 HIS A 123       2.710  -7.744   5.088  1.00 96.61           C  
ATOM    929  NE2 HIS A 123       2.261  -6.612   5.634  1.00 96.78           N  
ATOM    930  N   ILE A 124      -0.758  -5.302   1.930  1.00 98.63           N  
ATOM    931  CA  ILE A 124      -0.242  -3.931   1.867  1.00 98.79           C  
ATOM    932  C   ILE A 124       0.075  -3.497   3.294  1.00 98.75           C  
ATOM    933  O   ILE A 124      -0.798  -3.557   4.157  1.00 98.64           O  
ATOM    934  CB  ILE A 124      -1.273  -3.001   1.206  1.00 98.66           C  
ATOM    935  CG1 ILE A 124      -1.563  -3.377  -0.264  1.00 98.03           C  
ATOM    936  CG2 ILE A 124      -0.858  -1.524   1.311  1.00 98.41           C  
ATOM    937  CD1 ILE A 124      -0.374  -3.218  -1.235  1.00 97.21           C  
ATOM    938  N   HIS A 125       1.299  -3.007   3.521  1.00 98.74           N  
ATOM    939  CA  HIS A 125       1.597  -2.142   4.657  1.00 98.72           C  
ATOM    940  C   HIS A 125       1.540  -0.699   4.165  1.00 98.89           C  
ATOM    941  O   HIS A 125       2.318  -0.314   3.289  1.00 98.71           O  
ATOM    942  CB  HIS A 125       2.955  -2.492   5.249  1.00 98.59           C  
ATOM    943  CG  HIS A 125       3.384  -1.557   6.349  1.00 98.35           C  
ATOM    944  ND1 HIS A 125       3.258  -1.794   7.704  1.00 95.96           N  
ATOM    945  CD2 HIS A 125       3.991  -0.340   6.217  1.00 96.23           C  
ATOM    946  CE1 HIS A 125       3.773  -0.761   8.365  1.00 95.96           C  
ATOM    947  NE2 HIS A 125       4.230   0.158   7.494  1.00 96.24           N  
ATOM    948  N   TYR A 126       0.633   0.100   4.730  1.00 98.71           N  
ATOM    949  CA  TYR A 126       0.488   1.508   4.413  1.00 98.80           C  
ATOM    950  C   TYR A 126       0.836   2.363   5.623  1.00 98.75           C  
ATOM    951  O   TYR A 126       0.186   2.285   6.664  1.00 98.61           O  
ATOM    952  CB  TYR A 126      -0.928   1.777   3.899  1.00 98.74           C  
ATOM    953  CG  TYR A 126      -1.254   3.232   3.617  1.00 98.73           C  
ATOM    954  CD1 TYR A 126      -2.546   3.720   3.904  1.00 98.51           C  
ATOM    955  CD2 TYR A 126      -0.301   4.108   3.055  1.00 98.51           C  
ATOM    956  CE1 TYR A 126      -2.885   5.051   3.616  1.00 98.29           C  
ATOM    957  CE2 TYR A 126      -0.631   5.442   2.780  1.00 98.26           C  
ATOM    958  CZ  TYR A 126      -1.931   5.906   3.058  1.00 98.34           C  
ATOM    959  OH  TYR A 126      -2.267   7.202   2.779  1.00 97.79           O  
ATOM    960  N   GLN A 127       1.844   3.213   5.484  1.00 98.63           N  
ATOM    961  CA  GLN A 127       2.230   4.192   6.496  1.00 98.54           C  
ATOM    962  C   GLN A 127       2.242   5.605   5.914  1.00 98.63           C  
ATOM    963  O   GLN A 127       2.402   5.790   4.707  1.00 98.54           O  
ATOM    964  CB  GLN A 127       3.554   3.786   7.165  1.00 97.30           C  
ATOM    965  CG  GLN A 127       4.771   3.868   6.231  1.00 93.57           C  
ATOM    966  CD  GLN A 127       6.065   3.347   6.872  1.00 95.30           C  
ATOM    967  OE1 GLN A 127       6.061   2.482   7.734  1.00 89.40           O  
ATOM    968  NE2 GLN A 127       7.209   3.832   6.481  1.00 88.77           N  
ATOM    969  N   ILE A 128       2.087   6.602   6.792  1.00 98.33           N  
ATOM    970  CA  ILE A 128       2.175   8.017   6.423  1.00 98.31           C  
ATOM    971  C   ILE A 128       3.215   8.684   7.315  1.00 98.39           C  
ATOM    972  O   ILE A 128       3.256   8.441   8.525  1.00 98.14           O  
ATOM    973  CB  ILE A 128       0.802   8.723   6.487  1.00 98.23           C  
ATOM    974  CG1 ILE A 128      -0.249   7.991   5.614  1.00 97.98           C  
ATOM    975  CG2 ILE A 128       0.943  10.192   6.041  1.00 97.93           C  
ATOM    976  CD1 ILE A 128      -1.656   8.604   5.664  1.00 97.85           C  
ATOM    977  N   LYS A 129       4.046   9.545   6.717  1.00 98.31           N  
ATOM    978  CA  LYS A 129       4.937  10.455   7.440  1.00 98.31           C  
ATOM    979  C   LYS A 129       4.585  11.894   7.113  1.00 98.22           C  
ATOM    980  O   LYS A 129       4.267  12.203   5.966  1.00 98.15           O  
ATOM    981  CB  LYS A 129       6.401  10.173   7.112  1.00 98.27           C  
ATOM    982  CG  LYS A 129       6.846   8.801   7.628  1.00 97.26           C  
ATOM    983  CD  LYS A 129       8.278   8.516   7.185  1.00 95.64           C  
ATOM    984  CE  LYS A 129       8.656   7.105   7.613  1.00 91.15           C  
ATOM    985  NZ  LYS A 129       9.715   6.571   6.731  1.00 85.60           N  
ATOM    986  N   ASP A 130       4.654  12.765   8.110  1.00 97.63           N  
ATOM    987  CA  ASP A 130       4.566  14.203   7.878  1.00 97.30           C  
ATOM    988  C   ASP A 130       5.855  14.760   7.234  1.00 97.38           C  
ATOM    989  O   ASP A 130       6.828  14.038   7.005  1.00 97.20           O  
ATOM    990  CB  ASP A 130       4.162  14.926   9.187  1.00 96.95           C  
ATOM    991  CG  ASP A 130       5.208  14.913  10.301  1.00 96.53           C  
ATOM    992  OD1 ASP A 130       6.418  14.754  10.019  1.00 95.44           O  
ATOM    993  OD2 ASP A 130       4.808  15.102  11.470  1.00 94.63           O  
ATOM    994  N   SER A 131       5.862  16.067   6.958  1.00 96.82           N  
ATOM    995  CA  SER A 131       6.999  16.758   6.344  1.00 96.30           C  
ATOM    996  C   SER A 131       8.281  16.749   7.189  1.00 96.65           C  
ATOM    997  O   SER A 131       9.356  16.989   6.655  1.00 95.53           O  
ATOM    998  CB  SER A 131       6.604  18.201   6.023  1.00 95.39           C  
ATOM    999  OG  SER A 131       6.173  18.875   7.190  1.00 89.30           O  
ATOM   1000  N   SER A 132       8.182  16.442   8.490  1.00 97.29           N  
ATOM   1001  CA  SER A 132       9.336  16.254   9.379  1.00 97.34           C  
ATOM   1002  C   SER A 132       9.864  14.809   9.381  1.00 97.48           C  
ATOM   1003  O   SER A 132      10.890  14.514   9.987  1.00 96.47           O  
ATOM   1004  CB  SER A 132       9.000  16.728  10.795  1.00 97.19           C  
ATOM   1005  OG  SER A 132       8.233  15.797  11.529  1.00 94.22           O  
ATOM   1006  N   GLY A 133       9.165  13.900   8.700  1.00 97.13           N  
ATOM   1007  CA  GLY A 133       9.482  12.473   8.671  1.00 96.94           C  
ATOM   1008  C   GLY A 133       8.876  11.670   9.827  1.00 97.42           C  
ATOM   1009  O   GLY A 133       9.158  10.473   9.949  1.00 96.71           O  
ATOM   1010  N   LYS A 134       8.041  12.291  10.677  1.00 97.76           N  
ATOM   1011  CA  LYS A 134       7.367  11.622  11.780  1.00 97.79           C  
ATOM   1012  C   LYS A 134       6.204  10.779  11.265  1.00 97.99           C  
ATOM   1013  O   LYS A 134       5.378  11.248  10.492  1.00 97.71           O  
ATOM   1014  CB  LYS A 134       6.902  12.669  12.791  1.00 97.26           C  
ATOM   1015  CG  LYS A 134       6.231  12.066  14.035  1.00 85.54           C  
ATOM   1016  CD  LYS A 134       5.696  13.192  14.918  1.00 81.41           C  
ATOM   1017  CE  LYS A 134       4.899  12.610  16.082  1.00 68.90           C  
ATOM   1018  NZ  LYS A 134       4.241  13.690  16.867  1.00 61.15           N  
ATOM   1019  N   ILE A 135       6.117   9.535  11.747  1.00 97.97           N  
ATOM   1020  CA  ILE A 135       4.969   8.658  11.480  1.00 97.70           C  
ATOM   1021  C   ILE A 135       3.701   9.280  12.065  1.00 97.61           C  
ATOM   1022  O   ILE A 135       3.669   9.661  13.233  1.00 96.97           O  
ATOM   1023  CB  ILE A 135       5.220   7.251  12.055  1.00 96.96           C  
ATOM   1024  CG1 ILE A 135       6.367   6.509  11.329  1.00 93.81           C  
ATOM   1025  CG2 ILE A 135       3.943   6.383  12.058  1.00 93.87           C  
ATOM   1026  CD1 ILE A 135       6.026   5.955   9.934  1.00 82.89           C  
ATOM   1027  N   VAL A 136       2.636   9.310  11.266  1.00 97.64           N  
ATOM   1028  CA  VAL A 136       1.280   9.676  11.675  1.00 97.59           C  
ATOM   1029  C   VAL A 136       0.343   8.482  11.478  1.00 97.90           C  
ATOM   1030  O   VAL A 136       0.588   7.621  10.632  1.00 97.75           O  
ATOM   1031  CB  VAL A 136       0.764  10.932  10.949  1.00 96.03           C  
ATOM   1032  CG1 VAL A 136       1.682  12.130  11.207  1.00 91.22           C  
ATOM   1033  CG2 VAL A 136       0.625  10.756   9.439  1.00 91.23           C  
ATOM   1034  N   ASN A 137      -0.733   8.423  12.281  1.00 97.63           N  
ATOM   1035  CA  ASN A 137      -1.718   7.349  12.169  1.00 97.72           C  
ATOM   1036  C   ASN A 137      -2.509   7.484  10.853  1.00 97.81           C  
ATOM   1037  O   ASN A 137      -3.270   8.439  10.712  1.00 97.84           O  
ATOM   1038  CB  ASN A 137      -2.619   7.392  13.411  1.00 97.45           C  
ATOM   1039  CG  ASN A 137      -3.665   6.288  13.432  1.00 97.22           C  
ATOM   1040  OD1 ASN A 137      -3.920   5.595  12.458  1.00 96.34           O  
ATOM   1041  ND2 ASN A 137      -4.314   6.097  14.557  1.00 95.22           N  
ATOM   1042  N   PRO A 138      -2.392   6.539   9.892  1.00 98.08           N  
ATOM   1043  CA  PRO A 138      -3.116   6.647   8.631  1.00 98.06           C  
ATOM   1044  C   PRO A 138      -4.638   6.620   8.804  1.00 97.97           C  
ATOM   1045  O   PRO A 138      -5.354   7.287   8.058  1.00 97.67           O  
ATOM   1046  CB  PRO A 138      -2.641   5.459   7.781  1.00 98.10           C  
ATOM   1047  CG  PRO A 138      -1.273   5.122   8.365  1.00 97.52           C  
ATOM   1048  CD  PRO A 138      -1.485   5.410   9.854  1.00 98.25           C  
ATOM   1049  N   GLN A 139      -5.151   5.893   9.800  1.00 97.73           N  
ATOM   1050  CA  GLN A 139      -6.594   5.811  10.066  1.00 97.36           C  
ATOM   1051  C   GLN A 139      -7.141   7.172  10.496  1.00 97.01           C  
ATOM   1052  O   GLN A 139      -8.155   7.620   9.964  1.00 96.64           O  
ATOM   1053  CB  GLN A 139      -6.883   4.735  11.125  1.00 97.02           C  
ATOM   1054  CG  GLN A 139      -6.508   3.334  10.638  1.00 93.85           C  
ATOM   1055  CD  GLN A 139      -6.701   2.257  11.702  1.00 92.34           C  
ATOM   1056  OE1 GLN A 139      -5.757   1.695  12.212  1.00 85.92           O  
ATOM   1057  NE2 GLN A 139      -7.920   1.920  12.051  1.00 83.40           N  
ATOM   1058  N   GLU A 140      -6.436   7.881  11.383  1.00 97.24           N  
ATOM   1059  CA  GLU A 140      -6.800   9.233  11.813  1.00 96.85           C  
ATOM   1060  C   GLU A 140      -6.607  10.256  10.688  1.00 96.73           C  
ATOM   1061  O   GLU A 140      -7.486  11.091  10.464  1.00 96.05           O  
ATOM   1062  CB  GLU A 140      -5.948   9.653  13.009  1.00 96.00           C  
ATOM   1063  CG  GLU A 140      -6.337   8.903  14.287  1.00 87.31           C  
ATOM   1064  CD  GLU A 140      -5.341   9.131  15.433  1.00 82.92           C  
ATOM   1065  OE1 GLU A 140      -5.356   8.288  16.359  1.00 77.42           O  
ATOM   1066  OE2 GLU A 140      -4.522  10.071  15.347  1.00 77.64           O  
ATOM   1067  N   TRP A 141      -5.500  10.179   9.940  1.00 97.19           N  
ATOM   1068  CA  TRP A 141      -5.241  11.081   8.826  1.00 97.02           C  
ATOM   1069  C   TRP A 141      -6.365  11.033   7.782  1.00 96.83           C  
ATOM   1070  O   TRP A 141      -6.872  12.068   7.360  1.00 96.48           O  
ATOM   1071  CB  TRP A 141      -3.887  10.746   8.199  1.00 97.14           C  
ATOM   1072  CG  TRP A 141      -3.420  11.745   7.185  1.00 97.20           C  
ATOM   1073  CD1 TRP A 141      -2.556  12.760   7.434  1.00 96.57           C  
ATOM   1074  CD2 TRP A 141      -3.761  11.850   5.767  1.00 97.34           C  
ATOM   1075  NE1 TRP A 141      -2.347  13.491   6.276  1.00 96.49           N  
ATOM   1076  CE2 TRP A 141      -3.070  12.966   5.225  1.00 97.02           C  
ATOM   1077  CE3 TRP A 141      -4.588  11.116   4.897  1.00 96.86           C  
ATOM   1078  CZ2 TRP A 141      -3.189  13.346   3.879  1.00 96.53           C  
ATOM   1079  CZ3 TRP A 141      -4.712  11.495   3.537  1.00 96.49           C  
ATOM   1080  CH2 TRP A 141      -4.019  12.595   3.044  1.00 96.52           C  
ATOM   1081  N   TRP A 142      -6.818   9.838   7.419  1.00 97.15           N  
ATOM   1082  CA  TRP A 142      -7.924   9.653   6.482  1.00 97.17           C  
ATOM   1083  C   TRP A 142      -9.292   9.986   7.093  1.00 96.71           C  
ATOM   1084  O   TRP A 142     -10.176  10.459   6.366  1.00 95.55           O  
ATOM   1085  CB  TRP A 142      -7.895   8.238   5.930  1.00 97.26           C  
ATOM   1086  CG  TRP A 142      -6.915   8.080   4.803  1.00 97.43           C  
ATOM   1087  CD1 TRP A 142      -5.630   7.682   4.917  1.00 97.02           C  
ATOM   1088  CD2 TRP A 142      -7.127   8.370   3.395  1.00 97.72           C  
ATOM   1089  NE1 TRP A 142      -5.030   7.697   3.670  1.00 97.19           N  
ATOM   1090  CE2 TRP A 142      -5.917   8.110   2.699  1.00 97.52           C  
ATOM   1091  CE3 TRP A 142      -8.234   8.818   2.645  1.00 97.60           C  
ATOM   1092  CZ2 TRP A 142      -5.794   8.282   1.307  1.00 97.37           C  
ATOM   1093  CZ3 TRP A 142      -8.121   8.991   1.248  1.00 97.32           C  
ATOM   1094  CH2 TRP A 142      -6.909   8.731   0.585  1.00 97.35           C  
ATOM   1095  N   ALA A 143      -9.492   9.799   8.396  1.00 96.04           N  
ATOM   1096  CA  ALA A 143     -10.716  10.217   9.079  1.00 95.16           C  
ATOM   1097  C   ALA A 143     -10.898  11.747   9.041  1.00 94.22           C  
ATOM   1098  O   ALA A 143     -12.004  12.224   8.810  1.00 91.82           O  
ATOM   1099  CB  ALA A 143     -10.701   9.685  10.511  1.00 94.27           C  
ATOM   1100  N   ASN A 144      -9.790  12.487   9.170  1.00 93.21           N  
ATOM   1101  CA  ASN A 144      -9.761  13.948   9.173  1.00 91.84           C  
ATOM   1102  C   ASN A 144      -9.653  14.566   7.777  1.00 89.80           C  
ATOM   1103  O   ASN A 144      -9.784  15.780   7.624  1.00 85.42           O  
ATOM   1104  CB  ASN A 144      -8.614  14.395  10.089  1.00 90.07           C  
ATOM   1105  CG  ASN A 144      -8.834  13.996  11.538  1.00 84.25           C  
ATOM   1106  OD1 ASN A 144      -9.942  13.876  12.024  1.00 77.33           O  
ATOM   1107  ND2 ASN A 144      -7.773  13.774  12.282  1.00 75.87           N  
ATOM   1108  N   LYS A 145      -9.425  13.775   6.726  1.00 86.11           N  
ATOM   1109  CA  LYS A 145      -9.373  14.290   5.363  1.00 82.69           C  
ATOM   1110  C   LYS A 145     -10.764  14.762   4.941  1.00 78.66           C  
ATOM   1111  O   LYS A 145     -11.657  13.948   4.727  1.00 70.75           O  
ATOM   1112  CB  LYS A 145      -8.791  13.206   4.436  1.00 78.66           C  
ATOM   1113  CG  LYS A 145      -8.529  13.732   3.019  1.00 74.34           C  
ATOM   1114  CD  LYS A 145      -7.834  12.667   2.166  1.00 71.95           C  
ATOM   1115  CE  LYS A 145      -7.514  13.217   0.776  1.00 66.22           C  
ATOM   1116  NZ  LYS A 145      -6.752  12.239  -0.044  1.00 60.26           N  
ATOM   1117  N   GLY A 146     -10.941  16.084   4.796  1.00 65.37           N  
ATOM   1118  CA  GLY A 146     -12.209  16.713   4.390  1.00 59.55           C  
ATOM   1119  C   GLY A 146     -13.176  17.030   5.537  1.00 58.11           C  
ATOM   1120  O   GLY A 146     -14.341  17.297   5.265  1.00 53.11           O  
ATOM   1121  N   ALA A 147     -12.703  16.982   6.789  1.00 55.03           N  
ATOM   1122  CA  ALA A 147     -13.312  17.710   7.899  1.00 50.46           C  
ATOM   1123  C   ALA A 147     -12.972  19.205   7.817  1.00 45.69           C  
ATOM   1124  O   ALA A 147     -11.880  19.547   7.327  1.00 41.35           O  
ATOM   1125  CB  ALA A 147     -12.866  17.077   9.224  1.00 44.77           C  
ATOM   1126  OXT ALA A 147     -13.814  20.006   8.284  1.00 41.05           O  
ENDMDL
MODEL        2
ATOM      0  N   PRO A   1      32.478   9.910  20.103  0.00  0.00           N  
ATOM      1  CA  PRO A   1      32.138   9.696  18.434  0.00  0.00           C  
ATOM      2  C   PRO A   1      33.252   8.557  17.780  0.00  0.00           C  
ATOM      3  O   PRO A   1      32.700   9.297  16.979  0.00  0.00           O  
ATOM      4  N   ASP A   2      34.192   7.636  17.429  0.00  0.00           N  
ATOM      5  CA  ASP A   2      35.005   8.064  16.497  0.00  0.00           C  
ATOM      6  C   ASP A   2      35.098   8.452  15.009  0.00  0.00           C  
ATOM      7  O   ASP A   2      36.197   8.463  14.459  0.00  0.00           O  
ATOM      8  N   TYR A   3      33.977   8.808  14.378  0.00  0.00           N  
ATOM      9  CA  TYR A   3      33.973   9.177  12.923  0.00  0.00           C  
ATOM     10  C   TYR A   3      32.731  10.082  12.581  0.00  0.00           C  
ATOM     11  O   TYR A   3      31.612   9.776  13.029  0.00  0.00           O  
ATOM     12  N   GLU A   4      32.897  11.012  11.639  0.00  0.00           N  
ATOM     13  CA  GLU A   4      31.730  11.614  11.017  0.00  0.00           C  
ATOM     14  C   GLU A   4      31.818  11.499   9.699  0.00  0.00           C  
ATOM     15  O   GLU A   4      32.938  11.559   9.196  0.00  0.00           O  
ATOM     16  N   TYR A   5      30.729  11.307   8.978  0.00  0.00           N  
ATOM     17  CA  TYR A   5      30.950  11.047   7.371  0.00  0.00           C  
ATOM     18  C   TYR A   5      29.653  12.044   6.811  0.00  0.00           C  
ATOM     19  O   TYR A   5      28.651  12.392   7.437  0.00  0.00           O  
ATOM     20  N   GLU A   6      29.902  12.481   5.579  0.00  0.00           N  
ATOM     21  CA  GLU A   6      29.086  13.340   5.007  0.00  0.00           C  
ATOM     22  C   GLU A   6      28.771  12.545   3.769  0.00  0.00           C  
ATOM     23  O   GLU A   6      29.659  12.133   3.013  0.00  0.00           O  
ATOM     24  N   ILE A   7      27.481  12.259   3.603  0.00  0.00           N  
ATOM     25  CA  ILE A   7      26.824  11.508   2.524  0.00  0.00           C  
ATOM     26  C   ILE A   7      27.084  11.893   1.109  0.00  0.00           C  
ATOM     27  O   ILE A   7      26.461  12.905   0.790  0.00  0.00           O  
ATOM     28  N   LYS A   8      27.883  11.251   0.252  0.00  0.00           N  
ATOM     29  CA  LYS A   8      27.912  12.120  -1.141  0.00  0.00           C  
ATOM     30  C   LYS A   8      26.969  11.369  -1.997  0.00  0.00           C  
ATOM     31  O   LYS A   8      26.416  10.321  -1.613  0.00  0.00           O  
ATOM     32  N   PRO A   9      26.725  11.898  -3.209  0.00  0.00           N  
ATOM     33  CA  PRO A   9      25.844  11.398  -4.288  0.00  0.00           C  
ATOM     34  C   PRO A   9      26.310   9.938  -4.732  0.00  0.00           C  
ATOM     35  O   PRO A   9      27.470   9.632  -5.070  0.00  0.00           O  
ATOM     36  N   GLY A  10      25.303   9.061  -4.658  0.00  0.00           N  
ATOM     37  CA  GLY A  10      25.589   7.650  -5.105  0.00  0.00           C  
ATOM     38  C   GLY A  10      26.426   6.945  -4.067  0.00  0.00           C  
ATOM     39  O   GLY A  10      27.243   6.114  -4.429  0.00  0.00           O  
ATOM     40  N   ASP A  11      26.181   7.157  -2.766  0.00  0.00           N  
ATOM     41  CA  ASP A  11      26.984   6.531  -1.693  0.00  0.00           C  
ATOM     42  C   ASP A  11      25.912   5.471  -1.113  0.00  0.00           C  
ATOM     43  O   ASP A  11      24.738   5.713  -0.854  0.00  0.00           O  
ATOM     44  N   ASN A  12      26.459   4.271  -0.963  0.00  0.00           N  
ATOM     45  CA  ASN A  12      25.829   3.091  -0.472  0.00  0.00           C  
ATOM     46  C   ASN A  12      26.293   2.879   0.930  0.00  0.00           C  
ATOM     47  O   ASN A  12      27.522   2.873   1.055  0.00  0.00           O  
ATOM     48  N   LEU A  13      25.455   2.662   1.940  0.00  0.00           N  
ATOM     49  CA  LEU A  13      25.971   2.483   3.355  0.00  0.00           C  
ATOM     50  C   LEU A  13      26.878   1.358   3.500  0.00  0.00           C  
ATOM     51  O   LEU A  13      27.828   1.607   4.251  0.00  0.00           O  
ATOM     52  N   SER A  14      26.741   0.190   2.870  0.00  0.00           N  
ATOM     53  CA  SER A  14      27.623  -0.965   2.838  0.00  0.00           C  
ATOM     54  C   SER A  14      29.021  -0.700   2.310  0.00  0.00           C  
ATOM     55  O   SER A  14      29.907  -1.539   2.463  0.00  0.00           O  
ATOM     56  N   THR A  15      29.231   0.472   1.716  0.00  0.00           N  
ATOM     57  CA  THR A  15      30.524   0.928   1.152  0.00  0.00           C  
ATOM     58  C   THR A  15      31.077   1.745   2.291  0.00  0.00           C  
ATOM     59  O   THR A  15      32.238   1.554   2.658  0.00  0.00           O  
ATOM     60  N   ILE A  16      30.267   2.633   2.877  0.00  0.00           N  
ATOM     61  CA  ILE A  16      30.701   3.487   3.996  0.00  0.00           C  
ATOM     62  C   ILE A  16      31.143   2.584   5.206  0.00  0.00           C  
ATOM     63  O   ILE A  16      32.163   2.801   5.843  0.00  0.00           O  
ATOM     64  N   PHE A  17      30.279   1.621   5.527  0.00  0.00           N  
ATOM     65  CA  PHE A  17      30.564   0.720   6.652  0.00  0.00           C  
ATOM     66  C   PHE A  17      31.924   0.034   6.415  0.00  0.00           C  
ATOM     67  O   PHE A  17      32.730  -0.049   7.336  0.00  0.00           O  
ATOM     68  N   ASN A  18      32.179  -0.408   5.190  0.00  0.00           N  
ATOM     69  CA  ASN A  18      33.365  -1.107   4.805  0.00  0.00           C  
ATOM     70  C   ASN A  18      34.583  -0.158   4.914  0.00  0.00           C  
ATOM     71  O   ASN A  18      35.570  -0.568   5.533  0.00  0.00           O  
ATOM     72  N   GLN A  19      34.502   1.074   4.435  0.00  0.00           N  
ATOM     73  CA  GLN A  19      35.595   2.096   4.476  0.00  0.00           C  
ATOM     74  C   GLN A  19      35.944   2.319   5.974  0.00  0.00           C  
ATOM     75  O   GLN A  19      37.127   2.278   6.319  0.00  0.00           O  
ATOM     76  N   LEU A  20      34.947   2.570   6.829  0.00  0.00           N  
ATOM     77  CA  LEU A  20      35.177   2.851   8.257  0.00  0.00           C  
ATOM     78  C   LEU A  20      35.480   1.544   9.109  0.00  0.00           C  
ATOM     79  O   LEU A  20      35.704   1.715  10.307  0.00  0.00           O  
ATOM     80  N   GLY A  21      35.536   0.348   8.531  0.00  0.00           N  
ATOM     81  CA  GLY A  21      35.908  -0.821   9.309  0.00  0.00           C  
ATOM     82  C   GLY A  21      34.889  -1.326  10.301  0.00  0.00           C  
ATOM     83  O   GLY A  21      35.116  -1.623  11.484  0.00  0.00           O  
ATOM     84  N   PHE A  22      33.722  -1.551   9.688  0.00  0.00           N  
ATOM     85  CA  PHE A  22      32.384  -1.995  10.355  0.00  0.00           C  
ATOM     86  C   PHE A  22      31.876  -3.047   9.366  0.00  0.00           C  
ATOM     87  O   PHE A  22      31.840  -2.820   8.166  0.00  0.00           O  
ATOM     88  N   ALA A  23      31.446  -4.214   9.881  0.00  0.00           N  
ATOM     89  CA  ALA A  23      30.946  -5.346   9.160  0.00  0.00           C  
ATOM     90  C   ALA A  23      29.648  -5.271   8.530  0.00  0.00           C  
ATOM     91  O   ALA A  23      28.823  -4.503   9.023  0.00  0.00           O  
ATOM     92  N   TYR A  24      29.370  -6.021   7.440  0.00  0.00           N  
ATOM     93  CA  TYR A  24      28.088  -6.000   6.714  0.00  0.00           C  
ATOM     94  C   TYR A  24      27.003  -6.591   7.653  0.00  0.00           C  
ATOM     95  O   TYR A  24      25.862  -6.137   7.580  0.00  0.00           O  
ATOM     96  N   THR A  25      27.358  -7.513   8.546  0.00  0.00           N  
ATOM     97  CA  THR A  25      26.457  -8.097   9.551  0.00  0.00           C  
ATOM     98  C   THR A  25      25.818  -6.994  10.392  0.00  0.00           C  
ATOM     99  O   THR A  25      24.608  -7.043  10.596  0.00  0.00           O  
ATOM    100  N   GLU A  26      26.582  -5.998  10.823  0.00  0.00           N  
ATOM    101  CA  GLU A  26      26.126  -4.869  11.665  0.00  0.00           C  
ATOM    102  C   GLU A  26      25.079  -4.053  10.844  0.00  0.00           C  
ATOM    103  O   GLU A  26      24.032  -3.677  11.348  0.00  0.00           O  
ATOM    104  N   LEU A  27      25.439  -3.740   9.598  0.00  0.00           N  
ATOM    105  CA  LEU A  27      24.548  -2.935   8.725  0.00  0.00           C  
ATOM    106  C   LEU A  27      23.235  -3.654   8.554  0.00  0.00           C  
ATOM    107  O   LEU A  27      22.222  -2.963   8.610  0.00  0.00           O  
ATOM    108  N   MET A  28      23.204  -4.976   8.448  0.00  0.00           N  
ATOM    109  CA  MET A  28      22.039  -5.839   8.328  0.00  0.00           C  
ATOM    110  C   MET A  28      21.131  -5.595   9.617  0.00  0.00           C  
ATOM    111  O   MET A  28      19.927  -5.402   9.552  0.00  0.00           O  
ATOM    112  N   LYS A  29      21.781  -5.737  10.773  0.00  0.00           N  
ATOM    113  CA  LYS A  29      21.046  -5.612  12.025  0.00  0.00           C  
ATOM    114  C   LYS A  29      20.417  -4.171  12.095  0.00  0.00           C  
ATOM    115  O   LYS A  29      19.263  -4.032  12.487  0.00  0.00           O  
ATOM    116  N   VAL A  30      21.154  -3.140  11.688  0.00  0.00           N  
ATOM    117  CA  VAL A  30      20.632  -1.780  11.697  0.00  0.00           C  
ATOM    118  C   VAL A  30      19.414  -1.729  10.767  0.00  0.00           C  
ATOM    119  O   VAL A  30      18.377  -1.159  11.130  0.00  0.00           O  
ATOM    120  N   MET A  31      19.528  -2.346   9.592  0.00  0.00           N  
ATOM    121  CA  MET A  31      18.424  -2.350   8.617  0.00  0.00           C  
ATOM    122  C   MET A  31      17.217  -3.095   9.248  0.00  0.00           C  
ATOM    123  O   MET A  31      16.062  -2.719   9.059  0.00  0.00           O  
ATOM    124  N   GLU A  32      17.519  -4.147  10.007  0.00  0.00           N  
ATOM    125  CA  GLU A  32      16.407  -4.964  10.640  0.00  0.00           C  
ATOM    126  C   GLU A  32      15.729  -4.204  11.726  0.00  0.00           C  
ATOM    127  O   GLU A  32      14.600  -4.590  12.018  0.00  0.00           O  
ATOM    128  N   THR A  33      16.295  -3.145  12.304  0.00  0.00           N  
ATOM    129  CA  THR A  33      15.698  -2.294  13.313  0.00  0.00           C  
ATOM    130  C   THR A  33      15.047  -1.185  12.499  0.00  0.00           C  
ATOM    131  O   THR A  33      13.987  -0.692  12.877  0.00  0.00           O  
ATOM    132  N   ASP A  34      15.650  -0.824  11.367  0.00  0.00           N  
ATOM    133  CA  ASP A  34      15.101   0.218  10.485  0.00  0.00           C  
ATOM    134  C   ASP A  34      13.853  -0.188   9.766  0.00  0.00           C  
ATOM    135  O   ASP A  34      13.288   0.604   9.005  0.00  0.00           O  
ATOM    136  N   LEU A  35      13.413  -1.426   9.996  0.00  0.00           N  
ATOM    137  CA  LEU A  35      12.179  -1.962   9.200  0.00  0.00           C  
ATOM    138  C   LEU A  35      10.957  -0.973   9.573  0.00  0.00           C  
ATOM    139  O   LEU A  35      10.230  -0.491   8.703  0.00  0.00           O  
ATOM    140  N   ASN A  36      10.764  -0.764  10.880  0.00  0.00           N  
ATOM    141  CA  ASN A  36       9.636   0.076  11.320  0.00  0.00           C  
ATOM    142  C   ASN A  36       9.704   1.491  10.970  0.00  0.00           C  
ATOM    143  O   ASN A  36       8.652   2.091  10.785  0.00  0.00           O  
ATOM    144  N   TYR A  37      10.906   2.056  10.862  0.00  0.00           N  
ATOM    145  CA  TYR A  37      11.132   3.544  10.566  0.00  0.00           C  
ATOM    146  C   TYR A  37      12.193   3.199   9.480  0.00  0.00           C  
ATOM    147  O   TYR A  37      13.261   2.720   9.829  0.00  0.00           O  
ATOM    148  N   LEU A  38      11.973   3.615   8.238  0.00  0.00           N  
ATOM    149  CA  LEU A  38      12.971   3.321   7.162  0.00  0.00           C  
ATOM    150  C   LEU A  38      13.842   4.629   7.259  0.00  0.00           C  
ATOM    151  O   LEU A  38      13.545   5.395   6.331  0.00  0.00           O  
ATOM    152  N   ALA A  39      14.712   4.942   8.219  0.00  0.00           N  
ATOM    153  CA  ALA A  39      15.254   6.265   8.084  0.00  0.00           C  
ATOM    154  C   ALA A  39      16.573   6.296   7.313  0.00  0.00           C  
ATOM    155  O   ALA A  39      17.138   7.342   7.026  0.00  0.00           O  
ATOM    156  N   LEU A  40      17.063   5.102   7.000  0.00  0.00           N  
ATOM    157  CA  LEU A  40      18.397   5.000   6.237  0.00  0.00           C  
ATOM    158  C   LEU A  40      18.168   5.385   4.824  0.00  0.00           C  
ATOM    159  O   LEU A  40      18.986   6.144   4.291  0.00  0.00           O  
ATOM    160  N   ASP A  41      17.119   4.879   4.175  0.00  0.00           N  
ATOM    161  CA  ASP A  41      16.787   5.176   2.808  0.00  0.00           C  
ATOM    162  C   ASP A  41      16.665   6.720   2.521  0.00  0.00           C  
ATOM    163  O   ASP A  41      17.030   7.252   1.459  0.00  0.00           O  
ATOM    164  N   THR A  42      16.135   7.396   3.539  0.00  0.00           N  
ATOM    165  CA  THR A  42      15.833   8.878   3.372  0.00  0.00           C  
ATOM    166  C   THR A  42      17.099   9.722   3.510  0.00  0.00           C  
ATOM    167  O   THR A  42      17.015  10.942   3.436  0.00  0.00           O  
ATOM    168  N   LEU A  43      18.268   9.102   3.643  0.00  0.00           N  
ATOM    169  CA  LEU A  43      19.596   9.810   3.604  0.00  0.00           C  
ATOM    170  C   LEU A  43      19.973  10.456   2.209  0.00  0.00           C  
ATOM    171  O   LEU A  43      20.065   9.762   1.198  0.00  0.00           O  
ATOM    172  N   ARG A  44      20.244  11.756   2.227  0.00  0.00           N  
ATOM    173  CA  ARG A  44      20.605  12.515   1.055  0.00  0.00           C  
ATOM    174  C   ARG A  44      22.051  13.016   1.147  0.00  0.00           C  
ATOM    175  O   ARG A  44      22.733  12.815   2.151  0.00  0.00           O  
ATOM    176  N   PRO A  45      22.541  13.610   0.058  0.00  0.00           N  
ATOM    177  CA  PRO A  45      23.920  14.130  -0.011  0.00  0.00           C  
ATOM    178  C   PRO A  45      23.904  15.423   1.026  0.00  0.00           C  
ATOM    179  O   PRO A  45      23.006  16.253   1.175  0.00  0.00           O  
ATOM    180  N   GLY A  46      24.998  15.394   1.776  0.00  0.00           N  
ATOM    181  CA  GLY A  46      25.016  16.511   2.776  0.00  0.00           C  
ATOM    182  C   GLY A  46      24.948  15.663   4.010  0.00  0.00           C  
ATOM    183  O   GLY A  46      25.986  15.289   4.554  0.00  0.00           O  
ATOM    184  N   ASN A  47      23.723  15.345   4.434  0.00  0.00           N  
ATOM    185  CA  ASN A  47      23.433  14.505   5.634  0.00  0.00           C  
ATOM    186  C   ASN A  47      24.631  13.667   6.160  0.00  0.00           C  
ATOM    187  O   ASN A  47      25.217  12.817   5.490  0.00  0.00           O  
ATOM    188  N   VAL A  48      24.977  13.980   7.407  0.00  0.00           N  
ATOM    189  CA  VAL A  48      25.969  13.430   8.231  0.00  0.00           C  
ATOM    190  C   VAL A  48      25.558  12.339   9.317  0.00  0.00           C  
ATOM    191  O   VAL A  48      24.585  12.283  10.093  0.00  0.00           O  
ATOM    192  N   LEU A  49      26.412  11.334   9.134  0.00  0.00           N  
ATOM    193  CA  LEU A  49      26.560   9.979   9.805  0.00  0.00           C  
ATOM    194  C   LEU A  49      27.816   9.946  10.738  0.00  0.00           C  
ATOM    195  O   LEU A  49      28.968  10.167  10.377  0.00  0.00           O  
ATOM    196  N   ARG A  50      27.468   9.696  12.012  0.00  0.00           N  
ATOM    197  CA  ARG A  50      28.220   9.691  13.242  0.00  0.00           C  
ATOM    198  C   ARG A  50      28.356   8.332  13.669  0.00  0.00           C  
ATOM    199  O   ARG A  50      27.382   7.586  13.598  0.00  0.00           O  
ATOM    200  N   PHE A  51      29.544   7.906  14.062  0.00  0.00           N  
ATOM    201  CA  PHE A  51      29.823   6.408  14.395  0.00  0.00           C  
ATOM    202  C   PHE A  51      30.851   6.298  15.376  0.00  0.00           C  
ATOM    203  O   PHE A  51      31.936   6.902  15.484  0.00  0.00           O  
ATOM    204  N   TRP A  52      30.342   5.523  16.333  0.00  0.00           N  
ATOM    205  CA  TRP A  52      30.920   5.149  17.833  0.00  0.00           C  
ATOM    206  C   TRP A  52      31.446   3.747  17.749  0.00  0.00           C  
ATOM    207  O   TRP A  52      30.654   2.802  17.762  0.00  0.00           O  
ATOM    208  N   LYS A  53      32.777   3.565  17.729  0.00  0.00           N  
ATOM    209  CA  LYS A  53      33.345   2.181  17.678  0.00  0.00           C  
ATOM    210  C   LYS A  53      33.321   1.482  19.081  0.00  0.00           C  
ATOM    211  O   LYS A  53      33.749   1.995  20.117  0.00  0.00           O  
ATOM    212  N   GLY A  54      32.769   0.276  19.040  0.00  0.00           N  
ATOM    213  CA  GLY A  54      32.676  -0.627  20.133  0.00  0.00           C  
ATOM    214  C   GLY A  54      34.128  -1.281  20.438  0.00  0.00           C  
ATOM    215  O   GLY A  54      35.110  -1.179  19.694  0.00  0.00           O  
ATOM    216  N   SER A  55      34.128  -1.973  21.573  0.00  0.00           N  
ATOM    217  CA  SER A  55      35.319  -2.597  22.027  0.00  0.00           C  
ATOM    218  C   SER A  55      35.927  -3.562  21.007  0.00  0.00           C  
ATOM    219  O   SER A  55      37.106  -3.443  20.665  0.00  0.00           O  
ATOM    220  N   ASP A  56      35.110  -4.452  20.462  0.00  0.00           N  
ATOM    221  CA  ASP A  56      35.581  -5.466  19.463  0.00  0.00           C  
ATOM    222  C   ASP A  56      35.265  -4.828  18.056  0.00  0.00           C  
ATOM    223  O   ASP A  56      34.561  -5.451  17.263  0.00  0.00           O  
ATOM    224  N   ASN A  57      35.831  -3.660  17.798  0.00  0.00           N  
ATOM    225  CA  ASN A  57      35.705  -2.982  16.534  0.00  0.00           C  
ATOM    226  C   ASN A  57      34.289  -3.249  15.937  0.00  0.00           C  
ATOM    227  O   ASN A  57      34.121  -3.437  14.731  0.00  0.00           O  
ATOM    228  N   THR A  58      33.307  -3.229  16.834  0.00  0.00           N  
ATOM    229  CA  THR A  58      31.808  -3.394  16.671  0.00  0.00           C  
ATOM    230  C   THR A  58      31.268  -1.840  16.482  0.00  0.00           C  
ATOM    231  O   THR A  58      31.883  -0.836  16.794  0.00  0.00           O  
ATOM    232  N   LEU A  59      30.019  -1.800  16.025  0.00  0.00           N  
ATOM    233  CA  LEU A  59      29.435  -0.490  15.762  0.00  0.00           C  
ATOM    234  C   LEU A  59      28.487  -0.228  16.987  0.00  0.00           C  
ATOM    235  O   LEU A  59      27.273  -0.398  16.881  0.00  0.00           O  
ATOM    236  N   ALA A  60      29.028   0.352  18.066  0.00  0.00           N  
ATOM    237  CA  ALA A  60      28.376   0.602  19.286  0.00  0.00           C  
ATOM    238  C   ALA A  60      27.119   1.451  18.928  0.00  0.00           C  
ATOM    239  O   ALA A  60      26.026   0.989  19.258  0.00  0.00           O  
ATOM    240  N   LYS A  61      27.245   2.627  18.317  0.00  0.00           N  
ATOM    241  CA  LYS A  61      26.154   3.395  17.896  0.00  0.00           C  
ATOM    242  C   LYS A  61      26.421   4.164  16.752  0.00  0.00           C  
ATOM    243  O   LYS A  61      27.556   4.333  16.318  0.00  0.00           O  
ATOM    244  N   MET A  62      25.328   4.538  16.103  0.00  0.00           N  
ATOM    245  CA  MET A  62      25.290   5.242  14.704  0.00  0.00           C  
ATOM    246  C   MET A  62      24.391   6.499  14.730  0.00  0.00           C  
ATOM    247  O   MET A  62      23.219   6.181  14.933  0.00  0.00           O  
ATOM    248  N   GLU A  63      24.759   7.746  14.456  0.00  0.00           N  
ATOM    249  CA  GLU A  63      23.550   8.582  14.404  0.00  0.00           C  
ATOM    250  C   GLU A  63      23.350   9.065  12.767  0.00  0.00           C  
ATOM    251  O   GLU A  63      24.265   9.038  11.943  0.00  0.00           O  
ATOM    252  N   LEU A  64      22.142   9.531  12.464  0.00  0.00           N  
ATOM    253  CA  LEU A  64      21.967   9.920  11.214  0.00  0.00           C  
ATOM    254  C   LEU A  64      21.359  11.248  11.613  0.00  0.00           C  
ATOM    255  O   LEU A  64      20.454  11.421  12.444  0.00  0.00           O  
ATOM    256  N   GLU A  65      21.987  12.234  10.991  0.00  0.00           N  
ATOM    257  CA  GLU A  65      21.858  13.744  11.153  0.00  0.00           C  
ATOM    258  C   GLU A  65      21.278  14.467  10.082  0.00  0.00           C  
ATOM    259  O   GLU A  65      22.011  15.144   9.368  0.00  0.00           O  
ATOM    260  N   PHE A  66      19.959  14.333   9.834  0.00  0.00           N  
ATOM    261  CA  PHE A  66      19.281  14.982   8.592  0.00  0.00           C  
ATOM    262  C   PHE A  66      19.528  16.550   8.744  0.00  0.00           C  
ATOM    263  O   PHE A  66      20.085  17.176   7.842  0.00  0.00           O  
ATOM    264  N   SER A  67      19.067  17.138   9.846  0.00  0.00           N  
ATOM    265  CA  SER A  67      19.346  18.551  10.034  0.00  0.00           C  
ATOM    266  C   SER A  67      19.879  18.784  11.487  0.00  0.00           C  
ATOM    267  O   SER A  67      20.445  17.905  12.130  0.00  0.00           O  
ATOM    268  N   LEU A  68      19.775  20.027  11.951  0.00  0.00           N  
ATOM    269  CA  LEU A  68      20.321  20.365  13.256  0.00  0.00           C  
ATOM    270  C   LEU A  68      19.382  19.955  14.228  0.00  0.00           C  
ATOM    271  O   LEU A  68      20.001  19.649  15.243  0.00  0.00           O  
ATOM    272  N   VAL A  69      18.111  19.680  13.972  0.00  0.00           N  
ATOM    273  CA  VAL A  69      16.918  19.191  14.684  0.00  0.00           C  
ATOM    274  C   VAL A  69      16.781  17.757  14.362  0.00  0.00           C  
ATOM    275  O   VAL A  69      17.135  17.062  15.328  0.00  0.00           O  
ATOM    276  N   ASP A  70      16.273  17.246  13.239  0.00  0.00           N  
ATOM    277  CA  ASP A  70      16.224  15.850  12.834  0.00  0.00           C  
ATOM    278  C   ASP A  70      17.383  14.829  13.027  0.00  0.00           C  
ATOM    279  O   ASP A  70      18.407  14.919  12.354  0.00  0.00           O  
ATOM    280  N   ARG A  71      17.176  13.821  13.862  0.00  0.00           N  
ATOM    281  CA  ARG A  71      18.292  12.833  14.066  0.00  0.00           C  
ATOM    282  C   ARG A  71      17.627  11.471  14.307  0.00  0.00           C  
ATOM    283  O   ARG A  71      16.553  11.380  14.907  0.00  0.00           O  
ATOM    284  N   ALA A  72      18.286  10.423  13.791  0.00  0.00           N  
ATOM    285  CA  ALA A  72      17.925   9.049  14.009  0.00  0.00           C  
ATOM    286  C   ALA A  72      19.061   8.431  14.644  0.00  0.00           C  
ATOM    287  O   ALA A  72      20.193   8.764  14.306  0.00  0.00           O  
ATOM    288  N   VAL A  73      18.840   7.545  15.599  0.00  0.00           N  
ATOM    289  CA  VAL A  73      20.009   6.960  16.467  0.00  0.00           C  
ATOM    290  C   VAL A  73      19.734   5.616  16.828  0.00  0.00           C  
ATOM    291  O   VAL A  73      18.700   5.197  17.383  0.00  0.00           O  
ATOM    292  N   TYR A  74      20.700   4.819  16.375  0.00  0.00           N  
ATOM    293  CA  TYR A  74      20.769   3.200  16.436  0.00  0.00           C  
ATOM    294  C   TYR A  74      21.846   2.948  17.622  0.00  0.00           C  
ATOM    295  O   TYR A  74      22.995   3.353  17.486  0.00  0.00           O  
ATOM    296  N   THR A  75      21.430   2.277  18.689  0.00  0.00           N  
ATOM    297  CA  THR A  75      22.378   1.906  19.635  0.00  0.00           C  
ATOM    298  C   THR A  75      22.296   0.444  19.809  0.00  0.00           C  
ATOM    299  O   THR A  75      21.278  -0.202  20.060  0.00  0.00           O  
ATOM    300  N   ARG A  76      23.491  -0.142  19.626  0.00  0.00           N  
ATOM    301  CA  ARG A  76      23.839  -1.577  19.820  0.00  0.00           C  
ATOM    302  C   ARG A  76      23.555  -2.095  21.167  0.00  0.00           C  
ATOM    303  O   ARG A  76      23.793  -1.424  22.168  0.00  0.00           O  
ATOM    304  N   LEU A  77      23.010  -3.296  21.235  0.00  0.00           N  
ATOM    305  CA  LEU A  77      22.404  -3.913  22.522  0.00  0.00           C  
ATOM    306  C   LEU A  77      23.387  -5.189  22.584  0.00  0.00           C  
ATOM    307  O   LEU A  77      24.142  -5.528  21.666  0.00  0.00           O  
ATOM    308  N   ASN A  78      23.269  -5.853  23.728  0.00  0.00           N  
ATOM    309  CA  ASN A  78      24.083  -7.044  24.038  0.00  0.00           C  
ATOM    310  C   ASN A  78      23.937  -8.138  23.023  0.00  0.00           C  
ATOM    311  O   ASN A  78      24.990  -8.603  22.579  0.00  0.00           O  
ATOM    312  N   ASP A  79      22.747  -8.484  22.554  0.00  0.00           N  
ATOM    313  CA  ASP A  79      22.457  -9.510  21.538  0.00  0.00           C  
ATOM    314  C   ASP A  79      22.869  -9.151  20.087  0.00  0.00           C  
ATOM    315  O   ASP A  79      22.624 -10.034  19.195  0.00  0.00           O  
ATOM    316  N   GLY A  80      23.381  -7.949  19.793  0.00  0.00           N  
ATOM    317  CA  GLY A  80      23.795  -7.415  18.531  0.00  0.00           C  
ATOM    318  C   GLY A  80      22.435  -6.893  17.962  0.00  0.00           C  
ATOM    319  O   GLY A  80      22.312  -7.174  16.773  0.00  0.00           O  
ATOM    320  N   SER A  81      21.535  -6.213  18.665  0.00  0.00           N  
ATOM    321  CA  SER A  81      20.365  -5.836  17.832  0.00  0.00           C  
ATOM    322  C   SER A  81      20.362  -4.386  18.551  0.00  0.00           C  
ATOM    323  O   SER A  81      20.561  -4.100  19.734  0.00  0.00           O  
ATOM    324  N   TYR A  82      20.205  -3.475  17.600  0.00  0.00           N  
ATOM    325  CA  TYR A  82      19.964  -2.028  17.559  0.00  0.00           C  
ATOM    326  C   TYR A  82      18.458  -1.528  18.298  0.00  0.00           C  
ATOM    327  O   TYR A  82      17.370  -2.106  18.282  0.00  0.00           O  
ATOM    328  N   GLU A  83      18.640  -0.387  18.958  0.00  0.00           N  
ATOM    329  CA  GLU A  83      17.642   0.127  19.671  0.00  0.00           C  
ATOM    330  C   GLU A  83      17.489   1.519  18.934  0.00  0.00           C  
ATOM    331  O   GLU A  83      18.410   2.335  18.930  0.00  0.00           O  
ATOM    332  N   PHE A  84      16.326   1.756  18.321  0.00  0.00           N  
ATOM    333  CA  PHE A  84      16.082   3.024  17.677  0.00  0.00           C  
ATOM    334  C   PHE A  84      15.237   4.069  18.724  0.00  0.00           C  
ATOM    335  O   PHE A  84      14.733   3.929  19.846  0.00  0.00           O  
ATOM    336  N   GLU A  85      15.455   5.254  18.153  0.00  0.00           N  
ATOM    337  CA  GLU A  85      15.525   6.658  18.737  0.00  0.00           C  
ATOM    338  C   GLU A  85      15.263   7.731  17.439  0.00  0.00           C  
ATOM    339  O   GLU A  85      16.075   7.782  16.514  0.00  0.00           O  
ATOM    340  N   GLU A  86      14.223   8.555  17.510  0.00  0.00           N  
ATOM    341  CA  GLU A  86      14.135   9.429  16.510  0.00  0.00           C  
ATOM    342  C   GLU A  86      13.758  10.698  17.212  0.00  0.00           C  
ATOM    343  O   GLU A  86      12.693  10.970  17.755  0.00  0.00           O  
ATOM    344  N   ARG A  87      14.802  11.522  17.241  0.00  0.00           N  
ATOM    345  CA  ARG A  87      14.989  12.947  17.737  0.00  0.00           C  
ATOM    346  C   ARG A  87      14.274  13.968  16.773  0.00  0.00           C  
ATOM    347  O   ARG A  87      14.452  13.850  15.560  0.00  0.00           O  
ATOM    348  N   LYS A  88      13.543  14.943  17.293  0.00  0.00           N  
ATOM    349  CA  LYS A  88      12.948  15.904  16.412  0.00  0.00           C  
ATOM    350  C   LYS A  88      12.876  16.968  17.511  0.00  0.00           C  
ATOM    351  O   LYS A  88      11.994  17.052  18.361  0.00  0.00           O  
ATOM    352  N   ILE A  89      13.941  17.757  17.489  0.00  0.00           N  
ATOM    353  CA  ILE A  89      14.215  18.953  18.368  0.00  0.00           C  
ATOM    354  C   ILE A  89      13.378  20.107  17.909  0.00  0.00           C  
ATOM    355  O   ILE A  89      13.582  20.605  16.803  0.00  0.00           O  
ATOM    356  N   PRO A  90      12.435  20.585  18.730  0.00  0.00           N  
ATOM    357  CA  PRO A  90      11.505  21.704  18.400  0.00  0.00           C  
ATOM    358  C   PRO A  90      12.380  22.846  18.875  0.00  0.00           C  
ATOM    359  O   PRO A  90      12.652  22.989  20.068  0.00  0.00           O  
ATOM    360  N   GLY A  91      12.837  23.656  17.921  0.00  0.00           N  
ATOM    361  CA  GLY A  91      13.799  24.813  18.320  0.00  0.00           C  
ATOM    362  C   GLY A  91      13.232  25.928  17.697  0.00  0.00           C  
ATOM    363  O   GLY A  91      13.285  25.628  16.500  0.00  0.00           O  
ATOM    364  N   THR A  92      12.867  27.127  18.137  0.00  0.00           N  
ATOM    365  CA  THR A  92      12.188  28.237  17.630  0.00  0.00           C  
ATOM    366  C   THR A  92      11.617  28.409  16.027  0.00  0.00           C  
ATOM    367  O   THR A  92      12.237  28.055  15.023  0.00  0.00           O  
ATOM    368  N   TRP A  93      10.419  28.982  15.951  0.00  0.00           N  
ATOM    369  CA  TRP A  93       9.856  29.151  14.727  0.00  0.00           C  
ATOM    370  C   TRP A  93       9.406  30.568  14.660  0.00  0.00           C  
ATOM    371  O   TRP A  93       8.396  31.013  15.193  0.00  0.00           O  
ATOM    372  N   LYS A  94      10.267  31.343  14.007  0.00  0.00           N  
ATOM    373  CA  LYS A  94      10.156  32.822  13.688  0.00  0.00           C  
ATOM    374  C   LYS A  94       9.520  33.080  12.317  0.00  0.00           C  
ATOM    375  O   LYS A  94       9.918  32.580  11.263  0.00  0.00           O  
ATOM    376  N   VAL A  95       8.436  33.840  12.398  0.00  0.00           N  
ATOM    377  CA  VAL A  95       7.582  34.333  11.313  0.00  0.00           C  
ATOM    378  C   VAL A  95       8.036  35.340  10.189  0.00  0.00           C  
ATOM    379  O   VAL A  95       8.054  36.424  10.775  0.00  0.00           O  
ATOM    380  N   GLU A  96       8.210  35.231   8.877  0.00  0.00           N  
ATOM    381  CA  GLU A  96       8.386  36.702   8.400  0.00  0.00           C  
ATOM    382  C   GLU A  96       7.066  36.815   7.535  0.00  0.00           C  
ATOM    383  O   GLU A  96       6.268  35.889   7.404  0.00  0.00           O  
ATOM    384  N   PRO A  97       6.892  38.011   6.978  0.00  0.00           N  
ATOM    385  CA  PRO A  97       5.700  38.331   6.184  0.00  0.00           C  
ATOM    386  C   PRO A  97       6.463  38.776   5.117  0.00  0.00           C  
ATOM    387  O   PRO A  97       7.193  39.760   5.259  0.00  0.00           O  
ATOM    388  N   LEU A  98       6.382  38.088   3.979  0.00  0.00           N  
ATOM    389  CA  LEU A  98       7.323  38.253   2.711  0.00  0.00           C  
ATOM    390  C   LEU A  98       6.669  39.099   1.548  0.00  0.00           C  
ATOM    391  O   LEU A  98       5.690  38.477   1.132  0.00  0.00           O  
ATOM    392  N   ILE A  99       7.129  40.194   0.955  0.00  0.00           N  
ATOM    393  CA  ILE A  99       6.239  40.433  -0.252  0.00  0.00           C  
ATOM    394  C   ILE A  99       7.145  40.401  -1.570  0.00  0.00           C  
ATOM    395  O   ILE A  99       8.225  40.998  -1.526  0.00  0.00           O  
ATOM    396  N   GLY A 100       6.719  39.788  -2.668  0.00  0.00           N  
ATOM    397  CA  GLY A 100       7.481  39.872  -3.830  0.00  0.00           C  
ATOM    398  C   GLY A 100       6.433  39.967  -4.963  0.00  0.00           C  
ATOM    399  O   GLY A 100       5.221  40.140  -4.870  0.00  0.00           O  
ATOM    400  N   GLU A 101       7.120  40.191  -6.074  0.00  0.00           N  
ATOM    401  CA  GLU A 101       6.723  40.800  -7.437  0.00  0.00           C  
ATOM    402  C   GLU A 101       7.303  39.855  -8.567  0.00  0.00           C  
ATOM    403  O   GLU A 101       8.515  39.662  -8.678  0.00  0.00           O  
ATOM    404  N   VAL A 102       6.414  39.351  -9.420  0.00  0.00           N  
ATOM    405  CA  VAL A 102       6.832  38.508 -10.516  0.00  0.00           C  
ATOM    406  C   VAL A 102       7.672  39.196 -11.481  0.00  0.00           C  
ATOM    407  O   VAL A 102       7.168  40.194 -11.979  0.00  0.00           O  
ATOM    408  N   ASP A 103       8.901  38.765 -11.803  0.00  0.00           N  
ATOM    409  CA  ASP A 103       9.657  39.473 -12.880  0.00  0.00           C  
ATOM    410  C   ASP A 103       9.870  38.477 -14.148  0.00  0.00           C  
ATOM    411  O   ASP A 103       9.586  38.797 -15.301  0.00  0.00           O  
ATOM    412  N   GLY A 104      10.447  37.316 -13.853  0.00  0.00           N  
ATOM    413  CA  GLY A 104      10.585  36.364 -14.933  0.00  0.00           C  
ATOM    414  C   GLY A 104       9.669  35.043 -14.515  0.00  0.00           C  
ATOM    415  O   GLY A 104       8.478  34.778 -14.638  0.00  0.00           O  
ATOM    416  N   SER A 105      10.529  34.215 -13.939  0.00  0.00           N  
ATOM    417  CA  SER A 105       9.780  32.878 -13.596  0.00  0.00           C  
ATOM    418  C   SER A 105       9.424  33.159 -12.129  0.00  0.00           C  
ATOM    419  O   SER A 105      10.205  33.715 -11.360  0.00  0.00           O  
ATOM    420  N   PHE A 106       8.257  32.643 -11.757  0.00  0.00           N  
ATOM    421  CA  PHE A 106       7.771  32.651 -10.357  0.00  0.00           C  
ATOM    422  C   PHE A 106       9.099  32.252  -9.510  0.00  0.00           C  
ATOM    423  O   PHE A 106       9.551  32.918  -8.585  0.00  0.00           O  
ATOM    424  N   SER A 107       9.659  31.128  -9.936  0.00  0.00           N  
ATOM    425  CA  SER A 107      10.729  30.484  -9.116  0.00  0.00           C  
ATOM    426  C   SER A 107      11.745  31.584  -8.651  0.00  0.00           C  
ATOM    427  O   SER A 107      12.094  31.762  -7.483  0.00  0.00           O  
ATOM    428  N   LEU A 108      12.234  32.296  -9.672  0.00  0.00           N  
ATOM    429  CA  LEU A 108      13.324  33.315  -9.331  0.00  0.00           C  
ATOM    430  C   LEU A 108      12.728  34.415  -8.509  0.00  0.00           C  
ATOM    431  O   LEU A 108      13.364  34.809  -7.524  0.00  0.00           O  
ATOM    432  N   SER A 109      11.557  34.940  -8.870  0.00  0.00           N  
ATOM    433  CA  SER A 109      10.863  36.042  -8.144  0.00  0.00           C  
ATOM    434  C   SER A 109      10.701  35.625  -6.646  0.00  0.00           C  
ATOM    435  O   SER A 109      10.976  36.431  -5.762  0.00  0.00           O  
ATOM    436  N   ALA A 110      10.294  34.388  -6.394  0.00  0.00           N  
ATOM    437  CA  ALA A 110      10.046  33.857  -5.065  0.00  0.00           C  
ATOM    438  C   ALA A 110      11.379  33.844  -4.304  0.00  0.00           C  
ATOM    439  O   ALA A 110      11.421  34.314  -3.162  0.00  0.00           O  
ATOM    440  N   ASN A 111      12.432  33.274  -4.892  0.00  0.00           N  
ATOM    441  CA  ASN A 111      13.788  33.154  -4.218  0.00  0.00           C  
ATOM    442  C   ASN A 111      14.271  34.574  -3.858  0.00  0.00           C  
ATOM    443  O   ASN A 111      14.778  34.752  -2.756  0.00  0.00           O  
ATOM    444  N   ARG A 112      14.101  35.569  -4.726  0.00  0.00           N  
ATOM    445  CA  ARG A 112      14.533  36.926  -4.454  0.00  0.00           C  
ATOM    446  C   ARG A 112      13.693  37.458  -3.259  0.00  0.00           C  
ATOM    447  O   ARG A 112      14.297  38.131  -2.430  0.00  0.00           O  
ATOM    448  N   ALA A 113      12.409  37.140  -3.110  0.00  0.00           N  
ATOM    449  CA  ALA A 113      11.581  37.512  -2.016  0.00  0.00           C  
ATOM    450  C   ALA A 113      11.914  36.680  -0.765  0.00  0.00           C  
ATOM    451  O   ALA A 113      11.152  36.746   0.203  0.00  0.00           O  
ATOM    452  N   GLY A 114      12.965  35.863  -0.795  0.00  0.00           N  
ATOM    453  CA  GLY A 114      13.363  35.101   0.429  0.00  0.00           C  
ATOM    454  C   GLY A 114      13.096  33.719  -0.142  0.00  0.00           C  
ATOM    455  O   GLY A 114      13.976  33.116  -0.776  0.00  0.00           O  
ATOM    456  N   LEU A 115      11.904  33.215   0.115  0.00  0.00           N  
ATOM    457  CA  LEU A 115      11.430  31.854  -0.260  0.00  0.00           C  
ATOM    458  C   LEU A 115      12.389  30.798  -1.002  0.00  0.00           C  
ATOM    459  O   LEU A 115      12.849  30.965  -2.134  0.00  0.00           O  
ATOM    460  N   GLY A 116      12.688  29.753  -0.242  0.00  0.00           N  
ATOM    461  CA  GLY A 116      13.457  28.598  -0.654  0.00  0.00           C  
ATOM    462  C   GLY A 116      12.636  27.678  -1.635  0.00  0.00           C  
ATOM    463  O   GLY A 116      11.424  27.792  -1.840  0.00  0.00           O  
ATOM    464  N   ALA A 117      13.395  26.734  -2.184  0.00  0.00           N  
ATOM    465  CA  ALA A 117      12.892  25.754  -3.179  0.00  0.00           C  
ATOM    466  C   ALA A 117      11.675  25.036  -2.571  0.00  0.00           C  
ATOM    467  O   ALA A 117      10.649  24.970  -3.258  0.00  0.00           O  
ATOM    468  N   ALA A 118      11.775  24.480  -1.364  0.00  0.00           N  
ATOM    469  CA  ALA A 118      10.683  23.737  -0.678  0.00  0.00           C  
ATOM    470  C   ALA A 118       9.448  24.625  -0.592  0.00  0.00           C  
ATOM    471  O   ALA A 118       8.358  24.137  -0.878  0.00  0.00           O  
ATOM    472  N   ASP A 119       9.605  25.901  -0.264  0.00  0.00           N  
ATOM    473  CA  ASP A 119       8.501  26.889  -0.118  0.00  0.00           C  
ATOM    474  C   ASP A 119       7.812  27.027  -1.527  0.00  0.00           C  
ATOM    475  O   ASP A 119       6.599  27.016  -1.669  0.00  0.00           O  
ATOM    476  N   VAL A 120       8.659  27.259  -2.531  0.00  0.00           N  
ATOM    477  CA  VAL A 120       8.126  27.483  -3.892  0.00  0.00           C  
ATOM    478  C   VAL A 120       7.351  26.252  -4.330  0.00  0.00           C  
ATOM    479  O   VAL A 120       6.280  26.419  -4.907  0.00  0.00           O  
ATOM    480  N   ASP A 121       7.815  25.052  -4.003  0.00  0.00           N  
ATOM    481  CA  ASP A 121       7.189  23.760  -4.323  0.00  0.00           C  
ATOM    482  C   ASP A 121       5.854  23.695  -3.625  0.00  0.00           C  
ATOM    483  O   ASP A 121       4.870  23.363  -4.287  0.00  0.00           O  
ATOM    484  N   GLN A 122       5.781  24.024  -2.331  0.00  0.00           N  
ATOM    485  CA  GLN A 122       4.549  23.987  -1.545  0.00  0.00           C  
ATOM    486  C   GLN A 122       3.527  24.981  -2.156  0.00  0.00           C  
ATOM    487  O   GLN A 122       2.388  24.545  -2.342  0.00  0.00           O  
ATOM    488  N   ILE A 123       3.894  26.202  -2.522  0.00  0.00           N  
ATOM    489  CA  ILE A 123       3.054  27.226  -3.106  0.00  0.00           C  
ATOM    490  C   ILE A 123       2.440  26.643  -4.394  0.00  0.00           C  
ATOM    491  O   ILE A 123       1.222  26.710  -4.567  0.00  0.00           O  
ATOM    492  N   VAL A 124       3.271  26.085  -5.281  0.00  0.00           N  
ATOM    493  CA  VAL A 124       2.778  25.545  -6.608  0.00  0.00           C  
ATOM    494  C   VAL A 124       1.801  24.359  -6.279  0.00  0.00           C  
ATOM    495  O   VAL A 124       0.707  24.342  -6.851  0.00  0.00           O  
ATOM    496  N   THR A 125       2.162  23.436  -5.398  0.00  0.00           N  
ATOM    497  CA  THR A 125       1.357  22.311  -5.023  0.00  0.00           C  
ATOM    498  C   THR A 125      -0.013  22.728  -4.478  0.00  0.00           C  
ATOM    499  O   THR A 125      -1.046  22.247  -4.952  0.00  0.00           O  
ATOM    500  N   LEU A 126      -0.025  23.645  -3.521  0.00  0.00           N  
ATOM    501  CA  LEU A 126      -1.269  24.089  -2.893  0.00  0.00           C  
ATOM    502  C   LEU A 126      -2.228  24.826  -3.899  0.00  0.00           C  
ATOM    503  O   LEU A 126      -3.447  24.752  -3.792  0.00  0.00           O  
ATOM    504  N   LEU A 127      -1.621  25.572  -4.814  0.00  0.00           N  
ATOM    505  CA  LEU A 127      -2.465  26.375  -5.754  0.00  0.00           C  
ATOM    506  C   LEU A 127      -2.465  25.858  -7.213  0.00  0.00           C  
ATOM    507  O   LEU A 127      -2.847  26.611  -8.113  0.00  0.00           O  
ATOM    508  N   LYS A 128      -2.108  24.595  -7.430  0.00  0.00           N  
ATOM    509  CA  LYS A 128      -1.958  23.993  -8.793  0.00  0.00           C  
ATOM    510  C   LYS A 128      -3.329  24.022  -9.427  0.00  0.00           C  
ATOM    511  O   LYS A 128      -3.348  24.452 -10.583  0.00  0.00           O  
ATOM    512  N   ASP A 129      -4.430  23.690  -8.768  0.00  0.00           N  
ATOM    513  CA  ASP A 129      -5.785  23.682  -9.245  0.00  0.00           C  
ATOM    514  C   ASP A 129      -6.258  25.027  -9.608  0.00  0.00           C  
ATOM    515  O   ASP A 129      -7.104  25.006 -10.493  0.00  0.00           O  
ATOM    516  N   LYS A 130      -5.764  26.150  -9.086  0.00  0.00           N  
ATOM    517  CA  LYS A 130      -6.126  27.550  -9.306  0.00  0.00           C  
ATOM    518  C   LYS A 130      -5.221  28.414 -10.181  0.00  0.00           C  
ATOM    519  O   LYS A 130      -5.692  29.384 -10.795  0.00  0.00           O  
ATOM    520  N   ILE A 131      -3.934  28.090 -10.231  0.00  0.00           N  
ATOM    521  CA  ILE A 131      -2.994  28.935 -11.072  0.00  0.00           C  
ATOM    522  C   ILE A 131      -2.042  28.034 -11.993  0.00  0.00           C  
ATOM    523  O   ILE A 131      -1.521  27.083 -11.412  0.00  0.00           O  
ATOM    524  N   ASN A 132      -1.777  28.340 -13.256  0.00  0.00           N  
ATOM    525  CA  ASN A 132      -0.781  27.596 -13.837  0.00  0.00           C  
ATOM    526  C   ASN A 132       0.245  28.675 -13.759  0.00  0.00           C  
ATOM    527  O   ASN A 132      -0.037  29.826 -14.128  0.00  0.00           O  
ATOM    528  N   PHE A 133       1.328  28.302 -13.116  0.00  0.00           N  
ATOM    529  CA  PHE A 133       2.522  29.242 -12.740  0.00  0.00           C  
ATOM    530  C   PHE A 133       3.297  29.459 -14.074  0.00  0.00           C  
ATOM    531  O   PHE A 133       3.850  30.536 -14.274  0.00  0.00           O  
ATOM    532  N   GLY A 134       3.330  28.461 -14.957  0.00  0.00           N  
ATOM    533  CA  GLY A 134       4.100  28.586 -16.194  0.00  0.00           C  
ATOM    534  C   GLY A 134       3.372  29.356 -17.303  0.00  0.00           C  
ATOM    535  O   GLY A 134       3.914  29.404 -18.409  0.00  0.00           O  
ATOM    536  N   ARG A 135       2.114  29.760 -17.104  0.00  0.00           N  
ATOM    537  CA  ARG A 135       1.274  30.400 -18.116  0.00  0.00           C  
ATOM    538  C   ARG A 135       0.454  31.555 -17.669  0.00  0.00           C  
ATOM    539  O   ARG A 135       0.144  32.366 -18.557  0.00  0.00           O  
ATOM    540  N   ASP A 136       0.041  31.663 -16.388  0.00  0.00           N  
ATOM    541  CA  ASP A 136      -0.923  32.736 -15.953  0.00  0.00           C  
ATOM    542  C   ASP A 136      -0.528  33.911 -15.179  0.00  0.00           C  
ATOM    543  O   ASP A 136      -1.388  34.723 -14.856  0.00  0.00           O  
ATOM    544  N   LEU A 137       0.761  34.106 -14.955  0.00  0.00           N  
ATOM    545  CA  LEU A 137       1.423  35.217 -14.156  0.00  0.00           C  
ATOM    546  C   LEU A 137       1.724  36.604 -15.130  0.00  0.00           C  
ATOM    547  O   LEU A 137       2.342  36.458 -16.184  0.00  0.00           O  
ATOM    548  N   ARG A 138       1.407  37.800 -14.644  0.00  0.00           N  
ATOM    549  CA  ARG A 138       1.945  38.811 -15.504  0.00  0.00           C  
ATOM    550  C   ARG A 138       3.297  39.382 -14.711  0.00  0.00           C  
ATOM    551  O   ARG A 138       3.798  38.900 -13.711  0.00  0.00           O  
ATOM    552  N   ARG A 139       3.835  40.416 -15.353  0.00  0.00           N  
ATOM    553  CA  ARG A 139       5.061  40.991 -14.924  0.00  0.00           C  
ATOM    554  C   ARG A 139       4.993  41.381 -13.389  0.00  0.00           C  
ATOM    555  O   ARG A 139       5.522  40.759 -12.472  0.00  0.00           O  
ATOM    556  N   GLY A 140       4.303  42.495 -13.192  0.00  0.00           N  
ATOM    557  CA  GLY A 140       4.254  43.019 -11.781  0.00  0.00           C  
ATOM    558  C   GLY A 140       3.079  42.428 -11.120  0.00  0.00           C  
ATOM    559  O   GLY A 140       2.055  43.066 -10.871  0.00  0.00           O  
ATOM    560  N   ASP A 141       3.219  41.143 -10.800  0.00  0.00           N  
ATOM    561  CA  ASP A 141       2.047  40.366 -10.107  0.00  0.00           C  
ATOM    562  C   ASP A 141       2.954  40.226  -8.645  0.00  0.00           C  
ATOM    563  O   ASP A 141       4.103  39.825  -8.474  0.00  0.00           O  
ATOM    564  N   ARG A 142       2.204  40.709  -7.661  0.00  0.00           N  
ATOM    565  CA  ARG A 142       2.265  40.776  -6.297  0.00  0.00           C  
ATOM    566  C   ARG A 142       2.060  39.653  -5.599  0.00  0.00           C  
ATOM    567  O   ARG A 142       1.007  39.062  -5.823  0.00  0.00           O  
ATOM    568  N   PHE A 143       2.950  39.207  -4.731  0.00  0.00           N  
ATOM    569  CA  PHE A 143       2.575  37.711  -4.040  0.00  0.00           C  
ATOM    570  C   PHE A 143       2.764  37.874  -2.455  0.00  0.00           C  
ATOM    571  O   PHE A 143       3.919  38.226  -2.214  0.00  0.00           O  
ATOM    572  N   GLU A 144       1.892  37.575  -1.499  0.00  0.00           N  
ATOM    573  CA  GLU A 144       2.645  37.671  -0.184  0.00  0.00           C  
ATOM    574  C   GLU A 144       2.855  36.208   0.458  0.00  0.00           C  
ATOM    575  O   GLU A 144       2.001  35.369   0.196  0.00  0.00           O  
ATOM    576  N   VAL A 145       3.816  36.003   1.346  0.00  0.00           N  
ATOM    577  CA  VAL A 145       3.648  34.742   2.043  0.00  0.00           C  
ATOM    578  C   VAL A 145       4.013  35.192   3.516  0.00  0.00           C  
ATOM    579  O   VAL A 145       4.646  36.274   3.809  0.00  0.00           O  
ATOM    580  N   VAL A 146       3.517  34.352   4.404  0.00  0.00           N  
ATOM    581  CA  VAL A 146       3.594  34.500   5.862  0.00  0.00           C  
ATOM    582  C   VAL A 146       4.349  33.206   6.197  0.00  0.00           C  
ATOM    583  O   VAL A 146       3.722  32.179   6.508  0.00  0.00           O  
ATOM    584  N   LEU A 147       5.675  33.247   6.007  0.00  0.00           N  
ATOM    585  CA  LEU A 147       6.607  32.154   6.275  0.00  0.00           C  
ATOM    586  C   LEU A 147       7.245  32.020   7.665  0.00  0.00           C  
ATOM    587  O   LEU A 147       7.692  32.973   8.302  0.00  0.00           O  
ATOM    588  N   SER A 148       7.186  30.788   8.162  0.00  0.00           N  
ATOM    589  CA  SER A 148       7.735  30.388   9.507  0.00  0.00           C  
ATOM    590  C   SER A 148       8.961  29.753   9.213  0.00  0.00           C  
ATOM    591  O   SER A 148       9.036  28.976   8.266  0.00  0.00           O  
ATOM    592  N   ARG A 149       9.984  29.989  10.015  0.00  0.00           N  
ATOM    593  CA  ARG A 149      11.452  29.381   9.600  0.00  0.00           C  
ATOM    594  C   ARG A 149      11.734  28.773  10.974  0.00  0.00           C  
ATOM    595  O   ARG A 149      11.199  29.223  11.990  0.00  0.00           O  
ATOM    596  N   GLN A 150      12.627  27.776  11.004  0.00  0.00           N  
ATOM    597  CA  GLN A 150      12.976  27.083  12.255  0.00  0.00           C  
ATOM    598  C   GLN A 150      14.713  27.330  12.199  0.00  0.00           C  
ATOM    599  O   GLN A 150      15.477  27.583  11.259  0.00  0.00           O  
ATOM    600  N   LEU A 151      15.089  27.317  13.477  0.00  0.00           N  
ATOM    601  CA  LEU A 151      16.134  27.895  14.242  0.00  0.00           C  
ATOM    602  C   LEU A 151      16.293  27.518  15.704  0.00  0.00           C  
ATOM    603  O   LEU A 151      15.569  27.852  16.663  0.00  0.00           O  
ATOM    604  N   VAL A 152      17.283  26.633  15.803  0.00  0.00           N  
ATOM    605  CA  VAL A 152      17.794  25.905  17.041  0.00  0.00           C  
ATOM    606  C   VAL A 152      18.385  26.845  18.108  0.00  0.00           C  
ATOM    607  O   VAL A 152      17.656  27.669  18.657  0.00  0.00           O  
ATOM    608  N   GLY A 153      19.682  26.722  18.393  0.00  0.00           N  
ATOM    609  CA  GLY A 153      20.422  27.653  19.275  0.00  0.00           C  
ATOM    610  C   GLY A 153      20.803  28.838  18.362  0.00  0.00           C  
ATOM    611  O   GLY A 153      22.012  29.025  18.213  0.00  0.00           O  
ATOM    612  N   GLU A 154      19.893  29.549  17.714  0.00  0.00           N  
ATOM    613  CA  GLU A 154      20.131  30.657  16.821  0.00  0.00           C  
ATOM    614  C   GLU A 154      20.237  30.219  15.325  0.00  0.00           C  
ATOM    615  O   GLU A 154      19.750  31.026  14.538  0.00  0.00           O  
ATOM    616  N   LYS A 155      20.806  29.089  14.922  0.00  0.00           N  
ATOM    617  CA  LYS A 155      20.974  28.697  13.583  0.00  0.00           C  
ATOM    618  C   LYS A 155      19.733  28.175  12.786  0.00  0.00           C  
ATOM    619  O   LYS A 155      18.943  27.370  13.285  0.00  0.00           O  
ATOM    620  N   LEU A 156      19.661  28.556  11.513  0.00  0.00           N  
ATOM    621  CA  LEU A 156      18.600  28.113  10.641  0.00  0.00           C  
ATOM    622  C   LEU A 156      18.632  26.643  10.385  0.00  0.00           C  
ATOM    623  O   LEU A 156      19.574  26.277   9.701  0.00  0.00           O  
ATOM    624  N   THR A 157      17.634  25.832  10.713  0.00  0.00           N  
ATOM    625  CA  THR A 157      17.779  24.358  10.382  0.00  0.00           C  
ATOM    626  C   THR A 157      17.348  23.899   8.957  0.00  0.00           C  
ATOM    627  O   THR A 157      17.192  22.697   8.710  0.00  0.00           O  
ATOM    628  N   GLY A 158      17.071  24.874   8.089  0.00  0.00           N  
ATOM    629  CA  GLY A 158      16.557  24.750   6.780  0.00  0.00           C  
ATOM    630  C   GLY A 158      15.057  24.479   6.764  0.00  0.00           C  
ATOM    631  O   GLY A 158      14.462  24.405   5.681  0.00  0.00           O  
ATOM    632  N   ASN A 159      14.445  24.274   7.921  0.00  0.00           N  
ATOM    633  CA  ASN A 159      12.958  23.697   7.826  0.00  0.00           C  
ATOM    634  C   ASN A 159      12.148  25.036   7.728  0.00  0.00           C  
ATOM    635  O   ASN A 159      12.483  26.049   8.342  0.00  0.00           O  
ATOM    636  N   SER A 160      11.026  24.966   7.023  0.00  0.00           N  
ATOM    637  CA  SER A 160      10.188  26.191   7.003  0.00  0.00           C  
ATOM    638  C   SER A 160       8.763  25.606   6.627  0.00  0.00           C  
ATOM    639  O   SER A 160       8.558  24.496   6.143  0.00  0.00           O  
ATOM    640  N   GLU A 161       7.794  26.418   7.024  0.00  0.00           N  
ATOM    641  CA  GLU A 161       6.355  26.183   6.937  0.00  0.00           C  
ATOM    642  C   GLU A 161       5.791  27.740   6.765  0.00  0.00           C  
ATOM    643  O   GLU A 161       6.166  28.862   7.104  0.00  0.00           O  
ATOM    644  N   ILE A 162       4.851  27.545   5.845  0.00  0.00           N  
ATOM    645  CA  ILE A 162       3.882  28.434   5.042  0.00  0.00           C  
ATOM    646  C   ILE A 162       2.212  28.446   5.573  0.00  0.00           C  
ATOM    647  O   ILE A 162       1.170  27.957   5.134  0.00  0.00           O  
ATOM    648  N   GLN A 163       2.233  29.374   6.522  0.00  0.00           N  
ATOM    649  CA  GLN A 163       1.167  30.029   7.205  0.00  0.00           C  
ATOM    650  C   GLN A 163       0.099  30.743   6.372  0.00  0.00           C  
ATOM    651  O   GLN A 163      -1.085  30.738   6.711  0.00  0.00           O  
ATOM    652  N   ALA A 164       0.528  31.344   5.263  0.00  0.00           N  
ATOM    653  CA  ALA A 164      -0.473  32.106   4.372  0.00  0.00           C  
ATOM    654  C   ALA A 164       0.150  32.469   3.155  0.00  0.00           C  
ATOM    655  O   ALA A 164       1.360  32.661   3.089  0.00  0.00           O  
ATOM    656  N   ILE A 165      -0.651  32.482   2.099  0.00  0.00           N  
ATOM    657  CA  ILE A 165      -0.181  32.780   0.622  0.00  0.00           C  
ATOM    658  C   ILE A 165      -1.336  33.530   0.011  0.00  0.00           C  
ATOM    659  O   ILE A 165      -2.517  33.258   0.255  0.00  0.00           O  
ATOM    660  N   LYS A 166      -0.952  34.572  -0.718  0.00  0.00           N  
ATOM    661  CA  LYS A 166      -1.850  35.533  -1.349  0.00  0.00           C  
ATOM    662  C   LYS A 166      -1.248  36.032  -2.589  0.00  0.00           C  
ATOM    663  O   LYS A 166      -0.192  36.652  -2.527  0.00  0.00           O  
ATOM    664  N   ILE A 167      -1.855  35.707  -3.743  0.00  0.00           N  
ATOM    665  CA  ILE A 167      -1.312  35.975  -5.100  0.00  0.00           C  
ATOM    666  C   ILE A 167      -2.547  36.887  -5.765  0.00  0.00           C  
ATOM    667  O   ILE A 167      -3.748  36.734  -5.598  0.00  0.00           O  
ATOM    668  N   PHE A 168      -2.079  37.920  -6.414  0.00  0.00           N  
ATOM    669  CA  PHE A 168      -2.742  38.982  -6.984  0.00  0.00           C  
ATOM    670  C   PHE A 168      -2.621  38.625  -8.453  0.00  0.00           C  
ATOM    671  O   PHE A 168      -1.621  38.943  -9.083  0.00  0.00           O  
ATOM    672  N   ASN A 169      -3.652  38.000  -9.009  0.00  0.00           N  
ATOM    673  CA  ASN A 169      -3.301  37.657 -10.541  0.00  0.00           C  
ATOM    674  C   ASN A 169      -4.655  37.820 -11.290  0.00  0.00           C  
ATOM    675  O   ASN A 169      -5.705  37.534 -10.721  0.00  0.00           O  
ATOM    676  N   ARG A 170      -4.601  38.285 -12.534  0.00  0.00           N  
ATOM    677  CA  ARG A 170      -5.771  38.457 -13.380  0.00  0.00           C  
ATOM    678  C   ARG A 170      -7.008  39.066 -12.641  0.00  0.00           C  
ATOM    679  O   ARG A 170      -8.110  38.529 -12.746  0.00  0.00           O  
ATOM    680  N   GLY A 171      -6.804  40.151 -11.909  0.00  0.00           N  
ATOM    681  CA  GLY A 171      -7.932  40.809 -11.257  0.00  0.00           C  
ATOM    682  C   GLY A 171      -8.601  39.897 -10.203  0.00  0.00           C  
ATOM    683  O   GLY A 171      -9.805  39.623 -10.263  0.00  0.00           O  
ATOM    684  N   LYS A 172      -7.804  39.407  -9.249  0.00  0.00           N  
ATOM    685  CA  LYS A 172      -8.312  38.513  -8.194  0.00  0.00           C  
ATOM    686  C   LYS A 172      -7.092  38.362  -7.124  0.00  0.00           C  
ATOM    687  O   LYS A 172      -5.917  38.763  -7.172  0.00  0.00           O  
ATOM    688  N   GLU A 173      -7.586  37.769  -6.050  0.00  0.00           N  
ATOM    689  CA  GLU A 173      -6.703  37.505  -4.822  0.00  0.00           C  
ATOM    690  C   GLU A 173      -6.901  35.941  -4.697  0.00  0.00           C  
ATOM    691  O   GLU A 173      -8.000  35.422  -4.499  0.00  0.00           O  
ATOM    692  N   ILE A 174      -5.785  35.239  -4.842  0.00  0.00           N  
ATOM    693  CA  ILE A 174      -5.694  33.724  -4.751  0.00  0.00           C  
ATOM    694  C   ILE A 174      -5.448  33.801  -3.097  0.00  0.00           C  
ATOM    695  O   ILE A 174      -4.801  34.697  -2.600  0.00  0.00           O  
ATOM    696  N   THR A 175      -5.936  32.803  -2.378  0.00  0.00           N  
ATOM    697  CA  THR A 175      -5.422  32.837  -1.036  0.00  0.00           C  
ATOM    698  C   THR A 175      -5.571  31.634  -0.213  0.00  0.00           C  
ATOM    699  O   THR A 175      -6.625  30.983  -0.207  0.00  0.00           O  
ATOM    700  N   ALA A 176      -4.441  31.221   0.392  0.00  0.00           N  
ATOM    701  CA  ALA A 176      -4.286  29.903   1.171  0.00  0.00           C  
ATOM    702  C   ALA A 176      -4.335  30.164   2.817  0.00  0.00           C  
ATOM    703  O   ALA A 176      -3.277  30.739   3.079  0.00  0.00           O  
ATOM    704  N   TYR A 177      -5.160  29.718   3.756  0.00  0.00           N  
ATOM    705  CA  TYR A 177      -4.329  30.058   5.062  0.00  0.00           C  
ATOM    706  C   TYR A 177      -4.205  28.762   5.851  0.00  0.00           C  
ATOM    707  O   TYR A 177      -5.168  27.994   5.783  0.00  0.00           O  
ATOM    708  N   LEU A 178      -3.177  28.554   6.669  0.00  0.00           N  
ATOM    709  CA  LEU A 178      -3.150  27.315   7.425  0.00  0.00           C  
ATOM    710  C   LEU A 178      -4.156  27.157   8.566  0.00  0.00           C  
ATOM    711  O   LEU A 178      -4.044  27.971   9.482  0.00  0.00           O  
ATOM    712  N   HIS A 179      -5.078  26.191   8.582  0.00  0.00           N  
ATOM    713  CA  HIS A 179      -5.970  26.321   9.799  0.00  0.00           C  
ATOM    714  C   HIS A 179      -5.432  25.461  10.912  0.00  0.00           C  
ATOM    715  O   HIS A 179      -4.395  24.827  10.718  0.00  0.00           O  
ATOM    716  N   GLN A 180      -6.088  25.425  12.064  0.00  0.00           N  
ATOM    717  CA  GLN A 180      -5.621  24.652  13.310  0.00  0.00           C  
ATOM    718  C   GLN A 180      -5.519  23.211  13.041  0.00  0.00           C  
ATOM    719  O   GLN A 180      -4.703  22.635  13.755  0.00  0.00           O  
ATOM    720  N   ASP A 181      -6.133  22.624  12.022  0.00  0.00           N  
ATOM    721  CA  ASP A 181      -6.122  21.204  11.604  0.00  0.00           C  
ATOM    722  C   ASP A 181      -4.831  20.861  10.844  0.00  0.00           C  
ATOM    723  O   ASP A 181      -4.586  19.712  10.529  0.00  0.00           O  
ATOM    724  N   GLY A 182      -4.109  21.870  10.391  0.00  0.00           N  
ATOM    725  CA  GLY A 182      -2.799  21.670   9.606  0.00  0.00           C  
ATOM    726  C   GLY A 182      -3.216  21.748   8.086  0.00  0.00           C  
ATOM    727  O   GLY A 182      -2.271  21.703   7.274  0.00  0.00           O  
ATOM    728  N   GLN A 183      -4.458  21.869   7.645  0.00  0.00           N  
ATOM    729  CA  GLN A 183      -4.690  21.914   6.293  0.00  0.00           C  
ATOM    730  C   GLN A 183      -4.876  23.402   5.939  0.00  0.00           C  
ATOM    731  O   GLN A 183      -4.928  24.290   6.795  0.00  0.00           O  
ATOM    732  N   TYR A 184      -4.909  23.658   4.626  0.00  0.00           N  
ATOM    733  CA  TYR A 184      -4.921  24.955   3.893  0.00  0.00           C  
ATOM    734  C   TYR A 184      -6.500  24.878   3.134  0.00  0.00           C  
ATOM    735  O   TYR A 184      -7.158  23.902   2.749  0.00  0.00           O  
ATOM    736  N   TYR A 185      -6.951  26.133   3.109  0.00  0.00           N  
ATOM    737  CA  TYR A 185      -8.166  26.799   3.102  0.00  0.00           C  
ATOM    738  C   TYR A 185      -7.967  28.185   2.616  0.00  0.00           C  
ATOM    739  O   TYR A 185      -6.969  28.825   2.956  0.00  0.00           O  
ATOM    740  N   ASP A 186      -8.865  28.655   1.740  0.00  0.00           N  
ATOM    741  CA  ASP A 186      -8.857  29.918   0.978  0.00  0.00           C  
ATOM    742  C   ASP A 186      -9.396  30.976   1.942  0.00  0.00           C  
ATOM    743  O   ASP A 186      -9.272  30.847   3.161  0.00  0.00           O  
ATOM    744  N   LYS A 187      -9.935  32.067   1.403  0.00  0.00           N  
ATOM    745  CA  LYS A 187     -10.371  33.223   2.256  0.00  0.00           C  
ATOM    746  C   LYS A 187     -11.754  32.741   2.753  0.00  0.00           C  
ATOM    747  O   LYS A 187     -12.082  33.013   3.900  0.00  0.00           O  
ATOM    748  N   ASN A 188     -12.550  32.117   1.890  0.00  0.00           N  
ATOM    749  CA  ASN A 188     -13.897  31.598   2.203  0.00  0.00           C  
ATOM    750  C   ASN A 188     -13.931  30.358   3.017  0.00  0.00           C  
ATOM    751  O   ASN A 188     -14.988  29.881   3.384  0.00  0.00           O  
ATOM    752  N   GLY A 189     -12.783  29.744   3.239  0.00  0.00           N  
ATOM    753  CA  GLY A 189     -12.825  28.474   4.198  0.00  0.00           C  
ATOM    754  C   GLY A 189     -13.194  27.338   3.197  0.00  0.00           C  
ATOM    755  O   GLY A 189     -14.018  26.510   3.577  0.00  0.00           O  
ATOM    756  N   ASP A 190     -12.558  27.278   2.031  0.00  0.00           N  
ATOM    757  CA  ASP A 190     -12.859  26.222   1.051  0.00  0.00           C  
ATOM    758  C   ASP A 190     -11.438  25.640   1.154  0.00  0.00           C  
ATOM    759  O   ASP A 190     -10.497  26.304   1.584  0.00  0.00           O  
ATOM    760  N   SER A 191     -11.324  24.364   0.767  0.00  0.00           N  
ATOM    761  CA  SER A 191     -10.100  23.541   0.761  0.00  0.00           C  
ATOM    762  C   SER A 191      -9.062  23.431  -0.130  0.00  0.00           C  
ATOM    763  O   SER A 191      -9.344  22.414  -0.770  0.00  0.00           O  
ATOM    764  N   LEU A 192      -8.016  24.197  -0.415  0.00  0.00           N  
ATOM    765  CA  LEU A 192      -7.107  23.897  -1.603  0.00  0.00           C  
ATOM    766  C   LEU A 192      -6.391  22.550  -1.902  0.00  0.00           C  
ATOM    767  O   LEU A 192      -5.925  22.404  -3.027  0.00  0.00           O  
ATOM    768  N   GLN A 193      -6.285  21.612  -0.964  0.00  0.00           N  
ATOM    769  CA  GLN A 193      -5.638  20.340  -1.190  0.00  0.00           C  
ATOM    770  C   GLN A 193      -6.629  19.371  -1.767  0.00  0.00           C  
ATOM    771  O   GLN A 193      -7.630  19.116  -1.102  0.00  0.00           O  
ATOM    772  N   ARG A 194      -6.374  18.763  -2.943  0.00  0.00           N  
ATOM    773  CA  ARG A 194      -7.369  17.828  -3.562  0.00  0.00           C  
ATOM    774  C   ARG A 194      -7.678  16.736  -2.409  0.00  0.00           C  
ATOM    775  O   ARG A 194      -6.978  16.568  -1.413  0.00  0.00           O  
ATOM    776  N   ALA A 195      -8.710  15.924  -2.673  0.00  0.00           N  
ATOM    777  CA  ALA A 195      -9.021  14.917  -1.672  0.00  0.00           C  
ATOM    778  C   ALA A 195      -8.092  13.465  -2.048  0.00  0.00           C  
ATOM    779  O   ALA A 195      -7.711  13.003  -3.123  0.00  0.00           O  
ATOM    780  N   PHE A 196      -7.742  12.943  -0.877  0.00  0.00           N  
ATOM    781  CA  PHE A 196      -7.110  11.756  -0.657  0.00  0.00           C  
ATOM    782  C   PHE A 196      -7.919  10.584  -0.339  0.00  0.00           C  
ATOM    783  O   PHE A 196      -8.710  10.679   0.583  0.00  0.00           O  
ATOM    784  N   GLN A 197      -7.854   9.508  -1.103  0.00  0.00           N  
ATOM    785  CA  GLN A 197      -8.726   8.308  -0.843  0.00  0.00           C  
ATOM    786  C   GLN A 197      -8.024   7.444   0.255  0.00  0.00           C  
ATOM    787  O   GLN A 197      -7.099   6.648   0.138  0.00  0.00           O  
ATOM    788  N   ARG A 198      -8.632   7.638   1.411  0.00  0.00           N  
ATOM    789  CA  ARG A 198      -8.407   6.860   2.703  0.00  0.00           C  
ATOM    790  C   ARG A 198      -8.024   5.416   2.691  0.00  0.00           C  
ATOM    791  O   ARG A 198      -7.407   5.000   3.685  0.00  0.00           O  
ATOM    792  N   TYR A 199      -8.154   4.709   1.572  0.00  0.00           N  
ATOM    793  CA  TYR A 199      -7.857   3.284   1.343  0.00  0.00           C  
ATOM    794  C   TYR A 199      -7.013   3.423  -0.154  0.00  0.00           C  
ATOM    795  O   TYR A 199      -7.329   4.108  -1.132  0.00  0.00           O  
ATOM    796  N   PRO A 200      -5.945   2.628  -0.124  0.00  0.00           N  
ATOM    797  CA  PRO A 200      -5.098   2.524  -1.229  0.00  0.00           C  
ATOM    798  C   PRO A 200      -5.364   1.118  -1.857  0.00  0.00           C  
ATOM    799  O   PRO A 200      -4.623   0.659  -2.715  0.00  0.00           O  
ATOM    800  N   VAL A 201      -6.459   0.480  -1.488  0.00  0.00           N  
ATOM    801  CA  VAL A 201      -6.707  -0.883  -2.019  0.00  0.00           C  
ATOM    802  C   VAL A 201      -8.286  -0.878  -2.323  0.00  0.00           C  
ATOM    803  O   VAL A 201      -9.052   0.002  -1.922  0.00  0.00           O  
ATOM    804  N   ASP A 202      -8.702  -1.926  -3.034  0.00  0.00           N  
ATOM    805  CA  ASP A 202     -10.123  -2.026  -3.388  0.00  0.00           C  
ATOM    806  C   ASP A 202     -11.015  -2.268  -2.031  0.00  0.00           C  
ATOM    807  O   ASP A 202     -10.523  -2.639  -0.961  0.00  0.00           O  
ATOM    808  N   SER A 203     -12.322  -2.186  -2.256  0.00  0.00           N  
ATOM    809  CA  SER A 203     -13.240  -2.445  -1.120  0.00  0.00           C  
ATOM    810  C   SER A 203     -13.311  -3.896  -0.626  0.00  0.00           C  
ATOM    811  O   SER A 203     -13.829  -4.123   0.459  0.00  0.00           O  
ATOM    812  N   LYS A 204     -12.819  -4.854  -1.405  0.00  0.00           N  
ATOM    813  CA  LYS A 204     -12.843  -6.266  -1.067  0.00  0.00           C  
ATOM    814  C   LYS A 204     -11.659  -6.787  -0.269  0.00  0.00           C  
ATOM    815  O   LYS A 204     -11.624  -7.975   0.064  0.00  0.00           O  
ATOM    816  N   TRP A 205     -10.741  -5.901   0.114  0.00  0.00           N  
ATOM    817  CA  TRP A 205      -9.551  -6.193   0.950  0.00  0.00           C  
ATOM    818  C   TRP A 205      -9.950  -5.481   2.237  0.00  0.00           C  
ATOM    819  O   TRP A 205     -10.607  -4.443   2.261  0.00  0.00           O  
ATOM    820  N   ARG A 206      -9.545  -6.086   3.339  0.00  0.00           N  
ATOM    821  CA  ARG A 206      -9.923  -5.839   4.758  0.00  0.00           C  
ATOM    822  C   ARG A 206      -8.554  -5.343   5.444  0.00  0.00           C  
ATOM    823  O   ARG A 206      -7.475  -5.508   4.899  0.00  0.00           O  
ATOM    824  N   ILE A 207      -8.674  -4.740   6.622  0.00  0.00           N  
ATOM    825  CA  ILE A 207      -7.508  -4.212   7.277  0.00  0.00           C  
ATOM    826  C   ILE A 207      -6.777  -5.215   7.958  0.00  0.00           C  
ATOM    827  O   ILE A 207      -7.346  -5.174   9.047  0.00  0.00           O  
ATOM    828  N   SER A 208      -5.803  -6.083   7.678  0.00  0.00           N  
ATOM    829  CA  SER A 208      -5.668  -7.181   8.865  0.00  0.00           C  
ATOM    830  C   SER A 208      -4.928  -6.653  10.226  0.00  0.00           C  
ATOM    831  O   SER A 208      -4.807  -7.301  11.280  0.00  0.00           O  
ATOM    832  N   SER A 209      -4.336  -5.480  10.028  0.00  0.00           N  
ATOM    833  CA  SER A 209      -3.573  -5.022  11.290  0.00  0.00           C  
ATOM    834  C   SER A 209      -3.747  -3.359  11.185  0.00  0.00           C  
ATOM    835  O   SER A 209      -3.574  -2.766  10.120  0.00  0.00           O  
ATOM    836  N   ASN A 210      -4.063  -2.732  12.313  0.00  0.00           N  
ATOM    837  CA  ASN A 210      -4.026  -1.305  12.221  0.00  0.00           C  
ATOM    838  C   ASN A 210      -2.708  -0.701  12.815  0.00  0.00           C  
ATOM    839  O   ASN A 210      -1.915  -1.328  13.530  0.00  0.00           O  
ATOM    840  N   PHE A 211      -2.573   0.582  12.517  0.00  0.00           N  
ATOM    841  CA  PHE A 211      -1.422   1.383  12.955  0.00  0.00           C  
ATOM    842  C   PHE A 211      -1.327   1.493  14.487  0.00  0.00           C  
ATOM    843  O   PHE A 211      -1.977   2.384  15.053  0.00  0.00           O  
ATOM    844  N   ASP A 212      -0.577   0.606  15.151  0.00  0.00           N  
ATOM    845  CA  ASP A 212      -0.482   0.760  16.610  0.00  0.00           C  
ATOM    846  C   ASP A 212       0.682   1.189  17.103  0.00  0.00           C  
ATOM    847  O   ASP A 212       1.543   0.498  16.565  0.00  0.00           O  
ATOM    848  N   PRO A 213       0.964   2.066  18.064  0.00  0.00           N  
ATOM    849  CA  PRO A 213       2.419   2.311  18.532  0.00  0.00           C  
ATOM    850  C   PRO A 213       2.684   1.487  19.806  0.00  0.00           C  
ATOM    851  O   PRO A 213       3.559   1.785  20.628  0.00  0.00           O  
ATOM    852  N   ARG A 214       2.009   0.347  19.858  0.00  0.00           N  
ATOM    853  CA  ARG A 214       2.083  -0.601  20.995  0.00  0.00           C  
ATOM    854  C   ARG A 214       1.687  -1.798  20.291  0.00  0.00           C  
ATOM    855  O   ARG A 214       0.525  -2.160  20.436  0.00  0.00           O  
ATOM    856  N   ARG A 215       2.555  -2.442  19.522  0.00  0.00           N  
ATOM    857  CA  ARG A 215       1.840  -3.620  18.655  0.00  0.00           C  
ATOM    858  C   ARG A 215       2.706  -4.814  19.302  0.00  0.00           C  
ATOM    859  O   ARG A 215       3.936  -4.885  19.267  0.00  0.00           O  
ATOM    860  N   LEU A 216       1.948  -5.779  19.849  0.00  0.00           N  
ATOM    861  CA  LEU A 216       2.526  -6.975  20.369  0.00  0.00           C  
ATOM    862  C   LEU A 216       2.985  -8.292  19.499  0.00  0.00           C  
ATOM    863  O   LEU A 216       2.301  -9.147  18.928  0.00  0.00           O  
ATOM    864  N   HIS A 217       4.311  -8.356  19.525  0.00  0.00           N  
ATOM    865  CA  HIS A 217       5.146  -9.412  18.912  0.00  0.00           C  
ATOM    866  C   HIS A 217       5.027 -10.566  19.899  0.00  0.00           C  
ATOM    867  O   HIS A 217       5.844 -10.545  20.815  0.00  0.00           O  
ATOM    868  N   PRO A 218       4.088 -11.496  19.784  0.00  0.00           N  
ATOM    869  CA  PRO A 218       4.057 -12.520  20.860  0.00  0.00           C  
ATOM    870  C   PRO A 218       5.224 -13.537  20.893  0.00  0.00           C  
ATOM    871  O   PRO A 218       5.630 -14.022  21.949  0.00  0.00           O  
ATOM    872  N   VAL A 219       5.734 -13.865  19.709  0.00  0.00           N  
ATOM    873  CA  VAL A 219       6.806 -14.859  19.628  0.00  0.00           C  
ATOM    874  C   VAL A 219       8.111 -14.246  20.239  0.00  0.00           C  
ATOM    875  O   VAL A 219       8.794 -14.797  21.105  0.00  0.00           O  
ATOM    876  N   THR A 220       8.409 -13.045  19.733  0.00  0.00           N  
ATOM    877  CA  THR A 220       9.786 -12.371  20.189  0.00  0.00           C  
ATOM    878  C   THR A 220       9.566 -11.771  21.620  0.00  0.00           C  
ATOM    879  O   THR A 220      10.564 -11.443  22.258  0.00  0.00           O  
ATOM    880  N   LYS A 221       8.335 -11.610  22.078  0.00  0.00           N  
ATOM    881  CA  LYS A 221       8.102 -11.075  23.481  0.00  0.00           C  
ATOM    882  C   LYS A 221       8.441  -9.585  23.646  0.00  0.00           C  
ATOM    883  O   LYS A 221       8.917  -9.141  24.698  0.00  0.00           O  
ATOM    884  N   ARG A 222       8.080  -8.822  22.641  0.00  0.00           N  
ATOM    885  CA  ARG A 222       8.293  -7.375  22.375  0.00  0.00           C  
ATOM    886  C   ARG A 222       7.080  -6.514  22.228  0.00  0.00           C  
ATOM    887  O   ARG A 222       6.093  -7.072  21.702  0.00  0.00           O  
ATOM    888  N   VAL A 223       7.140  -5.212  22.484  0.00  0.00           N  
ATOM    889  CA  VAL A 223       6.031  -4.365  22.002  0.00  0.00           C  
ATOM    890  C   VAL A 223       6.835  -3.638  21.059  0.00  0.00           C  
ATOM    891  O   VAL A 223       8.058  -3.626  21.179  0.00  0.00           O  
ATOM    892  N   ALA A 224       6.215  -3.084  20.020  0.00  0.00           N  
ATOM    893  CA  ALA A 224       7.140  -2.165  19.102  0.00  0.00           C  
ATOM    894  C   ALA A 224       6.033  -1.604  18.147  0.00  0.00           C  
ATOM    895  O   ALA A 224       4.986  -2.193  17.858  0.00  0.00           O  
ATOM    896  N   PRO A 225       6.309  -0.370  17.741  0.00  0.00           N  
ATOM    897  CA  PRO A 225       5.498   0.484  16.856  0.00  0.00           C  
ATOM    898  C   PRO A 225       5.186  -0.328  15.518  0.00  0.00           C  
ATOM    899  O   PRO A 225       5.944  -1.158  15.007  0.00  0.00           O  
ATOM    900  N   HIS A 226       3.966  -0.099  15.035  0.00  0.00           N  
ATOM    901  CA  HIS A 226       3.542  -0.686  13.792  0.00  0.00           C  
ATOM    902  C   HIS A 226       3.209   0.681  13.136  0.00  0.00           C  
ATOM    903  O   HIS A 226       2.152   1.226  13.434  0.00  0.00           O  
ATOM    904  N   ASN A 227       4.099   1.222  12.313  0.00  0.00           N  
ATOM    905  CA  ASN A 227       3.837   2.544  11.744  0.00  0.00           C  
ATOM    906  C   ASN A 227       2.845   2.633  10.565  0.00  0.00           C  
ATOM    907  O   ASN A 227       2.539   3.747  10.144  0.00  0.00           O  
ATOM    908  N   GLY A 228       2.275   1.521  10.099  0.00  0.00           N  
ATOM    909  CA  GLY A 228       1.343   1.588   8.963  0.00  0.00           C  
ATOM    910  C   GLY A 228       0.096   0.564   9.288  0.00  0.00           C  
ATOM    911  O   GLY A 228      -0.371   0.199  10.381  0.00  0.00           O  
ATOM    912  N   THR A 229      -0.593   0.462   8.164  0.00  0.00           N  
ATOM    913  CA  THR A 229      -1.903  -0.222   8.044  0.00  0.00           C  
ATOM    914  C   THR A 229      -1.782  -1.313   7.080  0.00  0.00           C  
ATOM    915  O   THR A 229      -1.474  -1.082   5.909  0.00  0.00           O  
ATOM    916  N   ASP A 230      -1.938  -2.540   7.562  0.00  0.00           N  
ATOM    917  CA  ASP A 230      -1.806  -3.880   6.790  0.00  0.00           C  
ATOM    918  C   ASP A 230      -3.042  -4.363   6.063  0.00  0.00           C  
ATOM    919  O   ASP A 230      -4.024  -4.585   6.770  0.00  0.00           O  
ATOM    920  N   PHE A 231      -3.042  -4.572   4.749  0.00  0.00           N  
ATOM    921  CA  PHE A 231      -4.304  -5.155   4.144  0.00  0.00           C  
ATOM    922  C   PHE A 231      -3.783  -6.440   3.738  0.00  0.00           C  
ATOM    923  O   PHE A 231      -2.746  -6.461   3.104  0.00  0.00           O  
ATOM    924  N   ALA A 232      -4.493  -7.529   4.003  0.00  0.00           N  
ATOM    925  CA  ALA A 232      -4.120  -8.952   3.637  0.00  0.00           C  
ATOM    926  C   ALA A 232      -4.832  -9.180   2.332  0.00  0.00           C  
ATOM    927  O   ALA A 232      -6.041  -9.073   2.097  0.00  0.00           O  
ATOM    928  N   MET A 233      -3.953  -9.577   1.420  0.00  0.00           N  
ATOM    929  CA  MET A 233      -4.287  -9.506  -0.141  0.00  0.00           C  
ATOM    930  C   MET A 233      -3.391 -10.777  -0.714  0.00  0.00           C  
ATOM    931  O   MET A 233      -2.359 -11.205  -0.205  0.00  0.00           O  
ATOM    932  N   PRO A 234      -3.829 -11.173  -1.903  0.00  0.00           N  
ATOM    933  CA  PRO A 234      -3.025 -12.202  -2.512  0.00  0.00           C  
ATOM    934  C   PRO A 234      -1.966 -11.486  -3.310  0.00  0.00           C  
ATOM    935  O   PRO A 234      -2.152 -10.320  -3.639  0.00  0.00           O  
ATOM    936  N   ILE A 235      -0.846 -12.138  -3.607  0.00  0.00           N  
ATOM    937  CA  ILE A 235       0.259 -11.525  -4.411  0.00  0.00           C  
ATOM    938  C   ILE A 235      -0.274 -11.164  -5.922  0.00  0.00           C  
ATOM    939  O   ILE A 235      -0.796 -11.943  -6.652  0.00  0.00           O  
ATOM    940  N   GLY A 236       0.042  -9.918  -6.189  0.00  0.00           N  
ATOM    941  CA  GLY A 236      -0.335  -9.410  -7.525  0.00  0.00           C  
ATOM    942  C   GLY A 236      -1.617  -8.698  -7.400  0.00  0.00           C  
ATOM    943  O   GLY A 236      -2.405  -8.722  -8.331  0.00  0.00           O  
ATOM    944  N   THR A 237      -1.871  -7.988  -6.291  0.00  0.00           N  
ATOM    945  CA  THR A 237      -3.321  -7.373  -6.163  0.00  0.00           C  
ATOM    946  C   THR A 237      -2.776  -5.786  -6.420  0.00  0.00           C  
ATOM    947  O   THR A 237      -1.714  -5.304  -6.024  0.00  0.00           O  
ATOM    948  N   PRO A 238      -3.691  -5.070  -7.060  0.00  0.00           N  
ATOM    949  CA  PRO A 238      -3.460  -3.728  -7.333  0.00  0.00           C  
ATOM    950  C   PRO A 238      -2.978  -2.814  -6.266  0.00  0.00           C  
ATOM    951  O   PRO A 238      -3.769  -2.899  -5.320  0.00  0.00           O  
ATOM    952  N   VAL A 239      -1.999  -1.912  -6.312  0.00  0.00           N  
ATOM    953  CA  VAL A 239      -2.103  -0.994  -4.964  0.00  0.00           C  
ATOM    954  C   VAL A 239      -1.968   0.325  -5.662  0.00  0.00           C  
ATOM    955  O   VAL A 239      -1.200   0.518  -6.603  0.00  0.00           O  
ATOM    956  N   TYR A 240      -2.781   1.259  -5.181  0.00  0.00           N  
ATOM    957  CA  TYR A 240      -3.096   2.652  -5.630  0.00  0.00           C  
ATOM    958  C   TYR A 240      -2.312   3.739  -4.825  0.00  0.00           C  
ATOM    959  O   TYR A 240      -1.841   3.497  -3.702  0.00  0.00           O  
ATOM    960  N   THR A 241      -2.237   4.958  -5.352  0.00  0.00           N  
ATOM    961  CA  THR A 241      -1.669   5.997  -4.478  0.00  0.00           C  
ATOM    962  C   THR A 241      -3.053   6.789  -4.069  0.00  0.00           C  
ATOM    963  O   THR A 241      -3.947   7.265  -4.776  0.00  0.00           O  
ATOM    964  N   SER A 242      -3.080   6.839  -2.756  0.00  0.00           N  
ATOM    965  CA  SER A 242      -4.081   7.478  -1.908  0.00  0.00           C  
ATOM    966  C   SER A 242      -4.289   8.957  -2.309  0.00  0.00           C  
ATOM    967  O   SER A 242      -5.397   9.471  -2.185  0.00  0.00           O  
ATOM    968  N   GLY A 243      -3.243   9.620  -2.800  0.00  0.00           N  
ATOM    969  CA  GLY A 243      -3.350  11.008  -3.287  0.00  0.00           C  
ATOM    970  C   GLY A 243      -2.651  11.248  -4.652  0.00  0.00           C  
ATOM    971  O   GLY A 243      -2.226  10.351  -5.368  0.00  0.00           O  
ATOM    972  N   ASP A 244      -2.683  12.532  -5.007  0.00  0.00           N  
ATOM    973  CA  ASP A 244      -2.048  13.041  -6.234  0.00  0.00           C  
ATOM    974  C   ASP A 244      -0.721  13.696  -6.179  0.00  0.00           C  
ATOM    975  O   ASP A 244      -0.526  14.898  -6.420  0.00  0.00           O  
ATOM    976  N   GLY A 245       0.363  12.884  -6.052  0.00  0.00           N  
ATOM    977  CA  GLY A 245       1.713  13.502  -5.919  0.00  0.00           C  
ATOM    978  C   GLY A 245       2.779  12.641  -6.607  0.00  0.00           C  
ATOM    979  O   GLY A 245       2.505  11.643  -7.285  0.00  0.00           O  
ATOM    980  N   VAL A 246       4.007  13.138  -6.503  0.00  0.00           N  
ATOM    981  CA  VAL A 246       5.197  12.566  -7.117  0.00  0.00           C  
ATOM    982  C   VAL A 246       5.661  11.350  -6.209  0.00  0.00           C  
ATOM    983  O   VAL A 246       5.107  10.907  -5.203  0.00  0.00           O  
ATOM    984  N   VAL A 247       6.585  10.677  -6.888  0.00  0.00           N  
ATOM    985  CA  VAL A 247       7.094   9.313  -6.679  0.00  0.00           C  
ATOM    986  C   VAL A 247       8.253   9.324  -5.843  0.00  0.00           C  
ATOM    987  O   VAL A 247       8.182   8.502  -4.938  0.00  0.00           O  
ATOM    988  N   VAL A 248       9.258  10.189  -5.953  0.00  0.00           N  
ATOM    989  CA  VAL A 248      10.320  10.280  -4.788  0.00  0.00           C  
ATOM    990  C   VAL A 248      11.303   9.112  -4.348  0.00  0.00           C  
ATOM    991  O   VAL A 248      12.350   9.463  -3.778  0.00  0.00           O  
ATOM    992  N   MET A 249      10.989   7.830  -4.548  0.00  0.00           N  
ATOM    993  CA  MET A 249      11.788   6.719  -4.229  0.00  0.00           C  
ATOM    994  C   MET A 249      11.293   5.438  -4.532  0.00  0.00           C  
ATOM    995  O   MET A 249      10.181   5.247  -4.022  0.00  0.00           O  
ATOM    996  N   THR A 250      11.996   4.496  -5.147  0.00  0.00           N  
ATOM    997  CA  THR A 250      11.502   3.107  -5.306  0.00  0.00           C  
ATOM    998  C   THR A 250      12.637   2.551  -4.654  0.00  0.00           C  
ATOM    999  O   THR A 250      13.662   3.222  -4.568  0.00  0.00           O  
ATOM   1000  N   ARG A 251      12.497   1.380  -4.038  0.00  0.00           N  
ATOM   1001  CA  ARG A 251      13.700   0.732  -3.247  0.00  0.00           C  
ATOM   1002  C   ARG A 251      13.334  -0.825  -3.104  0.00  0.00           C  
ATOM   1003  O   ARG A 251      12.180  -1.215  -3.151  0.00  0.00           O  
ATOM   1004  N   ASN A 252      14.369  -1.650  -2.952  0.00  0.00           N  
ATOM   1005  CA  ASN A 252      14.168  -3.037  -2.826  0.00  0.00           C  
ATOM   1006  C   ASN A 252      14.777  -3.405  -1.500  0.00  0.00           C  
ATOM   1007  O   ASN A 252      15.944  -3.814  -1.478  0.00  0.00           O  
ATOM   1008  N   HIS A 253      14.045  -3.270  -0.363  0.00  0.00           N  
ATOM   1009  CA  HIS A 253      14.863  -3.475   0.937  0.00  0.00           C  
ATOM   1010  C   HIS A 253      14.791  -5.036   1.245  0.00  0.00           C  
ATOM   1011  O   HIS A 253      14.017  -5.784   0.650  0.00  0.00           O  
ATOM   1012  N   PRO A 254      15.665  -5.464   2.154  0.00  0.00           N  
ATOM   1013  CA  PRO A 254      15.777  -6.856   2.568  0.00  0.00           C  
ATOM   1014  C   PRO A 254      14.628  -7.118   3.527  0.00  0.00           C  
ATOM   1015  O   PRO A 254      14.243  -8.273   3.664  0.00  0.00           O  
ATOM   1016  N   TYR A 255      14.059  -6.093   4.163  0.00  0.00           N  
ATOM   1017  CA  TYR A 255      12.983  -6.358   5.197  0.00  0.00           C  
ATOM   1018  C   TYR A 255      12.357  -4.888   4.474  0.00  0.00           C  
ATOM   1019  O   TYR A 255      12.934  -3.863   4.116  0.00  0.00           O  
ATOM   1020  N   ALA A 256      11.051  -5.069   4.327  0.00  0.00           N  
ATOM   1021  CA  ALA A 256      10.451  -3.802   3.666  0.00  0.00           C  
ATOM   1022  C   ALA A 256      10.919  -3.928   2.165  0.00  0.00           C  
ATOM   1023  O   ALA A 256      11.309  -2.961   1.524  0.00  0.00           O  
ATOM   1024  N   GLY A 257      10.791  -5.138   1.632  0.00  0.00           N  
ATOM   1025  CA  GLY A 257      10.747  -5.594   0.231  0.00  0.00           C  
ATOM   1026  C   GLY A 257       9.851  -4.838  -0.787  0.00  0.00           C  
ATOM   1027  O   GLY A 257       8.691  -4.480  -0.659  0.00  0.00           O  
ATOM   1028  N   ASN A 258      10.661  -4.441  -1.804  0.00  0.00           N  
ATOM   1029  CA  ASN A 258       9.986  -3.598  -2.915  0.00  0.00           C  
ATOM   1030  C   ASN A 258       8.802  -2.767  -2.601  0.00  0.00           C  
ATOM   1031  O   ASN A 258       7.657  -3.199  -2.419  0.00  0.00           O  
ATOM   1032  N   TYR A 259       9.099  -1.474  -2.555  0.00  0.00           N  
ATOM   1033  CA  TYR A 259       8.553  -0.250  -1.768  0.00  0.00           C  
ATOM   1034  C   TYR A 259       8.771   0.975  -2.651  0.00  0.00           C  
ATOM   1035  O   TYR A 259       9.610   1.101  -3.539  0.00  0.00           O  
ATOM   1036  N   VAL A 260       7.774   1.827  -2.462  0.00  0.00           N  
ATOM   1037  CA  VAL A 260       7.423   3.058  -3.278  0.00  0.00           C  
ATOM   1038  C   VAL A 260       6.735   4.123  -2.292  0.00  0.00           C  
ATOM   1039  O   VAL A 260       5.741   4.009  -1.550  0.00  0.00           O  
ATOM   1040  N   VAL A 261       7.524   5.196  -2.305  0.00  0.00           N  
ATOM   1041  CA  VAL A 261       7.422   6.492  -1.611  0.00  0.00           C  
ATOM   1042  C   VAL A 261       6.901   7.470  -2.370  0.00  0.00           C  
ATOM   1043  O   VAL A 261       7.323   7.596  -3.518  0.00  0.00           O  
ATOM   1044  N   ILE A 262       5.938   8.232  -1.884  0.00  0.00           N  
ATOM   1045  CA  ILE A 262       5.107   9.293  -2.888  0.00  0.00           C  
ATOM   1046  C   ILE A 262       4.949  10.473  -1.820  0.00  0.00           C  
ATOM   1047  O   ILE A 262       4.683  10.425  -0.620  0.00  0.00           O  
ATOM   1048  N   GLN A 263       5.274  11.604  -2.439  0.00  0.00           N  
ATOM   1049  CA  GLN A 263       5.325  12.965  -1.895  0.00  0.00           C  
ATOM   1050  C   GLN A 263       4.081  13.948  -2.359  0.00  0.00           C  
ATOM   1051  O   GLN A 263       4.119  14.673  -3.359  0.00  0.00           O  
ATOM   1052  N   HIS A 264       3.056  13.972  -1.513  0.00  0.00           N  
ATOM   1053  CA  HIS A 264       1.892  14.758  -1.688  0.00  0.00           C  
ATOM   1054  C   HIS A 264       2.375  16.151  -2.092  0.00  0.00           C  
ATOM   1055  O   HIS A 264       2.513  16.607  -3.229  0.00  0.00           O  
ATOM   1056  N   GLY A 265       2.677  16.885  -1.000  0.00  0.00           N  
ATOM   1057  CA  GLY A 265       3.327  18.282  -1.231  0.00  0.00           C  
ATOM   1058  C   GLY A 265       4.573  18.217  -0.156  0.00  0.00           C  
ATOM   1059  O   GLY A 265       5.437  17.349  -0.098  0.00  0.00           O  
ATOM   1060  N   ASN A 266       4.505  19.208   0.724  0.00  0.00           N  
ATOM   1061  CA  ASN A 266       5.603  19.168   1.775  0.00  0.00           C  
ATOM   1062  C   ASN A 266       5.138  18.593   2.965  0.00  0.00           C  
ATOM   1063  O   ASN A 266       6.043  18.037   3.585  0.00  0.00           O  
ATOM   1064  N   THR A 267       3.851  18.457   3.283  0.00  0.00           N  
ATOM   1065  CA  THR A 267       3.175  17.920   4.428  0.00  0.00           C  
ATOM   1066  C   THR A 267       2.649  16.499   4.529  0.00  0.00           C  
ATOM   1067  O   THR A 267       2.314  16.122   5.653  0.00  0.00           O  
ATOM   1068  N   TYR A 268       2.709  15.673   3.489  0.00  0.00           N  
ATOM   1069  CA  TYR A 268       2.296  14.280   3.413  0.00  0.00           C  
ATOM   1070  C   TYR A 268       3.431  13.480   2.636  0.00  0.00           C  
ATOM   1071  O   TYR A 268       4.479  13.926   2.166  0.00  0.00           O  
ATOM   1072  N   MET A 269       3.156  12.189   2.713  0.00  0.00           N  
ATOM   1073  CA  MET A 269       4.301  11.227   2.245  0.00  0.00           C  
ATOM   1074  C   MET A 269       3.551   9.745   2.302  0.00  0.00           C  
ATOM   1075  O   MET A 269       3.307   9.329   3.435  0.00  0.00           O  
ATOM   1076  N   THR A 270       3.326   9.023   1.210  0.00  0.00           N  
ATOM   1077  CA  THR A 270       2.866   7.686   1.618  0.00  0.00           C  
ATOM   1078  C   THR A 270       4.024   6.583   1.258  0.00  0.00           C  
ATOM   1079  O   THR A 270       4.908   6.784   0.434  0.00  0.00           O  
ATOM   1080  N   ARG A 271       3.880   5.428   1.893  0.00  0.00           N  
ATOM   1081  CA  ARG A 271       4.776   4.355   1.594  0.00  0.00           C  
ATOM   1082  C   ARG A 271       3.971   2.995   1.141  0.00  0.00           C  
ATOM   1083  O   ARG A 271       2.998   2.712   1.838  0.00  0.00           O  
ATOM   1084  N   TYR A 272       4.403   2.194   0.170  0.00  0.00           N  
ATOM   1085  CA  TYR A 272       3.661   1.034   0.005  0.00  0.00           C  
ATOM   1086  C   TYR A 272       4.967   0.237   0.262  0.00  0.00           C  
ATOM   1087  O   TYR A 272       6.115   0.588  -0.076  0.00  0.00           O  
ATOM   1088  N   LEU A 273       4.742  -0.932   0.826  0.00  0.00           N  
ATOM   1089  CA  LEU A 273       5.799  -1.938   1.204  0.00  0.00           C  
ATOM   1090  C   LEU A 273       5.402  -3.318   0.834  0.00  0.00           C  
ATOM   1091  O   LEU A 273       4.193  -3.649   0.606  0.00  0.00           O  
ATOM   1092  N   HIS A 274       6.420  -4.176   0.692  0.00  0.00           N  
ATOM   1093  CA  HIS A 274       6.252  -5.642   0.303  0.00  0.00           C  
ATOM   1094  C   HIS A 274       5.302  -5.805  -0.993  0.00  0.00           C  
ATOM   1095  O   HIS A 274       4.452  -6.680  -1.031  0.00  0.00           O  
ATOM   1096  N   LEU A 275       5.577  -5.054  -2.069  0.00  0.00           N  
ATOM   1097  CA  LEU A 275       5.166  -5.005  -3.337  0.00  0.00           C  
ATOM   1098  C   LEU A 275       5.619  -5.770  -4.348  0.00  0.00           C  
ATOM   1099  O   LEU A 275       6.743  -5.429  -4.710  0.00  0.00           O  
ATOM   1100  N   SER A 276       4.974  -6.809  -4.874  0.00  0.00           N  
ATOM   1101  CA  SER A 276       5.558  -7.829  -5.986  0.00  0.00           C  
ATOM   1102  C   SER A 276       5.976  -7.083  -7.299  0.00  0.00           C  
ATOM   1103  O   SER A 276       6.787  -7.659  -8.021  0.00  0.00           O  
ATOM   1104  N   LYS A 277       5.453  -5.894  -7.601  0.00  0.00           N  
ATOM   1105  CA  LYS A 277       5.751  -5.215  -8.838  0.00  0.00           C  
ATOM   1106  C   LYS A 277       6.012  -3.708  -8.352  0.00  0.00           C  
ATOM   1107  O   LYS A 277       5.416  -3.289  -7.336  0.00  0.00           O  
ATOM   1108  N   ILE A 278       6.688  -2.923  -9.184  0.00  0.00           N  
ATOM   1109  CA  ILE A 278       6.614  -1.467  -8.862  0.00  0.00           C  
ATOM   1110  C   ILE A 278       6.274  -1.088 -10.261  0.00  0.00           C  
ATOM   1111  O   ILE A 278       6.859  -1.511 -11.247  0.00  0.00           O  
ATOM   1112  N   LEU A 279       5.254  -0.243 -10.329  0.00  0.00           N  
ATOM   1113  CA  LEU A 279       4.554   0.226 -11.658  0.00  0.00           C  
ATOM   1114  C   LEU A 279       5.076   1.595 -12.072  0.00  0.00           C  
ATOM   1115  O   LEU A 279       5.039   1.796 -13.281  0.00  0.00           O  
ATOM   1116  N   VAL A 280       5.556   2.489 -11.215  0.00  0.00           N  
ATOM   1117  CA  VAL A 280       6.024   3.765 -11.457  0.00  0.00           C  
ATOM   1118  C   VAL A 280       7.424   4.036 -10.857  0.00  0.00           C  
ATOM   1119  O   VAL A 280       7.892   3.535  -9.828  0.00  0.00           O  
ATOM   1120  N   LYS A 281       8.116   4.877 -11.637  0.00  0.00           N  
ATOM   1121  CA  LYS A 281       9.461   5.500 -11.579  0.00  0.00           C  
ATOM   1122  C   LYS A 281       9.716   6.675 -10.632  0.00  0.00           C  
ATOM   1123  O   LYS A 281       8.749   7.327 -10.240  0.00  0.00           O  
ATOM   1124  N   LYS A 282      10.966   6.968 -10.279  0.00  0.00           N  
ATOM   1125  CA  LYS A 282      11.229   8.126  -9.378  0.00  0.00           C  
ATOM   1126  C   LYS A 282      11.010   9.415 -10.366  0.00  0.00           C  
ATOM   1127  O   LYS A 282      11.404   9.493 -11.530  0.00  0.00           O  
ATOM   1128  N   GLY A 283      10.306  10.372  -9.773  0.00  0.00           N  
ATOM   1129  CA  GLY A 283      10.075  11.585 -10.597  0.00  0.00           C  
ATOM   1130  C   GLY A 283       8.912  11.261 -11.534  0.00  0.00           C  
ATOM   1131  O   GLY A 283       9.034  11.650 -12.693  0.00  0.00           O  
ATOM   1132  N   GLN A 284       7.843  10.625 -11.068  0.00  0.00           N  
ATOM   1133  CA  GLN A 284       6.752  10.325 -12.108  0.00  0.00           C  
ATOM   1134  C   GLN A 284       5.562  10.769 -11.373  0.00  0.00           C  
ATOM   1135  O   GLN A 284       5.214  10.204 -10.335  0.00  0.00           O  
ATOM   1136  N   LYS A 285       4.864  11.789 -11.903  0.00  0.00           N  
ATOM   1137  CA  LYS A 285       3.553  12.381 -11.308  0.00  0.00           C  
ATOM   1138  C   LYS A 285       2.351  11.415 -11.454  0.00  0.00           C  
ATOM   1139  O   LYS A 285       1.987  10.992 -12.550  0.00  0.00           O  
ATOM   1140  N   VAL A 286       1.722  11.132 -10.319  0.00  0.00           N  
ATOM   1141  CA  VAL A 286       0.596  10.228 -10.175  0.00  0.00           C  
ATOM   1142  C   VAL A 286      -0.850  10.917  -9.980  0.00  0.00           C  
ATOM   1143  O   VAL A 286      -0.867  12.019  -9.436  0.00  0.00           O  
ATOM   1144  N   SER A 287      -1.943  10.185 -10.163  0.00  0.00           N  
ATOM   1145  CA  SER A 287      -3.105  10.941  -9.539  0.00  0.00           C  
ATOM   1146  C   SER A 287      -3.687  10.034  -8.498  0.00  0.00           C  
ATOM   1147  O   SER A 287      -3.397   8.835  -8.514  0.00  0.00           O  
ATOM   1148  N   ARG A 288      -4.601  10.537  -7.676  0.00  0.00           N  
ATOM   1149  CA  ARG A 288      -5.202   9.706  -6.671  0.00  0.00           C  
ATOM   1150  C   ARG A 288      -5.284   8.155  -6.587  0.00  0.00           C  
ATOM   1151  O   ARG A 288      -4.567   7.480  -5.850  0.00  0.00           O  
ATOM   1152  N   GLY A 289      -6.179   7.608  -7.406  0.00  0.00           N  
ATOM   1153  CA  GLY A 289      -6.357   6.122  -7.405  0.00  0.00           C  
ATOM   1154  C   GLY A 289      -5.571   5.706  -8.624  0.00  0.00           C  
ATOM   1155  O   GLY A 289      -6.213   5.213  -9.553  0.00  0.00           O  
ATOM   1156  N   GLN A 290      -4.257   5.911  -8.689  0.00  0.00           N  
ATOM   1157  CA  GLN A 290      -3.678   5.529 -10.059  0.00  0.00           C  
ATOM   1158  C   GLN A 290      -2.719   4.453  -9.531  0.00  0.00           C  
ATOM   1159  O   GLN A 290      -1.876   4.699  -8.659  0.00  0.00           O  
ATOM   1160  N   ARG A 291      -2.938   3.250 -10.040  0.00  0.00           N  
ATOM   1161  CA  ARG A 291      -2.168   1.986  -9.798  0.00  0.00           C  
ATOM   1162  C   ARG A 291      -0.546   2.488  -9.820  0.00  0.00           C  
ATOM   1163  O   ARG A 291      -0.020   3.241 -10.647  0.00  0.00           O  
ATOM   1164  N   ILE A 292       0.073   1.993  -8.752  0.00  0.00           N  
ATOM   1165  CA  ILE A 292       1.471   2.392  -8.384  0.00  0.00           C  
ATOM   1166  C   ILE A 292       2.196   1.006  -8.465  0.00  0.00           C  
ATOM   1167  O   ILE A 292       3.373   0.998  -9.020  0.00  0.00           O  
ATOM   1168  N   GLY A 293       1.595  -0.052  -7.906  0.00  0.00           N  
ATOM   1169  CA  GLY A 293       2.206  -1.357  -7.866  0.00  0.00           C  
ATOM   1170  C   GLY A 293       1.114  -2.415  -7.476  0.00  0.00           C  
ATOM   1171  O   GLY A 293      -0.123  -2.292  -7.491  0.00  0.00           O  
ATOM   1172  N   LEU A 294       1.698  -3.600  -7.439  0.00  0.00           N  
ATOM   1173  CA  LEU A 294       0.992  -4.933  -7.281  0.00  0.00           C  
ATOM   1174  C   LEU A 294       1.548  -5.367  -5.845  0.00  0.00           C  
ATOM   1175  O   LEU A 294       2.726  -5.284  -5.492  0.00  0.00           O  
ATOM   1176  N   SER A 295       0.579  -5.739  -4.993  0.00  0.00           N  
ATOM   1177  CA  SER A 295       0.886  -6.221  -3.669  0.00  0.00           C  
ATOM   1178  C   SER A 295       1.330  -7.641  -3.443  0.00  0.00           C  
ATOM   1179  O   SER A 295       0.575  -8.597  -3.651  0.00  0.00           O  
ATOM   1180  N   GLY A 296       2.565  -7.797  -2.970  0.00  0.00           N  
ATOM   1181  CA  GLY A 296       3.375  -8.954  -2.691  0.00  0.00           C  
ATOM   1182  C   GLY A 296       3.774  -9.386  -1.333  0.00  0.00           C  
ATOM   1183  O   GLY A 296       2.975  -9.143  -0.426  0.00  0.00           O  
ATOM   1184  N   ASN A 297       4.838 -10.170  -1.180  0.00  0.00           N  
ATOM   1185  CA  ASN A 297       5.284 -10.777   0.029  0.00  0.00           C  
ATOM   1186  C   ASN A 297       6.777 -10.569  -0.150  0.00  0.00           C  
ATOM   1187  O   ASN A 297       7.520 -11.536  -0.105  0.00  0.00           O  
ATOM   1188  N   THR A 298       7.258  -9.330  -0.328  0.00  0.00           N  
ATOM   1189  CA  THR A 298       8.767  -9.210  -0.647  0.00  0.00           C  
ATOM   1190  C   THR A 298       9.798  -9.523   0.614  0.00  0.00           C  
ATOM   1191  O   THR A 298      10.357 -10.570   0.925  0.00  0.00           O  
ATOM   1192  N   GLY A 299       9.988  -8.390   1.274  0.00  0.00           N  
ATOM   1193  CA  GLY A 299      11.060  -8.528   2.389  0.00  0.00           C  
ATOM   1194  C   GLY A 299      10.343  -8.909   3.560  0.00  0.00           C  
ATOM   1195  O   GLY A 299       9.295  -8.307   3.694  0.00  0.00           O  
ATOM   1196  N   ARG A 300      10.775  -9.730   4.480  0.00  0.00           N  
ATOM   1197  CA  ARG A 300      10.071 -10.188   5.721  0.00  0.00           C  
ATOM   1198  C   ARG A 300       8.556 -10.036   5.983  0.00  0.00           C  
ATOM   1199  O   ARG A 300       8.133  -8.993   6.479  0.00  0.00           O  
ATOM   1200  N   VAL A 301       7.773 -11.083   5.771  0.00  0.00           N  
ATOM   1201  CA  VAL A 301       6.320 -10.812   6.107  0.00  0.00           C  
ATOM   1202  C   VAL A 301       5.764 -12.025   6.713  0.00  0.00           C  
ATOM   1203  O   VAL A 301       6.267 -13.003   6.167  0.00  0.00           O  
ATOM   1204  N   THR A 302       4.729 -12.111   7.542  0.00  0.00           N  
ATOM   1205  CA  THR A 302       4.188 -13.428   7.898  0.00  0.00           C  
ATOM   1206  C   THR A 302       3.157 -13.881   6.786  0.00  0.00           C  
ATOM   1207  O   THR A 302       2.704 -15.026   6.833  0.00  0.00           O  
ATOM   1208  N   GLY A 303       2.851 -13.030   5.821  0.00  0.00           N  
ATOM   1209  CA  GLY A 303       1.893 -13.420   4.793  0.00  0.00           C  
ATOM   1210  C   GLY A 303       1.860 -12.309   3.855  0.00  0.00           C  
ATOM   1211  O   GLY A 303       2.439 -11.266   4.156  0.00  0.00           O  
ATOM   1212  N   PRO A 304       1.349 -12.517   2.642  0.00  0.00           N  
ATOM   1213  CA  PRO A 304       1.277 -11.533   1.541  0.00  0.00           C  
ATOM   1214  C   PRO A 304       0.295 -10.343   1.944  0.00  0.00           C  
ATOM   1215  O   PRO A 304      -0.904 -10.649   2.147  0.00  0.00           O  
ATOM   1216  N   HIS A 305       0.833  -9.173   2.020  0.00  0.00           N  
ATOM   1217  CA  HIS A 305       0.001  -8.007   2.458  0.00  0.00           C  
ATOM   1218  C   HIS A 305       0.708  -6.754   2.148  0.00  0.00           C  
ATOM   1219  O   HIS A 305       1.916  -6.734   1.910  0.00  0.00           O  
ATOM   1220  N   LEU A 306      -0.090  -5.705   1.981  0.00  0.00           N  
ATOM   1221  CA  LEU A 306       0.318  -4.332   1.648  0.00  0.00           C  
ATOM   1222  C   LEU A 306       0.113  -3.685   3.096  0.00  0.00           C  
ATOM   1223  O   LEU A 306      -0.746  -3.862   3.948  0.00  0.00           O  
ATOM   1224  N   HIS A 307       1.216  -2.982   3.311  0.00  0.00           N  
ATOM   1225  CA  HIS A 307       1.847  -2.350   4.541  0.00  0.00           C  
ATOM   1226  C   HIS A 307       1.868  -0.873   4.228  0.00  0.00           C  
ATOM   1227  O   HIS A 307       2.941  -0.319   3.954  0.00  0.00           O  
ATOM   1228  N   TYR A 308       0.699  -0.183   4.276  0.00  0.00           N  
ATOM   1229  CA  TYR A 308       0.677   1.255   3.848  0.00  0.00           C  
ATOM   1230  C   TYR A 308       1.382   2.419   4.916  0.00  0.00           C  
ATOM   1231  O   TYR A 308       0.930   2.368   6.061  0.00  0.00           O  
ATOM   1232  N   GLU A 309       2.205   3.378   4.510  0.00  0.00           N  
ATOM   1233  CA  GLU A 309       2.153   4.297   5.700  0.00  0.00           C  
ATOM   1234  C   GLU A 309       1.847   5.759   5.064  0.00  0.00           C  
ATOM   1235  O   GLU A 309       1.997   6.133   3.893  0.00  0.00           O  
ATOM   1236  N   LEU A 310       1.362   6.535   6.028  0.00  0.00           N  
ATOM   1237  CA  LEU A 310       1.034   7.896   5.885  0.00  0.00           C  
ATOM   1238  C   LEU A 310       1.592   8.751   6.925  0.00  0.00           C  
ATOM   1239  O   LEU A 310       1.190   8.878   8.074  0.00  0.00           O  
ATOM   1240  N   ILE A 311       2.708   9.332   6.491  0.00  0.00           N  
ATOM   1241  CA  ILE A 311       3.692  10.306   7.178  0.00  0.00           C  
ATOM   1242  C   ILE A 311       3.216  11.753   7.089  0.00  0.00           C  
ATOM   1243  O   ILE A 311       3.075  12.269   5.984  0.00  0.00           O  
ATOM   1244  N   VAL A 312       2.965  12.386   8.227  0.00  0.00           N  
ATOM   1245  CA  VAL A 312       2.530  13.819   8.243  0.00  0.00           C  
ATOM   1246  C   VAL A 312       3.684  14.582   8.947  0.00  0.00           C  
ATOM   1247  O   VAL A 312       3.967  14.261  10.103  0.00  0.00           O  
ATOM   1248  N   ARG A 313       4.266  15.600   8.318  0.00  0.00           N  
ATOM   1249  CA  ARG A 313       5.282  16.390   8.856  0.00  0.00           C  
ATOM   1250  C   ARG A 313       6.375  15.505   9.503  0.00  0.00           C  
ATOM   1251  O   ARG A 313       6.827  15.719  10.625  0.00  0.00           O  
ATOM   1252  N   GLY A 314       6.775  14.494   8.730  0.00  0.00           N  
ATOM   1253  CA  GLY A 314       7.916  13.636   9.183  0.00  0.00           C  
ATOM   1254  C   GLY A 314       7.326  12.410   9.968  0.00  0.00           C  
ATOM   1255  O   GLY A 314       7.756  11.288   9.698  0.00  0.00           O  
ATOM   1256  N   ARG A 315       6.387  12.629  10.887  0.00  0.00           N  
ATOM   1257  CA  ARG A 315       5.729  11.580  11.651  0.00  0.00           C  
ATOM   1258  C   ARG A 315       4.664  10.657  10.785  0.00  0.00           C  
ATOM   1259  O   ARG A 315       4.013  10.942   9.777  0.00  0.00           O  
ATOM   1260  N   PRO A 316       4.623   9.450  11.333  0.00  0.00           N  
ATOM   1261  CA  PRO A 316       3.896   8.311  10.872  0.00  0.00           C  
ATOM   1262  C   PRO A 316       2.519   8.555  11.298  0.00  0.00           C  
ATOM   1263  O   PRO A 316       2.385   8.855  12.490  0.00  0.00           O  
ATOM   1264  N   VAL A 317       1.477   8.349  10.497  0.00  0.00           N  
ATOM   1265  CA  VAL A 317       0.175   8.578  11.760  0.00  0.00           C  
ATOM   1266  C   VAL A 317      -0.806   7.579  11.305  0.00  0.00           C  
ATOM   1267  O   VAL A 317      -0.748   7.234  10.141  0.00  0.00           O  
ATOM   1268  N   ASN A 318      -1.773   7.173  12.082  0.00  0.00           N  
ATOM   1269  CA  ASN A 318      -2.764   6.174  11.596  0.00  0.00           C  
ATOM   1270  C   ASN A 318      -3.520   6.738  10.368  0.00  0.00           C  
ATOM   1271  O   ASN A 318      -4.293   7.737  10.473  0.00  0.00           O  
ATOM   1272  N   ALA A 319      -3.210   6.146   9.266  0.00  0.00           N  
ATOM   1273  CA  ALA A 319      -3.660   6.469   7.867  0.00  0.00           C  
ATOM   1274  C   ALA A 319      -5.170   6.305   7.850  0.00  0.00           C  
ATOM   1275  O   ALA A 319      -5.808   7.067   7.127  0.00  0.00           O  
ATOM   1276  N   MET A 320      -5.741   5.405   8.638  0.00  0.00           N  
ATOM   1277  CA  MET A 320      -7.160   5.097   8.673  0.00  0.00           C  
ATOM   1278  C   MET A 320      -7.924   6.203   9.394  0.00  0.00           C  
ATOM   1279  O   MET A 320      -9.065   6.468   9.039  0.00  0.00           O  
ATOM   1280  N   LYS A 321      -7.309   6.805  10.413  0.00  0.00           N  
ATOM   1281  CA  LYS A 321      -7.982   7.892  11.266  0.00  0.00           C  
ATOM   1282  C   LYS A 321      -7.372   9.393  11.072  0.00  0.00           C  
ATOM   1283  O   LYS A 321      -7.733  10.230  11.912  0.00  0.00           O  
ATOM   1284  N   ALA A 322      -6.373   9.635  10.226  0.00  0.00           N  
ATOM   1285  CA  ALA A 322      -5.718  10.924  10.591  0.00  0.00           C  
ATOM   1286  C   ALA A 322      -6.516  11.753   9.612  0.00  0.00           C  
ATOM   1287  O   ALA A 322      -7.091  11.339   8.565  0.00  0.00           O  
ATOM   1288  N   ASN A 323      -6.563  13.018   9.986  0.00  0.00           N  
ATOM   1289  CA  ASN A 323      -7.211  14.235   9.428  0.00  0.00           C  
ATOM   1290  C   ASN A 323      -6.699  14.804   8.003  0.00  0.00           C  
ATOM   1291  O   ASN A 323      -6.512  16.016   7.852  0.00  0.00           O  
ATOM   1292  N   ILE A 324      -6.453  13.902   7.037  0.00  0.00           N  
ATOM   1293  CA  ILE A 324      -6.179  14.246   5.726  0.00  0.00           C  
ATOM   1294  C   ILE A 324      -7.177  15.014   4.840  0.00  0.00           C  
ATOM   1295  O   ILE A 324      -8.388  15.022   5.076  0.00  0.00           O  
ATOM   1296  N   PRO A 325      -6.648  15.635   3.792  0.00  0.00           N  
ATOM   1297  CA  PRO A 325      -7.439  16.405   2.832  0.00  0.00           C  
ATOM   1298  C   PRO A 325      -8.609  15.524   2.284  0.00  0.00           C  
ATOM   1299  O   PRO A 325      -8.464  14.346   1.939  0.00  0.00           O  
ATOM   1300  N   MET A 326      -9.771  16.171   2.287  0.00  0.00           N  
ATOM   1301  CA  MET A 326     -11.052  15.413   1.863  0.00  0.00           C  
ATOM   1302  C   MET A 326     -11.674  16.322   0.763  0.00  0.00           C  
ATOM   1303  O   MET A 326     -12.517  15.853  -0.007  0.00  0.00           O  
ATOM   1304  N   ALA A 327     -11.326  17.601   0.751  0.00  0.00           N  
ATOM   1305  CA  ALA A 327     -11.867  18.581  -0.227  0.00  0.00           C  
ATOM   1306  C   ALA A 327     -13.160  19.071   0.543  0.00  0.00           C  
ATOM   1307  O   ALA A 327     -14.162  19.370  -0.108  0.00  0.00           O  
ATOM   1308  N   SER A 328     -13.112  19.172   1.864  0.00  0.00           N  
ATOM   1309  CA  SER A 328     -14.233  19.630   2.641  0.00  0.00           C  
ATOM   1310  C   SER A 328     -13.814  21.067   3.083  0.00  0.00           C  
ATOM   1311  O   SER A 328     -12.637  21.417   3.250  0.00  0.00           O  
ATOM   1312  N   SER A 329     -14.839  21.887   3.263  0.00  0.00           N  
ATOM   1313  CA  SER A 329     -14.656  23.248   3.746  0.00  0.00           C  
ATOM   1314  C   SER A 329     -14.560  23.188   5.207  0.00  0.00           C  
ATOM   1315  O   SER A 329     -14.853  22.140   5.809  0.00  0.00           O  
ATOM   1316  N   VAL A 330     -13.971  24.232   5.825  0.00  0.00           N  
ATOM   1317  CA  VAL A 330     -13.809  24.357   7.295  0.00  0.00           C  
ATOM   1318  C   VAL A 330     -15.265  24.089   7.882  0.00  0.00           C  
ATOM   1319  O   VAL A 330     -16.246  24.656   7.398  0.00  0.00           O  
ATOM   1320  N   PRO A 331     -15.355  23.245   8.902  0.00  0.00           N  
ATOM   1321  CA  PRO A 331     -16.672  22.987   9.454  0.00  0.00           C  
ATOM   1322  C   PRO A 331     -17.135  24.315  10.147  0.00  0.00           C  
ATOM   1323  O   PRO A 331     -16.352  25.034  10.782  0.00  0.00           O  
ATOM   1324  N   LYS A 332     -18.433  24.569  10.015  0.00  0.00           N  
ATOM   1325  CA  LYS A 332     -19.153  25.786  10.509  0.00  0.00           C  
ATOM   1326  C   LYS A 332     -18.751  25.965  11.998  0.00  0.00           C  
ATOM   1327  O   LYS A 332     -18.548  27.103  12.417  0.00  0.00           O  
ATOM   1328  N   LYS A 333     -18.612  24.880  12.757  0.00  0.00           N  
ATOM   1329  CA  LYS A 333     -18.223  24.930  14.188  0.00  0.00           C  
ATOM   1330  C   LYS A 333     -16.822  25.803  14.227  0.00  0.00           C  
ATOM   1331  O   LYS A 333     -16.607  26.749  14.981  0.00  0.00           O  
ATOM   1332  N   GLU A 334     -15.909  25.322  13.393  0.00  0.00           N  
ATOM   1333  CA  GLU A 334     -14.531  25.945  13.457  0.00  0.00           C  
ATOM   1334  C   GLU A 334     -14.411  27.224  12.707  0.00  0.00           C  
ATOM   1335  O   GLU A 334     -13.363  27.884  12.736  0.00  0.00           O  
ATOM   1336  N   MET A 335     -15.466  27.623  11.981  0.00  0.00           N  
ATOM   1337  CA  MET A 335     -15.315  28.814  11.031  0.00  0.00           C  
ATOM   1338  C   MET A 335     -14.838  30.067  11.751  0.00  0.00           C  
ATOM   1339  O   MET A 335     -13.950  30.750  11.228  0.00  0.00           O  
ATOM   1340  N   ALA A 336     -15.414  30.393  12.909  0.00  0.00           N  
ATOM   1341  CA  ALA A 336     -15.040  31.618  13.715  0.00  0.00           C  
ATOM   1342  C   ALA A 336     -13.502  31.567  13.968  0.00  0.00           C  
ATOM   1343  O   ALA A 336     -12.780  32.554  13.767  0.00  0.00           O  
ATOM   1344  N   GLN A 337     -13.030  30.402  14.410  0.00  0.00           N  
ATOM   1345  CA  GLN A 337     -11.570  30.271  14.737  0.00  0.00           C  
ATOM   1346  C   GLN A 337     -10.767  30.461  13.460  0.00  0.00           C  
ATOM   1347  O   GLN A 337      -9.748  31.144  13.509  0.00  0.00           O  
ATOM   1348  N   PHE A 338     -11.239  29.947  12.332  0.00  0.00           N  
ATOM   1349  CA  PHE A 338     -10.579  30.036  10.994  0.00  0.00           C  
ATOM   1350  C   PHE A 338     -10.546  31.527  10.617  0.00  0.00           C  
ATOM   1351  O   PHE A 338      -9.486  32.021  10.231  0.00  0.00           O  
ATOM   1352  N   ILE A 339     -11.679  32.229  10.723  0.00  0.00           N  
ATOM   1353  CA  ILE A 339     -11.770  33.638  10.361  0.00  0.00           C  
ATOM   1354  C   ILE A 339     -10.788  34.493  11.233  0.00  0.00           C  
ATOM   1355  O   ILE A 339     -10.080  35.362  10.748  0.00  0.00           O  
ATOM   1356  N   ALA A 340     -10.831  34.238  12.541  0.00  0.00           N  
ATOM   1357  CA  ALA A 340      -9.958  35.023  13.504  0.00  0.00           C  
ATOM   1358  C   ALA A 340      -8.482  34.698  13.327  0.00  0.00           C  
ATOM   1359  O   ALA A 340      -7.625  35.370  13.899  0.00  0.00           O  
ATOM   1360  N   LYS A 341      -8.184  33.667  12.540  0.00  0.00           N  
ATOM   1361  CA  LYS A 341      -6.791  33.211  12.252  0.00  0.00           C  
ATOM   1362  C   LYS A 341      -6.520  33.927  10.950  0.00  0.00           C  
ATOM   1363  O   LYS A 341      -5.452  34.534  10.816  0.00  0.00           O  
ATOM   1364  N   ARG A 342      -7.423  33.823   9.974  0.00  0.00           N  
ATOM   1365  CA  ARG A 342      -7.253  34.442   8.662  0.00  0.00           C  
ATOM   1366  C   ARG A 342      -7.032  35.999   8.825  0.00  0.00           C  
ATOM   1367  O   ARG A 342      -6.158  36.575   8.186  0.00  0.00           O  
ATOM   1368  N   LYS A 343      -7.814  36.641   9.690  0.00  0.00           N  
ATOM   1369  CA  LYS A 343      -7.678  38.043   9.897  0.00  0.00           C  
ATOM   1370  C   LYS A 343      -6.335  38.378  10.457  0.00  0.00           C  
ATOM   1371  O   LYS A 343      -5.805  39.402  10.045  0.00  0.00           O  
ATOM   1372  N   GLU A 344      -5.782  37.578  11.363  0.00  0.00           N  
ATOM   1373  CA  GLU A 344      -4.437  37.747  12.021  0.00  0.00           C  
ATOM   1374  C   GLU A 344      -3.388  37.716  10.863  0.00  0.00           C  
ATOM   1375  O   GLU A 344      -2.545  38.613  10.802  0.00  0.00           O  
ATOM   1376  N   LEU A 345      -3.436  36.705   9.990  0.00  0.00           N  
ATOM   1377  CA  LEU A 345      -2.463  36.561   8.878  0.00  0.00           C  
ATOM   1378  C   LEU A 345      -2.549  37.840   7.965  0.00  0.00           C  
ATOM   1379  O   LEU A 345      -1.557  38.423   7.554  0.00  0.00           O  
ATOM   1380  N   ASP A 346      -3.787  38.168   7.595  0.00  0.00           N  
ATOM   1381  CA  ASP A 346      -3.989  39.314   6.656  0.00  0.00           C  
ATOM   1382  C   ASP A 346      -3.418  40.614   7.371  0.00  0.00           C  
ATOM   1383  O   ASP A 346      -2.765  41.414   6.711  0.00  0.00           O  
ATOM   1384  N   GLN A 347      -3.644  40.790   8.672  0.00  0.00           N  
ATOM   1385  CA  GLN A 347      -3.132  41.909   9.394  0.00  0.00           C  
ATOM   1386  C   GLN A 347      -1.558  41.913   9.322  0.00  0.00           C  
ATOM   1387  O   GLN A 347      -0.951  42.955   9.097  0.00  0.00           O  
ATOM   1388  N   MET A 348      -0.928  40.754   9.506  0.00  0.00           N  
ATOM   1389  CA  MET A 348       0.513  40.692   9.449  0.00  0.00           C  
ATOM   1390  C   MET A 348       0.999  41.150   8.052  0.00  0.00           C  
ATOM   1391  O   MET A 348       1.938  41.931   7.919  0.00  0.00           O  
ATOM   1392  N   LEU A 349       0.318  40.661   7.024  0.00  0.00           N  
ATOM   1393  CA  LEU A 349       0.700  40.947   5.634  0.00  0.00           C  
ATOM   1394  C   LEU A 349       0.426  42.413   5.299  0.00  0.00           C  
ATOM   1395  O   LEU A 349       1.328  43.047   4.745  0.00  0.00           O  
ATOM   1396  N   ALA A 350      -0.706  42.978   5.694  0.00  0.00           N  
ATOM   1397  CA  ALA A 350      -1.067  44.383   5.498  0.00  0.00           C  
ATOM   1398  C   ALA A 350      -0.051  45.288   6.095  0.00  0.00           C  
ATOM   1399  O   ALA A 350       0.373  46.215   5.396  0.00  0.00           O  
ATOM   1400  N   ARG A 351       0.332  45.100   7.358  0.00  0.00           N  
ATOM   1401  CA  ARG A 351       1.299  45.929   8.058  0.00  0.00           C  
ATOM   1402  C   ARG A 351       2.620  45.994   7.179  0.00  0.00           C  
ATOM   1403  O   ARG A 351       3.195  47.057   6.902  0.00  0.00           O  
ATOM   1404  N   GLN A 352       3.053  44.806   6.761  0.00  0.00           N  
ATOM   1405  CA  GLN A 352       4.309  44.746   5.961  0.00  0.00           C  
ATOM   1406  C   GLN A 352       4.078  45.428   4.590  0.00  0.00           C  
ATOM   1407  O   GLN A 352       4.965  46.144   4.138  0.00  0.00           O  
ATOM   1408  N   GLU A 353       2.908  45.278   3.971  0.00  0.00           N  
ATOM   1409  CA  GLU A 353       2.584  45.958   2.720  0.00  0.00           C  
ATOM   1410  C   GLU A 353       2.745  47.496   2.957  0.00  0.00           C  
ATOM   1411  O   GLU A 353       3.372  48.227   2.178  0.00  0.00           O  
ATOM   1412  N   SER A 354       2.131  47.955   4.046  0.00  0.00           N  
ATOM   1413  CA  SER A 354       2.183  49.369   4.322  0.00  0.00           C  
ATOM   1414  C   SER A 354       3.618  49.835   4.654  0.00  0.00           C  
ATOM   1415  O   SER A 354       4.034  50.894   4.196  0.00  0.00           O  
ATOM   1416  OXT SER A 354       4.396  49.018   5.362  0.00  0.00           O  
ENDMDL
END
