# Supplementary material for: A new class of type VI secretion system effectors can carry two toxic domains and are recognized through the WHIX motif for export
Source: PLoS Biol. 2025 Mar 17;23(3):e3003053. doi: 10.1371/journal.pbio.3003053 (PMC12135965; doi:10.1371/journal.pbio.3003053)
Supplement: S7 File — (ZIP) [file pbio.3003053.s015.zip › Awe1 C-terminal domain + AF-Q9X9J3.pdb]

TITLE     job-AF-Q9X9J3-F1-model_v4
REMARK     This file was generated by the Foldseek webserver:
REMARK       https://search.foldseek.com
REMARK     Please cite:
REMARK       https://doi.org/10.1101/2022.02.07.479398
REMARK     Warning: Non C-alpha atoms might have been re-generated by PULCHRA,
REMARK              if they are not present in the original PDB file.
MODEL        1
ATOM      1  N   SER A   1     -20.720 -13.861  -3.302  1.00 32.63           N  
ATOM      2  CA  SER A   1     -19.876 -12.830  -3.914  1.00 37.83           C  
ATOM      3  C   SER A   1     -19.080 -12.169  -2.801  1.00 43.81           C  
ATOM      4  O   SER A   1     -19.697 -11.705  -1.850  1.00 41.39           O  
ATOM      5  CB  SER A   1     -20.742 -11.788  -4.637  1.00 34.16           C  
ATOM      6  OG  SER A   1     -19.890 -10.836  -5.254  1.00 29.59           O  
ATOM      7  N   ARG A   2     -17.734 -12.205  -2.841  1.00 57.75           N  
ATOM      8  CA  ARG A   2     -16.948 -11.380  -1.919  1.00 59.85           C  
ATOM      9  C   ARG A   2     -17.228  -9.932  -2.303  1.00 63.08           C  
ATOM     10  O   ARG A   2     -16.993  -9.574  -3.458  1.00 56.74           O  
ATOM     11  CB  ARG A   2     -15.449 -11.713  -1.973  1.00 54.54           C  
ATOM     12  CG  ARG A   2     -15.121 -13.057  -1.304  1.00 48.45           C  
ATOM     13  CD  ARG A   2     -13.602 -13.314  -1.293  1.00 43.92           C  
ATOM     14  NE  ARG A   2     -13.277 -14.634  -0.730  1.00 40.59           N  
ATOM     15  CZ  ARG A   2     -12.061 -15.167  -0.632  1.00 37.14           C  
ATOM     16  NH1 ARG A   2     -11.000 -14.516  -1.031  1.00 35.02           N  
ATOM     17  NH2 ARG A   2     -11.907 -16.353  -0.131  1.00 33.30           N  
ATOM     18  N   GLY A   3     -17.810  -9.172  -1.385  1.00 69.77           N  
ATOM     19  CA  GLY A   3     -18.141  -7.776  -1.615  1.00 74.75           C  
ATOM     20  C   GLY A   3     -16.896  -6.965  -1.970  1.00 81.30           C  
ATOM     21  O   GLY A   3     -15.764  -7.435  -1.848  1.00 76.88           O  
ATOM     22  N   LEU A   4     -17.128  -5.747  -2.421  1.00 92.22           N  
ATOM     23  CA  LEU A   4     -16.053  -4.780  -2.629  1.00 94.69           C  
ATOM     24  C   LEU A   4     -15.422  -4.419  -1.279  1.00 96.15           C  
ATOM     25  O   LEU A   4     -16.126  -4.336  -0.274  1.00 95.39           O  
ATOM     26  CB  LEU A   4     -16.617  -3.534  -3.319  1.00 92.25           C  
ATOM     27  CG  LEU A   4     -17.186  -3.783  -4.729  1.00 89.52           C  
ATOM     28  CD1 LEU A   4     -17.764  -2.489  -5.290  1.00 87.32           C  
ATOM     29  CD2 LEU A   4     -16.133  -4.299  -5.705  1.00 86.81           C  
ATOM     30  N   PHE A   5     -14.099  -4.190  -1.270  1.00 97.19           N  
ATOM     31  CA  PHE A   5     -13.428  -3.700  -0.071  1.00 97.67           C  
ATOM     32  C   PHE A   5     -13.926  -2.302   0.297  1.00 97.66           C  
ATOM     33  O   PHE A   5     -14.101  -1.429  -0.558  1.00 97.07           O  
ATOM     34  CB  PHE A   5     -11.913  -3.713  -0.276  1.00 97.47           C  
ATOM     35  CG  PHE A   5     -11.308  -5.096  -0.391  1.00 97.61           C  
ATOM     36  CD1 PHE A   5     -11.354  -5.972   0.698  1.00 97.02           C  
ATOM     37  CD2 PHE A   5     -10.702  -5.503  -1.590  1.00 96.98           C  
ATOM     38  CE1 PHE A   5     -10.788  -7.256   0.606  1.00 96.45           C  
ATOM     39  CE2 PHE A   5     -10.130  -6.788  -1.692  1.00 96.39           C  
ATOM     40  CZ  PHE A   5     -10.173  -7.661  -0.596  1.00 96.56           C  
ATOM     41  N   THR A   6     -14.155  -2.103   1.601  1.00 97.62           N  
ATOM     42  CA  THR A   6     -14.750  -0.895   2.167  1.00 97.40           C  
ATOM     43  C   THR A   6     -13.738  -0.119   3.010  1.00 97.73           C  
ATOM     44  O   THR A   6     -12.588  -0.527   3.198  1.00 97.75           O  
ATOM     45  CB  THR A   6     -15.983  -1.255   3.011  1.00 96.78           C  
ATOM     46  OG1 THR A   6     -15.596  -1.992   4.137  1.00 95.71           O  
ATOM     47  CG2 THR A   6     -17.045  -2.041   2.241  1.00 95.13           C  
ATOM     48  N   TYR A   7     -14.154   1.033   3.534  1.00 97.04           N  
ATOM     49  CA  TYR A   7     -13.378   1.779   4.529  1.00 97.31           C  
ATOM     50  C   TYR A   7     -13.214   0.976   5.832  1.00 97.62           C  
ATOM     51  O   TYR A   7     -12.133   0.983   6.409  1.00 97.68           O  
ATOM     52  CB  TYR A   7     -14.051   3.125   4.776  1.00 96.78           C  
ATOM     53  CG  TYR A   7     -13.223   4.070   5.619  1.00 96.12           C  
ATOM     54  CD1 TYR A   7     -13.379   4.092   7.014  1.00 94.61           C  
ATOM     55  CD2 TYR A   7     -12.293   4.932   5.003  1.00 94.08           C  
ATOM     56  CE1 TYR A   7     -12.613   4.965   7.794  1.00 92.51           C  
ATOM     57  CE2 TYR A   7     -11.523   5.805   5.778  1.00 92.13           C  
ATOM     58  CZ  TYR A   7     -11.680   5.831   7.178  1.00 92.21           C  
ATOM     59  OH  TYR A   7     -10.936   6.684   7.936  1.00 89.42           O  
ATOM     60  N   ALA A   8     -14.242   0.230   6.248  1.00 97.31           N  
ATOM     61  CA  ALA A   8     -14.207  -0.611   7.442  1.00 97.26           C  
ATOM     62  C   ALA A   8     -13.153  -1.731   7.331  1.00 97.60           C  
ATOM     63  O   ALA A   8     -12.419  -1.970   8.281  1.00 97.76           O  
ATOM     64  CB  ALA A   8     -15.607  -1.170   7.688  1.00 96.67           C  
ATOM     65  N   ASP A   9     -12.984  -2.333   6.151  1.00 98.08           N  
ATOM     66  CA  ASP A   9     -11.919  -3.316   5.924  1.00 98.00           C  
ATOM     67  C   ASP A   9     -10.518  -2.709   6.124  1.00 98.43           C  
ATOM     68  O   ASP A   9      -9.600  -3.376   6.608  1.00 98.46           O  
ATOM     69  CB  ASP A   9     -12.005  -3.885   4.501  1.00 97.74           C  
ATOM     70  CG  ASP A   9     -13.315  -4.612   4.216  1.00 96.97           C  
ATOM     71  OD1 ASP A   9     -13.548  -5.686   4.809  1.00 95.47           O  
ATOM     72  OD2 ASP A   9     -14.082  -4.094   3.372  1.00 94.96           O  
ATOM     73  N   ALA A  10     -10.333  -1.434   5.760  1.00 98.31           N  
ATOM     74  CA  ALA A  10      -9.082  -0.727   5.989  1.00 98.40           C  
ATOM     75  C   ALA A  10      -8.857  -0.422   7.482  1.00 98.54           C  
ATOM     76  O   ALA A  10      -7.729  -0.553   7.948  1.00 98.57           O  
ATOM     77  CB  ALA A  10      -9.053   0.551   5.152  1.00 98.26           C  
ATOM     78  N   GLU A  11      -9.903  -0.069   8.219  1.00 98.24           N  
ATOM     79  CA  GLU A  11      -9.827   0.156   9.674  1.00 98.22           C  
ATOM     80  C   GLU A  11      -9.440  -1.129  10.420  1.00 98.29           C  
ATOM     81  O   GLU A  11      -8.546  -1.103  11.264  1.00 98.23           O  
ATOM     82  CB  GLU A  11     -11.158   0.691  10.225  1.00 97.86           C  
ATOM     83  CG  GLU A  11     -11.427   2.119   9.777  1.00 89.44           C  
ATOM     84  CD  GLU A  11     -12.713   2.712  10.368  1.00 89.02           C  
ATOM     85  OE1 GLU A  11     -12.613   3.785  10.993  1.00 82.70           O  
ATOM     86  OE2 GLU A  11     -13.791   2.124  10.144  1.00 84.04           O  
ATOM     87  N   GLU A  12     -10.067  -2.255  10.087  1.00 98.28           N  
ATOM     88  CA  GLU A  12      -9.756  -3.544  10.688  1.00 98.05           C  
ATOM     89  C   GLU A  12      -8.316  -3.984  10.377  1.00 98.34           C  
ATOM     90  O   GLU A  12      -7.556  -4.363  11.273  1.00 98.32           O  
ATOM     91  CB  GLU A  12     -10.771  -4.585  10.186  1.00 97.44           C  
ATOM     92  CG  GLU A  12     -10.603  -5.924  10.921  1.00 84.17           C  
ATOM     93  CD  GLU A  12     -11.590  -7.011  10.468  1.00 76.04           C  
ATOM     94  OE1 GLU A  12     -11.501  -8.122  11.045  1.00 69.74           O  
ATOM     95  OE2 GLU A  12     -12.403  -6.753   9.554  1.00 70.49           O  
ATOM     96  N   ALA A  13      -7.886  -3.838   9.122  1.00 98.64           N  
ATOM     97  CA  ALA A  13      -6.527  -4.156   8.719  1.00 98.62           C  
ATOM     98  C   ALA A  13      -5.493  -3.260   9.426  1.00 98.64           C  
ATOM     99  O   ALA A  13      -4.504  -3.766   9.957  1.00 98.68           O  
ATOM    100  CB  ALA A  13      -6.431  -4.068   7.199  1.00 98.61           C  
ATOM    101  N   LEU A  14      -5.728  -1.949   9.506  1.00 98.63           N  
ATOM    102  CA  LEU A  14      -4.843  -1.015  10.211  1.00 98.59           C  
ATOM    103  C   LEU A  14      -4.799  -1.283  11.712  1.00 98.45           C  
ATOM    104  O   LEU A  14      -3.728  -1.149  12.304  1.00 98.39           O  
ATOM    105  CB  LEU A  14      -5.266   0.435   9.938  1.00 98.54           C  
ATOM    106  CG  LEU A  14      -4.794   0.958   8.575  1.00 98.20           C  
ATOM    107  CD1 LEU A  14      -5.475   2.292   8.279  1.00 97.85           C  
ATOM    108  CD2 LEU A  14      -3.275   1.197   8.541  1.00 97.87           C  
ATOM    109  N   ARG A  15      -5.898  -1.719  12.338  1.00 98.55           N  
ATOM    110  CA  ARG A  15      -5.901  -2.148  13.739  1.00 98.47           C  
ATOM    111  C   ARG A  15      -4.966  -3.337  13.958  1.00 98.45           C  
ATOM    112  O   ARG A  15      -4.200  -3.343  14.921  1.00 98.22           O  
ATOM    113  CB  ARG A  15      -7.339  -2.463  14.177  1.00 98.02           C  
ATOM    114  CG  ARG A  15      -7.439  -2.730  15.686  1.00 94.22           C  
ATOM    115  CD  ARG A  15      -8.869  -3.111  16.087  1.00 90.15           C  
ATOM    116  NE  ARG A  15      -9.845  -2.030  15.813  1.00 82.63           N  
ATOM    117  CZ  ARG A  15     -10.155  -1.015  16.603  1.00 75.24           C  
ATOM    118  NH1 ARG A  15      -9.602  -0.869  17.779  1.00 66.61           N  
ATOM    119  NH2 ARG A  15     -11.032  -0.135  16.225  1.00 68.23           N  
ATOM    120  N   SER A  16      -4.975  -4.306  13.051  1.00 98.35           N  
ATOM    121  CA  SER A  16      -4.036  -5.436  13.098  1.00 98.33           C  
ATOM    122  C   SER A  16      -2.581  -4.980  12.933  1.00 98.41           C  
ATOM    123  O   SER A  16      -1.724  -5.381  13.721  1.00 98.29           O  
ATOM    124  CB  SER A  16      -4.412  -6.467  12.037  1.00 98.28           C  
ATOM    125  OG  SER A  16      -3.603  -7.619  12.178  1.00 90.10           O  
ATOM    126  N   ILE A  17      -2.301  -4.099  11.984  1.00 98.46           N  
ATOM    127  CA  ILE A  17      -0.956  -3.517  11.785  1.00 98.40           C  
ATOM    128  C   ILE A  17      -0.501  -2.749  13.031  1.00 98.24           C  
ATOM    129  O   ILE A  17       0.615  -2.960  13.496  1.00 98.23           O  
ATOM    130  CB  ILE A  17      -0.914  -2.622  10.523  1.00 98.60           C  
ATOM    131  CG1 ILE A  17      -1.204  -3.403   9.218  1.00 98.36           C  
ATOM    132  CG2 ILE A  17       0.423  -1.879  10.396  1.00 98.47           C  
ATOM    133  CD1 ILE A  17      -0.243  -4.561   8.904  1.00 98.07           C  
ATOM    134  N   TYR A  18      -1.365  -1.913  13.617  1.00 98.56           N  
ATOM    135  CA  TYR A  18      -1.085  -1.172  14.842  1.00 98.39           C  
ATOM    136  C   TYR A  18      -0.742  -2.110  16.011  1.00 98.15           C  
ATOM    137  O   TYR A  18       0.267  -1.907  16.679  1.00 97.93           O  
ATOM    138  CB  TYR A  18      -2.294  -0.297  15.188  1.00 98.10           C  
ATOM    139  CG  TYR A  18      -2.132   0.467  16.485  1.00 97.50           C  
ATOM    140  CD1 TYR A  18      -2.560  -0.090  17.709  1.00 96.08           C  
ATOM    141  CD2 TYR A  18      -1.523   1.732  16.484  1.00 95.78           C  
ATOM    142  CE1 TYR A  18      -2.381   0.604  18.913  1.00 94.29           C  
ATOM    143  CE2 TYR A  18      -1.338   2.442  17.687  1.00 94.30           C  
ATOM    144  CZ  TYR A  18      -1.766   1.874  18.898  1.00 94.02           C  
ATOM    145  OH  TYR A  18      -1.591   2.558  20.066  1.00 91.63           O  
ATOM    146  N   ASN A  19      -1.536  -3.144  16.233  1.00 98.16           N  
ATOM    147  CA  ASN A  19      -1.328  -4.093  17.332  1.00 97.82           C  
ATOM    148  C   ASN A  19      -0.030  -4.895  17.179  1.00 97.73           C  
ATOM    149  O   ASN A  19       0.604  -5.224  18.175  1.00 97.28           O  
ATOM    150  CB  ASN A  19      -2.536  -5.037  17.408  1.00 97.59           C  
ATOM    151  CG  ASN A  19      -3.802  -4.363  17.906  1.00 95.74           C  
ATOM    152  OD1 ASN A  19      -3.815  -3.269  18.438  1.00 91.83           O  
ATOM    153  ND2 ASN A  19      -4.931  -5.029  17.769  1.00 90.76           N  
ATOM    154  N   LYS A  20       0.369  -5.221  15.945  1.00 98.27           N  
ATOM    155  CA  LYS A  20       1.528  -6.080  15.664  1.00 98.12           C  
ATOM    156  C   LYS A  20       2.843  -5.302  15.522  1.00 98.03           C  
ATOM    157  O   LYS A  20       3.883  -5.793  15.957  1.00 97.71           O  
ATOM    158  CB  LYS A  20       1.202  -6.907  14.417  1.00 97.95           C  
ATOM    159  CG  LYS A  20       2.279  -7.944  14.080  1.00 94.15           C  
ATOM    160  CD  LYS A  20       1.800  -8.789  12.885  1.00 93.08           C  
ATOM    161  CE  LYS A  20       2.891  -9.710  12.349  1.00 87.98           C  
ATOM    162  NZ  LYS A  20       2.492 -10.251  11.032  1.00 81.83           N  
ATOM    163  N   TYR A  21       2.800  -4.125  14.901  1.00 98.20           N  
ATOM    164  CA  TYR A  21       3.991  -3.346  14.532  1.00 98.03           C  
ATOM    165  C   TYR A  21       4.079  -1.970  15.214  1.00 97.77           C  
ATOM    166  O   TYR A  21       5.091  -1.288  15.087  1.00 96.85           O  
ATOM    167  CB  TYR A  21       4.044  -3.201  13.009  1.00 98.11           C  
ATOM    168  CG  TYR A  21       4.018  -4.498  12.252  1.00 98.28           C  
ATOM    169  CD1 TYR A  21       5.148  -5.346  12.244  1.00 97.93           C  
ATOM    170  CD2 TYR A  21       2.871  -4.878  11.526  1.00 98.04           C  
ATOM    171  CE1 TYR A  21       5.148  -6.538  11.510  1.00 97.68           C  
ATOM    172  CE2 TYR A  21       2.858  -6.076  10.782  1.00 97.77           C  
ATOM    173  CZ  TYR A  21       4.000  -6.903  10.774  1.00 97.88           C  
ATOM    174  OH  TYR A  21       4.008  -8.060  10.045  1.00 97.26           O  
ATOM    175  N   GLY A  22       3.037  -1.556  15.933  1.00 97.78           N  
ATOM    176  CA  GLY A  22       2.983  -0.274  16.614  1.00 97.52           C  
ATOM    177  C   GLY A  22       2.466   0.883  15.755  1.00 97.89           C  
ATOM    178  O   GLY A  22       2.149   0.752  14.574  1.00 97.81           O  
ATOM    179  N   TYR A  23       2.366   2.048  16.423  1.00 97.52           N  
ATOM    180  CA  TYR A  23       1.769   3.246  15.841  1.00 97.59           C  
ATOM    181  C   TYR A  23       2.527   3.769  14.624  1.00 97.61           C  
ATOM    182  O   TYR A  23       1.902   4.058  13.610  1.00 97.62           O  
ATOM    183  CB  TYR A  23       1.697   4.333  16.917  1.00 97.16           C  
ATOM    184  CG  TYR A  23       1.246   5.668  16.387  1.00 97.09           C  
ATOM    185  CD1 TYR A  23       2.185   6.691  16.134  1.00 96.67           C  
ATOM    186  CD2 TYR A  23      -0.124   5.920  16.146  1.00 96.66           C  
ATOM    187  CE1 TYR A  23       1.765   7.944  15.685  1.00 95.91           C  
ATOM    188  CE2 TYR A  23      -0.554   7.181  15.694  1.00 95.88           C  
ATOM    189  CZ  TYR A  23       0.401   8.194  15.478  1.00 95.91           C  
ATOM    190  OH  TYR A  23      -0.008   9.440  15.084  1.00 94.58           O  
ATOM    191  N   ASP A  24       3.847   3.861  14.685  1.00 97.42           N  
ATOM    192  CA  ASP A  24       4.632   4.488  13.616  1.00 97.24           C  
ATOM    193  C   ASP A  24       4.502   3.725  12.297  1.00 97.52           C  
ATOM    194  O   ASP A  24       4.299   4.326  11.243  1.00 97.36           O  
ATOM    195  CB  ASP A  24       6.101   4.612  14.046  1.00 96.57           C  
ATOM    196  CG  ASP A  24       6.292   5.545  15.252  1.00 94.35           C  
ATOM    197  OD1 ASP A  24       5.444   6.437  15.454  1.00 92.28           O  
ATOM    198  OD2 ASP A  24       7.287   5.331  15.981  1.00 91.13           O  
ATOM    199  N   MET A  25       4.520   2.396  12.353  1.00 97.71           N  
ATOM    200  CA  MET A  25       4.291   1.559  11.175  1.00 98.07           C  
ATOM    201  C   MET A  25       2.857   1.708  10.647  1.00 98.29           C  
ATOM    202  O   MET A  25       2.666   1.851   9.438  1.00 98.26           O  
ATOM    203  CB  MET A  25       4.613   0.095  11.499  1.00 98.07           C  
ATOM    204  CG  MET A  25       4.535  -0.799  10.261  1.00 97.13           C  
ATOM    205  SD  MET A  25       5.704  -0.393   8.926  1.00 96.85           S  
ATOM    206  CE  MET A  25       7.251  -1.005   9.656  1.00 92.39           C  
ATOM    207  N   ALA A  26       1.853   1.734  11.525  1.00 98.24           N  
ATOM    208  CA  ALA A  26       0.462   1.942  11.128  1.00 98.33           C  
ATOM    209  C   ALA A  26       0.271   3.295  10.422  1.00 98.31           C  
ATOM    210  O   ALA A  26      -0.382   3.357   9.380  1.00 98.37           O  
ATOM    211  CB  ALA A  26      -0.443   1.813  12.359  1.00 98.36           C  
ATOM    212  N   VAL A  27       0.900   4.365  10.930  1.00 98.16           N  
ATOM    213  CA  VAL A  27       0.868   5.696  10.318  1.00 98.07           C  
ATOM    214  C   VAL A  27       1.486   5.694   8.927  1.00 98.04           C  
ATOM    215  O   VAL A  27       0.894   6.245   7.999  1.00 97.96           O  
ATOM    216  CB  VAL A  27       1.590   6.723  11.216  1.00 97.77           C  
ATOM    217  CG1 VAL A  27       1.862   8.052  10.512  1.00 96.86           C  
ATOM    218  CG2 VAL A  27       0.745   7.032  12.452  1.00 96.90           C  
ATOM    219  N   VAL A  28       2.654   5.082   8.755  1.00 98.02           N  
ATOM    220  CA  VAL A  28       3.314   5.003   7.448  1.00 97.84           C  
ATOM    221  C   VAL A  28       2.433   4.248   6.443  1.00 97.92           C  
ATOM    222  O   VAL A  28       2.158   4.771   5.363  1.00 97.79           O  
ATOM    223  CB  VAL A  28       4.707   4.357   7.563  1.00 97.31           C  
ATOM    224  CG1 VAL A  28       5.307   4.020   6.191  1.00 94.84           C  
ATOM    225  CG2 VAL A  28       5.687   5.305   8.260  1.00 95.12           C  
ATOM    226  N   VAL A  29       1.938   3.077   6.817  1.00 98.23           N  
ATOM    227  CA  VAL A  29       1.079   2.259   5.944  1.00 98.38           C  
ATOM    228  C   VAL A  29      -0.218   2.997   5.607  1.00 98.28           C  
ATOM    229  O   VAL A  29      -0.595   3.047   4.437  1.00 98.10           O  
ATOM    230  CB  VAL A  29       0.797   0.881   6.584  1.00 98.36           C  
ATOM    231  CG1 VAL A  29      -0.235   0.072   5.798  1.00 97.87           C  
ATOM    232  CG2 VAL A  29       2.084   0.046   6.636  1.00 97.84           C  
ATOM    233  N   GLU A  30      -0.875   3.624   6.584  1.00 98.41           N  
ATOM    234  CA  GLU A  30      -2.103   4.380   6.344  1.00 98.59           C  
ATOM    235  C   GLU A  30      -1.888   5.548   5.375  1.00 98.56           C  
ATOM    236  O   GLU A  30      -2.673   5.730   4.447  1.00 98.33           O  
ATOM    237  CB  GLU A  30      -2.702   4.898   7.663  1.00 98.60           C  
ATOM    238  CG  GLU A  30      -4.031   5.625   7.383  1.00 98.50           C  
ATOM    239  CD  GLU A  30      -4.746   6.193   8.607  1.00 98.55           C  
ATOM    240  OE1 GLU A  30      -5.771   6.881   8.388  1.00 97.86           O  
ATOM    241  OE2 GLU A  30      -4.304   5.990   9.748  1.00 97.85           O  
ATOM    242  N   ARG A  31      -0.823   6.332   5.579  1.00 98.23           N  
ATOM    243  CA  ARG A  31      -0.505   7.466   4.707  1.00 98.00           C  
ATOM    244  C   ARG A  31      -0.253   7.026   3.273  1.00 97.67           C  
ATOM    245  O   ARG A  31      -0.861   7.588   2.357  1.00 97.09           O  
ATOM    246  CB  ARG A  31       0.712   8.206   5.266  1.00 97.95           C  
ATOM    247  CG  ARG A  31       0.349   9.101   6.447  1.00 97.16           C  
ATOM    248  CD  ARG A  31       1.626   9.691   7.033  1.00 96.44           C  
ATOM    249  NE  ARG A  31       1.346  10.735   8.022  1.00 95.40           N  
ATOM    250  CZ  ARG A  31       2.177  11.164   8.962  1.00 94.82           C  
ATOM    251  NH1 ARG A  31       3.365  10.640   9.120  1.00 90.98           N  
ATOM    252  NH2 ARG A  31       1.813  12.121   9.741  1.00 91.21           N  
ATOM    253  N   MET A  32       0.558   5.994   3.076  1.00 97.88           N  
ATOM    254  CA  MET A  32       0.815   5.430   1.745  1.00 97.21           C  
ATOM    255  C   MET A  32      -0.482   4.932   1.090  1.00 97.00           C  
ATOM    256  O   MET A  32      -0.751   5.237  -0.062  1.00 96.27           O  
ATOM    257  CB  MET A  32       1.809   4.267   1.862  1.00 96.74           C  
ATOM    258  CG  MET A  32       3.216   4.718   2.251  1.00 94.92           C  
ATOM    259  SD  MET A  32       4.362   3.345   2.586  1.00 93.15           S  
ATOM    260  CE  MET A  32       4.536   2.663   0.925  1.00 87.76           C  
ATOM    261  N   TYR A  33      -1.322   4.213   1.846  1.00 97.31           N  
ATOM    262  CA  TYR A  33      -2.609   3.731   1.343  1.00 97.36           C  
ATOM    263  C   TYR A  33      -3.558   4.868   0.961  1.00 97.12           C  
ATOM    264  O   TYR A  33      -4.205   4.793  -0.076  1.00 96.24           O  
ATOM    265  CB  TYR A  33      -3.278   2.836   2.384  1.00 97.10           C  
ATOM    266  CG  TYR A  33      -3.217   1.380   2.029  1.00 97.45           C  
ATOM    267  CD1 TYR A  33      -4.368   0.723   1.543  1.00 95.72           C  
ATOM    268  CD2 TYR A  33      -2.013   0.663   2.159  1.00 95.63           C  
ATOM    269  CE1 TYR A  33      -4.328  -0.632   1.218  1.00 94.62           C  
ATOM    270  CE2 TYR A  33      -1.961  -0.695   1.831  1.00 94.51           C  
ATOM    271  CZ  TYR A  33      -3.124  -1.346   1.371  1.00 96.09           C  
ATOM    272  OH  TYR A  33      -3.080  -2.676   1.078  1.00 94.99           O  
ATOM    273  N   ARG A  34      -3.667   5.912   1.803  1.00 97.21           N  
ATOM    274  CA  ARG A  34      -4.554   7.051   1.531  1.00 97.35           C  
ATOM    275  C   ARG A  34      -4.180   7.752   0.240  1.00 97.07           C  
ATOM    276  O   ARG A  34      -5.084   8.057  -0.536  1.00 96.76           O  
ATOM    277  CB  ARG A  34      -4.533   8.037   2.703  1.00 97.55           C  
ATOM    278  CG  ARG A  34      -5.373   7.531   3.872  1.00 96.72           C  
ATOM    279  CD  ARG A  34      -5.361   8.574   5.000  1.00 96.47           C  
ATOM    280  NE  ARG A  34      -6.192   8.149   6.129  1.00 96.69           N  
ATOM    281  CZ  ARG A  34      -7.517   8.193   6.228  1.00 97.60           C  
ATOM    282  NH1 ARG A  34      -8.283   8.662   5.282  1.00 94.63           N  
ATOM    283  NH2 ARG A  34      -8.087   7.742   7.299  1.00 96.04           N  
ATOM    284  N   ASP A  35      -2.901   7.951  -0.004  1.00 96.90           N  
ATOM    285  CA  ASP A  35      -2.403   8.516  -1.256  1.00 96.53           C  
ATOM    286  C   ASP A  35      -2.759   7.631  -2.460  1.00 96.25           C  
ATOM    287  O   ASP A  35      -3.470   8.045  -3.375  1.00 95.51           O  
ATOM    288  CB  ASP A  35      -0.890   8.716  -1.126  1.00 96.17           C  
ATOM    289  CG  ASP A  35      -0.311   9.390  -2.365  1.00 95.17           C  
ATOM    290  OD1 ASP A  35      -0.829  10.469  -2.721  1.00 92.98           O  
ATOM    291  OD2 ASP A  35       0.655   8.834  -2.928  1.00 92.40           O  
ATOM    292  N   GLU A  36      -2.393   6.355  -2.421  1.00 96.42           N  
ATOM    293  CA  GLU A  36      -2.570   5.416  -3.540  1.00 95.72           C  
ATOM    294  C   GLU A  36      -4.039   5.087  -3.862  1.00 95.63           C  
ATOM    295  O   GLU A  36      -4.340   4.632  -4.971  1.00 94.53           O  
ATOM    296  CB  GLU A  36      -1.826   4.113  -3.215  1.00 94.89           C  
ATOM    297  CG  GLU A  36      -0.294   4.221  -3.204  1.00 90.31           C  
ATOM    298  CD  GLU A  36       0.364   2.920  -2.722  1.00 87.06           C  
ATOM    299  OE1 GLU A  36       1.599   2.774  -2.778  1.00 80.67           O  
ATOM    300  OE2 GLU A  36      -0.343   1.995  -2.254  1.00 81.56           O  
ATOM    301  N   THR A  37      -4.968   5.262  -2.910  1.00 96.29           N  
ATOM    302  CA  THR A  37      -6.359   4.799  -3.037  1.00 96.20           C  
ATOM    303  C   THR A  37      -7.404   5.913  -3.015  1.00 95.84           C  
ATOM    304  O   THR A  37      -8.607   5.629  -3.045  1.00 94.98           O  
ATOM    305  CB  THR A  37      -6.713   3.736  -1.989  1.00 96.57           C  
ATOM    306  OG1 THR A  37      -6.783   4.312  -0.711  1.00 96.15           O  
ATOM    307  CG2 THR A  37      -5.730   2.559  -1.965  1.00 96.09           C  
ATOM    308  N   GLY A  38      -7.002   7.169  -2.929  1.00 95.54           N  
ATOM    309  CA  GLY A  38      -7.929   8.282  -2.742  1.00 95.27           C  
ATOM    310  C   GLY A  38      -8.692   8.173  -1.416  1.00 95.90           C  
ATOM    311  O   GLY A  38      -9.916   8.281  -1.379  1.00 94.66           O  
ATOM    312  N   HIS A  39      -7.973   7.920  -0.330  1.00 96.60           N  
ATOM    313  CA  HIS A  39      -8.523   7.685   1.012  1.00 96.87           C  
ATOM    314  C   HIS A  39      -9.498   6.492   1.068  1.00 97.06           C  
ATOM    315  O   HIS A  39     -10.594   6.602   1.611  1.00 96.09           O  
ATOM    316  CB  HIS A  39      -9.122   8.977   1.597  1.00 96.31           C  
ATOM    317  CG  HIS A  39      -8.180  10.139   1.610  1.00 95.03           C  
ATOM    318  ND1 HIS A  39      -7.207  10.384   2.557  1.00 87.96           N  
ATOM    319  CD2 HIS A  39      -8.104  11.156   0.699  1.00 87.53           C  
ATOM    320  CE1 HIS A  39      -6.565  11.517   2.228  1.00 89.87           C  
ATOM    321  NE2 HIS A  39      -7.094  12.021   1.097  1.00 90.05           N  
ATOM    322  N   PHE A  40      -9.078   5.347   0.524  1.00 97.48           N  
ATOM    323  CA  PHE A  40      -9.830   4.083   0.518  1.00 97.45           C  
ATOM    324  C   PHE A  40     -11.143   4.131  -0.281  1.00 96.96           C  
ATOM    325  O   PHE A  40     -12.106   3.440   0.050  1.00 96.13           O  
ATOM    326  CB  PHE A  40     -10.027   3.568   1.951  1.00 97.47           C  
ATOM    327  CG  PHE A  40      -8.804   3.643   2.831  1.00 97.73           C  
ATOM    328  CD1 PHE A  40      -7.734   2.755   2.632  1.00 97.28           C  
ATOM    329  CD2 PHE A  40      -8.724   4.610   3.852  1.00 97.39           C  
ATOM    330  CE1 PHE A  40      -6.600   2.803   3.454  1.00 97.00           C  
ATOM    331  CE2 PHE A  40      -7.588   4.664   4.684  1.00 96.91           C  
ATOM    332  CZ  PHE A  40      -6.532   3.758   4.484  1.00 97.17           C  
ATOM    333  N   LYS A  41     -11.191   4.944  -1.348  1.00 96.41           N  
ATOM    334  CA  LYS A  41     -12.404   5.133  -2.164  1.00 95.27           C  
ATOM    335  C   LYS A  41     -12.248   4.737  -3.631  1.00 94.73           C  
ATOM    336  O   LYS A  41     -13.250   4.611  -4.325  1.00 93.28           O  
ATOM    337  CB  LYS A  41     -12.867   6.591  -2.063  1.00 94.27           C  
ATOM    338  CG  LYS A  41     -13.312   6.949  -0.649  1.00 90.93           C  
ATOM    339  CD  LYS A  41     -13.741   8.409  -0.583  1.00 86.23           C  
ATOM    340  CE  LYS A  41     -14.126   8.756   0.855  1.00 78.57           C  
ATOM    341  NZ  LYS A  41     -14.568  10.163   0.969  1.00 69.23           N  
ATOM    342  N   SER A  42     -11.027   4.560  -4.122  1.00 95.32           N  
ATOM    343  CA  SER A  42     -10.804   4.259  -5.533  1.00 95.19           C  
ATOM    344  C   SER A  42     -11.410   2.917  -5.928  1.00 95.33           C  
ATOM    345  O   SER A  42     -11.460   1.969  -5.134  1.00 95.70           O  
ATOM    346  CB  SER A  42      -9.312   4.323  -5.884  1.00 94.68           C  
ATOM    347  OG  SER A  42      -8.603   3.229  -5.343  1.00 94.11           O  
ATOM    348  N   LEU A  43     -11.828   2.786  -7.195  1.00 94.64           N  
ATOM    349  CA  LEU A  43     -12.286   1.504  -7.740  1.00 94.39           C  
ATOM    350  C   LEU A  43     -11.201   0.429  -7.623  1.00 95.22           C  
ATOM    351  O   LEU A  43     -11.496  -0.729  -7.325  1.00 95.37           O  
ATOM    352  CB  LEU A  43     -12.685   1.678  -9.213  1.00 92.82           C  
ATOM    353  CG  LEU A  43     -13.978   2.478  -9.448  1.00 84.37           C  
ATOM    354  CD1 LEU A  43     -14.171   2.689 -10.948  1.00 81.01           C  
ATOM    355  CD2 LEU A  43     -15.207   1.744  -8.907  1.00 80.39           C  
ATOM    356  N   GLN A  44      -9.941   0.810  -7.794  1.00 95.24           N  
ATOM    357  CA  GLN A  44      -8.821  -0.113  -7.646  1.00 95.77           C  
ATOM    358  C   GLN A  44      -8.733  -0.665  -6.223  1.00 96.38           C  
ATOM    359  O   GLN A  44      -8.617  -1.876  -6.051  1.00 96.54           O  
ATOM    360  CB  GLN A  44      -7.530   0.588  -8.055  1.00 94.99           C  
ATOM    361  CG  GLN A  44      -6.369  -0.406  -8.086  1.00 88.76           C  
ATOM    362  CD  GLN A  44      -5.035   0.247  -8.428  1.00 85.82           C  
ATOM    363  OE1 GLN A  44      -4.945   1.358  -8.900  1.00 79.14           O  
ATOM    364  NE2 GLN A  44      -3.956  -0.439  -8.172  1.00 76.18           N  
ATOM    365  N   TYR A  45      -8.860   0.183  -5.198  1.00 96.71           N  
ATOM    366  CA  TYR A  45      -8.924  -0.259  -3.808  1.00 97.45           C  
ATOM    367  C   TYR A  45     -10.103  -1.214  -3.575  1.00 97.55           C  
ATOM    368  O   TYR A  45      -9.906  -2.307  -3.067  1.00 97.62           O  
ATOM    369  CB  TYR A  45      -9.007   0.946  -2.872  1.00 97.56           C  
ATOM    370  CG  TYR A  45      -9.339   0.561  -1.453  1.00 97.97           C  
ATOM    371  CD1 TYR A  45     -10.658   0.695  -0.957  1.00 97.90           C  
ATOM    372  CD2 TYR A  45      -8.352  -0.014  -0.627  1.00 97.94           C  
ATOM    373  CE1 TYR A  45     -10.988   0.272   0.337  1.00 97.87           C  
ATOM    374  CE2 TYR A  45      -8.667  -0.437   0.670  1.00 97.85           C  
ATOM    375  CZ  TYR A  45      -9.983  -0.296   1.144  1.00 98.04           C  
ATOM    376  OH  TYR A  45     -10.304  -0.725   2.412  1.00 97.80           O  
ATOM    377  N   GLN A  46     -11.301  -0.842  -4.035  1.00 97.54           N  
ATOM    378  CA  GLN A  46     -12.505  -1.651  -3.852  1.00 97.34           C  
ATOM    379  C   GLN A  46     -12.383  -3.056  -4.465  1.00 97.46           C  
ATOM    380  O   GLN A  46     -12.919  -4.024  -3.923  1.00 97.14           O  
ATOM    381  CB  GLN A  46     -13.708  -0.913  -4.450  1.00 97.05           C  
ATOM    382  CG  GLN A  46     -14.079   0.358  -3.678  1.00 95.16           C  
ATOM    383  CD  GLN A  46     -15.243   1.102  -4.335  1.00 92.27           C  
ATOM    384  OE1 GLN A  46     -16.167   0.523  -4.881  1.00 84.64           O  
ATOM    385  NE2 GLN A  46     -15.246   2.418  -4.303  1.00 81.89           N  
ATOM    386  N   HIS A  47     -11.665  -3.196  -5.583  1.00 97.30           N  
ATOM    387  CA  HIS A  47     -11.483  -4.476  -6.266  1.00 97.15           C  
ATOM    388  C   HIS A  47     -10.248  -5.268  -5.823  1.00 97.40           C  
ATOM    389  O   HIS A  47     -10.283  -6.504  -5.858  1.00 97.29           O  
ATOM    390  CB  HIS A  47     -11.460  -4.242  -7.776  1.00 96.64           C  
ATOM    391  CG  HIS A  47     -12.825  -3.968  -8.343  1.00 95.69           C  
ATOM    392  ND1 HIS A  47     -13.852  -4.889  -8.462  1.00 87.97           N  
ATOM    393  CD2 HIS A  47     -13.299  -2.784  -8.841  1.00 88.00           C  
ATOM    394  CE1 HIS A  47     -14.898  -4.275  -9.018  1.00 88.60           C  
ATOM    395  NE2 HIS A  47     -14.604  -2.992  -9.267  1.00 89.63           N  
ATOM    396  N   CYS A  48      -9.160  -4.589  -5.446  1.00 97.65           N  
ATOM    397  CA  CYS A  48      -7.856  -5.205  -5.211  1.00 97.77           C  
ATOM    398  C   CYS A  48      -7.431  -5.231  -3.731  1.00 97.94           C  
ATOM    399  O   CYS A  48      -6.506  -5.960  -3.396  1.00 97.72           O  
ATOM    400  CB  CYS A  48      -6.790  -4.495  -6.063  1.00 97.46           C  
ATOM    401  SG  CYS A  48      -7.223  -4.534  -7.826  1.00 96.51           S  
ATOM    402  N   GLY A  49      -8.058  -4.438  -2.865  1.00 97.91           N  
ATOM    403  CA  GLY A  49      -7.655  -4.254  -1.464  1.00 98.08           C  
ATOM    404  C   GLY A  49      -6.418  -3.368  -1.279  1.00 98.12           C  
ATOM    405  O   GLY A  49      -5.921  -3.229  -0.162  1.00 97.86           O  
ATOM    406  N   THR A  50      -5.906  -2.777  -2.365  1.00 97.68           N  
ATOM    407  CA  THR A  50      -4.731  -1.897  -2.364  1.00 97.48           C  
ATOM    408  C   THR A  50      -4.740  -0.984  -3.594  1.00 97.00           C  
ATOM    409  O   THR A  50      -5.628  -1.098  -4.452  1.00 95.98           O  
ATOM    410  CB  THR A  50      -3.444  -2.742  -2.282  1.00 96.74           C  
ATOM    411  OG1 THR A  50      -2.321  -1.936  -2.036  1.00 92.96           O  
ATOM    412  CG2 THR A  50      -3.163  -3.558  -3.542  1.00 93.42           C  
ATOM    413  N   GLY A  51      -3.787  -0.074  -3.689  1.00 96.18           N  
ATOM    414  CA  GLY A  51      -3.497   0.727  -4.868  1.00 94.67           C  
ATOM    415  C   GLY A  51      -2.111   0.439  -5.441  1.00 93.27           C  
ATOM    416  O   GLY A  51      -1.249  -0.103  -4.754  1.00 86.91           O  
ATOM    417  N   GLY A  52      -1.895   0.786  -6.710  1.00 91.59           N  
ATOM    418  CA  GLY A  52      -0.573   0.883  -7.328  1.00 90.08           C  
ATOM    419  C   GLY A  52       0.158  -0.422  -7.673  1.00 91.97           C  
ATOM    420  O   GLY A  52       1.155  -0.372  -8.385  1.00 88.88           O  
ATOM    421  N   MET A  53      -0.306  -1.591  -7.214  1.00 94.94           N  
ATOM    422  CA  MET A  53       0.407  -2.857  -7.423  1.00 96.41           C  
ATOM    423  C   MET A  53       0.074  -3.482  -8.785  1.00 96.99           C  
ATOM    424  O   MET A  53      -0.805  -4.331  -8.897  1.00 96.71           O  
ATOM    425  CB  MET A  53       0.170  -3.813  -6.249  1.00 96.65           C  
ATOM    426  CG  MET A  53       0.686  -3.231  -4.929  1.00 95.87           C  
ATOM    427  SD  MET A  53       0.608  -4.347  -3.509  1.00 95.33           S  
ATOM    428  CE  MET A  53       1.916  -5.525  -3.908  1.00 93.38           C  
ATOM    429  N   GLU A  54       0.791  -3.050  -9.835  1.00 96.49           N  
ATOM    430  CA  GLU A  54       0.630  -3.585 -11.186  1.00 96.41           C  
ATOM    431  C   GLU A  54       1.050  -5.058 -11.274  1.00 96.85           C  
ATOM    432  O   GLU A  54       1.979  -5.510 -10.601  1.00 96.69           O  
ATOM    433  CB  GLU A  54       1.369  -2.731 -12.228  1.00 95.30           C  
ATOM    434  CG  GLU A  54       0.761  -1.327 -12.376  1.00 87.89           C  
ATOM    435  CD  GLU A  54       1.295  -0.503 -13.556  1.00 84.66           C  
ATOM    436  OE1 GLU A  54       1.240   0.749 -13.469  1.00 79.69           O  
ATOM    437  OE2 GLU A  54       1.684  -1.098 -14.586  1.00 79.02           O  
ATOM    438  N   ALA A  55       0.344  -5.826 -12.100  1.00 96.71           N  
ATOM    439  CA  ALA A  55       0.651  -7.219 -12.361  1.00 96.65           C  
ATOM    440  C   ALA A  55       1.668  -7.330 -13.504  1.00 95.89           C  
ATOM    441  O   ALA A  55       1.388  -6.936 -14.639  1.00 93.77           O  
ATOM    442  CB  ALA A  55      -0.642  -7.974 -12.680  1.00 96.18           C  
ATOM    443  N   PHE A  56       2.814  -7.946 -13.208  1.00 95.87           N  
ATOM    444  CA  PHE A  56       3.839  -8.307 -14.168  1.00 94.29           C  
ATOM    445  C   PHE A  56       4.160  -9.796 -14.024  1.00 93.43           C  
ATOM    446  O   PHE A  56       4.108 -10.344 -12.932  1.00 87.66           O  
ATOM    447  CB  PHE A  56       5.089  -7.443 -13.947  1.00 91.39           C  
ATOM    448  CG  PHE A  56       4.828  -5.957 -13.868  1.00 82.04           C  
ATOM    449  CD1 PHE A  56       4.570  -5.212 -15.033  1.00 74.45           C  
ATOM    450  CD2 PHE A  56       4.836  -5.309 -12.624  1.00 73.31           C  
ATOM    451  CE1 PHE A  56       4.321  -3.837 -14.961  1.00 65.41           C  
ATOM    452  CE2 PHE A  56       4.591  -3.932 -12.538  1.00 65.46           C  
ATOM    453  CZ  PHE A  56       4.331  -3.194 -13.708  1.00 61.13           C  
ATOM    454  N   GLY A  57       4.490 -10.476 -15.099  1.00 93.37           N  
ATOM    455  CA  GLY A  57       4.814 -11.895 -15.050  1.00 92.83           C  
ATOM    456  C   GLY A  57       3.612 -12.807 -14.801  1.00 94.56           C  
ATOM    457  O   GLY A  57       2.457 -12.420 -14.956  1.00 93.68           O  
ATOM    458  N   ASN A  58       3.898 -14.057 -14.447  1.00 95.54           N  
ATOM    459  CA  ASN A  58       2.908 -15.121 -14.403  1.00 95.98           C  
ATOM    460  C   ASN A  58       2.293 -15.314 -13.006  1.00 96.57           C  
ATOM    461  O   ASN A  58       2.939 -15.018 -11.995  1.00 95.73           O  
ATOM    462  CB  ASN A  58       3.556 -16.416 -14.924  1.00 94.41           C  
ATOM    463  CG  ASN A  58       3.922 -16.317 -16.407  1.00 90.60           C  
ATOM    464  OD1 ASN A  58       3.262 -15.676 -17.191  1.00 82.00           O  
ATOM    465  ND2 ASN A  58       5.000 -16.960 -16.816  1.00 81.11           N  
ATOM    466  N   PRO A  59       1.071 -15.881 -12.921  1.00 96.37           N  
ATOM    467  CA  PRO A  59       0.511 -16.375 -11.671  1.00 95.87           C  
ATOM    468  C   PRO A  59       1.458 -17.361 -10.959  1.00 95.22           C  
ATOM    469  O   PRO A  59       2.222 -18.061 -11.627  1.00 92.93           O  
ATOM    470  CB  PRO A  59      -0.812 -17.061 -12.050  1.00 94.43           C  
ATOM    471  CG  PRO A  59      -1.176 -16.435 -13.387  1.00 92.26           C  
ATOM    472  CD  PRO A  59       0.170 -16.127 -14.022  1.00 95.18           C  
ATOM    473  N   PRO A  60       1.407 -17.498  -9.616  1.00 95.55           N  
ATOM    474  CA  PRO A  60       0.472 -16.828  -8.719  1.00 95.30           C  
ATOM    475  C   PRO A  60       0.964 -15.474  -8.180  1.00 96.12           C  
ATOM    476  O   PRO A  60       0.203 -14.784  -7.517  1.00 95.39           O  
ATOM    477  CB  PRO A  60       0.269 -17.828  -7.583  1.00 93.63           C  
ATOM    478  CG  PRO A  60       1.645 -18.479  -7.464  1.00 91.78           C  
ATOM    479  CD  PRO A  60       2.137 -18.536  -8.908  1.00 93.33           C  
ATOM    480  N   TYR A  61       2.225 -15.086  -8.423  1.00 96.78           N  
ATOM    481  CA  TYR A  61       2.843 -13.915  -7.776  1.00 97.05           C  
ATOM    482  C   TYR A  61       2.871 -12.662  -8.651  1.00 97.30           C  
ATOM    483  O   TYR A  61       3.053 -11.561  -8.121  1.00 96.65           O  
ATOM    484  CB  TYR A  61       4.257 -14.280  -7.296  1.00 96.44           C  
ATOM    485  CG  TYR A  61       4.336 -15.536  -6.456  1.00 95.80           C  
ATOM    486  CD1 TYR A  61       3.427 -15.757  -5.395  1.00 93.17           C  
ATOM    487  CD2 TYR A  61       5.327 -16.508  -6.729  1.00 92.93           C  
ATOM    488  CE1 TYR A  61       3.491 -16.942  -4.636  1.00 90.96           C  
ATOM    489  CE2 TYR A  61       5.392 -17.683  -5.972  1.00 91.15           C  
ATOM    490  CZ  TYR A  61       4.473 -17.903  -4.929  1.00 91.44           C  
ATOM    491  OH  TYR A  61       4.531 -19.059  -4.203  1.00 88.88           O  
ATOM    492  N   TYR A  62       2.689 -12.803  -9.955  1.00 97.65           N  
ATOM    493  CA  TYR A  62       2.633 -11.695 -10.910  1.00 97.73           C  
ATOM    494  C   TYR A  62       3.846 -10.751 -10.826  1.00 97.75           C  
ATOM    495  O   TYR A  62       3.702  -9.535 -10.880  1.00 96.72           O  
ATOM    496  CB  TYR A  62       1.293 -10.958 -10.782  1.00 97.56           C  
ATOM    497  CG  TYR A  62       0.080 -11.853 -10.886  1.00 97.41           C  
ATOM    498  CD1 TYR A  62      -0.438 -12.204 -12.153  1.00 96.59           C  
ATOM    499  CD2 TYR A  62      -0.546 -12.348  -9.724  1.00 96.66           C  
ATOM    500  CE1 TYR A  62      -1.573 -13.014 -12.260  1.00 95.75           C  
ATOM    501  CE2 TYR A  62      -1.686 -13.160  -9.824  1.00 95.75           C  
ATOM    502  CZ  TYR A  62      -2.198 -13.487 -11.094  1.00 95.68           C  
ATOM    503  OH  TYR A  62      -3.319 -14.266 -11.199  1.00 94.00           O  
ATOM    504  N   GLY A  63       5.046 -11.317 -10.659  1.00 97.47           N  
ATOM    505  CA  GLY A  63       6.302 -10.569 -10.557  1.00 97.17           C  
ATOM    506  C   GLY A  63       6.625  -9.985  -9.180  1.00 97.35           C  
ATOM    507  O   GLY A  63       7.704  -9.418  -9.008  1.00 96.56           O  
ATOM    508  N   TRP A  64       5.744 -10.147  -8.186  1.00 97.72           N  
ATOM    509  CA  TRP A  64       5.981  -9.687  -6.815  1.00 97.79           C  
ATOM    510  C   TRP A  64       6.809 -10.707  -5.999  1.00 97.64           C  
ATOM    511  O   TRP A  64       6.974 -11.858  -6.401  1.00 96.94           O  
ATOM    512  CB  TRP A  64       4.644  -9.340  -6.156  1.00 97.65           C  
ATOM    513  CG  TRP A  64       3.962  -8.170  -6.817  1.00 97.47           C  
ATOM    514  CD1 TRP A  64       3.129  -8.245  -7.879  1.00 96.71           C  
ATOM    515  CD2 TRP A  64       4.133  -6.748  -6.532  1.00 97.13           C  
ATOM    516  NE1 TRP A  64       2.769  -6.962  -8.269  1.00 95.85           N  
ATOM    517  CE2 TRP A  64       3.368  -6.019  -7.480  1.00 96.31           C  
ATOM    518  CE3 TRP A  64       4.865  -6.021  -5.574  1.00 96.11           C  
ATOM    519  CZ2 TRP A  64       3.349  -4.602  -7.505  1.00 95.49           C  
ATOM    520  CZ3 TRP A  64       4.839  -4.615  -5.585  1.00 95.25           C  
ATOM    521  CH2 TRP A  64       4.100  -3.912  -6.545  1.00 94.95           C  
ATOM    522  N   ASP A  65       7.343 -10.279  -4.851  1.00 97.37           N  
ATOM    523  CA  ASP A  65       8.299 -11.070  -4.066  1.00 97.29           C  
ATOM    524  C   ASP A  65       7.675 -12.363  -3.513  1.00 97.47           C  
ATOM    525  O   ASP A  65       6.914 -12.361  -2.546  1.00 97.10           O  
ATOM    526  CB  ASP A  65       8.904 -10.212  -2.950  1.00 96.65           C  
ATOM    527  CG  ASP A  65      10.123 -10.856  -2.284  1.00 95.68           C  
ATOM    528  OD1 ASP A  65      10.305 -12.090  -2.364  1.00 93.98           O  
ATOM    529  OD2 ASP A  65      10.926 -10.107  -1.681  1.00 93.05           O  
ATOM    530  N   LYS A  66       8.059 -13.487  -4.117  1.00 96.94           N  
ATOM    531  CA  LYS A  66       7.573 -14.809  -3.724  1.00 96.96           C  
ATOM    532  C   LYS A  66       7.900 -15.178  -2.283  1.00 97.37           C  
ATOM    533  O   LYS A  66       7.147 -15.919  -1.672  1.00 96.98           O  
ATOM    534  CB  LYS A  66       8.081 -15.873  -4.710  1.00 95.32           C  
ATOM    535  CG  LYS A  66       9.585 -16.147  -4.603  1.00 90.40           C  
ATOM    536  CD  LYS A  66       9.976 -17.309  -5.524  1.00 88.80           C  
ATOM    537  CE  LYS A  66      11.358 -17.819  -5.141  1.00 78.95           C  
ATOM    538  NZ  LYS A  66      11.398 -19.294  -5.214  1.00 71.51           N  
ATOM    539  N   SER A  67       8.981 -14.640  -1.714  1.00 97.13           N  
ATOM    540  CA  SER A  67       9.449 -14.996  -0.369  1.00 97.11           C  
ATOM    541  C   SER A  67       8.421 -14.626   0.700  1.00 97.62           C  
ATOM    542  O   SER A  67       8.249 -15.350   1.678  1.00 97.14           O  
ATOM    543  CB  SER A  67      10.762 -14.275  -0.038  1.00 96.33           C  
ATOM    544  OG  SER A  67      11.686 -14.343  -1.105  1.00 87.36           O  
ATOM    545  N   PHE A  68       7.695 -13.522   0.498  1.00 97.55           N  
ATOM    546  CA  PHE A  68       6.592 -13.125   1.362  1.00 97.76           C  
ATOM    547  C   PHE A  68       5.429 -14.120   1.267  1.00 97.90           C  
ATOM    548  O   PHE A  68       4.932 -14.595   2.283  1.00 97.85           O  
ATOM    549  CB  PHE A  68       6.132 -11.719   0.994  1.00 97.71           C  
ATOM    550  CG  PHE A  68       4.866 -11.301   1.710  1.00 97.86           C  
ATOM    551  CD1 PHE A  68       3.623 -11.347   1.050  1.00 97.55           C  
ATOM    552  CD2 PHE A  68       4.922 -10.880   3.052  1.00 97.70           C  
ATOM    553  CE1 PHE A  68       2.447 -10.961   1.719  1.00 96.95           C  
ATOM    554  CE2 PHE A  68       3.746 -10.497   3.728  1.00 96.89           C  
ATOM    555  CZ  PHE A  68       2.516 -10.533   3.054  1.00 96.78           C  
ATOM    556  N   PHE A  69       5.015 -14.471   0.054  1.00 98.00           N  
ATOM    557  CA  PHE A  69       3.862 -15.341  -0.168  1.00 97.85           C  
ATOM    558  C   PHE A  69       4.128 -16.810   0.168  1.00 97.73           C  
ATOM    559  O   PHE A  69       3.204 -17.522   0.550  1.00 97.34           O  
ATOM    560  CB  PHE A  69       3.417 -15.220  -1.621  1.00 97.61           C  
ATOM    561  CG  PHE A  69       3.009 -13.831  -2.043  1.00 97.83           C  
ATOM    562  CD1 PHE A  69       1.922 -13.187  -1.428  1.00 97.31           C  
ATOM    563  CD2 PHE A  69       3.710 -13.179  -3.070  1.00 97.42           C  
ATOM    564  CE1 PHE A  69       1.527 -11.908  -1.839  1.00 96.84           C  
ATOM    565  CE2 PHE A  69       3.320 -11.906  -3.486  1.00 96.76           C  
ATOM    566  CZ  PHE A  69       2.230 -11.265  -2.877  1.00 96.92           C  
ATOM    567  N   GLU A  70       5.370 -17.266   0.054  1.00 97.83           N  
ATOM    568  CA  GLU A  70       5.768 -18.614   0.473  1.00 97.52           C  
ATOM    569  C   GLU A  70       5.704 -18.751   2.004  1.00 97.60           C  
ATOM    570  O   GLU A  70       5.230 -19.772   2.508  1.00 96.99           O  
ATOM    571  CB  GLU A  70       7.170 -18.939  -0.069  1.00 96.88           C  
ATOM    572  CG  GLU A  70       7.142 -19.245  -1.571  1.00 93.05           C  
ATOM    573  CD  GLU A  70       8.536 -19.431  -2.218  1.00 87.11           C  
ATOM    574  OE1 GLU A  70       8.591 -19.822  -3.413  1.00 81.04           O  
ATOM    575  OE2 GLU A  70       9.562 -19.136  -1.579  1.00 81.46           O  
ATOM    576  N   LYS A  71       6.078 -17.702   2.749  1.00 97.40           N  
ATOM    577  CA  LYS A  71       5.940 -17.647   4.215  1.00 97.23           C  
ATOM    578  C   LYS A  71       4.502 -17.411   4.674  1.00 97.68           C  
ATOM    579  O   LYS A  71       4.135 -17.843   5.759  1.00 97.13           O  
ATOM    580  CB  LYS A  71       6.856 -16.552   4.778  1.00 96.53           C  
ATOM    581  CG  LYS A  71       8.340 -16.924   4.652  1.00 84.55           C  
ATOM    582  CD  LYS A  71       9.208 -15.779   5.177  1.00 79.68           C  
ATOM    583  CE  LYS A  71      10.680 -16.140   5.030  1.00 69.00           C  
ATOM    584  NZ  LYS A  71      11.564 -15.081   5.563  1.00 61.35           N  
ATOM    585  N   ASN A  72       3.687 -16.733   3.862  1.00 97.74           N  
ATOM    586  CA  ASN A  72       2.315 -16.348   4.181  1.00 97.63           C  
ATOM    587  C   ASN A  72       1.348 -16.813   3.084  1.00 97.86           C  
ATOM    588  O   ASN A  72       0.816 -15.998   2.317  1.00 97.35           O  
ATOM    589  CB  ASN A  72       2.256 -14.826   4.401  1.00 97.18           C  
ATOM    590  CG  ASN A  72       3.190 -14.364   5.498  1.00 95.61           C  
ATOM    591  OD1 ASN A  72       2.910 -14.492   6.669  1.00 89.76           O  
ATOM    592  ND2 ASN A  72       4.333 -13.823   5.138  1.00 89.31           N  
ATOM    593  N   PRO A  73       1.098 -18.141   2.947  1.00 97.64           N  
ATOM    594  CA  PRO A  73       0.330 -18.682   1.827  1.00 97.33           C  
ATOM    595  C   PRO A  73      -1.116 -18.185   1.760  1.00 97.43           C  
ATOM    596  O   PRO A  73      -1.683 -18.126   0.673  1.00 96.90           O  
ATOM    597  CB  PRO A  73       0.415 -20.200   1.995  1.00 96.45           C  
ATOM    598  CG  PRO A  73       0.710 -20.393   3.480  1.00 94.45           C  
ATOM    599  CD  PRO A  73       1.577 -19.192   3.816  1.00 96.75           C  
ATOM    600  N   SER A  74      -1.704 -17.767   2.892  1.00 97.42           N  
ATOM    601  CA  SER A  74      -3.036 -17.155   2.966  1.00 97.18           C  
ATOM    602  C   SER A  74      -3.102 -15.745   2.363  1.00 97.47           C  
ATOM    603  O   SER A  74      -4.199 -15.250   2.102  1.00 97.02           O  
ATOM    604  CB  SER A  74      -3.495 -17.102   4.424  1.00 96.51           C  
ATOM    605  OG  SER A  74      -2.531 -16.433   5.213  1.00 91.97           O  
ATOM    606  N   TYR A  75      -1.949 -15.100   2.115  1.00 97.80           N  
ATOM    607  CA  TYR A  75      -1.861 -13.752   1.547  1.00 97.96           C  
ATOM    608  C   TYR A  75      -1.568 -13.744   0.044  1.00 98.03           C  
ATOM    609  O   TYR A  75      -1.448 -12.672  -0.547  1.00 97.75           O  
ATOM    610  CB  TYR A  75      -0.830 -12.936   2.334  1.00 97.93           C  
ATOM    611  CG  TYR A  75      -1.123 -12.731   3.812  1.00 97.83           C  
ATOM    612  CD1 TYR A  75      -2.430 -12.790   4.329  1.00 96.73           C  
ATOM    613  CD2 TYR A  75      -0.059 -12.427   4.682  1.00 96.70           C  
ATOM    614  CE1 TYR A  75      -2.676 -12.558   5.696  1.00 95.73           C  
ATOM    615  CE2 TYR A  75      -0.293 -12.191   6.044  1.00 95.71           C  
ATOM    616  CZ  TYR A  75      -1.609 -12.257   6.552  1.00 95.97           C  
ATOM    617  OH  TYR A  75      -1.841 -12.015   7.875  1.00 94.25           O  
ATOM    618  N   LYS A  76      -1.487 -14.902  -0.600  1.00 97.82           N  
ATOM    619  CA  LYS A  76      -1.259 -14.999  -2.045  1.00 97.74           C  
ATOM    620  C   LYS A  76      -2.331 -14.232  -2.824  1.00 97.74           C  
ATOM    621  O   LYS A  76      -3.505 -14.284  -2.459  1.00 97.50           O  
ATOM    622  CB  LYS A  76      -1.225 -16.473  -2.494  1.00 97.02           C  
ATOM    623  CG  LYS A  76       0.074 -17.157  -2.056  1.00 88.98           C  
ATOM    624  CD  LYS A  76       0.096 -18.634  -2.444  1.00 87.57           C  
ATOM    625  CE  LYS A  76       1.422 -19.252  -1.961  1.00 77.68           C  
ATOM    626  NZ  LYS A  76       1.533 -20.696  -2.253  1.00 71.19           N  
ATOM    627  N   PRO A  77      -1.953 -13.562  -3.939  1.00 97.82           N  
ATOM    628  CA  PRO A  77      -2.912 -12.922  -4.819  1.00 97.59           C  
ATOM    629  C   PRO A  77      -4.002 -13.888  -5.289  1.00 97.13           C  
ATOM    630  O   PRO A  77      -3.747 -15.067  -5.546  1.00 96.66           O  
ATOM    631  CB  PRO A  77      -2.103 -12.366  -5.993  1.00 97.39           C  
ATOM    632  CG  PRO A  77      -0.716 -12.160  -5.394  1.00 96.79           C  
ATOM    633  CD  PRO A  77      -0.597 -13.319  -4.410  1.00 97.63           C  
ATOM    634  N   VAL A  78      -5.234 -13.374  -5.443  1.00 97.41           N  
ATOM    635  CA  VAL A  78      -6.418 -14.141  -5.862  1.00 96.74           C  
ATOM    636  C   VAL A  78      -6.854 -13.807  -7.292  1.00 96.32           C  
ATOM    637  O   VAL A  78      -8.035 -13.868  -7.640  1.00 94.74           O  
ATOM    638  CB  VAL A  78      -7.567 -14.020  -4.843  1.00 96.11           C  
ATOM    639  CG1 VAL A  78      -7.181 -14.669  -3.510  1.00 94.43           C  
ATOM    640  CG2 VAL A  78      -7.984 -12.571  -4.589  1.00 94.64           C  
ATOM    641  N   GLY A  79      -5.908 -13.414  -8.131  1.00 96.77           N  
ATOM    642  CA  GLY A  79      -6.118 -13.024  -9.521  1.00 96.54           C  
ATOM    643  C   GLY A  79      -5.751 -11.572  -9.795  1.00 97.17           C  
ATOM    644  O   GLY A  79      -5.007 -10.947  -9.035  1.00 96.95           O  
ATOM    645  N   THR A  80      -6.278 -11.039 -10.892  1.00 96.71           N  
ATOM    646  CA  THR A  80      -6.020  -9.669 -11.340  1.00 96.79           C  
ATOM    647  C   THR A  80      -7.315  -8.893 -11.590  1.00 96.37           C  
ATOM    648  O   THR A  80      -8.401  -9.463 -11.729  1.00 95.81           O  
ATOM    649  CB  THR A  80      -5.134  -9.636 -12.596  1.00 96.52           C  
ATOM    650  OG1 THR A  80      -5.750 -10.319 -13.660  1.00 95.27           O  
ATOM    651  CG2 THR A  80      -3.774 -10.278 -12.357  1.00 94.89           C  
ATOM    652  N   TRP A  81      -7.194  -7.582 -11.645  1.00 96.57           N  
ATOM    653  CA  TRP A  81      -8.243  -6.667 -12.057  1.00 96.13           C  
ATOM    654  C   TRP A  81      -7.674  -5.666 -13.053  1.00 95.95           C  
ATOM    655  O   TRP A  81      -6.572  -5.162 -12.862  1.00 95.48           O  
ATOM    656  CB  TRP A  81      -8.832  -5.977 -10.832  1.00 95.75           C  
ATOM    657  CG  TRP A  81      -9.891  -4.974 -11.145  1.00 95.32           C  
ATOM    658  CD1 TRP A  81     -11.189  -5.256 -11.407  1.00 94.34           C  
ATOM    659  CD2 TRP A  81      -9.759  -3.528 -11.240  1.00 95.15           C  
ATOM    660  NE1 TRP A  81     -11.880  -4.079 -11.635  1.00 93.63           N  
ATOM    661  CE2 TRP A  81     -11.043  -2.990 -11.519  1.00 94.35           C  
ATOM    662  CE3 TRP A  81      -8.690  -2.620 -11.077  1.00 93.59           C  
ATOM    663  CZ2 TRP A  81     -11.272  -1.598 -11.607  1.00 92.62           C  
ATOM    664  CZ3 TRP A  81      -8.916  -1.239 -11.174  1.00 92.36           C  
ATOM    665  CH2 TRP A  81     -10.194  -0.734 -11.426  1.00 92.23           C  
ATOM    666  N   SER A  82      -8.414  -5.386 -14.121  1.00 95.18           N  
ATOM    667  CA  SER A  82      -7.961  -4.490 -15.181  1.00 94.36           C  
ATOM    668  C   SER A  82      -8.965  -3.370 -15.403  1.00 93.65           C  
ATOM    669  O   SER A  82     -10.163  -3.626 -15.545  1.00 92.12           O  
ATOM    670  CB  SER A  82      -7.724  -5.232 -16.494  1.00 93.26           C  
ATOM    671  OG  SER A  82      -6.815  -6.304 -16.333  1.00 84.45           O  
ATOM    672  N   ALA A  83      -8.467  -2.130 -15.504  1.00 92.24           N  
ATOM    673  CA  ALA A  83      -9.275  -0.968 -15.837  1.00 90.49           C  
ATOM    674  C   ALA A  83      -8.578  -0.098 -16.877  1.00 89.39           C  
ATOM    675  O   ALA A  83      -7.351  -0.046 -16.956  1.00 86.82           O  
ATOM    676  CB  ALA A  83      -9.590  -0.178 -14.574  1.00 88.82           C  
ATOM    677  N   PHE A  84      -9.381   0.606 -17.667  1.00 86.90           N  
ATOM    678  CA  PHE A  84      -8.879   1.759 -18.397  1.00 83.34           C  
ATOM    679  C   PHE A  84      -8.599   2.867 -17.388  1.00 79.18           C  
ATOM    680  O   PHE A  84      -9.365   3.057 -16.439  1.00 73.06           O  
ATOM    681  CB  PHE A  84      -9.901   2.194 -19.447  1.00 81.55           C  
ATOM    682  CG  PHE A  84     -10.126   1.155 -20.522  1.00 78.98           C  
ATOM    683  CD1 PHE A  84      -9.158   0.963 -21.528  1.00 76.56           C  
ATOM    684  CD2 PHE A  84     -11.301   0.379 -20.546  1.00 75.82           C  
ATOM    685  CE1 PHE A  84      -9.360   0.024 -22.549  1.00 74.00           C  
ATOM    686  CE2 PHE A  84     -11.514  -0.562 -21.572  1.00 73.79           C  
ATOM    687  CZ  PHE A  84     -10.543  -0.734 -22.573  1.00 74.55           C  
ATOM    688  N   GLU A  85      -7.511   3.612 -17.588  1.00 72.89           N  
ATOM    689  CA  GLU A  85      -7.354   4.865 -16.861  1.00 69.08           C  
ATOM    690  C   GLU A  85      -8.561   5.744 -17.196  1.00 67.81           C  
ATOM    691  O   GLU A  85      -8.867   5.978 -18.363  1.00 62.94           O  
ATOM    692  CB  GLU A  85      -6.033   5.552 -17.206  1.00 64.32           C  
ATOM    693  CG  GLU A  85      -4.832   4.764 -16.647  1.00 57.25           C  
ATOM    694  CD  GLU A  85      -3.490   5.483 -16.834  1.00 54.08           C  
ATOM    695  OE1 GLU A  85      -2.569   5.200 -16.030  1.00 49.97           O  
ATOM    696  OE2 GLU A  85      -3.360   6.284 -17.787  1.00 50.05           O  
ATOM    697  N   ASN A  86      -9.279   6.205 -16.163  1.00 60.20           N  
ATOM    698  CA  ASN A  86     -10.362   7.138 -16.376  1.00 59.23           C  
ATOM    699  C   ASN A  86      -9.775   8.381 -17.041  1.00 59.37           C  
ATOM    700  O   ASN A  86      -9.014   9.126 -16.420  1.00 55.71           O  
ATOM    701  CB  ASN A  86     -11.052   7.492 -15.041  1.00 54.71           C  
ATOM    702  CG  ASN A  86     -12.167   6.541 -14.645  1.00 50.89           C  
ATOM    703  OD1 ASN A  86     -12.722   5.812 -15.437  1.00 46.95           O  
ATOM    704  ND2 ASN A  86     -12.568   6.558 -13.388  1.00 44.90           N  
ATOM    705  N   LYS A  87     -10.188   8.663 -18.283  1.00 51.42           N  
ATOM    706  CA  LYS A  87     -10.129  10.039 -18.761  1.00 51.67           C  
ATOM    707  C   LYS A  87     -10.894  10.870 -17.736  1.00 51.35           C  
ATOM    708  O   LYS A  87     -12.006  10.512 -17.343  1.00 48.29           O  
ATOM    709  CB  LYS A  87     -10.748  10.180 -20.157  1.00 49.52           C  
ATOM    710  CG  LYS A  87      -9.800   9.701 -21.269  1.00 46.21           C  
ATOM    711  CD  LYS A  87     -10.427   9.988 -22.648  1.00 42.38           C  
ATOM    712  CE  LYS A  87      -9.453   9.630 -23.770  1.00 37.77           C  
ATOM    713  NZ  LYS A  87     -10.009   9.926 -25.108  1.00 34.43           N  
ATOM    714  N   GLY A  88     -10.319  11.982 -17.298  1.00 47.33           N  
ATOM    715  CA  GLY A  88     -11.084  12.998 -16.597  1.00 46.67           C  
ATOM    716  C   GLY A  88     -12.328  13.343 -17.417  1.00 46.31           C  
ATOM    717  O   GLY A  88     -12.326  13.198 -18.635  1.00 43.85           O  
ATOM    718  N   LYS A  89     -13.388  13.811 -16.769  1.00 41.59           N  
ATOM    719  CA  LYS A  89     -14.737  14.092 -17.326  1.00 40.98           C  
ATOM    720  C   LYS A  89     -14.805  15.027 -18.555  1.00 40.71           C  
ATOM    721  O   LYS A  89     -15.911  15.436 -18.883  1.00 37.74           O  
ATOM    722  CB  LYS A  89     -15.610  14.719 -16.227  1.00 39.18           C  
ATOM    723  CG  LYS A  89     -16.241  13.759 -15.212  1.00 36.94           C  
ATOM    724  CD  LYS A  89     -17.177  14.568 -14.313  1.00 35.48           C  
ATOM    725  CE  LYS A  89     -17.971  13.675 -13.351  1.00 31.66           C  
ATOM    726  NZ  LYS A  89     -18.906  14.466 -12.526  1.00 30.54           N  
ATOM    727  N   SER A  90     -13.720  15.433 -19.164  1.00 46.03           N  
ATOM    728  CA  SER A  90     -13.732  16.564 -20.091  1.00 46.14           C  
ATOM    729  C   SER A  90     -14.531  16.325 -21.377  1.00 45.56           C  
ATOM    730  O   SER A  90     -15.597  16.892 -21.542  1.00 43.34           O  
ATOM    731  CB  SER A  90     -12.307  17.041 -20.394  1.00 44.23           C  
ATOM    732  OG  SER A  90     -11.533  16.003 -20.944  1.00 40.56           O  
ATOM    733  N   GLY A  91     -14.028  15.539 -22.311  1.00 48.17           N  
ATOM    734  CA  GLY A  91     -14.531  15.560 -23.684  1.00 49.22           C  
ATOM    735  C   GLY A  91     -15.814  14.759 -23.875  1.00 49.07           C  
ATOM    736  O   GLY A  91     -15.773  13.530 -23.920  1.00 46.48           O  
ATOM    737  N   LEU A  92     -16.936  15.443 -24.114  1.00 47.95           N  
ATOM    738  CA  LEU A  92     -18.196  14.897 -24.649  1.00 49.46           C  
ATOM    739  C   LEU A  92     -18.095  14.338 -26.080  1.00 47.78           C  
ATOM    740  O   LEU A  92     -19.077  13.805 -26.586  1.00 43.81           O  
ATOM    741  CB  LEU A  92     -19.233  16.051 -24.665  1.00 48.31           C  
ATOM    742  CG  LEU A  92     -19.932  16.309 -23.321  1.00 44.51           C  
ATOM    743  CD1 LEU A  92     -20.567  17.695 -23.343  1.00 41.99           C  
ATOM    744  CD2 LEU A  92     -21.035  15.288 -23.071  1.00 42.14           C  
ATOM    745  N   GLY A  93     -16.972  14.529 -26.775  1.00 50.65           N  
ATOM    746  CA  GLY A  93     -16.873  14.323 -28.218  1.00 51.28           C  
ATOM    747  C   GLY A  93     -17.019  12.868 -28.696  1.00 51.63           C  
ATOM    748  O   GLY A  93     -17.218  11.933 -27.925  1.00 48.90           O  
ATOM    749  N   GLY A  94     -16.929  12.698 -30.043  1.00 50.80           N  
ATOM    750  CA  GLY A  94     -17.396  11.520 -30.770  1.00 51.43           C  
ATOM    751  C   GLY A  94     -16.648  10.189 -30.579  1.00 52.48           C  
ATOM    752  O   GLY A  94     -15.829  10.007 -29.689  1.00 50.28           O  
ATOM    753  N   ASN A  95     -16.942   9.256 -31.512  1.00 53.18           N  
ATOM    754  CA  ASN A  95     -16.675   7.812 -31.534  1.00 53.95           C  
ATOM    755  C   ASN A  95     -15.226   7.325 -31.380  1.00 54.04           C  
ATOM    756  O   ASN A  95     -15.016   6.119 -31.492  1.00 52.46           O  
ATOM    757  CB  ASN A  95     -17.198   7.269 -32.880  1.00 51.87           C  
ATOM    758  CG  ASN A  95     -18.669   6.925 -32.882  1.00 47.72           C  
ATOM    759  OD1 ASN A  95     -19.318   6.828 -31.866  1.00 45.12           O  
ATOM    760  ND2 ASN A  95     -19.234   6.684 -34.044  1.00 44.05           N  
ATOM    761  N   VAL A  96     -14.233   8.166 -31.210  1.00 55.15           N  
ATOM    762  CA  VAL A  96     -12.868   7.665 -31.087  1.00 56.13           C  
ATOM    763  C   VAL A  96     -12.746   6.928 -29.754  1.00 55.84           C  
ATOM    764  O   VAL A  96     -12.435   7.512 -28.720  1.00 53.00           O  
ATOM    765  CB  VAL A  96     -11.790   8.746 -31.292  1.00 54.01           C  
ATOM    766  CG1 VAL A  96     -10.415   8.086 -31.436  1.00 48.35           C  
ATOM    767  CG2 VAL A  96     -12.042   9.563 -32.567  1.00 48.61           C  
ATOM    768  N   GLN A  97     -12.999   5.606 -29.798  1.00 51.41           N  
ATOM    769  CA  GLN A  97     -12.504   4.675 -28.796  1.00 51.48           C  
ATOM    770  C   GLN A  97     -10.978   4.782 -28.824  1.00 52.16           C  
ATOM    771  O   GLN A  97     -10.294   4.000 -29.480  1.00 50.10           O  
ATOM    772  CB  GLN A  97     -12.957   3.232 -29.076  1.00 48.78           C  
ATOM    773  CG  GLN A  97     -14.407   2.944 -28.678  1.00 44.34           C  
ATOM    774  CD  GLN A  97     -14.760   1.453 -28.850  1.00 41.45           C  
ATOM    775  OE1 GLN A  97     -14.063   0.676 -29.470  1.00 40.29           O  
ATOM    776  NE2 GLN A  97     -15.863   1.011 -28.299  1.00 38.68           N  
ATOM    777  N   VAL A  98     -10.444   5.772 -28.124  1.00 52.11           N  
ATOM    778  CA  VAL A  98      -9.044   5.739 -27.748  1.00 52.50           C  
ATOM    779  C   VAL A  98      -8.912   4.465 -26.934  1.00 52.44           C  
ATOM    780  O   VAL A  98      -9.414   4.378 -25.810  1.00 50.18           O  
ATOM    781  CB  VAL A  98      -8.613   6.987 -26.954  1.00 50.42           C  
ATOM    782  CG1 VAL A  98      -7.120   6.941 -26.645  1.00 45.89           C  
ATOM    783  CG2 VAL A  98      -8.878   8.269 -27.751  1.00 46.09           C  
ATOM    784  N   THR A  99      -8.289   3.444 -27.534  1.00 55.24           N  
ATOM    785  CA  THR A  99      -7.880   2.197 -26.900  1.00 55.85           C  
ATOM    786  C   THR A  99      -6.790   2.516 -25.881  1.00 57.08           C  
ATOM    787  O   THR A  99      -5.624   2.176 -26.054  1.00 53.78           O  
ATOM    788  CB  THR A  99      -7.402   1.177 -27.956  1.00 52.27           C  
ATOM    789  OG1 THR A  99      -6.749   1.822 -29.027  1.00 47.70           O  
ATOM    790  CG2 THR A  99      -8.564   0.395 -28.557  1.00 46.52           C  
ATOM    791  N   ASN A 100      -7.169   3.217 -24.813  1.00 59.00           N  
ATOM    792  CA  ASN A 100      -6.324   3.374 -23.653  1.00 60.29           C  
ATOM    793  C   ASN A 100      -5.993   1.963 -23.187  1.00 62.75           C  
ATOM    794  O   ASN A 100      -6.896   1.175 -22.895  1.00 59.84           O  
ATOM    795  CB  ASN A 100      -7.050   4.183 -22.571  1.00 55.96           C  
ATOM    796  CG  ASN A 100      -7.106   5.679 -22.840  1.00 51.74           C  
ATOM    797  OD1 ASN A 100      -6.513   6.233 -23.751  1.00 47.19           O  
ATOM    798  ND2 ASN A 100      -7.823   6.390 -22.007  1.00 45.66           N  
ATOM    799  N   LYS A 101      -4.705   1.626 -23.165  1.00 73.36           N  
ATOM    800  CA  LYS A 101      -4.252   0.314 -22.712  1.00 76.47           C  
ATOM    801  C   LYS A 101      -4.748   0.114 -21.286  1.00 79.65           C  
ATOM    802  O   LYS A 101      -4.488   0.944 -20.422  1.00 77.30           O  
ATOM    803  CB  LYS A 101      -2.722   0.237 -22.857  1.00 70.96           C  
ATOM    804  CG  LYS A 101      -2.187  -1.181 -22.626  1.00 61.79           C  
ATOM    805  CD  LYS A 101      -0.667  -1.211 -22.847  1.00 58.65           C  
ATOM    806  CE  LYS A 101      -0.111  -2.622 -22.620  1.00 51.34           C  
ATOM    807  NZ  LYS A 101       1.373  -2.669 -22.754  1.00 46.16           N  
ATOM    808  N   LYS A 102      -5.492  -0.981 -21.037  1.00 85.43           N  
ATOM    809  CA  LYS A 102      -5.880  -1.342 -19.676  1.00 88.16           C  
ATOM    810  C   LYS A 102      -4.613  -1.567 -18.860  1.00 89.55           C  
ATOM    811  O   LYS A 102      -3.750  -2.328 -19.279  1.00 88.01           O  
ATOM    812  CB  LYS A 102      -6.763  -2.591 -19.640  1.00 84.68           C  
ATOM    813  CG  LYS A 102      -8.194  -2.307 -20.091  1.00 79.47           C  
ATOM    814  CD  LYS A 102      -9.064  -3.573 -20.001  1.00 77.46           C  
ATOM    815  CE  LYS A 102     -10.494  -3.273 -20.419  1.00 70.65           C  
ATOM    816  NZ  LYS A 102     -11.352  -4.478 -20.376  1.00 64.72           N  
ATOM    817  N   LYS A 103      -4.557  -0.945 -17.685  1.00 92.25           N  
ATOM    818  CA  LYS A 103      -3.602  -1.340 -16.657  1.00 92.37           C  
ATOM    819  C   LYS A 103      -4.185  -2.511 -15.883  1.00 93.73           C  
ATOM    820  O   LYS A 103      -5.385  -2.546 -15.608  1.00 93.47           O  
ATOM    821  CB  LYS A 103      -3.254  -0.154 -15.758  1.00 89.92           C  
ATOM    822  CG  LYS A 103      -2.350   0.846 -16.497  1.00 82.82           C  
ATOM    823  CD  LYS A 103      -1.876   1.936 -15.538  1.00 78.13           C  
ATOM    824  CE  LYS A 103      -0.786   2.781 -16.193  1.00 70.55           C  
ATOM    825  NZ  LYS A 103      -0.342   3.865 -15.291  1.00 63.69           N  
ATOM    826  N   THR A 104      -3.335  -3.484 -15.573  1.00 95.02           N  
ATOM    827  CA  THR A 104      -3.711  -4.687 -14.838  1.00 95.75           C  
ATOM    828  C   THR A 104      -3.027  -4.679 -13.482  1.00 96.30           C  
ATOM    829  O   THR A 104      -1.827  -4.451 -13.406  1.00 96.10           O  
ATOM    830  CB  THR A 104      -3.365  -5.958 -15.629  1.00 95.06           C  
ATOM    831  OG1 THR A 104      -4.032  -5.927 -16.872  1.00 92.17           O  
ATOM    832  CG2 THR A 104      -3.818  -7.227 -14.924  1.00 91.78           C  
ATOM    833  N   PHE A 105      -3.786  -4.927 -12.423  1.00 96.91           N  
ATOM    834  CA  PHE A 105      -3.332  -4.907 -11.042  1.00 97.03           C  
ATOM    835  C   PHE A 105      -3.610  -6.238 -10.361  1.00 97.34           C  
ATOM    836  O   PHE A 105      -4.602  -6.902 -10.676  1.00 97.24           O  
ATOM    837  CB  PHE A 105      -4.023  -3.754 -10.308  1.00 96.47           C  
ATOM    838  CG  PHE A 105      -3.798  -2.402 -10.944  1.00 95.68           C  
ATOM    839  CD1 PHE A 105      -2.628  -1.678 -10.667  1.00 94.15           C  
ATOM    840  CD2 PHE A 105      -4.754  -1.859 -11.829  1.00 93.79           C  
ATOM    841  CE1 PHE A 105      -2.413  -0.414 -11.242  1.00 92.40           C  
ATOM    842  CE2 PHE A 105      -4.546  -0.600 -12.410  1.00 92.27           C  
ATOM    843  CZ  PHE A 105      -3.378   0.128 -12.106  1.00 92.17           C  
ATOM    844  N   ILE A 106      -2.777  -6.625  -9.400  1.00 97.21           N  
ATOM    845  CA  ILE A 106      -3.033  -7.825  -8.588  1.00 97.42           C  
ATOM    846  C   ILE A 106      -4.154  -7.563  -7.577  1.00 97.53           C  
ATOM    847  O   ILE A 106      -4.292  -6.463  -7.025  1.00 97.42           O  
ATOM    848  CB  ILE A 106      -1.760  -8.369  -7.913  1.00 97.18           C  
ATOM    849  CG1 ILE A 106      -1.152  -7.409  -6.876  1.00 90.47           C  
ATOM    850  CG2 ILE A 106      -0.736  -8.749  -8.993  1.00 89.57           C  
ATOM    851  CD1 ILE A 106      -0.012  -8.050  -6.073  1.00 89.79           C  
ATOM    852  N   LYS A 107      -4.945  -8.599  -7.313  1.00 97.66           N  
ATOM    853  CA  LYS A 107      -5.974  -8.606  -6.274  1.00 97.68           C  
ATOM    854  C   LYS A 107      -5.466  -9.388  -5.068  1.00 97.70           C  
ATOM    855  O   LYS A 107      -5.024 -10.525  -5.219  1.00 97.52           O  
ATOM    856  CB  LYS A 107      -7.258  -9.241  -6.799  1.00 97.12           C  
ATOM    857  CG  LYS A 107      -7.917  -8.433  -7.936  1.00 94.06           C  
ATOM    858  CD  LYS A 107      -9.147  -9.142  -8.495  1.00 92.80           C  
ATOM    859  CE  LYS A 107     -10.244  -9.278  -7.421  1.00 85.77           C  
ATOM    860  NZ  LYS A 107     -11.443  -9.944  -7.954  1.00 81.90           N  
ATOM    861  N   PHE A 108      -5.603  -8.810  -3.883  1.00 98.08           N  
ATOM    862  CA  PHE A 108      -5.312  -9.499  -2.630  1.00 98.16           C  
ATOM    863  C   PHE A 108      -6.566 -10.174  -2.054  1.00 97.97           C  
ATOM    864  O   PHE A 108      -7.691  -9.768  -2.360  1.00 97.64           O  
ATOM    865  CB  PHE A 108      -4.659  -8.519  -1.658  1.00 98.09           C  
ATOM    866  CG  PHE A 108      -3.188  -8.305  -1.965  1.00 98.11           C  
ATOM    867  CD1 PHE A 108      -2.222  -9.106  -1.331  1.00 97.54           C  
ATOM    868  CD2 PHE A 108      -2.797  -7.336  -2.890  1.00 97.47           C  
ATOM    869  CE1 PHE A 108      -0.863  -8.915  -1.597  1.00 96.97           C  
ATOM    870  CE2 PHE A 108      -1.434  -7.140  -3.165  1.00 96.91           C  
ATOM    871  CZ  PHE A 108      -0.462  -7.922  -2.510  1.00 97.07           C  
ATOM    872  N   PRO A 109      -6.401 -11.219  -1.213  1.00 97.99           N  
ATOM    873  CA  PRO A 109      -7.526 -11.857  -0.529  1.00 97.66           C  
ATOM    874  C   PRO A 109      -8.138 -10.987   0.579  1.00 97.64           C  
ATOM    875  O   PRO A 109      -9.286 -11.223   0.976  1.00 97.16           O  
ATOM    876  CB  PRO A 109      -6.944 -13.155   0.032  1.00 97.44           C  
ATOM    877  CG  PRO A 109      -5.468 -12.822   0.256  1.00 97.27           C  
ATOM    878  CD  PRO A 109      -5.153 -11.885  -0.896  1.00 97.88           C  
ATOM    879  N   SER A 110      -7.391 -10.018   1.092  1.00 97.95           N  
ATOM    880  CA  SER A 110      -7.801  -9.054   2.116  1.00 98.06           C  
ATOM    881  C   SER A 110      -6.961  -7.775   2.029  1.00 98.22           C  
ATOM    882  O   SER A 110      -5.871  -7.792   1.459  1.00 98.20           O  
ATOM    883  CB  SER A 110      -7.660  -9.682   3.514  1.00 97.90           C  
ATOM    884  OG  SER A 110      -6.310 -10.001   3.799  1.00 97.46           O  
ATOM    885  N   VAL A 111      -7.438  -6.684   2.631  1.00 98.25           N  
ATOM    886  CA  VAL A 111      -6.648  -5.449   2.795  1.00 98.47           C  
ATOM    887  C   VAL A 111      -5.418  -5.728   3.664  1.00 98.44           C  
ATOM    888  O   VAL A 111      -4.318  -5.293   3.320  1.00 98.48           O  
ATOM    889  CB  VAL A 111      -7.499  -4.317   3.396  1.00 98.30           C  
ATOM    890  CG1 VAL A 111      -6.688  -3.025   3.539  1.00 97.91           C  
ATOM    891  CG2 VAL A 111      -8.712  -4.008   2.515  1.00 97.85           C  
ATOM    892  N   LEU A 112      -5.569  -6.524   4.718  1.00 98.44           N  
ATOM    893  CA  LEU A 112      -4.474  -6.918   5.607  1.00 98.48           C  
ATOM    894  C   LEU A 112      -3.332  -7.597   4.850  1.00 98.53           C  
ATOM    895  O   LEU A 112      -2.181  -7.240   5.065  1.00 98.49           O  
ATOM    896  CB  LEU A 112      -5.022  -7.830   6.724  1.00 98.43           C  
ATOM    897  CG  LEU A 112      -3.947  -8.290   7.729  1.00 98.19           C  
ATOM    898  CD1 LEU A 112      -3.277  -7.118   8.447  1.00 97.92           C  
ATOM    899  CD2 LEU A 112      -4.592  -9.194   8.787  1.00 97.80           C  
ATOM    900  N   ALA A 113      -3.626  -8.508   3.934  1.00 98.64           N  
ATOM    901  CA  ALA A 113      -2.601  -9.194   3.149  1.00 98.52           C  
ATOM    902  C   ALA A 113      -1.709  -8.207   2.369  1.00 98.63           C  
ATOM    903  O   ALA A 113      -0.490  -8.359   2.330  1.00 98.52           O  
ATOM    904  CB  ALA A 113      -3.292 -10.168   2.193  1.00 98.41           C  
ATOM    905  N   ALA A 114      -2.312  -7.179   1.769  1.00 98.63           N  
ATOM    906  CA  ALA A 114      -1.581  -6.162   1.029  1.00 98.55           C  
ATOM    907  C   ALA A 114      -0.815  -5.196   1.955  1.00 98.54           C  
ATOM    908  O   ALA A 114       0.290  -4.773   1.616  1.00 98.43           O  
ATOM    909  CB  ALA A 114      -2.567  -5.427   0.115  1.00 98.26           C  
ATOM    910  N   MET A 115      -1.366  -4.868   3.122  1.00 98.67           N  
ATOM    911  CA  MET A 115      -0.662  -4.069   4.134  1.00 98.65           C  
ATOM    912  C   MET A 115       0.548  -4.817   4.703  1.00 98.66           C  
ATOM    913  O   MET A 115       1.635  -4.239   4.771  1.00 98.61           O  
ATOM    914  CB  MET A 115      -1.619  -3.663   5.259  1.00 98.72           C  
ATOM    915  CG  MET A 115      -2.620  -2.594   4.823  1.00 98.43           C  
ATOM    916  SD  MET A 115      -3.676  -2.002   6.174  1.00 98.21           S  
ATOM    917  CE  MET A 115      -4.610  -0.703   5.319  1.00 95.60           C  
ATOM    918  N   GLU A 116       0.411  -6.088   5.013  1.00 98.70           N  
ATOM    919  CA  GLU A 116       1.522  -6.939   5.469  1.00 98.78           C  
ATOM    920  C   GLU A 116       2.628  -7.063   4.409  1.00 98.62           C  
ATOM    921  O   GLU A 116       3.810  -7.052   4.747  1.00 98.51           O  
ATOM    922  CB  GLU A 116       0.974  -8.329   5.830  1.00 98.71           C  
ATOM    923  CG  GLU A 116       0.222  -8.366   7.176  1.00 97.90           C  
ATOM    924  CD  GLU A 116       1.140  -8.508   8.399  1.00 97.84           C  
ATOM    925  OE1 GLU A 116       0.622  -8.803   9.498  1.00 94.68           O  
ATOM    926  OE2 GLU A 116       2.386  -8.424   8.284  1.00 95.16           O  
ATOM    927  N   TYR A 117       2.267  -7.082   3.119  1.00 98.61           N  
ATOM    928  CA  TYR A 117       3.267  -7.017   2.039  1.00 98.59           C  
ATOM    929  C   TYR A 117       4.054  -5.699   2.072  1.00 98.44           C  
ATOM    930  O   TYR A 117       5.276  -5.712   1.932  1.00 98.26           O  
ATOM    931  CB  TYR A 117       2.591  -7.204   0.682  1.00 98.37           C  
ATOM    932  CG  TYR A 117       3.593  -7.345  -0.451  1.00 98.27           C  
ATOM    933  CD1 TYR A 117       4.197  -6.210  -1.033  1.00 97.66           C  
ATOM    934  CD2 TYR A 117       3.997  -8.628  -0.884  1.00 97.51           C  
ATOM    935  CE1 TYR A 117       5.208  -6.349  -2.007  1.00 96.95           C  
ATOM    936  CE2 TYR A 117       4.998  -8.782  -1.858  1.00 96.86           C  
ATOM    937  CZ  TYR A 117       5.605  -7.631  -2.400  1.00 97.04           C  
ATOM    938  OH  TYR A 117       6.616  -7.781  -3.325  1.00 96.02           O  
ATOM    939  N   LYS A 118       3.388  -4.562   2.299  1.00 98.37           N  
ATOM    940  CA  LYS A 118       4.067  -3.273   2.442  1.00 98.39           C  
ATOM    941  C   LYS A 118       4.983  -3.256   3.665  1.00 98.37           C  
ATOM    942  O   LYS A 118       6.125  -2.825   3.540  1.00 98.12           O  
ATOM    943  CB  LYS A 118       3.063  -2.106   2.496  1.00 97.86           C  
ATOM    944  CG  LYS A 118       2.397  -1.838   1.142  1.00 91.86           C  
ATOM    945  CD  LYS A 118       1.426  -0.638   1.243  1.00 88.01           C  
ATOM    946  CE  LYS A 118       0.654  -0.397  -0.057  1.00 84.02           C  
ATOM    947  NZ  LYS A 118       1.467   0.211  -1.133  1.00 77.31           N  
ATOM    948  N   VAL A 119       4.547  -3.777   4.811  1.00 98.49           N  
ATOM    949  CA  VAL A 119       5.401  -3.904   6.008  1.00 98.50           C  
ATOM    950  C   VAL A 119       6.622  -4.776   5.725  1.00 98.47           C  
ATOM    951  O   VAL A 119       7.740  -4.382   6.050  1.00 98.30           O  
ATOM    952  CB  VAL A 119       4.613  -4.470   7.203  1.00 98.59           C  
ATOM    953  CG1 VAL A 119       5.528  -4.693   8.410  1.00 98.19           C  
ATOM    954  CG2 VAL A 119       3.498  -3.518   7.640  1.00 98.14           C  
ATOM    955  N   PHE A 120       6.437  -5.918   5.071  1.00 98.38           N  
ATOM    956  CA  PHE A 120       7.538  -6.785   4.655  1.00 98.13           C  
ATOM    957  C   PHE A 120       8.539  -6.033   3.766  1.00 97.98           C  
ATOM    958  O   PHE A 120       9.743  -6.108   4.012  1.00 97.68           O  
ATOM    959  CB  PHE A 120       6.975  -8.012   3.926  1.00 97.89           C  
ATOM    960  CG  PHE A 120       8.022  -8.839   3.221  1.00 97.14           C  
ATOM    961  CD1 PHE A 120       8.276  -8.647   1.849  1.00 95.52           C  
ATOM    962  CD2 PHE A 120       8.781  -9.783   3.939  1.00 95.51           C  
ATOM    963  CE1 PHE A 120       9.267  -9.403   1.194  1.00 93.98           C  
ATOM    964  CE2 PHE A 120       9.771 -10.542   3.287  1.00 94.14           C  
ATOM    965  CZ  PHE A 120      10.007 -10.353   1.921  1.00 93.73           C  
ATOM    966  N   TYR A 121       8.065  -5.277   2.770  1.00 97.84           N  
ATOM    967  CA  TYR A 121       8.910  -4.466   1.902  1.00 97.55           C  
ATOM    968  C   TYR A 121       9.685  -3.396   2.689  1.00 97.65           C  
ATOM    969  O   TYR A 121      10.889  -3.253   2.501  1.00 97.39           O  
ATOM    970  CB  TYR A 121       8.044  -3.825   0.810  1.00 97.24           C  
ATOM    971  CG  TYR A 121       8.831  -2.948  -0.132  1.00 96.95           C  
ATOM    972  CD1 TYR A 121       9.109  -1.600   0.189  1.00 96.11           C  
ATOM    973  CD2 TYR A 121       9.333  -3.481  -1.342  1.00 96.09           C  
ATOM    974  CE1 TYR A 121       9.873  -0.803  -0.668  1.00 94.92           C  
ATOM    975  CE2 TYR A 121      10.089  -2.686  -2.211  1.00 94.91           C  
ATOM    976  CZ  TYR A 121      10.368  -1.344  -1.871  1.00 94.88           C  
ATOM    977  OH  TYR A 121      11.118  -0.566  -2.714  1.00 93.48           O  
ATOM    978  N   ILE A 122       9.011  -2.674   3.588  1.00 97.56           N  
ATOM    979  CA  ILE A 122       9.618  -1.629   4.421  1.00 97.66           C  
ATOM    980  C   ILE A 122      10.743  -2.212   5.282  1.00 97.55           C  
ATOM    981  O   ILE A 122      11.847  -1.680   5.272  1.00 97.15           O  
ATOM    982  CB  ILE A 122       8.537  -0.922   5.271  1.00 97.83           C  
ATOM    983  CG1 ILE A 122       7.596  -0.097   4.364  1.00 97.45           C  
ATOM    984  CG2 ILE A 122       9.168   0.000   6.331  1.00 97.36           C  
ATOM    985  CD1 ILE A 122       6.287   0.317   5.041  1.00 96.46           C  
ATOM    986  N   ASN A 123      10.490  -3.326   5.955  1.00 97.85           N  
ATOM    987  CA  ASN A 123      11.486  -4.003   6.790  1.00 97.53           C  
ATOM    988  C   ASN A 123      12.651  -4.567   5.966  1.00 97.43           C  
ATOM    989  O   ASN A 123      13.799  -4.444   6.368  1.00 96.62           O  
ATOM    990  CB  ASN A 123      10.791  -5.108   7.593  1.00 97.35           C  
ATOM    991  CG  ASN A 123       9.890  -4.568   8.688  1.00 96.38           C  
ATOM    992  OD1 ASN A 123       9.991  -3.441   9.133  1.00 92.31           O  
ATOM    993  ND2 ASN A 123       8.981  -5.381   9.189  1.00 91.73           N  
ATOM    994  N   LYS A 124      12.378  -5.117   4.778  1.00 97.44           N  
ATOM    995  CA  LYS A 124      13.416  -5.619   3.857  1.00 97.01           C  
ATOM    996  C   LYS A 124      14.361  -4.517   3.361  1.00 97.14           C  
ATOM    997  O   LYS A 124      15.474  -4.811   2.932  1.00 96.62           O  
ATOM    998  CB  LYS A 124      12.722  -6.344   2.687  1.00 96.59           C  
ATOM    999  CG  LYS A 124      13.721  -6.987   1.711  1.00 92.75           C  
ATOM   1000  CD  LYS A 124      13.006  -7.815   0.642  1.00 88.83           C  
ATOM   1001  CE  LYS A 124      14.047  -8.434  -0.289  1.00 81.84           C  
ATOM   1002  NZ  LYS A 124      13.432  -9.325  -1.285  1.00 73.97           N  
ATOM   1003  N   HIS A 125      13.921  -3.266   3.390  1.00 97.08           N  
ATOM   1004  CA  HIS A 125      14.681  -2.083   2.985  1.00 96.50           C  
ATOM   1005  C   HIS A 125      15.013  -1.166   4.167  1.00 96.67           C  
ATOM   1006  O   HIS A 125      15.019   0.059   4.011  1.00 95.83           O  
ATOM   1007  CB  HIS A 125      13.953  -1.388   1.826  1.00 96.39           C  
ATOM   1008  CG  HIS A 125      13.921  -2.222   0.572  1.00 95.77           C  
ATOM   1009  ND1 HIS A 125      15.031  -2.669  -0.125  1.00 89.44           N  
ATOM   1010  CD2 HIS A 125      12.832  -2.715  -0.078  1.00 89.81           C  
ATOM   1011  CE1 HIS A 125      14.605  -3.407  -1.156  1.00 90.35           C  
ATOM   1012  NE2 HIS A 125      13.272  -3.456  -1.168  1.00 91.23           N  
ATOM   1013  N   ASP A 126      15.234  -1.727   5.351  1.00 96.64           N  
ATOM   1014  CA  ASP A 126      15.716  -1.042   6.552  1.00 96.76           C  
ATOM   1015  C   ASP A 126      14.900   0.208   6.915  1.00 96.80           C  
ATOM   1016  O   ASP A 126      15.419   1.277   7.246  1.00 95.54           O  
ATOM   1017  CB  ASP A 126      17.233  -0.790   6.440  1.00 96.46           C  
ATOM   1018  CG  ASP A 126      17.998  -2.080   6.160  1.00 92.64           C  
ATOM   1019  OD1 ASP A 126      17.729  -3.085   6.864  1.00 87.89           O  
ATOM   1020  OD2 ASP A 126      18.824  -2.082   5.217  1.00 86.73           O  
ATOM   1021  N   GLY A 127      13.573   0.118   6.786  1.00 96.77           N  
ATOM   1022  CA  GLY A 127      12.652   1.215   7.070  1.00 96.32           C  
ATOM   1023  C   GLY A 127      12.553   2.289   5.981  1.00 96.59           C  
ATOM   1024  O   GLY A 127      11.773   3.234   6.129  1.00 95.46           O  
ATOM   1025  N   ASN A 128      13.277   2.171   4.868  1.00 95.48           N  
ATOM   1026  CA  ASN A 128      13.189   3.117   3.750  1.00 95.29           C  
ATOM   1027  C   ASN A 128      11.912   2.908   2.911  1.00 95.68           C  
ATOM   1028  O   ASN A 128      11.951   2.496   1.754  1.00 95.27           O  
ATOM   1029  CB  ASN A 128      14.468   3.080   2.907  1.00 93.98           C  
ATOM   1030  CG  ASN A 128      14.474   4.174   1.846  1.00 90.60           C  
ATOM   1031  OD1 ASN A 128      13.702   5.127   1.881  1.00 87.15           O  
ATOM   1032  ND2 ASN A 128      15.348   4.081   0.869  1.00 84.82           N  
ATOM   1033  N   TRP A 129      10.770   3.246   3.502  1.00 96.00           N  
ATOM   1034  CA  TRP A 129       9.450   3.106   2.866  1.00 96.21           C  
ATOM   1035  C   TRP A 129       9.271   3.960   1.607  1.00 96.44           C  
ATOM   1036  O   TRP A 129       8.521   3.568   0.716  1.00 95.85           O  
ATOM   1037  CB  TRP A 129       8.382   3.428   3.908  1.00 96.06           C  
ATOM   1038  CG  TRP A 129       8.505   4.783   4.545  1.00 96.06           C  
ATOM   1039  CD1 TRP A 129       9.081   5.041   5.740  1.00 93.86           C  
ATOM   1040  CD2 TRP A 129       8.015   6.066   4.049  1.00 95.68           C  
ATOM   1041  NE1 TRP A 129       8.977   6.401   6.029  1.00 92.49           N  
ATOM   1042  CE2 TRP A 129       8.317   7.053   5.018  1.00 94.57           C  
ATOM   1043  CE3 TRP A 129       7.327   6.469   2.890  1.00 93.09           C  
ATOM   1044  CZ2 TRP A 129       7.933   8.406   4.850  1.00 92.62           C  
ATOM   1045  CZ3 TRP A 129       6.955   7.814   2.713  1.00 91.72           C  
ATOM   1046  CH2 TRP A 129       7.254   8.762   3.692  1.00 91.52           C  
ATOM   1047  N   ALA A 130       9.982   5.080   1.468  1.00 95.73           N  
ATOM   1048  CA  ALA A 130       9.879   5.918   0.270  1.00 95.71           C  
ATOM   1049  C   ALA A 130      10.423   5.226  -0.994  1.00 95.58           C  
ATOM   1050  O   ALA A 130      10.011   5.562  -2.101  1.00 95.15           O  
ATOM   1051  CB  ALA A 130      10.600   7.240   0.530  1.00 95.48           C  
ATOM   1052  N   ARG A 131      11.277   4.215  -0.825  1.00 96.16           N  
ATOM   1053  CA  ARG A 131      11.739   3.347  -1.913  1.00 95.94           C  
ATOM   1054  C   ARG A 131      10.576   2.631  -2.621  1.00 95.61           C  
ATOM   1055  O   ARG A 131      10.697   2.304  -3.787  1.00 94.73           O  
ATOM   1056  CB  ARG A 131      12.736   2.342  -1.319  1.00 95.54           C  
ATOM   1057  CG  ARG A 131      13.456   1.544  -2.401  1.00 92.29           C  
ATOM   1058  CD  ARG A 131      14.387   0.519  -1.773  1.00 90.79           C  
ATOM   1059  NE  ARG A 131      14.880  -0.415  -2.791  1.00 86.77           N  
ATOM   1060  CZ  ARG A 131      16.006  -0.317  -3.495  1.00 83.48           C  
ATOM   1061  NH1 ARG A 131      16.865   0.643  -3.287  1.00 76.96           N  
ATOM   1062  NH2 ARG A 131      16.264  -1.193  -4.409  1.00 76.54           N  
ATOM   1063  N   TRP A 132       9.451   2.428  -1.949  1.00 95.92           N  
ATOM   1064  CA  TRP A 132       8.244   1.872  -2.556  1.00 95.50           C  
ATOM   1065  C   TRP A 132       7.739   2.716  -3.722  1.00 95.26           C  
ATOM   1066  O   TRP A 132       7.294   2.170  -4.731  1.00 93.48           O  
ATOM   1067  CB  TRP A 132       7.148   1.776  -1.488  1.00 95.33           C  
ATOM   1068  CG  TRP A 132       5.862   1.214  -1.994  1.00 95.44           C  
ATOM   1069  CD1 TRP A 132       4.817   1.924  -2.460  1.00 94.04           C  
ATOM   1070  CD2 TRP A 132       5.497  -0.198  -2.124  1.00 95.78           C  
ATOM   1071  NE1 TRP A 132       3.811   1.047  -2.872  1.00 93.54           N  
ATOM   1072  CE2 TRP A 132       4.198  -0.255  -2.680  1.00 95.13           C  
ATOM   1073  CE3 TRP A 132       6.141  -1.411  -1.823  1.00 94.57           C  
ATOM   1074  CZ2 TRP A 132       3.552  -1.488  -2.936  1.00 94.71           C  
ATOM   1075  CZ3 TRP A 132       5.500  -2.637  -2.071  1.00 93.81           C  
ATOM   1076  CH2 TRP A 132       4.223  -2.673  -2.624  1.00 94.06           C  
ATOM   1077  N   HIS A 133       7.816   4.038  -3.602  1.00 94.44           N  
ATOM   1078  CA  HIS A 133       7.379   4.980  -4.631  1.00 93.34           C  
ATOM   1079  C   HIS A 133       8.392   5.109  -5.769  1.00 93.35           C  
ATOM   1080  O   HIS A 133       8.026   5.114  -6.944  1.00 91.84           O  
ATOM   1081  CB  HIS A 133       7.110   6.333  -3.970  1.00 92.41           C  
ATOM   1082  CG  HIS A 133       6.579   7.351  -4.934  1.00 90.57           C  
ATOM   1083  ND1 HIS A 133       5.355   7.302  -5.571  1.00 83.65           N  
ATOM   1084  CD2 HIS A 133       7.210   8.492  -5.377  1.00 82.33           C  
ATOM   1085  CE1 HIS A 133       5.254   8.384  -6.366  1.00 84.33           C  
ATOM   1086  NE2 HIS A 133       6.369   9.135  -6.267  1.00 85.27           N  
ATOM   1087  N   ASN A 134       9.679   5.200  -5.423  1.00 92.83           N  
ATOM   1088  CA  ASN A 134      10.760   5.228  -6.400  1.00 93.45           C  
ATOM   1089  C   ASN A 134      12.009   4.562  -5.812  1.00 93.86           C  
ATOM   1090  O   ASN A 134      12.547   5.002  -4.797  1.00 93.31           O  
ATOM   1091  CB  ASN A 134      11.020   6.688  -6.817  1.00 92.52           C  
ATOM   1092  CG  ASN A 134      12.037   6.764  -7.943  1.00 91.38           C  
ATOM   1093  OD1 ASN A 134      13.111   6.202  -7.884  1.00 87.16           O  
ATOM   1094  ND2 ASN A 134      11.717   7.455  -9.015  1.00 84.94           N  
ATOM   1095  N   ALA A 135      12.488   3.511  -6.457  1.00 94.15           N  
ATOM   1096  CA  ALA A 135      13.565   2.688  -5.908  1.00 93.31           C  
ATOM   1097  C   ALA A 135      14.966   3.315  -6.025  1.00 93.79           C  
ATOM   1098  O   ALA A 135      15.861   2.894  -5.288  1.00 91.87           O  
ATOM   1099  CB  ALA A 135      13.504   1.320  -6.587  1.00 91.99           C  
ATOM   1100  N   SER A 136      15.182   4.267  -6.936  1.00 93.73           N  
ATOM   1101  CA  SER A 136      16.519   4.716  -7.337  1.00 93.60           C  
ATOM   1102  C   SER A 136      16.787   6.204  -7.118  1.00 94.46           C  
ATOM   1103  O   SER A 136      17.920   6.573  -6.823  1.00 92.89           O  
ATOM   1104  CB  SER A 136      16.758   4.364  -8.811  1.00 92.08           C  
ATOM   1105  OG  SER A 136      15.704   4.842  -9.628  1.00 85.93           O  
ATOM   1106  N   ASP A 137      15.774   7.064  -7.242  1.00 93.93           N  
ATOM   1107  CA  ASP A 137      15.950   8.515  -7.178  1.00 94.71           C  
ATOM   1108  C   ASP A 137      15.731   9.051  -5.753  1.00 95.16           C  
ATOM   1109  O   ASP A 137      14.604   9.109  -5.244  1.00 95.07           O  
ATOM   1110  CB  ASP A 137      15.061   9.189  -8.223  1.00 94.09           C  
ATOM   1111  CG  ASP A 137      15.341  10.691  -8.368  1.00 90.81           C  
ATOM   1112  OD1 ASP A 137      15.702  11.336  -7.356  1.00 86.92           O  
ATOM   1113  OD2 ASP A 137      15.172  11.198  -9.492  1.00 85.42           O  
ATOM   1114  N   ALA A 138      16.814   9.463  -5.087  1.00 94.04           N  
ATOM   1115  CA  ALA A 138      16.780   9.992  -3.726  1.00 93.54           C  
ATOM   1116  C   ALA A 138      15.996  11.311  -3.605  1.00 94.58           C  
ATOM   1117  O   ALA A 138      15.360  11.554  -2.577  1.00 93.85           O  
ATOM   1118  CB  ALA A 138      18.218  10.156  -3.243  1.00 91.84           C  
ATOM   1119  N   ASN A 139      16.005  12.163  -4.639  1.00 95.72           N  
ATOM   1120  CA  ASN A 139      15.254  13.419  -4.627  1.00 95.87           C  
ATOM   1121  C   ASN A 139      13.754  13.155  -4.738  1.00 96.25           C  
ATOM   1122  O   ASN A 139      12.978  13.716  -3.964  1.00 96.06           O  
ATOM   1123  CB  ASN A 139      15.741  14.332  -5.765  1.00 95.61           C  
ATOM   1124  CG  ASN A 139      17.144  14.856  -5.531  1.00 85.23           C  
ATOM   1125  OD1 ASN A 139      17.543  15.163  -4.423  1.00 76.82           O  
ATOM   1126  ND2 ASN A 139      17.912  14.988  -6.583  1.00 74.05           N  
ATOM   1127  N   VAL A 140      13.349  12.238  -5.620  1.00 95.59           N  
ATOM   1128  CA  VAL A 140      11.952  11.810  -5.721  1.00 95.31           C  
ATOM   1129  C   VAL A 140      11.486  11.164  -4.411  1.00 95.70           C  
ATOM   1130  O   VAL A 140      10.409  11.483  -3.919  1.00 95.62           O  
ATOM   1131  CB  VAL A 140      11.745  10.853  -6.911  1.00 94.28           C  
ATOM   1132  CG1 VAL A 140      10.323  10.316  -6.971  1.00 90.84           C  
ATOM   1133  CG2 VAL A 140      12.019  11.575  -8.234  1.00 91.84           C  
ATOM   1134  N   GLN A 141      12.322  10.342  -3.766  1.00 95.43           N  
ATOM   1135  CA  GLN A 141      12.017   9.785  -2.443  1.00 94.98           C  
ATOM   1136  C   GLN A 141      11.850  10.879  -1.377  1.00 94.74           C  
ATOM   1137  O   GLN A 141      10.955  10.772  -0.539  1.00 95.22           O  
ATOM   1138  CB  GLN A 141      13.124   8.828  -1.990  1.00 94.95           C  
ATOM   1139  CG  GLN A 141      13.122   7.489  -2.722  1.00 93.89           C  
ATOM   1140  CD  GLN A 141      14.230   6.571  -2.217  1.00 94.11           C  
ATOM   1141  OE1 GLN A 141      14.734   6.695  -1.104  1.00 88.75           O  
ATOM   1142  NE2 GLN A 141      14.630   5.598  -2.996  1.00 87.17           N  
ATOM   1143  N   LYS A 142      12.687  11.919  -1.377  1.00 95.95           N  
ATOM   1144  CA  LYS A 142      12.588  13.035  -0.427  1.00 95.51           C  
ATOM   1145  C   LYS A 142      11.279  13.804  -0.605  1.00 95.42           C  
ATOM   1146  O   LYS A 142      10.553  13.989   0.374  1.00 95.39           O  
ATOM   1147  CB  LYS A 142      13.815  13.946  -0.572  1.00 95.44           C  
ATOM   1148  CG  LYS A 142      13.792  15.079   0.466  1.00 86.69           C  
ATOM   1149  CD  LYS A 142      14.992  16.016   0.286  1.00 82.27           C  
ATOM   1150  CE  LYS A 142      14.825  17.188   1.251  1.00 72.72           C  
ATOM   1151  NZ  LYS A 142      15.870  18.224   1.062  1.00 64.57           N  
ATOM   1152  N   VAL A 143      10.934  14.172  -1.832  1.00 95.93           N  
ATOM   1153  CA  VAL A 143       9.668  14.859  -2.152  1.00 95.27           C  
ATOM   1154  C   VAL A 143       8.464  14.002  -1.741  1.00 95.24           C  
ATOM   1155  O   VAL A 143       7.533  14.504  -1.111  1.00 95.00           O  
ATOM   1156  CB  VAL A 143       9.605  15.207  -3.648  1.00 94.81           C  
ATOM   1157  CG1 VAL A 143       8.244  15.768  -4.055  1.00 90.94           C  
ATOM   1158  CG2 VAL A 143      10.666  16.253  -3.996  1.00 91.58           C  
ATOM   1159  N   TYR A 144       8.514  12.704  -2.003  1.00 94.87           N  
ATOM   1160  CA  TYR A 144       7.473  11.773  -1.578  1.00 94.49           C  
ATOM   1161  C   TYR A 144       7.325  11.721  -0.052  1.00 94.65           C  
ATOM   1162  O   TYR A 144       6.207  11.829   0.449  1.00 95.33           O  
ATOM   1163  CB  TYR A 144       7.772  10.387  -2.149  1.00 93.95           C  
ATOM   1164  CG  TYR A 144       6.762   9.340  -1.751  1.00 93.87           C  
ATOM   1165  CD1 TYR A 144       7.121   8.283  -0.896  1.00 93.01           C  
ATOM   1166  CD2 TYR A 144       5.440   9.408  -2.243  1.00 92.60           C  
ATOM   1167  CE1 TYR A 144       6.197   7.287  -0.567  1.00 91.19           C  
ATOM   1168  CE2 TYR A 144       4.508   8.419  -1.915  1.00 91.23           C  
ATOM   1169  CZ  TYR A 144       4.886   7.355  -1.078  1.00 91.82           C  
ATOM   1170  OH  TYR A 144       3.985   6.368  -0.777  1.00 90.31           O  
ATOM   1171  N   LYS A 145       8.425  11.652   0.710  1.00 95.36           N  
ATOM   1172  CA  LYS A 145       8.393  11.691   2.186  1.00 95.29           C  
ATOM   1173  C   LYS A 145       7.741  12.968   2.709  1.00 95.49           C  
ATOM   1174  O   LYS A 145       6.900  12.895   3.609  1.00 95.63           O  
ATOM   1175  CB  LYS A 145       9.813  11.567   2.765  1.00 94.71           C  
ATOM   1176  CG  LYS A 145      10.355  10.141   2.694  1.00 89.04           C  
ATOM   1177  CD  LYS A 145      11.824  10.062   3.127  1.00 87.04           C  
ATOM   1178  CE  LYS A 145      12.319   8.618   2.977  1.00 79.12           C  
ATOM   1179  NZ  LYS A 145      13.734   8.432   3.387  1.00 72.91           N  
ATOM   1180  N   GLU A 146       8.087  14.117   2.147  1.00 96.31           N  
ATOM   1181  CA  GLU A 146       7.526  15.409   2.537  1.00 96.18           C  
ATOM   1182  C   GLU A 146       6.021  15.497   2.239  1.00 96.14           C  
ATOM   1183  O   GLU A 146       5.252  16.000   3.061  1.00 96.00           O  
ATOM   1184  CB  GLU A 146       8.264  16.535   1.810  1.00 96.20           C  
ATOM   1185  CG  GLU A 146       9.690  16.746   2.340  1.00 84.00           C  
ATOM   1186  CD  GLU A 146      10.489  17.788   1.543  1.00 74.36           C  
ATOM   1187  OE1 GLU A 146      11.711  17.916   1.809  1.00 68.16           O  
ATOM   1188  OE2 GLU A 146       9.894  18.458   0.662  1.00 70.05           O  
ATOM   1189  N   TYR A 147       5.596  14.997   1.092  1.00 96.14           N  
ATOM   1190  CA  TYR A 147       4.190  14.952   0.708  1.00 95.33           C  
ATOM   1191  C   TYR A 147       3.371  14.021   1.612  1.00 96.09           C  
ATOM   1192  O   TYR A 147       2.400  14.451   2.232  1.00 95.63           O  
ATOM   1193  CB  TYR A 147       4.096  14.555  -0.768  1.00 93.82           C  
ATOM   1194  CG  TYR A 147       2.685  14.268  -1.219  1.00 85.96           C  
ATOM   1195  CD1 TYR A 147       2.300  12.947  -1.500  1.00 79.03           C  
ATOM   1196  CD2 TYR A 147       1.742  15.308  -1.323  1.00 79.20           C  
ATOM   1197  CE1 TYR A 147       0.980  12.669  -1.888  1.00 72.33           C  
ATOM   1198  CE2 TYR A 147       0.421  15.031  -1.705  1.00 73.41           C  
ATOM   1199  CZ  TYR A 147       0.041  13.713  -1.990  1.00 69.66           C  
ATOM   1200  OH  TYR A 147      -1.248  13.423  -2.357  1.00 67.01           O  
ATOM   1201  N   ILE A 148       3.806  12.777   1.772  1.00 96.06           N  
ATOM   1202  CA  ILE A 148       3.124  11.758   2.583  1.00 95.68           C  
ATOM   1203  C   ILE A 148       3.032  12.180   4.053  1.00 96.15           C  
ATOM   1204  O   ILE A 148       2.006  11.966   4.693  1.00 95.78           O  
ATOM   1205  CB  ILE A 148       3.850  10.406   2.418  1.00 93.78           C  
ATOM   1206  CG1 ILE A 148       3.673   9.832   0.994  1.00 89.60           C  
ATOM   1207  CG2 ILE A 148       3.407   9.366   3.452  1.00 90.42           C  
ATOM   1208  CD1 ILE A 148       2.236   9.458   0.604  1.00 84.09           C  
ATOM   1209  N   SER A 149       4.048  12.864   4.590  1.00 96.15           N  
ATOM   1210  CA  SER A 149       4.048  13.343   5.977  1.00 95.95           C  
ATOM   1211  C   SER A 149       2.958  14.378   6.276  1.00 96.68           C  
ATOM   1212  O   SER A 149       2.596  14.548   7.435  1.00 96.06           O  
ATOM   1213  CB  SER A 149       5.415  13.920   6.341  1.00 94.54           C  
ATOM   1214  OG  SER A 149       6.399  12.915   6.235  1.00 81.68           O  
ATOM   1215  N   LYS A 150       2.382  15.035   5.251  1.00 96.64           N  
ATOM   1216  CA  LYS A 150       1.271  15.982   5.392  1.00 96.70           C  
ATOM   1217  C   LYS A 150      -0.098  15.297   5.453  1.00 97.19           C  
ATOM   1218  O   LYS A 150      -1.078  15.929   5.840  1.00 96.41           O  
ATOM   1219  CB  LYS A 150       1.308  17.000   4.246  1.00 96.42           C  
ATOM   1220  CG  LYS A 150       2.581  17.859   4.261  1.00 92.94           C  
ATOM   1221  CD  LYS A 150       2.698  18.698   2.983  1.00 87.15           C  
ATOM   1222  CE  LYS A 150       4.042  19.423   2.975  1.00 80.28           C  
ATOM   1223  NZ  LYS A 150       4.289  20.149   1.703  1.00 71.18           N  
ATOM   1224  N   ILE A 151      -0.197  14.031   5.096  1.00 97.13           N  
ATOM   1225  CA  ILE A 151      -1.457  13.281   5.146  1.00 97.24           C  
ATOM   1226  C   ILE A 151      -1.790  12.958   6.606  1.00 97.39           C  
ATOM   1227  O   ILE A 151      -0.989  12.366   7.327  1.00 97.22           O  
ATOM   1228  CB  ILE A 151      -1.394  12.017   4.264  1.00 97.36           C  
ATOM   1229  CG1 ILE A 151      -1.088  12.410   2.799  1.00 96.63           C  
ATOM   1230  CG2 ILE A 151      -2.716  11.238   4.363  1.00 96.59           C  
ATOM   1231  CD1 ILE A 151      -0.969  11.228   1.836  1.00 95.34           C  
ATOM   1232  N   LYS A 152      -3.002  13.339   7.060  1.00 97.56           N  
ATOM   1233  CA  LYS A 152      -3.467  13.020   8.409  1.00 97.35           C  
ATOM   1234  C   LYS A 152      -3.838  11.533   8.510  1.00 97.69           C  
ATOM   1235  O   LYS A 152      -4.782  11.127   7.824  1.00 97.28           O  
ATOM   1236  CB  LYS A 152      -4.625  13.947   8.818  1.00 96.62           C  
ATOM   1237  CG  LYS A 152      -4.996  13.734  10.290  1.00 81.93           C  
ATOM   1238  CD  LYS A 152      -6.009  14.753  10.818  1.00 74.33           C  
ATOM   1239  CE  LYS A 152      -6.250  14.447  12.298  1.00 64.91           C  
ATOM   1240  NZ  LYS A 152      -7.064  15.470  13.021  1.00 56.66           N  
ATOM   1241  N   PRO A 153      -3.181  10.736   9.386  1.00 97.64           N  
ATOM   1242  CA  PRO A 153      -3.447   9.303   9.527  1.00 97.54           C  
ATOM   1243  C   PRO A 153      -4.601   9.073  10.511  1.00 97.57           C  
ATOM   1244  O   PRO A 153      -4.418   8.568  11.615  1.00 97.08           O  
ATOM   1245  CB  PRO A 153      -2.110   8.724   9.991  1.00 97.39           C  
ATOM   1246  CG  PRO A 153      -1.569   9.819  10.910  1.00 96.73           C  
ATOM   1247  CD  PRO A 153      -2.041  11.109  10.227  1.00 97.48           C  
ATOM   1248  N   LYS A 154      -5.822   9.455  10.134  1.00 97.73           N  
ATOM   1249  CA  LYS A 154      -6.982   9.536  11.032  1.00 97.30           C  
ATOM   1250  C   LYS A 154      -7.306   8.222  11.748  1.00 97.30           C  
ATOM   1251  O   LYS A 154      -7.733   8.259  12.894  1.00 96.53           O  
ATOM   1252  CB  LYS A 154      -8.230   9.980  10.263  1.00 96.35           C  
ATOM   1253  CG  LYS A 154      -8.137  11.396   9.689  1.00 83.51           C  
ATOM   1254  CD  LYS A 154      -9.446  11.745   8.986  1.00 81.06           C  
ATOM   1255  CE  LYS A 154      -9.395  13.157   8.415  1.00 70.29           C  
ATOM   1256  NZ  LYS A 154     -10.674  13.517   7.740  1.00 62.54           N  
ATOM   1257  N   ILE A 155      -7.149   7.082  11.067  1.00 97.48           N  
ATOM   1258  CA  ILE A 155      -7.455   5.768  11.646  1.00 97.46           C  
ATOM   1259  C   ILE A 155      -6.404   5.419  12.696  1.00 97.50           C  
ATOM   1260  O   ILE A 155      -6.751   5.106  13.829  1.00 97.48           O  
ATOM   1261  CB  ILE A 155      -7.565   4.694  10.552  1.00 97.64           C  
ATOM   1262  CG1 ILE A 155      -8.746   4.981   9.597  1.00 97.07           C  
ATOM   1263  CG2 ILE A 155      -7.723   3.305  11.183  1.00 96.87           C  
ATOM   1264  CD1 ILE A 155      -8.709   4.149   8.313  1.00 96.47           C  
ATOM   1265  N   SER A 156      -5.123   5.533  12.362  1.00 97.59           N  
ATOM   1266  CA  SER A 156      -4.021   5.227  13.274  1.00 97.34           C  
ATOM   1267  C   SER A 156      -4.021   6.148  14.499  1.00 97.04           C  
ATOM   1268  O   SER A 156      -3.809   5.666  15.616  1.00 96.94           O  
ATOM   1269  CB  SER A 156      -2.686   5.341  12.544  1.00 97.57           C  
ATOM   1270  OG  SER A 156      -2.698   4.573  11.356  1.00 96.17           O  
ATOM   1271  N   ASP A 157      -4.328   7.433  14.328  1.00 97.61           N  
ATOM   1272  CA  ASP A 157      -4.468   8.383  15.438  1.00 97.29           C  
ATOM   1273  C   ASP A 157      -5.594   7.957  16.398  1.00 96.86           C  
ATOM   1274  O   ASP A 157      -5.396   7.964  17.607  1.00 96.26           O  
ATOM   1275  CB  ASP A 157      -4.747   9.801  14.904  1.00 96.90           C  
ATOM   1276  CG  ASP A 157      -3.542  10.499  14.258  1.00 96.18           C  
ATOM   1277  OD1 ASP A 157      -2.401  10.011  14.400  1.00 94.85           O  
ATOM   1278  OD2 ASP A 157      -3.762  11.555  13.626  1.00 94.85           O  
ATOM   1279  N   SER A 158      -6.726   7.475  15.875  1.00 97.22           N  
ATOM   1280  CA  SER A 158      -7.846   7.015  16.700  1.00 96.53           C  
ATOM   1281  C   SER A 158      -7.507   5.819  17.605  1.00 96.18           C  
ATOM   1282  O   SER A 158      -8.148   5.620  18.627  1.00 94.94           O  
ATOM   1283  CB  SER A 158      -9.069   6.694  15.837  1.00 96.30           C  
ATOM   1284  OG  SER A 158      -8.984   5.434  15.191  1.00 93.44           O  
ATOM   1285  N   PHE A 159      -6.486   5.025  17.263  1.00 96.85           N  
ATOM   1286  CA  PHE A 159      -6.060   3.902  18.095  1.00 95.56           C  
ATOM   1287  C   PHE A 159      -5.232   4.331  19.308  1.00 93.36           C  
ATOM   1288  O   PHE A 159      -5.171   3.588  20.289  1.00 88.47           O  
ATOM   1289  CB  PHE A 159      -5.273   2.890  17.253  1.00 95.31           C  
ATOM   1290  CG  PHE A 159      -5.988   2.333  16.041  1.00 96.35           C  
ATOM   1291  CD1 PHE A 159      -7.374   2.109  16.039  1.00 95.55           C  
ATOM   1292  CD2 PHE A 159      -5.242   2.000  14.894  1.00 95.79           C  
ATOM   1293  CE1 PHE A 159      -8.010   1.573  14.911  1.00 95.16           C  
ATOM   1294  CE2 PHE A 159      -5.868   1.460  13.770  1.00 95.42           C  
ATOM   1295  CZ  PHE A 159      -7.256   1.250  13.781  1.00 95.72           C  
ATOM   1296  N   LYS A 160      -4.599   5.511  19.269  1.00 93.21           N  
ATOM   1297  CA  LYS A 160      -3.861   6.053  20.414  1.00 89.83           C  
ATOM   1298  C   LYS A 160      -4.780   6.517  21.529  1.00 86.21           C  
ATOM   1299  O   LYS A 160      -4.434   6.338  22.690  1.00 76.73           O  
ATOM   1300  CB  LYS A 160      -2.976   7.222  19.978  1.00 85.25           C  
ATOM   1301  CG  LYS A 160      -1.649   6.743  19.396  1.00 80.56           C  
ATOM   1302  CD  LYS A 160      -0.736   7.928  19.124  1.00 78.26           C  
ATOM   1303  CE  LYS A 160       0.707   7.441  19.025  1.00 71.65           C  
ATOM   1304  NZ  LYS A 160       1.640   8.513  18.630  1.00 64.97           N  
ATOM   1305  N   ASP A 161      -5.936   7.074  21.176  1.00 81.57           N  
ATOM   1306  CA  ASP A 161      -6.845   7.706  22.134  1.00 77.41           C  
ATOM   1307  C   ASP A 161      -7.673   6.692  22.942  1.00 73.49           C  
ATOM   1308  O   ASP A 161      -8.354   7.070  23.890  1.00 66.98           O  
ATOM   1309  CB  ASP A 161      -7.763   8.681  21.383  1.00 71.21           C  
ATOM   1310  CG  ASP A 161      -7.007   9.838  20.713  1.00 63.75           C  
ATOM   1311  OD1 ASP A 161      -5.902  10.204  21.185  1.00 59.05           O  
ATOM   1312  OD2 ASP A 161      -7.538  10.377  19.712  1.00 58.06           O  
ATOM   1313  N   ILE A 162      -7.619   5.397  22.602  1.00 68.48           N  
ATOM   1314  CA  ILE A 162      -8.349   4.322  23.316  1.00 64.96           C  
ATOM   1315  C   ILE A 162      -7.598   3.866  24.589  1.00 62.58           C  
ATOM   1316  O   ILE A 162      -7.987   2.892  25.230  1.00 56.84           O  
ATOM   1317  CB  ILE A 162      -8.717   3.173  22.338  1.00 60.04           C  
ATOM   1318  CG1 ILE A 162      -9.526   3.719  21.133  1.00 54.72           C  
ATOM   1319  CG2 ILE A 162      -9.540   2.051  22.989  1.00 53.86           C  
ATOM   1320  CD1 ILE A 162      -9.729   2.709  19.995  1.00 50.40           C  
ATOM   1321  N   LYS A 163      -6.510   4.527  24.970  1.00 54.31           N  
ATOM   1322  CA  LYS A 163      -5.828   4.271  26.242  1.00 52.69           C  
ATOM   1323  C   LYS A 163      -6.468   5.021  27.398  1.00 49.09           C  
ATOM   1324  O   LYS A 163      -6.776   6.207  27.231  1.00 44.20           O  
ATOM   1325  CB  LYS A 163      -4.337   4.602  26.172  1.00 49.40           C  
ATOM   1326  CG  LYS A 163      -3.548   3.524  25.432  1.00 44.88           C  
ATOM   1327  CD  LYS A 163      -2.045   3.795  25.601  1.00 41.25           C  
ATOM   1328  CE  LYS A 163      -1.254   2.674  24.971  1.00 38.19           C  
ATOM   1329  NZ  LYS A 163       0.195   2.850  25.212  1.00 34.86           N  
ATOM   1330  OXT LYS A 163      -6.594   4.368  28.463  1.00 40.47           O  
ENDMDL
MODEL        2
ATOM      0  N   MET A   1     -28.741  17.593 -52.715  0.00  0.00           N  
ATOM      1  CA  MET A   1     -27.536  16.875 -52.392  0.00  0.00           C  
ATOM      2  C   MET A   1     -27.698  15.867 -51.347  0.00  0.00           C  
ATOM      3  O   MET A   1     -27.940  16.282 -50.208  0.00  0.00           O  
ATOM      4  N   MET A   2     -27.561  14.575 -51.641  0.00  0.00           N  
ATOM      5  CA  MET A   2     -27.768  13.450 -50.680  0.00  0.00           C  
ATOM      6  C   MET A   2     -26.570  13.153 -49.791  0.00  0.00           C  
ATOM      7  O   MET A   2     -25.672  12.380 -50.127  0.00  0.00           O  
ATOM      8  N   LYS A   3     -26.575  13.767 -48.594  0.00  0.00           N  
ATOM      9  CA  LYS A   3     -25.638  13.588 -47.492  0.00  0.00           C  
ATOM     10  C   LYS A   3     -25.338  12.208 -47.203  0.00  0.00           C  
ATOM     11  O   LYS A   3     -26.257  11.543 -46.712  0.00  0.00           O  
ATOM     12  N   ASN A   4     -24.120  11.719 -47.424  0.00  0.00           N  
ATOM     13  CA  ASN A   4     -23.693  10.290 -47.238  0.00  0.00           C  
ATOM     14  C   ASN A   4     -23.910   9.370 -45.971  0.00  0.00           C  
ATOM     15  O   ASN A   4     -23.961   8.179 -46.224  0.00  0.00           O  
ATOM     16  N   PRO A   5     -24.111   9.866 -44.751  0.00  0.00           N  
ATOM     17  CA  PRO A   5     -24.304   8.965 -43.659  0.00  0.00           C  
ATOM     18  C   PRO A   5     -22.838   8.640 -43.236  0.00  0.00           C  
ATOM     19  O   PRO A   5     -22.448   8.735 -42.078  0.00  0.00           O  
ATOM     20  N   ASN A   6     -22.083   8.142 -44.200  0.00  0.00           N  
ATOM     21  CA  ASN A   6     -20.754   7.702 -43.832  0.00  0.00           C  
ATOM     22  C   ASN A   6     -19.828   8.735 -44.352  0.00  0.00           C  
ATOM     23  O   ASN A   6     -19.095   8.549 -45.323  0.00  0.00           O  
ATOM     24  N   ASP A   7     -19.842   9.869 -43.655  0.00  0.00           N  
ATOM     25  CA  ASP A   7     -19.141  11.143 -44.199  0.00  0.00           C  
ATOM     26  C   ASP A   7     -18.126  11.018 -42.967  0.00  0.00           C  
ATOM     27  O   ASP A   7     -18.599  11.091 -41.837  0.00  0.00           O  
ATOM     28  N   ILE A   8     -16.826  10.878 -43.192  0.00  0.00           N  
ATOM     29  CA  ILE A   8     -16.048  10.690 -41.990  0.00  0.00           C  
ATOM     30  C   ILE A   8     -15.820  12.135 -41.334  0.00  0.00           C  
ATOM     31  O   ILE A   8     -15.038  12.930 -41.849  0.00  0.00           O  
ATOM     32  N   GLY A   9     -16.528  12.419 -40.251  0.00  0.00           N  
ATOM     33  CA  GLY A   9     -16.340  13.698 -39.678  0.00  0.00           C  
ATOM     34  C   GLY A   9     -15.223  13.825 -38.747  0.00  0.00           C  
ATOM     35  O   GLY A   9     -15.133  12.932 -37.911  0.00  0.00           O  
ATOM     36  N   PHE A  10     -14.355  14.821 -38.849  0.00  0.00           N  
ATOM     37  CA  PHE A  10     -13.224  15.141 -37.985  0.00  0.00           C  
ATOM     38  C   PHE A  10     -12.625  13.774 -37.305  0.00  0.00           C  
ATOM     39  O   PHE A  10     -13.375  12.885 -36.900  0.00  0.00           O  
ATOM     40  N   ILE A  11     -11.304  13.699 -37.178  0.00  0.00           N  
ATOM     41  CA  ILE A  11     -10.796  12.515 -36.535  0.00  0.00           C  
ATOM     42  C   ILE A  11     -10.894  12.595 -35.019  0.00  0.00           C  
ATOM     43  O   ILE A  11     -10.577  11.577 -34.401  0.00  0.00           O  
ATOM     44  N   HIS A  12     -11.408  13.655 -34.401  0.00  0.00           N  
ATOM     45  CA  HIS A  12     -11.657  13.836 -33.019  0.00  0.00           C  
ATOM     46  C   HIS A  12     -13.203  14.090 -32.744  0.00  0.00           C  
ATOM     47  O   HIS A  12     -13.549  15.063 -32.075  0.00  0.00           O  
ATOM     48  N   ASP A  13     -14.043  13.163 -33.179  0.00  0.00           N  
ATOM     49  CA  ASP A  13     -15.421  13.076 -33.077  0.00  0.00           C  
ATOM     50  C   ASP A  13     -15.431  11.439 -32.659  0.00  0.00           C  
ATOM     51  O   ASP A  13     -15.380  10.374 -33.307  0.00  0.00           O  
ATOM     52  N   ILE A  14     -15.589  11.474 -31.340  0.00  0.00           N  
ATOM     53  CA  ILE A  14     -15.685  10.382 -30.361  0.00  0.00           C  
ATOM     54  C   ILE A  14     -17.141   9.884 -30.551  0.00  0.00           C  
ATOM     55  O   ILE A  14     -17.374   8.663 -30.558  0.00  0.00           O  
ATOM     56  N   SER A  15     -18.077  10.814 -30.735  0.00  0.00           N  
ATOM     57  CA  SER A  15     -19.478  10.523 -30.922  0.00  0.00           C  
ATOM     58  C   SER A  15     -19.718   9.632 -32.100  0.00  0.00           C  
ATOM     59  O   SER A  15     -20.587   8.763 -32.044  0.00  0.00           O  
ATOM     60  N   SER A  16     -18.910   9.779 -33.148  0.00  0.00           N  
ATOM     61  CA  SER A  16     -19.021   8.913 -34.363  0.00  0.00           C  
ATOM     62  C   SER A  16     -18.801   7.468 -34.002  0.00  0.00           C  
ATOM     63  O   SER A  16     -19.512   6.655 -34.580  0.00  0.00           O  
ATOM     64  N   LEU A  17     -17.866   7.131 -33.122  0.00  0.00           N  
ATOM     65  CA  LEU A  17     -17.568   5.809 -32.599  0.00  0.00           C  
ATOM     66  C   LEU A  17     -18.827   5.158 -31.967  0.00  0.00           C  
ATOM     67  O   LEU A  17     -19.180   4.018 -32.227  0.00  0.00           O  
ATOM     68  N   ASP A  18     -19.443   5.920 -31.062  0.00  0.00           N  
ATOM     69  CA  ASP A  18     -20.639   5.396 -30.364  0.00  0.00           C  
ATOM     70  C   ASP A  18     -21.726   5.062 -31.447  0.00  0.00           C  
ATOM     71  O   ASP A  18     -22.364   4.018 -31.359  0.00  0.00           O  
ATOM     72  N   SER A  19     -21.909   5.919 -32.449  0.00  0.00           N  
ATOM     73  CA  SER A  19     -22.841   5.684 -33.471  0.00  0.00           C  
ATOM     74  C   SER A  19     -22.434   4.330 -34.220  0.00  0.00           C  
ATOM     75  O   SER A  19     -23.272   3.478 -34.499  0.00  0.00           O  
ATOM     76  N   LEU A  20     -21.147   4.182 -34.525  0.00  0.00           N  
ATOM     77  CA  LEU A  20     -20.713   2.996 -35.216  0.00  0.00           C  
ATOM     78  C   LEU A  20     -20.948   1.748 -34.287  0.00  0.00           C  
ATOM     79  O   LEU A  20     -21.406   0.710 -34.754  0.00  0.00           O  
ATOM     80  N   ARG A  21     -20.656   1.872 -32.994  0.00  0.00           N  
ATOM     81  CA  ARG A  21     -20.872   0.779 -32.081  0.00  0.00           C  
ATOM     82  C   ARG A  21     -22.402   0.416 -32.032  0.00  0.00           C  
ATOM     83  O   ARG A  21     -22.764  -0.756 -32.047  0.00  0.00           O  
ATOM     84  N   GLN A  22     -23.272   1.423 -31.988  0.00  0.00           N  
ATOM     85  CA  GLN A  22     -24.672   1.170 -31.958  0.00  0.00           C  
ATOM     86  C   GLN A  22     -25.148   0.455 -33.190  0.00  0.00           C  
ATOM     87  O   GLN A  22     -25.937  -0.478 -33.076  0.00  0.00           O  
ATOM     88  N   LYS A  23     -24.614   0.811 -34.352  0.00  0.00           N  
ATOM     89  CA  LYS A  23     -24.960   0.218 -35.664  0.00  0.00           C  
ATOM     90  C   LYS A  23     -24.506  -1.250 -35.625  0.00  0.00           C  
ATOM     91  O   LYS A  23     -25.311  -2.098 -36.026  0.00  0.00           O  
ATOM     92  N   ALA A  24     -23.273  -1.555 -35.221  0.00  0.00           N  
ATOM     93  CA  ALA A  24     -22.735  -2.892 -35.123  0.00  0.00           C  
ATOM     94  C   ALA A  24     -23.670  -3.816 -34.323  0.00  0.00           C  
ATOM     95  O   ALA A  24     -23.983  -4.927 -34.742  0.00  0.00           O  
ATOM     96  N   VAL A  25     -24.128  -3.320 -33.181  0.00  0.00           N  
ATOM     97  CA  VAL A  25     -24.996  -4.104 -32.280  0.00  0.00           C  
ATOM     98  C   VAL A  25     -26.484  -4.238 -32.779  0.00  0.00           C  
ATOM     99  O   VAL A  25     -27.210  -5.122 -32.301  0.00  0.00           O  
ATOM    100  N   LYS A  26     -26.932  -3.365 -33.686  0.00  0.00           N  
ATOM    101  CA  LYS A  26     -28.258  -3.436 -34.186  0.00  0.00           C  
ATOM    102  C   LYS A  26     -28.358  -4.176 -35.454  0.00  0.00           C  
ATOM    103  O   LYS A  26     -29.249  -5.019 -35.523  0.00  0.00           O  
ATOM    104  N   GLU A  27     -27.454  -4.006 -36.415  0.00  0.00           N  
ATOM    105  CA  GLU A  27     -27.457  -4.702 -37.718  0.00  0.00           C  
ATOM    106  C   GLU A  27     -26.234  -5.780 -37.360  0.00  0.00           C  
ATOM    107  O   GLU A  27     -25.047  -5.469 -37.376  0.00  0.00           O  
ATOM    108  N   GLY A  28     -26.658  -7.003 -37.071  0.00  0.00           N  
ATOM    109  CA  GLY A  28     -25.807  -8.049 -36.846  0.00  0.00           C  
ATOM    110  C   GLY A  28     -25.118  -8.714 -38.080  0.00  0.00           C  
ATOM    111  O   GLY A  28     -25.716  -9.106 -39.086  0.00  0.00           O  
ATOM    112  N   LYS A  29     -23.791  -8.742 -37.953  0.00  0.00           N  
ATOM    113  CA  LYS A  29     -22.949  -9.366 -39.026  0.00  0.00           C  
ATOM    114  C   LYS A  29     -22.629  -8.295 -40.021  0.00  0.00           C  
ATOM    115  O   LYS A  29     -21.510  -7.778 -39.977  0.00  0.00           O  
ATOM    116  N   ASP A  30     -23.584  -7.865 -40.834  0.00  0.00           N  
ATOM    117  CA  ASP A  30     -23.420  -6.794 -41.823  0.00  0.00           C  
ATOM    118  C   ASP A  30     -22.929  -5.483 -41.083  0.00  0.00           C  
ATOM    119  O   ASP A  30     -21.994  -4.797 -41.466  0.00  0.00           O  
ATOM    120  N   GLY A  31     -23.709  -5.140 -40.059  0.00  0.00           N  
ATOM    121  CA  GLY A  31     -23.402  -3.892 -39.338  0.00  0.00           C  
ATOM    122  C   GLY A  31     -21.986  -4.037 -38.683  0.00  0.00           C  
ATOM    123  O   GLY A  31     -21.227  -3.075 -38.716  0.00  0.00           O  
ATOM    124  N   GLU A  32     -21.624  -5.206 -38.155  0.00  0.00           N  
ATOM    125  CA  GLU A  32     -20.349  -5.452 -37.618  0.00  0.00           C  
ATOM    126  C   GLU A  32     -19.248  -5.205 -38.649  0.00  0.00           C  
ATOM    127  O   GLU A  32     -18.251  -4.559 -38.341  0.00  0.00           O  
ATOM    128  N   GLN A  33     -19.456  -5.669 -39.875  0.00  0.00           N  
ATOM    129  CA  GLN A  33     -18.495  -5.530 -40.978  0.00  0.00           C  
ATOM    130  C   GLN A  33     -18.313  -3.961 -41.274  0.00  0.00           C  
ATOM    131  O   GLN A  33     -17.235  -3.405 -41.418  0.00  0.00           O  
ATOM    132  N   GLU A  34     -19.480  -3.346 -41.464  0.00  0.00           N  
ATOM    133  CA  GLU A  34     -19.437  -1.911 -41.811  0.00  0.00           C  
ATOM    134  C   GLU A  34     -18.718  -1.122 -40.651  0.00  0.00           C  
ATOM    135  O   GLU A  34     -17.874  -0.263 -40.880  0.00  0.00           O  
ATOM    136  N   ALA A  35     -19.075  -1.449 -39.411  0.00  0.00           N  
ATOM    137  CA  ALA A  35     -18.464  -0.746 -38.296  0.00  0.00           C  
ATOM    138  C   ALA A  35     -16.921  -1.082 -38.263  0.00  0.00           C  
ATOM    139  O   ALA A  35     -16.101  -0.198 -38.041  0.00  0.00           O  
ATOM    140  N   LEU A  36     -16.555  -2.338 -38.510  0.00  0.00           N  
ATOM    141  CA  LEU A  36     -15.174  -2.713 -38.530  0.00  0.00           C  
ATOM    142  C   LEU A  36     -14.421  -1.900 -39.668  0.00  0.00           C  
ATOM    143  O   LEU A  36     -13.329  -1.377 -39.469  0.00  0.00           O  
ATOM    144  N   HIS A  37     -15.037  -1.822 -40.846  0.00  0.00           N  
ATOM    145  CA  HIS A  37     -14.403  -1.108 -41.921  0.00  0.00           C  
ATOM    146  C   HIS A  37     -14.232   0.354 -41.595  0.00  0.00           C  
ATOM    147  O   HIS A  37     -13.176   0.926 -41.853  0.00  0.00           O  
ATOM    148  N   ALA A  38     -15.236   0.944 -40.960  0.00  0.00           N  
ATOM    149  CA  ALA A  38     -15.238   2.376 -40.572  0.00  0.00           C  
ATOM    150  C   ALA A  38     -14.041   2.580 -39.513  0.00  0.00           C  
ATOM    151  O   ALA A  38     -13.230   3.493 -39.566  0.00  0.00           O  
ATOM    152  N   ALA A  39     -14.094   1.714 -38.501  0.00  0.00           N  
ATOM    153  CA  ALA A  39     -13.094   1.842 -37.434  0.00  0.00           C  
ATOM    154  C   ALA A  39     -11.678   1.685 -38.026  0.00  0.00           C  
ATOM    155  O   ALA A  39     -10.712   2.355 -37.663  0.00  0.00           O  
ATOM    156  N   ALA A  40     -11.594   0.747 -38.966  0.00  0.00           N  
ATOM    157  CA  ALA A  40     -10.199   0.470 -39.555  0.00  0.00           C  
ATOM    158  C   ALA A  40      -9.745   1.774 -40.323  0.00  0.00           C  
ATOM    159  O   ALA A  40      -8.593   2.182 -40.229  0.00  0.00           O  
ATOM    160  N   ARG A  41     -10.661   2.406 -41.055  0.00  0.00           N  
ATOM    161  CA  ARG A  41     -10.321   3.602 -41.766  0.00  0.00           C  
ATOM    162  C   ARG A  41      -9.902   4.717 -40.761  0.00  0.00           C  
ATOM    163  O   ARG A  41      -8.925   5.423 -40.989  0.00  0.00           O  
ATOM    164  N   GLN A  42     -10.628   4.849 -39.652  0.00  0.00           N  
ATOM    165  CA  GLN A  42     -10.292   5.849 -38.675  0.00  0.00           C  
ATOM    166  C   GLN A  42      -8.852   5.524 -38.098  0.00  0.00           C  
ATOM    167  O   GLN A  42      -8.030   6.421 -37.934  0.00  0.00           O  
ATOM    168  N   PHE A  43      -8.577   4.253 -37.814  0.00  0.00           N  
ATOM    169  CA  PHE A  43      -7.302   3.883 -37.303  0.00  0.00           C  
ATOM    170  C   PHE A  43      -6.199   4.186 -38.349  0.00  0.00           C  
ATOM    171  O   PHE A  43      -5.144   4.695 -37.981  0.00  0.00           O  
ATOM    172  N   GLU A  44      -6.450   3.928 -39.630  0.00  0.00           N  
ATOM    173  CA  GLU A  44      -5.489   4.216 -40.668  0.00  0.00           C  
ATOM    174  C   GLU A  44      -5.238   5.783 -40.696  0.00  0.00           C  
ATOM    175  O   GLU A  44      -4.092   6.203 -40.822  0.00  0.00           O  
ATOM    176  N   SER A  45      -6.280   6.602 -40.568  0.00  0.00           N  
ATOM    177  CA  SER A  45      -6.138   7.995 -40.537  0.00  0.00           C  
ATOM    178  C   SER A  45      -5.180   8.417 -39.331  0.00  0.00           C  
ATOM    179  O   SER A  45      -4.267   9.224 -39.463  0.00  0.00           O  
ATOM    180  N   ILE A  46      -5.452   7.842 -38.161  0.00  0.00           N  
ATOM    181  CA  ILE A  46      -4.639   8.217 -37.019  0.00  0.00           C  
ATOM    182  C   ILE A  46      -3.202   7.784 -37.209  0.00  0.00           C  
ATOM    183  O   ILE A  46      -2.285   8.541 -36.901  0.00  0.00           O  
ATOM    184  N   PHE A  47      -3.002   6.606 -37.784  0.00  0.00           N  
ATOM    185  CA  PHE A  47      -1.663   6.026 -38.041  0.00  0.00           C  
ATOM    186  C   PHE A  47      -0.911   6.966 -39.069  0.00  0.00           C  
ATOM    187  O   PHE A  47       0.248   7.322 -38.918  0.00  0.00           O  
ATOM    188  N   THR A  48      -1.625   7.258 -40.156  0.00  0.00           N  
ATOM    189  CA  THR A  48      -1.017   8.090 -41.220  0.00  0.00           C  
ATOM    190  C   THR A  48      -0.633   9.475 -40.585  0.00  0.00           C  
ATOM    191  O   THR A  48       0.450   9.982 -40.857  0.00  0.00           O  
ATOM    192  N   SER A  49      -1.491  10.053 -39.745  0.00  0.00           N  
ATOM    193  CA  SER A  49      -1.202  11.303 -39.111  0.00  0.00           C  
ATOM    194  C   SER A  49       0.093  11.114 -38.216  0.00  0.00           C  
ATOM    195  O   SER A  49       0.982  11.960 -38.222  0.00  0.00           O  
ATOM    196  N   MET A  50       0.170  10.014 -37.470  0.00  0.00           N  
ATOM    197  CA  MET A  50       1.309   9.783 -36.642  0.00  0.00           C  
ATOM    198  C   MET A  50       2.572   9.659 -37.464  0.00  0.00           C  
ATOM    199  O   MET A  50       3.598  10.224 -37.092  0.00  0.00           O  
ATOM    200  N   MET A  51       2.491   8.993 -38.608  0.00  0.00           N  
ATOM    201  CA  MET A  51       3.615   8.777 -39.528  0.00  0.00           C  
ATOM    202  C   MET A  51       4.100  10.190 -40.051  0.00  0.00           C  
ATOM    203  O   MET A  51       5.272  10.532 -40.085  0.00  0.00           O  
ATOM    204  N   LEU A  52       3.111  10.938 -40.541  0.00  0.00           N  
ATOM    205  CA  LEU A  52       3.448  12.270 -41.124  0.00  0.00           C  
ATOM    206  C   LEU A  52       4.099  13.118 -40.045  0.00  0.00           C  
ATOM    207  O   LEU A  52       5.092  13.781 -40.332  0.00  0.00           O  
ATOM    208  N   LYS A  53       3.603  13.057 -38.816  0.00  0.00           N  
ATOM    209  CA  LYS A  53       4.099  13.804 -37.669  0.00  0.00           C  
ATOM    210  C   LYS A  53       5.606  13.334 -37.407  0.00  0.00           C  
ATOM    211  O   LYS A  53       6.533  14.106 -37.212  0.00  0.00           O  
ATOM    212  N   SER A  54       5.733  12.010 -37.312  0.00  0.00           N  
ATOM    213  CA  SER A  54       7.067  11.457 -37.013  0.00  0.00           C  
ATOM    214  C   SER A  54       8.060  11.836 -38.136  0.00  0.00           C  
ATOM    215  O   SER A  54       9.191  12.193 -37.830  0.00  0.00           O  
ATOM    216  N   MET A  55       7.641  11.818 -39.401  0.00  0.00           N  
ATOM    217  CA  MET A  55       8.478  12.208 -40.495  0.00  0.00           C  
ATOM    218  C   MET A  55       8.954  13.687 -40.272  0.00  0.00           C  
ATOM    219  O   MET A  55      10.129  14.005 -40.430  0.00  0.00           O  
ATOM    220  N   ARG A  56       8.018  14.547 -39.891  0.00  0.00           N  
ATOM    221  CA  ARG A  56       8.287  15.958 -39.691  0.00  0.00           C  
ATOM    222  C   ARG A  56       9.201  16.137 -38.540  0.00  0.00           C  
ATOM    223  O   ARG A  56      10.177  16.884 -38.674  0.00  0.00           O  
ATOM    224  N   GLU A  57       8.927  15.499 -37.402  0.00  0.00           N  
ATOM    225  CA  GLU A  57       9.774  15.610 -36.161  0.00  0.00           C  
ATOM    226  C   GLU A  57      11.195  15.138 -36.496  0.00  0.00           C  
ATOM    227  O   GLU A  57      12.121  15.802 -36.044  0.00  0.00           O  
ATOM    228  N   ALA A  58      11.398  14.092 -37.293  0.00  0.00           N  
ATOM    229  CA  ALA A  58      12.656  13.631 -37.705  0.00  0.00           C  
ATOM    230  C   ALA A  58      13.407  14.851 -38.440  0.00  0.00           C  
ATOM    231  O   ALA A  58      14.577  15.119 -38.181  0.00  0.00           O  
ATOM    232  N   ASN A  59      12.692  15.526 -39.330  0.00  0.00           N  
ATOM    233  CA  ASN A  59      13.217  16.604 -40.085  0.00  0.00           C  
ATOM    234  C   ASN A  59      13.373  17.929 -39.451  0.00  0.00           C  
ATOM    235  O   ASN A  59      14.111  18.784 -39.942  0.00  0.00           O  
ATOM    236  N   GLU A  60      12.810  18.079 -38.261  0.00  0.00           N  
ATOM    237  CA  GLU A  60      12.984  19.405 -37.437  0.00  0.00           C  
ATOM    238  C   GLU A  60      14.492  19.740 -37.261  0.00  0.00           C  
ATOM    239  O   GLU A  60      14.874  20.924 -37.258  0.00  0.00           O  
ATOM    240  N   GLY A  61      15.313  18.702 -37.115  0.00  0.00           N  
ATOM    241  CA  GLY A  61      16.743  18.868 -36.846  0.00  0.00           C  
ATOM    242  C   GLY A  61      17.333  19.736 -38.007  0.00  0.00           C  
ATOM    243  O   GLY A  61      18.155  20.608 -37.751  0.00  0.00           O  
ATOM    244  N   PHE A  62      16.977  19.404 -39.242  0.00  0.00           N  
ATOM    245  CA  PHE A  62      17.452  20.103 -40.423  0.00  0.00           C  
ATOM    246  C   PHE A  62      16.932  21.380 -40.793  0.00  0.00           C  
ATOM    247  O   PHE A  62      17.440  22.026 -41.712  0.00  0.00           O  
ATOM    248  N   GLU A  63      15.935  21.849 -40.040  0.00  0.00           N  
ATOM    249  CA  GLU A  63      15.286  23.273 -40.252  0.00  0.00           C  
ATOM    250  C   GLU A  63      16.151  24.216 -39.550  0.00  0.00           C  
ATOM    251  O   GLU A  63      16.259  24.062 -38.329  0.00  0.00           O  
ATOM    252  N   SER A  64      16.728  25.213 -40.216  0.00  0.00           N  
ATOM    253  CA  SER A  64      17.676  26.192 -39.629  0.00  0.00           C  
ATOM    254  C   SER A  64      16.603  27.154 -38.771  0.00  0.00           C  
ATOM    255  O   SER A  64      15.615  27.703 -39.262  0.00  0.00           O  
ATOM    256  N   ASN A  65      16.907  27.257 -37.484  0.00  0.00           N  
ATOM    257  CA  ASN A  65      16.231  28.178 -36.653  0.00  0.00           C  
ATOM    258  C   ASN A  65      15.678  29.486 -36.978  0.00  0.00           C  
ATOM    259  O   ASN A  65      14.819  30.007 -36.261  0.00  0.00           O  
ATOM    260  N   ILE A  66      16.136  30.056 -38.094  0.00  0.00           N  
ATOM    261  CA  ILE A  66      15.640  31.469 -38.565  0.00  0.00           C  
ATOM    262  C   ILE A  66      14.283  31.998 -38.963  0.00  0.00           C  
ATOM    263  O   ILE A  66      14.082  33.199 -38.971  0.00  0.00           O  
ATOM    264  N   MET A  67      13.355  31.118 -39.209  0.00  0.00           N  
ATOM    265  CA  MET A  67      11.939  31.561 -39.643  0.00  0.00           C  
ATOM    266  C   MET A  67      11.222  30.204 -39.161  0.00  0.00           C  
ATOM    267  O   MET A  67      11.364  29.195 -39.858  0.00  0.00           O  
ATOM    268  N   ASN A  68      10.436  30.232 -38.093  0.00  0.00           N  
ATOM    269  CA  ASN A  68       9.761  29.083 -37.674  0.00  0.00           C  
ATOM    270  C   ASN A  68       8.750  29.803 -36.770  0.00  0.00           C  
ATOM    271  O   ASN A  68       8.986  29.983 -35.582  0.00  0.00           O  
ATOM    272  N   SER A  69       7.634  30.236 -37.347  0.00  0.00           N  
ATOM    273  CA  SER A  69       6.563  30.918 -36.628  0.00  0.00           C  
ATOM    274  C   SER A  69       5.466  29.883 -36.266  0.00  0.00           C  
ATOM    275  O   SER A  69       4.991  29.071 -37.061  0.00  0.00           O  
ATOM    276  N   GLN A  70       5.030  30.011 -35.011  0.00  0.00           N  
ATOM    277  CA  GLN A  70       3.979  29.171 -34.375  0.00  0.00           C  
ATOM    278  C   GLN A  70       2.829  29.001 -35.300  0.00  0.00           C  
ATOM    279  O   GLN A  70       2.372  27.865 -35.316  0.00  0.00           O  
ATOM    280  N   ASN A  71       2.349  29.995 -36.040  0.00  0.00           N  
ATOM    281  CA  ASN A  71       1.362  30.001 -37.064  0.00  0.00           C  
ATOM    282  C   ASN A  71       1.655  28.954 -38.125  0.00  0.00           C  
ATOM    283  O   ASN A  71       0.762  28.154 -38.426  0.00  0.00           O  
ATOM    284  N   GLU A  72       2.844  28.970 -38.729  0.00  0.00           N  
ATOM    285  CA  GLU A  72       3.238  28.029 -39.763  0.00  0.00           C  
ATOM    286  C   GLU A  72       3.117  26.565 -39.276  0.00  0.00           C  
ATOM    287  O   GLU A  72       2.608  25.722 -40.008  0.00  0.00           O  
ATOM    288  N   LYS A  73       3.529  26.274 -38.044  0.00  0.00           N  
ATOM    289  CA  LYS A  73       3.411  24.943 -37.500  0.00  0.00           C  
ATOM    290  C   LYS A  73       1.927  24.520 -37.448  0.00  0.00           C  
ATOM    291  O   LYS A  73       1.610  23.391 -37.811  0.00  0.00           O  
ATOM    292  N   PHE A  74       1.042  25.427 -37.055  0.00  0.00           N  
ATOM    293  CA  PHE A  74      -0.378  25.207 -36.959  0.00  0.00           C  
ATOM    294  C   PHE A  74      -0.959  24.824 -38.397  0.00  0.00           C  
ATOM    295  O   PHE A  74      -1.697  23.880 -38.635  0.00  0.00           O  
ATOM    296  N   TYR A  75      -0.629  25.736 -39.313  0.00  0.00           N  
ATOM    297  CA  TYR A  75      -1.192  25.529 -40.693  0.00  0.00           C  
ATOM    298  C   TYR A  75      -0.637  24.186 -41.265  0.00  0.00           C  
ATOM    299  O   TYR A  75      -1.381  23.424 -41.873  0.00  0.00           O  
ATOM    300  N   ARG A  76       0.643  23.894 -41.040  0.00  0.00           N  
ATOM    301  CA  ARG A  76       1.220  22.666 -41.514  0.00  0.00           C  
ATOM    302  C   ARG A  76       0.553  21.475 -40.882  0.00  0.00           C  
ATOM    303  O   ARG A  76       0.279  20.513 -41.594  0.00  0.00           O  
ATOM    304  N   GLN A  77       0.208  21.548 -39.603  0.00  0.00           N  
ATOM    305  CA  GLN A  77      -0.469  20.500 -38.833  0.00  0.00           C  
ATOM    306  C   GLN A  77      -1.884  20.245 -39.511  0.00  0.00           C  
ATOM    307  O   GLN A  77      -2.313  19.128 -39.758  0.00  0.00           O  
ATOM    308  N   MET A  78      -2.604  21.353 -39.690  0.00  0.00           N  
ATOM    309  CA  MET A  78      -3.946  21.246 -40.260  0.00  0.00           C  
ATOM    310  C   MET A  78      -3.847  20.591 -41.697  0.00  0.00           C  
ATOM    311  O   MET A  78      -4.652  19.729 -42.035  0.00  0.00           O  
ATOM    312  N   LEU A  79      -2.862  20.991 -42.498  0.00  0.00           N  
ATOM    313  CA  LEU A  79      -2.684  20.424 -43.789  0.00  0.00           C  
ATOM    314  C   LEU A  79      -2.411  18.865 -43.678  0.00  0.00           C  
ATOM    315  O   LEU A  79      -2.973  18.063 -44.418  0.00  0.00           O  
ATOM    316  N   ASP A  80      -1.551  18.475 -42.740  0.00  0.00           N  
ATOM    317  CA  ASP A  80      -1.258  17.074 -42.583  0.00  0.00           C  
ATOM    318  C   ASP A  80      -2.512  16.293 -42.179  0.00  0.00           C  
ATOM    319  O   ASP A  80      -2.777  15.170 -42.603  0.00  0.00           O  
ATOM    320  N   GLU A  81      -3.295  16.945 -41.322  0.00  0.00           N  
ATOM    321  CA  GLU A  81      -4.546  16.204 -40.806  0.00  0.00           C  
ATOM    322  C   GLU A  81      -5.453  15.931 -42.068  0.00  0.00           C  
ATOM    323  O   GLU A  81      -5.990  14.836 -42.289  0.00  0.00           O  
ATOM    324  N   GLN A  82      -5.595  16.983 -42.873  0.00  0.00           N  
ATOM    325  CA  GLN A  82      -6.452  16.836 -44.068  0.00  0.00           C  
ATOM    326  C   GLN A  82      -5.896  15.828 -45.027  0.00  0.00           C  
ATOM    327  O   GLN A  82      -6.644  15.014 -45.559  0.00  0.00           O  
ATOM    328  N   MET A  83      -4.579  15.811 -45.189  0.00  0.00           N  
ATOM    329  CA  MET A  83      -3.858  14.877 -46.096  0.00  0.00           C  
ATOM    330  C   MET A  83      -4.087  13.402 -45.551  0.00  0.00           C  
ATOM    331  O   MET A  83      -4.388  12.471 -46.282  0.00  0.00           O  
ATOM    332  N   ALA A  84      -3.836  13.252 -44.251  0.00  0.00           N  
ATOM    333  CA  ALA A  84      -3.985  11.935 -43.631  0.00  0.00           C  
ATOM    334  C   ALA A  84      -5.382  11.414 -43.821  0.00  0.00           C  
ATOM    335  O   ALA A  84      -5.543  10.244 -44.160  0.00  0.00           O  
ATOM    336  N   SER A  85      -6.387  12.270 -43.686  0.00  0.00           N  
ATOM    337  CA  SER A  85      -7.806  11.931 -43.828  0.00  0.00           C  
ATOM    338  C   SER A  85      -8.030  11.495 -45.314  0.00  0.00           C  
ATOM    339  O   SER A  85      -8.615  10.443 -45.577  0.00  0.00           O  
ATOM    340  N   GLU A  86      -7.562  12.321 -46.257  0.00  0.00           N  
ATOM    341  CA  GLU A  86      -7.722  12.019 -47.673  0.00  0.00           C  
ATOM    342  C   GLU A  86      -7.049  10.704 -48.041  0.00  0.00           C  
ATOM    343  O   GLU A  86      -7.660   9.861 -48.709  0.00  0.00           O  
ATOM    344  N   LEU A  87      -5.780  10.544 -47.662  0.00  0.00           N  
ATOM    345  CA  LEU A  87      -5.008   9.318 -47.994  0.00  0.00           C  
ATOM    346  C   LEU A  87      -5.750   8.075 -47.504  0.00  0.00           C  
ATOM    347  O   LEU A  87      -5.915   7.091 -48.220  0.00  0.00           O  
ATOM    348  N   SER A  88      -6.226   8.158 -46.269  0.00  0.00           N  
ATOM    349  CA  SER A  88      -6.913   6.995 -45.622  0.00  0.00           C  
ATOM    350  C   SER A  88      -8.215   6.803 -46.329  0.00  0.00           C  
ATOM    351  O   SER A  88      -8.521   5.645 -46.636  0.00  0.00           O  
ATOM    352  N   ALA A  89      -9.000   7.850 -46.581  0.00  0.00           N  
ATOM    353  CA  ALA A  89     -10.282   7.801 -47.274  0.00  0.00           C  
ATOM    354  C   ALA A  89     -10.070   7.095 -48.668  0.00  0.00           C  
ATOM    355  O   ALA A  89     -10.860   6.230 -49.036  0.00  0.00           O  
ATOM    356  N   ASN A  90      -9.021   7.452 -49.407  0.00  0.00           N  
ATOM    357  CA  ASN A  90      -8.761   6.858 -50.670  0.00  0.00           C  
ATOM    358  C   ASN A  90      -8.376   5.382 -50.614  0.00  0.00           C  
ATOM    359  O   ASN A  90      -8.393   4.693 -51.652  0.00  0.00           O  
ATOM    360  N   GLY A  91      -7.973   4.962 -49.416  0.00  0.00           N  
ATOM    361  CA  GLY A  91      -7.459   3.567 -49.146  0.00  0.00           C  
ATOM    362  C   GLY A  91      -6.116   3.190 -49.796  0.00  0.00           C  
ATOM    363  O   GLY A  91      -5.684   2.034 -49.799  0.00  0.00           O  
ATOM    364  N   SER A  92      -5.372   4.254 -50.120  0.00  0.00           N  
ATOM    365  CA  SER A  92      -3.994   4.408 -50.534  0.00  0.00           C  
ATOM    366  C   SER A  92      -2.951   3.546 -49.845  0.00  0.00           C  
ATOM    367  O   SER A  92      -2.074   3.045 -50.538  0.00  0.00           O  
ATOM    368  N   MET A  93      -3.056   3.336 -48.536  0.00  0.00           N  
ATOM    369  CA  MET A  93      -2.120   2.511 -47.745  0.00  0.00           C  
ATOM    370  C   MET A  93      -2.362   0.991 -47.623  0.00  0.00           C  
ATOM    371  O   MET A  93      -1.554   0.234 -47.061  0.00  0.00           O  
ATOM    372  N   GLY A  94      -3.591   0.603 -47.928  0.00  0.00           N  
ATOM    373  CA  GLY A  94      -4.317  -0.665 -47.657  0.00  0.00           C  
ATOM    374  C   GLY A  94      -4.441  -1.184 -46.243  0.00  0.00           C  
ATOM    375  O   GLY A  94      -5.134  -2.176 -46.015  0.00  0.00           O  
ATOM    376  N   LEU A  95      -3.881  -0.519 -45.236  0.00  0.00           N  
ATOM    377  CA  LEU A  95      -3.867  -0.952 -43.843  0.00  0.00           C  
ATOM    378  C   LEU A  95      -5.258  -1.267 -43.395  0.00  0.00           C  
ATOM    379  O   LEU A  95      -5.415  -2.330 -42.784  0.00  0.00           O  
ATOM    380  N   ALA A  96      -6.253  -0.409 -43.623  0.00  0.00           N  
ATOM    381  CA  ALA A  96      -7.633  -0.603 -43.256  0.00  0.00           C  
ATOM    382  C   ALA A  96      -8.119  -2.020 -43.828  0.00  0.00           C  
ATOM    383  O   ALA A  96      -8.735  -2.819 -43.131  0.00  0.00           O  
ATOM    384  N   ASP A  97      -7.832  -2.271 -45.104  0.00  0.00           N  
ATOM    385  CA  ASP A  97      -8.256  -3.506 -45.682  0.00  0.00           C  
ATOM    386  C   ASP A  97      -7.529  -4.707 -44.978  0.00  0.00           C  
ATOM    387  O   ASP A  97      -8.146  -5.726 -44.685  0.00  0.00           O  
ATOM    388  N   MET A  98      -6.237  -4.557 -44.690  0.00  0.00           N  
ATOM    389  CA  MET A  98      -5.507  -5.606 -44.025  0.00  0.00           C  
ATOM    390  C   MET A  98      -6.137  -5.859 -42.598  0.00  0.00           C  
ATOM    391  O   MET A  98      -6.327  -7.000 -42.189  0.00  0.00           O  
ATOM    392  N   ILE A  99      -6.461  -4.787 -41.877  0.00  0.00           N  
ATOM    393  CA  ILE A  99      -7.043  -4.946 -40.561  0.00  0.00           C  
ATOM    394  C   ILE A  99      -8.432  -5.706 -40.735  0.00  0.00           C  
ATOM    395  O   ILE A  99      -8.757  -6.625 -39.990  0.00  0.00           O  
ATOM    396  N   VAL A 100      -9.221  -5.283 -41.720  0.00  0.00           N  
ATOM    397  CA  VAL A 100     -10.504  -5.905 -41.907  0.00  0.00           C  
ATOM    398  C   VAL A 100     -10.322  -7.381 -42.280  0.00  0.00           C  
ATOM    399  O   VAL A 100     -11.030  -8.241 -41.765  0.00  0.00           O  
ATOM    400  N   ALA A 101      -9.339  -7.665 -43.123  0.00  0.00           N  
ATOM    401  CA  ALA A 101      -9.038  -9.034 -43.602  0.00  0.00           C  
ATOM    402  C   ALA A 101      -8.576  -9.883 -42.376  0.00  0.00           C  
ATOM    403  O   ALA A 101      -9.115 -10.970 -42.147  0.00  0.00           O  
ATOM    404  N   GLN A 102      -7.630  -9.377 -41.599  0.00  0.00           N  
ATOM    405  CA  GLN A 102      -7.098 -10.086 -40.452  0.00  0.00           C  
ATOM    406  C   GLN A 102      -8.229 -10.383 -39.431  0.00  0.00           C  
ATOM    407  O   GLN A 102      -8.422 -11.526 -39.009  0.00  0.00           O  
ATOM    408  N   LEU A 103      -8.984  -9.353 -39.076  0.00  0.00           N  
ATOM    409  CA  LEU A 103     -10.052  -9.503 -38.069  0.00  0.00           C  
ATOM    410  C   LEU A 103     -11.104 -10.467 -38.571  0.00  0.00           C  
ATOM    411  O   LEU A 103     -11.501 -11.390 -37.857  0.00  0.00           O  
ATOM    412  N   THR A 104     -11.544 -10.273 -39.819  0.00  0.00           N  
ATOM    413  CA  THR A 104     -12.601 -11.154 -40.413  0.00  0.00           C  
ATOM    414  C   THR A 104     -12.076 -12.611 -40.494  0.00  0.00           C  
ATOM    415  O   THR A 104     -12.784 -13.554 -40.175  0.00  0.00           O  
ATOM    416  N   ALA A 105     -10.844 -12.760 -40.980  0.00  0.00           N  
ATOM    417  CA  ALA A 105     -10.227 -14.093 -41.121  0.00  0.00           C  
ATOM    418  C   ALA A 105     -10.149 -14.746 -39.706  0.00  0.00           C  
ATOM    419  O   ALA A 105     -10.425 -15.939 -39.640  0.00  0.00           O  
ATOM    420  N   GLY A 106      -9.860 -14.028 -38.623  0.00  0.00           N  
ATOM    421  CA  GLY A 106      -9.866 -14.489 -37.316  0.00  0.00           C  
ATOM    422  C   GLY A 106     -11.223 -15.094 -36.935  0.00  0.00           C  
ATOM    423  O   GLY A 106     -11.249 -16.173 -36.349  0.00  0.00           O  
ATOM    424  N   GLN A 107     -12.321 -14.449 -37.309  0.00  0.00           N  
ATOM    425  CA  GLN A 107     -13.686 -14.893 -37.049  0.00  0.00           C  
ATOM    426  C   GLN A 107     -14.042 -16.149 -37.712  0.00  0.00           C  
ATOM    427  O   GLN A 107     -14.645 -17.008 -37.004  0.00  0.00           O  
ATOM    428  N   GLY A 108     -13.741 -16.361 -38.987  0.00  0.00           N  
ATOM    429  CA  GLY A 108     -13.844 -17.529 -39.798  0.00  0.00           C  
ATOM    430  C   GLY A 108     -13.542 -19.057 -39.124  0.00  0.00           C  
ATOM    431  O   GLY A 108     -14.288 -19.759 -38.447  0.00  0.00           O  
ATOM    432  N   ASN A 109     -12.333 -19.454 -39.496  0.00  0.00           N  
ATOM    433  CA  ASN A 109     -12.044 -20.813 -39.006  0.00  0.00           C  
ATOM    434  C   ASN A 109     -11.273 -20.714 -37.643  0.00  0.00           C  
ATOM    435  O   ASN A 109     -10.542 -19.780 -37.309  0.00  0.00           O  
ATOM    436  N   ASP A 110     -11.561 -21.728 -36.836  0.00  0.00           N  
ATOM    437  CA  ASP A 110     -11.010 -21.715 -35.413  0.00  0.00           C  
ATOM    438  C   ASP A 110     -12.212 -21.989 -34.244  0.00  0.00           C  
ATOM    439  O   ASP A 110     -12.219 -21.565 -33.082  0.00  0.00           O  
ATOM    440  N   LYS A 111     -12.909 -23.057 -34.634  0.00  0.00           N  
ATOM    441  CA  LYS A 111     -13.673 -23.934 -33.922  0.00  0.00           C  
ATOM    442  C   LYS A 111     -12.901 -24.206 -32.542  0.00  0.00           C  
ATOM    443  O   LYS A 111     -13.406 -24.144 -31.437  0.00  0.00           O  
ATOM    444  N   SER A 112     -11.652 -24.468 -32.796  0.00  0.00           N  
ATOM    445  CA  SER A 112     -10.591 -24.662 -31.738  0.00  0.00           C  
ATOM    446  C   SER A 112     -10.559 -23.467 -30.747  0.00  0.00           C  
ATOM    447  O   SER A 112     -10.768 -23.607 -29.539  0.00  0.00           O  
ATOM    448  N   GLU A 113     -10.324 -22.287 -31.301  0.00  0.00           N  
ATOM    449  CA  GLU A 113     -10.193 -21.071 -30.430  0.00  0.00           C  
ATOM    450  C   GLU A 113     -11.587 -20.857 -29.678  0.00  0.00           C  
ATOM    451  O   GLU A 113     -11.709 -20.607 -28.488  0.00  0.00           O  
ATOM    452  N   THR A 114     -12.615 -20.862 -30.527  0.00  0.00           N  
ATOM    453  CA  THR A 114     -13.962 -20.575 -29.955  0.00  0.00           C  
ATOM    454  C   THR A 114     -14.245 -21.667 -28.872  0.00  0.00           C  
ATOM    455  O   THR A 114     -14.685 -21.399 -27.746  0.00  0.00           O  
ATOM    456  N   ALA A 115     -13.961 -22.909 -29.262  0.00  0.00           N  
ATOM    457  CA  ALA A 115     -14.244 -24.044 -28.312  0.00  0.00           C  
ATOM    458  C   ALA A 115     -13.338 -23.872 -27.092  0.00  0.00           C  
ATOM    459  O   ALA A 115     -13.806 -24.049 -25.970  0.00  0.00           O  
ATOM    460  N   MET A 116     -12.090 -23.474 -27.299  0.00  0.00           N  
ATOM    461  CA  MET A 116     -11.075 -23.278 -26.229  0.00  0.00           C  
ATOM    462  C   MET A 116     -11.440 -22.083 -25.421  0.00  0.00           C  
ATOM    463  O   MET A 116     -11.277 -22.171 -24.214  0.00  0.00           O  
ATOM    464  N   ARG A 117     -11.968 -20.997 -25.982  0.00  0.00           N  
ATOM    465  CA  ARG A 117     -12.431 -19.826 -25.223  0.00  0.00           C  
ATOM    466  C   ARG A 117     -13.790 -20.130 -24.639  0.00  0.00           C  
ATOM    467  O   ARG A 117     -14.103 -19.402 -23.703  0.00  0.00           O  
ATOM    468  N   ASP A 118     -14.558 -21.140 -25.050  0.00  0.00           N  
ATOM    469  CA  ASP A 118     -15.787 -21.577 -24.549  0.00  0.00           C  
ATOM    470  C   ASP A 118     -15.317 -22.554 -23.409  0.00  0.00           C  
ATOM    471  O   ASP A 118     -15.815 -22.515 -22.274  0.00  0.00           O  
ATOM    472  N   ALA A 119     -14.356 -23.410 -23.750  0.00  0.00           N  
ATOM    473  CA  ALA A 119     -13.863 -24.403 -22.755  0.00  0.00           C  
ATOM    474  C   ALA A 119     -13.245 -23.601 -21.579  0.00  0.00           C  
ATOM    475  O   ALA A 119     -13.501 -23.884 -20.400  0.00  0.00           O  
ATOM    476  N   ALA A 120     -12.452 -22.588 -21.924  0.00  0.00           N  
ATOM    477  CA  ALA A 120     -11.783 -21.760 -20.856  0.00  0.00           C  
ATOM    478  C   ALA A 120     -12.938 -21.120 -20.038  0.00  0.00           C  
ATOM    479  O   ALA A 120     -12.947 -21.130 -18.799  0.00  0.00           O  
ATOM    480  N   ASN A 121     -13.906 -20.567 -20.766  0.00  0.00           N  
ATOM    481  CA  ASN A 121     -15.037 -19.869 -20.064  0.00  0.00           C  
ATOM    482  C   ASN A 121     -15.994 -20.871 -19.408  0.00  0.00           C  
ATOM    483  O   ASN A 121     -16.890 -20.508 -18.647  0.00  0.00           O  
ATOM    484  N   SER A 122     -15.807 -22.144 -19.747  0.00  0.00           N  
ATOM    485  CA  SER A 122     -16.676 -23.246 -19.212  0.00  0.00           C  
ATOM    486  C   SER A 122     -15.820 -23.818 -18.084  0.00  0.00           C  
ATOM    487  O   SER A 122     -16.324 -24.096 -16.999  0.00  0.00           O  
ATOM    488  N   ALA A 123     -14.516 -23.960 -18.329  0.00  0.00           N  
ATOM    489  CA  ALA A 123     -13.596 -24.512 -17.257  0.00  0.00           C  
ATOM    490  C   ALA A 123     -13.657 -23.530 -16.073  0.00  0.00           C  
ATOM    491  O   ALA A 123     -13.475 -23.943 -14.923  0.00  0.00           O  
ATOM    492  N   VAL A 124     -13.841 -22.246 -16.360  0.00  0.00           N  
ATOM    493  CA  VAL A 124     -13.914 -21.224 -15.360  0.00  0.00           C  
ATOM    494  C   VAL A 124     -15.500 -21.033 -15.180  0.00  0.00           C  
ATOM    495  O   VAL A 124     -16.099 -19.948 -15.139  0.00  0.00           O  
ATOM    496  N   GLU A 125     -16.072 -22.205 -14.919  0.00  0.00           N  
ATOM    497  CA  GLU A 125     -17.333 -22.509 -14.319  0.00  0.00           C  
ATOM    498  C   GLU A 125     -18.213 -21.336 -13.847  0.00  0.00           C  
ATOM    499  O   GLU A 125     -19.321 -20.948 -14.202  0.00  0.00           O  
ATOM    500  N   TYR A 126     -17.614 -20.904 -12.741  0.00  0.00           N  
ATOM    501  CA  TYR A 126     -18.144 -20.012 -11.713  0.00  0.00           C  
ATOM    502  C   TYR A 126     -19.363 -20.550 -11.027  0.00  0.00           C  
ATOM    503  O   TYR A 126     -19.640 -20.252  -9.853  0.00  0.00           O  
ATOM    504  N   ARG A 127     -20.112 -21.364 -11.762  0.00  0.00           N  
ATOM    505  CA  ARG A 127     -21.245 -22.121 -11.177  0.00  0.00           C  
ATOM    506  C   ARG A 127     -22.512 -21.361 -11.349  0.00  0.00           C  
ATOM    507  O   ARG A 127     -23.586 -21.892 -11.554  0.00  0.00           O  
ATOM    508  N   ARG A 128     -22.414 -20.062 -11.131  0.00  0.00           N  
ATOM    509  CA  ARG A 128     -23.694 -19.174 -11.339  0.00  0.00           C  
ATOM    510  C   ARG A 128     -24.076 -18.624  -9.901  0.00  0.00           C  
ATOM    511  O   ARG A 128     -24.559 -17.485  -9.809  0.00  0.00           O  
ATOM    512  N   VAL A 129     -23.997 -19.479  -8.874  0.00  0.00           N  
ATOM    513  CA  VAL A 129     -24.388 -19.328  -7.594  0.00  0.00           C  
ATOM    514  C   VAL A 129     -25.720 -19.140  -7.019  0.00  0.00           C  
ATOM    515  O   VAL A 129     -25.949 -19.386  -5.824  0.00  0.00           O  
ATOM    516  N   ASP A 130     -26.675 -18.744  -7.848  0.00  0.00           N  
ATOM    517  CA  ASP A 130     -28.118 -18.652  -7.370  0.00  0.00           C  
ATOM    518  C   ASP A 130     -28.376 -17.394  -6.690  0.00  0.00           C  
ATOM    519  O   ASP A 130     -29.287 -16.665  -7.082  0.00  0.00           O  
ATOM    520  N   PRO A 131     -27.580 -17.078  -5.669  0.00  0.00           N  
ATOM    521  CA  PRO A 131     -27.792 -15.642  -5.000  0.00  0.00           C  
ATOM    522  C   PRO A 131     -28.572 -16.112  -3.790  0.00  0.00           C  
ATOM    523  O   PRO A 131     -28.082 -15.972  -2.668  0.00  0.00           O  
ATOM    524  N   LYS A 132     -29.758 -16.679  -4.013  0.00  0.00           N  
ATOM    525  CA  LYS A 132     -30.640 -17.165  -2.992  0.00  0.00           C  
ATOM    526  C   LYS A 132     -29.874 -18.375  -2.258  0.00  0.00           C  
ATOM    527  O   LYS A 132     -29.759 -18.511  -1.049  0.00  0.00           O  
ATOM    528  N   LYS A 133     -29.469 -19.294  -3.134  0.00  0.00           N  
ATOM    529  CA  LYS A 133     -28.829 -20.523  -2.564  0.00  0.00           C  
ATOM    530  C   LYS A 133     -27.538 -20.095  -1.837  0.00  0.00           C  
ATOM    531  O   LYS A 133     -27.166 -20.632  -0.795  0.00  0.00           O  
ATOM    532  N   ALA A 134     -26.866 -19.103  -2.419  0.00  0.00           N  
ATOM    533  CA  ALA A 134     -25.564 -18.642  -1.800  0.00  0.00           C  
ATOM    534  C   ALA A 134     -25.847 -18.128  -0.394  0.00  0.00           C  
ATOM    535  O   ALA A 134     -25.127 -18.444   0.549  0.00  0.00           O  
ATOM    536  N   ARG A 135     -26.926 -17.368  -0.256  0.00  0.00           N  
ATOM    537  CA  ARG A 135     -27.307 -16.747   1.040  0.00  0.00           C  
ATOM    538  C   ARG A 135     -27.754 -17.843   1.978  0.00  0.00           C  
ATOM    539  O   ARG A 135     -27.274 -17.812   3.115  0.00  0.00           O  
ATOM    540  N   GLU A 136     -28.541 -18.823   1.560  0.00  0.00           N  
ATOM    541  CA  GLU A 136     -28.991 -19.941   2.316  0.00  0.00           C  
ATOM    542  C   GLU A 136     -27.717 -20.686   2.950  0.00  0.00           C  
ATOM    543  O   GLU A 136     -27.617 -21.006   4.125  0.00  0.00           O  
ATOM    544  N   ILE A 137     -26.823 -21.033   2.024  0.00  0.00           N  
ATOM    545  CA  ILE A 137     -25.649 -21.813   2.473  0.00  0.00           C  
ATOM    546  C   ILE A 137     -24.848 -20.919   3.496  0.00  0.00           C  
ATOM    547  O   ILE A 137     -24.398 -21.417   4.522  0.00  0.00           O  
ATOM    548  N   GLU A 138     -24.706 -19.625   3.217  0.00  0.00           N  
ATOM    549  CA  GLU A 138     -24.002 -18.742   4.108  0.00  0.00           C  
ATOM    550  C   GLU A 138     -24.699 -18.673   5.441  0.00  0.00           C  
ATOM    551  O   GLU A 138     -24.014 -18.712   6.460  0.00  0.00           O  
ATOM    552  N   LYS A 139     -26.025 -18.655   5.463  0.00  0.00           N  
ATOM    553  CA  LYS A 139     -26.867 -18.594   6.672  0.00  0.00           C  
ATOM    554  C   LYS A 139     -26.635 -19.875   7.464  0.00  0.00           C  
ATOM    555  O   LYS A 139     -26.390 -19.789   8.669  0.00  0.00           O  
ATOM    556  N   ARG A 140     -26.686 -21.043   6.815  0.00  0.00           N  
ATOM    557  CA  ARG A 140     -26.474 -22.333   7.469  0.00  0.00           C  
ATOM    558  C   ARG A 140     -25.032 -22.375   8.145  0.00  0.00           C  
ATOM    559  O   ARG A 140     -24.843 -22.798   9.276  0.00  0.00           O  
ATOM    560  N   LEU A 141     -24.041 -21.997   7.336  0.00  0.00           N  
ATOM    561  CA  LEU A 141     -22.656 -22.022   7.833  0.00  0.00           C  
ATOM    562  C   LEU A 141     -22.557 -21.113   9.100  0.00  0.00           C  
ATOM    563  O   LEU A 141     -21.958 -21.497  10.099  0.00  0.00           O  
ATOM    564  N   ILE A 142     -23.158 -19.927   9.048  0.00  0.00           N  
ATOM    565  CA  ILE A 142     -23.089 -19.025  10.188  0.00  0.00           C  
ATOM    566  C   ILE A 142     -23.791 -19.680  11.360  0.00  0.00           C  
ATOM    567  O   ILE A 142     -23.272 -19.616  12.472  0.00  0.00           O  
ATOM    568  N   GLU A 143     -24.908 -20.354  11.123  0.00  0.00           N  
ATOM    569  CA  GLU A 143     -25.720 -21.030  12.135  0.00  0.00           C  
ATOM    570  C   GLU A 143     -24.856 -22.161  12.703  0.00  0.00           C  
ATOM    571  O   GLU A 143     -24.809 -22.277  13.933  0.00  0.00           O  
ATOM    572  N   SER A 144     -24.239 -23.003  11.873  0.00  0.00           N  
ATOM    573  CA  SER A 144     -23.403 -24.105  12.279  0.00  0.00           C  
ATOM    574  C   SER A 144     -22.162 -23.741  13.063  0.00  0.00           C  
ATOM    575  O   SER A 144     -21.555 -24.636  13.683  0.00  0.00           O  
ATOM    576  N   GLY A 145     -21.803 -22.459  13.013  0.00  0.00           N  
ATOM    577  CA  GLY A 145     -20.558 -21.960  13.747  0.00  0.00           C  
ATOM    578  C   GLY A 145     -19.346 -22.025  12.882  0.00  0.00           C  
ATOM    579  O   GLY A 145     -18.358 -21.337  13.141  0.00  0.00           O  
ATOM    580  N   GLU A 146     -19.417 -22.859  11.843  0.00  0.00           N  
ATOM    581  CA  GLU A 146     -18.256 -23.095  10.879  0.00  0.00           C  
ATOM    582  C   GLU A 146     -17.781 -21.857  10.123  0.00  0.00           C  
ATOM    583  O   GLU A 146     -16.747 -21.951   9.454  0.00  0.00           O  
ATOM    584  N   LEU A 147     -18.483 -20.731  10.226  0.00  0.00           N  
ATOM    585  CA  LEU A 147     -18.192 -19.469   9.647  0.00  0.00           C  
ATOM    586  C   LEU A 147     -18.465 -18.766  11.092  0.00  0.00           C  
ATOM    587  O   LEU A 147     -19.361 -18.925  11.909  0.00  0.00           O  
ATOM    588  N   SER A 148     -17.414 -17.986  11.308  0.00  0.00           N  
ATOM    589  CA  SER A 148     -16.930 -17.277  12.481  0.00  0.00           C  
ATOM    590  C   SER A 148     -17.067 -15.720  12.484  0.00  0.00           C  
ATOM    591  O   SER A 148     -16.656 -15.044  13.425  0.00  0.00           O  
ATOM    592  N   ARG A 149     -17.804 -15.240  11.484  0.00  0.00           N  
ATOM    593  CA  ARG A 149     -18.170 -13.779  11.497  0.00  0.00           C  
ATOM    594  C   ARG A 149     -17.258 -12.598  11.196  0.00  0.00           C  
ATOM    595  O   ARG A 149     -17.753 -11.483  11.006  0.00  0.00           O  
ATOM    596  N   THR A 150     -15.962 -12.838  11.098  0.00  0.00           N  
ATOM    597  CA  THR A 150     -14.992 -11.906  10.654  0.00  0.00           C  
ATOM    598  C   THR A 150     -15.020 -11.384   9.179  0.00  0.00           C  
ATOM    599  O   THR A 150     -14.011 -10.909   8.674  0.00  0.00           O  
ATOM    600  N   SER A 151     -16.180 -11.484   8.538  0.00  0.00           N  
ATOM    601  CA  SER A 151     -16.355 -11.003   7.235  0.00  0.00           C  
ATOM    602  C   SER A 151     -16.714  -9.506   7.322  0.00  0.00           C  
ATOM    603  O   SER A 151     -17.829  -9.014   7.434  0.00  0.00           O  
ATOM    604  N   HIS A 152     -15.598  -8.773   7.369  0.00  0.00           N  
ATOM    605  CA  HIS A 152     -15.431  -7.370   7.587  0.00  0.00           C  
ATOM    606  C   HIS A 152     -15.320  -6.847   6.192  0.00  0.00           C  
ATOM    607  O   HIS A 152     -14.230  -6.525   5.745  0.00  0.00           O  
ATOM    608  N   THR A 153     -16.437  -6.787   5.478  0.00  0.00           N  
ATOM    609  CA  THR A 153     -16.390  -6.363   4.192  0.00  0.00           C  
ATOM    610  C   THR A 153     -16.255  -4.840   4.014  0.00  0.00           C  
ATOM    611  O   THR A 153     -16.441  -4.229   2.951  0.00  0.00           O  
ATOM    612  N   PRO A 154     -15.813  -4.273   5.149  0.00  0.00           N  
ATOM    613  CA  PRO A 154     -15.420  -2.786   5.135  0.00  0.00           C  
ATOM    614  C   PRO A 154     -16.521  -2.040   4.623  0.00  0.00           C  
ATOM    615  O   PRO A 154     -16.762  -2.108   3.416  0.00  0.00           O  
ATOM    616  N   ALA A 155     -17.292  -1.344   5.460  0.00  0.00           N  
ATOM    617  CA  ALA A 155     -18.470  -0.731   5.116  0.00  0.00           C  
ATOM    618  C   ALA A 155     -18.581   0.589   4.281  0.00  0.00           C  
ATOM    619  O   ALA A 155     -19.520   1.378   4.328  0.00  0.00           O  
ATOM    620  N   LYS A 156     -17.533   0.754   3.468  0.00  0.00           N  
ATOM    621  CA  LYS A 156     -17.529   1.939   2.566  0.00  0.00           C  
ATOM    622  C   LYS A 156     -16.814   3.258   3.077  0.00  0.00           C  
ATOM    623  O   LYS A 156     -16.792   4.274   2.364  0.00  0.00           O  
ATOM    624  N   PHE A 157     -16.161   3.176   4.238  0.00  0.00           N  
ATOM    625  CA  PHE A 157     -15.144   4.233   4.479  0.00  0.00           C  
ATOM    626  C   PHE A 157     -15.843   5.688   4.398  0.00  0.00           C  
ATOM    627  O   PHE A 157     -15.458   6.613   3.671  0.00  0.00           O  
ATOM    628  N   ASP A 158     -16.931   5.770   5.155  0.00  0.00           N  
ATOM    629  CA  ASP A 158     -17.700   6.945   5.333  0.00  0.00           C  
ATOM    630  C   ASP A 158     -16.811   8.200   5.605  0.00  0.00           C  
ATOM    631  O   ASP A 158     -17.139   9.276   5.112  0.00  0.00           O  
ATOM    632  N   SER A 159     -15.705   8.043   6.320  0.00  0.00           N  
ATOM    633  CA  SER A 159     -14.900   9.213   6.677  0.00  0.00           C  
ATOM    634  C   SER A 159     -13.443   8.777   6.791  0.00  0.00           C  
ATOM    635  O   SER A 159     -13.117   7.595   6.943  0.00  0.00           O  
ATOM    636  N   PRO A 160     -12.568   9.779   6.729  0.00  0.00           N  
ATOM    637  CA  PRO A 160     -11.080   9.609   6.803  0.00  0.00           C  
ATOM    638  C   PRO A 160     -10.742   8.879   8.151  0.00  0.00           C  
ATOM    639  O   PRO A 160      -9.918   7.962   8.146  0.00  0.00           O  
ATOM    640  N   GLU A 161     -11.385   9.270   9.247  0.00  0.00           N  
ATOM    641  CA  GLU A 161     -11.192   8.657  10.524  0.00  0.00           C  
ATOM    642  C   GLU A 161     -11.621   7.180  10.493  0.00  0.00           C  
ATOM    643  O   GLU A 161     -10.905   6.342  11.030  0.00  0.00           O  
ATOM    644  N   SER A 162     -12.727   6.845   9.833  0.00  0.00           N  
ATOM    645  CA  SER A 162     -13.169   5.480   9.715  0.00  0.00           C  
ATOM    646  C   SER A 162     -12.084   4.657   9.005  0.00  0.00           C  
ATOM    647  O   SER A 162     -11.772   3.556   9.448  0.00  0.00           O  
ATOM    648  N   PHE A 163     -11.489   5.207   7.954  0.00  0.00           N  
ATOM    649  CA  PHE A 163     -10.459   4.558   7.157  0.00  0.00           C  
ATOM    650  C   PHE A 163      -9.218   4.358   8.047  0.00  0.00           C  
ATOM    651  O   PHE A 163      -8.707   3.235   8.104  0.00  0.00           O  
ATOM    652  N   VAL A 164      -8.774   5.383   8.759  0.00  0.00           N  
ATOM    653  CA  VAL A 164      -7.618   5.325   9.621  0.00  0.00           C  
ATOM    654  C   VAL A 164      -7.821   4.261  10.717  0.00  0.00           C  
ATOM    655  O   VAL A 164      -6.954   3.400  10.895  0.00  0.00           O  
ATOM    656  N   ASN A 165      -8.957   4.282  11.402  0.00  0.00           N  
ATOM    657  CA  ASN A 165      -9.256   3.345  12.469  0.00  0.00           C  
ATOM    658  C   ASN A 165      -9.258   1.896  11.928  0.00  0.00           C  
ATOM    659  O   ASN A 165      -8.588   1.029  12.497  0.00  0.00           O  
ATOM    660  N   SER A 166      -9.958   1.652  10.830  0.00  0.00           N  
ATOM    661  CA  SER A 166     -10.051   0.340  10.239  0.00  0.00           C  
ATOM    662  C   SER A 166      -8.744  -0.217   9.689  0.00  0.00           C  
ATOM    663  O   SER A 166      -8.549  -1.426   9.696  0.00  0.00           O  
ATOM    664  N   MET A 167      -7.864   0.660   9.218  0.00  0.00           N  
ATOM    665  CA  MET A 167      -6.572   0.232   8.640  0.00  0.00           C  
ATOM    666  C   MET A 167      -5.304   0.309   9.622  0.00  0.00           C  
ATOM    667  O   MET A 167      -4.204  -0.187   9.271  0.00  0.00           O  
ATOM    668  N   LYS A 168      -5.517   0.898  10.792  0.00  0.00           N  
ATOM    669  CA  LYS A 168      -4.446   1.057  11.739  0.00  0.00           C  
ATOM    670  C   LYS A 168      -3.718  -0.275  12.125  0.00  0.00           C  
ATOM    671  O   LYS A 168      -2.514  -0.412  12.335  0.00  0.00           O  
ATOM    672  N   PRO A 169      -4.601  -1.255  12.318  0.00  0.00           N  
ATOM    673  CA  PRO A 169      -3.937  -2.573  12.947  0.00  0.00           C  
ATOM    674  C   PRO A 169      -3.020  -3.124  11.871  0.00  0.00           C  
ATOM    675  O   PRO A 169      -1.947  -3.658  12.153  0.00  0.00           O  
ATOM    676  N   TYR A 170      -3.451  -3.000  10.615  0.00  0.00           N  
ATOM    677  CA  TYR A 170      -2.673  -3.558   9.537  0.00  0.00           C  
ATOM    678  C   TYR A 170      -1.461  -2.682   9.290  0.00  0.00           C  
ATOM    679  O   TYR A 170      -0.365  -3.237   9.167  0.00  0.00           O  
ATOM    680  N   ALA A 171      -1.594  -1.363   9.323  0.00  0.00           N  
ATOM    681  CA  ALA A 171      -0.536  -0.411   9.157  0.00  0.00           C  
ATOM    682  C   ALA A 171       0.517  -0.518  10.231  0.00  0.00           C  
ATOM    683  O   ALA A 171       1.677  -0.534   9.808  0.00  0.00           O  
ATOM    684  N   GLU A 172       0.219  -0.711  11.508  0.00  0.00           N  
ATOM    685  CA  GLU A 172       1.090  -0.948  12.605  0.00  0.00           C  
ATOM    686  C   GLU A 172       2.054  -2.117  12.300  0.00  0.00           C  
ATOM    687  O   GLU A 172       3.272  -1.971  12.415  0.00  0.00           O  
ATOM    688  N   LYS A 173       1.493  -3.270  11.922  0.00  0.00           N  
ATOM    689  CA  LYS A 173       2.314  -4.446  11.629  0.00  0.00           C  
ATOM    690  C   LYS A 173       3.281  -4.171  10.471  0.00  0.00           C  
ATOM    691  O   LYS A 173       4.484  -4.424  10.552  0.00  0.00           O  
ATOM    692  N   ALA A 174       2.724  -3.634   9.379  0.00  0.00           N  
ATOM    693  CA  ALA A 174       3.569  -3.351   8.182  0.00  0.00           C  
ATOM    694  C   ALA A 174       4.613  -2.327   8.503  0.00  0.00           C  
ATOM    695  O   ALA A 174       5.774  -2.537   8.134  0.00  0.00           O  
ATOM    696  N   ALA A 175       4.247  -1.217   9.145  0.00  0.00           N  
ATOM    697  CA  ALA A 175       5.175  -0.138   9.515  0.00  0.00           C  
ATOM    698  C   ALA A 175       6.322  -0.694  10.406  0.00  0.00           C  
ATOM    699  O   ALA A 175       7.469  -0.325  10.179  0.00  0.00           O  
ATOM    700  N   LYS A 176       6.041  -1.587  11.353  0.00  0.00           N  
ATOM    701  CA  LYS A 176       7.026  -2.193  12.164  0.00  0.00           C  
ATOM    702  C   LYS A 176       8.061  -2.988  11.245  0.00  0.00           C  
ATOM    703  O   LYS A 176       9.266  -2.896  11.452  0.00  0.00           O  
ATOM    704  N   ALA A 177       7.570  -3.733  10.256  0.00  0.00           N  
ATOM    705  CA  ALA A 177       8.426  -4.445   9.380  0.00  0.00           C  
ATOM    706  C   ALA A 177       9.412  -3.455   8.677  0.00  0.00           C  
ATOM    707  O   ALA A 177      10.624  -3.643   8.598  0.00  0.00           O  
ATOM    708  N   LEU A 178       8.815  -2.384   8.171  0.00  0.00           N  
ATOM    709  CA  LEU A 178       9.621  -1.397   7.384  0.00  0.00           C  
ATOM    710  C   LEU A 178      10.343  -0.427   8.279  0.00  0.00           C  
ATOM    711  O   LEU A 178      11.234   0.279   7.812  0.00  0.00           O  
ATOM    712  N   GLY A 179       9.998  -0.399   9.557  0.00  0.00           N  
ATOM    713  CA  GLY A 179      10.840   0.521  10.472  0.00  0.00           C  
ATOM    714  C   GLY A 179      10.100   1.820  10.743  0.00  0.00           C  
ATOM    715  O   GLY A 179      10.169   2.354  11.840  0.00  0.00           O  
ATOM    716  N   VAL A 180       9.408   2.369   9.755  0.00  0.00           N  
ATOM    717  CA  VAL A 180       8.606   3.572   9.809  0.00  0.00           C  
ATOM    718  C   VAL A 180       7.180   3.517  10.454  0.00  0.00           C  
ATOM    719  O   VAL A 180       6.516   2.507  10.707  0.00  0.00           O  
ATOM    720  N   GLU A 181       6.809   4.742  10.812  0.00  0.00           N  
ATOM    721  CA  GLU A 181       5.570   5.197  11.457  0.00  0.00           C  
ATOM    722  C   GLU A 181       4.264   4.755  10.682  0.00  0.00           C  
ATOM    723  O   GLU A 181       4.047   5.106   9.522  0.00  0.00           O  
ATOM    724  N   PRO A 182       3.382   4.067  11.409  0.00  0.00           N  
ATOM    725  CA  PRO A 182       2.130   3.597  10.859  0.00  0.00           C  
ATOM    726  C   PRO A 182       1.384   4.653  10.018  0.00  0.00           C  
ATOM    727  O   PRO A 182       0.737   4.376   9.007  0.00  0.00           O  
ATOM    728  N   SER A 183       1.483   5.880  10.521  0.00  0.00           N  
ATOM    729  CA  SER A 183       0.792   7.048   9.919  0.00  0.00           C  
ATOM    730  C   SER A 183       1.232   7.207   8.481  0.00  0.00           C  
ATOM    731  O   SER A 183       0.359   7.534   7.686  0.00  0.00           O  
ATOM    732  N   LEU A 184       2.500   7.013   8.139  0.00  0.00           N  
ATOM    733  CA  LEU A 184       3.081   7.009   6.827  0.00  0.00           C  
ATOM    734  C   LEU A 184       2.278   6.037   5.838  0.00  0.00           C  
ATOM    735  O   LEU A 184       1.835   6.338   4.740  0.00  0.00           O  
ATOM    736  N   LEU A 185       2.256   4.791   6.314  0.00  0.00           N  
ATOM    737  CA  LEU A 185       1.615   3.760   5.409  0.00  0.00           C  
ATOM    738  C   LEU A 185       0.123   4.117   5.242  0.00  0.00           C  
ATOM    739  O   LEU A 185      -0.399   4.018   4.136  0.00  0.00           O  
ATOM    740  N   LEU A 186      -0.545   4.570   6.301  0.00  0.00           N  
ATOM    741  CA  LEU A 186      -1.933   4.959   6.215  0.00  0.00           C  
ATOM    742  C   LEU A 186      -2.087   6.118   5.266  0.00  0.00           C  
ATOM    743  O   LEU A 186      -3.029   6.092   4.480  0.00  0.00           O  
ATOM    744  N   ALA A 187      -1.164   7.071   5.255  0.00  0.00           N  
ATOM    745  CA  ALA A 187      -1.126   8.230   4.394  0.00  0.00           C  
ATOM    746  C   ALA A 187      -1.011   7.778   2.958  0.00  0.00           C  
ATOM    747  O   ALA A 187      -1.793   8.230   2.120  0.00  0.00           O  
ATOM    748  N   GLN A 188      -0.072   6.873   2.660  0.00  0.00           N  
ATOM    749  CA  GLN A 188       0.130   6.357   1.311  0.00  0.00           C  
ATOM    750  C   GLN A 188      -1.249   5.673   0.807  0.00  0.00           C  
ATOM    751  O   GLN A 188      -1.747   5.865  -0.292  0.00  0.00           O  
ATOM    752  N   ALA A 189      -1.724   4.781   1.675  0.00  0.00           N  
ATOM    753  CA  ALA A 189      -2.937   4.042   1.301  0.00  0.00           C  
ATOM    754  C   ALA A 189      -4.093   4.986   1.065  0.00  0.00           C  
ATOM    755  O   ALA A 189      -4.826   4.822   0.093  0.00  0.00           O  
ATOM    756  N   ALA A 190      -4.215   6.013   1.896  0.00  0.00           N  
ATOM    757  CA  ALA A 190      -5.290   7.032   1.809  0.00  0.00           C  
ATOM    758  C   ALA A 190      -5.121   7.803   0.495  0.00  0.00           C  
ATOM    759  O   ALA A 190      -6.081   7.957  -0.261  0.00  0.00           O  
ATOM    760  N   LEU A 191      -3.898   8.274   0.223  0.00  0.00           N  
ATOM    761  CA  LEU A 191      -3.623   9.034  -1.004  0.00  0.00           C  
ATOM    762  C   LEU A 191      -3.890   8.177  -2.265  0.00  0.00           C  
ATOM    763  O   LEU A 191      -4.591   8.644  -3.168  0.00  0.00           O  
ATOM    764  N   GLU A 192      -3.399   6.946  -2.305  0.00  0.00           N  
ATOM    765  CA  GLU A 192      -3.585   6.048  -3.415  0.00  0.00           C  
ATOM    766  C   GLU A 192      -5.110   5.725  -3.706  0.00  0.00           C  
ATOM    767  O   GLU A 192      -5.566   5.564  -4.831  0.00  0.00           O  
ATOM    768  N   THR A 193      -5.816   5.527  -2.598  0.00  0.00           N  
ATOM    769  CA  THR A 193      -7.251   5.124  -2.812  0.00  0.00           C  
ATOM    770  C   THR A 193      -8.127   6.322  -2.708  0.00  0.00           C  
ATOM    771  O   THR A 193      -9.257   6.223  -3.215  0.00  0.00           O  
ATOM    772  N   GLY A 194      -7.738   7.405  -2.057  0.00  0.00           N  
ATOM    773  CA  GLY A 194      -8.769   8.511  -1.853  0.00  0.00           C  
ATOM    774  C   GLY A 194      -9.540   8.128  -0.552  0.00  0.00           C  
ATOM    775  O   GLY A 194     -10.738   8.368  -0.397  0.00  0.00           O  
ATOM    776  N   TRP A 195      -8.794   7.579   0.410  0.00  0.00           N  
ATOM    777  CA  TRP A 195      -9.462   7.254   1.713  0.00  0.00           C  
ATOM    778  C   TRP A 195     -10.271   6.021   1.502  0.00  0.00           C  
ATOM    779  O   TRP A 195     -11.339   5.893   2.092  0.00  0.00           O  
ATOM    780  N   GLY A 196      -9.811   5.147   0.604  0.00  0.00           N  
ATOM    781  CA  GLY A 196     -10.522   3.833   0.340  0.00  0.00           C  
ATOM    782  C   GLY A 196     -11.524   3.977  -0.808  0.00  0.00           C  
ATOM    783  O   GLY A 196     -11.906   2.996  -1.446  0.00  0.00           O  
ATOM    784  N   GLN A 197     -12.016   5.182  -1.083  0.00  0.00           N  
ATOM    785  CA  GLN A 197     -13.203   5.301  -2.002  0.00  0.00           C  
ATOM    786  C   GLN A 197     -12.887   4.933  -3.492  0.00  0.00           C  
ATOM    787  O   GLN A 197     -13.825   4.750  -4.284  0.00  0.00           O  
ATOM    788  N   LYS A 198     -11.611   4.860  -3.878  0.00  0.00           N  
ATOM    789  CA  LYS A 198     -11.257   4.517  -5.215  0.00  0.00           C  
ATOM    790  C   LYS A 198     -10.606   3.203  -5.456  0.00  0.00           C  
ATOM    791  O   LYS A 198     -10.101   2.926  -6.549  0.00  0.00           O  
ATOM    792  N   VAL A 199     -10.599   2.353  -4.439  0.00  0.00           N  
ATOM    793  CA  VAL A 199      -9.904   1.005  -4.552  0.00  0.00           C  
ATOM    794  C   VAL A 199     -10.322   0.190  -5.701  0.00  0.00           C  
ATOM    795  O   VAL A 199     -11.520  -0.098  -5.765  0.00  0.00           O  
ATOM    796  N   VAL A 200      -9.436  -0.124  -6.648  0.00  0.00           N  
ATOM    797  CA  VAL A 200      -9.811  -0.893  -7.873  0.00  0.00           C  
ATOM    798  C   VAL A 200     -10.896  -1.915  -7.606  0.00  0.00           C  
ATOM    799  O   VAL A 200     -10.777  -2.608  -6.602  0.00  0.00           O  
ATOM    800  N   GLN A 201     -11.913  -2.036  -8.451  0.00  0.00           N  
ATOM    801  CA  GLN A 201     -12.970  -3.070  -8.067  0.00  0.00           C  
ATOM    802  C   GLN A 201     -12.686  -4.264  -9.363  0.00  0.00           C  
ATOM    803  O   GLN A 201     -12.043  -4.193 -10.419  0.00  0.00           O  
ATOM    804  N   ASN A 202     -13.218  -5.392  -8.895  0.00  0.00           N  
ATOM    805  CA  ASN A 202     -12.999  -6.784  -9.014  0.00  0.00           C  
ATOM    806  C   ASN A 202     -14.224  -7.497  -8.622  0.00  0.00           C  
ATOM    807  O   ASN A 202     -14.921  -7.022  -7.718  0.00  0.00           O  
ATOM    808  N   ALA A 203     -14.578  -8.582  -9.318  0.00  0.00           N  
ATOM    809  CA  ALA A 203     -15.923  -9.266  -9.284  0.00  0.00           C  
ATOM    810  C   ALA A 203     -16.498  -9.145  -7.836  0.00  0.00           C  
ATOM    811  O   ALA A 203     -17.693  -8.929  -7.645  0.00  0.00           O  
ATOM    812  N   ARG A 204     -15.623  -9.299  -6.843  0.00  0.00           N  
ATOM    813  CA  ARG A 204     -16.078  -9.242  -5.432  0.00  0.00           C  
ATOM    814  C   ARG A 204     -16.252  -7.787  -4.960  0.00  0.00           C  
ATOM    815  O   ARG A 204     -16.490  -7.582  -3.772  0.00  0.00           O  
ATOM    816  N   GLY A 205     -16.208  -6.820  -5.872  0.00  0.00           N  
ATOM    817  CA  GLY A 205     -16.524  -5.419  -5.435  0.00  0.00           C  
ATOM    818  C   GLY A 205     -15.362  -4.678  -5.128  0.00  0.00           C  
ATOM    819  O   GLY A 205     -15.375  -3.547  -5.613  0.00  0.00           O  
ATOM    820  N   SER A 206     -14.250  -5.259  -4.683  0.00  0.00           N  
ATOM    821  CA  SER A 206     -12.945  -4.732  -4.212  0.00  0.00           C  
ATOM    822  C   SER A 206     -11.784  -5.666  -4.453  0.00  0.00           C  
ATOM    823  O   SER A 206     -11.810  -6.830  -4.090  0.00  0.00           O  
ATOM    824  N   SER A 207     -10.699  -5.076  -4.941  0.00  0.00           N  
ATOM    825  CA  SER A 207      -9.422  -5.808  -5.199  0.00  0.00           C  
ATOM    826  C   SER A 207      -8.671  -6.031  -3.835  0.00  0.00           C  
ATOM    827  O   SER A 207      -7.787  -6.899  -3.693  0.00  0.00           O  
ATOM    828  N   ASN A 208      -8.957  -5.071  -2.957  0.00  0.00           N  
ATOM    829  CA  ASN A 208      -8.356  -4.748  -1.656  0.00  0.00           C  
ATOM    830  C   ASN A 208      -6.811  -4.649  -1.932  0.00  0.00           C  
ATOM    831  O   ASN A 208      -5.951  -5.313  -1.357  0.00  0.00           O  
ATOM    832  N   ASN A 209      -6.519  -3.686  -2.797  0.00  0.00           N  
ATOM    833  CA  ASN A 209      -5.225  -3.253  -3.340  0.00  0.00           C  
ATOM    834  C   ASN A 209      -4.955  -1.814  -2.876  0.00  0.00           C  
ATOM    835  O   ASN A 209      -4.950  -0.948  -3.750  0.00  0.00           O  
ATOM    836  N   LEU A 210      -4.655  -1.534  -1.601  0.00  0.00           N  
ATOM    837  CA  LEU A 210      -4.577  -0.210  -1.149  0.00  0.00           C  
ATOM    838  C   LEU A 210      -3.358   0.595  -1.617  0.00  0.00           C  
ATOM    839  O   LEU A 210      -3.346   1.823  -1.443  0.00  0.00           O  
ATOM    840  N   PHE A 211      -2.364  -0.042  -2.242  0.00  0.00           N  
ATOM    841  CA  PHE A 211      -1.192   0.626  -2.745  0.00  0.00           C  
ATOM    842  C   PHE A 211      -1.597  -0.307  -4.097  0.00  0.00           C  
ATOM    843  O   PHE A 211      -1.688  -1.534  -4.202  0.00  0.00           O  
ATOM    844  N   ASN A 212      -1.875   0.547  -5.080  0.00  0.00           N  
ATOM    845  CA  ASN A 212      -2.199   0.264  -6.445  0.00  0.00           C  
ATOM    846  C   ASN A 212      -1.001  -0.453  -7.045  0.00  0.00           C  
ATOM    847  O   ASN A 212      -0.333   0.074  -7.938  0.00  0.00           O  
ATOM    848  N   ILE A 213      -0.704  -1.642  -6.520  0.00  0.00           N  
ATOM    849  CA  ILE A 213       0.492  -2.411  -6.978  0.00  0.00           C  
ATOM    850  C   ILE A 213       0.065  -2.962  -8.283  0.00  0.00           C  
ATOM    851  O   ILE A 213      -1.078  -3.392  -8.387  0.00  0.00           O  
ATOM    852  N   LYS A 214       0.946  -3.015  -9.268  0.00  0.00           N  
ATOM    853  CA  LYS A 214       0.540  -3.506 -10.650  0.00  0.00           C  
ATOM    854  C   LYS A 214       1.058  -4.936 -10.749  0.00  0.00           C  
ATOM    855  O   LYS A 214       2.149  -5.260 -10.315  0.00  0.00           O  
ATOM    856  N   ALA A 215       0.222  -5.814 -11.272  0.00  0.00           N  
ATOM    857  CA  ALA A 215       0.554  -7.255 -11.427  0.00  0.00           C  
ATOM    858  C   ALA A 215       1.546  -7.614 -12.485  0.00  0.00           C  
ATOM    859  O   ALA A 215       1.159  -7.906 -13.624  0.00  0.00           O  
ATOM    860  N   ASP A 216       2.863  -7.610 -12.154  0.00  0.00           N  
ATOM    861  CA  ASP A 216       3.853  -7.849 -13.255  0.00  0.00           C  
ATOM    862  C   ASP A 216       4.020  -9.391 -13.454  0.00  0.00           C  
ATOM    863  O   ASP A 216       3.675 -10.213 -12.609  0.00  0.00           O  
ATOM    864  N   ARG A 217       4.546  -9.734 -14.623  0.00  0.00           N  
ATOM    865  CA  ARG A 217       4.743 -11.103 -15.083  0.00  0.00           C  
ATOM    866  C   ARG A 217       4.988 -12.105 -13.984  0.00  0.00           C  
ATOM    867  O   ARG A 217       4.243 -13.088 -14.005  0.00  0.00           O  
ATOM    868  N   SER A 218       5.858 -11.888 -13.007  0.00  0.00           N  
ATOM    869  CA  SER A 218       6.113 -12.674 -11.867  0.00  0.00           C  
ATOM    870  C   SER A 218       4.906 -12.929 -10.894  0.00  0.00           C  
ATOM    871  O   SER A 218       4.993 -13.797 -10.031  0.00  0.00           O  
ATOM    872  N   TRP A 219       3.896 -12.059 -10.945  0.00  0.00           N  
ATOM    873  CA  TRP A 219       2.823 -12.131  -9.979  0.00  0.00           C  
ATOM    874  C   TRP A 219       1.630 -13.319 -10.261  0.00  0.00           C  
ATOM    875  O   TRP A 219       0.577 -13.122 -10.889  0.00  0.00           O  
ATOM    876  N   GLN A 220       1.869 -14.438  -9.592  0.00  0.00           N  
ATOM    877  CA  GLN A 220       1.054 -15.499  -9.515  0.00  0.00           C  
ATOM    878  C   GLN A 220       0.009 -15.500  -8.436  0.00  0.00           C  
ATOM    879  O   GLN A 220      -0.138 -16.411  -7.621  0.00  0.00           O  
ATOM    880  N   GLY A 221      -0.745 -14.403  -8.432  0.00  0.00           N  
ATOM    881  CA  GLY A 221      -1.883 -14.264  -7.393  0.00  0.00           C  
ATOM    882  C   GLY A 221      -2.967 -13.461  -7.884  0.00  0.00           C  
ATOM    883  O   GLY A 221      -2.427 -12.409  -8.223  0.00  0.00           O  
ATOM    884  N   ASP A 222      -4.285 -13.601  -7.739  0.00  0.00           N  
ATOM    885  CA  ASP A 222      -5.306 -12.834  -8.259  0.00  0.00           C  
ATOM    886  C   ASP A 222      -5.148 -11.344  -8.706  0.00  0.00           C  
ATOM    887  O   ASP A 222      -4.830 -10.471  -7.902  0.00  0.00           O  
ATOM    888  N   LYS A 223      -5.388 -11.099  -9.991  0.00  0.00           N  
ATOM    889  CA  LYS A 223      -5.288  -9.815 -10.600  0.00  0.00           C  
ATOM    890  C   LYS A 223      -6.513  -8.965 -10.964  0.00  0.00           C  
ATOM    891  O   LYS A 223      -7.341  -9.724 -11.460  0.00  0.00           O  
ATOM    892  N   VAL A 224      -6.559  -7.647 -11.120  0.00  0.00           N  
ATOM    893  CA  VAL A 224      -7.798  -7.287 -11.967  0.00  0.00           C  
ATOM    894  C   VAL A 224      -7.040  -6.285 -13.055  0.00  0.00           C  
ATOM    895  O   VAL A 224      -6.009  -5.626 -12.925  0.00  0.00           O  
ATOM    896  N   THR A 225      -7.708  -6.355 -14.202  0.00  0.00           N  
ATOM    897  CA  THR A 225      -7.431  -5.642 -15.395  0.00  0.00           C  
ATOM    898  C   THR A 225      -8.415  -4.467 -15.619  0.00  0.00           C  
ATOM    899  O   THR A 225      -9.603  -4.657 -15.870  0.00  0.00           O  
ATOM    900  N   THR A 226      -7.888  -3.252 -15.589  0.00  0.00           N  
ATOM    901  CA  THR A 226      -8.690  -2.035 -15.681  0.00  0.00           C  
ATOM    902  C   THR A 226      -8.166  -1.129 -16.771  0.00  0.00           C  
ATOM    903  O   THR A 226      -7.034  -1.323 -17.242  0.00  0.00           O  
ATOM    904  N   GLN A 227      -8.914  -0.109 -17.181  0.00  0.00           N  
ATOM    905  CA  GLN A 227      -8.314   0.852 -18.111  0.00  0.00           C  
ATOM    906  C   GLN A 227      -7.425   1.967 -17.397  0.00  0.00           C  
ATOM    907  O   GLN A 227      -8.087   2.741 -16.706  0.00  0.00           O  
ATOM    908  N   THR A 228      -6.103   2.100 -17.546  0.00  0.00           N  
ATOM    909  CA  THR A 228      -5.925   3.422 -16.566  0.00  0.00           C  
ATOM    910  C   THR A 228      -5.247   4.493 -17.265  0.00  0.00           C  
ATOM    911  O   THR A 228      -4.432   4.134 -18.118  0.00  0.00           O  
ATOM    912  N   LEU A 229      -5.467   5.774 -16.976  0.00  0.00           N  
ATOM    913  CA  LEU A 229      -4.789   6.878 -17.692  0.00  0.00           C  
ATOM    914  C   LEU A 229      -3.329   6.922 -17.803  0.00  0.00           C  
ATOM    915  O   LEU A 229      -2.877   7.307 -16.725  0.00  0.00           O  
ATOM    916  N   GLU A 230      -2.544   6.668 -18.853  0.00  0.00           N  
ATOM    917  CA  GLU A 230      -0.985   6.844 -18.102  0.00  0.00           C  
ATOM    918  C   GLU A 230      -0.449   8.004 -18.774  0.00  0.00           C  
ATOM    919  O   GLU A 230      -0.928   8.223 -19.895  0.00  0.00           O  
ATOM    920  N   PHE A 231       0.533   8.729 -18.259  0.00  0.00           N  
ATOM    921  CA  PHE A 231       1.095   9.900 -19.095  0.00  0.00           C  
ATOM    922  C   PHE A 231       2.469   9.344 -19.734  0.00  0.00           C  
ATOM    923  O   PHE A 231       3.281   8.674 -19.079  0.00  0.00           O  
ATOM    924  N   HIS A 232       2.669   9.709 -21.006  0.00  0.00           N  
ATOM    925  CA  HIS A 232       3.753   9.374 -21.763  0.00  0.00           C  
ATOM    926  C   HIS A 232       4.140  10.700 -22.513  0.00  0.00           C  
ATOM    927  O   HIS A 232       3.556  11.197 -23.474  0.00  0.00           O  
ATOM    928  N   ASP A 233       5.166  11.295 -21.920  0.00  0.00           N  
ATOM    929  CA  ASP A 233       5.654  12.609 -22.577  0.00  0.00           C  
ATOM    930  C   ASP A 233       4.574  13.681 -22.410  0.00  0.00           C  
ATOM    931  O   ASP A 233       4.312  14.434 -23.354  0.00  0.00           O  
ATOM    932  N   ASN A 234       3.926  13.725 -21.248  0.00  0.00           N  
ATOM    933  CA  ASN A 234       2.859  14.700 -20.954  0.00  0.00           C  
ATOM    934  C   ASN A 234       1.495  14.272 -21.567  0.00  0.00           C  
ATOM    935  O   ASN A 234       0.451  14.599 -21.015  0.00  0.00           O  
ATOM    936  N   THR A 235       1.506  13.546 -22.682  0.00  0.00           N  
ATOM    937  CA  THR A 235       0.275  12.988 -23.243  0.00  0.00           C  
ATOM    938  C   THR A 235      -0.337  11.924 -22.418  0.00  0.00           C  
ATOM    939  O   THR A 235       0.320  10.996 -21.987  0.00  0.00           O  
ATOM    940  N   PRO A 236      -1.638  12.052 -22.201  0.00  0.00           N  
ATOM    941  CA  PRO A 236      -2.561  11.114 -21.451  0.00  0.00           C  
ATOM    942  C   PRO A 236      -2.845  10.052 -22.325  0.00  0.00           C  
ATOM    943  O   PRO A 236      -3.320  10.297 -23.428  0.00  0.00           O  
ATOM    944  N   VAL A 237      -2.598   8.811 -21.914  0.00  0.00           N  
ATOM    945  CA  VAL A 237      -2.865   7.656 -22.912  0.00  0.00           C  
ATOM    946  C   VAL A 237      -3.822   6.861 -21.841  0.00  0.00           C  
ATOM    947  O   VAL A 237      -4.049   7.174 -20.673  0.00  0.00           O  
ATOM    948  N   LYS A 238      -4.484   5.901 -22.480  0.00  0.00           N  
ATOM    949  CA  LYS A 238      -5.555   5.139 -21.934  0.00  0.00           C  
ATOM    950  C   LYS A 238      -4.908   3.695 -22.124  0.00  0.00           C  
ATOM    951  O   LYS A 238      -5.069   3.084 -23.191  0.00  0.00           O  
ATOM    952  N   GLU A 239      -4.160   3.224 -21.119  0.00  0.00           N  
ATOM    953  CA  GLU A 239      -3.663   1.932 -21.123  0.00  0.00           C  
ATOM    954  C   GLU A 239      -4.120   0.875 -20.274  0.00  0.00           C  
ATOM    955  O   GLU A 239      -4.263   1.182 -19.088  0.00  0.00           O  
ATOM    956  N   THR A 240      -4.330  -0.358 -20.726  0.00  0.00           N  
ATOM    957  CA  THR A 240      -4.818  -1.461 -19.871  0.00  0.00           C  
ATOM    958  C   THR A 240      -4.030  -1.774 -18.599  0.00  0.00           C  
ATOM    959  O   THR A 240      -2.982  -2.359 -18.867  0.00  0.00           O  
ATOM    960  N   ALA A 241      -4.409  -1.532 -17.340  0.00  0.00           N  
ATOM    961  CA  ALA A 241      -3.038  -2.119 -16.558  0.00  0.00           C  
ATOM    962  C   ALA A 241      -3.868  -3.092 -15.609  0.00  0.00           C  
ATOM    963  O   ALA A 241      -5.064  -3.138 -15.320  0.00  0.00           O  
ATOM    964  N   ALA A 242      -3.008  -4.042 -15.255  0.00  0.00           N  
ATOM    965  CA  ALA A 242      -3.197  -5.258 -14.427  0.00  0.00           C  
ATOM    966  C   ALA A 242      -2.899  -4.980 -12.956  0.00  0.00           C  
ATOM    967  O   ALA A 242      -1.703  -4.862 -12.679  0.00  0.00           O  
ATOM    968  N   PHE A 243      -3.868  -4.870 -12.056  0.00  0.00           N  
ATOM    969  CA  PHE A 243      -3.301  -4.600 -10.654  0.00  0.00           C  
ATOM    970  C   PHE A 243      -3.526  -5.959  -9.781  0.00  0.00           C  
ATOM    971  O   PHE A 243      -4.450  -6.761  -9.927  0.00  0.00           O  
ATOM    972  N   ARG A 244      -2.614  -6.080  -8.819  0.00  0.00           N  
ATOM    973  CA  ARG A 244      -2.649  -7.144  -7.902  0.00  0.00           C  
ATOM    974  C   ARG A 244      -3.758  -7.318  -7.011  0.00  0.00           C  
ATOM    975  O   ARG A 244      -3.860  -6.450  -6.143  0.00  0.00           O  
ATOM    976  N   SER A 245      -4.624  -8.331  -7.107  0.00  0.00           N  
ATOM    977  CA  SER A 245      -5.834  -8.308  -6.113  0.00  0.00           C  
ATOM    978  C   SER A 245      -5.548  -9.302  -4.896  0.00  0.00           C  
ATOM    979  O   SER A 245      -4.879 -10.326  -5.027  0.00  0.00           O  
ATOM    980  N   TYR A 246      -5.994  -8.882  -3.719  0.00  0.00           N  
ATOM    981  CA  TYR A 246      -5.892  -9.566  -2.511  0.00  0.00           C  
ATOM    982  C   TYR A 246      -7.112 -10.142  -1.859  0.00  0.00           C  
ATOM    983  O   TYR A 246      -8.146  -9.544  -2.146  0.00  0.00           O  
ATOM    984  N   SER A 247      -7.073 -11.137  -0.980  0.00  0.00           N  
ATOM    985  CA  SER A 247      -8.289 -11.573  -0.319  0.00  0.00           C  
ATOM    986  C   SER A 247      -8.749 -10.638   0.769  0.00  0.00           C  
ATOM    987  O   SER A 247      -9.969 -10.659   1.136  0.00  0.00           O  
ATOM    988  N   ASN A 248      -7.860  -9.829   1.346  0.00  0.00           N  
ATOM    989  CA  ASN A 248      -8.130  -8.915   2.451  0.00  0.00           C  
ATOM    990  C   ASN A 248      -7.076  -7.880   2.578  0.00  0.00           C  
ATOM    991  O   ASN A 248      -5.953  -8.154   2.144  0.00  0.00           O  
ATOM    992  N   TYR A 249      -7.364  -6.699   3.095  0.00  0.00           N  
ATOM    993  CA  TYR A 249      -6.295  -5.710   3.443  0.00  0.00           C  
ATOM    994  C   TYR A 249      -4.963  -6.123   4.004  0.00  0.00           C  
ATOM    995  O   TYR A 249      -3.921  -5.565   3.661  0.00  0.00           O  
ATOM    996  N   GLN A 250      -4.991  -7.116   4.892  0.00  0.00           N  
ATOM    997  CA  GLN A 250      -3.711  -7.535   5.595  0.00  0.00           C  
ATOM    998  C   GLN A 250      -2.768  -8.055   4.434  0.00  0.00           C  
ATOM    999  O   GLN A 250      -1.580  -7.752   4.461  0.00  0.00           O  
ATOM   1000  N   ASP A 251      -3.287  -8.795   3.456  0.00  0.00           N  
ATOM   1001  CA  ASP A 251      -2.533  -9.266   2.383  0.00  0.00           C  
ATOM   1002  C   ASP A 251      -1.941  -8.042   1.567  0.00  0.00           C  
ATOM   1003  O   ASP A 251      -0.775  -8.068   1.185  0.00  0.00           O  
ATOM   1004  N   SER A 252      -2.736  -7.000   1.335  0.00  0.00           N  
ATOM   1005  CA  SER A 252      -2.267  -5.850   0.653  0.00  0.00           C  
ATOM   1006  C   SER A 252      -1.033  -5.221   1.440  0.00  0.00           C  
ATOM   1007  O   SER A 252       0.009  -4.877   0.890  0.00  0.00           O  
ATOM   1008  N   PHE A 253      -1.223  -5.073   2.750  0.00  0.00           N  
ATOM   1009  CA  PHE A 253      -0.142  -4.454   3.512  0.00  0.00           C  
ATOM   1010  C   PHE A 253       1.116  -5.420   3.494  0.00  0.00           C  
ATOM   1011  O   PHE A 253       2.253  -4.988   3.336  0.00  0.00           O  
ATOM   1012  N   ASN A 254       0.868  -6.719   3.649  0.00  0.00           N  
ATOM   1013  CA  ASN A 254       1.958  -7.651   3.625  0.00  0.00           C  
ATOM   1014  C   ASN A 254       2.686  -7.618   2.231  0.00  0.00           C  
ATOM   1015  O   ASN A 254       3.908  -7.605   2.133  0.00  0.00           O  
ATOM   1016  N   ASP A 255       1.892  -7.595   1.161  0.00  0.00           N  
ATOM   1017  CA  ASP A 255       2.499  -7.580  -0.157  0.00  0.00           C  
ATOM   1018  C   ASP A 255       3.269  -6.284  -0.376  0.00  0.00           C  
ATOM   1019  O   ASP A 255       4.327  -6.248  -1.001  0.00  0.00           O  
ATOM   1020  N   TYR A 256       2.725  -5.206   0.187  0.00  0.00           N  
ATOM   1021  CA  TYR A 256       3.405  -3.855   0.004  0.00  0.00           C  
ATOM   1022  C   TYR A 256       4.813  -3.959   0.643  0.00  0.00           C  
ATOM   1023  O   TYR A 256       5.821  -3.536   0.061  0.00  0.00           O  
ATOM   1024  N   VAL A 257       4.860  -4.548   1.838  0.00  0.00           N  
ATOM   1025  CA  VAL A 257       6.157  -4.694   2.538  0.00  0.00           C  
ATOM   1026  C   VAL A 257       7.085  -5.556   1.670  0.00  0.00           C  
ATOM   1027  O   VAL A 257       8.254  -5.229   1.486  0.00  0.00           O  
ATOM   1028  N   ARG A 258       6.540  -6.630   1.114  0.00  0.00           N  
ATOM   1029  CA  ARG A 258       7.299  -7.577   0.298  0.00  0.00           C  
ATOM   1030  C   ARG A 258       7.713  -6.898  -0.978  0.00  0.00           C  
ATOM   1031  O   ARG A 258       8.885  -7.050  -1.342  0.00  0.00           O  
ATOM   1032  N   PHE A 259       6.826  -6.184  -1.671  0.00  0.00           N  
ATOM   1033  CA  PHE A 259       7.111  -5.443  -2.893  0.00  0.00           C  
ATOM   1034  C   PHE A 259       8.338  -4.522  -2.710  0.00  0.00           C  
ATOM   1035  O   PHE A 259       9.246  -4.502  -3.537  0.00  0.00           O  
ATOM   1036  N   LEU A 260       8.353  -3.789  -1.604  0.00  0.00           N  
ATOM   1037  CA  LEU A 260       9.421  -2.844  -1.305  0.00  0.00           C  
ATOM   1038  C   LEU A 260      10.766  -3.632  -1.108  0.00  0.00           C  
ATOM   1039  O   LEU A 260      11.788  -3.338  -1.733  0.00  0.00           O  
ATOM   1040  N   ASN A 261      10.715  -4.645  -0.254  0.00  0.00           N  
ATOM   1041  CA  ASN A 261      11.919  -5.425   0.047  0.00  0.00           C  
ATOM   1042  C   ASN A 261      12.448  -6.181  -1.156  0.00  0.00           C  
ATOM   1043  O   ASN A 261      13.652  -6.094  -1.418  0.00  0.00           O  
ATOM   1044  N   ASP A 262      11.593  -6.830  -1.934  0.00  0.00           N  
ATOM   1045  CA  ASP A 262      11.964  -7.564  -3.138  0.00  0.00           C  
ATOM   1046  C   ASP A 262      12.146  -6.740  -4.396  0.00  0.00           C  
ATOM   1047  O   ASP A 262      12.081  -7.278  -5.515  0.00  0.00           O  
ATOM   1048  N   ASN A 263      12.418  -5.430  -4.272  0.00  0.00           N  
ATOM   1049  CA  ASN A 263      12.632  -4.552  -5.420  0.00  0.00           C  
ATOM   1050  C   ASN A 263      14.075  -3.620  -4.723  0.00  0.00           C  
ATOM   1051  O   ASN A 263      14.102  -2.722  -3.873  0.00  0.00           O  
ATOM   1052  N   PRO A 264      15.135  -3.963  -5.446  0.00  0.00           N  
ATOM   1053  CA  PRO A 264      16.278  -3.353  -5.318  0.00  0.00           C  
ATOM   1054  C   PRO A 264      16.382  -1.844  -5.556  0.00  0.00           C  
ATOM   1055  O   PRO A 264      17.361  -1.201  -5.211  0.00  0.00           O  
ATOM   1056  N   ARG A 265      15.338  -1.281  -6.148  0.00  0.00           N  
ATOM   1057  CA  ARG A 265      15.282   0.134  -6.394  0.00  0.00           C  
ATOM   1058  C   ARG A 265      15.069   0.811  -5.002  0.00  0.00           C  
ATOM   1059  O   ARG A 265      15.666   1.848  -4.744  0.00  0.00           O  
ATOM   1060  N   TYR A 266      14.176   0.256  -4.190  0.00  0.00           N  
ATOM   1061  CA  TYR A 266      13.869   0.739  -2.871  0.00  0.00           C  
ATOM   1062  C   TYR A 266      14.839   0.520  -1.773  0.00  0.00           C  
ATOM   1063  O   TYR A 266      14.644   1.010  -0.653  0.00  0.00           O  
ATOM   1064  N   GLU A 267      15.955  -0.170  -2.047  0.00  0.00           N  
ATOM   1065  CA  GLU A 267      16.976  -0.503  -0.979  0.00  0.00           C  
ATOM   1066  C   GLU A 267      17.389   0.720  -0.192  0.00  0.00           C  
ATOM   1067  O   GLU A 267      17.400   0.665   1.043  0.00  0.00           O  
ATOM   1068  N   THR A 268      17.776   1.800  -0.871  0.00  0.00           N  
ATOM   1069  CA  THR A 268      18.234   3.041  -0.213  0.00  0.00           C  
ATOM   1070  C   THR A 268      17.169   3.560   0.744  0.00  0.00           C  
ATOM   1071  O   THR A 268      17.488   3.933   1.870  0.00  0.00           O  
ATOM   1072  N   ALA A 269      15.912   3.527   0.322  0.00  0.00           N  
ATOM   1073  CA  ALA A 269      14.768   4.003   1.111  0.00  0.00           C  
ATOM   1074  C   ALA A 269      14.556   3.135   2.270  0.00  0.00           C  
ATOM   1075  O   ALA A 269      14.345   3.726   3.335  0.00  0.00           O  
ATOM   1076  N   LEU A 270      14.615   1.806   2.179  0.00  0.00           N  
ATOM   1077  CA  LEU A 270      14.503   0.834   3.259  0.00  0.00           C  
ATOM   1078  C   LEU A 270      15.515   1.124   4.384  0.00  0.00           C  
ATOM   1079  O   LEU A 270      15.179   0.966   5.556  0.00  0.00           O  
ATOM   1080  N   GLN A 271      16.716   1.579   4.032  0.00  0.00           N  
ATOM   1081  CA  GLN A 271      17.742   1.937   5.005  0.00  0.00           C  
ATOM   1082  C   GLN A 271      17.523   3.168   5.760  0.00  0.00           C  
ATOM   1083  O   GLN A 271      18.296   3.487   6.652  0.00  0.00           O  
ATOM   1084  N   GLN A 272      16.427   3.884   5.554  0.00  0.00           N  
ATOM   1085  CA  GLN A 272      16.003   5.127   6.310  0.00  0.00           C  
ATOM   1086  C   GLN A 272      15.114   4.708   7.561  0.00  0.00           C  
ATOM   1087  O   GLN A 272      14.125   5.393   7.806  0.00  0.00           O  
ATOM   1088  N   ARG A 273      15.477   3.669   8.298  0.00  0.00           N  
ATOM   1089  CA  ARG A 273      14.650   3.293   9.373  0.00  0.00           C  
ATOM   1090  C   ARG A 273      14.507   4.367  10.434  0.00  0.00           C  
ATOM   1091  O   ARG A 273      15.496   4.991  10.820  0.00  0.00           O  
ATOM   1092  N   GLY A 274      13.274   4.632  10.851  0.00  0.00           N  
ATOM   1093  CA  GLY A 274      12.993   5.655  11.897  0.00  0.00           C  
ATOM   1094  C   GLY A 274      12.726   7.056  11.353  0.00  0.00           C  
ATOM   1095  O   GLY A 274      12.036   7.840  11.999  0.00  0.00           O  
ATOM   1096  N   ASP A 275      13.118   7.325  10.114  0.00  0.00           N  
ATOM   1097  CA  ASP A 275      12.846   8.531   9.345  0.00  0.00           C  
ATOM   1098  C   ASP A 275      11.898   8.190   7.928  0.00  0.00           C  
ATOM   1099  O   ASP A 275      12.179   8.298   6.734  0.00  0.00           O  
ATOM   1100  N   SER A 276      10.625   8.230   8.366  0.00  0.00           N  
ATOM   1101  CA  SER A 276       9.425   8.439   7.672  0.00  0.00           C  
ATOM   1102  C   SER A 276       9.631   9.357   6.429  0.00  0.00           C  
ATOM   1103  O   SER A 276       9.356   8.931   5.314  0.00  0.00           O  
ATOM   1104  N   GLU A 277      10.031  10.601   6.661  0.00  0.00           N  
ATOM   1105  CA  GLU A 277      10.309  11.570   5.615  0.00  0.00           C  
ATOM   1106  C   GLU A 277      11.352  11.093   4.586  0.00  0.00           C  
ATOM   1107  O   GLU A 277      11.231  11.098   3.370  0.00  0.00           O  
ATOM   1108  N   SER A 278      12.479  10.733   5.201  0.00  0.00           N  
ATOM   1109  CA  SER A 278      13.661  10.336   4.253  0.00  0.00           C  
ATOM   1110  C   SER A 278      13.207   9.064   3.509  0.00  0.00           C  
ATOM   1111  O   SER A 278      13.565   8.951   2.343  0.00  0.00           O  
ATOM   1112  N   PHE A 279      12.516   8.134   4.157  0.00  0.00           N  
ATOM   1113  CA  PHE A 279      11.958   6.958   3.623  0.00  0.00           C  
ATOM   1114  C   PHE A 279      11.062   7.187   2.417  0.00  0.00           C  
ATOM   1115  O   PHE A 279      11.237   6.645   1.324  0.00  0.00           O  
ATOM   1116  N   ILE A 280      10.069   8.054   2.647  0.00  0.00           N  
ATOM   1117  CA  ILE A 280       9.072   8.320   1.510  0.00  0.00           C  
ATOM   1118  C   ILE A 280       9.776   9.016   0.348  0.00  0.00           C  
ATOM   1119  O   ILE A 280       9.556   8.692  -0.809  0.00  0.00           O  
ATOM   1120  N   ARG A 281      10.604  10.007   0.678  0.00  0.00           N  
ATOM   1121  CA  ARG A 281      11.353  10.766  -0.348  0.00  0.00           C  
ATOM   1122  C   ARG A 281      12.422   9.945  -1.037  0.00  0.00           C  
ATOM   1123  O   ARG A 281      13.011  10.392  -2.020  0.00  0.00           O  
ATOM   1124  N   GLY A 282      12.645   8.724  -0.557  0.00  0.00           N  
ATOM   1125  CA  GLY A 282      13.607   7.747  -1.082  0.00  0.00           C  
ATOM   1126  C   GLY A 282      12.685   6.910  -2.054  0.00  0.00           C  
ATOM   1127  O   GLY A 282      13.022   6.610  -3.190  0.00  0.00           O  
ATOM   1128  N   ILE A 283      11.552   6.483  -1.497  0.00  0.00           N  
ATOM   1129  CA  ILE A 283      10.626   5.653  -2.287  0.00  0.00           C  
ATOM   1130  C   ILE A 283      10.204   6.421  -3.538  0.00  0.00           C  
ATOM   1131  O   ILE A 283      10.179   5.843  -4.623  0.00  0.00           O  
ATOM   1132  N   HIS A 284       9.932   7.713  -3.402  0.00  0.00           N  
ATOM   1133  CA  HIS A 284       9.513   8.584  -4.483  0.00  0.00           C  
ATOM   1134  C   HIS A 284      10.649   8.695  -5.546  0.00  0.00           C  
ATOM   1135  O   HIS A 284      10.438   8.599  -6.746  0.00  0.00           O  
ATOM   1136  N   ARG A 285      11.852   8.963  -5.040  0.00  0.00           N  
ATOM   1137  CA  ARG A 285      13.019   9.114  -5.945  0.00  0.00           C  
ATOM   1138  C   ARG A 285      13.278   7.828  -6.709  0.00  0.00           C  
ATOM   1139  O   ARG A 285      13.677   7.882  -7.871  0.00  0.00           O  
ATOM   1140  N   ALA A 286      12.995   6.680  -6.095  0.00  0.00           N  
ATOM   1141  CA  ALA A 286      13.149   5.363  -6.757  0.00  0.00           C  
ATOM   1142  C   ALA A 286      12.041   5.059  -7.782  0.00  0.00           C  
ATOM   1143  O   ALA A 286      11.930   3.924  -8.253  0.00  0.00           O  
ATOM   1144  N   GLY A 287      11.199   6.045  -8.084  0.00  0.00           N  
ATOM   1145  CA  GLY A 287      10.150   5.817  -9.119  0.00  0.00           C  
ATOM   1146  C   GLY A 287       8.747   5.262  -8.718  0.00  0.00           C  
ATOM   1147  O   GLY A 287       7.906   5.022  -9.584  0.00  0.00           O  
ATOM   1148  N   TYR A 288       8.481   5.183  -7.420  0.00  0.00           N  
ATOM   1149  CA  TYR A 288       7.212   4.676  -6.956  0.00  0.00           C  
ATOM   1150  C   TYR A 288       6.012   5.466  -7.401  0.00  0.00           C  
ATOM   1151  O   TYR A 288       4.892   4.968  -7.331  0.00  0.00           O  
ATOM   1152  N   ALA A 289       6.236   6.660  -7.942  0.00  0.00           N  
ATOM   1153  CA  ALA A 289       5.128   7.553  -8.405  0.00  0.00           C  
ATOM   1154  C   ALA A 289       5.706   8.416  -9.549  0.00  0.00           C  
ATOM   1155  O   ALA A 289       6.860   8.775  -9.312  0.00  0.00           O  
ATOM   1156  N   THR A 290       4.996   8.902 -10.562  0.00  0.00           N  
ATOM   1157  CA  THR A 290       5.632   9.912 -11.374  0.00  0.00           C  
ATOM   1158  C   THR A 290       5.180  11.262 -11.157  0.00  0.00           C  
ATOM   1159  O   THR A 290       5.636  12.156 -11.874  0.00  0.00           O  
ATOM   1160  N   ASP A 291       4.383  11.502 -10.116  0.00  0.00           N  
ATOM   1161  CA  ASP A 291       3.937  12.848  -9.571  0.00  0.00           C  
ATOM   1162  C   ASP A 291       5.215  13.375  -8.652  0.00  0.00           C  
ATOM   1163  O   ASP A 291       5.672  12.873  -7.620  0.00  0.00           O  
ATOM   1164  N   PRO A 292       5.695  14.478  -9.182  0.00  0.00           N  
ATOM   1165  CA  PRO A 292       6.764  15.279  -8.628  0.00  0.00           C  
ATOM   1166  C   PRO A 292       6.462  15.557  -7.126  0.00  0.00           C  
ATOM   1167  O   PRO A 292       7.342  15.409  -6.276  0.00  0.00           O  
ATOM   1168  N   THR A 293       5.229  15.956  -6.820  0.00  0.00           N  
ATOM   1169  CA  THR A 293       4.860  16.254  -5.489  0.00  0.00           C  
ATOM   1170  C   THR A 293       4.429  15.056  -4.588  0.00  0.00           C  
ATOM   1171  O   THR A 293       3.882  15.194  -3.493  0.00  0.00           O  
ATOM   1172  N   TYR A 294       4.628  13.837  -5.083  0.00  0.00           N  
ATOM   1173  CA  TYR A 294       4.020  12.675  -4.375  0.00  0.00           C  
ATOM   1174  C   TYR A 294       4.432  12.519  -2.942  0.00  0.00           C  
ATOM   1175  O   TYR A 294       3.580  12.333  -2.069  0.00  0.00           O  
ATOM   1176  N   ALA A 295       5.715  12.693  -2.663  0.00  0.00           N  
ATOM   1177  CA  ALA A 295       6.257  12.568  -1.267  0.00  0.00           C  
ATOM   1178  C   ALA A 295       5.540  13.647  -0.332  0.00  0.00           C  
ATOM   1179  O   ALA A 295       5.095  13.391   0.777  0.00  0.00           O  
ATOM   1180  N   ASP A 296       5.569  14.882  -0.835  0.00  0.00           N  
ATOM   1181  CA  ASP A 296       4.986  15.970  -0.048  0.00  0.00           C  
ATOM   1182  C   ASP A 296       3.471  15.703   0.203  0.00  0.00           C  
ATOM   1183  O   ASP A 296       2.993  15.914   1.313  0.00  0.00           O  
ATOM   1184  N   LYS A 297       2.744  15.204  -0.796  0.00  0.00           N  
ATOM   1185  CA  LYS A 297       1.356  14.885  -0.632  0.00  0.00           C  
ATOM   1186  C   LYS A 297       1.204  13.778   0.492  0.00  0.00           C  
ATOM   1187  O   LYS A 297       0.333  13.876   1.350  0.00  0.00           O  
ATOM   1188  N   VAL A 298       2.056  12.755   0.464  0.00  0.00           N  
ATOM   1189  CA  VAL A 298       1.981  11.724   1.443  0.00  0.00           C  
ATOM   1190  C   VAL A 298       2.260  12.340   2.883  0.00  0.00           C  
ATOM   1191  O   VAL A 298       1.573  12.025   3.849  0.00  0.00           O  
ATOM   1192  N   LEU A 299       3.260  13.212   2.981  0.00  0.00           N  
ATOM   1193  CA  LEU A 299       3.563  13.817   4.251  0.00  0.00           C  
ATOM   1194  C   LEU A 299       2.373  14.693   4.747  0.00  0.00           C  
ATOM   1195  O   LEU A 299       2.028  14.651   5.924  0.00  0.00           O  
ATOM   1196  N   GLN A 300       1.735  15.441   3.850  0.00  0.00           N  
ATOM   1197  CA  GLN A 300       0.598  16.250   4.229  0.00  0.00           C  
ATOM   1198  C   GLN A 300      -0.511  15.337   4.794  0.00  0.00           C  
ATOM   1199  O   GLN A 300      -1.105  15.601   5.849  0.00  0.00           O  
ATOM   1200  N   VAL A 301      -0.758  14.241   4.078  0.00  0.00           N  
ATOM   1201  CA  VAL A 301      -1.825  13.304   4.522  0.00  0.00           C  
ATOM   1202  C   VAL A 301      -1.380  12.667   5.907  0.00  0.00           C  
ATOM   1203  O   VAL A 301      -2.213  12.530   6.797  0.00  0.00           O  
ATOM   1204  N   LYS A 302      -0.103  12.327   6.077  0.00  0.00           N  
ATOM   1205  CA  LYS A 302       0.390  11.815   7.294  0.00  0.00           C  
ATOM   1206  C   LYS A 302       0.172  12.819   8.455  0.00  0.00           C  
ATOM   1207  O   LYS A 302      -0.269  12.436   9.534  0.00  0.00           O  
ATOM   1208  N   GLN A 303       0.449  14.099   8.221  0.00  0.00           N  
ATOM   1209  CA  GLN A 303       0.261  15.101   9.274  0.00  0.00           C  
ATOM   1210  C   GLN A 303      -1.276  15.165   9.603  0.00  0.00           C  
ATOM   1211  O   GLN A 303      -1.630  15.249  10.773  0.00  0.00           O  
ATOM   1212  N   LYS A 304      -2.152  15.108   8.601  0.00  0.00           N  
ATOM   1213  CA  LYS A 304      -3.532  15.119   8.810  0.00  0.00           C  
ATOM   1214  C   LYS A 304      -3.955  13.873   9.709  0.00  0.00           C  
ATOM   1215  O   LYS A 304      -4.736  14.000  10.647  0.00  0.00           O  
ATOM   1216  N   ILE A 305      -3.415  12.697   9.395  0.00  0.00           N  
ATOM   1217  CA  ILE A 305      -3.752  11.529  10.161  0.00  0.00           C  
ATOM   1218  C   ILE A 305      -3.285  11.679  11.609  0.00  0.00           C  
ATOM   1219  O   ILE A 305      -3.939  11.266  12.564  0.00  0.00           O  
ATOM   1220  N   GLU A 306      -2.118  12.305  11.749  0.00  0.00           N  
ATOM   1221  CA  GLU A 306      -1.542  12.453  13.168  0.00  0.00           C  
ATOM   1222  C   GLU A 306      -2.425  13.330  13.975  0.00  0.00           C  
ATOM   1223  O   GLU A 306      -2.538  13.033  15.158  0.00  0.00           O  
ATOM   1224  N   SER A 307      -3.030  14.375  13.420  0.00  0.00           N  
ATOM   1225  CA  SER A 307      -3.971  15.295  14.032  0.00  0.00           C  
ATOM   1226  C   SER A 307      -5.166  14.562  14.565  0.00  0.00           C  
ATOM   1227  O   SER A 307      -5.503  14.830  15.723  0.00  0.00           O  
ATOM   1228  N   MET A 308      -5.820  13.686  13.803  0.00  0.00           N  
ATOM   1229  CA  MET A 308      -6.988  12.892  14.207  0.00  0.00           C  
ATOM   1230  C   MET A 308      -6.687  12.101  15.435  0.00  0.00           C  
ATOM   1231  O   MET A 308      -7.601  12.036  16.248  0.00  0.00           O  
ATOM   1232  OXT MET A 308      -5.511  11.507  15.604  0.00  0.00           O  
ENDMDL
END
