# Supplementary material for: A new class of type VI secretion system effectors can carry two toxic domains and are recognized through the WHIX motif for export
Source: PLoS Biol. 2025 Mar 17;23(3):e3003053. doi: 10.1371/journal.pbio.3003053 (PMC12135965; doi:10.1371/journal.pbio.3003053)
Supplement: S8 File — (ZIP) [file pbio.3003053.s016.zip › S8 File.pdb]

ATOM      1  N   MET A   1     -56.022   1.796   5.146  1.00 49.47           N  
ATOM      2  H   MET A   1     -55.311   1.080   5.117  1.00 49.47           H  
ATOM      3  H2  MET A   1     -56.800   1.475   5.704  1.00 49.47           H  
ATOM      4  H3  MET A   1     -55.619   2.601   5.605  1.00 49.47           H  
ATOM      5  CA  MET A   1     -56.450   2.190   3.782  1.00 49.47           C  
ATOM      6  HA  MET A   1     -56.889   1.329   3.278  1.00 49.47           H  
ATOM      7  C   MET A   1     -55.227   2.622   2.991  1.00 49.47           C  
ATOM      8  CB  MET A   1     -57.479   3.336   3.791  1.00 49.47           C  
ATOM      9  HB2 MET A   1     -57.096   4.174   4.373  1.00 49.47           H  
ATOM     10  HB3 MET A   1     -57.626   3.692   2.772  1.00 49.47           H  
ATOM     11  O   MET A   1     -54.421   3.367   3.527  1.00 49.47           O  
ATOM     12  CG  MET A   1     -58.841   2.927   4.353  1.00 49.47           C  
ATOM     13  HG2 MET A   1     -59.228   2.079   3.788  1.00 49.47           H  
ATOM     14  HG3 MET A   1     -58.713   2.626   5.393  1.00 49.47           H  
ATOM     15  SD  MET A   1     -60.055   4.265   4.295  1.00 49.47           S  
ATOM     16  CE  MET A   1     -61.326   3.624   5.412  1.00 49.47           C  
ATOM     17  HE1 MET A   1     -62.148   4.337   5.471  1.00 49.47           H  
ATOM     18  HE2 MET A   1     -60.905   3.478   6.407  1.00 49.47           H  
ATOM     19  HE3 MET A   1     -61.704   2.674   5.033  1.00 49.47           H  
ATOM     20  N   SER A   2     -55.067   2.148   1.750  1.00 54.02           N  
ATOM     21  H   SER A   2     -55.759   1.537   1.341  1.00 54.02           H  
ATOM     22  CA  SER A   2     -53.983   2.629   0.877  1.00 54.02           C  
ATOM     23  HA  SER A   2     -53.023   2.402   1.342  1.00 54.02           H  
ATOM     24  C   SER A   2     -54.082   4.144   0.712  1.00 54.02           C  
ATOM     25  CB  SER A   2     -54.015   1.950  -0.506  1.00 54.02           C  
ATOM     26  HB2 SER A   2     -53.680   0.917  -0.414  1.00 54.02           H  
ATOM     27  HB3 SER A   2     -55.032   1.966  -0.900  1.00 54.02           H  
ATOM     28  O   SER A   2     -55.183   4.693   0.639  1.00 54.02           O  
ATOM     29  OG  SER A   2     -53.172   2.651  -1.402  1.00 54.02           O  
ATOM     30  HG  SER A   2     -53.025   2.186  -2.230  1.00 54.02           H  
ATOM     31  N   PHE A   3     -52.942   4.812   0.595  1.00 71.26           N  
ATOM     32  H   PHE A   3     -52.066   4.312   0.635  1.00 71.26           H  
ATOM     33  CA  PHE A   3     -52.925   6.224   0.254  1.00 71.26           C  
ATOM     34  HA  PHE A   3     -53.550   6.756   0.970  1.00 71.26           H  
ATOM     35  C   PHE A   3     -53.484   6.507  -1.143  1.00 71.26           C  
ATOM     36  CB  PHE A   3     -51.502   6.739   0.369  1.00 71.26           C  
ATOM     37  HB2 PHE A   3     -50.901   6.333  -0.445  1.00 71.26           H  
ATOM     38  HB3 PHE A   3     -51.069   6.390   1.306  1.00 71.26           H  
ATOM     39  O   PHE A   3     -54.002   7.590  -1.377  1.00 71.26           O  
ATOM     40  CG  PHE A   3     -51.475   8.245   0.333  1.00 71.26           C  
ATOM     41  CD1 PHE A   3     -50.933   8.911  -0.779  1.00 71.26           C  
ATOM     42  HD1 PHE A   3     -50.544   8.355  -1.618  1.00 71.26           H  
ATOM     43  CD2 PHE A   3     -52.046   8.978   1.389  1.00 71.26           C  
ATOM     44  HD2 PHE A   3     -52.498   8.473   2.230  1.00 71.26           H  
ATOM     45  CE1 PHE A   3     -50.899  10.312  -0.804  1.00 71.26           C  
ATOM     46  HE1 PHE A   3     -50.487  10.828  -1.658  1.00 71.26           H  
ATOM     47  CE2 PHE A   3     -52.014  10.376   1.356  1.00 71.26           C  
ATOM     48  HE2 PHE A   3     -52.444  10.933   2.175  1.00 71.26           H  
ATOM     49  CZ  PHE A   3     -51.397  11.042   0.281  1.00 71.26           C  
ATOM     50  HZ  PHE A   3     -51.297  12.117   0.268  1.00 71.26           H  
ATOM     51  N   ASP A   4     -53.503   5.523  -2.043  1.00 68.42           N  
ATOM     52  H   ASP A   4     -53.038   4.651  -1.836  1.00 68.42           H  
ATOM     53  CA  ASP A   4     -54.222   5.649  -3.313  1.00 68.42           C  
ATOM     54  HA  ASP A   4     -53.798   6.468  -3.894  1.00 68.42           H  
ATOM     55  C   ASP A   4     -55.703   5.921  -3.089  1.00 68.42           C  
ATOM     56  CB  ASP A   4     -54.144   4.361  -4.131  1.00 68.42           C  
ATOM     57  HB2 ASP A   4     -54.619   3.553  -3.574  1.00 68.42           H  
ATOM     58  HB3 ASP A   4     -54.704   4.497  -5.056  1.00 68.42           H  
ATOM     59  O   ASP A   4     -56.337   6.587  -3.898  1.00 68.42           O  
ATOM     60  CG  ASP A   4     -52.723   3.970  -4.494  1.00 68.42           C  
ATOM     61  OD1 ASP A   4     -51.958   4.874  -4.882  1.00 68.42           O  
ATOM     62  OD2 ASP A   4     -52.460   2.752  -4.385  1.00 68.42           O  
ATOM     63  N   ILE A   5     -56.277   5.410  -1.997  1.00 68.48           N  
ATOM     64  H   ILE A   5     -55.692   4.940  -1.321  1.00 68.48           H  
ATOM     65  CA  ILE A   5     -57.655   5.729  -1.638  1.00 68.48           C  
ATOM     66  HA  ILE A   5     -58.284   5.574  -2.515  1.00 68.48           H  
ATOM     67  C   ILE A   5     -57.738   7.212  -1.297  1.00 68.48           C  
ATOM     68  CB  ILE A   5     -58.193   4.821  -0.513  1.00 68.48           C  
ATOM     69  HB  ILE A   5     -57.575   4.935   0.378  1.00 68.48           H  
ATOM     70  O   ILE A   5     -58.599   7.883  -1.840  1.00 68.48           O  
ATOM     71  CG1 ILE A   5     -58.161   3.346  -0.976  1.00 68.48           C  
ATOM     72 HG12 ILE A   5     -57.165   3.100  -1.345  1.00 68.48           H  
ATOM     73 HG13 ILE A   5     -58.863   3.214  -1.798  1.00 68.48           H  
ATOM     74  CG2 ILE A   5     -59.618   5.255  -0.133  1.00 68.48           C  
ATOM     75 HG21 ILE A   5     -60.051   4.585   0.609  1.00 68.48           H  
ATOM     76 HG22 ILE A   5     -59.589   6.247   0.317  1.00 68.48           H  
ATOM     77 HG23 ILE A   5     -60.257   5.282  -1.016  1.00 68.48           H  
ATOM     78  CD1 ILE A   5     -58.484   2.323   0.119  1.00 68.48           C  
ATOM     79 HD11 ILE A   5     -57.770   2.420   0.937  1.00 68.48           H  
ATOM     80 HD12 ILE A   5     -58.400   1.319  -0.297  1.00 68.48           H  
ATOM     81 HD13 ILE A   5     -59.498   2.455   0.494  1.00 68.48           H  
ATOM     82  N   ALA A   6     -56.814   7.750  -0.501  1.00 76.83           N  
ATOM     83  H   ALA A   6     -56.065   7.168  -0.154  1.00 76.83           H  
ATOM     84  CA  ALA A   6     -56.768   9.182  -0.215  1.00 76.83           C  
ATOM     85  HA  ALA A   6     -57.711   9.475   0.247  1.00 76.83           H  
ATOM     86  C   ALA A   6     -56.581  10.016  -1.489  1.00 76.83           C  
ATOM     87  CB  ALA A   6     -55.640   9.459   0.778  1.00 76.83           C  
ATOM     88  HB1 ALA A   6     -55.661   8.721   1.580  1.00 76.83           H  
ATOM     89  HB2 ALA A   6     -54.670   9.412   0.284  1.00 76.83           H  
ATOM     90  HB3 ALA A   6     -55.770  10.457   1.196  1.00 76.83           H  
ATOM     91  O   ALA A   6     -57.328  10.962  -1.715  1.00 76.83           O  
ATOM     92  N   MET A   7     -55.644   9.635  -2.360  1.00 80.17           N  
ATOM     93  H   MET A   7     -55.033   8.873  -2.103  1.00 80.17           H  
ATOM     94  CA  MET A   7     -55.413  10.326  -3.626  1.00 80.17           C  
ATOM     95  HA  MET A   7     -55.215  11.378  -3.422  1.00 80.17           H  
ATOM     96  C   MET A   7     -56.633  10.255  -4.536  1.00 80.17           C  
ATOM     97  CB  MET A   7     -54.211   9.743  -4.370  1.00 80.17           C  
ATOM     98  HB2 MET A   7     -54.353   8.673  -4.522  1.00 80.17           H  
ATOM     99  HB3 MET A   7     -54.158  10.228  -5.344  1.00 80.17           H  
ATOM    100  O   MET A   7     -56.986  11.264  -5.122  1.00 80.17           O  
ATOM    101  CG  MET A   7     -52.879   9.996  -3.670  1.00 80.17           C  
ATOM    102  HG2 MET A   7     -52.813   9.376  -2.776  1.00 80.17           H  
ATOM    103  HG3 MET A   7     -52.836  11.041  -3.364  1.00 80.17           H  
ATOM    104  SD  MET A   7     -51.450   9.669  -4.737  1.00 80.17           S  
ATOM    105  CE  MET A   7     -51.582   7.876  -4.954  1.00 80.17           C  
ATOM    106  HE1 MET A   7     -50.720   7.507  -5.511  1.00 80.17           H  
ATOM    107  HE2 MET A   7     -51.603   7.385  -3.981  1.00 80.17           H  
ATOM    108  HE3 MET A   7     -52.486   7.626  -5.509  1.00 80.17           H  
ATOM    109  N   ASN A   8     -57.306   9.107  -4.639  1.00 77.01           N  
ATOM    110  H   ASN A   8     -56.956   8.301  -4.141  1.00 77.01           H  
ATOM    111  CA  ASN A   8     -58.528   8.965  -5.435  1.00 77.01           C  
ATOM    112  HA  ASN A   8     -58.384   9.458  -6.396  1.00 77.01           H  
ATOM    113  C   ASN A   8     -59.740   9.630  -4.773  1.00 77.01           C  
ATOM    114  CB  ASN A   8     -58.825   7.477  -5.672  1.00 77.01           C  
ATOM    115  HB2 ASN A   8     -58.848   6.961  -4.712  1.00 77.01           H  
ATOM    116  HB3 ASN A   8     -59.812   7.383  -6.123  1.00 77.01           H  
ATOM    117  O   ASN A   8     -60.684   9.989  -5.467  1.00 77.01           O  
ATOM    118  CG  ASN A   8     -57.842   6.800  -6.608  1.00 77.01           C  
ATOM    119  ND2 ASN A   8     -57.429   5.597  -6.300  1.00 77.01           N  
ATOM    120 HD21 ASN A   8     -56.605   5.319  -6.813  1.00 77.01           H  
ATOM    121 HD22 ASN A   8     -57.492   5.370  -5.318  1.00 77.01           H  
ATOM    122  OD1 ASN A   8     -57.460   7.299  -7.652  1.00 77.01           O  
ATOM    123  N   LEU A   9     -59.748   9.783  -3.450  1.00 79.03           N  
ATOM    124  H   LEU A   9     -58.997   9.385  -2.903  1.00 79.03           H  
ATOM    125  CA  LEU A   9     -60.758  10.575  -2.764  1.00 79.03           C  
ATOM    126  HA  LEU A   9     -61.739  10.333  -3.172  1.00 79.03           H  
ATOM    127  C   LEU A   9     -60.525  12.050  -3.068  1.00 79.03           C  
ATOM    128  CB  LEU A   9     -60.766  10.285  -1.252  1.00 79.03           C  
ATOM    129  HB2 LEU A   9     -59.742  10.329  -0.880  1.00 79.03           H  
ATOM    130  HB3 LEU A   9     -61.333  11.067  -0.748  1.00 79.03           H  
ATOM    131  O   LEU A   9     -61.484  12.714  -3.416  1.00 79.03           O  
ATOM    132  CG  LEU A   9     -61.389   8.925  -0.880  1.00 79.03           C  
ATOM    133  HG  LEU A   9     -60.995   8.136  -1.520  1.00 79.03           H  
ATOM    134  CD1 LEU A   9     -61.072   8.586   0.574  1.00 79.03           C  
ATOM    135 HD11 LEU A   9     -61.478   7.607   0.827  1.00 79.03           H  
ATOM    136 HD12 LEU A   9     -59.992   8.581   0.728  1.00 79.03           H  
ATOM    137 HD13 LEU A   9     -61.518   9.334   1.230  1.00 79.03           H  
ATOM    138  CD2 LEU A   9     -62.909   8.908  -1.025  1.00 79.03           C  
ATOM    139 HD21 LEU A   9     -63.190   9.120  -2.057  1.00 79.03           H  
ATOM    140 HD22 LEU A   9     -63.351   9.647  -0.357  1.00 79.03           H  
ATOM    141 HD23 LEU A   9     -63.291   7.923  -0.759  1.00 79.03           H  
ATOM    142  N   ILE A  10     -59.284  12.544  -3.019  1.00 85.71           N  
ATOM    143  H   ILE A  10     -58.544  11.933  -2.703  1.00 85.71           H  
ATOM    144  CA  ILE A  10     -58.965  13.956  -3.267  1.00 85.71           C  
ATOM    145  HA  ILE A  10     -59.730  14.557  -2.775  1.00 85.71           H  
ATOM    146  C   ILE A  10     -59.038  14.293  -4.755  1.00 85.71           C  
ATOM    147  CB  ILE A  10     -57.596  14.347  -2.664  1.00 85.71           C  
ATOM    148  HB  ILE A  10     -56.825  13.713  -3.103  1.00 85.71           H  
ATOM    149  O   ILE A  10     -59.723  15.229  -5.138  1.00 85.71           O  
ATOM    150  CG1 ILE A  10     -57.587  14.164  -1.133  1.00 85.71           C  
ATOM    151 HG12 ILE A  10     -58.075  13.221  -0.886  1.00 85.71           H  
ATOM    152 HG13 ILE A  10     -58.174  14.965  -0.683  1.00 85.71           H  
ATOM    153  CG2 ILE A  10     -57.288  15.823  -2.980  1.00 85.71           C  
ATOM    154 HG21 ILE A  10     -56.371  16.139  -2.483  1.00 85.71           H  
ATOM    155 HG22 ILE A  10     -57.156  15.975  -4.052  1.00 85.71           H  
ATOM    156 HG23 ILE A  10     -58.103  16.453  -2.625  1.00 85.71           H  
ATOM    157  CD1 ILE A  10     -56.189  14.153  -0.494  1.00 85.71           C  
ATOM    158 HD11 ILE A  10     -55.661  15.087  -0.689  1.00 85.71           H  
ATOM    159 HD12 ILE A  10     -55.617  13.307  -0.876  1.00 85.71           H  
ATOM    160 HD13 ILE A  10     -56.267  14.050   0.588  1.00 85.71           H  
ATOM    161  N   LEU A  11     -58.353  13.541  -5.606  1.00 79.79           N  
ATOM    162  H   LEU A  11     -57.843  12.763  -5.214  1.00 79.79           H  
ATOM    163  CA  LEU A  11     -58.331  13.662  -7.062  1.00 79.79           C  
ATOM    164  HA  LEU A  11     -58.939  14.508  -7.380  1.00 79.79           H  
ATOM    165  C   LEU A  11     -58.936  12.400  -7.697  1.00 79.79           C  
ATOM    166  CB  LEU A  11     -56.888  13.899  -7.534  1.00 79.79           C  
ATOM    167  HB2 LEU A  11     -56.254  13.129  -7.094  1.00 79.79           H  
ATOM    168  HB3 LEU A  11     -56.850  13.772  -8.615  1.00 79.79           H  
ATOM    169  O   LEU A  11     -58.205  11.526  -8.171  1.00 79.79           O  
ATOM    170  CG  LEU A  11     -56.294  15.271  -7.196  1.00 79.79           C  
ATOM    171  HG  LEU A  11     -56.213  15.373  -6.113  1.00 79.79           H  
ATOM    172  CD1 LEU A  11     -54.896  15.330  -7.807  1.00 79.79           C  
ATOM    173 HD11 LEU A  11     -54.322  14.450  -7.515  1.00 79.79           H  
ATOM    174 HD12 LEU A  11     -54.365  16.207  -7.438  1.00 79.79           H  
ATOM    175 HD13 LEU A  11     -54.954  15.370  -8.895  1.00 79.79           H  
ATOM    176  CD2 LEU A  11     -57.108  16.443  -7.747  1.00 79.79           C  
ATOM    177 HD21 LEU A  11     -56.580  17.369  -7.524  1.00 79.79           H  
ATOM    178 HD22 LEU A  11     -58.079  16.489  -7.254  1.00 79.79           H  
ATOM    179 HD23 LEU A  11     -57.241  16.346  -8.825  1.00 79.79           H  
ATOM    180  N   PRO A  12     -60.272  12.272  -7.719  1.00 76.02           N  
ATOM    181  CA  PRO A  12     -60.927  11.120  -8.317  1.00 76.02           C  
ATOM    182  HA  PRO A  12     -60.620  10.236  -7.759  1.00 76.02           H  
ATOM    183  C   PRO A  12     -60.534  10.950  -9.788  1.00 76.02           C  
ATOM    184  CB  PRO A  12     -62.430  11.317  -8.110  1.00 76.02           C  
ATOM    185  HB2 PRO A  12     -63.008  11.043  -8.992  1.00 76.02           H  
ATOM    186  HB3 PRO A  12     -62.752  10.727  -7.252  1.00 76.02           H  
ATOM    187  O   PRO A  12     -60.536  11.932 -10.531  1.00 76.02           O  
ATOM    188  CG  PRO A  12     -62.578  12.800  -7.781  1.00 76.02           C  
ATOM    189  HG2 PRO A  12     -63.409  12.975  -7.098  1.00 76.02           H  
ATOM    190  HG3 PRO A  12     -62.713  13.361  -8.705  1.00 76.02           H  
ATOM    191  CD  PRO A  12     -61.245  13.183  -7.152  1.00 76.02           C  
ATOM    192  HD2 PRO A  12     -61.293  13.035  -6.074  1.00 76.02           H  
ATOM    193  HD3 PRO A  12     -61.017  14.223  -7.385  1.00 76.02           H  
ATOM    194  N   PRO A  13     -60.220   9.719 -10.240  1.00 69.44           N  
ATOM    195  CA  PRO A  13     -59.740   9.471 -11.595  1.00 69.44           C  
ATOM    196  HA  PRO A  13     -58.722   9.853 -11.660  1.00 69.44           H  
ATOM    197  C   PRO A  13     -60.617  10.131 -12.667  1.00 69.44           C  
ATOM    198  CB  PRO A  13     -59.712   7.948 -11.747  1.00 69.44           C  
ATOM    199  HB2 PRO A  13     -58.915   7.628 -12.418  1.00 69.44           H  
ATOM    200  HB3 PRO A  13     -60.677   7.584 -12.100  1.00 69.44           H  
ATOM    201  O   PRO A  13     -61.830   9.922 -12.701  1.00 69.44           O  
ATOM    202  CG  PRO A  13     -59.488   7.460 -10.319  1.00 69.44           C  
ATOM    203  HG2 PRO A  13     -58.424   7.507 -10.088  1.00 69.44           H  
ATOM    204  HG3 PRO A  13     -59.873   6.452 -10.164  1.00 69.44           H  
ATOM    205  CD  PRO A  13     -60.225   8.486  -9.468  1.00 69.44           C  
ATOM    206  HD2 PRO A  13     -59.697   8.599  -8.521  1.00 69.44           H  
ATOM    207  HD3 PRO A  13     -61.253   8.166  -9.297  1.00 69.44           H  
ATOM    208  N   ARG A  14     -60.003  10.895 -13.576  1.00 69.55           N  
ATOM    209  H   ARG A  14     -58.997  10.967 -13.517  1.00 69.55           H  
ATOM    210  CA  ARG A  14     -60.685  11.600 -14.677  1.00 69.55           C  
ATOM    211  HA  ARG A  14     -61.738  11.321 -14.685  1.00 69.55           H  
ATOM    212  C   ARG A  14     -60.107  11.180 -16.021  1.00 69.55           C  
ATOM    213  CB  ARG A  14     -60.588  13.122 -14.489  1.00 69.55           C  
ATOM    214  HB2 ARG A  14     -60.743  13.597 -15.458  1.00 69.55           H  
ATOM    215  HB3 ARG A  14     -59.592  13.390 -14.136  1.00 69.55           H  
ATOM    216  O   ARG A  14     -58.891  11.109 -16.173  1.00 69.55           O  
ATOM    217  CG  ARG A  14     -61.651  13.660 -13.522  1.00 69.55           C  
ATOM    218  HG2 ARG A  14     -61.471  13.275 -12.518  1.00 69.55           H  
ATOM    219  HG3 ARG A  14     -62.636  13.335 -13.858  1.00 69.55           H  
ATOM    220  CD  ARG A  14     -61.605  15.192 -13.505  1.00 69.55           C  
ATOM    221  HD2 ARG A  14     -61.651  15.549 -14.534  1.00 69.55           H  
ATOM    222  HD3 ARG A  14     -60.659  15.505 -13.063  1.00 69.55           H  
ATOM    223  NE  ARG A  14     -62.729  15.760 -12.737  1.00 69.55           N  
ATOM    224  HE  ARG A  14     -63.222  15.115 -12.136  1.00 69.55           H  
ATOM    225  NH1 ARG A  14     -62.486  17.935 -13.427  1.00 69.55           N  
ATOM    226 HH11 ARG A  14     -61.707  17.643 -14.000  1.00 69.55           H  
ATOM    227 HH12 ARG A  14     -62.839  18.879 -13.500  1.00 69.55           H  
ATOM    228  NH2 ARG A  14     -64.160  17.392 -12.050  1.00 69.55           N  
ATOM    229 HH21 ARG A  14     -64.477  18.351 -12.066  1.00 69.55           H  
ATOM    230 HH22 ARG A  14     -64.658  16.708 -11.499  1.00 69.55           H  
ATOM    231  CZ  ARG A  14     -63.120  17.021 -12.742  1.00 69.55           C  
ATOM    232  N   ASP A  15     -60.976  10.878 -16.986  1.00 59.18           N  
ATOM    233  H   ASP A  15     -61.950  11.096 -16.834  1.00 59.18           H  
ATOM    234  CA  ASP A  15     -60.615  10.448 -18.349  1.00 59.18           C  
ATOM    235  HA  ASP A  15     -61.506   9.991 -18.778  1.00 59.18           H  
ATOM    236  C   ASP A  15     -59.548   9.336 -18.386  1.00 59.18           C  
ATOM    237  CB  ASP A  15     -60.298  11.668 -19.229  1.00 59.18           C  
ATOM    238  HB2 ASP A  15     -60.054  11.330 -20.235  1.00 59.18           H  
ATOM    239  HB3 ASP A  15     -59.434  12.193 -18.822  1.00 59.18           H  
ATOM    240  O   ASP A  15     -58.589   9.363 -19.157  1.00 59.18           O  
ATOM    241  CG  ASP A  15     -61.493  12.621 -19.322  1.00 59.18           C  
ATOM    242  OD1 ASP A  15     -62.640  12.117 -19.285  1.00 59.18           O  
ATOM    243  OD2 ASP A  15     -61.243  13.843 -19.384  1.00 59.18           O  
ATOM    244  N   GLY A  16     -59.691   8.360 -17.481  1.00 63.04           N  
ATOM    245  H   GLY A  16     -60.479   8.429 -16.854  1.00 63.04           H  
ATOM    246  CA  GLY A  16     -58.776   7.223 -17.331  1.00 63.04           C  
ATOM    247  HA2 GLY A  16     -59.264   6.452 -16.736  1.00 63.04           H  
ATOM    248  HA3 GLY A  16     -58.562   6.812 -18.318  1.00 63.04           H  
ATOM    249  C   GLY A  16     -57.435   7.555 -16.666  1.00 63.04           C  
ATOM    250  O   GLY A  16     -56.629   6.652 -16.431  1.00 63.04           O  
ATOM    251  N   LYS A  17     -57.181   8.820 -16.326  1.00 70.45           N  
ATOM    252  H   LYS A  17     -57.879   9.524 -16.522  1.00 70.45           H  
ATOM    253  CA  LYS A  17     -55.985   9.236 -15.598  1.00 70.45           C  
ATOM    254  HA  LYS A  17     -55.171   8.553 -15.841  1.00 70.45           H  
ATOM    255  C   LYS A  17     -56.243   9.142 -14.104  1.00 70.45           C  
ATOM    256  CB  LYS A  17     -55.551  10.645 -16.011  1.00 70.45           C  
ATOM    257  HB2 LYS A  17     -56.327  11.368 -15.756  1.00 70.45           H  
ATOM    258  HB3 LYS A  17     -54.648  10.893 -15.454  1.00 70.45           H  
ATOM    259  O   LYS A  17     -57.214   9.696 -13.593  1.00 70.45           O  
ATOM    260  CG  LYS A  17     -55.237  10.722 -17.510  1.00 70.45           C  
ATOM    261  HG2 LYS A  17     -56.139  10.535 -18.092  1.00 70.45           H  
ATOM    262  HG3 LYS A  17     -54.490   9.968 -17.757  1.00 70.45           H  
ATOM    263  CD  LYS A  17     -54.694  12.106 -17.867  1.00 70.45           C  
ATOM    264  HD2 LYS A  17     -53.833  12.327 -17.236  1.00 70.45           H  
ATOM    265  HD3 LYS A  17     -55.471  12.850 -17.690  1.00 70.45           H  
ATOM    266  CE  LYS A  17     -54.277  12.125 -19.339  1.00 70.45           C  
ATOM    267  HE2 LYS A  17     -53.583  11.302 -19.508  1.00 70.45           H  
ATOM    268  HE3 LYS A  17     -55.162  11.957 -19.954  1.00 70.45           H  
ATOM    269  NZ  LYS A  17     -53.630  13.411 -19.690  1.00 70.45           N  
ATOM    270  HZ1 LYS A  17     -53.310  13.403 -20.648  1.00 70.45           H  
ATOM    271  HZ2 LYS A  17     -52.839  13.579 -19.085  1.00 70.45           H  
ATOM    272  HZ3 LYS A  17     -54.290  14.168 -19.577  1.00 70.45           H  
ATOM    273  N   LYS A  18     -55.352   8.441 -13.410  1.00 71.02           N  
ATOM    274  H   LYS A  18     -54.559   8.060 -13.907  1.00 71.02           H  
ATOM    275  CA  LYS A  18     -55.325   8.369 -11.950  1.00 71.02           C  
ATOM    276  HA  LYS A  18     -56.304   8.643 -11.558  1.00 71.02           H  
ATOM    277  C   LYS A  18     -54.304   9.363 -11.402  1.00 71.02           C  
ATOM    278  CB  LYS A  18     -54.990   6.948 -11.486  1.00 71.02           C  
ATOM    279  HB2 LYS A  18     -54.898   6.948 -10.400  1.00 71.02           H  
ATOM    280  HB3 LYS A  18     -54.031   6.642 -11.904  1.00 71.02           H  
ATOM    281  O   LYS A  18     -53.333   9.652 -12.113  1.00 71.02           O  
ATOM    282  CG  LYS A  18     -56.078   5.946 -11.892  1.00 71.02           C  
ATOM    283  HG2 LYS A  18     -56.114   5.855 -12.978  1.00 71.02           H  
ATOM    284  HG3 LYS A  18     -57.045   6.294 -11.530  1.00 71.02           H  
ATOM    285  CD  LYS A  18     -55.776   4.580 -11.276  1.00 71.02           C  
ATOM    286  HD2 LYS A  18     -55.723   4.687 -10.192  1.00 71.02           H  
ATOM    287  HD3 LYS A  18     -54.812   4.227 -11.642  1.00 71.02           H  
ATOM    288  CE  LYS A  18     -56.872   3.574 -11.637  1.00 71.02           C  
ATOM    289  HE2 LYS A  18     -56.917   3.479 -12.722  1.00 71.02           H  
ATOM    290  HE3 LYS A  18     -57.828   3.965 -11.287  1.00 71.02           H  
ATOM    291  NZ  LYS A  18     -56.595   2.258 -11.009  1.00 71.02           N  
ATOM    292  HZ1 LYS A  18     -55.703   1.899 -11.317  1.00 71.02           H  
ATOM    293  HZ2 LYS A  18     -57.313   1.585 -11.236  1.00 71.02           H  
ATOM    294  HZ3 LYS A  18     -56.549   2.354 -10.005  1.00 71.02           H  
ATOM    295  N   PRO A  19     -54.510   9.873 -10.182  1.00 76.83           N  
ATOM    296  CA  PRO A  19     -53.455  10.545  -9.450  1.00 76.83           C  
ATOM    297  HA  PRO A  19     -53.095  11.399 -10.022  1.00 76.83           H  
ATOM    298  C   PRO A  19     -52.293   9.582  -9.180  1.00 76.83           C  
ATOM    299  CB  PRO A  19     -54.099  11.080  -8.177  1.00 76.83           C  
ATOM    300  HB2 PRO A  19     -54.520  12.066  -8.371  1.00 76.83           H  
ATOM    301  HB3 PRO A  19     -53.394  11.118  -7.346  1.00 76.83           H  
ATOM    302  O   PRO A  19     -52.487   8.376  -9.031  1.00 76.83           O  
ATOM    303  CG  PRO A  19     -55.225  10.080  -7.931  1.00 76.83           C  
ATOM    304  HG2 PRO A  19     -56.034  10.517  -7.346  1.00 76.83           H  
ATOM    305  HG3 PRO A  19     -54.830   9.195  -7.433  1.00 76.83           H  
ATOM    306  CD  PRO A  19     -55.681   9.706  -9.335  1.00 76.83           C  
ATOM    307  HD2 PRO A  19     -56.051   8.681  -9.336  1.00 76.83           H  
ATOM    308  HD3 PRO A  19     -56.464  10.390  -9.664  1.00 76.83           H  
ATOM    309  N   HIS A  20     -51.092  10.134  -9.149  1.00 76.93           N  
ATOM    310  H   HIS A  20     -51.026  11.134  -9.270  1.00 76.93           H  
ATOM    311  CA  HIS A  20     -49.861   9.481  -8.740  1.00 76.93           C  
ATOM    312  HA  HIS A  20     -50.104   8.634  -8.098  1.00 76.93           H  
ATOM    313  C   HIS A  20     -49.035  10.473  -7.937  1.00 76.93           C  
ATOM    314  CB  HIS A  20     -49.055   8.970  -9.943  1.00 76.93           C  
ATOM    315  HB2 HIS A  20     -49.712   8.383 -10.585  1.00 76.93           H  
ATOM    316  HB3 HIS A  20     -48.288   8.294  -9.566  1.00 76.93           H  
ATOM    317  O   HIS A  20     -49.122  11.684  -8.154  1.00 76.93           O  
ATOM    318  CG  HIS A  20     -48.362  10.038 -10.765  1.00 76.93           C  
ATOM    319  CD2 HIS A  20     -47.041  10.054 -11.130  1.00 76.93           C  
ATOM    320  HD2 HIS A  20     -46.301   9.310 -10.873  1.00 76.93           H  
ATOM    321  ND1 HIS A  20     -48.922  11.195 -11.259  1.00 76.93           N  
ATOM    322  HD1 HIS A  20     -49.765  11.632 -10.915  1.00 76.93           H  
ATOM    323  CE1 HIS A  20     -47.969  11.873 -11.914  1.00 76.93           C  
ATOM    324  HE1 HIS A  20     -48.091  12.853 -12.350  1.00 76.93           H  
ATOM    325  NE2 HIS A  20     -46.818  11.194 -11.909  1.00 76.93           N  
ATOM    326  N   ILE A  21     -48.234   9.941  -7.028  1.00 76.06           N  
ATOM    327  H   ILE A  21     -48.181   8.935  -6.943  1.00 76.06           H  
ATOM    328  CA  ILE A  21     -47.319  10.730  -6.220  1.00 76.06           C  
ATOM    329  HA  ILE A  21     -47.868  11.558  -5.771  1.00 76.06           H  
ATOM    330  C   ILE A  21     -46.244  11.317  -7.135  1.00 76.06           C  
ATOM    331  CB  ILE A  21     -46.754   9.864  -5.078  1.00 76.06           C  
ATOM    332  HB  ILE A  21     -46.262   8.993  -5.511  1.00 76.06           H  
ATOM    333  O   ILE A  21     -45.574  10.580  -7.853  1.00 76.06           O  
ATOM    334  CG1 ILE A  21     -47.922   9.380  -4.185  1.00 76.06           C  
ATOM    335 HG12 ILE A  21     -48.450  10.241  -3.776  1.00 76.06           H  
ATOM    336 HG13 ILE A  21     -48.625   8.807  -4.790  1.00 76.06           H  
ATOM    337  CG2 ILE A  21     -45.709  10.647  -4.274  1.00 76.06           C  
ATOM    338 HG21 ILE A  21     -46.153  11.551  -3.856  1.00 76.06           H  
ATOM    339 HG22 ILE A  21     -44.870  10.923  -4.913  1.00 76.06           H  
ATOM    340 HG23 ILE A  21     -45.303  10.033  -3.470  1.00 76.06           H  
ATOM    341  CD1 ILE A  21     -47.500   8.462  -3.040  1.00 76.06           C  
ATOM    342 HD11 ILE A  21     -46.924   9.022  -2.303  1.00 76.06           H  
ATOM    343 HD12 ILE A  21     -48.390   8.060  -2.557  1.00 76.06           H  
ATOM    344 HD13 ILE A  21     -46.901   7.636  -3.425  1.00 76.06           H  
ATOM    345  N   THR A  22     -46.108  12.638  -7.111  1.00 76.29           N  
ATOM    346  H   THR A  22     -46.708  13.162  -6.490  1.00 76.29           H  
ATOM    347  CA  THR A  22     -45.012  13.377  -7.747  1.00 76.29           C  
ATOM    348  HA  THR A  22     -44.602  12.788  -8.567  1.00 76.29           H  
ATOM    349  C   THR A  22     -43.870  13.621  -6.776  1.00 76.29           C  
ATOM    350  CB  THR A  22     -45.493  14.717  -8.314  1.00 76.29           C  
ATOM    351  HB  THR A  22     -44.633  15.307  -8.631  1.00 76.29           H  
ATOM    352  O   THR A  22     -42.735  13.719  -7.220  1.00 76.29           O  
ATOM    353  CG2 THR A  22     -46.404  14.502  -9.518  1.00 76.29           C  
ATOM    354 HG21 THR A  22     -45.878  13.923 -10.278  1.00 76.29           H  
ATOM    355 HG22 THR A  22     -47.304  13.964  -9.219  1.00 76.29           H  
ATOM    356 HG23 THR A  22     -46.679  15.473  -9.931  1.00 76.29           H  
ATOM    357  OG1 THR A  22     -46.246  15.456  -7.375  1.00 76.29           O  
ATOM    358  HG1 THR A  22     -45.639  15.836  -6.735  1.00 76.29           H  
ATOM    359  N   ALA A  23     -44.166  13.686  -5.474  1.00 71.57           N  
ATOM    360  H   ALA A  23     -45.133  13.640  -5.186  1.00 71.57           H  
ATOM    361  CA  ALA A  23     -43.161  13.691  -4.422  1.00 71.57           C  
ATOM    362  HA  ALA A  23     -42.307  13.102  -4.757  1.00 71.57           H  
ATOM    363  C   ALA A  23     -43.720  13.112  -3.110  1.00 71.57           C  
ATOM    364  CB  ALA A  23     -42.659  15.105  -4.218  1.00 71.57           C  
ATOM    365  HB1 ALA A  23     -42.261  15.185  -3.206  1.00 71.57           H  
ATOM    366  HB2 ALA A  23     -41.871  15.309  -4.944  1.00 71.57           H  
ATOM    367  HB3 ALA A  23     -43.450  15.843  -4.350  1.00 71.57           H  
ATOM    368  O   ALA A  23     -44.735  13.596  -2.603  1.00 71.57           O  
ATOM    369  N   PRO A  24     -43.114  12.056  -2.551  1.00 70.75           N  
ATOM    370  CA  PRO A  24     -43.611  11.407  -1.345  1.00 70.75           C  
ATOM    371  HA  PRO A  24     -44.681  11.222  -1.434  1.00 70.75           H  
ATOM    372  C   PRO A  24     -43.377  12.256  -0.090  1.00 70.75           C  
ATOM    373  CB  PRO A  24     -42.885  10.060  -1.294  1.00 70.75           C  
ATOM    374  HB2 PRO A  24     -43.433   9.328  -1.888  1.00 70.75           H  
ATOM    375  HB3 PRO A  24     -42.746   9.692  -0.278  1.00 70.75           H  
ATOM    376  O   PRO A  24     -42.680  13.274  -0.099  1.00 70.75           O  
ATOM    377  CG  PRO A  24     -41.549  10.364  -1.970  1.00 70.75           C  
ATOM    378  HG2 PRO A  24     -41.101   9.470  -2.405  1.00 70.75           H  
ATOM    379  HG3 PRO A  24     -40.871  10.819  -1.248  1.00 70.75           H  
ATOM    380  CD  PRO A  24     -41.917  11.388  -3.039  1.00 70.75           C  
ATOM    381  HD2 PRO A  24     -42.140  10.879  -3.976  1.00 70.75           H  
ATOM    382  HD3 PRO A  24     -41.097  12.093  -3.178  1.00 70.75           H  
ATOM    383  N   PHE A  25     -43.954  11.802   1.019  1.00 70.03           N  
ATOM    384  H   PHE A  25     -44.457  10.927   0.988  1.00 70.03           H  
ATOM    385  CA  PHE A  25     -43.667  12.376   2.326  1.00 70.03           C  
ATOM    386  HA  PHE A  25     -43.766  13.460   2.283  1.00 70.03           H  
ATOM    387  C   PHE A  25     -42.218  12.123   2.730  1.00 70.03           C  
ATOM    388  CB  PHE A  25     -44.669  11.834   3.341  1.00 70.03           C  
ATOM    389  HB2 PHE A  25     -45.678  12.018   2.974  1.00 70.03           H  
ATOM    390  HB3 PHE A  25     -44.537  10.755   3.420  1.00 70.03           H  
ATOM    391  O   PHE A  25     -41.717  11.007   2.613  1.00 70.03           O  
ATOM    392  CG  PHE A  25     -44.539  12.455   4.711  1.00 70.03           C  
ATOM    393  CD1 PHE A  25     -43.650  11.907   5.652  1.00 70.03           C  
ATOM    394  HD1 PHE A  25     -43.045  11.053   5.385  1.00 70.03           H  
ATOM    395  CD2 PHE A  25     -45.307  13.580   5.050  1.00 70.03           C  
ATOM    396  HD2 PHE A  25     -45.986  14.006   4.327  1.00 70.03           H  
ATOM    397  CE1 PHE A  25     -43.529  12.483   6.928  1.00 70.03           C  
ATOM    398  HE1 PHE A  25     -42.820  12.078   7.634  1.00 70.03           H  
ATOM    399  CE2 PHE A  25     -45.213  14.128   6.339  1.00 70.03           C  
ATOM    400  HE2 PHE A  25     -45.849  14.955   6.619  1.00 70.03           H  
ATOM    401  CZ  PHE A  25     -44.318  13.591   7.275  1.00 70.03           C  
ATOM    402  HZ  PHE A  25     -44.231  14.029   8.258  1.00 70.03           H  
ATOM    403  N   GLY A  26     -41.551  13.164   3.225  1.00 65.49           N  
ATOM    404  H   GLY A  26     -42.034  14.046   3.316  1.00 65.49           H  
ATOM    405  CA  GLY A  26     -40.159  13.108   3.663  1.00 65.49           C  
ATOM    406  HA2 GLY A  26     -39.980  12.160   4.171  1.00 65.49           H  
ATOM    407  HA3 GLY A  26     -39.991  13.915   4.376  1.00 65.49           H  
ATOM    408  C   GLY A  26     -39.114  13.248   2.553  1.00 65.49           C  
ATOM    409  O   GLY A  26     -37.928  13.162   2.860  1.00 65.49           O  
ATOM    410  N   GLU A  27     -39.503  13.493   1.295  1.00 64.86           N  
ATOM    411  H   GLU A  27     -40.490  13.527   1.084  1.00 64.86           H  
ATOM    412  CA  GLU A  27     -38.558  13.837   0.220  1.00 64.86           C  
ATOM    413  HA  GLU A  27     -37.905  12.984   0.037  1.00 64.86           H  
ATOM    414  C   GLU A  27     -37.688  15.042   0.637  1.00 64.86           C  
ATOM    415  CB  GLU A  27     -39.345  14.133  -1.069  1.00 64.86           C  
ATOM    416  HB2 GLU A  27     -40.004  14.981  -0.884  1.00 64.86           H  
ATOM    417  HB3 GLU A  27     -39.964  13.271  -1.314  1.00 64.86           H  
ATOM    418  O   GLU A  27     -38.214  16.073   1.059  1.00 64.86           O  
ATOM    419  CG  GLU A  27     -38.436  14.443  -2.268  1.00 64.86           C  
ATOM    420  HG2 GLU A  27     -37.713  15.211  -1.992  1.00 64.86           H  
ATOM    421  HG3 GLU A  27     -37.886  13.540  -2.534  1.00 64.86           H  
ATOM    422  CD  GLU A  27     -39.241  14.961  -3.466  1.00 64.86           C  
ATOM    423  OE1 GLU A  27     -39.136  14.355  -4.550  1.00 64.86           O  
ATOM    424  OE2 GLU A  27     -39.977  15.969  -3.285  1.00 64.86           O  
ATOM    425  N   LYS A  28     -36.356  14.931   0.556  1.00 55.21           N  
ATOM    426  H   LYS A  28     -35.958  14.091   0.159  1.00 55.21           H  
ATOM    427  CA  LYS A  28     -35.459  16.053   0.872  1.00 55.21           C  
ATOM    428  HA  LYS A  28     -35.777  16.512   1.808  1.00 55.21           H  
ATOM    429  C   LYS A  28     -35.570  17.124  -0.220  1.00 55.21           C  
ATOM    430  CB  LYS A  28     -33.997  15.594   1.027  1.00 55.21           C  
ATOM    431  HB2 LYS A  28     -33.366  16.478   0.934  1.00 55.21           H  
ATOM    432  HB3 LYS A  28     -33.737  14.923   0.207  1.00 55.21           H  
ATOM    433  O   LYS A  28     -35.348  16.837  -1.393  1.00 55.21           O  
ATOM    434  CG  LYS A  28     -33.661  14.925   2.375  1.00 55.21           C  
ATOM    435  HG2 LYS A  28     -34.187  13.973   2.460  1.00 55.21           H  
ATOM    436  HG3 LYS A  28     -33.972  15.581   3.189  1.00 55.21           H  
ATOM    437  CD  LYS A  28     -32.138  14.696   2.464  1.00 55.21           C  
ATOM    438  HD2 LYS A  28     -31.643  15.649   2.281  1.00 55.21           H  
ATOM    439  HD3 LYS A  28     -31.837  14.009   1.673  1.00 55.21           H  
ATOM    440  CE  LYS A  28     -31.639  14.156   3.817  1.00 55.21           C  
ATOM    441  HE2 LYS A  28     -32.011  13.140   3.957  1.00 55.21           H  
ATOM    442  HE3 LYS A  28     -32.043  14.786   4.609  1.00 55.21           H  
ATOM    443  NZ  LYS A  28     -30.146  14.182   3.879  1.00 55.21           N  
ATOM    444  HZ1 LYS A  28     -29.708  13.628   3.156  1.00 55.21           H  
ATOM    445  HZ2 LYS A  28     -29.792  15.119   3.749  1.00 55.21           H  
ATOM    446  HZ3 LYS A  28     -29.757  13.866   4.756  1.00 55.21           H  
ATOM    447  N   ARG A  29     -35.878  18.361   0.173  1.00 58.27           N  
ATOM    448  H   ARG A  29     -36.053  18.514   1.156  1.00 58.27           H  
ATOM    449  CA  ARG A  29     -35.847  19.559  -0.681  1.00 58.27           C  
ATOM    450  HA  ARG A  29     -35.449  19.296  -1.661  1.00 58.27           H  
ATOM    451  C   ARG A  29     -34.907  20.589  -0.062  1.00 58.27           C  
ATOM    452  CB  ARG A  29     -37.267  20.129  -0.842  1.00 58.27           C  
ATOM    453  HB2 ARG A  29     -37.660  20.410   0.135  1.00 58.27           H  
ATOM    454  HB3 ARG A  29     -37.220  21.024  -1.463  1.00 58.27           H  
ATOM    455  O   ARG A  29     -34.681  20.546   1.144  1.00 58.27           O  
ATOM    456  CG  ARG A  29     -38.218  19.125  -1.500  1.00 58.27           C  
ATOM    457  HG2 ARG A  29     -38.310  18.233  -0.880  1.00 58.27           H  
ATOM    458  HG3 ARG A  29     -37.814  18.834  -2.470  1.00 58.27           H  
ATOM    459  CD  ARG A  29     -39.608  19.729  -1.690  1.00 58.27           C  
ATOM    460  HD2 ARG A  29     -40.041  19.947  -0.713  1.00 58.27           H  
ATOM    461  HD3 ARG A  29     -39.527  20.648  -2.270  1.00 58.27           H  
ATOM    462  NE  ARG A  29     -40.441  18.766  -2.405  1.00 58.27           N  
ATOM    463  HE  ARG A  29     -40.018  17.886  -2.663  1.00 58.27           H  
ATOM    464  NH1 ARG A  29     -42.499  19.862  -2.545  1.00 58.27           N  
ATOM    465 HH11 ARG A  29     -42.207  20.655  -1.993  1.00 58.27           H  
ATOM    466 HH12 ARG A  29     -43.466  19.680  -2.774  1.00 58.27           H  
ATOM    467  NH2 ARG A  29     -42.157  17.881  -3.441  1.00 58.27           N  
ATOM    468 HH21 ARG A  29     -41.569  17.070  -3.572  1.00 58.27           H  
ATOM    469 HH22 ARG A  29     -43.146  17.878  -3.645  1.00 58.27           H  
ATOM    470  CZ  ARG A  29     -41.691  18.868  -2.781  1.00 58.27           C  
ATOM    471  N   ALA A  30     -34.436  21.555  -0.853  1.00 50.69           N  
ATOM    472  H   ALA A  30     -34.612  21.499  -1.846  1.00 50.69           H  
ATOM    473  CA  ALA A  30     -33.570  22.641  -0.370  1.00 50.69           C  
ATOM    474  HA  ALA A  30     -32.617  22.219  -0.052  1.00 50.69           H  
ATOM    475  C   ALA A  30     -34.155  23.403   0.840  1.00 50.69           C  
ATOM    476  CB  ALA A  30     -33.315  23.597  -1.543  1.00 50.69           C  
ATOM    477  HB1 ALA A  30     -34.249  24.042  -1.885  1.00 50.69           H  
ATOM    478  HB2 ALA A  30     -32.839  23.061  -2.364  1.00 50.69           H  
ATOM    479  HB3 ALA A  30     -32.643  24.391  -1.217  1.00 50.69           H  
ATOM    480  O   ALA A  30     -33.417  23.915   1.666  1.00 50.69           O  
ATOM    481  N   SER A  31     -35.487  23.444   0.975  1.00 55.82           N  
ATOM    482  H   SER A  31     -36.047  23.017   0.251  1.00 55.82           H  
ATOM    483  CA  SER A  31     -36.207  24.093   2.080  1.00 55.82           C  
ATOM    484  HA  SER A  31     -35.543  24.825   2.540  1.00 55.82           H  
ATOM    485  C   SER A  31     -36.631  23.131   3.209  1.00 55.82           C  
ATOM    486  CB  SER A  31     -37.398  24.860   1.500  1.00 55.82           C  
ATOM    487  HB2 SER A  31     -37.912  25.401   2.294  1.00 55.82           H  
ATOM    488  HB3 SER A  31     -37.038  25.580   0.766  1.00 55.82           H  
ATOM    489  O   SER A  31     -37.586  23.418   3.934  1.00 55.82           O  
ATOM    490  OG  SER A  31     -38.295  23.956   0.872  1.00 55.82           O  
ATOM    491  HG  SER A  31     -38.639  23.396   1.572  1.00 55.82           H  
ATOM    492  N   GLY A  32     -35.997  21.960   3.319  1.00 56.01           N  
ATOM    493  H   GLY A  32     -35.249  21.767   2.668  1.00 56.01           H  
ATOM    494  CA  GLY A  32     -36.277  20.941   4.333  1.00 56.01           C  
ATOM    495  HA2 GLY A  32     -35.322  20.573   4.708  1.00 56.01           H  
ATOM    496  HA3 GLY A  32     -36.807  21.393   5.172  1.00 56.01           H  
ATOM    497  C   GLY A  32     -37.089  19.737   3.830  1.00 56.01           C  
ATOM    498  O   GLY A  32     -37.526  19.696   2.675  1.00 56.01           O  
ATOM    499  N   PRO A  33     -37.289  18.719   4.689  1.00 64.30           N  
ATOM    500  CA  PRO A  33     -38.009  17.513   4.317  1.00 64.30           C  
ATOM    501  HA  PRO A  33     -37.540  17.065   3.441  1.00 64.30           H  
ATOM    502  C   PRO A  33     -39.464  17.832   3.991  1.00 64.30           C  
ATOM    503  CB  PRO A  33     -37.878  16.550   5.498  1.00 64.30           C  
ATOM    504  HB2 PRO A  33     -38.762  15.925   5.625  1.00 64.30           H  
ATOM    505  HB3 PRO A  33     -36.992  15.930   5.360  1.00 64.30           H  
ATOM    506  O   PRO A  33     -40.137  18.613   4.672  1.00 64.30           O  
ATOM    507  CG  PRO A  33     -37.665  17.486   6.688  1.00 64.30           C  
ATOM    508  HG2 PRO A  33     -37.104  17.002   7.488  1.00 64.30           H  
ATOM    509  HG3 PRO A  33     -38.630  17.834   7.055  1.00 64.30           H  
ATOM    510  CD  PRO A  33     -36.893  18.662   6.087  1.00 64.30           C  
ATOM    511  HD2 PRO A  33     -35.822  18.472   6.151  1.00 64.30           H  
ATOM    512  HD3 PRO A  33     -37.142  19.583   6.614  1.00 64.30           H  
ATOM    513  N   HIS A  34     -39.959  17.187   2.948  1.00 74.03           N  
ATOM    514  H   HIS A  34     -39.330  16.631   2.387  1.00 74.03           H  
ATOM    515  CA  HIS A  34     -41.287  17.411   2.435  1.00 74.03           C  
ATOM    516  HA  HIS A  34     -41.390  18.482   2.261  1.00 74.03           H  
ATOM    517  C   HIS A  34     -42.359  16.969   3.443  1.00 74.03           C  
ATOM    518  CB  HIS A  34     -41.374  16.697   1.091  1.00 74.03           C  
ATOM    519  HB2 HIS A  34     -40.543  17.006   0.458  1.00 74.03           H  
ATOM    520  HB3 HIS A  34     -41.321  15.618   1.240  1.00 74.03           H  
ATOM    521  O   HIS A  34     -42.487  15.794   3.783  1.00 74.03           O  
ATOM    522  CG  HIS A  34     -42.626  17.037   0.374  1.00 74.03           C  
ATOM    523  CD2 HIS A  34     -43.112  18.293   0.172  1.00 74.03           C  
ATOM    524  HD2 HIS A  34     -42.647  19.222   0.469  1.00 74.03           H  
ATOM    525  ND1 HIS A  34     -43.507  16.142  -0.163  1.00 74.03           N  
ATOM    526  HD1 HIS A  34     -43.418  15.135  -0.157  1.00 74.03           H  
ATOM    527  CE1 HIS A  34     -44.535  16.844  -0.645  1.00 74.03           C  
ATOM    528  HE1 HIS A  34     -45.421  16.415  -1.090  1.00 74.03           H  
ATOM    529  NE2 HIS A  34     -44.329  18.157  -0.465  1.00 74.03           N  
ATOM    530  N   LYS A  35     -43.129  17.938   3.946  1.00 71.12           N  
ATOM    531  H   LYS A  35     -42.921  18.880   3.646  1.00 71.12           H  
ATOM    532  CA  LYS A  35     -44.089  17.774   5.053  1.00 71.12           C  
ATOM    533  HA  LYS A  35     -43.663  17.086   5.783  1.00 71.12           H  
ATOM    534  C   LYS A  35     -45.423  17.140   4.647  1.00 71.12           C  
ATOM    535  CB  LYS A  35     -44.291  19.146   5.718  1.00 71.12           C  
ATOM    536  HB2 LYS A  35     -45.179  19.117   6.349  1.00 71.12           H  
ATOM    537  HB3 LYS A  35     -44.465  19.898   4.948  1.00 71.12           H  
ATOM    538  O   LYS A  35     -46.298  16.967   5.488  1.00 71.12           O  
ATOM    539  CG  LYS A  35     -43.071  19.535   6.570  1.00 71.12           C  
ATOM    540  HG2 LYS A  35     -42.166  19.450   5.969  1.00 71.12           H  
ATOM    541  HG3 LYS A  35     -42.989  18.839   7.405  1.00 71.12           H  
ATOM    542  CD  LYS A  35     -43.145  20.973   7.103  1.00 71.12           C  
ATOM    543  HD2 LYS A  35     -44.091  21.146   7.616  1.00 71.12           H  
ATOM    544  HD3 LYS A  35     -43.079  21.661   6.260  1.00 71.12           H  
ATOM    545  CE  LYS A  35     -41.968  21.215   8.059  1.00 71.12           C  
ATOM    546  HE2 LYS A  35     -42.012  20.479   8.862  1.00 71.12           H  
ATOM    547  HE3 LYS A  35     -41.044  21.039   7.508  1.00 71.12           H  
ATOM    548  NZ  LYS A  35     -41.955  22.589   8.628  1.00 71.12           N  
ATOM    549  HZ1 LYS A  35     -41.148  22.708   9.224  1.00 71.12           H  
ATOM    550  HZ2 LYS A  35     -41.869  23.274   7.890  1.00 71.12           H  
ATOM    551  HZ3 LYS A  35     -42.785  22.779   9.172  1.00 71.12           H  
ATOM    552  N   GLY A  36     -45.578  16.770   3.384  1.00 78.32           N  
ATOM    553  H   GLY A  36     -44.780  16.828   2.768  1.00 78.32           H  
ATOM    554  CA  GLY A  36     -46.797  16.195   2.834  1.00 78.32           C  
ATOM    555  HA2 GLY A  36     -47.368  15.681   3.607  1.00 78.32           H  
ATOM    556  HA3 GLY A  36     -47.419  16.991   2.423  1.00 78.32           H  
ATOM    557  C   GLY A  36     -46.478  15.209   1.727  1.00 78.32           C  
ATOM    558  O   GLY A  36     -45.336  14.828   1.534  1.00 78.32           O  
ATOM    559  N   VAL A  37     -47.490  14.787   0.993  1.00 80.73           N  
ATOM    560  H   VAL A  37     -48.408  15.144   1.215  1.00 80.73           H  
ATOM    561  CA  VAL A  37     -47.339  14.022  -0.237  1.00 80.73           C  
ATOM    562  HA  VAL A  37     -46.287  13.805  -0.424  1.00 80.73           H  
ATOM    563  C   VAL A  37     -47.873  14.875  -1.362  1.00 80.73           C  
ATOM    564  CB  VAL A  37     -48.107  12.700  -0.190  1.00 80.73           C  
ATOM    565  HB  VAL A  37     -49.173  12.911  -0.102  1.00 80.73           H  
ATOM    566  O   VAL A  37     -49.033  15.291  -1.323  1.00 80.73           O  
ATOM    567  CG1 VAL A  37     -47.863  11.886  -1.463  1.00 80.73           C  
ATOM    568 HG11 VAL A  37     -46.791  11.812  -1.645  1.00 80.73           H  
ATOM    569 HG12 VAL A  37     -48.263  10.878  -1.353  1.00 80.73           H  
ATOM    570 HG13 VAL A  37     -48.330  12.369  -2.321  1.00 80.73           H  
ATOM    571  CG2 VAL A  37     -47.707  11.821   0.989  1.00 80.73           C  
ATOM    572 HG21 VAL A  37     -48.443  11.020   1.055  1.00 80.73           H  
ATOM    573 HG22 VAL A  37     -46.709  11.410   0.839  1.00 80.73           H  
ATOM    574 HG23 VAL A  37     -47.728  12.386   1.921  1.00 80.73           H  
ATOM    575  N   ASP A  38     -47.042  15.079  -2.369  1.00 80.39           N  
ATOM    576  H   ASP A  38     -46.124  14.659  -2.344  1.00 80.39           H  
ATOM    577  CA  ASP A  38     -47.430  15.751  -3.586  1.00 80.39           C  
ATOM    578  HA  ASP A  38     -48.227  16.454  -3.345  1.00 80.39           H  
ATOM    579  C   ASP A  38     -47.917  14.716  -4.574  1.00 80.39           C  
ATOM    580  CB  ASP A  38     -46.297  16.567  -4.191  1.00 80.39           C  
ATOM    581  HB2 ASP A  38     -46.616  16.949  -5.161  1.00 80.39           H  
ATOM    582  HB3 ASP A  38     -45.462  15.889  -4.365  1.00 80.39           H  
ATOM    583  O   ASP A  38     -47.251  13.708  -4.819  1.00 80.39           O  
ATOM    584  CG  ASP A  38     -45.870  17.749  -3.324  1.00 80.39           C  
ATOM    585  OD1 ASP A  38     -46.612  18.077  -2.374  1.00 80.39           O  
ATOM    586  OD2 ASP A  38     -44.784  18.298  -3.611  1.00 80.39           O  
ATOM    587  N   PHE A  39     -49.074  14.962  -5.166  1.00 82.46           N  
ATOM    588  H   PHE A  39     -49.608  15.764  -4.863  1.00 82.46           H  
ATOM    589  CA  PHE A  39     -49.598  14.112  -6.216  1.00 82.46           C  
ATOM    590  HA  PHE A  39     -48.753  13.707  -6.773  1.00 82.46           H  
ATOM    591  C   PHE A  39     -50.435  14.904  -7.210  1.00 82.46           C  
ATOM    592  CB  PHE A  39     -50.373  12.936  -5.604  1.00 82.46           C  
ATOM    593  HB2 PHE A  39     -50.754  12.299  -6.403  1.00 82.46           H  
ATOM    594  HB3 PHE A  39     -49.693  12.333  -5.003  1.00 82.46           H  
ATOM    595  O   PHE A  39     -51.119  15.874  -6.884  1.00 82.46           O  
ATOM    596  CG  PHE A  39     -51.536  13.324  -4.731  1.00 82.46           C  
ATOM    597  CD1 PHE A  39     -51.335  13.566  -3.364  1.00 82.46           C  
ATOM    598  HD1 PHE A  39     -50.345  13.505  -2.937  1.00 82.46           H  
ATOM    599  CD2 PHE A  39     -52.820  13.426  -5.288  1.00 82.46           C  
ATOM    600  HD2 PHE A  39     -52.959  13.225  -6.340  1.00 82.46           H  
ATOM    601  CE1 PHE A  39     -52.423  13.923  -2.560  1.00 82.46           C  
ATOM    602  HE1 PHE A  39     -52.262  14.120  -1.510  1.00 82.46           H  
ATOM    603  CE2 PHE A  39     -53.908  13.797  -4.484  1.00 82.46           C  
ATOM    604  HE2 PHE A  39     -54.897  13.886  -4.909  1.00 82.46           H  
ATOM    605  CZ  PHE A  39     -53.701  14.058  -3.122  1.00 82.46           C  
ATOM    606  HZ  PHE A  39     -54.528  14.385  -2.509  1.00 82.46           H  
ATOM    607  N   ASN A  40     -50.409  14.454  -8.455  1.00 80.65           N  
ATOM    608  H   ASN A  40     -49.832  13.648  -8.648  1.00 80.65           H  
ATOM    609  CA  ASN A  40     -51.274  14.938  -9.524  1.00 80.65           C  
ATOM    610  HA  ASN A  40     -52.212  15.283  -9.088  1.00 80.65           H  
ATOM    611  C   ASN A  40     -51.604  13.777 -10.467  1.00 80.65           C  
ATOM    612  CB  ASN A  40     -50.601  16.137 -10.213  1.00 80.65           C  
ATOM    613  HB2 ASN A  40     -50.294  16.842  -9.441  1.00 80.65           H  
ATOM    614  HB3 ASN A  40     -51.319  16.642 -10.859  1.00 80.65           H  
ATOM    615  O   ASN A  40     -51.152  12.652 -10.264  1.00 80.65           O  
ATOM    616  CG  ASN A  40     -49.369  15.818 -11.032  1.00 80.65           C  
ATOM    617  ND2 ASN A  40     -48.646  16.826 -11.441  1.00 80.65           N  
ATOM    618 HD21 ASN A  40     -47.759  16.599 -11.866  1.00 80.65           H  
ATOM    619 HD22 ASN A  40     -48.871  17.752 -11.107  1.00 80.65           H  
ATOM    620  OD1 ASN A  40     -49.060  14.692 -11.362  1.00 80.65           O  
ATOM    621  N   TYR A  41     -52.399  13.995 -11.508  1.00 77.14           N  
ATOM    622  H   TYR A  41     -52.675  14.939 -11.738  1.00 77.14           H  
ATOM    623  CA  TYR A  41     -52.701  12.923 -12.453  1.00 77.14           C  
ATOM    624  HA  TYR A  41     -53.016  12.045 -11.888  1.00 77.14           H  
ATOM    625  C   TYR A  41     -51.475  12.517 -13.275  1.00 77.14           C  
ATOM    626  CB  TYR A  41     -53.872  13.303 -13.350  1.00 77.14           C  
ATOM    627  HB2 TYR A  41     -54.032  12.494 -14.062  1.00 77.14           H  
ATOM    628  HB3 TYR A  41     -53.600  14.183 -13.933  1.00 77.14           H  
ATOM    629  O   TYR A  41     -50.662  13.348 -13.666  1.00 77.14           O  
ATOM    630  CG  TYR A  41     -55.170  13.540 -12.604  1.00 77.14           C  
ATOM    631  CD1 TYR A  41     -56.022  12.457 -12.326  1.00 77.14           C  
ATOM    632  HD1 TYR A  41     -55.738  11.460 -12.630  1.00 77.14           H  
ATOM    633  CD2 TYR A  41     -55.518  14.830 -12.165  1.00 77.14           C  
ATOM    634  HD2 TYR A  41     -54.853  15.664 -12.338  1.00 77.14           H  
ATOM    635  CE1 TYR A  41     -57.237  12.664 -11.647  1.00 77.14           C  
ATOM    636  HE1 TYR A  41     -57.898  11.845 -11.405  1.00 77.14           H  
ATOM    637  CE2 TYR A  41     -56.717  15.033 -11.464  1.00 77.14           C  
ATOM    638  HE2 TYR A  41     -56.961  16.013 -11.080  1.00 77.14           H  
ATOM    639  OH  TYR A  41     -58.751  14.183 -10.560  1.00 77.14           O  
ATOM    640  HH  TYR A  41     -58.783  15.044 -10.136  1.00 77.14           H  
ATOM    641  CZ  TYR A  41     -57.590  13.959 -11.222  1.00 77.14           C  
ATOM    642  N   ILE A  42     -51.372  11.237 -13.626  1.00 71.55           N  
ATOM    643  H   ILE A  42     -52.003  10.575 -13.197  1.00 71.55           H  
ATOM    644  CA  ILE A  42     -50.310  10.747 -14.517  1.00 71.55           C  
ATOM    645  HA  ILE A  42     -49.349  10.933 -14.038  1.00 71.55           H  
ATOM    646  C   ILE A  42     -50.341  11.525 -15.852  1.00 71.55           C  
ATOM    647  CB  ILE A  42     -50.450   9.221 -14.714  1.00 71.55           C  
ATOM    648  HB  ILE A  42     -51.450   9.016 -15.096  1.00 71.55           H  
ATOM    649  O   ILE A  42     -51.333  11.469 -16.591  1.00 71.55           O  
ATOM    650  CG1 ILE A  42     -50.269   8.472 -13.373  1.00 71.55           C  
ATOM    651 HG12 ILE A  42     -50.848   8.964 -12.591  1.00 71.55           H  
ATOM    652 HG13 ILE A  42     -49.221   8.511 -13.077  1.00 71.55           H  
ATOM    653  CG2 ILE A  42     -49.420   8.710 -15.741  1.00 71.55           C  
ATOM    654 HG21 ILE A  42     -49.491   7.628 -15.853  1.00 71.55           H  
ATOM    655 HG22 ILE A  42     -48.414   8.947 -15.392  1.00 71.55           H  
ATOM    656 HG23 ILE A  42     -49.575   9.172 -16.715  1.00 71.55           H  
ATOM    657  CD1 ILE A  42     -50.723   7.008 -13.406  1.00 71.55           C  
ATOM    658 HD11 ILE A  42     -51.759   6.948 -13.741  1.00 71.55           H  
ATOM    659 HD12 ILE A  42     -50.086   6.420 -14.066  1.00 71.55           H  
ATOM    660 HD13 ILE A  42     -50.654   6.592 -12.401  1.00 71.55           H  
ATOM    661  N   GLY A  43     -49.248  12.231 -16.179  1.00 66.33           N  
ATOM    662  H   GLY A  43     -48.491  12.237 -15.510  1.00 66.33           H  
ATOM    663  CA  GLY A  43     -49.137  13.066 -17.389  1.00 66.33           C  
ATOM    664  HA2 GLY A  43     -50.126  13.447 -17.643  1.00 66.33           H  
ATOM    665  HA3 GLY A  43     -48.790  12.438 -18.209  1.00 66.33           H  
ATOM    666  C   GLY A  43     -48.204  14.287 -17.318  1.00 66.33           C  
ATOM    667  O   GLY A  43     -48.158  15.046 -18.288  1.00 66.33           O  
ATOM    668  N   GLY A  44     -47.476  14.494 -16.215  1.00 64.71           N  
ATOM    669  H   GLY A  44     -47.594  13.881 -15.421  1.00 64.71           H  
ATOM    670  CA  GLY A  44     -46.622  15.674 -16.021  1.00 64.71           C  
ATOM    671  HA2 GLY A  44     -46.044  15.561 -15.104  1.00 64.71           H  
ATOM    672  HA3 GLY A  44     -45.923  15.755 -16.854  1.00 64.71           H  
ATOM    673  C   GLY A  44     -47.433  16.970 -15.928  1.00 64.71           C  
ATOM    674  O   GLY A  44     -48.638  16.944 -15.689  1.00 64.71           O  
ATOM    675  N   GLN A  45     -46.803  18.118 -16.159  1.00 67.18           N  
ATOM    676  H   GLN A  45     -45.813  18.099 -16.358  1.00 67.18           H  
ATOM    677  CA  GLN A  45     -47.454  19.436 -16.115  1.00 67.18           C  
ATOM    678  HA  GLN A  45     -48.206  19.417 -15.326  1.00 67.18           H  
ATOM    679  C   GLN A  45     -48.254  19.752 -17.392  1.00 67.18           C  
ATOM    680  CB  GLN A  45     -46.400  20.501 -15.751  1.00 67.18           C  
ATOM    681  HB2 GLN A  45     -46.848  21.493 -15.820  1.00 67.18           H  
ATOM    682  HB3 GLN A  45     -45.573  20.456 -16.459  1.00 67.18           H  
ATOM    683  O   GLN A  45     -48.092  20.796 -18.014  1.00 67.18           O  
ATOM    684  CG  GLN A  45     -45.862  20.305 -14.321  1.00 67.18           C  
ATOM    685  HG2 GLN A  45     -45.154  21.102 -14.093  1.00 67.18           H  
ATOM    686  HG3 GLN A  45     -45.337  19.353 -14.244  1.00 67.18           H  
ATOM    687  CD  GLN A  45     -46.996  20.352 -13.308  1.00 67.18           C  
ATOM    688  NE2 GLN A  45     -46.972  19.573 -12.248  1.00 67.18           N  
ATOM    689 HE21 GLN A  45     -47.757  19.648 -11.617  1.00 67.18           H  
ATOM    690 HE22 GLN A  45     -46.149  19.039 -12.008  1.00 67.18           H  
ATOM    691  OE1 GLN A  45     -47.959  21.071 -13.491  1.00 67.18           O  
ATOM    692  N   THR A  46     -49.097  18.810 -17.835  1.00 69.84           N  
ATOM    693  H   THR A  46     -49.218  17.986 -17.265  1.00 69.84           H  
ATOM    694  CA  THR A  46     -49.905  18.937 -19.059  1.00 69.84           C  
ATOM    695  HA  THR A  46     -50.042  19.998 -19.268  1.00 69.84           H  
ATOM    696  C   THR A  46     -51.303  18.325 -18.909  1.00 69.84           C  
ATOM    697  CB  THR A  46     -49.207  18.325 -20.290  1.00 69.84           C  
ATOM    698  HB  THR A  46     -49.791  18.605 -21.167  1.00 69.84           H  
ATOM    699  O   THR A  46     -51.574  17.507 -18.024  1.00 69.84           O  
ATOM    700  CG2 THR A  46     -47.779  18.813 -20.530  1.00 69.84           C  
ATOM    701 HG21 THR A  46     -47.120  18.489 -19.725  1.00 69.84           H  
ATOM    702 HG22 THR A  46     -47.410  18.410 -21.474  1.00 69.84           H  
ATOM    703 HG23 THR A  46     -47.767  19.901 -20.586  1.00 69.84           H  
ATOM    704  OG1 THR A  46     -49.197  16.915 -20.230  1.00 69.84           O  
ATOM    705  HG1 THR A  46     -48.642  16.635 -19.498  1.00 69.84           H  
ATOM    706  N   GLY A  47     -52.220  18.698 -19.808  1.00 68.69           N  
ATOM    707  H   GLY A  47     -51.970  19.412 -20.477  1.00 68.69           H  
ATOM    708  CA  GLY A  47     -53.570  18.135 -19.871  1.00 68.69           C  
ATOM    709  HA2 GLY A  47     -54.107  18.574 -20.712  1.00 68.69           H  
ATOM    710  HA3 GLY A  47     -53.498  17.059 -20.030  1.00 68.69           H  
ATOM    711  C   GLY A  47     -54.373  18.412 -18.602  1.00 68.69           C  
ATOM    712  O   GLY A  47     -54.443  19.551 -18.153  1.00 68.69           O  
ATOM    713  N   VAL A  48     -54.965  17.368 -18.013  1.00 74.60           N  
ATOM    714  H   VAL A  48     -54.858  16.452 -18.426  1.00 74.60           H  
ATOM    715  CA  VAL A  48     -55.853  17.500 -16.846  1.00 74.60           C  
ATOM    716  HA  VAL A  48     -56.697  18.119 -17.148  1.00 74.60           H  
ATOM    717  C   VAL A  48     -55.189  18.217 -15.670  1.00 74.60           C  
ATOM    718  CB  VAL A  48     -56.417  16.128 -16.426  1.00 74.60           C  
ATOM    719  HB  VAL A  48     -56.776  15.628 -17.325  1.00 74.60           H  
ATOM    720  O   VAL A  48     -55.879  18.924 -14.950  1.00 74.60           O  
ATOM    721  CG1 VAL A  48     -55.363  15.223 -15.782  1.00 74.60           C  
ATOM    722 HG11 VAL A  48     -55.800  14.246 -15.574  1.00 74.60           H  
ATOM    723 HG12 VAL A  48     -54.500  15.103 -16.436  1.00 74.60           H  
ATOM    724 HG13 VAL A  48     -55.036  15.659 -14.838  1.00 74.60           H  
ATOM    725  CG2 VAL A  48     -57.608  16.260 -15.472  1.00 74.60           C  
ATOM    726 HG21 VAL A  48     -58.366  16.903 -15.919  1.00 74.60           H  
ATOM    727 HG22 VAL A  48     -57.288  16.686 -14.521  1.00 74.60           H  
ATOM    728 HG23 VAL A  48     -58.041  15.277 -15.289  1.00 74.60           H  
ATOM    729  N   ASN A  49     -53.866  18.119 -15.506  1.00 75.93           N  
ATOM    730  H   ASN A  49     -53.318  17.573 -16.155  1.00 75.93           H  
ATOM    731  CA  ASN A  49     -53.173  18.791 -14.406  1.00 75.93           C  
ATOM    732  HA  ASN A  49     -53.717  18.577 -13.485  1.00 75.93           H  
ATOM    733  C   ASN A  49     -53.179  20.316 -14.540  1.00 75.93           C  
ATOM    734  CB  ASN A  49     -51.748  18.231 -14.287  1.00 75.93           C  
ATOM    735  HB2 ASN A  49     -51.187  18.821 -13.562  1.00 75.93           H  
ATOM    736  HB3 ASN A  49     -51.236  18.301 -15.246  1.00 75.93           H  
ATOM    737  O   ASN A  49     -53.252  21.011 -13.536  1.00 75.93           O  
ATOM    738  CG  ASN A  49     -51.739  16.798 -13.802  1.00 75.93           C  
ATOM    739  ND2 ASN A  49     -50.710  16.060 -14.104  1.00 75.93           N  
ATOM    740 HD21 ASN A  49     -49.920  16.465 -14.585  1.00 75.93           H  
ATOM    741 HD22 ASN A  49     -50.651  15.128 -13.721  1.00 75.93           H  
ATOM    742  OD1 ASN A  49     -52.663  16.321 -13.167  1.00 75.93           O  
ATOM    743  N   MET A  50     -53.199  20.824 -15.772  1.00 76.03           N  
ATOM    744  H   MET A  50     -53.230  20.185 -16.554  1.00 76.03           H  
ATOM    745  CA  MET A  50     -53.253  22.258 -16.072  1.00 76.03           C  
ATOM    746  HA  MET A  50     -52.764  22.812 -15.270  1.00 76.03           H  
ATOM    747  C   MET A  50     -54.688  22.799 -16.161  1.00 76.03           C  
ATOM    748  CB  MET A  50     -52.492  22.530 -17.380  1.00 76.03           C  
ATOM    749  HB2 MET A  50     -52.970  21.983 -18.192  1.00 76.03           H  
ATOM    750  HB3 MET A  50     -52.551  23.593 -17.614  1.00 76.03           H  
ATOM    751  O   MET A  50     -54.885  23.986 -16.381  1.00 76.03           O  
ATOM    752  CG  MET A  50     -51.014  22.125 -17.318  1.00 76.03           C  
ATOM    753  HG2 MET A  50     -50.558  22.329 -18.287  1.00 76.03           H  
ATOM    754  HG3 MET A  50     -50.951  21.051 -17.144  1.00 76.03           H  
ATOM    755  SD  MET A  50     -50.021  22.951 -16.048  1.00 76.03           S  
ATOM    756  CE  MET A  50     -50.021  24.658 -16.659  1.00 76.03           C  
ATOM    757  HE1 MET A  50     -49.631  24.685 -17.677  1.00 76.03           H  
ATOM    758  HE2 MET A  50     -49.384  25.267 -16.018  1.00 76.03           H  
ATOM    759  HE3 MET A  50     -51.033  25.062 -16.639  1.00 76.03           H  
ATOM    760  N   GLN A  51     -55.708  21.944 -16.027  1.00 76.44           N  
ATOM    761  H   GLN A  51     -55.494  20.977 -15.830  1.00 76.44           H  
ATOM    762  CA  GLN A  51     -57.125  22.335 -16.121  1.00 76.44           C  
ATOM    763  HA  GLN A  51     -57.199  23.270 -16.676  1.00 76.44           H  
ATOM    764  C   GLN A  51     -57.772  22.609 -14.757  1.00 76.44           C  
ATOM    765  CB  GLN A  51     -57.906  21.266 -16.892  1.00 76.44           C  
ATOM    766  HB2 GLN A  51     -58.973  21.477 -16.827  1.00 76.44           H  
ATOM    767  HB3 GLN A  51     -57.723  20.290 -16.442  1.00 76.44           H  
ATOM    768  O   GLN A  51     -58.994  22.745 -14.665  1.00 76.44           O  
ATOM    769  CG  GLN A  51     -57.536  21.235 -18.379  1.00 76.44           C  
ATOM    770  HG2 GLN A  51     -57.759  22.206 -18.821  1.00 76.44           H  
ATOM    771  HG3 GLN A  51     -56.469  21.046 -18.497  1.00 76.44           H  
ATOM    772  CD  GLN A  51     -58.311  20.166 -19.137  1.00 76.44           C  
ATOM    773  NE2 GLN A  51     -58.143  20.079 -20.437  1.00 76.44           N  
ATOM    774 HE21 GLN A  51     -58.730  19.407 -20.909  1.00 76.44           H  
ATOM    775 HE22 GLN A  51     -57.575  20.759 -20.923  1.00 76.44           H  
ATOM    776  OE1 GLN A  51     -59.072  19.382 -18.593  1.00 76.44           O  
ATOM    777  N   HIS A  52     -56.971  22.655 -13.694  1.00 79.56           N  
ATOM    778  H   HIS A  52     -55.973  22.626 -13.850  1.00 79.56           H  
ATOM    779  CA  HIS A  52     -57.427  22.863 -12.321  1.00 79.56           C  
ATOM    780  HA  HIS A  52     -56.586  22.608 -11.676  1.00 79.56           H  
ATOM    781  C   HIS A  52     -58.580  21.922 -11.937  1.00 79.56           C  
ATOM    782  CB  HIS A  52     -57.713  24.349 -12.098  1.00 79.56           C  
ATOM    783  HB2 HIS A  52     -57.907  24.532 -11.041  1.00 79.56           H  
ATOM    784  HB3 HIS A  52     -58.585  24.655 -12.676  1.00 79.56           H  
ATOM    785  O   HIS A  52     -59.723  22.358 -11.724  1.00 79.56           O  
ATOM    786  CG  HIS A  52     -56.532  25.176 -12.506  1.00 79.56           C  
ATOM    787  CD2 HIS A  52     -56.445  25.997 -13.596  1.00 79.56           C  
ATOM    788  HD2 HIS A  52     -57.235  26.213 -14.300  1.00 79.56           H  
ATOM    789  ND1 HIS A  52     -55.290  25.127 -11.926  1.00 79.56           N  
ATOM    790  HD1 HIS A  52     -55.037  24.644 -11.076  1.00 79.56           H  
ATOM    791  CE1 HIS A  52     -54.477  25.922 -12.640  1.00 79.56           C  
ATOM    792  HE1 HIS A  52     -53.452  26.144 -12.383  1.00 79.56           H  
ATOM    793  NE2 HIS A  52     -55.140  26.479 -13.664  1.00 79.56           N  
ATOM    794  N   PRO A  53     -58.317  20.603 -11.929  1.00 82.15           N  
ATOM    795  CA  PRO A  53     -59.316  19.595 -11.629  1.00 82.15           C  
ATOM    796  HA  PRO A  53     -60.164  19.711 -12.304  1.00 82.15           H  
ATOM    797  C   PRO A  53     -59.796  19.752 -10.190  1.00 82.15           C  
ATOM    798  CB  PRO A  53     -58.638  18.246 -11.885  1.00 82.15           C  
ATOM    799  HB2 PRO A  53     -58.796  17.955 -12.923  1.00 82.15           H  
ATOM    800  HB3 PRO A  53     -58.999  17.468 -11.212  1.00 82.15           H  
ATOM    801  O   PRO A  53     -59.044  20.172  -9.313  1.00 82.15           O  
ATOM    802  CG  PRO A  53     -57.154  18.545 -11.665  1.00 82.15           C  
ATOM    803  HG2 PRO A  53     -56.512  17.896 -12.261  1.00 82.15           H  
ATOM    804  HG3 PRO A  53     -56.917  18.458 -10.605  1.00 82.15           H  
ATOM    805  CD  PRO A  53     -57.011  19.995 -12.106  1.00 82.15           C  
ATOM    806  HD2 PRO A  53     -56.752  20.049 -13.163  1.00 82.15           H  
ATOM    807  HD3 PRO A  53     -56.244  20.500 -11.519  1.00 82.15           H  
ATOM    808  N   ALA A  54     -61.060  19.409  -9.952  1.00 81.56           N  
ATOM    809  H   ALA A  54     -61.611  19.002 -10.693  1.00 81.56           H  
ATOM    810  CA  ALA A  54     -61.636  19.490  -8.619  1.00 81.56           C  
ATOM    811  HA  ALA A  54     -61.512  20.509  -8.253  1.00 81.56           H  
ATOM    812  C   ALA A  54     -60.904  18.546  -7.656  1.00 81.56           C  
ATOM    813  CB  ALA A  54     -63.138  19.194  -8.687  1.00 81.56           C  
ATOM    814  HB1 ALA A  54     -63.301  18.177  -9.042  1.00 81.56           H  
ATOM    815  HB2 ALA A  54     -63.565  19.288  -7.689  1.00 81.56           H  
ATOM    816  HB3 ALA A  54     -63.629  19.907  -9.350  1.00 81.56           H  
ATOM    817  O   ALA A  54     -60.661  17.385  -7.992  1.00 81.56           O  
ATOM    818  N   ALA A  55     -60.588  19.075  -6.480  1.00 86.29           N  
ATOM    819  H   ALA A  55     -60.884  20.023  -6.298  1.00 86.29           H  
ATOM    820  CA  ALA A  55     -60.072  18.354  -5.336  1.00 86.29           C  
ATOM    821  HA  ALA A  55     -59.715  17.384  -5.680  1.00 86.29           H  
ATOM    822  C   ALA A  55     -61.199  18.179  -4.309  1.00 86.29           C  
ATOM    823  CB  ALA A  55     -58.871  19.112  -4.766  1.00 86.29           C  
ATOM    824  HB1 ALA A  55     -59.187  20.088  -4.398  1.00 86.29           H  
ATOM    825  HB2 ALA A  55     -58.123  19.245  -5.547  1.00 86.29           H  
ATOM    826  HB3 ALA A  55     -58.433  18.547  -3.943  1.00 86.29           H  
ATOM    827  O   ALA A  55     -61.964  19.117  -4.079  1.00 86.29           O  
ATOM    828  N   PHE A  56     -61.306  17.012  -3.683  1.00 82.99           N  
ATOM    829  H   PHE A  56     -60.656  16.281  -3.933  1.00 82.99           H  
ATOM    830  CA  PHE A  56     -62.342  16.682  -2.703  1.00 82.99           C  
ATOM    831  HA  PHE A  56     -62.994  17.544  -2.557  1.00 82.99           H  
ATOM    832  C   PHE A  56     -61.736  16.366  -1.339  1.00 82.99           C  
ATOM    833  CB  PHE A  56     -63.216  15.527  -3.196  1.00 82.99           C  
ATOM    834  HB2 PHE A  56     -63.965  15.296  -2.438  1.00 82.99           H  
ATOM    835  HB3 PHE A  56     -62.571  14.652  -3.282  1.00 82.99           H  
ATOM    836  O   PHE A  56     -60.533  16.137  -1.208  1.00 82.99           O  
ATOM    837  CG  PHE A  56     -63.908  15.712  -4.528  1.00 82.99           C  
ATOM    838  CD1 PHE A  56     -65.293  15.928  -4.563  1.00 82.99           C  
ATOM    839  HD1 PHE A  56     -65.856  15.952  -3.642  1.00 82.99           H  
ATOM    840  CD2 PHE A  56     -63.189  15.632  -5.734  1.00 82.99           C  
ATOM    841  HD2 PHE A  56     -62.126  15.442  -5.713  1.00 82.99           H  
ATOM    842  CE1 PHE A  56     -65.956  16.089  -5.790  1.00 82.99           C  
ATOM    843  HE1 PHE A  56     -67.025  16.240  -5.797  1.00 82.99           H  
ATOM    844  CE2 PHE A  56     -63.844  15.805  -6.964  1.00 82.99           C  
ATOM    845  HE2 PHE A  56     -63.272  15.754  -7.879  1.00 82.99           H  
ATOM    846  CZ  PHE A  56     -65.231  16.031  -6.993  1.00 82.99           C  
ATOM    847  HZ  PHE A  56     -65.747  16.146  -7.935  1.00 82.99           H  
ATOM    848  N   SER A  57     -62.572  16.380  -0.304  1.00 85.08           N  
ATOM    849  H   SER A  57     -63.544  16.603  -0.460  1.00 85.08           H  
ATOM    850  CA  SER A  57     -62.118  16.030   1.036  1.00 85.08           C  
ATOM    851  HA  SER A  57     -61.304  16.705   1.303  1.00 85.08           H  
ATOM    852  C   SER A  57     -61.638  14.575   1.063  1.00 85.08           C  
ATOM    853  CB  SER A  57     -63.231  16.213   2.063  1.00 85.08           C  
ATOM    854  HB2 SER A  57     -64.028  15.490   1.888  1.00 85.08           H  
ATOM    855  HB3 SER A  57     -63.632  17.225   2.007  1.00 85.08           H  
ATOM    856  O   SER A  57     -62.378  13.694   0.623  1.00 85.08           O  
ATOM    857  OG  SER A  57     -62.654  16.002   3.328  1.00 85.08           O  
ATOM    858  HG  SER A  57     -63.249  15.491   3.881  1.00 85.08           H  
ATOM    859  N   PRO A  58     -60.449  14.270   1.602  1.00 80.31           N  
ATOM    860  CA  PRO A  58     -60.055  12.894   1.841  1.00 80.31           C  
ATOM    861  HA  PRO A  58     -60.210  12.298   0.942  1.00 80.31           H  
ATOM    862  C   PRO A  58     -60.886  12.278   2.973  1.00 80.31           C  
ATOM    863  CB  PRO A  58     -58.555  12.970   2.133  1.00 80.31           C  
ATOM    864  HB2 PRO A  58     -58.176  12.198   2.803  1.00 80.31           H  
ATOM    865  HB3 PRO A  58     -58.005  12.874   1.196  1.00 80.31           H  
ATOM    866  O   PRO A  58     -61.141  11.088   2.934  1.00 80.31           O  
ATOM    867  CG  PRO A  58     -58.355  14.357   2.729  1.00 80.31           C  
ATOM    868  HG2 PRO A  58     -58.569  14.331   3.797  1.00 80.31           H  
ATOM    869  HG3 PRO A  58     -57.351  14.739   2.547  1.00 80.31           H  
ATOM    870  CD  PRO A  58     -59.411  15.193   2.019  1.00 80.31           C  
ATOM    871  HD2 PRO A  58     -59.807  15.939   2.707  1.00 80.31           H  
ATOM    872  HD3 PRO A  58     -58.982  15.690   1.149  1.00 80.31           H  
ATOM    873  N   VAL A  59     -61.368  13.050   3.953  1.00 79.57           N  
ATOM    874  H   VAL A  59     -61.247  14.050   3.883  1.00 79.57           H  
ATOM    875  CA  VAL A  59     -62.047  12.531   5.156  1.00 79.57           C  
ATOM    876  HA  VAL A  59     -62.193  11.456   5.050  1.00 79.57           H  
ATOM    877  C   VAL A  59     -63.430  13.135   5.378  1.00 79.57           C  
ATOM    878  CB  VAL A  59     -61.200  12.751   6.421  1.00 79.57           C  
ATOM    879  HB  VAL A  59     -61.757  12.376   7.279  1.00 79.57           H  
ATOM    880  O   VAL A  59     -63.748  14.210   4.873  1.00 79.57           O  
ATOM    881  CG1 VAL A  59     -59.893  11.971   6.373  1.00 79.57           C  
ATOM    882 HG11 VAL A  59     -59.225  12.417   5.635  1.00 79.57           H  
ATOM    883 HG12 VAL A  59     -59.409  12.066   7.345  1.00 79.57           H  
ATOM    884 HG13 VAL A  59     -60.080  10.921   6.148  1.00 79.57           H  
ATOM    885  CG2 VAL A  59     -60.881  14.228   6.661  1.00 79.57           C  
ATOM    886 HG21 VAL A  59     -60.222  14.627   5.890  1.00 79.57           H  
ATOM    887 HG22 VAL A  59     -60.409  14.339   7.637  1.00 79.57           H  
ATOM    888 HG23 VAL A  59     -61.804  14.807   6.689  1.00 79.57           H  
ATOM    889  N   ASP A  60     -64.232  12.461   6.197  1.00 77.23           N  
ATOM    890  H   ASP A  60     -63.935  11.567   6.561  1.00 77.23           H  
ATOM    891  CA  ASP A  60     -65.346  13.112   6.878  1.00 77.23           C  
ATOM    892  HA  ASP A  60     -65.879  13.747   6.170  1.00 77.23           H  
ATOM    893  C   ASP A  60     -64.780  13.987   8.002  1.00 77.23           C  
ATOM    894  CB  ASP A  60     -66.334  12.077   7.437  1.00 77.23           C  
ATOM    895  HB2 ASP A  60     -67.058  12.600   8.062  1.00 77.23           H  
ATOM    896  HB3 ASP A  60     -65.792  11.374   8.070  1.00 77.23           H  
ATOM    897  O   ASP A  60     -63.921  13.538   8.767  1.00 77.23           O  
ATOM    898  CG  ASP A  60     -67.111  11.293   6.372  1.00 77.23           C  
ATOM    899  OD1 ASP A  60     -66.943  11.561   5.162  1.00 77.23           O  
ATOM    900  OD2 ASP A  60     -67.903  10.413   6.772  1.00 77.23           O  
ATOM    901  N   GLY A  61     -65.243  15.226   8.100  1.00 77.45           N  
ATOM    902  H   GLY A  61     -65.940  15.555   7.447  1.00 77.45           H  
ATOM    903  CA  GLY A  61     -64.740  16.166   9.095  1.00 77.45           C  
ATOM    904  HA2 GLY A  61     -64.979  15.811  10.098  1.00 77.45           H  
ATOM    905  HA3 GLY A  61     -63.656  16.229   9.006  1.00 77.45           H  
ATOM    906  C   GLY A  61     -65.317  17.560   8.925  1.00 77.45           C  
ATOM    907  O   GLY A  61     -66.277  17.759   8.185  1.00 77.45           O  
ATOM    908  N   THR A  62     -64.702  18.527   9.588  1.00 83.60           N  
ATOM    909  H   THR A  62     -63.917  18.276  10.173  1.00 83.60           H  
ATOM    910  CA  THR A  62     -65.093  19.937   9.558  1.00 83.60           C  
ATOM    911  HA  THR A  62     -65.912  20.077   8.852  1.00 83.60           H  
ATOM    912  C   THR A  62     -63.910  20.774   9.102  1.00 83.60           C  
ATOM    913  CB  THR A  62     -65.572  20.396  10.941  1.00 83.60           C  
ATOM    914  HB  THR A  62     -64.726  20.432  11.628  1.00 83.60           H  
ATOM    915  O   THR A  62     -62.797  20.573   9.579  1.00 83.60           O  
ATOM    916  CG2 THR A  62     -66.244  21.763  10.883  1.00 83.60           C  
ATOM    917 HG21 THR A  62     -65.531  22.518  10.551  1.00 83.60           H  
ATOM    918 HG22 THR A  62     -66.607  22.043  11.872  1.00 83.60           H  
ATOM    919 HG23 THR A  62     -67.083  21.727  10.188  1.00 83.60           H  
ATOM    920  OG1 THR A  62     -66.538  19.505  11.454  1.00 83.60           O  
ATOM    921  HG1 THR A  62     -66.739  19.788  12.349  1.00 83.60           H  
ATOM    922  N   ILE A  63     -64.111  21.718   8.187  1.00 82.59           N  
ATOM    923  H   ILE A  63     -65.041  21.858   7.820  1.00 82.59           H  
ATOM    924  CA  ILE A  63     -63.035  22.608   7.746  1.00 82.59           C  
ATOM    925  HA  ILE A  63     -62.196  21.994   7.418  1.00 82.59           H  
ATOM    926  C   ILE A  63     -62.570  23.469   8.918  1.00 82.59           C  
ATOM    927  CB  ILE A  63     -63.492  23.479   6.566  1.00 82.59           C  
ATOM    928  HB  ILE A  63     -64.338  24.070   6.916  1.00 82.59           H  
ATOM    929  O   ILE A  63     -63.338  24.268   9.443  1.00 82.59           O  
ATOM    930  CG1 ILE A  63     -63.964  22.659   5.355  1.00 82.59           C  
ATOM    931 HG12 ILE A  63     -64.941  22.227   5.572  1.00 82.59           H  
ATOM    932 HG13 ILE A  63     -64.091  23.348   4.521  1.00 82.59           H  
ATOM    933  CG2 ILE A  63     -62.389  24.445   6.099  1.00 82.59           C  
ATOM    934 HG21 ILE A  63     -62.095  25.120   6.903  1.00 82.59           H  
ATOM    935 HG22 ILE A  63     -62.768  25.052   5.277  1.00 82.59           H  
ATOM    936 HG23 ILE A  63     -61.507  23.897   5.768  1.00 82.59           H  
ATOM    937  CD1 ILE A  63     -63.008  21.544   4.929  1.00 82.59           C  
ATOM    938 HD11 ILE A  63     -63.292  21.162   3.948  1.00 82.59           H  
ATOM    939 HD12 ILE A  63     -63.077  20.739   5.660  1.00 82.59           H  
ATOM    940 HD13 ILE A  63     -61.982  21.907   4.878  1.00 82.59           H  
ATOM    941  N   SER A  64     -61.312  23.328   9.321  1.00 81.18           N  
ATOM    942  H   SER A  64     -60.720  22.670   8.834  1.00 81.18           H  
ATOM    943  CA  SER A  64     -60.691  24.178  10.341  1.00 81.18           C  
ATOM    944  HA  SER A  64     -61.462  24.568  11.006  1.00 81.18           H  
ATOM    945  C   SER A  64     -59.976  25.386   9.745  1.00 81.18           C  
ATOM    946  CB  SER A  64     -59.726  23.360  11.198  1.00 81.18           C  
ATOM    947  HB2 SER A  64     -59.240  24.016  11.920  1.00 81.18           H  
ATOM    948  HB3 SER A  64     -60.296  22.608  11.744  1.00 81.18           H  
ATOM    949  O   SER A  64     -59.743  26.352  10.460  1.00 81.18           O  
ATOM    950  OG  SER A  64     -58.744  22.721  10.398  1.00 81.18           O  
ATOM    951  HG  SER A  64     -58.197  22.174  10.966  1.00 81.18           H  
ATOM    952  N   TYR A  65     -59.629  25.341   8.454  1.00 81.86           N  
ATOM    953  H   TYR A  65     -59.836  24.500   7.934  1.00 81.86           H  
ATOM    954  CA  TYR A  65     -59.031  26.463   7.729  1.00 81.86           C  
ATOM    955  HA  TYR A  65     -59.450  27.397   8.101  1.00 81.86           H  
ATOM    956  C   TYR A  65     -59.298  26.356   6.228  1.00 81.86           C  
ATOM    957  CB  TYR A  65     -57.534  26.507   8.006  1.00 81.86           C  
ATOM    958  HB2 TYR A  65     -57.104  25.612   7.558  1.00 81.86           H  
ATOM    959  HB3 TYR A  65     -57.365  26.479   9.083  1.00 81.86           H  
ATOM    960  O   TYR A  65     -59.244  25.261   5.672  1.00 81.86           O  
ATOM    961  CG  TYR A  65     -56.803  27.702   7.445  1.00 81.86           C  
ATOM    962  CD1 TYR A  65     -56.013  27.576   6.287  1.00 81.86           C  
ATOM    963  HD1 TYR A  65     -55.955  26.633   5.764  1.00 81.86           H  
ATOM    964  CD2 TYR A  65     -56.913  28.942   8.096  1.00 81.86           C  
ATOM    965  HD2 TYR A  65     -57.547  29.042   8.965  1.00 81.86           H  
ATOM    966  CE1 TYR A  65     -55.321  28.697   5.793  1.00 81.86           C  
ATOM    967  HE1 TYR A  65     -54.700  28.618   4.913  1.00 81.86           H  
ATOM    968  CE2 TYR A  65     -56.249  30.069   7.586  1.00 81.86           C  
ATOM    969  HE2 TYR A  65     -56.377  31.023   8.076  1.00 81.86           H  
ATOM    970  OH  TYR A  65     -54.802  31.036   5.942  1.00 81.86           O  
ATOM    971  HH  TYR A  65     -55.000  31.807   6.480  1.00 81.86           H  
ATOM    972  CZ  TYR A  65     -55.451  29.948   6.431  1.00 81.86           C  
ATOM    973  N   SER A  66     -59.540  27.468   5.541  1.00 81.37           N  
ATOM    974  H   SER A  66     -59.571  28.343   6.044  1.00 81.37           H  
ATOM    975  CA  SER A  66     -59.641  27.495   4.076  1.00 81.37           C  
ATOM    976  HA  SER A  66     -59.036  26.695   3.649  1.00 81.37           H  
ATOM    977  C   SER A  66     -59.124  28.828   3.541  1.00 81.37           C  
ATOM    978  CB  SER A  66     -61.088  27.253   3.646  1.00 81.37           C  
ATOM    979  HB2 SER A  66     -61.436  26.314   4.076  1.00 81.37           H  
ATOM    980  HB3 SER A  66     -61.719  28.065   4.008  1.00 81.37           H  
ATOM    981  O   SER A  66     -59.766  29.861   3.713  1.00 81.37           O  
ATOM    982  OG  SER A  66     -61.181  27.167   2.241  1.00 81.37           O  
ATOM    983  HG  SER A  66     -62.117  27.176   2.029  1.00 81.37           H  
ATOM    984  N   GLY A  67     -57.942  28.818   2.922  1.00 73.46           N  
ATOM    985  H   GLY A  67     -57.456  27.935   2.852  1.00 73.46           H  
ATOM    986  CA  GLY A  67     -57.272  29.998   2.382  1.00 73.46           C  
ATOM    987  HA2 GLY A  67     -57.496  30.081   1.318  1.00 73.46           H  
ATOM    988  HA3 GLY A  67     -57.660  30.888   2.878  1.00 73.46           H  
ATOM    989  C   GLY A  67     -55.751  29.973   2.557  1.00 73.46           C  
ATOM    990  O   GLY A  67     -55.110  28.925   2.531  1.00 73.46           O  
ATOM    991  N   GLY A  68     -55.156  31.151   2.719  1.00 68.26           N  
ATOM    992  H   GLY A  68     -55.739  31.975   2.753  1.00 68.26           H  
ATOM    993  CA  GLY A  68     -53.716  31.320   2.916  1.00 68.26           C  
ATOM    994  HA2 GLY A  68     -53.337  30.509   3.538  1.00 68.26           H  
ATOM    995  HA3 GLY A  68     -53.548  32.251   3.456  1.00 68.26           H  
ATOM    996  C   GLY A  68     -52.899  31.358   1.621  1.00 68.26           C  
ATOM    997  O   GLY A  68     -53.378  31.052   0.528  1.00 68.26           O  
ATOM    998  N   LEU A  69     -51.630  31.737   1.768  1.00 69.26           N  
ATOM    999  H   LEU A  69     -51.325  31.985   2.699  1.00 69.26           H  
ATOM   1000  CA  LEU A  69     -50.673  31.966   0.680  1.00 69.26           C  
ATOM   1001  HA  LEU A  69     -51.049  32.755   0.028  1.00 69.26           H  
ATOM   1002  C   LEU A  69     -50.441  30.743  -0.225  1.00 69.26           C  
ATOM   1003  CB  LEU A  69     -49.363  32.418   1.348  1.00 69.26           C  
ATOM   1004  HB2 LEU A  69     -48.526  32.207   0.683  1.00 69.26           H  
ATOM   1005  HB3 LEU A  69     -49.190  31.807   2.234  1.00 69.26           H  
ATOM   1006  O   LEU A  69     -50.181  30.892  -1.411  1.00 69.26           O  
ATOM   1007  CG  LEU A  69     -49.321  33.905   1.751  1.00 69.26           C  
ATOM   1008  HG  LEU A  69     -50.172  34.119   2.397  1.00 69.26           H  
ATOM   1009  CD1 LEU A  69     -48.041  34.178   2.539  1.00 69.26           C  
ATOM   1010 HD11 LEU A  69     -47.986  33.527   3.412  1.00 69.26           H  
ATOM   1011 HD12 LEU A  69     -48.034  35.213   2.879  1.00 69.26           H  
ATOM   1012 HD13 LEU A  69     -47.167  34.014   1.909  1.00 69.26           H  
ATOM   1013  CD2 LEU A  69     -49.358  34.860   0.557  1.00 69.26           C  
ATOM   1014 HD21 LEU A  69     -48.533  34.643  -0.122  1.00 69.26           H  
ATOM   1015 HD22 LEU A  69     -50.300  34.775   0.016  1.00 69.26           H  
ATOM   1016 HD23 LEU A  69     -49.257  35.888   0.905  1.00 69.26           H  
ATOM   1017  N   PHE A  70     -50.600  29.535   0.313  1.00 76.42           N  
ATOM   1018  H   PHE A  70     -50.821  29.481   1.297  1.00 76.42           H  
ATOM   1019  CA  PHE A  70     -50.466  28.281  -0.432  1.00 76.42           C  
ATOM   1020  HA  PHE A  70     -49.839  28.446  -1.308  1.00 76.42           H  
ATOM   1021  C   PHE A  70     -51.800  27.742  -0.959  1.00 76.42           C  
ATOM   1022  CB  PHE A  70     -49.759  27.255   0.456  1.00 76.42           C  
ATOM   1023  HB2 PHE A  70     -50.293  27.160   1.402  1.00 76.42           H  
ATOM   1024  HB3 PHE A  70     -49.790  26.280  -0.031  1.00 76.42           H  
ATOM   1025  O   PHE A  70     -51.834  26.657  -1.521  1.00 76.42           O  
ATOM   1026  CG  PHE A  70     -48.309  27.590   0.726  1.00 76.42           C  
ATOM   1027  CD1 PHE A  70     -47.318  27.099  -0.140  1.00 76.42           C  
ATOM   1028  HD1 PHE A  70     -47.606  26.514  -1.001  1.00 76.42           H  
ATOM   1029  CD2 PHE A  70     -47.942  28.368   1.840  1.00 76.42           C  
ATOM   1030  HD2 PHE A  70     -48.698  28.751   2.509  1.00 76.42           H  
ATOM   1031  CE1 PHE A  70     -45.959  27.331   0.135  1.00 76.42           C  
ATOM   1032  HE1 PHE A  70     -45.194  26.918  -0.505  1.00 76.42           H  
ATOM   1033  CE2 PHE A  70     -46.585  28.638   2.092  1.00 76.42           C  
ATOM   1034  HE2 PHE A  70     -46.298  29.233   2.947  1.00 76.42           H  
ATOM   1035  CZ  PHE A  70     -45.594  28.107   1.249  1.00 76.42           C  
ATOM   1036  HZ  PHE A  70     -44.550  28.291   1.457  1.00 76.42           H  
ATOM   1037  N   GLY A  71     -52.916  28.448  -0.768  1.00 80.14           N  
ATOM   1038  H   GLY A  71     -52.860  29.347  -0.311  1.00 80.14           H  
ATOM   1039  CA  GLY A  71     -54.230  27.931  -1.134  1.00 80.14           C  
ATOM   1040  HA2 GLY A  71     -54.253  27.710  -2.201  1.00 80.14           H  
ATOM   1041  HA3 GLY A  71     -54.965  28.701  -0.900  1.00 80.14           H  
ATOM   1042  C   GLY A  71     -54.599  26.659  -0.364  1.00 80.14           C  
ATOM   1043  O   GLY A  71     -54.916  25.630  -0.957  1.00 80.14           O  
ATOM   1044  N   THR A  72     -54.533  26.730   0.956  1.00 82.16           N  
ATOM   1045  H   THR A  72     -54.346  27.628   1.380  1.00 82.16           H  
ATOM   1046  CA  THR A  72     -54.676  25.604   1.875  1.00 82.16           C  
ATOM   1047  HA  THR A  72     -54.280  24.711   1.391  1.00 82.16           H  
ATOM   1048  C   THR A  72     -56.131  25.369   2.271  1.00 82.16           C  
ATOM   1049  CB  THR A  72     -53.852  25.866   3.143  1.00 82.16           C  
ATOM   1050  HB  THR A  72     -54.311  26.674   3.712  1.00 82.16           H  
ATOM   1051  O   THR A  72     -56.827  26.303   2.643  1.00 82.16           O  
ATOM   1052  CG2 THR A  72     -53.762  24.633   4.042  1.00 82.16           C  
ATOM   1053 HG21 THR A  72     -54.732  24.445   4.500  1.00 82.16           H  
ATOM   1054 HG22 THR A  72     -53.024  24.789   4.829  1.00 82.16           H  
ATOM   1055 HG23 THR A  72     -53.487  23.763   3.446  1.00 82.16           H  
ATOM   1056  OG1 THR A  72     -52.538  26.260   2.814  1.00 82.16           O  
ATOM   1057  HG1 THR A  72     -52.019  26.257   3.622  1.00 82.16           H  
ATOM   1058  N   VAL A  73     -56.577  24.118   2.311  1.00 85.38           N  
ATOM   1059  H   VAL A  73     -55.980  23.395   1.935  1.00 85.38           H  
ATOM   1060  CA  VAL A  73     -57.779  23.690   3.041  1.00 85.38           C  
ATOM   1061  HA  VAL A  73     -58.249  24.549   3.519  1.00 85.38           H  
ATOM   1062  C   VAL A  73     -57.359  22.718   4.129  1.00 85.38           C  
ATOM   1063  CB  VAL A  73     -58.821  23.049   2.112  1.00 85.38           C  
ATOM   1064  HB  VAL A  73     -58.350  22.268   1.514  1.00 85.38           H  
ATOM   1065  O   VAL A  73     -56.701  21.727   3.837  1.00 85.38           O  
ATOM   1066  CG1 VAL A  73     -59.973  22.434   2.912  1.00 85.38           C  
ATOM   1067 HG11 VAL A  73     -59.619  21.569   3.475  1.00 85.38           H  
ATOM   1068 HG12 VAL A  73     -60.765  22.095   2.244  1.00 85.38           H  
ATOM   1069 HG13 VAL A  73     -60.385  23.175   3.597  1.00 85.38           H  
ATOM   1070  CG2 VAL A  73     -59.411  24.101   1.175  1.00 85.38           C  
ATOM   1071 HG21 VAL A  73     -58.607  24.585   0.622  1.00 85.38           H  
ATOM   1072 HG22 VAL A  73     -59.945  24.856   1.752  1.00 85.38           H  
ATOM   1073 HG23 VAL A  73     -60.097  23.633   0.469  1.00 85.38           H  
ATOM   1074  N   LYS A  74     -57.757  22.971   5.372  1.00 85.94           N  
ATOM   1075  H   LYS A  74     -58.342  23.781   5.517  1.00 85.94           H  
ATOM   1076  CA  LYS A  74     -57.564  22.077   6.512  1.00 85.94           C  
ATOM   1077  HA  LYS A  74     -56.912  21.253   6.222  1.00 85.94           H  
ATOM   1078  C   LYS A  74     -58.901  21.504   6.943  1.00 85.94           C  
ATOM   1079  CB  LYS A  74     -56.909  22.795   7.686  1.00 85.94           C  
ATOM   1080  HB2 LYS A  74     -56.717  22.056   8.464  1.00 85.94           H  
ATOM   1081  HB3 LYS A  74     -57.608  23.528   8.089  1.00 85.94           H  
ATOM   1082  O   LYS A  74     -59.847  22.255   7.160  1.00 85.94           O  
ATOM   1083  CG  LYS A  74     -55.597  23.489   7.317  1.00 85.94           C  
ATOM   1084  HG2 LYS A  74     -54.907  22.767   6.881  1.00 85.94           H  
ATOM   1085  HG3 LYS A  74     -55.766  24.276   6.583  1.00 85.94           H  
ATOM   1086  CD  LYS A  74     -55.001  24.079   8.592  1.00 85.94           C  
ATOM   1087  HD2 LYS A  74     -55.711  24.744   9.085  1.00 85.94           H  
ATOM   1088  HD3 LYS A  74     -54.804  23.259   9.283  1.00 85.94           H  
ATOM   1089  CE  LYS A  74     -53.721  24.849   8.278  1.00 85.94           C  
ATOM   1090  HE2 LYS A  74     -53.169  24.309   7.508  1.00 85.94           H  
ATOM   1091  HE3 LYS A  74     -53.980  25.840   7.905  1.00 85.94           H  
ATOM   1092  NZ  LYS A  74     -52.904  24.924   9.502  1.00 85.94           N  
ATOM   1093  HZ1 LYS A  74     -53.437  25.330  10.258  1.00 85.94           H  
ATOM   1094  HZ2 LYS A  74     -52.058  25.454   9.343  1.00 85.94           H  
ATOM   1095  HZ3 LYS A  74     -52.683  23.968   9.742  1.00 85.94           H  
ATOM   1096  N   ILE A  75     -58.970  20.190   7.087  1.00 84.25           N  
ATOM   1097  H   ILE A  75     -58.149  19.652   6.848  1.00 84.25           H  
ATOM   1098  CA  ILE A  75     -60.159  19.462   7.524  1.00 84.25           C  
ATOM   1099  HA  ILE A  75     -60.985  20.152   7.697  1.00 84.25           H  
ATOM   1100  C   ILE A  75     -59.816  18.768   8.829  1.00 84.25           C  
ATOM   1101  CB  ILE A  75     -60.598  18.437   6.465  1.00 84.25           C  
ATOM   1102  HB  ILE A  75     -59.815  17.682   6.391  1.00 84.25           H  
ATOM   1103  O   ILE A  75     -58.993  17.858   8.846  1.00 84.25           O  
ATOM   1104  CG1 ILE A  75     -60.804  19.048   5.063  1.00 84.25           C  
ATOM   1105 HG12 ILE A  75     -60.340  20.030   4.970  1.00 84.25           H  
ATOM   1106 HG13 ILE A  75     -61.868  19.149   4.851  1.00 84.25           H  
ATOM   1107  CG2 ILE A  75     -61.878  17.717   6.916  1.00 84.25           C  
ATOM   1108 HG21 ILE A  75     -62.662  18.445   7.124  1.00 84.25           H  
ATOM   1109 HG22 ILE A  75     -61.688  17.134   7.817  1.00 84.25           H  
ATOM   1110 HG23 ILE A  75     -62.217  17.039   6.133  1.00 84.25           H  
ATOM   1111  CD1 ILE A  75     -60.218  18.134   4.004  1.00 84.25           C  
ATOM   1112 HD11 ILE A  75     -60.608  17.130   4.167  1.00 84.25           H  
ATOM   1113 HD12 ILE A  75     -60.479  18.491   3.008  1.00 84.25           H  
ATOM   1114 HD13 ILE A  75     -59.133  18.111   4.114  1.00 84.25           H  
ATOM   1115  N   LEU A  76     -60.449  19.187   9.912  1.00 86.41           N  
ATOM   1116  H   LEU A  76     -61.154  19.903   9.813  1.00 86.41           H  
ATOM   1117  CA  LEU A  76     -60.389  18.497  11.185  1.00 86.41           C  
ATOM   1118  HA  LEU A  76     -59.366  18.164  11.358  1.00 86.41           H  
ATOM   1119  C   LEU A  76     -61.314  17.280  11.127  1.00 86.41           C  
ATOM   1120  CB  LEU A  76     -60.789  19.482  12.289  1.00 86.41           C  
ATOM   1121  HB2 LEU A  76     -61.865  19.647  12.240  1.00 86.41           H  
ATOM   1122  HB3 LEU A  76     -60.297  20.439  12.118  1.00 86.41           H  
ATOM   1123  O   LEU A  76     -62.531  17.423  11.004  1.00 86.41           O  
ATOM   1124  CG  LEU A  76     -60.403  18.979  13.688  1.00 86.41           C  
ATOM   1125  HG  LEU A  76     -60.644  17.920  13.786  1.00 86.41           H  
ATOM   1126  CD1 LEU A  76     -58.908  19.186  13.949  1.00 86.41           C  
ATOM   1127 HD11 LEU A  76     -58.646  20.241  13.866  1.00 86.41           H  
ATOM   1128 HD12 LEU A  76     -58.315  18.603  13.244  1.00 86.41           H  
ATOM   1129 HD13 LEU A  76     -58.662  18.839  14.953  1.00 86.41           H  
ATOM   1130  CD2 LEU A  76     -61.191  19.753  14.742  1.00 86.41           C  
ATOM   1131 HD21 LEU A  76     -60.901  19.416  15.737  1.00 86.41           H  
ATOM   1132 HD22 LEU A  76     -62.257  19.567  14.610  1.00 86.41           H  
ATOM   1133 HD23 LEU A  76     -60.993  20.821  14.652  1.00 86.41           H  
ATOM   1134  N   ASP A  77     -60.751  16.082  11.185  1.00 76.44           N  
ATOM   1135  H   ASP A  77     -59.748  16.016  11.289  1.00 76.44           H  
ATOM   1136  CA  ASP A  77     -61.545  14.869  11.268  1.00 76.44           C  
ATOM   1137  HA  ASP A  77     -62.421  15.014  10.636  1.00 76.44           H  
ATOM   1138  C   ASP A  77     -62.083  14.650  12.689  1.00 76.44           C  
ATOM   1139  CB  ASP A  77     -60.795  13.680  10.642  1.00 76.44           C  
ATOM   1140  HB2 ASP A  77     -61.535  13.080  10.111  1.00 76.44           H  
ATOM   1141  HB3 ASP A  77     -60.097  14.049   9.891  1.00 76.44           H  
ATOM   1142  O   ASP A  77     -61.677  15.273  13.671  1.00 76.44           O  
ATOM   1143  CG  ASP A  77     -60.051  12.747  11.594  1.00 76.44           C  
ATOM   1144  OD1 ASP A  77     -59.600  13.176  12.678  1.00 76.44           O  
ATOM   1145  OD2 ASP A  77     -60.043  11.534  11.260  1.00 76.44           O  
ATOM   1146  N   ASN A  78     -63.019  13.722  12.807  1.00 67.75           N  
ATOM   1147  H   ASN A  78     -63.267  13.199  11.980  1.00 67.75           H  
ATOM   1148  CA  ASN A  78     -63.648  13.339  14.066  1.00 67.75           C  
ATOM   1149  HA  ASN A  78     -63.997  14.251  14.551  1.00 67.75           H  
ATOM   1150  C   ASN A  78     -62.700  12.682  15.090  1.00 67.75           C  
ATOM   1151  CB  ASN A  78     -64.881  12.473  13.744  1.00 67.75           C  
ATOM   1152  HB2 ASN A  78     -65.660  13.134  13.365  1.00 67.75           H  
ATOM   1153  HB3 ASN A  78     -65.253  12.035  14.670  1.00 67.75           H  
ATOM   1154  O   ASN A  78     -63.114  12.446  16.224  1.00 67.75           O  
ATOM   1155  CG  ASN A  78     -64.699  11.364  12.708  1.00 67.75           C  
ATOM   1156  ND2 ASN A  78     -65.672  10.493  12.603  1.00 67.75           N  
ATOM   1157 HD21 ASN A  78     -65.618   9.845  11.831  1.00 67.75           H  
ATOM   1158 HD22 ASN A  78     -66.494  10.593  13.182  1.00 67.75           H  
ATOM   1159  OD1 ASN A  78     -63.750  11.258  11.944  1.00 67.75           O  
ATOM   1160  N   LYS A  79     -61.450  12.387  14.718  1.00 70.42           N  
ATOM   1161  H   LYS A  79     -61.147  12.670  13.797  1.00 70.42           H  
ATOM   1162  CA  LYS A  79     -60.389  11.929  15.625  1.00 70.42           C  
ATOM   1163  HA  LYS A  79     -60.831  11.632  16.577  1.00 70.42           H  
ATOM   1164  C   LYS A  79     -59.405  13.050  15.988  1.00 70.42           C  
ATOM   1165  CB  LYS A  79     -59.676  10.709  15.023  1.00 70.42           C  
ATOM   1166  HB2 LYS A  79     -59.276  10.966  14.042  1.00 70.42           H  
ATOM   1167  HB3 LYS A  79     -58.844  10.439  15.673  1.00 70.42           H  
ATOM   1168  O   LYS A  79     -58.418  12.778  16.663  1.00 70.42           O  
ATOM   1169  CG  LYS A  79     -60.601   9.495  14.883  1.00 70.42           C  
ATOM   1170  HG2 LYS A  79     -61.358   9.693  14.125  1.00 70.42           H  
ATOM   1171  HG3 LYS A  79     -61.092   9.306  15.838  1.00 70.42           H  
ATOM   1172  CD  LYS A  79     -59.786   8.258  14.483  1.00 70.42           C  
ATOM   1173  HD2 LYS A  79     -59.315   8.437  13.516  1.00 70.42           H  
ATOM   1174  HD3 LYS A  79     -59.011   8.092  15.231  1.00 70.42           H  
ATOM   1175  CE  LYS A  79     -60.702   7.031  14.409  1.00 70.42           C  
ATOM   1176  HE2 LYS A  79     -61.239   6.954  15.354  1.00 70.42           H  
ATOM   1177  HE3 LYS A  79     -61.438   7.193  13.622  1.00 70.42           H  
ATOM   1178  NZ  LYS A  79     -59.935   5.782  14.163  1.00 70.42           N  
ATOM   1179  HZ1 LYS A  79     -60.552   4.983  14.112  1.00 70.42           H  
ATOM   1180  HZ2 LYS A  79     -59.416   5.837  13.298  1.00 70.42           H  
ATOM   1181  HZ3 LYS A  79     -59.281   5.625  14.916  1.00 70.42           H  
ATOM   1182  N   GLY A  80     -59.673  14.287  15.571  1.00 70.67           N  
ATOM   1183  H   GLY A  80     -60.457  14.426  14.949  1.00 70.67           H  
ATOM   1184  CA  GLY A  80     -58.858  15.458  15.886  1.00 70.67           C  
ATOM   1185  HA2 GLY A  80     -59.483  16.347  15.805  1.00 70.67           H  
ATOM   1186  HA3 GLY A  80     -58.493  15.384  16.910  1.00 70.67           H  
ATOM   1187  C   GLY A  80     -57.653  15.653  14.967  1.00 70.67           C  
ATOM   1188  O   GLY A  80     -56.820  16.506  15.256  1.00 70.67           O  
ATOM   1189  N   PHE A  81     -57.544  14.906  13.866  1.00 78.40           N  
ATOM   1190  H   PHE A  81     -58.292  14.274  13.618  1.00 78.40           H  
ATOM   1191  CA  PHE A  81     -56.480  15.127  12.891  1.00 78.40           C  
ATOM   1192  HA  PHE A  81     -55.583  15.445  13.422  1.00 78.40           H  
ATOM   1193  C   PHE A  81     -56.868  16.237  11.921  1.00 78.40           C  
ATOM   1194  CB  PHE A  81     -56.135  13.837  12.145  1.00 78.40           C  
ATOM   1195  HB2 PHE A  81     -55.469  14.081  11.318  1.00 78.40           H  
ATOM   1196  HB3 PHE A  81     -57.041  13.410  11.715  1.00 78.40           H  
ATOM   1197  O   PHE A  81     -57.946  16.222  11.335  1.00 78.40           O  
ATOM   1198  CG  PHE A  81     -55.454  12.809  13.020  1.00 78.40           C  
ATOM   1199  CD1 PHE A  81     -54.050  12.751  13.087  1.00 78.40           C  
ATOM   1200  HD1 PHE A  81     -53.455  13.451  12.519  1.00 78.40           H  
ATOM   1201  CD2 PHE A  81     -56.227  11.911  13.775  1.00 78.40           C  
ATOM   1202  HD2 PHE A  81     -57.304  11.985  13.744  1.00 78.40           H  
ATOM   1203  CE1 PHE A  81     -53.422  11.805  13.917  1.00 78.40           C  
ATOM   1204  HE1 PHE A  81     -52.345  11.782  13.999  1.00 78.40           H  
ATOM   1205  CE2 PHE A  81     -55.600  10.963  14.603  1.00 78.40           C  
ATOM   1206  HE2 PHE A  81     -56.196  10.312  15.225  1.00 78.40           H  
ATOM   1207  CZ  PHE A  81     -54.197  10.913  14.676  1.00 78.40           C  
ATOM   1208  HZ  PHE A  81     -53.712  10.216  15.343  1.00 78.40           H  
ATOM   1209  N   SER A  82     -55.965  17.186  11.712  1.00 83.82           N  
ATOM   1210  H   SER A  82     -55.085  17.093  12.198  1.00 83.82           H  
ATOM   1211  CA  SER A  82     -56.084  18.237  10.710  1.00 83.82           C  
ATOM   1212  HA  SER A  82     -57.138  18.455  10.535  1.00 83.82           H  
ATOM   1213  C   SER A  82     -55.455  17.783   9.391  1.00 83.82           C  
ATOM   1214  CB  SER A  82     -55.448  19.515  11.252  1.00 83.82           C  
ATOM   1215  HB2 SER A  82     -54.408  19.324  11.517  1.00 83.82           H  
ATOM   1216  HB3 SER A  82     -55.982  19.823  12.151  1.00 83.82           H  
ATOM   1217  O   SER A  82     -54.239  17.750   9.232  1.00 83.82           O  
ATOM   1218  OG  SER A  82     -55.514  20.555  10.296  1.00 83.82           O  
ATOM   1219  HG  SER A  82     -54.618  20.743  10.008  1.00 83.82           H  
ATOM   1220  N   HIS A  83     -56.287  17.429   8.422  1.00 83.65           N  
ATOM   1221  H   HIS A  83     -57.273  17.454   8.639  1.00 83.65           H  
ATOM   1222  CA  HIS A  83     -55.908  17.072   7.058  1.00 83.65           C  
ATOM   1223  HA  HIS A  83     -54.963  16.530   7.060  1.00 83.65           H  
ATOM   1224  C   HIS A  83     -55.764  18.330   6.210  1.00 83.65           C  
ATOM   1225  CB  HIS A  83     -57.014  16.176   6.500  1.00 83.65           C  
ATOM   1226  HB2 HIS A  83     -56.878  15.981   5.436  1.00 83.65           H  
ATOM   1227  HB3 HIS A  83     -57.968  16.695   6.597  1.00 83.65           H  
ATOM   1228  O   HIS A  83     -56.764  18.961   5.886  1.00 83.65           O  
ATOM   1229  CG  HIS A  83     -57.117  14.889   7.246  1.00 83.65           C  
ATOM   1230  CD2 HIS A  83     -57.924  14.653   8.321  1.00 83.65           C  
ATOM   1231  HD2 HIS A  83     -58.615  15.354   8.765  1.00 83.65           H  
ATOM   1232  ND1 HIS A  83     -56.324  13.787   7.081  1.00 83.65           N  
ATOM   1233  HD1 HIS A  83     -55.471  13.720   6.544  1.00 83.65           H  
ATOM   1234  CE1 HIS A  83     -56.687  12.892   7.997  1.00 83.65           C  
ATOM   1235  HE1 HIS A  83     -56.171  11.960   8.178  1.00 83.65           H  
ATOM   1236  NE2 HIS A  83     -57.665  13.362   8.769  1.00 83.65           N  
ATOM   1237  N   GLU A  84     -54.546  18.695   5.833  1.00 86.09           N  
ATOM   1238  H   GLU A  84     -53.761  18.101   6.061  1.00 86.09           H  
ATOM   1239  CA  GLU A  84     -54.242  19.942   5.136  1.00 86.09           C  
ATOM   1240  HA  GLU A  84     -55.136  20.566   5.148  1.00 86.09           H  
ATOM   1241  C   GLU A  84     -53.880  19.682   3.664  1.00 86.09           C  
ATOM   1242  CB  GLU A  84     -53.161  20.754   5.878  1.00 86.09           C  
ATOM   1243  HB2 GLU A  84     -53.259  21.794   5.564  1.00 86.09           H  
ATOM   1244  HB3 GLU A  84     -52.177  20.416   5.553  1.00 86.09           H  
ATOM   1245  O   GLU A  84     -52.879  19.042   3.359  1.00 86.09           O  
ATOM   1246  CG  GLU A  84     -53.208  20.684   7.421  1.00 86.09           C  
ATOM   1247  HG2 GLU A  84     -52.851  19.705   7.740  1.00 86.09           H  
ATOM   1248  HG3 GLU A  84     -54.242  20.786   7.752  1.00 86.09           H  
ATOM   1249  CD  GLU A  84     -52.353  21.763   8.113  1.00 86.09           C  
ATOM   1250  OE1 GLU A  84     -52.627  22.157   9.268  1.00 86.09           O  
ATOM   1251  OE2 GLU A  84     -51.378  22.297   7.545  1.00 86.09           O  
ATOM   1252  N   ILE A  85     -54.695  20.183   2.740  1.00 86.58           N  
ATOM   1253  H   ILE A  85     -55.501  20.696   3.068  1.00 86.58           H  
ATOM   1254  CA  ILE A  85     -54.513  20.119   1.288  1.00 86.58           C  
ATOM   1255  HA  ILE A  85     -53.731  19.399   1.044  1.00 86.58           H  
ATOM   1256  C   ILE A  85     -54.068  21.501   0.802  1.00 86.58           C  
ATOM   1257  CB  ILE A  85     -55.825  19.663   0.605  1.00 86.58           C  
ATOM   1258  HB  ILE A  85     -56.627  20.346   0.884  1.00 86.58           H  
ATOM   1259  O   ILE A  85     -54.809  22.468   0.948  1.00 86.58           O  
ATOM   1260  CG1 ILE A  85     -56.224  18.216   0.982  1.00 86.58           C  
ATOM   1261 HG12 ILE A  85     -56.747  17.745   0.150  1.00 86.58           H  
ATOM   1262 HG13 ILE A  85     -55.329  17.625   1.179  1.00 86.58           H  
ATOM   1263  CG2 ILE A  85     -55.691  19.709  -0.921  1.00 86.58           C  
ATOM   1264 HG21 ILE A  85     -54.950  18.969  -1.222  1.00 86.58           H  
ATOM   1265 HG22 ILE A  85     -55.380  20.696  -1.265  1.00 86.58           H  
ATOM   1266 HG23 ILE A  85     -56.645  19.470  -1.390  1.00 86.58           H  
ATOM   1267  CD1 ILE A  85     -57.165  18.140   2.183  1.00 86.58           C  
ATOM   1268 HD11 ILE A  85     -57.421  17.098   2.373  1.00 86.58           H  
ATOM   1269 HD12 ILE A  85     -58.073  18.711   1.993  1.00 86.58           H  
ATOM   1270 HD13 ILE A  85     -56.681  18.536   3.077  1.00 86.58           H  
ATOM   1271  N   LEU A  86     -52.869  21.601   0.240  1.00 82.33           N  
ATOM   1272  H   LEU A  86     -52.341  20.746   0.140  1.00 82.33           H  
ATOM   1273  CA  LEU A  86     -52.197  22.820  -0.205  1.00 82.33           C  
ATOM   1274  HA  LEU A  86     -52.775  23.693   0.098  1.00 82.33           H  
ATOM   1275  C   LEU A  86     -52.096  22.872  -1.746  1.00 82.33           C  
ATOM   1276  CB  LEU A  86     -50.807  22.899   0.475  1.00 82.33           C  
ATOM   1277  HB2 LEU A  86     -50.197  23.610  -0.083  1.00 82.33           H  
ATOM   1278  HB3 LEU A  86     -50.320  21.927   0.405  1.00 82.33           H  
ATOM   1279  O   LEU A  86     -52.393  21.902  -2.446  1.00 82.33           O  
ATOM   1280  CG  LEU A  86     -50.777  23.323   1.954  1.00 82.33           C  
ATOM   1281  HG  LEU A  86     -51.422  24.196   2.061  1.00 82.33           H  
ATOM   1282  CD1 LEU A  86     -51.227  22.259   2.963  1.00 82.33           C  
ATOM   1283 HD11 LEU A  86     -52.245  21.933   2.751  1.00 82.33           H  
ATOM   1284 HD12 LEU A  86     -51.203  22.678   3.969  1.00 82.33           H  
ATOM   1285 HD13 LEU A  86     -50.566  21.393   2.941  1.00 82.33           H  
ATOM   1286  CD2 LEU A  86     -49.358  23.731   2.353  1.00 82.33           C  
ATOM   1287 HD21 LEU A  86     -49.341  24.075   3.387  1.00 82.33           H  
ATOM   1288 HD22 LEU A  86     -48.684  22.881   2.246  1.00 82.33           H  
ATOM   1289 HD23 LEU A  86     -49.006  24.537   1.709  1.00 82.33           H  
ATOM   1290  N   HIS A  87     -51.669  24.031  -2.253  1.00 78.44           N  
ATOM   1291  H   HIS A  87     -51.477  24.772  -1.595  1.00 78.44           H  
ATOM   1292  CA  HIS A  87     -51.519  24.424  -3.662  1.00 78.44           C  
ATOM   1293  HA  HIS A  87     -51.159  25.452  -3.642  1.00 78.44           H  
ATOM   1294  C   HIS A  87     -52.817  24.500  -4.460  1.00 78.44           C  
ATOM   1295  CB  HIS A  87     -50.423  23.619  -4.362  1.00 78.44           C  
ATOM   1296  HB2 HIS A  87     -50.761  22.591  -4.490  1.00 78.44           H  
ATOM   1297  HB3 HIS A  87     -50.232  24.036  -5.351  1.00 78.44           H  
ATOM   1298  O   HIS A  87     -52.795  24.509  -5.691  1.00 78.44           O  
ATOM   1299  CG  HIS A  87     -49.138  23.618  -3.593  1.00 78.44           C  
ATOM   1300  CD2 HIS A  87     -48.468  22.514  -3.171  1.00 78.44           C  
ATOM   1301  HD2 HIS A  87     -48.765  21.498  -3.384  1.00 78.44           H  
ATOM   1302  ND1 HIS A  87     -48.442  24.708  -3.135  1.00 78.44           N  
ATOM   1303  HD1 HIS A  87     -48.703  25.674  -3.273  1.00 78.44           H  
ATOM   1304  CE1 HIS A  87     -47.364  24.267  -2.470  1.00 78.44           C  
ATOM   1305  HE1 HIS A  87     -46.600  24.882  -2.019  1.00 78.44           H  
ATOM   1306  NE2 HIS A  87     -47.352  22.934  -2.442  1.00 78.44           N  
ATOM   1307  N   LEU A  88     -53.967  24.606  -3.794  1.00 83.24           N  
ATOM   1308  H   LEU A  88     -53.953  24.670  -2.786  1.00 83.24           H  
ATOM   1309  CA  LEU A  88     -55.232  24.729  -4.506  1.00 83.24           C  
ATOM   1310  HA  LEU A  88     -55.249  23.946  -5.265  1.00 83.24           H  
ATOM   1311  C   LEU A  88     -55.307  26.081  -5.233  1.00 83.24           C  
ATOM   1312  CB  LEU A  88     -56.425  24.504  -3.564  1.00 83.24           C  
ATOM   1313  HB2 LEU A  88     -56.429  25.297  -2.815  1.00 83.24           H  
ATOM   1314  HB3 LEU A  88     -57.346  24.613  -4.137  1.00 83.24           H  
ATOM   1315  O   LEU A  88     -55.106  27.139  -4.634  1.00 83.24           O  
ATOM   1316  CG  LEU A  88     -56.441  23.134  -2.859  1.00 83.24           C  
ATOM   1317  HG  LEU A  88     -55.464  22.914  -2.428  1.00 83.24           H  
ATOM   1318  CD1 LEU A  88     -57.470  23.139  -1.732  1.00 83.24           C  
ATOM   1319 HD11 LEU A  88     -57.147  23.856  -0.977  1.00 83.24           H  
ATOM   1320 HD12 LEU A  88     -58.455  23.416  -2.106  1.00 83.24           H  
ATOM   1321 HD13 LEU A  88     -57.514  22.157  -1.261  1.00 83.24           H  
ATOM   1322  CD2 LEU A  88     -56.821  22.027  -3.841  1.00 83.24           C  
ATOM   1323 HD21 LEU A  88     -56.058  21.957  -4.616  1.00 83.24           H  
ATOM   1324 HD22 LEU A  88     -56.874  21.076  -3.312  1.00 83.24           H  
ATOM   1325 HD23 LEU A  88     -57.790  22.244  -4.293  1.00 83.24           H  
ATOM   1326  N   GLN A  89     -55.659  26.034  -6.521  1.00 81.12           N  
ATOM   1327  H   GLN A  89     -55.828  25.119  -6.915  1.00 81.12           H  
ATOM   1328  CA  GLN A  89     -55.951  27.207  -7.354  1.00 81.12           C  
ATOM   1329  HA  GLN A  89     -55.059  27.828  -7.438  1.00 81.12           H  
ATOM   1330  C   GLN A  89     -57.092  28.030  -6.742  1.00 81.12           C  
ATOM   1331  CB  GLN A  89     -56.396  26.723  -8.749  1.00 81.12           C  
ATOM   1332  HB2 GLN A  89     -57.398  26.300  -8.672  1.00 81.12           H  
ATOM   1333  HB3 GLN A  89     -55.750  25.912  -9.086  1.00 81.12           H  
ATOM   1334  O   GLN A  89     -57.063  29.257  -6.718  1.00 81.12           O  
ATOM   1335  CG  GLN A  89     -56.427  27.848  -9.805  1.00 81.12           C  
ATOM   1336  HG2 GLN A  89     -56.828  28.767  -9.378  1.00 81.12           H  
ATOM   1337  HG3 GLN A  89     -57.086  27.545 -10.619  1.00 81.12           H  
ATOM   1338  CD  GLN A  89     -55.058  28.124 -10.413  1.00 81.12           C  
ATOM   1339  NE2 GLN A  89     -54.860  29.226 -11.100  1.00 81.12           N  
ATOM   1340 HE21 GLN A  89     -55.530  29.982 -11.105  1.00 81.12           H  
ATOM   1341 HE22 GLN A  89     -53.902  29.373 -11.381  1.00 81.12           H  
ATOM   1342  OE1 GLN A  89     -54.136  27.341 -10.270  1.00 81.12           O  
ATOM   1343  N   SER A  90     -58.111  27.325  -6.249  1.00 81.62           N  
ATOM   1344  H   SER A  90     -58.037  26.318  -6.284  1.00 81.62           H  
ATOM   1345  CA  SER A  90     -59.300  27.879  -5.614  1.00 81.62           C  
ATOM   1346  HA  SER A  90     -59.043  28.828  -5.143  1.00 81.62           H  
ATOM   1347  C   SER A  90     -59.798  26.921  -4.537  1.00 81.62           C  
ATOM   1348  CB  SER A  90     -60.395  28.133  -6.662  1.00 81.62           C  
ATOM   1349  HB2 SER A  90     -61.219  28.670  -6.191  1.00 81.62           H  
ATOM   1350  HB3 SER A  90     -59.987  28.761  -7.454  1.00 81.62           H  
ATOM   1351  O   SER A  90     -59.731  25.704  -4.717  1.00 81.62           O  
ATOM   1352  OG  SER A  90     -60.897  26.929  -7.231  1.00 81.62           O  
ATOM   1353  HG  SER A  90     -61.445  26.510  -6.563  1.00 81.62           H  
ATOM   1354  N   GLN A  91     -60.340  27.455  -3.446  1.00 85.24           N  
ATOM   1355  H   GLN A  91     -60.318  28.457  -3.325  1.00 85.24           H  
ATOM   1356  CA  GLN A  91     -61.017  26.690  -2.401  1.00 85.24           C  
ATOM   1357  HA  GLN A  91     -60.757  25.636  -2.496  1.00 85.24           H  
ATOM   1358  C   GLN A  91     -62.530  26.830  -2.580  1.00 85.24           C  
ATOM   1359  CB  GLN A  91     -60.587  27.139  -0.995  1.00 85.24           C  
ATOM   1360  HB2 GLN A  91     -60.936  28.154  -0.806  1.00 85.24           H  
ATOM   1361  HB3 GLN A  91     -61.083  26.479  -0.283  1.00 85.24           H  
ATOM   1362  O   GLN A  91     -63.034  27.914  -2.866  1.00 85.24           O  
ATOM   1363  CG  GLN A  91     -59.073  27.059  -0.735  1.00 85.24           C  
ATOM   1364  HG2 GLN A  91     -58.888  27.172   0.333  1.00 85.24           H  
ATOM   1365  HG3 GLN A  91     -58.720  26.075  -1.043  1.00 85.24           H  
ATOM   1366  CD  GLN A  91     -58.269  28.125  -1.469  1.00 85.24           C  
ATOM   1367  NE2 GLN A  91     -57.092  27.788  -1.934  1.00 85.24           N  
ATOM   1368 HE21 GLN A  91     -56.717  26.865  -1.765  1.00 85.24           H  
ATOM   1369 HE22 GLN A  91     -56.635  28.438  -2.557  1.00 85.24           H  
ATOM   1370  OE1 GLN A  91     -58.698  29.239  -1.727  1.00 85.24           O  
ATOM   1371  N   ASN A  92     -63.253  25.728  -2.412  1.00 77.89           N  
ATOM   1372  H   ASN A  92     -62.767  24.890  -2.125  1.00 77.89           H  
ATOM   1373  CA  ASN A  92     -64.705  25.657  -2.577  1.00 77.89           C  
ATOM   1374  HA  ASN A  92     -65.075  26.595  -2.992  1.00 77.89           H  
ATOM   1375  C   ASN A  92     -65.441  25.466  -1.243  1.00 77.89           C  
ATOM   1376  CB  ASN A  92     -65.044  24.529  -3.561  1.00 77.89           C  
ATOM   1377  HB2 ASN A  92     -64.552  23.612  -3.235  1.00 77.89           H  
ATOM   1378  HB3 ASN A  92     -66.119  24.352  -3.529  1.00 77.89           H  
ATOM   1379  O   ASN A  92     -66.657  25.309  -1.245  1.00 77.89           O  
ATOM   1380  CG  ASN A  92     -64.672  24.789  -5.005  1.00 77.89           C  
ATOM   1381  ND2 ASN A  92     -65.149  23.941  -5.883  1.00 77.89           N  
ATOM   1382 HD21 ASN A  92     -65.745  23.193  -5.558  1.00 77.89           H  
ATOM   1383 HD22 ASN A  92     -64.916  24.120  -6.850  1.00 77.89           H  
ATOM   1384  OD1 ASN A  92     -63.952  25.694  -5.393  1.00 77.89           O  
ATOM   1385  N   VAL A  93     -64.709  25.460  -0.129  1.00 80.18           N  
ATOM   1386  H   VAL A  93     -63.720  25.654  -0.204  1.00 80.18           H  
ATOM   1387  CA  VAL A  93     -65.238  25.247   1.222  1.00 80.18           C  
ATOM   1388  HA  VAL A  93     -66.327  25.253   1.189  1.00 80.18           H  
ATOM   1389  C   VAL A  93     -64.819  26.380   2.150  1.00 80.18           C  
ATOM   1390  CB  VAL A  93     -64.805  23.891   1.797  1.00 80.18           C  
ATOM   1391  HB  VAL A  93     -65.177  23.841   2.820  1.00 80.18           H  
ATOM   1392  O   VAL A  93     -63.807  27.044   1.905  1.00 80.18           O  
ATOM   1393  CG1 VAL A  93     -65.478  22.741   1.045  1.00 80.18           C  
ATOM   1394 HG11 VAL A  93     -66.555  22.815   1.192  1.00 80.18           H  
ATOM   1395 HG12 VAL A  93     -65.143  21.781   1.439  1.00 80.18           H  
ATOM   1396 HG13 VAL A  93     -65.282  22.809  -0.025  1.00 80.18           H  
ATOM   1397  CG2 VAL A  93     -63.277  23.705   1.811  1.00 80.18           C  
ATOM   1398 HG21 VAL A  93     -62.870  23.767   0.802  1.00 80.18           H  
ATOM   1399 HG22 VAL A  93     -63.036  22.729   2.230  1.00 80.18           H  
ATOM   1400 HG23 VAL A  93     -62.811  24.470   2.432  1.00 80.18           H  
ATOM   1401  N   LYS A  94     -65.585  26.601   3.218  1.00 78.98           N  
ATOM   1402  H   LYS A  94     -66.396  26.012   3.337  1.00 78.98           H  
ATOM   1403  CA  LYS A  94     -65.313  27.629   4.238  1.00 78.98           C  
ATOM   1404  HA  LYS A  94     -64.407  28.176   3.979  1.00 78.98           H  
ATOM   1405  C   LYS A  94     -65.066  27.003   5.608  1.00 78.98           C  
ATOM   1406  CB  LYS A  94     -66.483  28.619   4.292  1.00 78.98           C  
ATOM   1407  HB2 LYS A  94     -66.332  29.296   5.133  1.00 78.98           H  
ATOM   1408  HB3 LYS A  94     -67.409  28.068   4.459  1.00 78.98           H  
ATOM   1409  O   LYS A  94     -65.530  25.904   5.881  1.00 78.98           O  
ATOM   1410  CG  LYS A  94     -66.595  29.447   3.004  1.00 78.98           C  
ATOM   1411  HG2 LYS A  94     -66.785  28.789   2.155  1.00 78.98           H  
ATOM   1412  HG3 LYS A  94     -65.660  29.981   2.837  1.00 78.98           H  
ATOM   1413  CD  LYS A  94     -67.742  30.451   3.127  1.00 78.98           C  
ATOM   1414  HD2 LYS A  94     -67.557  31.098   3.984  1.00 78.98           H  
ATOM   1415  HD3 LYS A  94     -68.674  29.907   3.283  1.00 78.98           H  
ATOM   1416  CE  LYS A  94     -67.836  31.291   1.852  1.00 78.98           C  
ATOM   1417  HE2 LYS A  94     -66.877  31.784   1.692  1.00 78.98           H  
ATOM   1418  HE3 LYS A  94     -68.013  30.621   1.010  1.00 78.98           H  
ATOM   1419  NZ  LYS A  94     -68.923  32.293   1.959  1.00 78.98           N  
ATOM   1420  HZ1 LYS A  94     -69.806  31.826   2.107  1.00 78.98           H  
ATOM   1421  HZ2 LYS A  94     -68.749  32.904   2.744  1.00 78.98           H  
ATOM   1422  HZ3 LYS A  94     -68.976  32.848   1.117  1.00 78.98           H  
ATOM   1423  N   GLU A  95     -64.347  27.710   6.476  1.00 81.30           N  
ATOM   1424  H   GLU A  95     -64.006  28.622   6.207  1.00 81.30           H  
ATOM   1425  CA  GLU A  95     -64.160  27.308   7.878  1.00 81.30           C  
ATOM   1426  HA  GLU A  95     -63.579  26.387   7.912  1.00 81.30           H  
ATOM   1427  C   GLU A  95     -65.495  27.021   8.584  1.00 81.30           C  
ATOM   1428  CB  GLU A  95     -63.386  28.391   8.639  1.00 81.30           C  
ATOM   1429  HB2 GLU A  95     -63.819  29.368   8.424  1.00 81.30           H  
ATOM   1430  HB3 GLU A  95     -63.463  28.195   9.708  1.00 81.30           H  
ATOM   1431  O   GLU A  95     -66.486  27.720   8.378  1.00 81.30           O  
ATOM   1432  CG  GLU A  95     -61.908  28.368   8.245  1.00 81.30           C  
ATOM   1433  HG2 GLU A  95     -61.825  28.480   7.164  1.00 81.30           H  
ATOM   1434  HG3 GLU A  95     -61.528  27.382   8.513  1.00 81.30           H  
ATOM   1435  CD  GLU A  95     -61.064  29.457   8.926  1.00 81.30           C  
ATOM   1436  OE1 GLU A  95     -59.897  29.601   8.496  1.00 81.30           O  
ATOM   1437  OE2 GLU A  95     -61.593  30.167   9.807  1.00 81.30           O  
ATOM   1438  N   GLY A  96     -65.521  25.965   9.399  1.00 83.84           N  
ATOM   1439  H   GLY A  96     -64.662  25.447   9.519  1.00 83.84           H  
ATOM   1440  CA  GLY A  96     -66.702  25.450  10.093  1.00 83.84           C  
ATOM   1441  HA2 GLY A  96     -67.302  26.292  10.439  1.00 83.84           H  
ATOM   1442  HA3 GLY A  96     -66.376  24.882  10.965  1.00 83.84           H  
ATOM   1443  C   GLY A  96     -67.609  24.546   9.250  1.00 83.84           C  
ATOM   1444  O   GLY A  96     -68.491  23.888   9.799  1.00 83.84           O  
ATOM   1445  N   GLU A  97     -67.411  24.470   7.933  1.00 78.64           N  
ATOM   1446  H   GLU A  97     -66.692  25.038   7.507  1.00 78.64           H  
ATOM   1447  CA  GLU A  97     -68.242  23.644   7.059  1.00 78.64           C  
ATOM   1448  HA  GLU A  97     -69.284  23.827   7.321  1.00 78.64           H  
ATOM   1449  C   GLU A  97     -67.949  22.150   7.264  1.00 78.64           C  
ATOM   1450  CB  GLU A  97     -68.041  24.099   5.608  1.00 78.64           C  
ATOM   1451  HB2 GLU A  97     -67.061  23.775   5.258  1.00 78.64           H  
ATOM   1452  HB3 GLU A  97     -68.081  25.188   5.593  1.00 78.64           H  
ATOM   1453  O   GLU A  97     -66.793  21.723   7.275  1.00 78.64           O  
ATOM   1454  CG  GLU A  97     -69.121  23.586   4.649  1.00 78.64           C  
ATOM   1455  HG2 GLU A  97     -69.044  22.501   4.580  1.00 78.64           H  
ATOM   1456  HG3 GLU A  97     -70.099  23.832   5.062  1.00 78.64           H  
ATOM   1457  CD  GLU A  97     -68.996  24.198   3.241  1.00 78.64           C  
ATOM   1458  OE1 GLU A  97     -69.902  23.920   2.423  1.00 78.64           O  
ATOM   1459  OE2 GLU A  97     -68.017  24.944   2.981  1.00 78.64           O  
ATOM   1460  N   SER A  98     -68.992  21.334   7.432  1.00 78.60           N  
ATOM   1461  H   SER A  98     -69.923  21.725   7.411  1.00 78.60           H  
ATOM   1462  CA  SER A  98     -68.843  19.875   7.460  1.00 78.60           C  
ATOM   1463  HA  SER A  98     -67.956  19.622   8.041  1.00 78.60           H  
ATOM   1464  C   SER A  98     -68.656  19.326   6.049  1.00 78.60           C  
ATOM   1465  CB  SER A  98     -70.037  19.191   8.121  1.00 78.60           C  
ATOM   1466  HB2 SER A  98     -70.965  19.588   7.710  1.00 78.60           H  
ATOM   1467  HB3 SER A  98     -69.993  18.120   7.921  1.00 78.60           H  
ATOM   1468  O   SER A  98     -69.429  19.622   5.139  1.00 78.60           O  
ATOM   1469  OG  SER A  98     -70.005  19.383   9.519  1.00 78.60           O  
ATOM   1470  HG  SER A  98     -69.336  20.040   9.723  1.00 78.60           H  
ATOM   1471  N   VAL A  99     -67.662  18.464   5.881  1.00 82.24           N  
ATOM   1472  H   VAL A  99     -67.103  18.227   6.689  1.00 82.24           H  
ATOM   1473  CA  VAL A  99     -67.302  17.837   4.612  1.00 82.24           C  
ATOM   1474  HA  VAL A  99     -68.030  18.134   3.857  1.00 82.24           H  
ATOM   1475  C   VAL A  99     -67.363  16.321   4.710  1.00 82.24           C  
ATOM   1476  CB  VAL A  99     -65.926  18.304   4.119  1.00 82.24           C  
ATOM   1477  HB  VAL A  99     -65.724  17.804   3.172  1.00 82.24           H  
ATOM   1478  O   VAL A  99     -67.163  15.738   5.776  1.00 82.24           O  
ATOM   1479  CG1 VAL A  99     -65.929  19.811   3.861  1.00 82.24           C  
ATOM   1480 HG11 VAL A  99     -65.895  20.350   4.807  1.00 82.24           H  
ATOM   1481 HG12 VAL A  99     -66.839  20.117   3.344  1.00 82.24           H  
ATOM   1482 HG13 VAL A  99     -65.067  20.079   3.249  1.00 82.24           H  
ATOM   1483  CG2 VAL A  99     -64.785  17.977   5.084  1.00 82.24           C  
ATOM   1484 HG21 VAL A  99     -64.894  18.543   6.008  1.00 82.24           H  
ATOM   1485 HG22 VAL A  99     -63.840  18.244   4.610  1.00 82.24           H  
ATOM   1486 HG23 VAL A  99     -64.766  16.912   5.315  1.00 82.24           H  
ATOM   1487  N   LYS A 100     -67.627  15.681   3.569  1.00 76.47           N  
ATOM   1488  H   LYS A 100     -67.788  16.234   2.739  1.00 76.47           H  
ATOM   1489  CA  LYS A 100     -67.604  14.226   3.421  1.00 76.47           C  
ATOM   1490  HA  LYS A 100     -67.380  13.779   4.389  1.00 76.47           H  
ATOM   1491  C   LYS A 100     -66.502  13.761   2.483  1.00 76.47           C  
ATOM   1492  CB  LYS A 100     -68.961  13.694   2.956  1.00 76.47           C  
ATOM   1493  HB2 LYS A 100     -68.805  12.681   2.586  1.00 76.47           H  
ATOM   1494  HB3 LYS A 100     -69.349  14.302   2.138  1.00 76.47           H  
ATOM   1495  O   LYS A 100     -66.290  14.353   1.418  1.00 76.47           O  
ATOM   1496  CG  LYS A 100     -69.975  13.644   4.105  1.00 76.47           C  
ATOM   1497  HG2 LYS A 100     -70.406  14.633   4.263  1.00 76.47           H  
ATOM   1498  HG3 LYS A 100     -69.473  13.325   5.018  1.00 76.47           H  
ATOM   1499  CD  LYS A 100     -71.070  12.627   3.776  1.00 76.47           C  
ATOM   1500  HD2 LYS A 100     -70.600  11.664   3.574  1.00 76.47           H  
ATOM   1501  HD3 LYS A 100     -71.625  12.954   2.896  1.00 76.47           H  
ATOM   1502  CE  LYS A 100     -72.006  12.485   4.975  1.00 76.47           C  
ATOM   1503  HE2 LYS A 100     -72.568  13.411   5.097  1.00 76.47           H  
ATOM   1504  HE3 LYS A 100     -71.393  12.347   5.865  1.00 76.47           H  
ATOM   1505  NZ  LYS A 100     -72.912  11.325   4.806  1.00 76.47           N  
ATOM   1506  HZ1 LYS A 100     -73.472  11.430   3.972  1.00 76.47           H  
ATOM   1507  HZ2 LYS A 100     -72.359  10.483   4.736  1.00 76.47           H  
ATOM   1508  HZ3 LYS A 100     -73.515  11.240   5.612  1.00 76.47           H  
ATOM   1509  N   ALA A 101     -65.876  12.651   2.854  1.00 75.82           N  
ATOM   1510  H   ALA A 101     -66.178  12.218   3.715  1.00 75.82           H  
ATOM   1511  CA  ALA A 101     -64.813  11.991   2.115  1.00 75.82           C  
ATOM   1512  HA  ALA A 101     -63.945  12.651   2.098  1.00 75.82           H  
ATOM   1513  C   ALA A 101     -65.246  11.666   0.677  1.00 75.82           C  
ATOM   1514  CB  ALA A 101     -64.427  10.710   2.862  1.00 75.82           C  
ATOM   1515  HB1 ALA A 101     -63.605  10.216   2.345  1.00 75.82           H  
ATOM   1516  HB2 ALA A 101     -65.282  10.034   2.898  1.00 75.82           H  
ATOM   1517  HB3 ALA A 101     -64.124  10.939   3.884  1.00 75.82           H  
ATOM   1518  O   ALA A 101     -66.264  11.010   0.460  1.00 75.82           O  
ATOM   1519  N   GLY A 102     -64.476  12.127  -0.311  1.00 71.46           N  
ATOM   1520  H   GLY A 102     -63.666  12.671  -0.051  1.00 71.46           H  
ATOM   1521  CA  GLY A 102     -64.674  11.865  -1.742  1.00 71.46           C  
ATOM   1522  HA2 GLY A 102     -63.813  12.247  -2.291  1.00 71.46           H  
ATOM   1523  HA3 GLY A 102     -64.736  10.789  -1.900  1.00 71.46           H  
ATOM   1524  C   GLY A 102     -65.932  12.476  -2.361  1.00 71.46           C  
ATOM   1525  O   GLY A 102     -66.177  12.278  -3.549  1.00 71.46           O  
ATOM   1526  N   ILE A 103     -66.742  13.193  -1.578  1.00 73.20           N  
ATOM   1527  H   ILE A 103     -66.484  13.285  -0.606  1.00 73.20           H  
ATOM   1528  CA  ILE A 103     -68.028  13.744  -2.018  1.00 73.20           C  
ATOM   1529  HA  ILE A 103     -68.227  13.429  -3.042  1.00 73.20           H  
ATOM   1530  C   ILE A 103     -67.973  15.268  -2.043  1.00 73.20           C  
ATOM   1531  CB  ILE A 103     -69.184  13.215  -1.139  1.00 73.20           C  
ATOM   1532  HB  ILE A 103     -68.971  13.470  -0.101  1.00 73.20           H  
ATOM   1533  O   ILE A 103     -68.372  15.864  -3.042  1.00 73.20           O  
ATOM   1534  CG1 ILE A 103     -69.305  11.677  -1.254  1.00 73.20           C  
ATOM   1535 HG12 ILE A 103     -68.340  11.217  -1.042  1.00 73.20           H  
ATOM   1536 HG13 ILE A 103     -69.578  11.410  -2.275  1.00 73.20           H  
ATOM   1537  CG2 ILE A 103     -70.517  13.880  -1.542  1.00 73.20           C  
ATOM   1538 HG21 ILE A 103     -70.465  14.960  -1.407  1.00 73.20           H  
ATOM   1539 HG22 ILE A 103     -70.742  13.663  -2.586  1.00 73.20           H  
ATOM   1540 HG23 ILE A 103     -71.333  13.524  -0.913  1.00 73.20           H  
ATOM   1541  CD1 ILE A 103     -70.320  11.053  -0.287  1.00 73.20           C  
ATOM   1542 HD11 ILE A 103     -70.113  11.383   0.731  1.00 73.20           H  
ATOM   1543 HD12 ILE A 103     -70.231   9.968  -0.330  1.00 73.20           H  
ATOM   1544 HD13 ILE A 103     -71.338  11.325  -0.565  1.00 73.20           H  
ATOM   1545  N   THR A 104     -67.474  15.912  -0.982  1.00 82.46           N  
ATOM   1546  H   THR A 104     -67.145  15.389  -0.183  1.00 82.46           H  
ATOM   1547  CA  THR A 104     -67.432  17.379  -0.927  1.00 82.46           C  
ATOM   1548  HA  THR A 104     -68.342  17.747  -1.400  1.00 82.46           H  
ATOM   1549  C   THR A 104     -66.202  17.902  -1.672  1.00 82.46           C  
ATOM   1550  CB  THR A 104     -67.444  17.924   0.507  1.00 82.46           C  
ATOM   1551  HB  THR A 104     -66.494  17.711   0.999  1.00 82.46           H  
ATOM   1552  O   THR A 104     -65.080  17.611  -1.247  1.00 82.46           O  
ATOM   1553  CG2 THR A 104     -67.705  19.430   0.505  1.00 82.46           C  
ATOM   1554 HG21 THR A 104     -68.555  19.673  -0.133  1.00 82.46           H  
ATOM   1555 HG22 THR A 104     -67.927  19.782   1.513  1.00 82.46           H  
ATOM   1556 HG23 THR A 104     -66.826  19.961   0.141  1.00 82.46           H  
ATOM   1557  OG1 THR A 104     -68.486  17.341   1.256  1.00 82.46           O  
ATOM   1558  HG1 THR A 104     -69.056  18.064   1.527  1.00 82.46           H  
ATOM   1559  N   PRO A 105     -66.364  18.667  -2.767  1.00 84.98           N  
ATOM   1560  CA  PRO A 105     -65.244  19.312  -3.435  1.00 84.98           C  
ATOM   1561  HA  PRO A 105     -64.451  18.591  -3.634  1.00 84.98           H  
ATOM   1562  C   PRO A 105     -64.713  20.441  -2.548  1.00 84.98           C  
ATOM   1563  CB  PRO A 105     -65.793  19.812  -4.772  1.00 84.98           C  
ATOM   1564  HB2 PRO A 105     -65.692  19.023  -5.518  1.00 84.98           H  
ATOM   1565  HB3 PRO A 105     -65.289  20.717  -5.110  1.00 84.98           H  
ATOM   1566  O   PRO A 105     -65.410  21.419  -2.302  1.00 84.98           O  
ATOM   1567  CG  PRO A 105     -67.274  20.054  -4.485  1.00 84.98           C  
ATOM   1568  HG2 PRO A 105     -67.411  21.053  -4.071  1.00 84.98           H  
ATOM   1569  HG3 PRO A 105     -67.884  19.929  -5.380  1.00 84.98           H  
ATOM   1570  CD  PRO A 105     -67.617  19.013  -3.424  1.00 84.98           C  
ATOM   1571  HD2 PRO A 105     -68.335  19.434  -2.720  1.00 84.98           H  
ATOM   1572  HD3 PRO A 105     -68.033  18.131  -3.910  1.00 84.98           H  
ATOM   1573  N   ILE A 106     -63.474  20.313  -2.085  1.00 85.49           N  
ATOM   1574  H   ILE A 106     -62.936  19.520  -2.403  1.00 85.49           H  
ATOM   1575  CA  ILE A 106     -62.801  21.303  -1.236  1.00 85.49           C  
ATOM   1576  HA  ILE A 106     -63.548  21.796  -0.614  1.00 85.49           H  
ATOM   1577  C   ILE A 106     -62.128  22.408  -2.043  1.00 85.49           C  
ATOM   1578  CB  ILE A 106     -61.797  20.629  -0.285  1.00 85.49           C  
ATOM   1579  HB  ILE A 106     -61.286  21.423   0.260  1.00 85.49           H  
ATOM   1580  O   ILE A 106     -61.832  23.473  -1.512  1.00 85.49           O  
ATOM   1581  CG1 ILE A 106     -60.725  19.831  -1.054  1.00 85.49           C  
ATOM   1582 HG12 ILE A 106     -60.262  20.471  -1.805  1.00 85.49           H  
ATOM   1583 HG13 ILE A 106     -61.195  18.990  -1.564  1.00 85.49           H  
ATOM   1584  CG2 ILE A 106     -62.571  19.779   0.737  1.00 85.49           C  
ATOM   1585 HG21 ILE A 106     -63.115  18.977   0.238  1.00 85.49           H  
ATOM   1586 HG22 ILE A 106     -61.890  19.355   1.475  1.00 85.49           H  
ATOM   1587 HG23 ILE A 106     -63.285  20.406   1.272  1.00 85.49           H  
ATOM   1588  CD1 ILE A 106     -59.604  19.283  -0.175  1.00 85.49           C  
ATOM   1589 HD11 ILE A 106     -59.996  18.551   0.531  1.00 85.49           H  
ATOM   1590 HD12 ILE A 106     -58.867  18.788  -0.807  1.00 85.49           H  
ATOM   1591 HD13 ILE A 106     -59.127  20.101   0.364  1.00 85.49           H  
ATOM   1592  N   GLY A 107     -61.897  22.188  -3.335  1.00 86.02           N  
ATOM   1593  H   GLY A 107     -62.127  21.286  -3.727  1.00 86.02           H  
ATOM   1594  CA  GLY A 107     -61.245  23.173  -4.181  1.00 86.02           C  
ATOM   1595  HA2 GLY A 107     -61.891  24.042  -4.311  1.00 86.02           H  
ATOM   1596  HA3 GLY A 107     -60.331  23.500  -3.685  1.00 86.02           H  
ATOM   1597  C   GLY A 107     -60.880  22.631  -5.549  1.00 86.02           C  
ATOM   1598  O   GLY A 107     -61.488  21.681  -6.045  1.00 86.02           O  
ATOM   1599  N   ARG A 108     -59.868  23.237  -6.163  1.00 87.18           N  
ATOM   1600  H   ARG A 108     -59.460  24.035  -5.698  1.00 87.18           H  
ATOM   1601  CA  ARG A 108     -59.266  22.795  -7.423  1.00 87.18           C  
ATOM   1602  HA  ARG A 108     -59.617  21.792  -7.665  1.00 87.18           H  
ATOM   1603  C   ARG A 108     -57.756  22.730  -7.292  1.00 87.18           C  
ATOM   1604  CB  ARG A 108     -59.645  23.754  -8.552  1.00 87.18           C  
ATOM   1605  HB2 ARG A 108     -59.406  24.776  -8.257  1.00 87.18           H  
ATOM   1606  HB3 ARG A 108     -59.043  23.499  -9.424  1.00 87.18           H  
ATOM   1607  O   ARG A 108     -57.160  23.655  -6.754  1.00 87.18           O  
ATOM   1608  CG  ARG A 108     -61.124  23.658  -8.939  1.00 87.18           C  
ATOM   1609  HG2 ARG A 108     -61.333  22.645  -9.285  1.00 87.18           H  
ATOM   1610  HG3 ARG A 108     -61.758  23.889  -8.083  1.00 87.18           H  
ATOM   1611  CD  ARG A 108     -61.411  24.651 -10.064  1.00 87.18           C  
ATOM   1612  HD2 ARG A 108     -61.356  25.660  -9.654  1.00 87.18           H  
ATOM   1613  HD3 ARG A 108     -60.628  24.571 -10.819  1.00 87.18           H  
ATOM   1614  NE  ARG A 108     -62.748  24.438 -10.655  1.00 87.18           N  
ATOM   1615  HE  ARG A 108     -63.528  24.642 -10.047  1.00 87.18           H  
ATOM   1616  NH1 ARG A 108     -62.069  23.963 -12.801  1.00 87.18           N  
ATOM   1617 HH11 ARG A 108     -62.239  23.892 -13.794  1.00 87.18           H  
ATOM   1618 HH12 ARG A 108     -61.136  23.780 -12.461  1.00 87.18           H  
ATOM   1619  NH2 ARG A 108     -64.241  24.236 -12.359  1.00 87.18           N  
ATOM   1620 HH21 ARG A 108     -64.979  24.518 -11.729  1.00 87.18           H  
ATOM   1621 HH22 ARG A 108     -64.419  24.163 -13.350  1.00 87.18           H  
ATOM   1622  CZ  ARG A 108     -63.008  24.214 -11.931  1.00 87.18           C  
ATOM   1623  N   MET A 109     -57.144  21.675  -7.817  1.00 85.25           N  
ATOM   1624  H   MET A 109     -57.710  20.982  -8.285  1.00 85.25           H  
ATOM   1625  CA  MET A 109     -55.689  21.530  -7.843  1.00 85.25           C  
ATOM   1626  HA  MET A 109     -55.313  21.550  -6.820  1.00 85.25           H  
ATOM   1627  C   MET A 109     -55.037  22.682  -8.619  1.00 85.25           C  
ATOM   1628  CB  MET A 109     -55.344  20.176  -8.461  1.00 85.25           C  
ATOM   1629  HB2 MET A 109     -55.879  19.400  -7.913  1.00 85.25           H  
ATOM   1630  HB3 MET A 109     -55.683  20.164  -9.497  1.00 85.25           H  
ATOM   1631  O   MET A 109     -55.544  23.098  -9.662  1.00 85.25           O  
ATOM   1632  CG  MET A 109     -53.851  19.853  -8.415  1.00 85.25           C  
ATOM   1633  HG2 MET A 109     -53.278  20.628  -8.924  1.00 85.25           H  
ATOM   1634  HG3 MET A 109     -53.539  19.836  -7.371  1.00 85.25           H  
ATOM   1635  SD  MET A 109     -53.467  18.257  -9.172  1.00 85.25           S  
ATOM   1636  CE  MET A 109     -53.431  18.757 -10.901  1.00 85.25           C  
ATOM   1637  HE1 MET A 109     -54.311  19.352 -11.148  1.00 85.25           H  
ATOM   1638  HE2 MET A 109     -52.533  19.344 -11.093  1.00 85.25           H  
ATOM   1639  HE3 MET A 109     -53.419  17.854 -11.512  1.00 85.25           H  
ATOM   1640  N   GLY A 110     -53.918  23.188  -8.117  1.00 81.67           N  
ATOM   1641  H   GLY A 110     -53.519  22.804  -7.272  1.00 81.67           H  
ATOM   1642  CA  GLY A 110     -53.154  24.271  -8.724  1.00 81.67           C  
ATOM   1643  HA2 GLY A 110     -53.517  25.227  -8.346  1.00 81.67           H  
ATOM   1644  HA3 GLY A 110     -53.265  24.263  -9.809  1.00 81.67           H  
ATOM   1645  C   GLY A 110     -51.674  24.145  -8.385  1.00 81.67           C  
ATOM   1646  O   GLY A 110     -51.205  23.073  -8.008  1.00 81.67           O  
ATOM   1647  N   GLY A 111     -50.945  25.245  -8.535  1.00 75.68           N  
ATOM   1648  H   GLY A 111     -51.395  26.070  -8.906  1.00 75.68           H  
ATOM   1649  CA  GLY A 111     -49.527  25.353  -8.193  1.00 75.68           C  
ATOM   1650  HA2 GLY A 111     -49.163  24.427  -7.747  1.00 75.68           H  
ATOM   1651  HA3 GLY A 111     -48.965  25.545  -9.108  1.00 75.68           H  
ATOM   1652  C   GLY A 111     -49.263  26.494  -7.215  1.00 75.68           C  
ATOM   1653  O   GLY A 111     -48.196  27.105  -7.255  1.00 75.68           O  
ATOM   1654  N   ARG A 112     -50.254  26.864  -6.395  1.00 73.78           N  
ATOM   1655  H   ARG A 112     -51.100  26.312  -6.397  1.00 73.78           H  
ATOM   1656  CA  ARG A 112     -50.224  28.127  -5.647  1.00 73.78           C  
ATOM   1657  HA  ARG A 112     -49.906  28.911  -6.335  1.00 73.78           H  
ATOM   1658  C   ARG A 112     -49.179  28.107  -4.545  1.00 73.78           C  
ATOM   1659  CB  ARG A 112     -51.631  28.493  -5.158  1.00 73.78           C  
ATOM   1660  HB2 ARG A 112     -51.994  27.727  -4.472  1.00 73.78           H  
ATOM   1661  HB3 ARG A 112     -52.303  28.540  -6.015  1.00 73.78           H  
ATOM   1662  O   ARG A 112     -49.240  27.285  -3.637  1.00 73.78           O  
ATOM   1663  CG  ARG A 112     -51.620  29.853  -4.445  1.00 73.78           C  
ATOM   1664  HG2 ARG A 112     -51.026  29.758  -3.536  1.00 73.78           H  
ATOM   1665  HG3 ARG A 112     -51.157  30.614  -5.073  1.00 73.78           H  
ATOM   1666  CD  ARG A 112     -53.021  30.310  -4.035  1.00 73.78           C  
ATOM   1667  HD2 ARG A 112     -53.546  29.472  -3.577  1.00 73.78           H  
ATOM   1668  HD3 ARG A 112     -52.892  31.088  -3.283  1.00 73.78           H  
ATOM   1669  NE  ARG A 112     -53.822  30.847  -5.159  1.00 73.78           N  
ATOM   1670  HE  ARG A 112     -53.544  30.617  -6.103  1.00 73.78           H  
ATOM   1671  NH1 ARG A 112     -55.404  31.853  -3.848  1.00 73.78           N  
ATOM   1672 HH11 ARG A 112     -56.249  32.399  -3.763  1.00 73.78           H  
ATOM   1673 HH12 ARG A 112     -54.904  31.527  -3.033  1.00 73.78           H  
ATOM   1674  NH2 ARG A 112     -55.590  32.042  -6.037  1.00 73.78           N  
ATOM   1675 HH21 ARG A 112     -56.453  32.551  -5.914  1.00 73.78           H  
ATOM   1676 HH22 ARG A 112     -55.313  31.927  -7.001  1.00 73.78           H  
ATOM   1677  CZ  ARG A 112     -54.925  31.567  -5.027  1.00 73.78           C  
ATOM   1678  N   GLY A 113     -48.249  29.047  -4.610  1.00 67.82           N  
ATOM   1679  H   GLY A 113     -48.301  29.720  -5.361  1.00 67.82           H  
ATOM   1680  CA  GLY A 113     -47.290  29.324  -3.554  1.00 67.82           C  
ATOM   1681  HA2 GLY A 113     -46.283  29.147  -3.932  1.00 67.82           H  
ATOM   1682  HA3 GLY A 113     -47.467  28.674  -2.696  1.00 67.82           H  
ATOM   1683  C   GLY A 113     -47.382  30.766  -3.070  1.00 67.82           C  
ATOM   1684  O   GLY A 113     -48.147  31.557  -3.624  1.00 67.82           O  
ATOM   1685  N   PRO A 114     -46.589  31.130  -2.053  1.00 63.79           N  
ATOM   1686  CA  PRO A 114     -46.684  32.419  -1.385  1.00 63.79           C  
ATOM   1687  HA  PRO A 114     -47.716  32.561  -1.064  1.00 63.79           H  
ATOM   1688  C   PRO A 114     -46.381  33.624  -2.272  1.00 63.79           C  
ATOM   1689  CB  PRO A 114     -45.732  32.321  -0.182  1.00 63.79           C  
ATOM   1690  HB2 PRO A 114     -45.233  33.266   0.031  1.00 63.79           H  
ATOM   1691  HB3 PRO A 114     -46.279  31.980   0.698  1.00 63.79           H  
ATOM   1692  O   PRO A 114     -46.804  34.725  -1.942  1.00 63.79           O  
ATOM   1693  CG  PRO A 114     -44.734  31.236  -0.587  1.00 63.79           C  
ATOM   1694  HG2 PRO A 114     -43.957  31.666  -1.218  1.00 63.79           H  
ATOM   1695  HG3 PRO A 114     -44.298  30.738   0.279  1.00 63.79           H  
ATOM   1696  CD  PRO A 114     -45.599  30.293  -1.410  1.00 63.79           C  
ATOM   1697  HD2 PRO A 114     -44.989  29.738  -2.123  1.00 63.79           H  
ATOM   1698  HD3 PRO A 114     -46.136  29.617  -0.744  1.00 63.79           H  
ATOM   1699  N   GLN A 115     -45.688  33.438  -3.395  1.00 62.04           N  
ATOM   1700  H   GLN A 115     -45.370  32.505  -3.615  1.00 62.04           H  
ATOM   1701  CA  GLN A 115     -45.372  34.521  -4.324  1.00 62.04           C  
ATOM   1702  HA  GLN A 115     -45.497  35.482  -3.824  1.00 62.04           H  
ATOM   1703  C   GLN A 115     -46.281  34.554  -5.559  1.00 62.04           C  
ATOM   1704  CB  GLN A 115     -43.907  34.414  -4.755  1.00 62.04           C  
ATOM   1705  HB2 GLN A 115     -43.711  35.211  -5.472  1.00 62.04           H  
ATOM   1706  HB3 GLN A 115     -43.740  33.460  -5.254  1.00 62.04           H  
ATOM   1707  O   GLN A 115     -46.564  35.637  -6.069  1.00 62.04           O  
ATOM   1708  CG  GLN A 115     -42.916  34.560  -3.587  1.00 62.04           C  
ATOM   1709  HG2 GLN A 115     -43.140  35.475  -3.038  1.00 62.04           H  
ATOM   1710  HG3 GLN A 115     -43.015  33.715  -2.906  1.00 62.04           H  
ATOM   1711  CD  GLN A 115     -41.471  34.629  -4.071  1.00 62.04           C  
ATOM   1712  NE2 GLN A 115     -40.524  34.876  -3.194  1.00 62.04           N  
ATOM   1713 HE21 GLN A 115     -39.582  34.927  -3.553  1.00 62.04           H  
ATOM   1714 HE22 GLN A 115     -40.732  35.056  -2.222  1.00 62.04           H  
ATOM   1715  OE1 GLN A 115     -41.170  34.457  -5.242  1.00 62.04           O  
ATOM   1716  N   LYS A 116     -46.711  33.397  -6.089  1.00 69.32           N  
ATOM   1717  H   LYS A 116     -46.523  32.546  -5.578  1.00 69.32           H  
ATOM   1718  CA  LYS A 116     -47.512  33.317  -7.328  1.00 69.32           C  
ATOM   1719  HA  LYS A 116     -48.073  34.246  -7.422  1.00 69.32           H  
ATOM   1720  C   LYS A 116     -48.543  32.189  -7.290  1.00 69.32           C  
ATOM   1721  CB  LYS A 116     -46.609  33.170  -8.576  1.00 69.32           C  
ATOM   1722  HB2 LYS A 116     -45.972  32.293  -8.462  1.00 69.32           H  
ATOM   1723  HB3 LYS A 116     -47.245  33.009  -9.445  1.00 69.32           H  
ATOM   1724  O   LYS A 116     -48.314  31.117  -6.735  1.00 69.32           O  
ATOM   1725  CG  LYS A 116     -45.726  34.399  -8.856  1.00 69.32           C  
ATOM   1726  HG2 LYS A 116     -45.020  34.529  -8.035  1.00 69.32           H  
ATOM   1727  HG3 LYS A 116     -46.357  35.285  -8.924  1.00 69.32           H  
ATOM   1728  CD  LYS A 116     -44.928  34.248 -10.159  1.00 69.32           C  
ATOM   1729  HD2 LYS A 116     -45.616  34.141 -10.997  1.00 69.32           H  
ATOM   1730  HD3 LYS A 116     -44.303  33.357 -10.089  1.00 69.32           H  
ATOM   1731  CE  LYS A 116     -44.042  35.485 -10.364  1.00 69.32           C  
ATOM   1732  HE2 LYS A 116     -44.681  36.363 -10.454  1.00 69.32           H  
ATOM   1733  HE3 LYS A 116     -43.430  35.618  -9.471  1.00 69.32           H  
ATOM   1734  NZ  LYS A 116     -43.164  35.358 -11.557  1.00 69.32           N  
ATOM   1735  HZ1 LYS A 116     -42.551  34.562 -11.457  1.00 69.32           H  
ATOM   1736  HZ2 LYS A 116     -42.582  36.178 -11.649  1.00 69.32           H  
ATOM   1737  HZ3 LYS A 116     -43.708  35.251 -12.401  1.00 69.32           H  
ATOM   1738  N   GLU A 117     -49.648  32.397  -8.006  1.00 70.11           N  
ATOM   1739  H   GLU A 117     -49.781  33.311  -8.414  1.00 70.11           H  
ATOM   1740  CA  GLU A 117     -50.726  31.410  -8.186  1.00 70.11           C  
ATOM   1741  HA  GLU A 117     -51.154  31.175  -7.212  1.00 70.11           H  
ATOM   1742  C   GLU A 117     -50.270  30.080  -8.795  1.00 70.11           C  
ATOM   1743  CB  GLU A 117     -51.807  32.008  -9.101  1.00 70.11           C  
ATOM   1744  HB2 GLU A 117     -51.472  32.955  -9.523  1.00 70.11           H  
ATOM   1745  HB3 GLU A 117     -52.012  31.326  -9.926  1.00 70.11           H  
ATOM   1746  O   GLU A 117     -50.832  29.037  -8.482  1.00 70.11           O  
ATOM   1747  CG  GLU A 117     -53.098  32.224  -8.319  1.00 70.11           C  
ATOM   1748  HG2 GLU A 117     -52.931  32.982  -7.553  1.00 70.11           H  
ATOM   1749  HG3 GLU A 117     -53.355  31.289  -7.821  1.00 70.11           H  
ATOM   1750  CD  GLU A 117     -54.274  32.635  -9.208  1.00 70.11           C  
ATOM   1751  OE1 GLU A 117     -55.401  32.548  -8.672  1.00 70.11           O  
ATOM   1752  OE2 GLU A 117     -54.064  32.980 -10.389  1.00 70.11           O  
ATOM   1753  N   ASN A 118     -49.239  30.132  -9.633  1.00 69.65           N  
ATOM   1754  H   ASN A 118     -48.844  31.043  -9.820  1.00 69.65           H  
ATOM   1755  CA  ASN A 118     -48.635  28.984 -10.300  1.00 69.65           C  
ATOM   1756  HA  ASN A 118     -49.061  28.062  -9.904  1.00 69.65           H  
ATOM   1757  C   ASN A 118     -47.128  28.950  -9.996  1.00 69.65           C  
ATOM   1758  CB  ASN A 118     -48.941  29.061 -11.808  1.00 69.65           C  
ATOM   1759  HB2 ASN A 118     -48.484  29.963 -12.215  1.00 69.65           H  
ATOM   1760  HB3 ASN A 118     -48.485  28.203 -12.302  1.00 69.65           H  
ATOM   1761  O   ASN A 118     -46.311  28.805 -10.901  1.00 69.65           O  
ATOM   1762  CG  ASN A 118     -50.418  29.058 -12.159  1.00 69.65           C  
ATOM   1763  ND2 ASN A 118     -50.763  29.517 -13.338  1.00 69.65           N  
ATOM   1764 HD21 ASN A 118     -50.069  29.880 -13.975  1.00 69.65           H  
ATOM   1765 HD22 ASN A 118     -51.754  29.522 -13.533  1.00 69.65           H  
ATOM   1766  OD1 ASN A 118     -51.287  28.634 -11.424  1.00 69.65           O  
ATOM   1767  N   GLN A 119     -46.750  29.215  -8.742  1.00 70.03           N  
ATOM   1768  H   GLN A 119     -47.466  29.307  -8.036  1.00 70.03           H  
ATOM   1769  CA  GLN A 119     -45.349  29.211  -8.308  1.00 70.03           C  
ATOM   1770  HA  GLN A 119     -44.771  29.875  -8.951  1.00 70.03           H  
ATOM   1771  C   GLN A 119     -44.725  27.818  -8.402  1.00 70.03           C  
ATOM   1772  CB  GLN A 119     -45.280  29.722  -6.864  1.00 70.03           C  
ATOM   1773  HB2 GLN A 119     -45.691  30.731  -6.828  1.00 70.03           H  
ATOM   1774  HB3 GLN A 119     -45.884  29.077  -6.226  1.00 70.03           H  
ATOM   1775  O   GLN A 119     -43.553  27.680  -8.739  1.00 70.03           O  
ATOM   1776  CG  GLN A 119     -43.843  29.754  -6.321  1.00 70.03           C  
ATOM   1777  HG2 GLN A 119     -43.462  28.737  -6.233  1.00 70.03           H  
ATOM   1778  HG3 GLN A 119     -43.205  30.304  -7.012  1.00 70.03           H  
ATOM   1779  CD  GLN A 119     -43.742  30.408  -4.952  1.00 70.03           C  
ATOM   1780  NE2 GLN A 119     -42.596  30.344  -4.315  1.00 70.03           N  
ATOM   1781 HE21 GLN A 119     -41.800  29.888  -4.739  1.00 70.03           H  
ATOM   1782 HE22 GLN A 119     -42.531  30.797  -3.415  1.00 70.03           H  
ATOM   1783  OE1 GLN A 119     -44.675  31.007  -4.440  1.00 70.03           O  
ATOM   1784  N   TYR A 120     -45.512  26.796  -8.094  1.00 71.14           N  
ATOM   1785  H   TYR A 120     -46.471  26.991  -7.844  1.00 71.14           H  
ATOM   1786  CA  TYR A 120     -45.109  25.406  -8.144  1.00 71.14           C  
ATOM   1787  HA  TYR A 120     -44.028  25.348  -8.270  1.00 71.14           H  
ATOM   1788  C   TYR A 120     -45.746  24.710  -9.342  1.00 71.14           C  
ATOM   1789  CB  TYR A 120     -45.458  24.732  -6.811  1.00 71.14           C  
ATOM   1790  HB2 TYR A 120     -46.542  24.679  -6.712  1.00 71.14           H  
ATOM   1791  HB3 TYR A 120     -45.077  23.711  -6.825  1.00 71.14           H  
ATOM   1792  O   TYR A 120     -46.716  25.182  -9.938  1.00 71.14           O  
ATOM   1793  CG  TYR A 120     -44.870  25.443  -5.606  1.00 71.14           C  
ATOM   1794  CD1 TYR A 120     -43.475  25.460  -5.408  1.00 71.14           C  
ATOM   1795  HD1 TYR A 120     -42.824  24.958  -6.109  1.00 71.14           H  
ATOM   1796  CD2 TYR A 120     -45.714  26.104  -4.695  1.00 71.14           C  
ATOM   1797  HD2 TYR A 120     -46.783  26.096  -4.853  1.00 71.14           H  
ATOM   1798  CE1 TYR A 120     -42.922  26.131  -4.300  1.00 71.14           C  
ATOM   1799  HE1 TYR A 120     -41.852  26.137  -4.154  1.00 71.14           H  
ATOM   1800  CE2 TYR A 120     -45.165  26.750  -3.573  1.00 71.14           C  
ATOM   1801  HE2 TYR A 120     -45.802  27.217  -2.836  1.00 71.14           H  
ATOM   1802  OH  TYR A 120     -43.258  27.423  -2.300  1.00 71.14           O  
ATOM   1803  HH  TYR A 120     -42.305  27.320  -2.241  1.00 71.14           H  
ATOM   1804  CZ  TYR A 120     -43.771  26.776  -3.378  1.00 71.14           C  
ATOM   1805  N   ALA A 121     -45.207  23.542  -9.676  1.00 75.22           N  
ATOM   1806  H   ALA A 121     -44.417  23.211  -9.142  1.00 75.22           H  
ATOM   1807  CA  ALA A 121     -45.838  22.624 -10.608  1.00 75.22           C  
ATOM   1808  HA  ALA A 121     -45.873  23.096 -11.590  1.00 75.22           H  
ATOM   1809  C   ALA A 121     -47.283  22.331 -10.134  1.00 75.22           C  
ATOM   1810  CB  ALA A 121     -44.926  21.386 -10.661  1.00 75.22           C  
ATOM   1811  HB1 ALA A 121     -45.216  20.668  -9.894  1.00 75.22           H  
ATOM   1812  HB2 ALA A 121     -43.887  21.671 -10.495  1.00 75.22           H  
ATOM   1813  HB3 ALA A 121     -44.955  20.928 -11.650  1.00 75.22           H  
ATOM   1814  O   ALA A 121     -47.525  22.275  -8.935  1.00 75.22           O  
ATOM   1815  N   MET A 122     -48.256  22.130 -11.020  1.00 79.44           N  
ATOM   1816  H   MET A 122     -48.046  22.167 -12.007  1.00 79.44           H  
ATOM   1817  CA  MET A 122     -49.627  21.781 -10.633  1.00 79.44           C  
ATOM   1818  HA  MET A 122     -49.987  22.559  -9.959  1.00 79.44           H  
ATOM   1819  C   MET A 122     -49.657  20.437  -9.909  1.00 79.44           C  
ATOM   1820  CB  MET A 122     -50.572  21.716 -11.840  1.00 79.44           C  
ATOM   1821  HB2 MET A 122     -51.581  21.517 -11.479  1.00 79.44           H  
ATOM   1822  HB3 MET A 122     -50.284  20.894 -12.496  1.00 79.44           H  
ATOM   1823  O   MET A 122     -49.373  19.399 -10.522  1.00 79.44           O  
ATOM   1824  CG  MET A 122     -50.598  23.003 -12.655  1.00 79.44           C  
ATOM   1825  HG2 MET A 122     -49.587  23.249 -12.978  1.00 79.44           H  
ATOM   1826  HG3 MET A 122     -51.205  22.826 -13.543  1.00 79.44           H  
ATOM   1827  SD  MET A 122     -51.305  24.411 -11.783  1.00 79.44           S  
ATOM   1828  CE  MET A 122     -50.759  25.710 -12.910  1.00 79.44           C  
ATOM   1829  HE1 MET A 122     -50.948  25.406 -13.940  1.00 79.44           H  
ATOM   1830  HE2 MET A 122     -49.695  25.896 -12.768  1.00 79.44           H  
ATOM   1831  HE3 MET A 122     -51.327  26.619 -12.708  1.00 79.44           H  
ATOM   1832  N   HIS A 123     -49.998  20.451  -8.627  1.00 82.52           N  
ATOM   1833  H   HIS A 123     -50.194  21.337  -8.182  1.00 82.52           H  
ATOM   1834  CA  HIS A 123     -50.167  19.259  -7.806  1.00 82.52           C  
ATOM   1835  HA  HIS A 123     -50.738  18.528  -8.378  1.00 82.52           H  
ATOM   1836  C   HIS A 123     -50.993  19.566  -6.559  1.00 82.52           C  
ATOM   1837  CB  HIS A 123     -48.805  18.645  -7.433  1.00 82.52           C  
ATOM   1838  HB2 HIS A 123     -48.972  17.684  -6.946  1.00 82.52           H  
ATOM   1839  HB3 HIS A 123     -48.227  18.445  -8.336  1.00 82.52           H  
ATOM   1840  O   HIS A 123     -51.224  20.716  -6.199  1.00 82.52           O  
ATOM   1841  CG  HIS A 123     -47.976  19.498  -6.512  1.00 82.52           C  
ATOM   1842  CD2 HIS A 123     -47.832  19.347  -5.164  1.00 82.52           C  
ATOM   1843  HD2 HIS A 123     -48.284  18.584  -4.547  1.00 82.52           H  
ATOM   1844  ND1 HIS A 123     -47.228  20.594  -6.862  1.00 82.52           N  
ATOM   1845  HD1 HIS A 123     -47.252  21.073  -7.751  1.00 82.52           H  
ATOM   1846  CE1 HIS A 123     -46.643  21.087  -5.765  1.00 82.52           C  
ATOM   1847  HE1 HIS A 123     -46.032  21.976  -5.713  1.00 82.52           H  
ATOM   1848  NE2 HIS A 123     -46.982  20.351  -4.712  1.00 82.52           N  
ATOM   1849  N   ILE A 124     -51.475  18.514  -5.914  1.00 83.93           N  
ATOM   1850  H   ILE A 124     -51.258  17.592  -6.264  1.00 83.93           H  
ATOM   1851  CA  ILE A 124     -51.970  18.588  -4.550  1.00 83.93           C  
ATOM   1852  HA  ILE A 124     -52.311  19.596  -4.315  1.00 83.93           H  
ATOM   1853  C   ILE A 124     -50.819  18.262  -3.629  1.00 83.93           C  
ATOM   1854  CB  ILE A 124     -53.114  17.582  -4.336  1.00 83.93           C  
ATOM   1855  HB  ILE A 124     -52.796  16.605  -4.700  1.00 83.93           H  
ATOM   1856  O   ILE A 124     -50.275  17.171  -3.748  1.00 83.93           O  
ATOM   1857  CG1 ILE A 124     -54.375  17.976  -5.125  1.00 83.93           C  
ATOM   1858 HG12 ILE A 124     -54.130  18.001  -6.187  1.00 83.93           H  
ATOM   1859 HG13 ILE A 124     -55.129  17.202  -4.979  1.00 83.93           H  
ATOM   1860  CG2 ILE A 124     -53.404  17.442  -2.835  1.00 83.93           C  
ATOM   1861 HG21 ILE A 124     -54.394  17.020  -2.667  1.00 83.93           H  
ATOM   1862 HG22 ILE A 124     -53.314  18.418  -2.358  1.00 83.93           H  
ATOM   1863 HG23 ILE A 124     -52.667  16.778  -2.383  1.00 83.93           H  
ATOM   1864  CD1 ILE A 124     -54.988  19.324  -4.747  1.00 83.93           C  
ATOM   1865 HD11 ILE A 124     -54.288  20.138  -4.938  1.00 83.93           H  
ATOM   1866 HD12 ILE A 124     -55.273  19.325  -3.695  1.00 83.93           H  
ATOM   1867 HD13 ILE A 124     -55.877  19.491  -5.355  1.00 83.93           H  
ATOM   1868  N   HIS A 125     -50.531  19.150  -2.686  1.00 84.52           N  
ATOM   1869  H   HIS A 125     -51.010  20.039  -2.685  1.00 84.52           H  
ATOM   1870  CA  HIS A 125     -49.729  18.811  -1.522  1.00 84.52           C  
ATOM   1871  HA  HIS A 125     -49.083  17.959  -1.733  1.00 84.52           H  
ATOM   1872  C   HIS A 125     -50.663  18.449  -0.377  1.00 84.52           C  
ATOM   1873  CB  HIS A 125     -48.832  19.989  -1.183  1.00 84.52           C  
ATOM   1874  HB2 HIS A 125     -49.417  20.909  -1.152  1.00 84.52           H  
ATOM   1875  HB3 HIS A 125     -48.099  20.087  -1.983  1.00 84.52           H  
ATOM   1876  O   HIS A 125     -51.416  19.291   0.106  1.00 84.52           O  
ATOM   1877  CG  HIS A 125     -48.063  19.818   0.090  1.00 84.52           C  
ATOM   1878  CD2 HIS A 125     -48.486  19.979   1.378  1.00 84.52           C  
ATOM   1879  HD2 HIS A 125     -49.493  20.232   1.674  1.00 84.52           H  
ATOM   1880  ND1 HIS A 125     -46.768  19.409   0.144  1.00 84.52           N  
ATOM   1881  HD1 HIS A 125     -46.235  19.082  -0.648  1.00 84.52           H  
ATOM   1882  CE1 HIS A 125     -46.395  19.362   1.428  1.00 84.52           C  
ATOM   1883  HE1 HIS A 125     -45.418  19.051   1.769  1.00 84.52           H  
ATOM   1884  NE2 HIS A 125     -47.418  19.694   2.232  1.00 84.52           N  
ATOM   1885  N   TYR A 126     -50.652  17.199   0.063  1.00 83.13           N  
ATOM   1886  H   TYR A 126     -50.024  16.543  -0.379  1.00 83.13           H  
ATOM   1887  CA  TYR A 126     -51.471  16.755   1.183  1.00 83.13           C  
ATOM   1888  HA  TYR A 126     -52.185  17.534   1.451  1.00 83.13           H  
ATOM   1889  C   TYR A 126     -50.586  16.484   2.389  1.00 83.13           C  
ATOM   1890  CB  TYR A 126     -52.262  15.519   0.754  1.00 83.13           C  
ATOM   1891  HB2 TYR A 126     -51.542  14.765   0.436  1.00 83.13           H  
ATOM   1892  HB3 TYR A 126     -52.884  15.792  -0.098  1.00 83.13           H  
ATOM   1893  O   TYR A 126     -49.746  15.603   2.323  1.00 83.13           O  
ATOM   1894  CG  TYR A 126     -53.164  14.900   1.801  1.00 83.13           C  
ATOM   1895  CD1 TYR A 126     -53.423  13.522   1.750  1.00 83.13           C  
ATOM   1896  HD1 TYR A 126     -53.036  12.944   0.924  1.00 83.13           H  
ATOM   1897  CD2 TYR A 126     -53.791  15.682   2.785  1.00 83.13           C  
ATOM   1898  HD2 TYR A 126     -53.623  16.747   2.841  1.00 83.13           H  
ATOM   1899  CE1 TYR A 126     -54.260  12.911   2.694  1.00 83.13           C  
ATOM   1900  HE1 TYR A 126     -54.486  11.858   2.618  1.00 83.13           H  
ATOM   1901  CE2 TYR A 126     -54.645  15.085   3.720  1.00 83.13           C  
ATOM   1902  HE2 TYR A 126     -55.084  15.712   4.482  1.00 83.13           H  
ATOM   1903  OH  TYR A 126     -55.805  13.123   4.480  1.00 83.13           O  
ATOM   1904  HH  TYR A 126     -56.329  13.779   4.945  1.00 83.13           H  
ATOM   1905  CZ  TYR A 126     -54.890  13.700   3.667  1.00 83.13           C  
ATOM   1906  N   GLN A 127     -50.787  17.185   3.498  1.00 83.92           N  
ATOM   1907  H   GLN A 127     -51.493  17.907   3.483  1.00 83.92           H  
ATOM   1908  CA  GLN A 127     -50.170  16.881   4.788  1.00 83.92           C  
ATOM   1909  HA  GLN A 127     -49.576  15.972   4.693  1.00 83.92           H  
ATOM   1910  C   GLN A 127     -51.245  16.606   5.836  1.00 83.92           C  
ATOM   1911  CB  GLN A 127     -49.171  17.968   5.202  1.00 83.92           C  
ATOM   1912  HB2 GLN A 127     -48.653  17.623   6.097  1.00 83.92           H  
ATOM   1913  HB3 GLN A 127     -48.441  18.083   4.401  1.00 83.92           H  
ATOM   1914  O   GLN A 127     -52.387  17.037   5.703  1.00 83.92           O  
ATOM   1915  CG  GLN A 127     -49.773  19.337   5.516  1.00 83.92           C  
ATOM   1916  HG2 GLN A 127     -50.447  19.242   6.368  1.00 83.92           H  
ATOM   1917  HG3 GLN A 127     -50.326  19.683   4.643  1.00 83.92           H  
ATOM   1918  CD  GLN A 127     -48.716  20.389   5.848  1.00 83.92           C  
ATOM   1919  NE2 GLN A 127     -49.079  21.532   6.374  1.00 83.92           N  
ATOM   1920 HE21 GLN A 127     -48.359  22.239   6.324  1.00 83.92           H  
ATOM   1921 HE22 GLN A 127     -50.052  21.744   6.546  1.00 83.92           H  
ATOM   1922  OE1 GLN A 127     -47.522  20.244   5.674  1.00 83.92           O  
ATOM   1923  N   ILE A 128     -50.911  15.876   6.892  1.00 78.70           N  
ATOM   1924  H   ILE A 128     -49.956  15.566   7.000  1.00 78.70           H  
ATOM   1925  CA  ILE A 128     -51.814  15.666   8.027  1.00 78.70           C  
ATOM   1926  HA  ILE A 128     -52.727  16.248   7.896  1.00 78.70           H  
ATOM   1927  C   ILE A 128     -51.118  16.211   9.261  1.00 78.70           C  
ATOM   1928  CB  ILE A 128     -52.221  14.183   8.146  1.00 78.70           C  
ATOM   1929  HB  ILE A 128     -51.317  13.589   8.276  1.00 78.70           H  
ATOM   1930  O   ILE A 128     -49.900  16.136   9.355  1.00 78.70           O  
ATOM   1931  CG1 ILE A 128     -52.898  13.732   6.832  1.00 78.70           C  
ATOM   1932 HG12 ILE A 128     -52.191  13.832   6.009  1.00 78.70           H  
ATOM   1933 HG13 ILE A 128     -53.755  14.369   6.616  1.00 78.70           H  
ATOM   1934  CG2 ILE A 128     -53.144  13.946   9.360  1.00 78.70           C  
ATOM   1935 HG21 ILE A 128     -52.642  14.229  10.285  1.00 78.70           H  
ATOM   1936 HG22 ILE A 128     -54.060  14.528   9.260  1.00 78.70           H  
ATOM   1937 HG23 ILE A 128     -53.396  12.890   9.461  1.00 78.70           H  
ATOM   1938  CD1 ILE A 128     -53.326  12.269   6.865  1.00 78.70           C  
ATOM   1939 HD11 ILE A 128     -54.213  12.134   7.484  1.00 78.70           H  
ATOM   1940 HD12 ILE A 128     -52.515  11.700   7.320  1.00 78.70           H  
ATOM   1941 HD13 ILE A 128     -53.531  11.911   5.856  1.00 78.70           H  
ATOM   1942  N   LYS A 129     -51.869  16.769  10.200  1.00 78.57           N  
ATOM   1943  H   LYS A 129     -52.856  16.877  10.015  1.00 78.57           H  
ATOM   1944  CA  LYS A 129     -51.406  17.096  11.543  1.00 78.57           C  
ATOM   1945  HA  LYS A 129     -50.396  16.703  11.661  1.00 78.57           H  
ATOM   1946  C   LYS A 129     -52.280  16.397  12.565  1.00 78.57           C  
ATOM   1947  CB  LYS A 129     -51.362  18.607  11.764  1.00 78.57           C  
ATOM   1948  HB2 LYS A 129     -52.307  19.047  11.447  1.00 78.57           H  
ATOM   1949  HB3 LYS A 129     -51.219  18.804  12.827  1.00 78.57           H  
ATOM   1950  O   LYS A 129     -53.481  16.273  12.345  1.00 78.57           O  
ATOM   1951  CG  LYS A 129     -50.206  19.231  10.982  1.00 78.57           C  
ATOM   1952  HG2 LYS A 129     -50.287  18.960   9.929  1.00 78.57           H  
ATOM   1953  HG3 LYS A 129     -49.262  18.858  11.380  1.00 78.57           H  
ATOM   1954  CD  LYS A 129     -50.238  20.750  11.100  1.00 78.57           C  
ATOM   1955  HD2 LYS A 129     -50.058  21.065  12.128  1.00 78.57           H  
ATOM   1956  HD3 LYS A 129     -51.237  21.085  10.822  1.00 78.57           H  
ATOM   1957  CE  LYS A 129     -49.178  21.344  10.172  1.00 78.57           C  
ATOM   1958  HE2 LYS A 129     -48.224  21.359  10.699  1.00 78.57           H  
ATOM   1959  HE3 LYS A 129     -49.078  20.699   9.299  1.00 78.57           H  
ATOM   1960  NZ  LYS A 129     -49.570  22.695   9.728  1.00 78.57           N  
ATOM   1961  HZ1 LYS A 129     -49.740  23.288  10.528  1.00 78.57           H  
ATOM   1962  HZ2 LYS A 129     -48.860  23.084   9.125  1.00 78.57           H  
ATOM   1963  HZ3 LYS A 129     -50.410  22.604   9.173  1.00 78.57           H  
ATOM   1964  N   ASP A 130     -51.699  15.914  13.648  1.00 70.91           N  
ATOM   1965  H   ASP A 130     -50.711  16.071  13.786  1.00 70.91           H  
ATOM   1966  CA  ASP A 130     -52.490  15.433  14.777  1.00 70.91           C  
ATOM   1967  HA  ASP A 130     -53.334  14.857  14.399  1.00 70.91           H  
ATOM   1968  C   ASP A 130     -53.106  16.607  15.552  1.00 70.91           C  
ATOM   1969  CB  ASP A 130     -51.652  14.473  15.635  1.00 70.91           C  
ATOM   1970  HB2 ASP A 130     -52.300  14.011  16.381  1.00 70.91           H  
ATOM   1971  HB3 ASP A 130     -51.273  13.678  14.994  1.00 70.91           H  
ATOM   1972  O   ASP A 130     -52.923  17.780  15.207  1.00 70.91           O  
ATOM   1973  CG  ASP A 130     -50.474  15.131  16.355  1.00 70.91           C  
ATOM   1974  OD1 ASP A 130     -50.498  16.369  16.555  1.00 70.91           O  
ATOM   1975  OD2 ASP A 130     -49.553  14.389  16.735  1.00 70.91           O  
ATOM   1976  N   SER A 131     -53.841  16.291  16.614  1.00 66.14           N  
ATOM   1977  H   SER A 131     -53.936  15.322  16.880  1.00 66.14           H  
ATOM   1978  CA  SER A 131     -54.499  17.280  17.468  1.00 66.14           C  
ATOM   1979  HA  SER A 131     -55.157  17.890  16.850  1.00 66.14           H  
ATOM   1980  C   SER A 131     -53.534  18.239  18.174  1.00 66.14           C  
ATOM   1981  CB  SER A 131     -55.361  16.545  18.498  1.00 66.14           C  
ATOM   1982  HB2 SER A 131     -56.193  16.071  17.977  1.00 66.14           H  
ATOM   1983  HB3 SER A 131     -55.764  17.255  19.220  1.00 66.14           H  
ATOM   1984  O   SER A 131     -53.970  19.284  18.645  1.00 66.14           O  
ATOM   1985  OG  SER A 131     -54.614  15.537  19.163  1.00 66.14           O  
ATOM   1986  HG  SER A 131     -54.037  15.949  19.810  1.00 66.14           H  
ATOM   1987  N   SER A 132     -52.239  17.914  18.247  1.00 62.86           N  
ATOM   1988  H   SER A 132     -51.921  17.092  17.755  1.00 62.86           H  
ATOM   1989  CA  SER A 132     -51.203  18.802  18.794  1.00 62.86           C  
ATOM   1990  HA  SER A 132     -51.661  19.461  19.532  1.00 62.86           H  
ATOM   1991  C   SER A 132     -50.570  19.708  17.729  1.00 62.86           C  
ATOM   1992  CB  SER A 132     -50.145  17.977  19.535  1.00 62.86           C  
ATOM   1993  HB2 SER A 132     -49.539  18.648  20.144  1.00 62.86           H  
ATOM   1994  HB3 SER A 132     -50.638  17.266  20.198  1.00 62.86           H  
ATOM   1995  O   SER A 132     -49.786  20.597  18.051  1.00 62.86           O  
ATOM   1996  OG  SER A 132     -49.286  17.281  18.653  1.00 62.86           O  
ATOM   1997  HG  SER A 132     -49.775  16.845  17.951  1.00 62.86           H  
ATOM   1998  N   GLY A 133     -50.914  19.511  16.451  1.00 68.08           N  
ATOM   1999  H   GLY A 133     -51.558  18.759  16.248  1.00 68.08           H  
ATOM   2000  CA  GLY A 133     -50.351  20.247  15.320  1.00 68.08           C  
ATOM   2001  HA2 GLY A 133     -51.101  20.288  14.530  1.00 68.08           H  
ATOM   2002  HA3 GLY A 133     -50.120  21.267  15.628  1.00 68.08           H  
ATOM   2003  C   GLY A 133     -49.077  19.625  14.744  1.00 68.08           C  
ATOM   2004  O   GLY A 133     -48.491  20.185  13.810  1.00 68.08           O  
ATOM   2005  N   LYS A 134     -48.647  18.465  15.247  1.00 70.89           N  
ATOM   2006  H   LYS A 134     -49.202  18.007  15.956  1.00 70.89           H  
ATOM   2007  CA  LYS A 134     -47.471  17.763  14.733  1.00 70.89           C  
ATOM   2008  HA  LYS A 134     -46.677  18.496  14.588  1.00 70.89           H  
ATOM   2009  C   LYS A 134     -47.805  17.116  13.398  1.00 70.89           C  
ATOM   2010  CB  LYS A 134     -47.009  16.737  15.769  1.00 70.89           C  
ATOM   2011  HB2 LYS A 134     -46.988  17.215  16.748  1.00 70.89           H  
ATOM   2012  HB3 LYS A 134     -47.725  15.916  15.806  1.00 70.89           H  
ATOM   2013  O   LYS A 134     -48.844  16.481  13.253  1.00 70.89           O  
ATOM   2014  CG  LYS A 134     -45.612  16.183  15.464  1.00 70.89           C  
ATOM   2015  HG2 LYS A 134     -45.609  15.683  14.495  1.00 70.89           H  
ATOM   2016  HG3 LYS A 134     -44.892  17.002  15.451  1.00 70.89           H  
ATOM   2017  CD  LYS A 134     -45.228  15.176  16.554  1.00 70.89           C  
ATOM   2018  HD2 LYS A 134     -45.336  15.651  17.529  1.00 70.89           H  
ATOM   2019  HD3 LYS A 134     -45.911  14.328  16.508  1.00 70.89           H  
ATOM   2020  CE  LYS A 134     -43.784  14.693  16.390  1.00 70.89           C  
ATOM   2021  HE2 LYS A 134     -43.668  14.235  15.407  1.00 70.89           H  
ATOM   2022  HE3 LYS A 134     -43.126  15.559  16.449  1.00 70.89           H  
ATOM   2023  NZ  LYS A 134     -43.432  13.723  17.457  1.00 70.89           N  
ATOM   2024  HZ1 LYS A 134     -43.883  12.830  17.318  1.00 70.89           H  
ATOM   2025  HZ2 LYS A 134     -42.433  13.598  17.538  1.00 70.89           H  
ATOM   2026  HZ3 LYS A 134     -43.724  14.069  18.360  1.00 70.89           H  
ATOM   2027  N   ILE A 135     -46.929  17.281  12.411  1.00 72.71           N  
ATOM   2028  H   ILE A 135     -46.078  17.788  12.608  1.00 72.71           H  
ATOM   2029  CA  ILE A 135     -47.141  16.726  11.073  1.00 72.71           C  
ATOM   2030  HA  ILE A 135     -48.168  16.953  10.788  1.00 72.71           H  
ATOM   2031  C   ILE A 135     -47.013  15.199  11.095  1.00 72.71           C  
ATOM   2032  CB  ILE A 135     -46.230  17.411  10.040  1.00 72.71           C  
ATOM   2033  HB  ILE A 135     -45.212  17.427  10.429  1.00 72.71           H  
ATOM   2034  O   ILE A 135     -46.042  14.630  11.588  1.00 72.71           O  
ATOM   2035  CG1 ILE A 135     -46.724  18.856   9.811  1.00 72.71           C  
ATOM   2036 HG12 ILE A 135     -47.581  18.837   9.137  1.00 72.71           H  
ATOM   2037 HG13 ILE A 135     -47.044  19.304  10.752  1.00 72.71           H  
ATOM   2038  CG2 ILE A 135     -46.232  16.657   8.701  1.00 72.71           C  
ATOM   2039 HG21 ILE A 135     -45.826  15.654   8.835  1.00 72.71           H  
ATOM   2040 HG22 ILE A 135     -45.603  17.165   7.970  1.00 72.71           H  
ATOM   2041 HG23 ILE A 135     -47.244  16.583   8.302  1.00 72.71           H  
ATOM   2042  CD1 ILE A 135     -45.648  19.765   9.230  1.00 72.71           C  
ATOM   2043 HD11 ILE A 135     -46.117  20.639   8.777  1.00 72.71           H  
ATOM   2044 HD12 ILE A 135     -44.975  20.086  10.025  1.00 72.71           H  
ATOM   2045 HD13 ILE A 135     -45.065  19.224   8.485  1.00 72.71           H  
ATOM   2046  N   VAL A 136     -48.003  14.554  10.496  1.00 74.26           N  
ATOM   2047  H   VAL A 136     -48.709  15.134  10.067  1.00 74.26           H  
ATOM   2048  CA  VAL A 136     -48.202  13.119  10.365  1.00 74.26           C  
ATOM   2049  HA  VAL A 136     -47.434  12.600  10.938  1.00 74.26           H  
ATOM   2050  C   VAL A 136     -48.080  12.774   8.887  1.00 74.26           C  
ATOM   2051  CB  VAL A 136     -49.593  12.705  10.890  1.00 74.26           C  
ATOM   2052  HB  VAL A 136     -50.338  12.860  10.110  1.00 74.26           H  
ATOM   2053  O   VAL A 136     -48.625  13.480   8.036  1.00 74.26           O  
ATOM   2054  CG1 VAL A 136     -49.597  11.231  11.264  1.00 74.26           C  
ATOM   2055 HG11 VAL A 136     -50.592  10.934  11.593  1.00 74.26           H  
ATOM   2056 HG12 VAL A 136     -49.322  10.631  10.396  1.00 74.26           H  
ATOM   2057 HG13 VAL A 136     -48.895  11.072  12.083  1.00 74.26           H  
ATOM   2058  CG2 VAL A 136     -50.057  13.478  12.123  1.00 74.26           C  
ATOM   2059 HG21 VAL A 136     -50.184  14.530  11.869  1.00 74.26           H  
ATOM   2060 HG22 VAL A 136     -49.323  13.393  12.925  1.00 74.26           H  
ATOM   2061 HG23 VAL A 136     -51.016  13.095  12.474  1.00 74.26           H  
ATOM   2062  N   ASN A 137     -47.399  11.677   8.562  1.00 73.90           N  
ATOM   2063  H   ASN A 137     -47.055  11.064   9.287  1.00 73.90           H  
ATOM   2064  CA  ASN A 137     -47.284  11.252   7.174  1.00 73.90           C  
ATOM   2065  HA  ASN A 137     -46.899  12.090   6.593  1.00 73.90           H  
ATOM   2066  C   ASN A 137     -48.672  10.815   6.667  1.00 73.90           C  
ATOM   2067  CB  ASN A 137     -46.255  10.139   7.063  1.00 73.90           C  
ATOM   2068  HB2 ASN A 137     -45.294  10.480   7.446  1.00 73.90           H  
ATOM   2069  HB3 ASN A 137     -46.635   9.348   7.709  1.00 73.90           H  
ATOM   2070  O   ASN A 137     -49.275   9.887   7.225  1.00 73.90           O  
ATOM   2071  CG  ASN A 137     -46.053   9.573   5.661  1.00 73.90           C  
ATOM   2072  ND2 ASN A 137     -45.067   8.724   5.486  1.00 73.90           N  
ATOM   2073 HD21 ASN A 137     -44.577   8.333   6.278  1.00 73.90           H  
ATOM   2074 HD22 ASN A 137     -44.899   8.373   4.554  1.00 73.90           H  
ATOM   2075  OD1 ASN A 137     -46.811   9.829   4.736  1.00 73.90           O  
ATOM   2076  N   PRO A 138     -49.186  11.443   5.602  1.00 78.18           N  
ATOM   2077  CA  PRO A 138     -50.489  11.120   5.051  1.00 78.18           C  
ATOM   2078  HA  PRO A 138     -51.242  11.364   5.801  1.00 78.18           H  
ATOM   2079  C   PRO A 138     -50.648   9.658   4.653  1.00 78.18           C  
ATOM   2080  CB  PRO A 138     -50.656  12.031   3.844  1.00 78.18           C  
ATOM   2081  HB2 PRO A 138     -50.321  11.519   2.942  1.00 78.18           H  
ATOM   2082  HB3 PRO A 138     -51.681  12.389   3.748  1.00 78.18           H  
ATOM   2083  O   PRO A 138     -51.698   9.060   4.896  1.00 78.18           O  
ATOM   2084  CG  PRO A 138     -49.697  13.172   4.089  1.00 78.18           C  
ATOM   2085  HG2 PRO A 138     -50.203  13.958   4.648  1.00 78.18           H  
ATOM   2086  HG3 PRO A 138     -49.282  13.514   3.140  1.00 78.18           H  
ATOM   2087  CD  PRO A 138     -48.588  12.569   4.913  1.00 78.18           C  
ATOM   2088  HD2 PRO A 138     -48.209  13.328   5.597  1.00 78.18           H  
ATOM   2089  HD3 PRO A 138     -47.790  12.214   4.261  1.00 78.18           H  
ATOM   2090  N   GLN A 139     -49.605   9.064   4.073  1.00 71.44           N  
ATOM   2091  H   GLN A 139     -48.735   9.572   3.996  1.00 71.44           H  
ATOM   2092  CA  GLN A 139     -49.648   7.684   3.592  1.00 71.44           C  
ATOM   2093  HA  GLN A 139     -50.508   7.580   2.930  1.00 71.44           H  
ATOM   2094  C   GLN A 139     -49.868   6.713   4.753  1.00 71.44           C  
ATOM   2095  CB  GLN A 139     -48.368   7.350   2.802  1.00 71.44           C  
ATOM   2096  HB2 GLN A 139     -47.520   7.312   3.486  1.00 71.44           H  
ATOM   2097  HB3 GLN A 139     -48.483   6.370   2.340  1.00 71.44           H  
ATOM   2098  O   GLN A 139     -50.611   5.738   4.647  1.00 71.44           O  
ATOM   2099  CG  GLN A 139     -48.077   8.394   1.715  1.00 71.44           C  
ATOM   2100  HG2 GLN A 139     -47.883   9.343   2.214  1.00 71.44           H  
ATOM   2101  HG3 GLN A 139     -48.936   8.502   1.053  1.00 71.44           H  
ATOM   2102  CD  GLN A 139     -46.842   8.092   0.885  1.00 71.44           C  
ATOM   2103  NE2 GLN A 139     -46.943   7.315  -0.169  1.00 71.44           N  
ATOM   2104 HE21 GLN A 139     -47.820   6.891  -0.435  1.00 71.44           H  
ATOM   2105 HE22 GLN A 139     -46.075   7.138  -0.654  1.00 71.44           H  
ATOM   2106  OE1 GLN A 139     -45.758   8.565   1.163  1.00 71.44           O  
ATOM   2107  N   GLU A 140     -49.293   7.045   5.903  1.00 66.60           N  
ATOM   2108  H   GLU A 140     -48.735   7.887   5.925  1.00 66.60           H  
ATOM   2109  CA  GLU A 140     -49.334   6.231   7.105  1.00 66.60           C  
ATOM   2110  HA  GLU A 140     -49.163   5.187   6.842  1.00 66.60           H  
ATOM   2111  C   GLU A 140     -50.640   6.335   7.864  1.00 66.60           C  
ATOM   2112  CB  GLU A 140     -48.273   6.703   8.081  1.00 66.60           C  
ATOM   2113  HB2 GLU A 140     -48.513   7.699   8.452  1.00 66.60           H  
ATOM   2114  HB3 GLU A 140     -48.351   6.000   8.910  1.00 66.60           H  
ATOM   2115  O   GLU A 140     -51.156   5.336   8.371  1.00 66.60           O  
ATOM   2116  CG  GLU A 140     -46.881   6.732   7.467  1.00 66.60           C  
ATOM   2117  HG2 GLU A 140     -46.933   7.454   6.652  1.00 66.60           H  
ATOM   2118  HG3 GLU A 140     -46.654   5.808   6.935  1.00 66.60           H  
ATOM   2119  CD  GLU A 140     -45.750   7.161   8.413  1.00 66.60           C  
ATOM   2120  OE1 GLU A 140     -45.985   7.862   9.413  1.00 66.60           O  
ATOM   2121  OE2 GLU A 140     -44.591   7.086   8.013  1.00 66.60           O  
ATOM   2122  N   TRP A 141     -51.150   7.554   7.976  1.00 74.00           N  
ATOM   2123  H   TRP A 141     -50.633   8.327   7.580  1.00 74.00           H  
ATOM   2124  CA  TRP A 141     -52.374   7.828   8.702  1.00 74.00           C  
ATOM   2125  HA  TRP A 141     -52.283   7.485   9.733  1.00 74.00           H  
ATOM   2126  C   TRP A 141     -53.556   7.107   8.051  1.00 74.00           C  
ATOM   2127  CB  TRP A 141     -52.570   9.332   8.684  1.00 74.00           C  
ATOM   2128  HB2 TRP A 141     -52.673   9.635   7.642  1.00 74.00           H  
ATOM   2129  HB3 TRP A 141     -51.694   9.824   9.107  1.00 74.00           H  
ATOM   2130  O   TRP A 141     -54.353   6.443   8.720  1.00 74.00           O  
ATOM   2131  CG  TRP A 141     -53.776   9.758   9.432  1.00 74.00           C  
ATOM   2132  CD1 TRP A 141     -53.799  10.154  10.722  1.00 74.00           C  
ATOM   2133  HD1 TRP A 141     -52.936  10.250  11.365  1.00 74.00           H  
ATOM   2134  CD2 TRP A 141     -55.156   9.783   8.968  1.00 74.00           C  
ATOM   2135  CE2 TRP A 141     -55.970  10.201  10.058  1.00 74.00           C  
ATOM   2136  CE3 TRP A 141     -55.796   9.525   7.736  1.00 74.00           C  
ATOM   2137  HE3 TRP A 141     -55.200   9.239   6.882  1.00 74.00           H  
ATOM   2138  NE1 TRP A 141     -55.096  10.423  11.093  1.00 74.00           N  
ATOM   2139  HE1 TRP A 141     -55.336  10.822  11.989  1.00 74.00           H  
ATOM   2140  CH2 TRP A 141     -57.946  10.126   8.687  1.00 74.00           C  
ATOM   2141  HH2 TRP A 141     -58.995  10.351   8.559  1.00 74.00           H  
ATOM   2142  CZ2 TRP A 141     -57.346  10.364   9.931  1.00 74.00           C  
ATOM   2143  HZ2 TRP A 141     -57.904  10.758  10.767  1.00 74.00           H  
ATOM   2144  CZ3 TRP A 141     -57.185   9.687   7.594  1.00 74.00           C  
ATOM   2145  HZ3 TRP A 141     -57.657   9.521   6.637  1.00 74.00           H  
ATOM   2146  N   TRP A 142     -53.615   7.161   6.717  1.00 67.93           N  
ATOM   2147  H   TRP A 142     -52.917   7.701   6.225  1.00 67.93           H  
ATOM   2148  CA  TRP A 142     -54.623   6.452   5.940  1.00 67.93           C  
ATOM   2149  HA  TRP A 142     -55.608   6.745   6.304  1.00 67.93           H  
ATOM   2150  C   TRP A 142     -54.528   4.941   6.145  1.00 67.93           C  
ATOM   2151  CB  TRP A 142     -54.511   6.878   4.471  1.00 67.93           C  
ATOM   2152  HB2 TRP A 142     -53.467   7.024   4.193  1.00 67.93           H  
ATOM   2153  HB3 TRP A 142     -54.913   6.088   3.837  1.00 67.93           H  
ATOM   2154  O   TRP A 142     -55.565   4.274   6.240  1.00 67.93           O  
ATOM   2155  CG  TRP A 142     -55.301   8.118   4.206  1.00 67.93           C  
ATOM   2156  CD1 TRP A 142     -54.876   9.400   4.285  1.00 67.93           C  
ATOM   2157  HD1 TRP A 142     -53.866   9.713   4.504  1.00 67.93           H  
ATOM   2158  CD2 TRP A 142     -56.729   8.192   3.958  1.00 67.93           C  
ATOM   2159  CE2 TRP A 142     -57.131   9.552   4.019  1.00 67.93           C  
ATOM   2160  CE3 TRP A 142     -57.728   7.226   3.733  1.00 67.93           C  
ATOM   2161  HE3 TRP A 142     -57.439   6.191   3.624  1.00 67.93           H  
ATOM   2162  NE1 TRP A 142     -55.956  10.252   4.169  1.00 67.93           N  
ATOM   2163  HE1 TRP A 142     -55.888  11.253   4.280  1.00 67.93           H  
ATOM   2164  CH2 TRP A 142     -59.456   8.913   3.838  1.00 67.93           C  
ATOM   2165  HH2 TRP A 142     -60.512   9.136   3.877  1.00 67.93           H  
ATOM   2166  CZ2 TRP A 142     -58.482   9.906   4.006  1.00 67.93           C  
ATOM   2167  HZ2 TRP A 142     -58.790  10.924   4.193  1.00 67.93           H  
ATOM   2168  CZ3 TRP A 142     -59.079   7.586   3.649  1.00 67.93           C  
ATOM   2169  HZ3 TRP A 142     -59.841   6.842   3.472  1.00 67.93           H  
ATOM   2170  N   ALA A 143     -53.324   4.388   6.317  1.00 60.27           N  
ATOM   2171  H   ALA A 143     -52.501   4.968   6.229  1.00 60.27           H  
ATOM   2172  CA  ALA A 143     -53.141   2.967   6.594  1.00 60.27           C  
ATOM   2173  HA  ALA A 143     -53.550   2.409   5.752  1.00 60.27           H  
ATOM   2174  C   ALA A 143     -53.892   2.513   7.867  1.00 60.27           C  
ATOM   2175  CB  ALA A 143     -51.647   2.633   6.617  1.00 60.27           C  
ATOM   2176  HB1 ALA A 143     -51.151   3.051   5.742  1.00 60.27           H  
ATOM   2177  HB2 ALA A 143     -51.515   1.551   6.608  1.00 60.27           H  
ATOM   2178  HB3 ALA A 143     -51.186   3.024   7.524  1.00 60.27           H  
ATOM   2179  O   ALA A 143     -54.577   1.491   7.814  1.00 60.27           O  
ATOM   2180  N   ASN A 144     -53.906   3.316   8.939  1.00 48.87           N  
ATOM   2181  H   ASN A 144     -53.383   4.178   8.873  1.00 48.87           H  
ATOM   2182  CA  ASN A 144     -54.349   2.890  10.278  1.00 48.87           C  
ATOM   2183  HA  ASN A 144     -54.181   1.818  10.380  1.00 48.87           H  
ATOM   2184  C   ASN A 144     -55.818   3.143  10.651  1.00 48.87           C  
ATOM   2185  CB  ASN A 144     -53.485   3.604  11.310  1.00 48.87           C  
ATOM   2186  HB2 ASN A 144     -53.575   4.682  11.173  1.00 48.87           H  
ATOM   2187  HB3 ASN A 144     -53.833   3.357  12.314  1.00 48.87           H  
ATOM   2188  O   ASN A 144     -56.279   2.645  11.678  1.00 48.87           O  
ATOM   2189  CG  ASN A 144     -52.035   3.216  11.249  1.00 48.87           C  
ATOM   2190  ND2 ASN A 144     -51.247   4.028  11.871  1.00 48.87           N  
ATOM   2191 HD21 ASN A 144     -50.273   3.772  11.945  1.00 48.87           H  
ATOM   2192 HD22 ASN A 144     -51.606   4.840  12.355  1.00 48.87           H  
ATOM   2193  OD1 ASN A 144     -51.595   2.250  10.647  1.00 48.87           O  
ATOM   2194  N   LYS A 145     -56.585   3.930   9.889  1.00 47.85           N  
ATOM   2195  H   LYS A 145     -56.148   4.393   9.106  1.00 47.85           H  
ATOM   2196  CA  LYS A 145     -57.924   4.369  10.346  1.00 47.85           C  
ATOM   2197  HA  LYS A 145     -57.770   4.841  11.316  1.00 47.85           H  
ATOM   2198  C   LYS A 145     -58.930   3.223  10.591  1.00 47.85           C  
ATOM   2199  CB  LYS A 145     -58.485   5.436   9.379  1.00 47.85           C  
ATOM   2200  HB2 LYS A 145     -57.662   6.036   8.989  1.00 47.85           H  
ATOM   2201  HB3 LYS A 145     -58.982   4.951   8.539  1.00 47.85           H  
ATOM   2202  O   LYS A 145     -59.903   3.431  11.311  1.00 47.85           O  
ATOM   2203  CG  LYS A 145     -59.462   6.391  10.094  1.00 47.85           C  
ATOM   2204  HG2 LYS A 145     -60.270   5.821  10.552  1.00 47.85           H  
ATOM   2205  HG3 LYS A 145     -58.908   6.891  10.888  1.00 47.85           H  
ATOM   2206  CD  LYS A 145     -60.097   7.464   9.187  1.00 47.85           C  
ATOM   2207  HD2 LYS A 145     -60.854   7.014   8.546  1.00 47.85           H  
ATOM   2208  HD3 LYS A 145     -59.322   7.912   8.564  1.00 47.85           H  
ATOM   2209  CE  LYS A 145     -60.730   8.532  10.106  1.00 47.85           C  
ATOM   2210  HE2 LYS A 145     -59.949   8.872  10.786  1.00 47.85           H  
ATOM   2211  HE3 LYS A 145     -61.512   8.080  10.715  1.00 47.85           H  
ATOM   2212  NZ  LYS A 145     -61.259   9.751   9.437  1.00 47.85           N  
ATOM   2213  HZ1 LYS A 145     -60.757   9.980   8.591  1.00 47.85           H  
ATOM   2214  HZ2 LYS A 145     -61.076  10.524  10.060  1.00 47.85           H  
ATOM   2215  HZ3 LYS A 145     -62.257   9.730   9.286  1.00 47.85           H  
ATOM   2216  N   GLY A 146     -58.719   2.037  10.015  1.00 33.20           N  
ATOM   2217  H   GLY A 146     -57.834   1.903   9.548  1.00 33.20           H  
ATOM   2218  CA  GLY A 146     -59.713   0.955   9.951  1.00 33.20           C  
ATOM   2219  HA2 GLY A 146     -60.666   1.376   9.628  1.00 33.20           H  
ATOM   2220  HA3 GLY A 146     -59.395   0.239   9.193  1.00 33.20           H  
ATOM   2221  C   GLY A 146     -59.987   0.156  11.233  1.00 33.20           C  
ATOM   2222  O   GLY A 146     -60.812  -0.744  11.179  1.00 33.20           O  
ATOM   2223  N   ALA A 147     -59.318   0.425  12.358  1.00 25.64           N  
ATOM   2224  H   ALA A 147     -58.625   1.160  12.349  1.00 25.64           H  
ATOM   2225  CA  ALA A 147     -59.289  -0.529  13.473  1.00 25.64           C  
ATOM   2226  HA  ALA A 147     -59.176  -1.530  13.054  1.00 25.64           H  
ATOM   2227  C   ALA A 147     -60.527  -0.602  14.392  1.00 25.64           C  
ATOM   2228  CB  ALA A 147     -58.034  -0.244  14.307  1.00 25.64           C  
ATOM   2229  HB1 ALA A 147     -58.107   0.738  14.775  1.00 25.64           H  
ATOM   2230  HB2 ALA A 147     -57.934  -1.000  15.085  1.00 25.64           H  
ATOM   2231  HB3 ALA A 147     -57.147  -0.281  13.674  1.00 25.64           H  
ATOM   2232  O   ALA A 147     -60.629  -1.575  15.125  1.00 25.64           O  
ATOM   2233  N   THR A 148     -61.413   0.399  14.467  1.00 23.17           N  
ATOM   2234  H   THR A 148     -61.354   1.177  13.825  1.00 23.17           H  
ATOM   2235  CA  THR A 148     -62.383   0.457  15.586  1.00 23.17           C  
ATOM   2236  HA  THR A 148     -61.882   0.016  16.448  1.00 23.17           H  
ATOM   2237  C   THR A 148     -63.622  -0.441  15.442  1.00 23.17           C  
ATOM   2238  CB  THR A 148     -62.718   1.889  16.040  1.00 23.17           C  
ATOM   2239  HB  THR A 148     -63.588   1.868  16.696  1.00 23.17           H  
ATOM   2240  O   THR A 148     -63.549  -1.646  15.627  1.00 23.17           O  
ATOM   2241  CG2 THR A 148     -61.577   2.522  16.830  1.00 23.17           C  
ATOM   2242 HG21 THR A 148     -61.381   1.929  17.723  1.00 23.17           H  
ATOM   2243 HG22 THR A 148     -61.854   3.531  17.138  1.00 23.17           H  
ATOM   2244 HG23 THR A 148     -60.673   2.556  16.222  1.00 23.17           H  
ATOM   2245  OG1 THR A 148     -62.989   2.736  14.941  1.00 23.17           O  
ATOM   2246  HG1 THR A 148     -63.681   3.339  15.223  1.00 23.17           H  
ATOM   2247  N   SER A 149     -64.816   0.130  15.290  1.00 21.79           N  
ATOM   2248  H   SER A 149     -64.865   1.119  15.093  1.00 21.79           H  
ATOM   2249  CA  SER A 149     -66.031  -0.490  15.838  1.00 21.79           C  
ATOM   2250  HA  SER A 149     -65.765  -1.242  16.580  1.00 21.79           H  
ATOM   2251  C   SER A 149     -66.939  -1.165  14.832  1.00 21.79           C  
ATOM   2252  CB  SER A 149     -66.860   0.585  16.540  1.00 21.79           C  
ATOM   2253  HB2 SER A 149     -67.766   0.150  16.962  1.00 21.79           H  
ATOM   2254  HB3 SER A 149     -66.271   1.017  17.349  1.00 21.79           H  
ATOM   2255  O   SER A 149     -67.856  -1.860  15.256  1.00 21.79           O  
ATOM   2256  OG  SER A 149     -67.195   1.602  15.608  1.00 21.79           O  
ATOM   2257  HG  SER A 149     -68.028   1.371  15.191  1.00 21.79           H  
ATOM   2258  N   ASN A 150     -66.810  -0.892  13.533  1.00 19.87           N  
ATOM   2259  H   ASN A 150     -66.017  -0.359  13.204  1.00 19.87           H  
ATOM   2260  CA  ASN A 150     -67.835  -1.363  12.610  1.00 19.87           C  
ATOM   2261  HA  ASN A 150     -68.804  -1.208  13.084  1.00 19.87           H  
ATOM   2262  C   ASN A 150     -67.722  -2.878  12.440  1.00 19.87           C  
ATOM   2263  CB  ASN A 150     -67.864  -0.544  11.311  1.00 19.87           C  
ATOM   2264  HB2 ASN A 150     -66.849  -0.307  10.993  1.00 19.87           H  
ATOM   2265  HB3 ASN A 150     -68.333  -1.145  10.532  1.00 19.87           H  
ATOM   2266  O   ASN A 150     -66.942  -3.376  11.637  1.00 19.87           O  
ATOM   2267  CG  ASN A 150     -68.683   0.732  11.454  1.00 19.87           C  
ATOM   2268  ND2 ASN A 150     -68.757   1.530  10.416  1.00 19.87           N  
ATOM   2269 HD21 ASN A 150     -69.326   2.355  10.543  1.00 19.87           H  
ATOM   2270 HD22 ASN A 150     -68.294   1.294   9.550  1.00 19.87           H  
ATOM   2271  OD1 ASN A 150     -69.271   1.044  12.475  1.00 19.87           O  
ATOM   2272  N   SER A 151     -68.582  -3.558  13.196  1.00 21.76           N  
ATOM   2273  H   SER A 151     -69.088  -3.005  13.874  1.00 21.76           H  
ATOM   2274  CA  SER A 151     -68.899  -4.981  13.253  1.00 21.76           C  
ATOM   2275  HA  SER A 151     -68.015  -5.547  13.548  1.00 21.76           H  
ATOM   2276  C   SER A 151     -69.435  -5.559  11.954  1.00 21.76           C  
ATOM   2277  CB  SER A 151     -70.003  -5.152  14.306  1.00 21.76           C  
ATOM   2278  HB2 SER A 151     -69.651  -4.759  15.260  1.00 21.76           H  
ATOM   2279  HB3 SER A 151     -70.244  -6.207  14.435  1.00 21.76           H  
ATOM   2280  O   SER A 151     -69.922  -6.683  11.966  1.00 21.76           O  
ATOM   2281  OG  SER A 151     -71.161  -4.434  13.902  1.00 21.76           O  
ATOM   2282  HG  SER A 151     -71.739  -5.061  13.461  1.00 21.76           H  
ATOM   2283  N   ASN A 152     -69.445  -4.803  10.852  1.00 22.14           N  
ATOM   2284  H   ASN A 152     -68.889  -3.960  10.845  1.00 22.14           H  
ATOM   2285  CA  ASN A 152     -69.883  -5.393   9.603  1.00 22.14           C  
ATOM   2286  HA  ASN A 152     -70.878  -5.804   9.771  1.00 22.14           H  
ATOM   2287  C   ASN A 152     -68.907  -6.531   9.307  1.00 22.14           C  
ATOM   2288  CB  ASN A 152     -69.962  -4.356   8.477  1.00 22.14           C  
ATOM   2289  HB2 ASN A 152     -69.881  -4.874   7.521  1.00 22.14           H  
ATOM   2290  HB3 ASN A 152     -69.130  -3.656   8.558  1.00 22.14           H  
ATOM   2291  O   ASN A 152     -67.709  -6.248   9.197  1.00 22.14           O  
ATOM   2292  CG  ASN A 152     -71.282  -3.608   8.471  1.00 22.14           C  
ATOM   2293  ND2 ASN A 152     -71.395  -2.585   7.659  1.00 22.14           N  
ATOM   2294 HD21 ASN A 152     -72.295  -2.127   7.673  1.00 22.14           H  
ATOM   2295 HD22 ASN A 152     -70.632  -2.330   7.049  1.00 22.14           H  
ATOM   2296  OD1 ASN A 152     -72.240  -3.920   9.152  1.00 22.14           O  
ATOM   2297  N   PRO A 153     -69.396  -7.785   9.248  1.00 23.30           N  
ATOM   2298  CA  PRO A 153     -68.546  -8.947   9.097  1.00 23.30           C  
ATOM   2299  HA  PRO A 153     -67.914  -9.071   9.976  1.00 23.30           H  
ATOM   2300  C   PRO A 153     -67.697  -8.676   7.873  1.00 23.30           C  
ATOM   2301  CB  PRO A 153     -69.480 -10.155   8.955  1.00 23.30           C  
ATOM   2302  HB2 PRO A 153     -69.601 -10.629   9.930  1.00 23.30           H  
ATOM   2303  HB3 PRO A 153     -69.111 -10.879   8.228  1.00 23.30           H  
ATOM   2304  O   PRO A 153     -68.227  -8.391   6.794  1.00 23.30           O  
ATOM   2305  CG  PRO A 153     -70.812  -9.545   8.525  1.00 23.30           C  
ATOM   2306  HG2 PRO A 153     -70.827  -9.425   7.442  1.00 23.30           H  
ATOM   2307  HG3 PRO A 153     -71.659 -10.145   8.859  1.00 23.30           H  
ATOM   2308  CD  PRO A 153     -70.794  -8.176   9.191  1.00 23.30           C  
ATOM   2309  HD2 PRO A 153     -71.391  -7.481   8.600  1.00 23.30           H  
ATOM   2310  HD3 PRO A 153     -71.189  -8.256  10.204  1.00 23.30           H  
ATOM   2311  N   ILE A 154     -66.378  -8.634   8.075  1.00 24.15           N  
ATOM   2312  H   ILE A 154     -66.026  -8.821   9.003  1.00 24.15           H  
ATOM   2313  CA  ILE A 154     -65.440  -8.525   6.969  1.00 24.15           C  
ATOM   2314  HA  ILE A 154     -65.598  -7.584   6.443  1.00 24.15           H  
ATOM   2315  C   ILE A 154     -65.835  -9.688   6.083  1.00 24.15           C  
ATOM   2316  CB  ILE A 154     -63.977  -8.620   7.454  1.00 24.15           C  
ATOM   2317  HB  ILE A 154     -63.841  -9.570   7.971  1.00 24.15           H  
ATOM   2318  O   ILE A 154     -65.778 -10.826   6.532  1.00 24.15           O  
ATOM   2319  CG1 ILE A 154     -63.669  -7.473   8.444  1.00 24.15           C  
ATOM   2320 HG12 ILE A 154     -64.381  -7.504   9.269  1.00 24.15           H  
ATOM   2321 HG13 ILE A 154     -63.784  -6.516   7.937  1.00 24.15           H  
ATOM   2322  CG2 ILE A 154     -63.008  -8.572   6.254  1.00 24.15           C  
ATOM   2323 HG21 ILE A 154     -61.982  -8.686   6.604  1.00 24.15           H  
ATOM   2324 HG22 ILE A 154     -63.211  -9.401   5.576  1.00 24.15           H  
ATOM   2325 HG23 ILE A 154     -63.114  -7.623   5.729  1.00 24.15           H  
ATOM   2326  CD1 ILE A 154     -62.268  -7.545   9.065  1.00 24.15           C  
ATOM   2327 HD11 ILE A 154     -61.498  -7.425   8.303  1.00 24.15           H  
ATOM   2328 HD12 ILE A 154     -62.136  -8.504   9.567  1.00 24.15           H  
ATOM   2329 HD13 ILE A 154     -62.152  -6.742   9.792  1.00 24.15           H  
ATOM   2330  N   ASP A 155     -66.365  -9.398   4.897  1.00 24.96           N  
ATOM   2331  H   ASP A 155     -66.585  -8.434   4.695  1.00 24.96           H  
ATOM   2332  CA  ASP A 155     -66.843 -10.423   3.981  1.00 24.96           C  
ATOM   2333  HA  ASP A 155     -67.411 -11.161   4.546  1.00 24.96           H  
ATOM   2334  C   ASP A 155     -65.573 -11.089   3.438  1.00 24.96           C  
ATOM   2335  CB  ASP A 155     -67.786  -9.774   2.944  1.00 24.96           C  
ATOM   2336  HB2 ASP A 155     -67.199  -9.266   2.179  1.00 24.96           H  
ATOM   2337  HB3 ASP A 155     -68.372  -9.008   3.453  1.00 24.96           H  
ATOM   2338  O   ASP A 155     -65.061 -10.734   2.370  1.00 24.96           O  
ATOM   2339  CG  ASP A 155     -68.800 -10.718   2.274  1.00 24.96           C  
ATOM   2340  OD1 ASP A 155     -68.972 -11.874   2.721  1.00 24.96           O  
ATOM   2341  OD2 ASP A 155     -69.414 -10.266   1.277  1.00 24.96           O  
ATOM   2342  N   VAL A 156     -64.978 -11.949   4.279  1.00 25.90           N  
ATOM   2343  H   VAL A 156     -65.409 -12.044   5.188  1.00 25.90           H  
ATOM   2344  CA  VAL A 156     -63.787 -12.752   4.040  1.00 25.90           C  
ATOM   2345  HA  VAL A 156     -62.978 -12.108   3.697  1.00 25.90           H  
ATOM   2346  C   VAL A 156     -64.205 -13.683   2.928  1.00 25.90           C  
ATOM   2347  CB  VAL A 156     -63.309 -13.538   5.292  1.00 25.90           C  
ATOM   2348  HB  VAL A 156     -64.042 -14.300   5.557  1.00 25.90           H  
ATOM   2349  O   VAL A 156     -64.691 -14.794   3.152  1.00 25.90           O  
ATOM   2350  CG1 VAL A 156     -61.970 -14.229   4.993  1.00 25.90           C  
ATOM   2351 HG11 VAL A 156     -62.071 -14.904   4.143  1.00 25.90           H  
ATOM   2352 HG12 VAL A 156     -61.660 -14.818   5.857  1.00 25.90           H  
ATOM   2353 HG13 VAL A 156     -61.201 -13.487   4.777  1.00 25.90           H  
ATOM   2354  CG2 VAL A 156     -63.095 -12.655   6.526  1.00 25.90           C  
ATOM   2355 HG21 VAL A 156     -62.575 -11.736   6.257  1.00 25.90           H  
ATOM   2356 HG22 VAL A 156     -64.058 -12.426   6.982  1.00 25.90           H  
ATOM   2357 HG23 VAL A 156     -62.516 -13.191   7.278  1.00 25.90           H  
ATOM   2358  N   LYS A 157     -64.118 -13.183   1.692  1.00 32.11           N  
ATOM   2359  H   LYS A 157     -63.916 -12.197   1.605  1.00 32.11           H  
ATOM   2360  CA  LYS A 157     -64.367 -14.009   0.523  1.00 32.11           C  
ATOM   2361  HA  LYS A 157     -65.412 -14.317   0.556  1.00 32.11           H  
ATOM   2362  C   LYS A 157     -63.454 -15.212   0.697  1.00 32.11           C  
ATOM   2363  CB  LYS A 157     -64.065 -13.271  -0.780  1.00 32.11           C  
ATOM   2364  HB2 LYS A 157     -63.932 -14.007  -1.573  1.00 32.11           H  
ATOM   2365  HB3 LYS A 157     -63.144 -12.696  -0.679  1.00 32.11           H  
ATOM   2366  O   LYS A 157     -62.256 -14.988   0.871  1.00 32.11           O  
ATOM   2367  CG  LYS A 157     -65.233 -12.356  -1.147  1.00 32.11           C  
ATOM   2368  HG2 LYS A 157     -65.346 -11.584  -0.386  1.00 32.11           H  
ATOM   2369  HG3 LYS A 157     -66.149 -12.945  -1.193  1.00 32.11           H  
ATOM   2370  CD  LYS A 157     -64.985 -11.706  -2.506  1.00 32.11           C  
ATOM   2371  HD2 LYS A 157     -64.094 -11.081  -2.444  1.00 32.11           H  
ATOM   2372  HD3 LYS A 157     -64.844 -12.479  -3.261  1.00 32.11           H  
ATOM   2373  CE  LYS A 157     -66.207 -10.854  -2.844  1.00 32.11           C  
ATOM   2374  HE2 LYS A 157     -66.367 -10.149  -2.028  1.00 32.11           H  
ATOM   2375  HE3 LYS A 157     -67.084 -11.502  -2.883  1.00 32.11           H  
ATOM   2376  NZ  LYS A 157     -66.026 -10.134  -4.123  1.00 32.11           N  
ATOM   2377  HZ1 LYS A 157     -66.847  -9.574  -4.307  1.00 32.11           H  
ATOM   2378  HZ2 LYS A 157     -65.228  -9.520  -4.049  1.00 32.11           H  
ATOM   2379  HZ3 LYS A 157     -65.888 -10.793  -4.877  1.00 32.11           H  
ATOM   2380  N   PRO A 158     -63.996 -16.441   0.712  1.00 31.17           N  
ATOM   2381  CA  PRO A 158     -63.184 -17.626   0.923  1.00 31.17           C  
ATOM   2382  HA  PRO A 158     -62.803 -17.646   1.944  1.00 31.17           H  
ATOM   2383  C   PRO A 158     -62.020 -17.546  -0.059  1.00 31.17           C  
ATOM   2384  CB  PRO A 158     -64.120 -18.819   0.690  1.00 31.17           C  
ATOM   2385  HB2 PRO A 158     -63.629 -19.624   0.143  1.00 31.17           H  
ATOM   2386  HB3 PRO A 158     -64.476 -19.185   1.653  1.00 31.17           H  
ATOM   2387  O   PRO A 158     -62.258 -17.408  -1.265  1.00 31.17           O  
ATOM   2388  CG  PRO A 158     -65.298 -18.237  -0.095  1.00 31.17           C  
ATOM   2389  HG2 PRO A 158     -66.225 -18.773   0.106  1.00 31.17           H  
ATOM   2390  HG3 PRO A 158     -65.066 -18.257  -1.160  1.00 31.17           H  
ATOM   2391  CD  PRO A 158     -65.364 -16.793   0.382  1.00 31.17           C  
ATOM   2392  HD2 PRO A 158     -65.979 -16.721   1.279  1.00 31.17           H  
ATOM   2393  HD3 PRO A 158     -65.767 -16.167  -0.413  1.00 31.17           H  
ATOM   2394  N   ILE A 159     -60.788 -17.497   0.466  1.00 38.32           N  
ATOM   2395  H   ILE A 159     -60.675 -17.568   1.467  1.00 38.32           H  
ATOM   2396  CA  ILE A 159     -59.580 -17.570  -0.354  1.00 38.32           C  
ATOM   2397  HA  ILE A 159     -59.537 -16.712  -1.026  1.00 38.32           H  
ATOM   2398  C   ILE A 159     -59.776 -18.840  -1.155  1.00 38.32           C  
ATOM   2399  CB  ILE A 159     -58.298 -17.607   0.509  1.00 38.32           C  
ATOM   2400  HB  ILE A 159     -58.406 -18.401   1.248  1.00 38.32           H  
ATOM   2401  O   ILE A 159     -59.927 -19.914  -0.579  1.00 38.32           O  
ATOM   2402  CG1 ILE A 159     -58.134 -16.256   1.245  1.00 38.32           C  
ATOM   2403 HG12 ILE A 159     -57.966 -15.465   0.514  1.00 38.32           H  
ATOM   2404 HG13 ILE A 159     -59.054 -16.024   1.782  1.00 38.32           H  
ATOM   2405  CG2 ILE A 159     -57.061 -17.910  -0.359  1.00 38.32           C  
ATOM   2406 HG21 ILE A 159     -56.892 -17.116  -1.086  1.00 38.32           H  
ATOM   2407 HG22 ILE A 159     -57.176 -18.864  -0.875  1.00 38.32           H  
ATOM   2408 HG23 ILE A 159     -56.181 -18.008   0.278  1.00 38.32           H  
ATOM   2409  CD1 ILE A 159     -56.997 -16.226   2.272  1.00 38.32           C  
ATOM   2410 HD11 ILE A 159     -56.030 -16.346   1.783  1.00 38.32           H  
ATOM   2411 HD12 ILE A 159     -57.143 -17.016   3.009  1.00 38.32           H  
ATOM   2412 HD13 ILE A 159     -57.004 -15.265   2.787  1.00 38.32           H  
ATOM   2413  N   ALA A 160     -59.953 -18.687  -2.466  1.00 48.51           N  
ATOM   2414  H   ALA A 160     -59.870 -17.768  -2.877  1.00 48.51           H  
ATOM   2415  CA  ALA A 160     -60.322 -19.814  -3.296  1.00 48.51           C  
ATOM   2416  HA  ALA A 160     -61.237 -20.262  -2.910  1.00 48.51           H  
ATOM   2417  C   ALA A 160     -59.186 -20.825  -3.176  1.00 48.51           C  
ATOM   2418  CB  ALA A 160     -60.562 -19.337  -4.734  1.00 48.51           C  
ATOM   2419  HB1 ALA A 160     -60.821 -20.195  -5.355  1.00 48.51           H  
ATOM   2420  HB2 ALA A 160     -59.656 -18.877  -5.128  1.00 48.51           H  
ATOM   2421  HB3 ALA A 160     -61.381 -18.619  -4.752  1.00 48.51           H  
ATOM   2422  O   ALA A 160     -58.081 -20.533  -3.623  1.00 48.51           O  
ATOM   2423  N   SER A 161     -59.443 -21.961  -2.524  1.00 57.44           N  
ATOM   2424  H   SER A 161     -60.305 -22.044  -2.003  1.00 57.44           H  
ATOM   2425  CA  SER A 161     -58.475 -23.043  -2.432  1.00 57.44           C  
ATOM   2426  HA  SER A 161     -57.641 -22.688  -1.827  1.00 57.44           H  
ATOM   2427  C   SER A 161     -58.030 -23.387  -3.854  1.00 57.44           C  
ATOM   2428  CB  SER A 161     -59.107 -24.243  -1.735  1.00 57.44           C  
ATOM   2429  HB2 SER A 161     -60.011 -24.544  -2.264  1.00 57.44           H  
ATOM   2430  HB3 SER A 161     -59.367 -23.938  -0.722  1.00 57.44           H  
ATOM   2431  O   SER A 161     -58.883 -23.750  -4.676  1.00 57.44           O  
ATOM   2432  OG  SER A 161     -58.206 -25.331  -1.682  1.00 57.44           O  
ATOM   2433  HG  SER A 161     -58.679 -26.092  -1.339  1.00 57.44           H  
ATOM   2434  N   PRO A 162     -56.744 -23.195  -4.197  1.00 67.86           N  
ATOM   2435  CA  PRO A 162     -55.570 -23.039  -3.328  1.00 67.86           C  
ATOM   2436  HA  PRO A 162     -55.794 -23.258  -2.284  1.00 67.86           H  
ATOM   2437  C   PRO A 162     -54.882 -21.648  -3.416  1.00 67.86           C  
ATOM   2438  CB  PRO A 162     -54.671 -24.150  -3.857  1.00 67.86           C  
ATOM   2439  HB2 PRO A 162     -55.051 -25.114  -3.519  1.00 67.86           H  
ATOM   2440  HB3 PRO A 162     -53.622 -24.015  -3.592  1.00 67.86           H  
ATOM   2441  O   PRO A 162     -55.078 -20.890  -4.367  1.00 67.86           O  
ATOM   2442  CG  PRO A 162     -54.882 -24.025  -5.355  1.00 67.86           C  
ATOM   2443  HG2 PRO A 162     -54.153 -23.291  -5.701  1.00 67.86           H  
ATOM   2444  HG3 PRO A 162     -54.763 -24.982  -5.862  1.00 67.86           H  
ATOM   2445  CD  PRO A 162     -56.265 -23.416  -5.541  1.00 67.86           C  
ATOM   2446  HD2 PRO A 162     -56.925 -24.057  -6.126  1.00 67.86           H  
ATOM   2447  HD3 PRO A 162     -56.179 -22.460  -6.058  1.00 67.86           H  
ATOM   2448  N   CYS A 163     -54.009 -21.322  -2.459  1.00 78.40           N  
ATOM   2449  H   CYS A 163     -53.816 -22.019  -1.754  1.00 78.40           H  
ATOM   2450  CA  CYS A 163     -53.153 -20.133  -2.440  1.00 78.40           C  
ATOM   2451  HA  CYS A 163     -53.288 -19.594  -3.377  1.00 78.40           H  
ATOM   2452  C   CYS A 163     -51.658 -20.485  -2.349  1.00 78.40           C  
ATOM   2453  CB  CYS A 163     -53.601 -19.198  -1.308  1.00 78.40           C  
ATOM   2454  HB2 CYS A 163     -53.174 -18.206  -1.452  1.00 78.40           H  
ATOM   2455  HB3 CYS A 163     -54.688 -19.115  -1.320  1.00 78.40           H  
ATOM   2456  O   CYS A 163     -51.270 -21.634  -2.140  1.00 78.40           O  
ATOM   2457  SG  CYS A 163     -53.063 -19.833   0.298  1.00 78.40           S  
ATOM   2458  HG  CYS A 163     -51.742 -19.717   0.134  1.00 78.40           H  
ATOM   2459  N   LEU A 164     -50.804 -19.473  -2.510  1.00 84.76           N  
ATOM   2460  H   LEU A 164     -51.171 -18.535  -2.596  1.00 84.76           H  
ATOM   2461  CA  LEU A 164     -49.356 -19.623  -2.381  1.00 84.76           C  
ATOM   2462  HA  LEU A 164     -49.092 -20.593  -2.802  1.00 84.76           H  
ATOM   2463  C   LEU A 164     -48.921 -19.652  -0.909  1.00 84.76           C  
ATOM   2464  CB  LEU A 164     -48.656 -18.511  -3.182  1.00 84.76           C  
ATOM   2465  HB2 LEU A 164     -47.608 -18.432  -2.894  1.00 84.76           H  
ATOM   2466  HB3 LEU A 164     -49.131 -17.557  -2.950  1.00 84.76           H  
ATOM   2467  O   LEU A 164     -49.546 -18.985  -0.076  1.00 84.76           O  
ATOM   2468  CG  LEU A 164     -48.746 -18.790  -4.689  1.00 84.76           C  
ATOM   2469  HG  LEU A 164     -49.765 -19.072  -4.951  1.00 84.76           H  
ATOM   2470  CD1 LEU A 164     -48.383 -17.569  -5.507  1.00 84.76           C  
ATOM   2471 HD11 LEU A 164     -48.603 -17.759  -6.558  1.00 84.76           H  
ATOM   2472 HD12 LEU A 164     -48.977 -16.716  -5.179  1.00 84.76           H  
ATOM   2473 HD13 LEU A 164     -47.317 -17.370  -5.399  1.00 84.76           H  
ATOM   2474  CD2 LEU A 164     -47.778 -19.889  -5.111  1.00 84.76           C  
ATOM   2475 HD21 LEU A 164     -47.934 -20.802  -4.535  1.00 84.76           H  
ATOM   2476 HD22 LEU A 164     -46.750 -19.554  -4.974  1.00 84.76           H  
ATOM   2477 HD23 LEU A 164     -47.938 -20.116  -6.165  1.00 84.76           H  
ATOM   2478  N   PRO A 165     -47.845 -20.393  -0.587  1.00 87.48           N  
ATOM   2479  CA  PRO A 165     -47.420 -20.645   0.790  1.00 87.48           C  
ATOM   2480  HA  PRO A 165     -48.238 -21.080   1.364  1.00 87.48           H  
ATOM   2481  C   PRO A 165     -46.952 -19.376   1.498  1.00 87.48           C  
ATOM   2482  CB  PRO A 165     -46.274 -21.657   0.678  1.00 87.48           C  
ATOM   2483  HB2 PRO A 165     -46.676 -22.670   0.679  1.00 87.48           H  
ATOM   2484  HB3 PRO A 165     -45.538 -21.546   1.474  1.00 87.48           H  
ATOM   2485  O   PRO A 165     -47.043 -19.287   2.713  1.00 87.48           O  
ATOM   2486  CG  PRO A 165     -45.679 -21.340  -0.695  1.00 87.48           C  
ATOM   2487  HG2 PRO A 165     -45.041 -20.459  -0.628  1.00 87.48           H  
ATOM   2488  HG3 PRO A 165     -45.127 -22.172  -1.133  1.00 87.48           H  
ATOM   2489  CD  PRO A 165     -46.919 -21.025  -1.517  1.00 87.48           C  
ATOM   2490  HD2 PRO A 165     -46.651 -20.370  -2.345  1.00 87.48           H  
ATOM   2491  HD3 PRO A 165     -47.353 -21.952  -1.893  1.00 87.48           H  
ATOM   2492  N   ILE A 166     -46.482 -18.373   0.761  1.00 85.89           N  
ATOM   2493  H   ILE A 166     -46.434 -18.487  -0.241  1.00 85.89           H  
ATOM   2494  CA  ILE A 166     -46.044 -17.094   1.316  1.00 85.89           C  
ATOM   2495  HA  ILE A 166     -46.420 -17.001   2.335  1.00 85.89           H  
ATOM   2496  C   ILE A 166     -46.654 -15.939   0.527  1.00 85.89           C  
ATOM   2497  CB  ILE A 166     -44.505 -17.018   1.406  1.00 85.89           C  
ATOM   2498  HB  ILE A 166     -44.262 -16.046   1.835  1.00 85.89           H  
ATOM   2499  O   ILE A 166     -47.070 -16.100  -0.623  1.00 85.89           O  
ATOM   2500  CG1 ILE A 166     -43.793 -17.143   0.043  1.00 85.89           C  
ATOM   2501 HG12 ILE A 166     -44.400 -16.697  -0.744  1.00 85.89           H  
ATOM   2502 HG13 ILE A 166     -43.664 -18.193  -0.218  1.00 85.89           H  
ATOM   2503  CG2 ILE A 166     -43.982 -18.099   2.368  1.00 85.89           C  
ATOM   2504 HG21 ILE A 166     -44.200 -19.100   1.995  1.00 85.89           H  
ATOM   2505 HG22 ILE A 166     -44.439 -17.976   3.351  1.00 85.89           H  
ATOM   2506 HG23 ILE A 166     -42.900 -18.018   2.472  1.00 85.89           H  
ATOM   2507  CD1 ILE A 166     -42.428 -16.439   0.065  1.00 85.89           C  
ATOM   2508 HD11 ILE A 166     -41.942 -16.502  -0.908  1.00 85.89           H  
ATOM   2509 HD12 ILE A 166     -42.560 -15.385   0.310  1.00 85.89           H  
ATOM   2510 HD13 ILE A 166     -41.770 -16.893   0.806  1.00 85.89           H  
ATOM   2511  N   ALA A 167     -46.745 -14.783   1.172  1.00 78.87           N  
ATOM   2512  H   ALA A 167     -46.354 -14.733   2.102  1.00 78.87           H  
ATOM   2513  CA  ALA A 167     -47.036 -13.513   0.519  1.00 78.87           C  
ATOM   2514  HA  ALA A 167     -47.592 -13.685  -0.402  1.00 78.87           H  
ATOM   2515  C   ALA A 167     -45.722 -12.807   0.151  1.00 78.87           C  
ATOM   2516  CB  ALA A 167     -47.916 -12.682   1.458  1.00 78.87           C  
ATOM   2517  HB1 ALA A 167     -47.381 -12.473   2.384  1.00 78.87           H  
ATOM   2518  HB2 ALA A 167     -48.838 -13.219   1.680  1.00 78.87           H  
ATOM   2519  HB3 ALA A 167     -48.168 -11.736   0.978  1.00 78.87           H  
ATOM   2520  O   ALA A 167     -44.651 -13.209   0.602  1.00 78.87           O  
ATOM   2521  N   GLN A 168     -45.798 -11.765  -0.668  1.00 77.05           N  
ATOM   2522  H   GLN A 168     -46.712 -11.473  -0.982  1.00 77.05           H  
ATOM   2523  CA  GLN A 168     -44.679 -10.869  -0.954  1.00 77.05           C  
ATOM   2524  HA  GLN A 168     -43.811 -11.457  -1.252  1.00 77.05           H  
ATOM   2525  C   GLN A 168     -44.289 -10.053   0.298  1.00 77.05           C  
ATOM   2526  CB  GLN A 168     -45.076  -9.948  -2.121  1.00 77.05           C  
ATOM   2527  HB2 GLN A 168     -44.270  -9.235  -2.294  1.00 77.05           H  
ATOM   2528  HB3 GLN A 168     -45.971  -9.390  -1.848  1.00 77.05           H  
ATOM   2529  O   GLN A 168     -44.998 -10.064   1.306  1.00 77.05           O  
ATOM   2530  CG  GLN A 168     -45.341 -10.709  -3.429  1.00 77.05           C  
ATOM   2531  HG2 GLN A 168     -44.457 -11.296  -3.678  1.00 77.05           H  
ATOM   2532  HG3 GLN A 168     -46.185 -11.387  -3.304  1.00 77.05           H  
ATOM   2533  CD  GLN A 168     -45.616  -9.761  -4.592  1.00 77.05           C  
ATOM   2534  NE2 GLN A 168     -46.750  -9.837  -5.253  1.00 77.05           N  
ATOM   2535 HE21 GLN A 168     -46.855  -9.133  -5.970  1.00 77.05           H  
ATOM   2536 HE22 GLN A 168     -47.516 -10.406  -4.923  1.00 77.05           H  
ATOM   2537  OE1 GLN A 168     -44.824  -8.910  -4.950  1.00 77.05           O  
ATOM   2538  N   ALA A 169     -43.184  -9.302   0.227  1.00 72.68           N  
ATOM   2539  H   ALA A 169     -42.619  -9.370  -0.607  1.00 72.68           H  
ATOM   2540  CA  ALA A 169     -42.641  -8.488   1.329  1.00 72.68           C  
ATOM   2541  HA  ALA A 169     -42.422  -9.143   2.172  1.00 72.68           H  
ATOM   2542  C   ALA A 169     -43.566  -7.382   1.869  1.00 72.68           C  
ATOM   2543  CB  ALA A 169     -41.344  -7.844   0.827  1.00 72.68           C  
ATOM   2544  HB1 ALA A 169     -40.736  -8.573   0.291  1.00 72.68           H  
ATOM   2545  HB2 ALA A 169     -41.574  -7.027   0.143  1.00 72.68           H  
ATOM   2546  HB3 ALA A 169     -40.776  -7.454   1.672  1.00 72.68           H  
ATOM   2547  O   ALA A 169     -43.299  -6.796   2.923  1.00 72.68           O  
ATOM   2548  N   ASP A 170     -44.608  -7.049   1.110  1.00 63.90           N  
ATOM   2549  H   ASP A 170     -44.750  -7.564   0.253  1.00 63.90           H  
ATOM   2550  CA  ASP A 170     -45.651  -6.081   1.445  1.00 63.90           C  
ATOM   2551  HA  ASP A 170     -45.326  -5.496   2.305  1.00 63.90           H  
ATOM   2552  C   ASP A 170     -46.980  -6.753   1.850  1.00 63.90           C  
ATOM   2553  CB  ASP A 170     -45.821  -5.124   0.252  1.00 63.90           C  
ATOM   2554  HB2 ASP A 170     -46.417  -4.272   0.581  1.00 63.90           H  
ATOM   2555  HB3 ASP A 170     -44.844  -4.742  -0.043  1.00 63.90           H  
ATOM   2556  O   ASP A 170     -48.002  -6.081   2.005  1.00 63.90           O  
ATOM   2557  CG  ASP A 170     -46.506  -5.750  -0.974  1.00 63.90           C  
ATOM   2558  OD1 ASP A 170     -46.627  -6.994  -1.046  1.00 63.90           O  
ATOM   2559  OD2 ASP A 170     -46.981  -4.958  -1.831  1.00 63.90           O  
ATOM   2560  N   GLY A 171     -46.988  -8.081   1.975  1.00 68.08           N  
ATOM   2561  H   GLY A 171     -46.108  -8.565   1.870  1.00 68.08           H  
ATOM   2562  CA  GLY A 171     -48.134  -8.884   2.391  1.00 68.08           C  
ATOM   2563  HA2 GLY A 171     -47.764  -9.832   2.783  1.00 68.08           H  
ATOM   2564  HA3 GLY A 171     -48.665  -8.360   3.186  1.00 68.08           H  
ATOM   2565  C   GLY A 171     -49.131  -9.191   1.284  1.00 68.08           C  
ATOM   2566  O   GLY A 171     -50.136  -9.860   1.539  1.00 68.08           O  
ATOM   2567  N   LYS A 172     -48.891  -8.731   0.053  1.00 69.84           N  
ATOM   2568  H   LYS A 172     -48.042  -8.210  -0.114  1.00 69.84           H  
ATOM   2569  CA  LYS A 172     -49.755  -9.063  -1.082  1.00 69.84           C  
ATOM   2570  HA  LYS A 172     -50.787  -9.077  -0.731  1.00 69.84           H  
ATOM   2571  C   LYS A 172     -49.449 -10.456  -1.617  1.00 69.84           C  
ATOM   2572  CB  LYS A 172     -49.623  -8.009  -2.182  1.00 69.84           C  
ATOM   2573  HB2 LYS A 172     -50.238  -8.308  -3.031  1.00 69.84           H  
ATOM   2574  HB3 LYS A 172     -48.586  -7.964  -2.513  1.00 69.84           H  
ATOM   2575  O   LYS A 172     -48.339 -10.964  -1.511  1.00 69.84           O  
ATOM   2576  CG  LYS A 172     -50.077  -6.625  -1.702  1.00 69.84           C  
ATOM   2577  HG2 LYS A 172     -49.406  -6.272  -0.919  1.00 69.84           H  
ATOM   2578  HG3 LYS A 172     -51.090  -6.681  -1.303  1.00 69.84           H  
ATOM   2579  CD  LYS A 172     -50.047  -5.648  -2.879  1.00 69.84           C  
ATOM   2580  HD2 LYS A 172     -49.095  -5.766  -3.397  1.00 69.84           H  
ATOM   2581  HD3 LYS A 172     -50.849  -5.894  -3.574  1.00 69.84           H  
ATOM   2582  CE  LYS A 172     -50.212  -4.209  -2.380  1.00 69.84           C  
ATOM   2583  HE2 LYS A 172     -50.309  -4.235  -1.295  1.00 69.84           H  
ATOM   2584  HE3 LYS A 172     -51.111  -3.769  -2.810  1.00 69.84           H  
ATOM   2585  NZ  LYS A 172     -49.013  -3.422  -2.737  1.00 69.84           N  
ATOM   2586  HZ1 LYS A 172     -48.983  -2.515  -2.294  1.00 69.84           H  
ATOM   2587  HZ2 LYS A 172     -48.852  -3.366  -3.732  1.00 69.84           H  
ATOM   2588  HZ3 LYS A 172     -48.212  -3.923  -2.381  1.00 69.84           H  
ATOM   2589  N   GLU A 173     -50.437 -11.065  -2.261  1.00 74.93           N  
ATOM   2590  H   GLU A 173     -51.341 -10.616  -2.299  1.00 74.93           H  
ATOM   2591  CA  GLU A 173     -50.232 -12.312  -3.001  1.00 74.93           C  
ATOM   2592  HA  GLU A 173     -49.836 -13.071  -2.325  1.00 74.93           H  
ATOM   2593  C   GLU A 173     -49.229 -12.121  -4.142  1.00 74.93           C  
ATOM   2594  CB  GLU A 173     -51.554 -12.805  -3.606  1.00 74.93           C  
ATOM   2595  HB2 GLU A 173     -51.365 -13.713  -4.179  1.00 74.93           H  
ATOM   2596  HB3 GLU A 173     -51.927 -12.052  -4.299  1.00 74.93           H  
ATOM   2597  O   GLU A 173     -49.249 -11.095  -4.829  1.00 74.93           O  
ATOM   2598  CG  GLU A 173     -52.652 -13.090  -2.581  1.00 74.93           C  
ATOM   2599  HG2 GLU A 173     -52.907 -12.164  -2.066  1.00 74.93           H  
ATOM   2600  HG3 GLU A 173     -53.542 -13.417  -3.120  1.00 74.93           H  
ATOM   2601  CD  GLU A 173     -52.265 -14.162  -1.567  1.00 74.93           C  
ATOM   2602  OE1 GLU A 173     -52.881 -14.149  -0.487  1.00 74.93           O  
ATOM   2603  OE2 GLU A 173     -51.366 -14.990  -1.835  1.00 74.93           O  
ATOM   2604  N   PHE A 174     -48.397 -13.128  -4.401  1.00 77.09           N  
ATOM   2605  H   PHE A 174     -48.413 -13.943  -3.805  1.00 77.09           H  
ATOM   2606  CA  PHE A 174     -47.665 -13.222  -5.664  1.00 77.09           C  
ATOM   2607  HA  PHE A 174     -47.070 -12.320  -5.809  1.00 77.09           H  
ATOM   2608  C   PHE A 174     -48.644 -13.339  -6.835  1.00 77.09           C  
ATOM   2609  CB  PHE A 174     -46.707 -14.408  -5.644  1.00 77.09           C  
ATOM   2610  HB2 PHE A 174     -47.282 -15.284  -5.344  1.00 77.09           H  
ATOM   2611  HB3 PHE A 174     -46.317 -14.586  -6.646  1.00 77.09           H  
ATOM   2612  O   PHE A 174     -49.783 -13.795  -6.689  1.00 77.09           O  
ATOM   2613  CG  PHE A 174     -45.551 -14.259  -4.691  1.00 77.09           C  
ATOM   2614  CD1 PHE A 174     -44.313 -13.789  -5.163  1.00 77.09           C  
ATOM   2615  HD1 PHE A 174     -44.175 -13.551  -6.208  1.00 77.09           H  
ATOM   2616  CD2 PHE A 174     -45.705 -14.603  -3.337  1.00 77.09           C  
ATOM   2617  HD2 PHE A 174     -46.642 -14.994  -2.968  1.00 77.09           H  
ATOM   2618  CE1 PHE A 174     -43.232 -13.653  -4.279  1.00 77.09           C  
ATOM   2619  HE1 PHE A 174     -42.275 -13.318  -4.651  1.00 77.09           H  
ATOM   2620  CE2 PHE A 174     -44.626 -14.449  -2.456  1.00 77.09           C  
ATOM   2621  HE2 PHE A 174     -44.733 -14.716  -1.415  1.00 77.09           H  
ATOM   2622  CZ  PHE A 174     -43.391 -13.974  -2.921  1.00 77.09           C  
ATOM   2623  HZ  PHE A 174     -42.557 -13.890  -2.241  1.00 77.09           H  
ATOM   2624  N   LYS A 175     -48.201 -12.918  -8.020  1.00 67.66           N  
ATOM   2625  H   LYS A 175     -47.230 -12.649  -8.098  1.00 67.66           H  
ATOM   2626  CA  LYS A 175     -49.034 -12.940  -9.228  1.00 67.66           C  
ATOM   2627  HA  LYS A 175     -49.946 -12.374  -9.040  1.00 67.66           H  
ATOM   2628  C   LYS A 175     -49.465 -14.366  -9.581  1.00 67.66           C  
ATOM   2629  CB  LYS A 175     -48.234 -12.276 -10.355  1.00 67.66           C  
ATOM   2630  HB2 LYS A 175     -47.993 -11.255 -10.060  1.00 67.66           H  
ATOM   2631  HB3 LYS A 175     -47.295 -12.814 -10.485  1.00 67.66           H  
ATOM   2632  O   LYS A 175     -50.611 -14.590  -9.972  1.00 67.66           O  
ATOM   2633  CG  LYS A 175     -48.960 -12.243 -11.705  1.00 67.66           C  
ATOM   2634  HG2 LYS A 175     -49.272 -13.248 -11.988  1.00 67.66           H  
ATOM   2635  HG3 LYS A 175     -49.834 -11.596 -11.642  1.00 67.66           H  
ATOM   2636  CD  LYS A 175     -47.988 -11.720 -12.767  1.00 67.66           C  
ATOM   2637  HD2 LYS A 175     -47.695 -10.699 -12.526  1.00 67.66           H  
ATOM   2638  HD3 LYS A 175     -47.099 -12.351 -12.758  1.00 67.66           H  
ATOM   2639  CE  LYS A 175     -48.605 -11.772 -14.166  1.00 67.66           C  
ATOM   2640  HE2 LYS A 175     -49.449 -11.083 -14.211  1.00 67.66           H  
ATOM   2641  HE3 LYS A 175     -48.962 -12.788 -14.335  1.00 67.66           H  
ATOM   2642  NZ  LYS A 175     -47.591 -11.426 -15.197  1.00 67.66           N  
ATOM   2643  HZ1 LYS A 175     -46.830 -12.090 -15.159  1.00 67.66           H  
ATOM   2644  HZ2 LYS A 175     -47.967 -11.456 -16.133  1.00 67.66           H  
ATOM   2645  HZ3 LYS A 175     -47.190 -10.513 -15.039  1.00 67.66           H  
ATOM   2646  N   ASP A 176     -48.543 -15.304  -9.451  1.00 73.44           N  
ATOM   2647  H   ASP A 176     -47.624 -15.022  -9.140  1.00 73.44           H  
ATOM   2648  CA  ASP A 176     -48.701 -16.721  -9.728  1.00 73.44           C  
ATOM   2649  HA  ASP A 176     -49.644 -17.063  -9.302  1.00 73.44           H  
ATOM   2650  C   ASP A 176     -47.573 -17.512  -9.050  1.00 73.44           C  
ATOM   2651  CB  ASP A 176     -48.737 -16.958 -11.256  1.00 73.44           C  
ATOM   2652  HB2 ASP A 176     -48.685 -18.026 -11.467  1.00 73.44           H  
ATOM   2653  HB3 ASP A 176     -49.698 -16.606 -11.630  1.00 73.44           H  
ATOM   2654  O   ASP A 176     -46.657 -16.963  -8.440  1.00 73.44           O  
ATOM   2655  CG  ASP A 176     -47.621 -16.241 -12.023  1.00 73.44           C  
ATOM   2656  OD1 ASP A 176     -46.483 -16.225 -11.506  1.00 73.44           O  
ATOM   2657  OD2 ASP A 176     -47.930 -15.669 -13.092  1.00 73.44           O  
ATOM   2658  N   ALA A 177     -47.656 -18.833  -9.146  1.00 77.39           N  
ATOM   2659  H   ALA A 177     -48.437 -19.236  -9.645  1.00 77.39           H  
ATOM   2660  CA  ALA A 177     -46.637 -19.736  -8.634  1.00 77.39           C  
ATOM   2661  HA  ALA A 177     -46.491 -19.553  -7.570  1.00 77.39           H  
ATOM   2662  C   ALA A 177     -45.251 -19.509  -9.269  1.00 77.39           C  
ATOM   2663  CB  ALA A 177     -47.182 -21.158  -8.836  1.00 77.39           C  
ATOM   2664  HB1 ALA A 177     -46.358 -21.858  -8.975  1.00 77.39           H  
ATOM   2665  HB2 ALA A 177     -47.826 -21.218  -9.714  1.00 77.39           H  
ATOM   2666  HB3 ALA A 177     -47.744 -21.471  -7.956  1.00 77.39           H  
ATOM   2667  O   ALA A 177     -44.249 -19.632  -8.572  1.00 77.39           O  
ATOM   2668  N   LYS A 178     -45.186 -19.105 -10.545  1.00 75.19           N  
ATOM   2669  H   LYS A 178     -46.046 -18.908 -11.037  1.00 75.19           H  
ATOM   2670  CA  LYS A 178     -43.919 -18.864 -11.250  1.00 75.19           C  
ATOM   2671  HA  LYS A 178     -43.244 -19.693 -11.037  1.00 75.19           H  
ATOM   2672  C   LYS A 178     -43.212 -17.603 -10.760  1.00 75.19           C  
ATOM   2673  CB  LYS A 178     -44.173 -18.829 -12.767  1.00 75.19           C  
ATOM   2674  HB2 LYS A 178     -44.773 -19.699 -13.032  1.00 75.19           H  
ATOM   2675  HB3 LYS A 178     -44.727 -17.930 -13.036  1.00 75.19           H  
ATOM   2676  O   LYS A 178     -41.997 -17.585 -10.666  1.00 75.19           O  
ATOM   2677  CG  LYS A 178     -42.858 -18.884 -13.563  1.00 75.19           C  
ATOM   2678  HG2 LYS A 178     -42.342 -17.926 -13.493  1.00 75.19           H  
ATOM   2679  HG3 LYS A 178     -42.215 -19.648 -13.126  1.00 75.19           H  
ATOM   2680  CD  LYS A 178     -43.092 -19.233 -15.043  1.00 75.19           C  
ATOM   2681  HD2 LYS A 178     -43.580 -18.402 -15.552  1.00 75.19           H  
ATOM   2682  HD3 LYS A 178     -43.728 -20.115 -15.106  1.00 75.19           H  
ATOM   2683  CE  LYS A 178     -41.747 -19.551 -15.717  1.00 75.19           C  
ATOM   2684  HE2 LYS A 178     -41.192 -20.225 -15.064  1.00 75.19           H  
ATOM   2685  HE3 LYS A 178     -41.150 -18.643 -15.806  1.00 75.19           H  
ATOM   2686  NZ  LYS A 178     -41.899 -20.210 -17.041  1.00 75.19           N  
ATOM   2687  HZ1 LYS A 178     -41.009 -20.594 -17.324  1.00 75.19           H  
ATOM   2688  HZ2 LYS A 178     -42.225 -19.581 -17.761  1.00 75.19           H  
ATOM   2689  HZ3 LYS A 178     -42.532 -20.996 -17.010  1.00 75.19           H  
ATOM   2690  N   SER A 179     -43.955 -16.564 -10.392  1.00 78.46           N  
ATOM   2691  H   SER A 179     -44.949 -16.611 -10.563  1.00 78.46           H  
ATOM   2692  CA  SER A 179     -43.376 -15.348  -9.805  1.00 78.46           C  
ATOM   2693  HA  SER A 179     -42.512 -15.064 -10.406  1.00 78.46           H  
ATOM   2694  C   SER A 179     -42.836 -15.575  -8.396  1.00 78.46           C  
ATOM   2695  CB  SER A 179     -44.348 -14.165  -9.845  1.00 78.46           C  
ATOM   2696  HB2 SER A 179     -44.052 -13.424  -9.103  1.00 78.46           H  
ATOM   2697  HB3 SER A 179     -44.271 -13.703 -10.829  1.00 78.46           H  
ATOM   2698  O   SER A 179     -41.818 -14.987  -8.051  1.00 78.46           O  
ATOM   2699  OG  SER A 179     -45.699 -14.532  -9.648  1.00 78.46           O  
ATOM   2700  HG  SER A 179     -45.924 -15.165 -10.334  1.00 78.46           H  
ATOM   2701  N   LEU A 180     -43.456 -16.460  -7.608  1.00 80.02           N  
ATOM   2702  H   LEU A 180     -44.308 -16.895  -7.931  1.00 80.02           H  
ATOM   2703  CA  LEU A 180     -42.819 -16.942  -6.383  1.00 80.02           C  
ATOM   2704  HA  LEU A 180     -42.488 -16.077  -5.808  1.00 80.02           H  
ATOM   2705  C   LEU A 180     -41.562 -17.759  -6.710  1.00 80.02           C  
ATOM   2706  CB  LEU A 180     -43.826 -17.729  -5.528  1.00 80.02           C  
ATOM   2707  HB2 LEU A 180     -44.287 -18.502  -6.142  1.00 80.02           H  
ATOM   2708  HB3 LEU A 180     -44.605 -17.045  -5.192  1.00 80.02           H  
ATOM   2709  O   LEU A 180     -40.511 -17.488  -6.149  1.00 80.02           O  
ATOM   2710  CG  LEU A 180     -43.179 -18.406  -4.303  1.00 80.02           C  
ATOM   2711  HG  LEU A 180     -42.469 -19.163  -4.638  1.00 80.02           H  
ATOM   2712  CD1 LEU A 180     -42.464 -17.432  -3.375  1.00 80.02           C  
ATOM   2713 HD11 LEU A 180     -42.015 -17.996  -2.558  1.00 80.02           H  
ATOM   2714 HD12 LEU A 180     -43.169 -16.697  -2.986  1.00 80.02           H  
ATOM   2715 HD13 LEU A 180     -41.652 -16.921  -3.893  1.00 80.02           H  
ATOM   2716  CD2 LEU A 180     -44.253 -19.104  -3.473  1.00 80.02           C  
ATOM   2717 HD21 LEU A 180     -44.736 -19.859  -4.093  1.00 80.02           H  
ATOM   2718 HD22 LEU A 180     -43.780 -19.601  -2.626  1.00 80.02           H  
ATOM   2719 HD23 LEU A 180     -44.983 -18.379  -3.115  1.00 80.02           H  
ATOM   2720  N   ALA A 181     -41.639 -18.708  -7.642  1.00 78.45           N  
ATOM   2721  H   ALA A 181     -42.530 -18.923  -8.067  1.00 78.45           H  
ATOM   2722  CA  ALA A 181     -40.479 -19.512  -8.026  1.00 78.45           C  
ATOM   2723  HA  ALA A 181     -40.124 -20.060  -7.153  1.00 78.45           H  
ATOM   2724  C   ALA A 181     -39.307 -18.656  -8.531  1.00 78.45           C  
ATOM   2725  CB  ALA A 181     -40.921 -20.521  -9.080  1.00 78.45           C  
ATOM   2726  HB1 ALA A 181     -41.187 -20.018 -10.010  1.00 78.45           H  
ATOM   2727  HB2 ALA A 181     -41.775 -21.084  -8.704  1.00 78.45           H  
ATOM   2728  HB3 ALA A 181     -40.098 -21.207  -9.280  1.00 78.45           H  
ATOM   2729  O   ALA A 181     -38.169 -18.912  -8.175  1.00 78.45           O  
ATOM   2730  N   SER A 182     -39.585 -17.586  -9.276  1.00 77.55           N  
ATOM   2731  H   SER A 182     -40.535 -17.472  -9.599  1.00 77.55           H  
ATOM   2732  CA  SER A 182     -38.568 -16.649  -9.756  1.00 77.55           C  
ATOM   2733  HA  SER A 182     -37.778 -17.215 -10.251  1.00 77.55           H  
ATOM   2734  C   SER A 182     -37.925 -15.831  -8.636  1.00 77.55           C  
ATOM   2735  CB  SER A 182     -39.200 -15.694 -10.766  1.00 77.55           C  
ATOM   2736  HB2 SER A 182     -39.811 -14.959 -10.242  1.00 77.55           H  
ATOM   2737  HB3 SER A 182     -39.836 -16.254 -11.451  1.00 77.55           H  
ATOM   2738  O   SER A 182     -36.795 -15.392  -8.801  1.00 77.55           O  
ATOM   2739  OG  SER A 182     -38.208 -15.039 -11.524  1.00 77.55           O  
ATOM   2740  HG  SER A 182     -37.419 -14.944 -10.986  1.00 77.55           H  
ATOM   2741  N   LEU A 183     -38.635 -15.598  -7.525  1.00 79.65           N  
ATOM   2742  H   LEU A 183     -39.558 -16.002  -7.445  1.00 79.65           H  
ATOM   2743  CA  LEU A 183     -38.047 -14.991  -6.330  1.00 79.65           C  
ATOM   2744  HA  LEU A 183     -37.437 -14.138  -6.628  1.00 79.65           H  
ATOM   2745  C   LEU A 183     -37.120 -15.982  -5.620  1.00 79.65           C  
ATOM   2746  CB  LEU A 183     -39.168 -14.509  -5.387  1.00 79.65           C  
ATOM   2747  HB2 LEU A 183     -39.833 -15.347  -5.179  1.00 79.65           H  
ATOM   2748  HB3 LEU A 183     -39.750 -13.734  -5.886  1.00 79.65           H  
ATOM   2749  O   LEU A 183     -36.056 -15.585  -5.161  1.00 79.65           O  
ATOM   2750  CG  LEU A 183     -38.649 -13.978  -4.035  1.00 79.65           C  
ATOM   2751  HG  LEU A 183     -37.967 -14.697  -3.580  1.00 79.65           H  
ATOM   2752  CD1 LEU A 183     -37.936 -12.635  -4.194  1.00 79.65           C  
ATOM   2753 HD11 LEU A 183     -37.599 -12.287  -3.218  1.00 79.65           H  
ATOM   2754 HD12 LEU A 183     -38.597 -11.896  -4.646  1.00 79.65           H  
ATOM   2755 HD13 LEU A 183     -37.051 -12.767  -4.817  1.00 79.65           H  
ATOM   2756  CD2 LEU A 183     -39.803 -13.807  -3.050  1.00 79.65           C  
ATOM   2757 HD21 LEU A 183     -40.429 -12.966  -3.347  1.00 79.65           H  
ATOM   2758 HD22 LEU A 183     -39.379 -13.627  -2.062  1.00 79.65           H  
ATOM   2759 HD23 LEU A 183     -40.383 -14.729  -3.005  1.00 79.65           H  
ATOM   2760  N   LEU A 184     -37.547 -17.242  -5.501  1.00 78.94           N  
ATOM   2761  H   LEU A 184     -38.434 -17.493  -5.913  1.00 78.94           H  
ATOM   2762  CA  LEU A 184     -36.763 -18.286  -4.841  1.00 78.94           C  
ATOM   2763  HA  LEU A 184     -36.405 -17.915  -3.881  1.00 78.94           H  
ATOM   2764  C   LEU A 184     -35.505 -18.625  -5.655  1.00 78.94           C  
ATOM   2765  CB  LEU A 184     -37.644 -19.528  -4.598  1.00 78.94           C  
ATOM   2766  HB2 LEU A 184     -37.961 -19.922  -5.564  1.00 78.94           H  
ATOM   2767  HB3 LEU A 184     -37.029 -20.290  -4.119  1.00 78.94           H  
ATOM   2768  O   LEU A 184     -34.425 -18.739  -5.089  1.00 78.94           O  
ATOM   2769  CG  LEU A 184     -38.889 -19.283  -3.724  1.00 78.94           C  
ATOM   2770  HG  LEU A 184     -39.503 -18.503  -4.172  1.00 78.94           H  
ATOM   2771  CD1 LEU A 184     -39.746 -20.549  -3.646  1.00 78.94           C  
ATOM   2772 HD11 LEU A 184     -40.650 -20.354  -3.070  1.00 78.94           H  
ATOM   2773 HD12 LEU A 184     -40.012 -20.873  -4.652  1.00 78.94           H  
ATOM   2774 HD13 LEU A 184     -39.172 -21.340  -3.163  1.00 78.94           H  
ATOM   2775  CD2 LEU A 184     -38.545 -18.828  -2.309  1.00 78.94           C  
ATOM   2776 HD21 LEU A 184     -37.929 -19.586  -1.825  1.00 78.94           H  
ATOM   2777 HD22 LEU A 184     -39.463 -18.671  -1.742  1.00 78.94           H  
ATOM   2778 HD23 LEU A 184     -37.989 -17.891  -2.338  1.00 78.94           H  
ATOM   2779  N   GLY A 185     -35.622 -18.719  -6.982  1.00 70.59           N  
ATOM   2780  H   GLY A 185     -36.548 -18.677  -7.383  1.00 70.59           H  
ATOM   2781  CA  GLY A 185     -34.520 -19.095  -7.868  1.00 70.59           C  
ATOM   2782  HA2 GLY A 185     -34.882 -19.189  -8.892  1.00 70.59           H  
ATOM   2783  HA3 GLY A 185     -33.755 -18.319  -7.836  1.00 70.59           H  
ATOM   2784  C   GLY A 185     -33.902 -20.433  -7.456  1.00 70.59           C  
ATOM   2785  O   GLY A 185     -34.626 -21.348  -7.062  1.00 70.59           O  
ATOM   2786  N   ALA A 186     -32.567 -20.489  -7.463  1.00 63.46           N  
ATOM   2787  H   ALA A 186     -32.047 -19.695  -7.808  1.00 63.46           H  
ATOM   2788  CA  ALA A 186     -31.769 -21.638  -7.022  1.00 63.46           C  
ATOM   2789  HA  ALA A 186     -32.137 -22.536  -7.519  1.00 63.46           H  
ATOM   2790  C   ALA A 186     -31.868 -21.946  -5.520  1.00 63.46           C  
ATOM   2791  CB  ALA A 186     -30.316 -21.404  -7.454  1.00 63.46           C  
ATOM   2792  HB1 ALA A 186     -29.726 -22.290  -7.217  1.00 63.46           H  
ATOM   2793  HB2 ALA A 186     -30.265 -21.242  -8.530  1.00 63.46           H  
ATOM   2794  HB3 ALA A 186     -29.893 -20.549  -6.925  1.00 63.46           H  
ATOM   2795  O   ALA A 186     -31.190 -22.828  -5.018  1.00 63.46           O  
ATOM   2796  N   GLU A 187     -32.696 -21.218  -4.771  1.00 70.36           N  
ATOM   2797  H   GLU A 187     -33.231 -20.474  -5.196  1.00 70.36           H  
ATOM   2798  CA  GLU A 187     -32.949 -21.551  -3.379  1.00 70.36           C  
ATOM   2799  HA  GLU A 187     -32.045 -22.000  -2.966  1.00 70.36           H  
ATOM   2800  C   GLU A 187     -34.072 -22.577  -3.206  1.00 70.36           C  
ATOM   2801  CB  GLU A 187     -33.273 -20.268  -2.608  1.00 70.36           C  
ATOM   2802  HB2 GLU A 187     -34.354 -20.148  -2.533  1.00 70.36           H  
ATOM   2803  HB3 GLU A 187     -32.857 -19.396  -3.112  1.00 70.36           H  
ATOM   2804  O   GLU A 187     -34.240 -23.108  -2.115  1.00 70.36           O  
ATOM   2805  CG  GLU A 187     -32.637 -20.344  -1.231  1.00 70.36           C  
ATOM   2806  HG2 GLU A 187     -31.640 -19.904  -1.270  1.00 70.36           H  
ATOM   2807  HG3 GLU A 187     -32.514 -21.385  -0.931  1.00 70.36           H  
ATOM   2808  CD  GLU A 187     -33.451 -19.649  -0.161  1.00 70.36           C  
ATOM   2809  OE1 GLU A 187     -33.398 -20.189   0.958  1.00 70.36           O  
ATOM   2810  OE2 GLU A 187     -34.007 -18.541  -0.305  1.00 70.36           O  
ATOM   2811  N   ALA A 188     -34.887 -22.821  -4.238  1.00 70.69           N  
ATOM   2812  H   ALA A 188     -34.665 -22.422  -5.138  1.00 70.69           H  
ATOM   2813  CA  ALA A 188     -36.015 -23.734  -4.118  1.00 70.69           C  
ATOM   2814  HA  ALA A 188     -36.567 -23.471  -3.216  1.00 70.69           H  
ATOM   2815  C   ALA A 188     -35.548 -25.187  -3.948  1.00 70.69           C  
ATOM   2816  CB  ALA A 188     -36.948 -23.550  -5.318  1.00 70.69           C  
ATOM   2817  HB1 ALA A 188     -37.801 -24.223  -5.228  1.00 70.69           H  
ATOM   2818  HB2 ALA A 188     -37.297 -22.518  -5.359  1.00 70.69           H  
ATOM   2819  HB3 ALA A 188     -36.409 -23.779  -6.237  1.00 70.69           H  
ATOM   2820  O   ALA A 188     -36.062 -25.849  -3.055  1.00 70.69           O  
ATOM   2821  N   ASN A 189     -34.582 -25.663  -4.738  1.00 71.99           N  
ATOM   2822  H   ASN A 189     -34.140 -25.058  -5.416  1.00 71.99           H  
ATOM   2823  CA  ASN A 189     -34.020 -27.017  -4.654  1.00 71.99           C  
ATOM   2824  HA  ASN A 189     -33.305 -27.109  -5.471  1.00 71.99           H  
ATOM   2825  C   ASN A 189     -35.032 -28.156  -4.878  1.00 71.99           C  
ATOM   2826  CB  ASN A 189     -33.224 -27.179  -3.340  1.00 71.99           C  
ATOM   2827  HB2 ASN A 189     -33.895 -27.098  -2.485  1.00 71.99           H  
ATOM   2828  HB3 ASN A 189     -32.774 -28.171  -3.314  1.00 71.99           H  
ATOM   2829  O   ASN A 189     -34.854 -29.244  -4.345  1.00 71.99           O  
ATOM   2830  CG  ASN A 189     -32.098 -26.183  -3.202  1.00 71.99           C  
ATOM   2831  ND2 ASN A 189     -31.761 -25.785  -1.999  1.00 71.99           N  
ATOM   2832 HD21 ASN A 189     -32.307 -26.054  -1.193  1.00 71.99           H  
ATOM   2833 HD22 ASN A 189     -31.027 -25.090  -1.989  1.00 71.99           H  
ATOM   2834  OD1 ASN A 189     -31.498 -25.740  -4.155  1.00 71.99           O  
ATOM   2835  N   TYR A 190     -36.109 -27.960  -5.655  1.00 80.99           N  
ATOM   2836  H   TYR A 190     -36.151 -27.110  -6.200  1.00 80.99           H  
ATOM   2837  CA  TYR A 190     -37.018 -29.082  -5.935  1.00 80.99           C  
ATOM   2838  HA  TYR A 190     -37.277 -29.533  -4.977  1.00 80.99           H  
ATOM   2839  C   TYR A 190     -36.302 -30.165  -6.743  1.00 80.99           C  
ATOM   2840  CB  TYR A 190     -38.319 -28.648  -6.635  1.00 80.99           C  
ATOM   2841  HB2 TYR A 190     -38.058 -28.230  -7.608  1.00 80.99           H  
ATOM   2842  HB3 TYR A 190     -38.791 -27.851  -6.060  1.00 80.99           H  
ATOM   2843  O   TYR A 190     -35.623 -29.872  -7.723  1.00 80.99           O  
ATOM   2844  CG  TYR A 190     -39.354 -29.755  -6.820  1.00 80.99           C  
ATOM   2845  CD1 TYR A 190     -39.811 -30.092  -8.107  1.00 80.99           C  
ATOM   2846  HD1 TYR A 190     -39.408 -29.569  -8.961  1.00 80.99           H  
ATOM   2847  CD2 TYR A 190     -39.839 -30.484  -5.717  1.00 80.99           C  
ATOM   2848  HD2 TYR A 190     -39.476 -30.271  -4.722  1.00 80.99           H  
ATOM   2849  CE1 TYR A 190     -40.702 -31.165  -8.302  1.00 80.99           C  
ATOM   2850  HE1 TYR A 190     -41.011 -31.457  -9.295  1.00 80.99           H  
ATOM   2851  CE2 TYR A 190     -40.729 -31.556  -5.904  1.00 80.99           C  
ATOM   2852  HE2 TYR A 190     -41.061 -32.136  -5.056  1.00 80.99           H  
ATOM   2853  OH  TYR A 190     -41.952 -32.990  -7.359  1.00 80.99           O  
ATOM   2854  HH  TYR A 190     -42.045 -33.466  -6.531  1.00 80.99           H  
ATOM   2855  CZ  TYR A 190     -41.141 -31.915  -7.197  1.00 80.99           C  
ATOM   2856  N   LEU A 191     -36.531 -31.428  -6.379  1.00 83.95           N  
ATOM   2857  H   LEU A 191     -37.019 -31.553  -5.503  1.00 83.95           H  
ATOM   2858  CA  LEU A 191     -35.919 -32.652  -6.917  1.00 83.95           C  
ATOM   2859  HA  LEU A 191     -36.488 -33.490  -6.515  1.00 83.95           H  
ATOM   2860  C   LEU A 191     -34.473 -32.883  -6.484  1.00 83.95           C  
ATOM   2861  CB  LEU A 191     -36.012 -32.710  -8.451  1.00 83.95           C  
ATOM   2862  HB2 LEU A 191     -35.715 -33.710  -8.766  1.00 83.95           H  
ATOM   2863  HB3 LEU A 191     -35.282 -32.020  -8.874  1.00 83.95           H  
ATOM   2864  O   LEU A 191     -34.078 -34.037  -6.286  1.00 83.95           O  
ATOM   2865  CG  LEU A 191     -37.389 -32.398  -9.041  1.00 83.95           C  
ATOM   2866  HG  LEU A 191     -37.774 -31.461  -8.639  1.00 83.95           H  
ATOM   2867  CD1 LEU A 191     -37.264 -32.213 -10.548  1.00 83.95           C  
ATOM   2868 HD11 LEU A 191     -38.250 -32.075 -10.990  1.00 83.95           H  
ATOM   2869 HD12 LEU A 191     -36.755 -33.073 -10.984  1.00 83.95           H  
ATOM   2870 HD13 LEU A 191     -36.665 -31.323 -10.740  1.00 83.95           H  
ATOM   2871  CD2 LEU A 191     -38.366 -33.530  -8.733  1.00 83.95           C  
ATOM   2872 HD21 LEU A 191     -38.561 -33.545  -7.660  1.00 83.95           H  
ATOM   2873 HD22 LEU A 191     -39.306 -33.364  -9.259  1.00 83.95           H  
ATOM   2874 HD23 LEU A 191     -37.926 -34.478  -9.040  1.00 83.95           H  
ATOM   2875  N   LEU A 192     -33.688 -31.818  -6.357  1.00 80.54           N  
ATOM   2876  H   LEU A 192     -34.079 -30.901  -6.515  1.00 80.54           H  
ATOM   2877  CA  LEU A 192     -32.277 -31.886  -6.023  1.00 80.54           C  
ATOM   2878  HA  LEU A 192     -32.081 -32.824  -5.504  1.00 80.54           H  
ATOM   2879  C   LEU A 192     -31.901 -30.731  -5.098  1.00 80.54           C  
ATOM   2880  CB  LEU A 192     -31.452 -31.843  -7.321  1.00 80.54           C  
ATOM   2881  HB2 LEU A 192     -31.549 -30.842  -7.740  1.00 80.54           H  
ATOM   2882  HB3 LEU A 192     -31.854 -32.554  -8.043  1.00 80.54           H  
ATOM   2883  O   LEU A 192     -32.024 -29.570  -5.458  1.00 80.54           O  
ATOM   2884  CG  LEU A 192     -29.961 -32.139  -7.093  1.00 80.54           C  
ATOM   2885  HG  LEU A 192     -29.600 -31.610  -6.211  1.00 80.54           H  
ATOM   2886  CD1 LEU A 192     -29.720 -33.640  -6.919  1.00 80.54           C  
ATOM   2887 HD11 LEU A 192     -28.675 -33.802  -6.655  1.00 80.54           H  
ATOM   2888 HD12 LEU A 192     -30.337 -34.023  -6.106  1.00 80.54           H  
ATOM   2889 HD13 LEU A 192     -29.956 -34.167  -7.844  1.00 80.54           H  
ATOM   2890  CD2 LEU A 192     -29.153 -31.685  -8.298  1.00 80.54           C  
ATOM   2891 HD21 LEU A 192     -28.088 -31.776  -8.086  1.00 80.54           H  
ATOM   2892 HD22 LEU A 192     -29.381 -30.639  -8.504  1.00 80.54           H  
ATOM   2893 HD23 LEU A 192     -29.419 -32.281  -9.171  1.00 80.54           H  
ATOM   2894  N   GLY A 193     -31.360 -31.079  -3.942  1.00 68.78           N  
ATOM   2895  H   GLY A 193     -31.310 -32.062  -3.717  1.00 68.78           H  
ATOM   2896  CA  GLY A 193     -30.547 -30.187  -3.126  1.00 68.78           C  
ATOM   2897  HA2 GLY A 193     -31.124 -29.804  -2.285  1.00 68.78           H  
ATOM   2898  HA3 GLY A 193     -30.175 -29.352  -3.720  1.00 68.78           H  
ATOM   2899  C   GLY A 193     -29.377 -31.006  -2.613  1.00 68.78           C  
ATOM   2900  O   GLY A 193     -29.524 -32.218  -2.439  1.00 68.78           O  
ATOM   2901  N   LEU A 194     -28.215 -30.409  -2.346  1.00 66.09           N  
ATOM   2902  H   LEU A 194     -28.127 -29.409  -2.455  1.00 66.09           H  
ATOM   2903  CA  LEU A 194     -27.102 -31.137  -1.720  1.00 66.09           C  
ATOM   2904  HA  LEU A 194     -26.275 -30.437  -1.605  1.00 66.09           H  
ATOM   2905  C   LEU A 194     -26.522 -32.324  -2.488  1.00 66.09           C  
ATOM   2906  CB  LEU A 194     -27.586 -31.619  -0.334  1.00 66.09           C  
ATOM   2907  HB2 LEU A 194     -27.238 -32.615  -0.061  1.00 66.09           H  
ATOM   2908  HB3 LEU A 194     -28.664 -31.778  -0.338  1.00 66.09           H  
ATOM   2909  O   LEU A 194     -25.980 -33.217  -1.857  1.00 66.09           O  
ATOM   2910  CG  LEU A 194     -27.193 -30.659   0.746  1.00 66.09           C  
ATOM   2911  HG  LEU A 194     -27.108 -29.671   0.293  1.00 66.09           H  
ATOM   2912  CD1 LEU A 194     -28.416 -30.635   1.679  1.00 66.09           C  
ATOM   2913 HD11 LEU A 194     -28.473 -29.758   2.325  1.00 66.09           H  
ATOM   2914 HD12 LEU A 194     -29.339 -30.519   1.110  1.00 66.09           H  
ATOM   2915 HD13 LEU A 194     -28.473 -31.558   2.255  1.00 66.09           H  
ATOM   2916  CD2 LEU A 194     -25.801 -31.175   1.190  1.00 66.09           C  
ATOM   2917 HD21 LEU A 194     -25.907 -32.162   1.639  1.00 66.09           H  
ATOM   2918 HD22 LEU A 194     -25.261 -30.543   1.896  1.00 66.09           H  
ATOM   2919 HD23 LEU A 194     -25.155 -31.285   0.319  1.00 66.09           H  
ATOM   2920  N   ASN A 195     -26.656 -32.433  -3.807  1.00 69.37           N  
ATOM   2921  H   ASN A 195     -26.970 -31.633  -4.338  1.00 69.37           H  
ATOM   2922  CA  ASN A 195     -26.405 -33.711  -4.502  1.00 69.37           C  
ATOM   2923  HA  ASN A 195     -26.744 -33.568  -5.528  1.00 69.37           H  
ATOM   2924  C   ASN A 195     -27.236 -34.858  -3.913  1.00 69.37           C  
ATOM   2925  CB  ASN A 195     -24.905 -34.058  -4.564  1.00 69.37           C  
ATOM   2926  HB2 ASN A 195     -24.722 -34.854  -5.286  1.00 69.37           H  
ATOM   2927  HB3 ASN A 195     -24.561 -34.436  -3.601  1.00 69.37           H  
ATOM   2928  O   ASN A 195     -26.785 -35.996  -3.775  1.00 69.37           O  
ATOM   2929  CG  ASN A 195     -24.089 -32.881  -4.998  1.00 69.37           C  
ATOM   2930  ND2 ASN A 195     -22.963 -32.601  -4.392  1.00 69.37           N  
ATOM   2931 HD21 ASN A 195     -22.640 -33.154  -3.611  1.00 69.37           H  
ATOM   2932 HD22 ASN A 195     -22.524 -31.741  -4.687  1.00 69.37           H  
ATOM   2933  OD1 ASN A 195     -24.473 -32.192  -5.911  1.00 69.37           O  
ATOM   2934  N   THR A 196     -28.466 -34.560  -3.521  1.00 80.26           N  
ATOM   2935  H   THR A 196     -28.781 -33.602  -3.566  1.00 80.26           H  
ATOM   2936  CA  THR A 196     -29.370 -35.541  -2.957  1.00 80.26           C  
ATOM   2937  HA  THR A 196     -29.130 -36.507  -3.402  1.00 80.26           H  
ATOM   2938  C   THR A 196     -30.830 -35.227  -3.322  1.00 80.26           C  
ATOM   2939  CB  THR A 196     -29.153 -35.658  -1.444  1.00 80.26           C  
ATOM   2940  HB  THR A 196     -29.790 -36.485  -1.131  1.00 80.26           H  
ATOM   2941  O   THR A 196     -31.192 -34.097  -3.628  1.00 80.26           O  
ATOM   2942  CG2 THR A 196     -27.794 -36.078  -0.913  1.00 80.26           C  
ATOM   2943 HG21 THR A 196     -27.071 -35.282  -1.092  1.00 80.26           H  
ATOM   2944 HG22 THR A 196     -27.469 -36.993  -1.409  1.00 80.26           H  
ATOM   2945 HG23 THR A 196     -27.852 -36.251   0.162  1.00 80.26           H  
ATOM   2946  OG1 THR A 196     -29.475 -34.457  -0.782  1.00 80.26           O  
ATOM   2947  HG1 THR A 196     -29.348 -33.723  -1.388  1.00 80.26           H  
ATOM   2948  N   TRP A 197     -31.687 -36.248  -3.344  1.00 84.84           N  
ATOM   2949  H   TRP A 197     -31.310 -37.162  -3.139  1.00 84.84           H  
ATOM   2950  CA  TRP A 197     -33.118 -36.160  -3.649  1.00 84.84           C  
ATOM   2951  HA  TRP A 197     -33.250 -35.840  -4.683  1.00 84.84           H  
ATOM   2952  C   TRP A 197     -33.880 -35.168  -2.757  1.00 84.84           C  
ATOM   2953  CB  TRP A 197     -33.745 -37.552  -3.465  1.00 84.84           C  
ATOM   2954  HB2 TRP A 197     -33.348 -38.011  -2.560  1.00 84.84           H  
ATOM   2955  HB3 TRP A 197     -33.477 -38.181  -4.314  1.00 84.84           H  
ATOM   2956  O   TRP A 197     -34.119 -35.449  -1.590  1.00 84.84           O  
ATOM   2957  CG  TRP A 197     -35.234 -37.504  -3.340  1.00 84.84           C  
ATOM   2958  CD1 TRP A 197     -35.946 -37.574  -2.188  1.00 84.84           C  
ATOM   2959  HD1 TRP A 197     -35.509 -37.709  -1.209  1.00 84.84           H  
ATOM   2960  CD2 TRP A 197     -36.173 -37.084  -4.360  1.00 84.84           C  
ATOM   2961  CE2 TRP A 197     -37.457 -36.950  -3.763  1.00 84.84           C  
ATOM   2962  CE3 TRP A 197     -36.033 -36.681  -5.701  1.00 84.84           C  
ATOM   2963  HE3 TRP A 197     -35.049 -36.647  -6.143  1.00 84.84           H  
ATOM   2964  NE1 TRP A 197     -37.267 -37.261  -2.435  1.00 84.84           N  
ATOM   2965  HE1 TRP A 197     -37.926 -37.048  -1.701  1.00 84.84           H  
ATOM   2966  CH2 TRP A 197     -38.395 -36.112  -5.824  1.00 84.84           C  
ATOM   2967  HH2 TRP A 197     -39.206 -35.626  -6.346  1.00 84.84           H  
ATOM   2968  CZ2 TRP A 197     -38.559 -36.485  -4.484  1.00 84.84           C  
ATOM   2969  HZ2 TRP A 197     -39.491 -36.298  -3.972  1.00 84.84           H  
ATOM   2970  CZ3 TRP A 197     -37.136 -36.218  -6.434  1.00 84.84           C  
ATOM   2971  HZ3 TRP A 197     -36.990 -35.854  -7.441  1.00 84.84           H  
ATOM   2972  N   HIS A 198     -34.385 -34.073  -3.287  1.00 83.98           N  
ATOM   2973  H   HIS A 198     -34.231 -33.863  -4.263  1.00 83.98           H  
ATOM   2974  CA  HIS A 198     -35.161 -33.143  -2.469  1.00 83.98           C  
ATOM   2975  HA  HIS A 198     -35.167 -33.446  -1.422  1.00 83.98           H  
ATOM   2976  C   HIS A 198     -36.623 -33.116  -2.903  1.00 83.98           C  
ATOM   2977  CB  HIS A 198     -34.447 -31.812  -2.475  1.00 83.98           C  
ATOM   2978  HB2 HIS A 198     -33.397 -31.972  -2.228  1.00 83.98           H  
ATOM   2979  HB3 HIS A 198     -34.497 -31.402  -3.484  1.00 83.98           H  
ATOM   2980  O   HIS A 198     -36.945 -32.850  -4.057  1.00 83.98           O  
ATOM   2981  CG  HIS A 198     -35.011 -30.847  -1.479  1.00 83.98           C  
ATOM   2982  CD2 HIS A 198     -34.496 -30.604  -0.243  1.00 83.98           C  
ATOM   2983  HD2 HIS A 198     -33.650 -31.112   0.196  1.00 83.98           H  
ATOM   2984  ND1 HIS A 198     -36.047 -29.955  -1.719  1.00 83.98           N  
ATOM   2985  CE1 HIS A 198     -36.066 -29.123  -0.678  1.00 83.98           C  
ATOM   2986  HE1 HIS A 198     -36.690 -28.244  -0.609  1.00 83.98           H  
ATOM   2987  NE2 HIS A 198     -35.165 -29.505   0.237  1.00 83.98           N  
ATOM   2988  HE2 HIS A 198     -34.893 -28.943   1.031  1.00 83.98           H  
ATOM   2989  N   GLY A 199     -37.530 -33.481  -2.000  1.00 85.95           N  
ATOM   2990  H   GLY A 199     -37.226 -33.620  -1.047  1.00 85.95           H  
ATOM   2991  CA  GLY A 199     -38.947 -33.676  -2.307  1.00 85.95           C  
ATOM   2992  HA2 GLY A 199     -39.045 -34.128  -3.294  1.00 85.95           H  
ATOM   2993  HA3 GLY A 199     -39.374 -34.350  -1.564  1.00 85.95           H  
ATOM   2994  C   GLY A 199     -39.772 -32.395  -2.298  1.00 85.95           C  
ATOM   2995  O   GLY A 199     -40.930 -32.406  -2.728  1.00 85.95           O  
ATOM   2996  N   GLY A 200     -39.215 -31.287  -1.818  1.00 86.31           N  
ATOM   2997  H   GLY A 200     -38.239 -31.309  -1.562  1.00 86.31           H  
ATOM   2998  CA  GLY A 200     -39.959 -30.056  -1.597  1.00 86.31           C  
ATOM   2999  HA2 GLY A 200     -40.114 -29.923  -0.526  1.00 86.31           H  
ATOM   3000  HA3 GLY A 200     -40.941 -30.103  -2.067  1.00 86.31           H  
ATOM   3001  C   GLY A 200     -39.255 -28.836  -2.141  1.00 86.31           C  
ATOM   3002  O   GLY A 200     -38.501 -28.903  -3.096  1.00 86.31           O  
ATOM   3003  N   ILE A 201     -39.575 -27.684  -1.573  1.00 87.10           N  
ATOM   3004  H   ILE A 201     -40.218 -27.703  -0.794  1.00 87.10           H  
ATOM   3005  CA  ILE A 201     -38.843 -26.458  -1.844  1.00 87.10           C  
ATOM   3006  HA  ILE A 201     -37.921 -26.763  -2.338  1.00 87.10           H  
ATOM   3007  C   ILE A 201     -38.442 -25.788  -0.550  1.00 87.10           C  
ATOM   3008  CB  ILE A 201     -39.582 -25.480  -2.781  1.00 87.10           C  
ATOM   3009  HB  ILE A 201     -38.927 -24.620  -2.926  1.00 87.10           H  
ATOM   3010  O   ILE A 201     -39.224 -25.764   0.407  1.00 87.10           O  
ATOM   3011  CG1 ILE A 201     -40.893 -24.949  -2.164  1.00 87.10           C  
ATOM   3012 HG12 ILE A 201     -40.646 -24.355  -1.284  1.00 87.10           H  
ATOM   3013 HG13 ILE A 201     -41.517 -25.784  -1.844  1.00 87.10           H  
ATOM   3014  CG2 ILE A 201     -39.765 -26.123  -4.160  1.00 87.10           C  
ATOM   3015 HG21 ILE A 201     -40.415 -26.996  -4.104  1.00 87.10           H  
ATOM   3016 HG22 ILE A 201     -40.139 -25.406  -4.891  1.00 87.10           H  
ATOM   3017 HG23 ILE A 201     -38.777 -26.445  -4.489  1.00 87.10           H  
ATOM   3018  CD1 ILE A 201     -41.705 -24.054  -3.102  1.00 87.10           C  
ATOM   3019 HD11 ILE A 201     -42.502 -23.559  -2.547  1.00 87.10           H  
ATOM   3020 HD12 ILE A 201     -42.143 -24.661  -3.895  1.00 87.10           H  
ATOM   3021 HD13 ILE A 201     -41.059 -23.292  -3.538  1.00 87.10           H  
ATOM   3022  N   HIS A 202     -37.268 -25.176  -0.536  1.00 85.06           N  
ATOM   3023  H   HIS A 202     -36.650 -25.270  -1.330  1.00 85.06           H  
ATOM   3024  CA  HIS A 202     -36.916 -24.244   0.517  1.00 85.06           C  
ATOM   3025  HA  HIS A 202     -37.420 -24.560   1.430  1.00 85.06           H  
ATOM   3026  C   HIS A 202     -37.421 -22.841   0.201  1.00 85.06           C  
ATOM   3027  CB  HIS A 202     -35.422 -24.284   0.828  1.00 85.06           C  
ATOM   3028  HB2 HIS A 202     -35.195 -23.549   1.600  1.00 85.06           H  
ATOM   3029  HB3 HIS A 202     -34.852 -24.017  -0.062  1.00 85.06           H  
ATOM   3030  O   HIS A 202     -37.497 -22.380  -0.937  1.00 85.06           O  
ATOM   3031  CG  HIS A 202     -34.935 -25.622   1.301  1.00 85.06           C  
ATOM   3032  CD2 HIS A 202     -35.514 -26.384   2.269  1.00 85.06           C  
ATOM   3033  HD2 HIS A 202     -36.416 -26.144   2.812  1.00 85.06           H  
ATOM   3034  ND1 HIS A 202     -33.729 -26.202   0.928  1.00 85.06           N  
ATOM   3035  CE1 HIS A 202     -33.583 -27.289   1.692  1.00 85.06           C  
ATOM   3036  HE1 HIS A 202     -32.711 -27.927   1.689  1.00 85.06           H  
ATOM   3037  NE2 HIS A 202     -34.654 -27.434   2.490  1.00 85.06           N  
ATOM   3038  HE2 HIS A 202     -34.708 -28.108   3.241  1.00 85.06           H  
ATOM   3039  N   ILE A 203     -37.812 -22.158   1.266  1.00 83.86           N  
ATOM   3040  H   ILE A 203     -37.814 -22.643   2.152  1.00 83.86           H  
ATOM   3041  CA  ILE A 203     -38.033 -20.720   1.281  1.00 83.86           C  
ATOM   3042  HA  ILE A 203     -37.606 -20.261   0.389  1.00 83.86           H  
ATOM   3043  C   ILE A 203     -37.283 -20.227   2.507  1.00 83.86           C  
ATOM   3044  CB  ILE A 203     -39.542 -20.400   1.371  1.00 83.86           C  
ATOM   3045  HB  ILE A 203     -39.917 -20.827   2.301  1.00 83.86           H  
ATOM   3046  O   ILE A 203     -37.630 -20.648   3.611  1.00 83.86           O  
ATOM   3047  CG1 ILE A 203     -40.360 -21.056   0.234  1.00 83.86           C  
ATOM   3048 HG12 ILE A 203     -40.212 -22.136   0.266  1.00 83.86           H  
ATOM   3049 HG13 ILE A 203     -39.994 -20.702  -0.729  1.00 83.86           H  
ATOM   3050  CG2 ILE A 203     -39.755 -18.879   1.455  1.00 83.86           C  
ATOM   3051 HG21 ILE A 203     -40.806 -18.669   1.653  1.00 83.86           H  
ATOM   3052 HG22 ILE A 203     -39.437 -18.401   0.528  1.00 83.86           H  
ATOM   3053 HG23 ILE A 203     -39.180 -18.457   2.279  1.00 83.86           H  
ATOM   3054  CD1 ILE A 203     -41.873 -20.816   0.316  1.00 83.86           C  
ATOM   3055 HD11 ILE A 203     -42.092 -19.767   0.117  1.00 83.86           H  
ATOM   3056 HD12 ILE A 203     -42.373 -21.426  -0.435  1.00 83.86           H  
ATOM   3057 HD13 ILE A 203     -42.241 -21.093   1.304  1.00 83.86           H  
ATOM   3058  N   SER A 204     -36.291 -19.352   2.354  1.00 82.42           N  
ATOM   3059  H   SER A 204     -35.951 -19.126   1.430  1.00 82.42           H  
ATOM   3060  CA  SER A 204     -35.582 -18.782   3.504  1.00 82.42           C  
ATOM   3061  HA  SER A 204     -36.011 -19.195   4.417  1.00 82.42           H  
ATOM   3062  C   SER A 204     -35.711 -17.272   3.650  1.00 82.42           C  
ATOM   3063  CB  SER A 204     -34.112 -19.168   3.506  1.00 82.42           C  
ATOM   3064  HB2 SER A 204     -33.681 -19.013   4.495  1.00 82.42           H  
ATOM   3065  HB3 SER A 204     -33.995 -20.219   3.239  1.00 82.42           H  
ATOM   3066  O   SER A 204     -36.290 -16.575   2.818  1.00 82.42           O  
ATOM   3067  OG  SER A 204     -33.461 -18.311   2.607  1.00 82.42           O  
ATOM   3068  HG  SER A 204     -33.498 -18.783   1.771  1.00 82.42           H  
ATOM   3069  N   ASP A 205     -35.122 -16.759   4.730  1.00 78.99           N  
ATOM   3070  H   ASP A 205     -34.643 -17.403   5.343  1.00 78.99           H  
ATOM   3071  CA  ASP A 205     -34.961 -15.344   5.025  1.00 78.99           C  
ATOM   3072  HA  ASP A 205     -35.929 -14.897   4.799  1.00 78.99           H  
ATOM   3073  C   ASP A 205     -33.919 -14.644   4.148  1.00 78.99           C  
ATOM   3074  CB  ASP A 205     -34.664 -15.137   6.517  1.00 78.99           C  
ATOM   3075  HB2 ASP A 205     -35.456 -15.623   7.086  1.00 78.99           H  
ATOM   3076  HB3 ASP A 205     -34.732 -14.072   6.739  1.00 78.99           H  
ATOM   3077  O   ASP A 205     -33.612 -13.460   4.330  1.00 78.99           O  
ATOM   3078  CG  ASP A 205     -33.295 -15.635   7.013  1.00 78.99           C  
ATOM   3079  OD1 ASP A 205     -32.732 -16.591   6.440  1.00 78.99           O  
ATOM   3080  OD2 ASP A 205     -32.837 -15.094   8.049  1.00 78.99           O  
ATOM   3081  N   GLU A 206     -33.365 -15.372   3.199  1.00 74.40           N  
ATOM   3082  H   GLU A 206     -33.591 -16.355   3.149  1.00 74.40           H  
ATOM   3083  CA  GLU A 206     -32.420 -14.873   2.239  1.00 74.40           C  
ATOM   3084  HA  GLU A 206     -31.829 -14.078   2.693  1.00 74.40           H  
ATOM   3085  C   GLU A 206     -33.128 -14.291   1.014  1.00 74.40           C  
ATOM   3086  CB  GLU A 206     -31.510 -16.035   1.927  1.00 74.40           C  
ATOM   3087  HB2 GLU A 206     -31.373 -16.656   2.812  1.00 74.40           H  
ATOM   3088  HB3 GLU A 206     -31.947 -16.630   1.124  1.00 74.40           H  
ATOM   3089  O   GLU A 206     -32.952 -13.107   0.723  1.00 74.40           O  
ATOM   3090  CG  GLU A 206     -30.157 -15.502   1.555  1.00 74.40           C  
ATOM   3091  HG2 GLU A 206     -30.291 -14.553   1.037  1.00 74.40           H  
ATOM   3092  HG3 GLU A 206     -29.544 -15.377   2.448  1.00 74.40           H  
ATOM   3093  CD  GLU A 206     -29.574 -16.512   0.626  1.00 74.40           C  
ATOM   3094  OE1 GLU A 206     -29.405 -16.070  -0.519  1.00 74.40           O  
ATOM   3095  OE2 GLU A 206     -29.484 -17.697   1.033  1.00 74.40           O  
ATOM   3096  N   LYS A 207     -34.043 -15.057   0.401  1.00 76.14           N  
ATOM   3097  H   LYS A 207     -34.057 -16.043   0.618  1.00 76.14           H  
ATOM   3098  CA  LYS A 207     -34.933 -14.573  -0.670  1.00 76.14           C  
ATOM   3099  HA  LYS A 207     -34.439 -13.756  -1.196  1.00 76.14           H  
ATOM   3100  C   LYS A 207     -36.248 -13.993  -0.139  1.00 76.14           C  
ATOM   3101  CB  LYS A 207     -35.178 -15.710  -1.679  1.00 76.14           C  
ATOM   3102  HB2 LYS A 207     -35.836 -15.349  -2.469  1.00 76.14           H  
ATOM   3103  HB3 LYS A 207     -35.687 -16.529  -1.170  1.00 76.14           H  
ATOM   3104  O   LYS A 207     -36.824 -13.095  -0.753  1.00 76.14           O  
ATOM   3105  CG  LYS A 207     -33.896 -16.271  -2.331  1.00 76.14           C  
ATOM   3106  HG2 LYS A 207     -33.206 -16.603  -1.555  1.00 76.14           H  
ATOM   3107  HG3 LYS A 207     -34.175 -17.142  -2.924  1.00 76.14           H  
ATOM   3108  CD  LYS A 207     -33.127 -15.294  -3.232  1.00 76.14           C  
ATOM   3109  HD2 LYS A 207     -33.761 -14.984  -4.063  1.00 76.14           H  
ATOM   3110  HD3 LYS A 207     -32.824 -14.421  -2.654  1.00 76.14           H  
ATOM   3111  CE  LYS A 207     -31.868 -15.996  -3.771  1.00 76.14           C  
ATOM   3112  HE2 LYS A 207     -31.266 -16.321  -2.922  1.00 76.14           H  
ATOM   3113  HE3 LYS A 207     -32.176 -16.893  -4.310  1.00 76.14           H  
ATOM   3114  NZ  LYS A 207     -31.036 -15.128  -4.657  1.00 76.14           N  
ATOM   3115  HZ1 LYS A 207     -31.526 -14.813  -5.482  1.00 76.14           H  
ATOM   3116  HZ2 LYS A 207     -30.207 -15.619  -4.960  1.00 76.14           H  
ATOM   3117  HZ3 LYS A 207     -30.664 -14.306  -4.202  1.00 76.14           H  
ATOM   3118  N   ALA A 208     -36.721 -14.455   1.021  1.00 78.64           N  
ATOM   3119  H   ALA A 208     -36.225 -15.221   1.455  1.00 78.64           H  
ATOM   3120  CA  ALA A 208     -37.970 -14.016   1.647  1.00 78.64           C  
ATOM   3121  HA  ALA A 208     -38.304 -13.107   1.147  1.00 78.64           H  
ATOM   3122  C   ALA A 208     -37.808 -13.645   3.145  1.00 78.64           C  
ATOM   3123  CB  ALA A 208     -39.038 -15.083   1.372  1.00 78.64           C  
ATOM   3124  HB1 ALA A 208     -40.020 -14.697   1.644  1.00 78.64           H  
ATOM   3125  HB2 ALA A 208     -39.048 -15.333   0.311  1.00 78.64           H  
ATOM   3126  HB3 ALA A 208     -38.821 -15.983   1.948  1.00 78.64           H  
ATOM   3127  O   ALA A 208     -38.515 -14.191   3.999  1.00 78.64           O  
ATOM   3128  N   PRO A 209     -36.940 -12.669   3.505  1.00 76.86           N  
ATOM   3129  CA  PRO A 209     -36.683 -12.245   4.894  1.00 76.86           C  
ATOM   3130  HA  PRO A 209     -36.182 -13.039   5.448  1.00 76.86           H  
ATOM   3131  C   PRO A 209     -37.926 -11.874   5.701  1.00 76.86           C  
ATOM   3132  CB  PRO A 209     -35.723 -11.051   4.810  1.00 76.86           C  
ATOM   3133  HB2 PRO A 209     -34.710 -11.369   5.057  1.00 76.86           H  
ATOM   3134  HB3 PRO A 209     -36.015 -10.241   5.478  1.00 76.86           H  
ATOM   3135  O   PRO A 209     -37.938 -12.022   6.919  1.00 76.86           O  
ATOM   3136  CG  PRO A 209     -35.783 -10.602   3.352  1.00 76.86           C  
ATOM   3137  HG2 PRO A 209     -36.586  -9.875   3.229  1.00 76.86           H  
ATOM   3138  HG3 PRO A 209     -34.834 -10.184   3.017  1.00 76.86           H  
ATOM   3139  CD  PRO A 209     -36.130 -11.876   2.593  1.00 76.86           C  
ATOM   3140  HD2 PRO A 209     -35.217 -12.420   2.355  1.00 76.86           H  
ATOM   3141  HD3 PRO A 209     -36.663 -11.628   1.675  1.00 76.86           H  
ATOM   3142  N   TRP A 210     -38.989 -11.415   5.042  1.00 77.08           N  
ATOM   3143  H   TRP A 210     -38.945 -11.371   4.034  1.00 77.08           H  
ATOM   3144  CA  TRP A 210     -40.249 -11.081   5.700  1.00 77.08           C  
ATOM   3145  HA  TRP A 210     -40.037 -10.437   6.554  1.00 77.08           H  
ATOM   3146  C   TRP A 210     -40.997 -12.304   6.237  1.00 77.08           C  
ATOM   3147  CB  TRP A 210     -41.130 -10.328   4.706  1.00 77.08           C  
ATOM   3148  HB2 TRP A 210     -42.097 -10.127   5.167  1.00 77.08           H  
ATOM   3149  HB3 TRP A 210     -40.661  -9.374   4.468  1.00 77.08           H  
ATOM   3150  O   TRP A 210     -41.812 -12.178   7.146  1.00 77.08           O  
ATOM   3151  CG  TRP A 210     -41.402 -11.052   3.437  1.00 77.08           C  
ATOM   3152  CD1 TRP A 210     -42.451 -11.867   3.209  1.00 77.08           C  
ATOM   3153  HD1 TRP A 210     -43.211 -12.124   3.932  1.00 77.08           H  
ATOM   3154  CD2 TRP A 210     -40.637 -11.021   2.199  1.00 77.08           C  
ATOM   3155  CE2 TRP A 210     -41.320 -11.817   1.235  1.00 77.08           C  
ATOM   3156  CE3 TRP A 210     -39.452 -10.376   1.789  1.00 77.08           C  
ATOM   3157  HE3 TRP A 210     -38.908  -9.758   2.489  1.00 77.08           H  
ATOM   3158  NE1 TRP A 210     -42.404 -12.320   1.911  1.00 77.08           N  
ATOM   3159  HE1 TRP A 210     -43.123 -12.895   1.496  1.00 77.08           H  
ATOM   3160  CH2 TRP A 210     -39.691 -11.289  -0.464  1.00 77.08           C  
ATOM   3161  HH2 TRP A 210     -39.298 -11.401  -1.464  1.00 77.08           H  
ATOM   3162  CZ2 TRP A 210     -40.872 -11.948  -0.083  1.00 77.08           C  
ATOM   3163  HZ2 TRP A 210     -41.403 -12.575  -0.783  1.00 77.08           H  
ATOM   3164  CZ3 TRP A 210     -38.982 -10.516   0.471  1.00 77.08           C  
ATOM   3165  HZ3 TRP A 210     -38.060 -10.042   0.167  1.00 77.08           H  
ATOM   3166  N   VAL A 211     -40.751 -13.503   5.717  1.00 81.67           N  
ATOM   3167  H   VAL A 211     -40.046 -13.603   5.000  1.00 81.67           H  
ATOM   3168  CA  VAL A 211     -41.465 -14.707   6.169  1.00 81.67           C  
ATOM   3169  HA  VAL A 211     -42.503 -14.426   6.345  1.00 81.67           H  
ATOM   3170  C   VAL A 211     -40.924 -15.213   7.508  1.00 81.67           C  
ATOM   3171  CB  VAL A 211     -41.476 -15.791   5.080  1.00 81.67           C  
ATOM   3172  HB  VAL A 211     -40.462 -16.162   4.930  1.00 81.67           H  
ATOM   3173  O   VAL A 211     -41.561 -16.015   8.192  1.00 81.67           O  
ATOM   3174  CG1 VAL A 211     -42.397 -16.966   5.419  1.00 81.67           C  
ATOM   3175 HG11 VAL A 211     -42.075 -17.465   6.333  1.00 81.67           H  
ATOM   3176 HG12 VAL A 211     -43.424 -16.621   5.544  1.00 81.67           H  
ATOM   3177 HG13 VAL A 211     -42.345 -17.712   4.626  1.00 81.67           H  
ATOM   3178  CG2 VAL A 211     -41.977 -15.225   3.748  1.00 81.67           C  
ATOM   3179 HG21 VAL A 211     -41.943 -16.005   2.987  1.00 81.67           H  
ATOM   3180 HG22 VAL A 211     -41.325 -14.419   3.414  1.00 81.67           H  
ATOM   3181 HG23 VAL A 211     -42.997 -14.854   3.854  1.00 81.67           H  
ATOM   3182  N   LYS A 212     -39.756 -14.719   7.928  1.00 78.04           N  
ATOM   3183  H   LYS A 212     -39.268 -14.065   7.333  1.00 78.04           H  
ATOM   3184  CA  LYS A 212     -39.166 -15.046   9.223  1.00 78.04           C  
ATOM   3185  HA  LYS A 212     -39.058 -16.127   9.313  1.00 78.04           H  
ATOM   3186  C   LYS A 212     -40.070 -14.642  10.390  1.00 78.04           C  
ATOM   3187  CB  LYS A 212     -37.773 -14.405   9.267  1.00 78.04           C  
ATOM   3188  HB2 LYS A 212     -37.870 -13.328   9.132  1.00 78.04           H  
ATOM   3189  HB3 LYS A 212     -37.183 -14.794   8.437  1.00 78.04           H  
ATOM   3190  O   LYS A 212     -40.047 -15.305  11.419  1.00 78.04           O  
ATOM   3191  CG  LYS A 212     -37.025 -14.684  10.571  1.00 78.04           C  
ATOM   3192  HG2 LYS A 212     -37.590 -14.294  11.418  1.00 78.04           H  
ATOM   3193  HG3 LYS A 212     -36.904 -15.760  10.700  1.00 78.04           H  
ATOM   3194  CD  LYS A 212     -35.656 -14.004  10.536  1.00 78.04           C  
ATOM   3195  HD2 LYS A 212     -35.012 -14.545   9.843  1.00 78.04           H  
ATOM   3196  HD3 LYS A 212     -35.763 -12.973  10.197  1.00 78.04           H  
ATOM   3197  CE  LYS A 212     -35.066 -14.011  11.944  1.00 78.04           C  
ATOM   3198  HE2 LYS A 212     -35.624 -13.314  12.569  1.00 78.04           H  
ATOM   3199  HE3 LYS A 212     -35.203 -15.007  12.365  1.00 78.04           H  
ATOM   3200  NZ  LYS A 212     -33.626 -13.673  11.909  1.00 78.04           N  
ATOM   3201  HZ1 LYS A 212     -33.172 -14.295  11.256  1.00 78.04           H  
ATOM   3202  HZ2 LYS A 212     -33.217 -13.816  12.821  1.00 78.04           H  
ATOM   3203  HZ3 LYS A 212     -33.481 -12.720  11.605  1.00 78.04           H  
ATOM   3204  N   ASP A 213     -40.863 -13.581  10.235  1.00 69.53           N  
ATOM   3205  H   ASP A 213     -40.648 -13.005   9.433  1.00 69.53           H  
ATOM   3206  CA  ASP A 213     -41.578 -12.969  11.366  1.00 69.53           C  
ATOM   3207  HA  ASP A 213     -42.275 -13.735  11.704  1.00 69.53           H  
ATOM   3208  C   ASP A 213     -42.464 -11.765  11.028  1.00 69.53           C  
ATOM   3209  CB  ASP A 213     -40.643 -12.635  12.544  1.00 69.53           C  
ATOM   3210  HB2 ASP A 213     -41.097 -11.876  13.181  1.00 69.53           H  
ATOM   3211  HB3 ASP A 213     -40.526 -13.539  13.142  1.00 69.53           H  
ATOM   3212  O   ASP A 213     -43.108 -11.185  11.906  1.00 69.53           O  
ATOM   3213  CG  ASP A 213     -39.253 -12.182  12.195  1.00 69.53           C  
ATOM   3214  OD1 ASP A 213     -38.912 -12.068  10.997  1.00 69.53           O  
ATOM   3215  OD2 ASP A 213     -38.524 -11.834  13.150  1.00 69.53           O  
ATOM   3216  N   ILE A 214     -42.568 -11.404   9.752  1.00 72.29           N  
ATOM   3217  H   ILE A 214     -42.036 -11.905   9.055  1.00 72.29           H  
ATOM   3218  CA  ILE A 214     -43.579 -10.463   9.291  1.00 72.29           C  
ATOM   3219  HA  ILE A 214     -43.855  -9.803  10.113  1.00 72.29           H  
ATOM   3220  C   ILE A 214     -44.829 -11.216   8.856  1.00 72.29           C  
ATOM   3221  CB  ILE A 214     -43.072  -9.589   8.137  1.00 72.29           C  
ATOM   3222  HB  ILE A 214     -42.961 -10.172   7.222  1.00 72.29           H  
ATOM   3223  O   ILE A 214     -45.874 -11.171   9.502  1.00 72.29           O  
ATOM   3224  CG1 ILE A 214     -41.743  -8.881   8.401  1.00 72.29           C  
ATOM   3225 HG12 ILE A 214     -41.828  -8.227   9.269  1.00 72.29           H  
ATOM   3226 HG13 ILE A 214     -40.960  -9.619   8.575  1.00 72.29           H  
ATOM   3227  CG2 ILE A 214     -44.161  -8.584   7.844  1.00 72.29           C  
ATOM   3228 HG21 ILE A 214     -44.191  -7.933   8.719  1.00 72.29           H  
ATOM   3229 HG22 ILE A 214     -45.132  -9.049   7.677  1.00 72.29           H  
ATOM   3230 HG23 ILE A 214     -43.935  -8.047   6.923  1.00 72.29           H  
ATOM   3231  CD1 ILE A 214     -41.371  -8.044   7.177  1.00 72.29           C  
ATOM   3232 HD11 ILE A 214     -40.322  -8.197   6.923  1.00 72.29           H  
ATOM   3233 HD12 ILE A 214     -41.612  -7.001   7.380  1.00 72.29           H  
ATOM   3234 HD13 ILE A 214     -41.931  -8.323   6.285  1.00 72.29           H  
ATOM   3235  N   HIS A 215     -44.736 -11.860   7.700  1.00 75.94           N  
ATOM   3236  H   HIS A 215     -43.821 -11.957   7.283  1.00 75.94           H  
ATOM   3237  CA  HIS A 215     -45.858 -12.505   7.057  1.00 75.94           C  
ATOM   3238  HA  HIS A 215     -46.783 -12.139   7.502  1.00 75.94           H  
ATOM   3239  C   HIS A 215     -45.712 -13.992   7.292  1.00 75.94           C  
ATOM   3240  CB  HIS A 215     -45.907 -12.168   5.568  1.00 75.94           C  
ATOM   3241  HB2 HIS A 215     -46.726 -12.721   5.108  1.00 75.94           H  
ATOM   3242  HB3 HIS A 215     -44.979 -12.489   5.095  1.00 75.94           H  
ATOM   3243  O   HIS A 215     -44.700 -14.561   6.894  1.00 75.94           O  
ATOM   3244  CG  HIS A 215     -46.125 -10.702   5.321  1.00 75.94           C  
ATOM   3245  CD2 HIS A 215     -45.283  -9.848   4.662  1.00 75.94           C  
ATOM   3246  HD2 HIS A 215     -44.342 -10.103   4.197  1.00 75.94           H  
ATOM   3247  ND1 HIS A 215     -47.204  -9.965   5.749  1.00 75.94           N  
ATOM   3248  HD1 HIS A 215     -47.975 -10.295   6.312  1.00 75.94           H  
ATOM   3249  CE1 HIS A 215     -47.019  -8.699   5.346  1.00 75.94           C  
ATOM   3250  HE1 HIS A 215     -47.705  -7.882   5.513  1.00 75.94           H  
ATOM   3251  NE2 HIS A 215     -45.856  -8.578   4.696  1.00 75.94           N  
ATOM   3252  N   PRO A 216     -46.695 -14.638   7.921  1.00 80.70           N  
ATOM   3253  CA  PRO A 216     -46.589 -16.060   8.136  1.00 80.70           C  
ATOM   3254  HA  PRO A 216     -45.664 -16.287   8.665  1.00 80.70           H  
ATOM   3255  C   PRO A 216     -46.597 -16.814   6.804  1.00 80.70           C  
ATOM   3256  CB  PRO A 216     -47.775 -16.421   9.019  1.00 80.70           C  
ATOM   3257  HB2 PRO A 216     -48.170 -17.402   8.756  1.00 80.70           H  
ATOM   3258  HB3 PRO A 216     -47.466 -16.396  10.065  1.00 80.70           H  
ATOM   3259  O   PRO A 216     -47.213 -16.397   5.821  1.00 80.70           O  
ATOM   3260  CG  PRO A 216     -48.804 -15.326   8.748  1.00 80.70           C  
ATOM   3261  HG2 PRO A 216     -49.438 -15.142   9.616  1.00 80.70           H  
ATOM   3262  HG3 PRO A 216     -49.404 -15.598   7.880  1.00 80.70           H  
ATOM   3263  CD  PRO A 216     -47.953 -14.107   8.420  1.00 80.70           C  
ATOM   3264  HD2 PRO A 216     -47.768 -13.526   9.324  1.00 80.70           H  
ATOM   3265  HD3 PRO A 216     -48.457 -13.498   7.670  1.00 80.70           H  
ATOM   3266  N   ILE A 217     -45.962 -17.976   6.821  1.00 88.17           N  
ATOM   3267  H   ILE A 217     -45.440 -18.178   7.662  1.00 88.17           H  
ATOM   3268  CA  ILE A 217     -46.240 -19.110   5.952  1.00 88.17           C  
ATOM   3269  HA  ILE A 217     -46.054 -18.815   4.919  1.00 88.17           H  
ATOM   3270  C   ILE A 217     -47.704 -19.494   6.139  1.00 88.17           C  
ATOM   3271  CB  ILE A 217     -45.352 -20.316   6.318  1.00 88.17           C  
ATOM   3272  HB  ILE A 217     -45.668 -20.675   7.297  1.00 88.17           H  
ATOM   3273  O   ILE A 217     -48.220 -19.524   7.259  1.00 88.17           O  
ATOM   3274  CG1 ILE A 217     -43.853 -19.957   6.401  1.00 88.17           C  
ATOM   3275 HG12 ILE A 217     -43.711 -18.975   6.852  1.00 88.17           H  
ATOM   3276 HG13 ILE A 217     -43.408 -19.946   5.406  1.00 88.17           H  
ATOM   3277  CG2 ILE A 217     -45.559 -21.455   5.304  1.00 88.17           C  
ATOM   3278 HG21 ILE A 217     -44.877 -22.274   5.528  1.00 88.17           H  
ATOM   3279 HG22 ILE A 217     -45.352 -21.100   4.294  1.00 88.17           H  
ATOM   3280 HG23 ILE A 217     -46.576 -21.844   5.350  1.00 88.17           H  
ATOM   3281  CD1 ILE A 217     -43.106 -20.934   7.303  1.00 88.17           C  
ATOM   3282 HD11 ILE A 217     -43.170 -21.950   6.911  1.00 88.17           H  
ATOM   3283 HD12 ILE A 217     -43.542 -20.915   8.301  1.00 88.17           H  
ATOM   3284 HD13 ILE A 217     -42.060 -20.639   7.388  1.00 88.17           H  
ATOM   3285  N   ARG A 218     -48.373 -19.820   5.044  1.00 85.36           N  
ATOM   3286  H   ARG A 218     -47.856 -19.825   4.176  1.00 85.36           H  
ATOM   3287  CA  ARG A 218     -49.809 -20.056   4.974  1.00 85.36           C  
ATOM   3288  HA  ARG A 218     -50.228 -20.037   5.980  1.00 85.36           H  
ATOM   3289  C   ARG A 218     -50.112 -21.414   4.377  1.00 85.36           C  
ATOM   3290  CB  ARG A 218     -50.475 -18.955   4.151  1.00 85.36           C  
ATOM   3291  HB2 ARG A 218     -51.542 -19.168   4.086  1.00 85.36           H  
ATOM   3292  HB3 ARG A 218     -50.055 -18.973   3.145  1.00 85.36           H  
ATOM   3293  O   ARG A 218     -49.376 -21.927   3.533  1.00 85.36           O  
ATOM   3294  CG  ARG A 218     -50.276 -17.577   4.796  1.00 85.36           C  
ATOM   3295  HG2 ARG A 218     -50.755 -17.560   5.775  1.00 85.36           H  
ATOM   3296  HG3 ARG A 218     -49.211 -17.383   4.923  1.00 85.36           H  
ATOM   3297  CD  ARG A 218     -50.842 -16.456   3.937  1.00 85.36           C  
ATOM   3298  HD2 ARG A 218     -50.675 -15.511   4.453  1.00 85.36           H  
ATOM   3299  HD3 ARG A 218     -51.915 -16.614   3.826  1.00 85.36           H  
ATOM   3300  NE  ARG A 218     -50.191 -16.419   2.615  1.00 85.36           N  
ATOM   3301  HE  ARG A 218     -49.398 -17.027   2.470  1.00 85.36           H  
ATOM   3302  NH1 ARG A 218     -51.668 -14.976   1.712  1.00 85.36           N  
ATOM   3303 HH11 ARG A 218     -52.103 -14.877   2.618  1.00 85.36           H  
ATOM   3304 HH12 ARG A 218     -52.095 -14.586   0.884  1.00 85.36           H  
ATOM   3305  NH2 ARG A 218     -50.114 -15.911   0.400  1.00 85.36           N  
ATOM   3306 HH21 ARG A 218     -49.404 -16.610   0.236  1.00 85.36           H  
ATOM   3307 HH22 ARG A 218     -50.571 -15.495  -0.399  1.00 85.36           H  
ATOM   3308  CZ  ARG A 218     -50.649 -15.764   1.573  1.00 85.36           C  
ATOM   3309  N   CYS A 219     -51.240 -21.964   4.796  1.00 87.18           N  
ATOM   3310  H   CYS A 219     -51.782 -21.475   5.495  1.00 87.18           H  
ATOM   3311  CA  CYS A 219     -51.753 -23.205   4.265  1.00 87.18           C  
ATOM   3312  HA  CYS A 219     -50.973 -23.962   4.349  1.00 87.18           H  
ATOM   3313  C   CYS A 219     -52.121 -22.999   2.798  1.00 87.18           C  
ATOM   3314  CB  CYS A 219     -52.947 -23.661   5.092  1.00 87.18           C  
ATOM   3315  HB2 CYS A 219     -53.805 -23.017   4.902  1.00 87.18           H  
ATOM   3316  HB3 CYS A 219     -52.702 -23.625   6.154  1.00 87.18           H  
ATOM   3317  O   CYS A 219     -52.800 -22.037   2.458  1.00 87.18           O  
ATOM   3318  SG  CYS A 219     -53.318 -25.360   4.601  1.00 87.18           S  
ATOM   3319  HG  CYS A 219     -52.160 -25.911   4.974  1.00 87.18           H  
ATOM   3320  N   MET A 220     -51.673 -23.882   1.918  1.00 85.48           N  
ATOM   3321  H   MET A 220     -51.149 -24.675   2.259  1.00 85.48           H  
ATOM   3322  CA  MET A 220     -51.807 -23.689   0.478  1.00 85.48           C  
ATOM   3323  HA  MET A 220     -51.661 -22.637   0.236  1.00 85.48           H  
ATOM   3324  C   MET A 220     -53.182 -24.078  -0.033  1.00 85.48           C  
ATOM   3325  CB  MET A 220     -50.748 -24.509  -0.251  1.00 85.48           C  
ATOM   3326  HB2 MET A 220     -51.005 -24.547  -1.310  1.00 85.48           H  
ATOM   3327  HB3 MET A 220     -50.730 -25.527   0.136  1.00 85.48           H  
ATOM   3328  O   MET A 220     -53.585 -23.624  -1.091  1.00 85.48           O  
ATOM   3329  CG  MET A 220     -49.369 -23.872  -0.108  1.00 85.48           C  
ATOM   3330  HG2 MET A 220     -49.405 -22.857  -0.503  1.00 85.48           H  
ATOM   3331  HG3 MET A 220     -49.089 -23.809   0.944  1.00 85.48           H  
ATOM   3332  SD  MET A 220     -48.101 -24.791  -0.991  1.00 85.48           S  
ATOM   3333  CE  MET A 220     -48.656 -24.497  -2.684  1.00 85.48           C  
ATOM   3334  HE1 MET A 220     -49.094 -23.503  -2.768  1.00 85.48           H  
ATOM   3335  HE2 MET A 220     -49.392 -25.251  -2.962  1.00 85.48           H  
ATOM   3336  HE3 MET A 220     -47.796 -24.560  -3.352  1.00 85.48           H  
ATOM   3337  N   ALA A 221     -53.925 -24.917   0.674  1.00 81.80           N  
ATOM   3338  H   ALA A 221     -53.597 -25.235   1.575  1.00 81.80           H  
ATOM   3339  CA  ALA A 221     -55.250 -25.334   0.251  1.00 81.80           C  
ATOM   3340  HA  ALA A 221     -55.718 -24.543  -0.335  1.00 81.80           H  
ATOM   3341  C   ALA A 221     -56.140 -25.593   1.448  1.00 81.80           C  
ATOM   3342  CB  ALA A 221     -55.138 -26.572  -0.636  1.00 81.80           C  
ATOM   3343  HB1 ALA A 221     -54.427 -27.284  -0.217  1.00 81.80           H  
ATOM   3344  HB2 ALA A 221     -56.111 -27.051  -0.749  1.00 81.80           H  
ATOM   3345  HB3 ALA A 221     -54.798 -26.237  -1.616  1.00 81.80           H  
ATOM   3346  O   ALA A 221     -55.666 -25.913   2.533  1.00 81.80           O  
ATOM   3347  N   ASP A 222     -57.444 -25.521   1.212  1.00 77.52           N  
ATOM   3348  H   ASP A 222     -57.764 -25.219   0.302  1.00 77.52           H  
ATOM   3349  CA  ASP A 222     -58.404 -26.042   2.170  1.00 77.52           C  
ATOM   3350  HA  ASP A 222     -58.300 -25.485   3.101  1.00 77.52           H  
ATOM   3351  C   ASP A 222     -58.074 -27.510   2.444  1.00 77.52           C  
ATOM   3352  CB  ASP A 222     -59.846 -25.888   1.671  1.00 77.52           C  
ATOM   3353  HB2 ASP A 222     -59.944 -26.394   0.711  1.00 77.52           H  
ATOM   3354  HB3 ASP A 222     -60.510 -26.381   2.381  1.00 77.52           H  
ATOM   3355  O   ASP A 222     -57.817 -28.310   1.535  1.00 77.52           O  
ATOM   3356  CG  ASP A 222     -60.308 -24.435   1.522  1.00 77.52           C  
ATOM   3357  OD1 ASP A 222     -59.629 -23.521   2.038  1.00 77.52           O  
ATOM   3358  OD2 ASP A 222     -61.333 -24.236   0.832  1.00 77.52           O  
ATOM   3359  N   GLY A 223     -58.036 -27.852   3.718  1.00 81.50           N  
ATOM   3360  H   GLY A 223     -58.188 -27.143   4.421  1.00 81.50           H  
ATOM   3361  CA  GLY A 223     -57.625 -29.163   4.161  1.00 81.50           C  
ATOM   3362  HA2 GLY A 223     -56.558 -29.283   3.975  1.00 81.50           H  
ATOM   3363  HA3 GLY A 223     -58.164 -29.938   3.616  1.00 81.50           H  
ATOM   3364  C   GLY A 223     -57.879 -29.343   5.639  1.00 81.50           C  
ATOM   3365  O   GLY A 223     -58.713 -28.673   6.261  1.00 81.50           O  
ATOM   3366  N   GLU A 224     -57.153 -30.297   6.192  1.00 83.36           N  
ATOM   3367  H   GLU A 224     -56.531 -30.834   5.604  1.00 83.36           H  
ATOM   3368  CA  GLU A 224     -57.210 -30.629   7.596  1.00 83.36           C  
ATOM   3369  HA  GLU A 224     -57.629 -29.783   8.141  1.00 83.36           H  
ATOM   3370  C   GLU A 224     -55.795 -30.902   8.093  1.00 83.36           C  
ATOM   3371  CB  GLU A 224     -58.108 -31.850   7.828  1.00 83.36           C  
ATOM   3372  HB2 GLU A 224     -57.610 -32.730   7.421  1.00 83.36           H  
ATOM   3373  HB3 GLU A 224     -58.206 -31.958   8.908  1.00 83.36           H  
ATOM   3374  O   GLU A 224     -55.115 -31.785   7.571  1.00 83.36           O  
ATOM   3375  CG  GLU A 224     -59.523 -31.755   7.230  1.00 83.36           C  
ATOM   3376  HG2 GLU A 224     -59.461 -31.523   6.167  1.00 83.36           H  
ATOM   3377  HG3 GLU A 224     -60.051 -30.941   7.725  1.00 83.36           H  
ATOM   3378  CD  GLU A 224     -60.332 -33.059   7.358  1.00 83.36           C  
ATOM   3379  OE1 GLU A 224     -61.581 -32.943   7.362  1.00 83.36           O  
ATOM   3380  OE2 GLU A 224     -59.733 -34.175   7.370  1.00 83.36           O  
ATOM   3381  N   VAL A 225     -55.340 -30.179   9.111  1.00 88.21           N  
ATOM   3382  H   VAL A 225     -55.944 -29.481   9.520  1.00 88.21           H  
ATOM   3383  CA  VAL A 225     -54.098 -30.519   9.805  1.00 88.21           C  
ATOM   3384  HA  VAL A 225     -53.292 -30.554   9.072  1.00 88.21           H  
ATOM   3385  C   VAL A 225     -54.279 -31.907  10.409  1.00 88.21           C  
ATOM   3386  CB  VAL A 225     -53.707 -29.481  10.869  1.00 88.21           C  
ATOM   3387  HB  VAL A 225     -54.380 -29.556  11.724  1.00 88.21           H  
ATOM   3388  O   VAL A 225     -55.234 -32.149  11.143  1.00 88.21           O  
ATOM   3389  CG1 VAL A 225     -52.276 -29.739  11.350  1.00 88.21           C  
ATOM   3390 HG11 VAL A 225     -51.996 -29.005  12.106  1.00 88.21           H  
ATOM   3391 HG12 VAL A 225     -52.173 -30.736  11.777  1.00 88.21           H  
ATOM   3392 HG13 VAL A 225     -51.588 -29.664  10.509  1.00 88.21           H  
ATOM   3393  CG2 VAL A 225     -53.790 -28.055  10.310  1.00 88.21           C  
ATOM   3394 HG21 VAL A 225     -53.325 -28.003   9.326  1.00 88.21           H  
ATOM   3395 HG22 VAL A 225     -53.267 -27.359  10.966  1.00 88.21           H  
ATOM   3396 HG23 VAL A 225     -54.833 -27.748  10.232  1.00 88.21           H  
ATOM   3397  N   VAL A 226     -53.404 -32.846  10.067  1.00 89.07           N  
ATOM   3398  H   VAL A 226     -52.654 -32.578   9.447  1.00 89.07           H  
ATOM   3399  CA  VAL A 226     -53.489 -34.245  10.525  1.00 89.07           C  
ATOM   3400  HA  VAL A 226     -54.449 -34.417  11.011  1.00 89.07           H  
ATOM   3401  C   VAL A 226     -52.436 -34.573  11.565  1.00 89.07           C  
ATOM   3402  CB  VAL A 226     -53.369 -35.237   9.360  1.00 89.07           C  
ATOM   3403  HB  VAL A 226     -53.171 -36.227   9.770  1.00 89.07           H  
ATOM   3404  O   VAL A 226     -52.679 -35.402  12.440  1.00 89.07           O  
ATOM   3405  CG1 VAL A 226     -54.686 -35.325   8.593  1.00 89.07           C  
ATOM   3406 HG11 VAL A 226     -54.586 -36.061   7.795  1.00 89.07           H  
ATOM   3407 HG12 VAL A 226     -54.939 -34.349   8.179  1.00 89.07           H  
ATOM   3408 HG13 VAL A 226     -55.478 -35.643   9.270  1.00 89.07           H  
ATOM   3409  CG2 VAL A 226     -52.238 -34.890   8.391  1.00 89.07           C  
ATOM   3410 HG21 VAL A 226     -52.032 -35.741   7.742  1.00 89.07           H  
ATOM   3411 HG22 VAL A 226     -52.502 -34.026   7.781  1.00 89.07           H  
ATOM   3412 HG23 VAL A 226     -51.330 -34.658   8.948  1.00 89.07           H  
ATOM   3413  N   ALA A 227     -51.284 -33.922  11.487  1.00 89.36           N  
ATOM   3414  H   ALA A 227     -51.150 -33.235  10.760  1.00 89.36           H  
ATOM   3415  CA  ALA A 227     -50.222 -34.052  12.460  1.00 89.36           C  
ATOM   3416  HA  ALA A 227     -50.670 -34.185  13.445  1.00 89.36           H  
ATOM   3417  C   ALA A 227     -49.392 -32.774  12.479  1.00 89.36           C  
ATOM   3418  CB  ALA A 227     -49.358 -35.277  12.129  1.00 89.36           C  
ATOM   3419  HB1 ALA A 227     -49.977 -36.174  12.083  1.00 89.36           H  
ATOM   3420  HB2 ALA A 227     -48.858 -35.136  11.171  1.00 89.36           H  
ATOM   3421  HB3 ALA A 227     -48.603 -35.413  12.903  1.00 89.36           H  
ATOM   3422  O   ALA A 227     -49.335 -32.036  11.496  1.00 89.36           O  
ATOM   3423  N   PHE A 228     -48.732 -32.524  13.594  1.00 90.54           N  
ATOM   3424  H   PHE A 228     -48.859 -33.128  14.394  1.00 90.54           H  
ATOM   3425  CA  PHE A 228     -47.731 -31.479  13.687  1.00 90.54           C  
ATOM   3426  HA  PHE A 228     -47.215 -31.388  12.731  1.00 90.54           H  
ATOM   3427  C   PHE A 228     -46.688 -31.840  14.738  1.00 90.54           C  
ATOM   3428  CB  PHE A 228     -48.417 -30.141  13.991  1.00 90.54           C  
ATOM   3429  HB2 PHE A 228     -47.669 -29.352  13.914  1.00 90.54           H  
ATOM   3430  HB3 PHE A 228     -49.162 -29.936  13.223  1.00 90.54           H  
ATOM   3431  O   PHE A 228     -46.932 -32.658  15.624  1.00 90.54           O  
ATOM   3432  CG  PHE A 228     -49.061 -30.014  15.358  1.00 90.54           C  
ATOM   3433  CD1 PHE A 228     -50.453 -30.142  15.501  1.00 90.54           C  
ATOM   3434  HD1 PHE A 228     -51.062 -30.387  14.643  1.00 90.54           H  
ATOM   3435  CD2 PHE A 228     -48.276 -29.649  16.468  1.00 90.54           C  
ATOM   3436  HD2 PHE A 228     -47.209 -29.522  16.355  1.00 90.54           H  
ATOM   3437  CE1 PHE A 228     -51.053 -29.883  16.745  1.00 90.54           C  
ATOM   3438  HE1 PHE A 228     -52.129 -29.920  16.842  1.00 90.54           H  
ATOM   3439  CE2 PHE A 228     -48.871 -29.430  17.720  1.00 90.54           C  
ATOM   3440  HE2 PHE A 228     -48.263 -29.161  18.571  1.00 90.54           H  
ATOM   3441  CZ  PHE A 228     -50.263 -29.539  17.855  1.00 90.54           C  
ATOM   3442  HZ  PHE A 228     -50.724 -29.327  18.808  1.00 90.54           H  
ATOM   3443  N   ARG A 229     -45.535 -31.185  14.680  1.00 90.60           N  
ATOM   3444  H   ARG A 229     -45.406 -30.550  13.904  1.00 90.60           H  
ATOM   3445  CA  ARG A 229     -44.589 -31.101  15.794  1.00 90.60           C  
ATOM   3446  HA  ARG A 229     -45.050 -31.483  16.705  1.00 90.60           H  
ATOM   3447  C   ARG A 229     -44.286 -29.631  15.987  1.00 90.60           C  
ATOM   3448  CB  ARG A 229     -43.343 -31.941  15.480  1.00 90.60           C  
ATOM   3449  HB2 ARG A 229     -43.650 -32.979  15.357  1.00 90.60           H  
ATOM   3450  HB3 ARG A 229     -42.917 -31.591  14.540  1.00 90.60           H  
ATOM   3451  O   ARG A 229     -43.846 -28.979  15.055  1.00 90.60           O  
ATOM   3452  CG  ARG A 229     -42.258 -31.865  16.571  1.00 90.60           C  
ATOM   3453  HG2 ARG A 229     -42.710 -32.026  17.550  1.00 90.60           H  
ATOM   3454  HG3 ARG A 229     -41.805 -30.874  16.561  1.00 90.60           H  
ATOM   3455  CD  ARG A 229     -41.156 -32.916  16.365  1.00 90.60           C  
ATOM   3456  HD2 ARG A 229     -40.367 -32.745  17.096  1.00 90.60           H  
ATOM   3457  HD3 ARG A 229     -41.579 -33.907  16.525  1.00 90.60           H  
ATOM   3458  NE  ARG A 229     -40.595 -32.835  15.013  1.00 90.60           N  
ATOM   3459  HE  ARG A 229     -40.683 -31.950  14.533  1.00 90.60           H  
ATOM   3460  NH1 ARG A 229     -39.520 -34.885  14.794  1.00 90.60           N  
ATOM   3461 HH11 ARG A 229     -39.031 -35.519  14.178  1.00 90.60           H  
ATOM   3462 HH12 ARG A 229     -39.465 -35.025  15.793  1.00 90.60           H  
ATOM   3463  NH2 ARG A 229     -39.749 -33.507  13.083  1.00 90.60           N  
ATOM   3464 HH21 ARG A 229     -39.215 -34.143  12.508  1.00 90.60           H  
ATOM   3465 HH22 ARG A 229     -39.950 -32.579  12.738  1.00 90.60           H  
ATOM   3466  CZ  ARG A 229     -39.953 -33.754  14.323  1.00 90.60           C  
ATOM   3467  N   MET A 230     -44.548 -29.087  17.163  1.00 87.50           N  
ATOM   3468  H   MET A 230     -44.924 -29.665  17.901  1.00 87.50           H  
ATOM   3469  CA  MET A 230     -44.227 -27.693  17.455  1.00 87.50           C  
ATOM   3470  HA  MET A 230     -43.628 -27.265  16.651  1.00 87.50           H  
ATOM   3471  C   MET A 230     -43.370 -27.674  18.707  1.00 87.50           C  
ATOM   3472  CB  MET A 230     -45.520 -26.873  17.558  1.00 87.50           C  
ATOM   3473  HB2 MET A 230     -46.105 -27.003  16.648  1.00 87.50           H  
ATOM   3474  HB3 MET A 230     -46.118 -27.234  18.395  1.00 87.50           H  
ATOM   3475  O   MET A 230     -43.878 -27.874  19.810  1.00 87.50           O  
ATOM   3476  CG  MET A 230     -45.225 -25.383  17.752  1.00 87.50           C  
ATOM   3477  HG2 MET A 230     -46.171 -24.850  17.843  1.00 87.50           H  
ATOM   3478  HG3 MET A 230     -44.686 -25.279  18.693  1.00 87.50           H  
ATOM   3479  SD  MET A 230     -44.229 -24.572  16.471  1.00 87.50           S  
ATOM   3480  CE  MET A 230     -45.247 -24.840  14.998  1.00 87.50           C  
ATOM   3481  HE1 MET A 230     -44.789 -24.329  14.151  1.00 87.50           H  
ATOM   3482  HE2 MET A 230     -46.250 -24.447  15.161  1.00 87.50           H  
ATOM   3483  HE3 MET A 230     -45.295 -25.907  14.778  1.00 87.50           H  
ATOM   3484  N   MET A 231     -42.060 -27.533  18.531  1.00 86.84           N  
ATOM   3485  H   MET A 231     -41.699 -27.335  17.609  1.00 86.84           H  
ATOM   3486  CA  MET A 231     -41.129 -27.487  19.655  1.00 86.84           C  
ATOM   3487  HA  MET A 231     -41.402 -28.285  20.345  1.00 86.84           H  
ATOM   3488  C   MET A 231     -41.247 -26.142  20.381  1.00 86.84           C  
ATOM   3489  CB  MET A 231     -39.691 -27.737  19.193  1.00 86.84           C  
ATOM   3490  HB2 MET A 231     -39.392 -26.965  18.485  1.00 86.84           H  
ATOM   3491  HB3 MET A 231     -39.031 -27.680  20.059  1.00 86.84           H  
ATOM   3492  O   MET A 231     -41.592 -25.157  19.735  1.00 86.84           O  
ATOM   3493  CG  MET A 231     -39.513 -29.108  18.539  1.00 86.84           C  
ATOM   3494  HG2 MET A 231     -38.450 -29.220  18.321  1.00 86.84           H  
ATOM   3495  HG3 MET A 231     -40.051 -29.114  17.591  1.00 86.84           H  
ATOM   3496  SD  MET A 231     -40.044 -30.552  19.507  1.00 86.84           S  
ATOM   3497  CE  MET A 231     -38.765 -30.532  20.796  1.00 86.84           C  
ATOM   3498  HE1 MET A 231     -38.898 -31.391  21.454  1.00 86.84           H  
ATOM   3499  HE2 MET A 231     -37.779 -30.582  20.335  1.00 86.84           H  
ATOM   3500  HE3 MET A 231     -38.837 -29.617  21.383  1.00 86.84           H  
ATOM   3501  N   PRO A 232     -40.984 -26.070  21.697  1.00 84.86           N  
ATOM   3502  CA  PRO A 232     -40.912 -24.798  22.413  1.00 84.86           C  
ATOM   3503  HA  PRO A 232     -41.831 -24.233  22.254  1.00 84.86           H  
ATOM   3504  C   PRO A 232     -39.723 -23.963  21.924  1.00 84.86           C  
ATOM   3505  CB  PRO A 232     -40.800 -25.155  23.902  1.00 84.86           C  
ATOM   3506  HB2 PRO A 232     -41.489 -24.559  24.502  1.00 84.86           H  
ATOM   3507  HB3 PRO A 232     -39.780 -25.014  24.260  1.00 84.86           H  
ATOM   3508  O   PRO A 232     -39.891 -22.822  21.508  1.00 84.86           O  
ATOM   3509  CG  PRO A 232     -41.168 -26.634  23.980  1.00 84.86           C  
ATOM   3510  HG2 PRO A 232     -42.245 -26.732  24.118  1.00 84.86           H  
ATOM   3511  HG3 PRO A 232     -40.632 -27.142  24.782  1.00 84.86           H  
ATOM   3512  CD  PRO A 232     -40.784 -27.177  22.611  1.00 84.86           C  
ATOM   3513  HD2 PRO A 232     -41.431 -28.021  22.376  1.00 84.86           H  
ATOM   3514  HD3 PRO A 232     -39.736 -27.475  22.605  1.00 84.86           H  
ATOM   3515  N   ASP A 233     -38.542 -24.577  21.865  1.00 84.35           N  
ATOM   3516  H   ASP A 233     -38.486 -25.547  22.141  1.00 84.35           H  
ATOM   3517  CA  ASP A 233     -37.295 -23.968  21.401  1.00 84.35           C  
ATOM   3518  HA  ASP A 233     -37.509 -22.973  21.012  1.00 84.35           H  
ATOM   3519  C   ASP A 233     -36.690 -24.788  20.247  1.00 84.35           C  
ATOM   3520  CB  ASP A 233     -36.326 -23.799  22.596  1.00 84.35           C  
ATOM   3521  HB2 ASP A 233     -35.756 -24.717  22.737  1.00 84.35           H  
ATOM   3522  HB3 ASP A 233     -36.910 -23.629  23.500  1.00 84.35           H  
ATOM   3523  O   ASP A 233     -37.141 -25.897  19.943  1.00 84.35           O  
ATOM   3524  CG  ASP A 233     -35.364 -22.611  22.433  1.00 84.35           C  
ATOM   3525  OD1 ASP A 233     -34.996 -22.278  21.285  1.00 84.35           O  
ATOM   3526  OD2 ASP A 233     -35.099 -21.881  23.418  1.00 84.35           O  
ATOM   3527  N   TYR A 234     -35.691 -24.217  19.584  1.00 87.00           N  
ATOM   3528  H   TYR A 234     -35.330 -23.352  19.960  1.00 87.00           H  
ATOM   3529  CA  TYR A 234     -34.860 -24.890  18.604  1.00 87.00           C  
ATOM   3530  HA  TYR A 234     -35.483 -25.230  17.777  1.00 87.00           H  
ATOM   3531  C   TYR A 234     -34.201 -26.115  19.233  1.00 87.00           C  
ATOM   3532  CB  TYR A 234     -33.804 -23.912  18.067  1.00 87.00           C  
ATOM   3533  HB2 TYR A 234     -33.110 -24.469  17.438  1.00 87.00           H  
ATOM   3534  HB3 TYR A 234     -33.233 -23.504  18.902  1.00 87.00           H  
ATOM   3535  O   TYR A 234     -33.816 -26.108  20.404  1.00 87.00           O  
ATOM   3536  CG  TYR A 234     -34.385 -22.782  17.238  1.00 87.00           C  
ATOM   3537  CD1 TYR A 234     -34.923 -23.083  15.977  1.00 87.00           C  
ATOM   3538  HD1 TYR A 234     -34.878 -24.094  15.602  1.00 87.00           H  
ATOM   3539  CD2 TYR A 234     -34.430 -21.460  17.724  1.00 87.00           C  
ATOM   3540  HD2 TYR A 234     -34.025 -21.244  18.702  1.00 87.00           H  
ATOM   3541  CE1 TYR A 234     -35.548 -22.082  15.222  1.00 87.00           C  
ATOM   3542  HE1 TYR A 234     -36.000 -22.341  14.276  1.00 87.00           H  
ATOM   3543  CE2 TYR A 234     -35.014 -20.438  16.943  1.00 87.00           C  
ATOM   3544  HE2 TYR A 234     -35.035 -19.420  17.302  1.00 87.00           H  
ATOM   3545  OH  TYR A 234     -36.198 -19.807  14.933  1.00 87.00           O  
ATOM   3546  HH  TYR A 234     -36.157 -18.931  15.324  1.00 87.00           H  
ATOM   3547  CZ  TYR A 234     -35.594 -20.755  15.695  1.00 87.00           C  
ATOM   3548  N   LEU A 235     -34.045 -27.163  18.431  1.00 83.64           N  
ATOM   3549  H   LEU A 235     -34.271 -27.054  17.452  1.00 83.64           H  
ATOM   3550  CA  LEU A 235     -33.090 -28.204  18.759  1.00 83.64           C  
ATOM   3551  HA  LEU A 235     -33.252 -28.538  19.783  1.00 83.64           H  
ATOM   3552  C   LEU A 235     -31.686 -27.610  18.676  1.00 83.64           C  
ATOM   3553  CB  LEU A 235     -33.235 -29.388  17.799  1.00 83.64           C  
ATOM   3554  HB2 LEU A 235     -33.050 -29.040  16.782  1.00 83.64           H  
ATOM   3555  HB3 LEU A 235     -32.458 -30.110  18.047  1.00 83.64           H  
ATOM   3556  O   LEU A 235     -31.431 -26.724  17.863  1.00 83.64           O  
ATOM   3557  CG  LEU A 235     -34.596 -30.098  17.834  1.00 83.64           C  
ATOM   3558  HG  LEU A 235     -35.383 -29.428  17.487  1.00 83.64           H  
ATOM   3559  CD1 LEU A 235     -34.516 -31.295  16.893  1.00 83.64           C  
ATOM   3560 HD11 LEU A 235     -33.603 -31.858  17.089  1.00 83.64           H  
ATOM   3561 HD12 LEU A 235     -34.502 -30.946  15.860  1.00 83.64           H  
ATOM   3562 HD13 LEU A 235     -35.353 -31.973  17.059  1.00 83.64           H  
ATOM   3563  CD2 LEU A 235     -34.962 -30.613  19.228  1.00 83.64           C  
ATOM   3564 HD21 LEU A 235     -35.884 -31.192  19.177  1.00 83.64           H  
ATOM   3565 HD22 LEU A 235     -35.117 -29.772  19.903  1.00 83.64           H  
ATOM   3566 HD23 LEU A 235     -34.159 -31.244  19.610  1.00 83.64           H  
ATOM   3567  N   VAL A 236     -30.789 -28.111  19.513  1.00 83.33           N  
ATOM   3568  H   VAL A 236     -31.064 -28.852  20.142  1.00 83.33           H  
ATOM   3569  CA  VAL A 236     -29.374 -27.756  19.494  1.00 83.33           C  
ATOM   3570  HA  VAL A 236     -29.177 -27.017  18.718  1.00 83.33           H  
ATOM   3571  C   VAL A 236     -28.605 -29.021  19.158  1.00 83.33           C  
ATOM   3572  CB  VAL A 236     -28.934 -27.153  20.838  1.00 83.33           C  
ATOM   3573  HB  VAL A 236     -29.130 -27.864  21.641  1.00 83.33           H  
ATOM   3574  O   VAL A 236     -28.749 -30.031  19.846  1.00 83.33           O  
ATOM   3575  CG1 VAL A 236     -27.441 -26.830  20.816  1.00 83.33           C  
ATOM   3576 HG11 VAL A 236     -27.167 -26.310  21.735  1.00 83.33           H  
ATOM   3577 HG12 VAL A 236     -27.208 -26.204  19.955  1.00 83.33           H  
ATOM   3578 HG13 VAL A 236     -26.850 -27.744  20.760  1.00 83.33           H  
ATOM   3579  CG2 VAL A 236     -29.697 -25.856  21.139  1.00 83.33           C  
ATOM   3580 HG21 VAL A 236     -29.504 -25.133  20.346  1.00 83.33           H  
ATOM   3581 HG22 VAL A 236     -30.768 -26.047  21.208  1.00 83.33           H  
ATOM   3582 HG23 VAL A 236     -29.353 -25.443  22.087  1.00 83.33           H  
ATOM   3583  N   SER A 237     -27.826 -28.982  18.087  1.00 81.32           N  
ATOM   3584  H   SER A 237     -27.781 -28.133  17.542  1.00 81.32           H  
ATOM   3585  CA  SER A 237     -26.780 -29.965  17.822  1.00 81.32           C  
ATOM   3586  HA  SER A 237     -26.910 -30.828  18.476  1.00 81.32           H  
ATOM   3587  C   SER A 237     -25.426 -29.346  18.152  1.00 81.32           C  
ATOM   3588  CB  SER A 237     -26.856 -30.477  16.384  1.00 81.32           C  
ATOM   3589  HB2 SER A 237     -27.776 -31.046  16.248  1.00 81.32           H  
ATOM   3590  HB3 SER A 237     -26.017 -31.147  16.194  1.00 81.32           H  
ATOM   3591  O   SER A 237     -25.279 -28.126  18.163  1.00 81.32           O  
ATOM   3592  OG  SER A 237     -26.833 -29.405  15.473  1.00 81.32           O  
ATOM   3593  HG  SER A 237     -25.986 -29.465  15.024  1.00 81.32           H  
ATOM   3594  N   ASN A 238     -24.441 -30.180  18.471  1.00 79.16           N  
ATOM   3595  H   ASN A 238     -24.583 -31.175  18.370  1.00 79.16           H  
ATOM   3596  CA  ASN A 238     -23.088 -29.732  18.775  1.00 79.16           C  
ATOM   3597  HA  ASN A 238     -23.031 -28.644  18.741  1.00 79.16           H  
ATOM   3598  C   ASN A 238     -22.137 -30.258  17.706  1.00 79.16           C  
ATOM   3599  CB  ASN A 238     -22.692 -30.186  20.192  1.00 79.16           C  
ATOM   3600  HB2 ASN A 238     -21.609 -30.302  20.239  1.00 79.16           H  
ATOM   3601  HB3 ASN A 238     -23.144 -31.149  20.429  1.00 79.16           H  
ATOM   3602  O   ASN A 238     -22.079 -31.465  17.475  1.00 79.16           O  
ATOM   3603  CG  ASN A 238     -23.056 -29.145  21.231  1.00 79.16           C  
ATOM   3604  ND2 ASN A 238     -23.864 -29.468  22.214  1.00 79.16           N  
ATOM   3605 HD21 ASN A 238     -24.098 -28.702  22.830  1.00 79.16           H  
ATOM   3606 HD22 ASN A 238     -24.295 -30.380  22.259  1.00 79.16           H  
ATOM   3607  OD1 ASN A 238     -22.600 -28.023  21.180  1.00 79.16           O  
ATOM   3608  N   PHE A 239     -21.361 -29.365  17.098  1.00 75.92           N  
ATOM   3609  H   PHE A 239     -21.468 -28.388  17.332  1.00 75.92           H  
ATOM   3610  CA  PHE A 239     -20.278 -29.725  16.188  1.00 75.92           C  
ATOM   3611  HA  PHE A 239     -20.040 -30.782  16.310  1.00 75.92           H  
ATOM   3612  C   PHE A 239     -19.032 -28.918  16.553  1.00 75.92           C  
ATOM   3613  CB  PHE A 239     -20.720 -29.519  14.737  1.00 75.92           C  
ATOM   3614  HB2 PHE A 239     -21.031 -28.487  14.576  1.00 75.92           H  
ATOM   3615  HB3 PHE A 239     -21.590 -30.148  14.549  1.00 75.92           H  
ATOM   3616  O   PHE A 239     -19.113 -27.706  16.728  1.00 75.92           O  
ATOM   3617  CG  PHE A 239     -19.661 -29.873  13.725  1.00 75.92           C  
ATOM   3618  CD1 PHE A 239     -18.909 -28.864  13.095  1.00 75.92           C  
ATOM   3619  HD1 PHE A 239     -19.089 -27.825  13.327  1.00 75.92           H  
ATOM   3620  CD2 PHE A 239     -19.402 -31.224  13.442  1.00 75.92           C  
ATOM   3621  HD2 PHE A 239     -19.968 -32.001  13.936  1.00 75.92           H  
ATOM   3622  CE1 PHE A 239     -17.915 -29.210  12.164  1.00 75.92           C  
ATOM   3623  HE1 PHE A 239     -17.338 -28.438  11.677  1.00 75.92           H  
ATOM   3624  CE2 PHE A 239     -18.390 -31.568  12.534  1.00 75.92           C  
ATOM   3625  HE2 PHE A 239     -18.170 -32.609  12.351  1.00 75.92           H  
ATOM   3626  CZ  PHE A 239     -17.654 -30.562  11.883  1.00 75.92           C  
ATOM   3627  HZ  PHE A 239     -16.872 -30.819  11.183  1.00 75.92           H  
ATOM   3628  N   LYS A 240     -17.891 -29.595  16.748  1.00 70.55           N  
ATOM   3629  H   LYS A 240     -17.892 -30.579  16.522  1.00 70.55           H  
ATOM   3630  CA  LYS A 240     -16.610 -28.978  17.167  1.00 70.55           C  
ATOM   3631  HA  LYS A 240     -15.948 -29.767  17.522  1.00 70.55           H  
ATOM   3632  C   LYS A 240     -16.739 -28.009  18.370  1.00 70.55           C  
ATOM   3633  CB  LYS A 240     -15.929 -28.334  15.939  1.00 70.55           C  
ATOM   3634  HB2 LYS A 240     -15.051 -27.769  16.252  1.00 70.55           H  
ATOM   3635  HB3 LYS A 240     -16.620 -27.617  15.495  1.00 70.55           H  
ATOM   3636  O   LYS A 240     -16.040 -27.010  18.460  1.00 70.55           O  
ATOM   3637  CG  LYS A 240     -15.494 -29.327  14.845  1.00 70.55           C  
ATOM   3638  HG2 LYS A 240     -15.384 -28.753  13.925  1.00 70.55           H  
ATOM   3639  HG3 LYS A 240     -16.265 -30.080  14.677  1.00 70.55           H  
ATOM   3640  CD  LYS A 240     -14.146 -30.012  15.138  1.00 70.55           C  
ATOM   3641  HD2 LYS A 240     -13.412 -29.234  15.349  1.00 70.55           H  
ATOM   3642  HD3 LYS A 240     -14.233 -30.658  16.012  1.00 70.55           H  
ATOM   3643  CE  LYS A 240     -13.678 -30.840  13.926  1.00 70.55           C  
ATOM   3644  HE2 LYS A 240     -13.842 -31.900  14.122  1.00 70.55           H  
ATOM   3645  HE3 LYS A 240     -14.290 -30.560  13.068  1.00 70.55           H  
ATOM   3646  NZ  LYS A 240     -12.250 -30.593  13.572  1.00 70.55           N  
ATOM   3647  HZ1 LYS A 240     -11.585 -30.744  14.317  1.00 70.55           H  
ATOM   3648  HZ2 LYS A 240     -12.084 -29.644  13.270  1.00 70.55           H  
ATOM   3649  HZ3 LYS A 240     -11.953 -31.079  12.738  1.00 70.55           H  
ATOM   3650  N   GLY A 241     -17.641 -28.311  19.312  1.00 70.34           N  
ATOM   3651  H   GLY A 241     -18.224 -29.121  19.153  1.00 70.34           H  
ATOM   3652  CA  GLY A 241     -17.883 -27.505  20.520  1.00 70.34           C  
ATOM   3653  HA2 GLY A 241     -16.927 -27.159  20.913  1.00 70.34           H  
ATOM   3654  HA3 GLY A 241     -18.354 -28.134  21.276  1.00 70.34           H  
ATOM   3655  C   GLY A 241     -18.772 -26.271  20.325  1.00 70.34           C  
ATOM   3656  O   GLY A 241     -19.076 -25.594  21.305  1.00 70.34           O  
ATOM   3657  N   GLN A 242     -19.214 -25.989  19.098  1.00 74.69           N  
ATOM   3658  H   GLN A 242     -18.939 -26.578  18.325  1.00 74.69           H  
ATOM   3659  CA  GLN A 242     -20.168 -24.929  18.806  1.00 74.69           C  
ATOM   3660  HA  GLN A 242     -20.137 -24.208  19.623  1.00 74.69           H  
ATOM   3661  C   GLN A 242     -21.592 -25.499  18.747  1.00 74.69           C  
ATOM   3662  CB  GLN A 242     -19.722 -24.185  17.535  1.00 74.69           C  
ATOM   3663  HB2 GLN A 242     -18.677 -23.901  17.662  1.00 74.69           H  
ATOM   3664  HB3 GLN A 242     -19.789 -24.845  16.670  1.00 74.69           H  
ATOM   3665  O   GLN A 242     -21.843 -26.540  18.133  1.00 74.69           O  
ATOM   3666  CG  GLN A 242     -20.535 -22.908  17.281  1.00 74.69           C  
ATOM   3667  HG2 GLN A 242     -21.538 -23.177  16.950  1.00 74.69           H  
ATOM   3668  HG3 GLN A 242     -20.622 -22.356  18.217  1.00 74.69           H  
ATOM   3669  CD  GLN A 242     -19.908 -21.982  16.238  1.00 74.69           C  
ATOM   3670  NE2 GLN A 242     -20.257 -20.714  16.257  1.00 74.69           N  
ATOM   3671 HE21 GLN A 242     -19.730 -20.116  15.637  1.00 74.69           H  
ATOM   3672 HE22 GLN A 242     -20.878 -20.379  16.980  1.00 74.69           H  
ATOM   3673  OE1 GLN A 242     -19.092 -22.329  15.401  1.00 74.69           O  
ATOM   3674  N   GLU A 243     -22.522 -24.805  19.402  1.00 79.28           N  
ATOM   3675  H   GLU A 243     -22.240 -23.993  19.932  1.00 79.28           H  
ATOM   3676  CA  GLU A 243     -23.949 -25.111  19.341  1.00 79.28           C  
ATOM   3677  HA  GLU A 243     -24.082 -26.192  19.369  1.00 79.28           H  
ATOM   3678  C   GLU A 243     -24.548 -24.581  18.032  1.00 79.28           C  
ATOM   3679  CB  GLU A 243     -24.687 -24.502  20.545  1.00 79.28           C  
ATOM   3680  HB2 GLU A 243     -25.757 -24.541  20.344  1.00 79.28           H  
ATOM   3681  HB3 GLU A 243     -24.407 -23.454  20.649  1.00 79.28           H  
ATOM   3682  O   GLU A 243     -24.394 -23.405  17.698  1.00 79.28           O  
ATOM   3683  CG  GLU A 243     -24.403 -25.240  21.865  1.00 79.28           C  
ATOM   3684  HG2 GLU A 243     -23.361 -25.081  22.145  1.00 79.28           H  
ATOM   3685  HG3 GLU A 243     -24.556 -26.306  21.698  1.00 79.28           H  
ATOM   3686  CD  GLU A 243     -25.318 -24.800  23.024  1.00 79.28           C  
ATOM   3687  OE1 GLU A 243     -25.330 -25.522  24.048  1.00 79.28           O  
ATOM   3688  OE2 GLU A 243     -26.048 -23.785  22.883  1.00 79.28           O  
ATOM   3689  N   TYR A 244     -25.274 -25.445  17.325  1.00 81.18           N  
ATOM   3690  H   TYR A 244     -25.307 -26.403  17.646  1.00 81.18           H  
ATOM   3691  CA  TYR A 244     -26.008 -25.134  16.103  1.00 81.18           C  
ATOM   3692  HA  TYR A 244     -25.850 -24.089  15.836  1.00 81.18           H  
ATOM   3693  C   TYR A 244     -27.498 -25.351  16.342  1.00 81.18           C  
ATOM   3694  CB  TYR A 244     -25.498 -26.001  14.946  1.00 81.18           C  
ATOM   3695  HB2 TYR A 244     -25.585 -27.053  15.219  1.00 81.18           H  
ATOM   3696  HB3 TYR A 244     -26.131 -25.835  14.074  1.00 81.18           H  
ATOM   3697  O   TYR A 244     -27.957 -26.461  16.623  1.00 81.18           O  
ATOM   3698  CG  TYR A 244     -24.064 -25.710  14.572  1.00 81.18           C  
ATOM   3699  CD1 TYR A 244     -23.778 -24.731  13.607  1.00 81.18           C  
ATOM   3700  HD1 TYR A 244     -24.585 -24.217  13.105  1.00 81.18           H  
ATOM   3701  CD2 TYR A 244     -23.015 -26.373  15.233  1.00 81.18           C  
ATOM   3702  HD2 TYR A 244     -23.232 -27.105  15.996  1.00 81.18           H  
ATOM   3703  CE1 TYR A 244     -22.445 -24.413  13.303  1.00 81.18           C  
ATOM   3704  HE1 TYR A 244     -22.233 -23.660  12.559  1.00 81.18           H  
ATOM   3705  CE2 TYR A 244     -21.681 -26.044  14.936  1.00 81.18           C  
ATOM   3706  HE2 TYR A 244     -20.866 -26.509  15.470  1.00 81.18           H  
ATOM   3707  OH  TYR A 244     -20.102 -24.796  13.645  1.00 81.18           O  
ATOM   3708  HH  TYR A 244     -20.043 -24.068  13.022  1.00 81.18           H  
ATOM   3709  CZ  TYR A 244     -21.390 -25.079  13.958  1.00 81.18           C  
ATOM   3710  N   ARG A 245     -28.279 -24.279  16.242  1.00 82.11           N  
ATOM   3711  H   ARG A 245     -27.844 -23.392  16.031  1.00 82.11           H  
ATOM   3712  CA  ARG A 245     -29.728 -24.306  16.438  1.00 82.11           C  
ATOM   3713  HA  ARG A 245     -29.953 -25.067  17.185  1.00 82.11           H  
ATOM   3714  C   ARG A 245     -30.454 -24.666  15.159  1.00 82.11           C  
ATOM   3715  CB  ARG A 245     -30.218 -22.958  16.954  1.00 82.11           C  
ATOM   3716  HB2 ARG A 245     -29.886 -22.181  16.266  1.00 82.11           H  
ATOM   3717  HB3 ARG A 245     -31.308 -22.950  16.981  1.00 82.11           H  
ATOM   3718  O   ARG A 245     -30.215 -24.087  14.100  1.00 82.11           O  
ATOM   3719  CG  ARG A 245     -29.681 -22.691  18.359  1.00 82.11           C  
ATOM   3720  HG2 ARG A 245     -28.594 -22.770  18.373  1.00 82.11           H  
ATOM   3721  HG3 ARG A 245     -30.109 -23.422  19.044  1.00 82.11           H  
ATOM   3722  CD  ARG A 245     -30.076 -21.291  18.805  1.00 82.11           C  
ATOM   3723  HD2 ARG A 245     -31.160 -21.191  18.739  1.00 82.11           H  
ATOM   3724  HD3 ARG A 245     -29.593 -20.576  18.139  1.00 82.11           H  
ATOM   3725  NE  ARG A 245     -29.628 -21.055  20.183  1.00 82.11           N  
ATOM   3726  HE  ARG A 245     -29.019 -21.760  20.575  1.00 82.11           H  
ATOM   3727  NH1 ARG A 245     -30.539 -18.975  20.431  1.00 82.11           N  
ATOM   3728 HH11 ARG A 245     -30.501 -18.085  20.906  1.00 82.11           H  
ATOM   3729 HH12 ARG A 245     -30.796 -19.039  19.456  1.00 82.11           H  
ATOM   3730  NH2 ARG A 245     -29.294 -19.859  22.075  1.00 82.11           N  
ATOM   3731 HH21 ARG A 245     -29.362 -19.011  22.618  1.00 82.11           H  
ATOM   3732 HH22 ARG A 245     -28.691 -20.603  22.398  1.00 82.11           H  
ATOM   3733  CZ  ARG A 245     -29.830 -19.969  20.893  1.00 82.11           C  
ATOM   3734  N   TYR A 246     -31.424 -25.562  15.271  1.00 85.67           N  
ATOM   3735  H   TYR A 246     -31.543 -26.036  16.155  1.00 85.67           H  
ATOM   3736  CA  TYR A 246     -32.244 -25.960  14.142  1.00 85.67           C  
ATOM   3737  HA  TYR A 246     -32.311 -25.112  13.460  1.00 85.67           H  
ATOM   3738  C   TYR A 246     -33.656 -26.351  14.524  1.00 85.67           C  
ATOM   3739  CB  TYR A 246     -31.547 -27.072  13.386  1.00 85.67           C  
ATOM   3740  HB2 TYR A 246     -32.037 -27.184  12.419  1.00 85.67           H  
ATOM   3741  HB3 TYR A 246     -30.532 -26.704  13.236  1.00 85.67           H  
ATOM   3742  O   TYR A 246     -33.925 -26.842  15.619  1.00 85.67           O  
ATOM   3743  CG  TYR A 246     -31.462 -28.424  14.067  1.00 85.67           C  
ATOM   3744  CD1 TYR A 246     -30.502 -28.636  15.075  1.00 85.67           C  
ATOM   3745  HD1 TYR A 246     -29.820 -27.848  15.359  1.00 85.67           H  
ATOM   3746  CD2 TYR A 246     -32.309 -29.478  13.670  1.00 85.67           C  
ATOM   3747  HD2 TYR A 246     -33.030 -29.333  12.880  1.00 85.67           H  
ATOM   3748  CE1 TYR A 246     -30.419 -29.879  15.722  1.00 85.67           C  
ATOM   3749  HE1 TYR A 246     -29.693 -30.024  16.508  1.00 85.67           H  
ATOM   3750  CE2 TYR A 246     -32.207 -30.731  14.305  1.00 85.67           C  
ATOM   3751  HE2 TYR A 246     -32.836 -31.558  14.012  1.00 85.67           H  
ATOM   3752  OH  TYR A 246     -31.194 -32.136  15.956  1.00 85.67           O  
ATOM   3753  HH  TYR A 246     -30.467 -32.178  16.581  1.00 85.67           H  
ATOM   3754  CZ  TYR A 246     -31.273 -30.930  15.341  1.00 85.67           C  
ATOM   3755  N   SER A 247     -34.593 -26.127  13.611  1.00 87.00           N  
ATOM   3756  H   SER A 247     -34.338 -25.646  12.760  1.00 87.00           H  
ATOM   3757  CA  SER A 247     -35.972 -26.537  13.827  1.00 87.00           C  
ATOM   3758  HA  SER A 247     -36.159 -26.611  14.898  1.00 87.00           H  
ATOM   3759  C   SER A 247     -36.271 -27.896  13.207  1.00 87.00           C  
ATOM   3760  CB  SER A 247     -36.935 -25.488  13.303  1.00 87.00           C  
ATOM   3761  HB2 SER A 247     -36.719 -24.522  13.761  1.00 87.00           H  
ATOM   3762  HB3 SER A 247     -36.864 -25.406  12.219  1.00 87.00           H  
ATOM   3763  O   SER A 247     -35.979 -28.134  12.040  1.00 87.00           O  
ATOM   3764  OG  SER A 247     -38.217 -25.929  13.694  1.00 87.00           O  
ATOM   3765  HG  SER A 247     -38.832 -25.222  13.485  1.00 87.00           H  
ATOM   3766  N   ASN A 248     -36.953 -28.757  13.960  1.00 87.35           N  
ATOM   3767  H   ASN A 248     -37.082 -28.539  14.937  1.00 87.35           H  
ATOM   3768  CA  ASN A 248     -37.685 -29.910  13.432  1.00 87.35           C  
ATOM   3769  HA  ASN A 248     -37.447 -30.026  12.375  1.00 87.35           H  
ATOM   3770  C   ASN A 248     -39.213 -29.714  13.520  1.00 87.35           C  
ATOM   3771  CB  ASN A 248     -37.214 -31.178  14.157  1.00 87.35           C  
ATOM   3772  HB2 ASN A 248     -36.126 -31.244  14.128  1.00 87.35           H  
ATOM   3773  HB3 ASN A 248     -37.616 -32.042  13.627  1.00 87.35           H  
ATOM   3774  O   ASN A 248     -39.975 -30.672  13.337  1.00 87.35           O  
ATOM   3775  CG  ASN A 248     -37.683 -31.265  15.595  1.00 87.35           C  
ATOM   3776  ND2 ASN A 248     -37.623 -32.430  16.191  1.00 87.35           N  
ATOM   3777 HD21 ASN A 248     -37.760 -32.419  17.192  1.00 87.35           H  
ATOM   3778 HD22 ASN A 248     -37.136 -33.183  15.726  1.00 87.35           H  
ATOM   3779  OD1 ASN A 248     -38.144 -30.309  16.190  1.00 87.35           O  
ATOM   3780  N   SER A 249     -39.676 -28.505  13.849  1.00 88.44           N  
ATOM   3781  H   SER A 249     -39.022 -27.738  13.918  1.00 88.44           H  
ATOM   3782  CA  SER A 249     -41.104 -28.218  13.958  1.00 88.44           C  
ATOM   3783  HA  SER A 249     -41.545 -29.007  14.568  1.00 88.44           H  
ATOM   3784  C   SER A 249     -41.750 -28.242  12.579  1.00 88.44           C  
ATOM   3785  CB  SER A 249     -41.387 -26.878  14.640  1.00 88.44           C  
ATOM   3786  HB2 SER A 249     -40.976 -26.068  14.036  1.00 88.44           H  
ATOM   3787  HB3 SER A 249     -42.464 -26.734  14.717  1.00 88.44           H  
ATOM   3788  O   SER A 249     -41.173 -27.751  11.610  1.00 88.44           O  
ATOM   3789  OG  SER A 249     -40.820 -26.846  15.935  1.00 88.44           O  
ATOM   3790  HG  SER A 249     -39.912 -26.552  15.836  1.00 88.44           H  
ATOM   3791  N   PHE A 250     -42.952 -28.798  12.484  1.00 91.87           N  
ATOM   3792  H   PHE A 250     -43.409 -29.121  13.325  1.00 91.87           H  
ATOM   3793  CA  PHE A 250     -43.687 -28.873  11.237  1.00 91.87           C  
ATOM   3794  HA  PHE A 250     -43.428 -27.971  10.683  1.00 91.87           H  
ATOM   3795  C   PHE A 250     -45.198 -28.886  11.419  1.00 91.87           C  
ATOM   3796  CB  PHE A 250     -43.234 -30.103  10.446  1.00 91.87           C  
ATOM   3797  HB2 PHE A 250     -42.144 -30.113  10.465  1.00 91.87           H  
ATOM   3798  HB3 PHE A 250     -43.543 -30.000   9.406  1.00 91.87           H  
ATOM   3799  O   PHE A 250     -45.708 -29.223  12.488  1.00 91.87           O  
ATOM   3800  CG  PHE A 250     -43.752 -31.427  10.964  1.00 91.87           C  
ATOM   3801  CD1 PHE A 250     -42.974 -32.190  11.848  1.00 91.87           C  
ATOM   3802  HD1 PHE A 250     -41.999 -31.832  12.144  1.00 91.87           H  
ATOM   3803  CD2 PHE A 250     -45.009 -31.904  10.547  1.00 91.87           C  
ATOM   3804  HD2 PHE A 250     -45.590 -31.343   9.830  1.00 91.87           H  
ATOM   3805  CE1 PHE A 250     -43.450 -33.426  12.313  1.00 91.87           C  
ATOM   3806  HE1 PHE A 250     -42.833 -34.032  12.960  1.00 91.87           H  
ATOM   3807  CE2 PHE A 250     -45.488 -33.135  11.011  1.00 91.87           C  
ATOM   3808  HE2 PHE A 250     -46.433 -33.521  10.657  1.00 91.87           H  
ATOM   3809  CZ  PHE A 250     -44.699 -33.901  11.877  1.00 91.87           C  
ATOM   3810  HZ  PHE A 250     -45.037 -34.891  12.144  1.00 91.87           H  
ATOM   3811  N   CYS A 251     -45.904 -28.587  10.333  1.00 91.24           N  
ATOM   3812  H   CYS A 251     -45.380 -28.328   9.509  1.00 91.24           H  
ATOM   3813  CA  CYS A 251     -47.339 -28.787  10.180  1.00 91.24           C  
ATOM   3814  HA  CYS A 251     -47.753 -29.259  11.071  1.00 91.24           H  
ATOM   3815  C   CYS A 251     -47.592 -29.690   8.974  1.00 91.24           C  
ATOM   3816  CB  CYS A 251     -47.990 -27.418  10.001  1.00 91.24           C  
ATOM   3817  HB2 CYS A 251     -47.664 -26.769  10.813  1.00 91.24           H  
ATOM   3818  HB3 CYS A 251     -47.670 -26.987   9.052  1.00 91.24           H  
ATOM   3819  O   CYS A 251     -47.081 -29.416   7.890  1.00 91.24           O  
ATOM   3820  SG  CYS A 251     -49.795 -27.574  10.025  1.00 91.24           S  
ATOM   3821  HG  CYS A 251     -50.067 -26.276  10.191  1.00 91.24           H  
ATOM   3822  N   LEU A 252     -48.363 -30.759   9.159  1.00 91.46           N  
ATOM   3823  H   LEU A 252     -48.737 -30.942  10.079  1.00 91.46           H  
ATOM   3824  CA  LEU A 252     -48.801 -31.640   8.085  1.00 91.46           C  
ATOM   3825  HA  LEU A 252     -48.272 -31.384   7.166  1.00 91.46           H  
ATOM   3826  C   LEU A 252     -50.294 -31.434   7.856  1.00 91.46           C  
ATOM   3827  CB  LEU A 252     -48.466 -33.096   8.439  1.00 91.46           C  
ATOM   3828  HB2 LEU A 252     -48.971 -33.356   9.370  1.00 91.46           H  
ATOM   3829  HB3 LEU A 252     -47.391 -33.192   8.591  1.00 91.46           H  
ATOM   3830  O   LEU A 252     -51.123 -31.770   8.710  1.00 91.46           O  
ATOM   3831  CG  LEU A 252     -48.908 -34.083   7.350  1.00 91.46           C  
ATOM   3832  HG  LEU A 252     -49.939 -33.883   7.060  1.00 91.46           H  
ATOM   3833  CD1 LEU A 252     -48.026 -33.969   6.113  1.00 91.46           C  
ATOM   3834 HD11 LEU A 252     -46.972 -34.045   6.384  1.00 91.46           H  
ATOM   3835 HD12 LEU A 252     -48.275 -34.774   5.422  1.00 91.46           H  
ATOM   3836 HD13 LEU A 252     -48.189 -33.014   5.614  1.00 91.46           H  
ATOM   3837  CD2 LEU A 252     -48.854 -35.515   7.875  1.00 91.46           C  
ATOM   3838 HD21 LEU A 252     -49.379 -36.170   7.180  1.00 91.46           H  
ATOM   3839 HD22 LEU A 252     -49.323 -35.594   8.855  1.00 91.46           H  
ATOM   3840 HD23 LEU A 252     -47.813 -35.827   7.961  1.00 91.46           H  
ATOM   3841  N   VAL A 253     -50.641 -30.932   6.678  1.00 89.20           N  
ATOM   3842  H   VAL A 253     -49.911 -30.701   6.018  1.00 89.20           H  
ATOM   3843  CA  VAL A 253     -52.023 -30.721   6.258  1.00 89.20           C  
ATOM   3844  HA  VAL A 253     -52.684 -30.859   7.114  1.00 89.20           H  
ATOM   3845  C   VAL A 253     -52.386 -31.755   5.218  1.00 89.20           C  
ATOM   3846  CB  VAL A 253     -52.257 -29.301   5.730  1.00 89.20           C  
ATOM   3847  HB  VAL A 253     -51.770 -29.185   4.761  1.00 89.20           H  
ATOM   3848  O   VAL A 253     -51.712 -31.900   4.209  1.00 89.20           O  
ATOM   3849  CG1 VAL A 253     -53.760 -29.063   5.554  1.00 89.20           C  
ATOM   3850 HG11 VAL A 253     -54.267 -29.164   6.513  1.00 89.20           H  
ATOM   3851 HG12 VAL A 253     -53.930 -28.062   5.159  1.00 89.20           H  
ATOM   3852 HG13 VAL A 253     -54.177 -29.778   4.845  1.00 89.20           H  
ATOM   3853  CG2 VAL A 253     -51.684 -28.252   6.690  1.00 89.20           C  
ATOM   3854 HG21 VAL A 253     -52.030 -27.257   6.410  1.00 89.20           H  
ATOM   3855 HG22 VAL A 253     -51.988 -28.474   7.713  1.00 89.20           H  
ATOM   3856 HG23 VAL A 253     -50.595 -28.266   6.643  1.00 89.20           H  
ATOM   3857  N   ARG A 254     -53.470 -32.480   5.455  1.00 89.10           N  
ATOM   3858  H   ARG A 254     -53.993 -32.273   6.294  1.00 89.10           H  
ATOM   3859  CA  ARG A 254     -54.060 -33.397   4.492  1.00 89.10           C  
ATOM   3860  HA  ARG A 254     -53.288 -33.742   3.804  1.00 89.10           H  
ATOM   3861  C   ARG A 254     -55.133 -32.686   3.694  1.00 89.10           C  
ATOM   3862  CB  ARG A 254     -54.620 -34.596   5.237  1.00 89.10           C  
ATOM   3863  HB2 ARG A 254     -55.433 -34.249   5.876  1.00 89.10           H  
ATOM   3864  HB3 ARG A 254     -53.829 -35.008   5.862  1.00 89.10           H  
ATOM   3865  O   ARG A 254     -55.968 -31.962   4.231  1.00 89.10           O  
ATOM   3866  CG  ARG A 254     -55.120 -35.689   4.285  1.00 89.10           C  
ATOM   3867  HG2 ARG A 254     -55.930 -35.314   3.660  1.00 89.10           H  
ATOM   3868  HG3 ARG A 254     -54.299 -36.014   3.646  1.00 89.10           H  
ATOM   3869  CD  ARG A 254     -55.631 -36.877   5.095  1.00 89.10           C  
ATOM   3870  HD2 ARG A 254     -55.940 -37.660   4.402  1.00 89.10           H  
ATOM   3871  HD3 ARG A 254     -54.818 -37.263   5.709  1.00 89.10           H  
ATOM   3872  NE  ARG A 254     -56.775 -36.481   5.940  1.00 89.10           N  
ATOM   3873  HE  ARG A 254     -57.063 -35.514   5.898  1.00 89.10           H  
ATOM   3874  NH1 ARG A 254     -57.179 -38.538   6.821  1.00 89.10           N  
ATOM   3875 HH11 ARG A 254     -56.340 -38.840   6.346  1.00 89.10           H  
ATOM   3876 HH12 ARG A 254     -57.855 -39.220   7.135  1.00 89.10           H  
ATOM   3877  NH2 ARG A 254     -58.596 -36.822   7.231  1.00 89.10           N  
ATOM   3878 HH21 ARG A 254     -58.851 -35.848   7.144  1.00 89.10           H  
ATOM   3879 HH22 ARG A 254     -59.268 -37.421   7.689  1.00 89.10           H  
ATOM   3880  CZ  ARG A 254     -57.509 -37.280   6.672  1.00 89.10           C  
ATOM   3881  N   HIS A 255     -55.167 -32.995   2.418  1.00 82.98           N  
ATOM   3882  H   HIS A 255     -54.449 -33.610   2.064  1.00 82.98           H  
ATOM   3883  CA  HIS A 255     -56.114 -32.481   1.458  1.00 82.98           C  
ATOM   3884  HA  HIS A 255     -56.909 -31.930   1.961  1.00 82.98           H  
ATOM   3885  C   HIS A 255     -56.723 -33.637   0.674  1.00 82.98           C  
ATOM   3886  CB  HIS A 255     -55.378 -31.540   0.517  1.00 82.98           C  
ATOM   3887  HB2 HIS A 255     -54.689 -32.161  -0.057  1.00 82.98           H  
ATOM   3888  HB3 HIS A 255     -56.095 -31.073  -0.158  1.00 82.98           H  
ATOM   3889  O   HIS A 255     -56.214 -34.761   0.660  1.00 82.98           O  
ATOM   3890  CG  HIS A 255     -54.577 -30.470   1.199  1.00 82.98           C  
ATOM   3891  CD2 HIS A 255     -53.244 -30.538   1.496  1.00 82.98           C  
ATOM   3892  HD2 HIS A 255     -52.583 -31.363   1.275  1.00 82.98           H  
ATOM   3893  ND1 HIS A 255     -55.049 -29.266   1.669  1.00 82.98           N  
ATOM   3894  HD1 HIS A 255     -56.000 -28.929   1.631  1.00 82.98           H  
ATOM   3895  CE1 HIS A 255     -54.019 -28.623   2.243  1.00 82.98           C  
ATOM   3896  HE1 HIS A 255     -54.076 -27.665   2.738  1.00 82.98           H  
ATOM   3897  NE2 HIS A 255     -52.900 -29.355   2.146  1.00 82.98           N  
ATOM   3898  N   HIS A 256     -57.828 -33.353  -0.004  1.00 78.50           N  
ATOM   3899  H   HIS A 256     -58.186 -32.409   0.002  1.00 78.50           H  
ATOM   3900  CA  HIS A 256     -58.468 -34.325  -0.870  1.00 78.50           C  
ATOM   3901  HA  HIS A 256     -57.774 -35.145  -1.056  1.00 78.50           H  
ATOM   3902  C   HIS A 256     -58.771 -33.688  -2.221  1.00 78.50           C  
ATOM   3903  CB  HIS A 256     -59.699 -34.898  -0.157  1.00 78.50           C  
ATOM   3904  HB2 HIS A 256     -60.547 -34.224  -0.281  1.00 78.50           H  
ATOM   3905  HB3 HIS A 256     -59.489 -34.981   0.909  1.00 78.50           H  
ATOM   3906  O   HIS A 256     -59.520 -32.715  -2.312  1.00 78.50           O  
ATOM   3907  CG  HIS A 256     -60.057 -36.276  -0.640  1.00 78.50           C  
ATOM   3908  CD2 HIS A 256     -61.305 -36.734  -0.959  1.00 78.50           C  
ATOM   3909  HD2 HIS A 256     -62.215 -36.153  -0.931  1.00 78.50           H  
ATOM   3910  ND1 HIS A 256     -59.189 -37.334  -0.792  1.00 78.50           N  
ATOM   3911  HD1 HIS A 256     -58.199 -37.347  -0.592  1.00 78.50           H  
ATOM   3912  CE1 HIS A 256     -59.892 -38.391  -1.220  1.00 78.50           C  
ATOM   3913  HE1 HIS A 256     -59.465 -39.358  -1.441  1.00 78.50           H  
ATOM   3914  NE2 HIS A 256     -61.197 -38.082  -1.317  1.00 78.50           N  
ATOM   3915  N   PHE A 257     -58.169 -34.235  -3.271  1.00 77.60           N  
ATOM   3916  H   PHE A 257     -57.587 -35.048  -3.127  1.00 77.60           H  
ATOM   3917  CA  PHE A 257     -58.428 -33.850  -4.647  1.00 77.60           C  
ATOM   3918  HA  PHE A 257     -58.689 -32.792  -4.679  1.00 77.60           H  
ATOM   3919  C   PHE A 257     -59.601 -34.661  -5.211  1.00 77.60           C  
ATOM   3920  CB  PHE A 257     -57.160 -34.062  -5.479  1.00 77.60           C  
ATOM   3921  HB2 PHE A 257     -56.343 -33.462  -5.078  1.00 77.60           H  
ATOM   3922  HB3 PHE A 257     -56.860 -35.108  -5.425  1.00 77.60           H  
ATOM   3923  O   PHE A 257     -59.704 -35.858  -4.950  1.00 77.60           O  
ATOM   3924  CG  PHE A 257     -57.373 -33.672  -6.920  1.00 77.60           C  
ATOM   3925  CD1 PHE A 257     -57.531 -34.659  -7.907  1.00 77.60           C  
ATOM   3926  HD1 PHE A 257     -57.442 -35.704  -7.646  1.00 77.60           H  
ATOM   3927  CD2 PHE A 257     -57.531 -32.317  -7.250  1.00 77.60           C  
ATOM   3928  HD2 PHE A 257     -57.431 -31.557  -6.489  1.00 77.60           H  
ATOM   3929  CE1 PHE A 257     -57.812 -34.293  -9.234  1.00 77.60           C  
ATOM   3930  HE1 PHE A 257     -57.930 -35.055  -9.990  1.00 77.60           H  
ATOM   3931  CE2 PHE A 257     -57.838 -31.956  -8.570  1.00 77.60           C  
ATOM   3932  HE2 PHE A 257     -58.006 -30.917  -8.814  1.00 77.60           H  
ATOM   3933  CZ  PHE A 257     -57.959 -32.937  -9.568  1.00 77.60           C  
ATOM   3934  HZ  PHE A 257     -58.191 -32.650 -10.583  1.00 77.60           H  
ATOM   3935  N   LYS A 258     -60.473 -34.038  -6.016  1.00 69.41           N  
ATOM   3936  H   LYS A 258     -60.299 -33.071  -6.250  1.00 69.41           H  
ATOM   3937  CA  LYS A 258     -61.633 -34.700  -6.638  1.00 69.41           C  
ATOM   3938  HA  LYS A 258     -61.426 -35.770  -6.672  1.00 69.41           H  
ATOM   3939  C   LYS A 258     -61.840 -34.238  -8.085  1.00 69.41           C  
ATOM   3940  CB  LYS A 258     -62.873 -34.453  -5.753  1.00 69.41           C  
ATOM   3941  HB2 LYS A 258     -63.394 -33.548  -6.067  1.00 69.41           H  
ATOM   3942  HB3 LYS A 258     -62.557 -34.326  -4.718  1.00 69.41           H  
ATOM   3943  O   LYS A 258     -61.905 -33.035  -8.332  1.00 69.41           O  
ATOM   3944  CG  LYS A 258     -63.811 -35.657  -5.810  1.00 69.41           C  
ATOM   3945  HG2 LYS A 258     -63.220 -36.544  -5.580  1.00 69.41           H  
ATOM   3946  HG3 LYS A 258     -64.204 -35.759  -6.821  1.00 69.41           H  
ATOM   3947  CD  LYS A 258     -64.975 -35.574  -4.811  1.00 69.41           C  
ATOM   3948  HD2 LYS A 258     -65.672 -34.782  -5.087  1.00 69.41           H  
ATOM   3949  HD3 LYS A 258     -64.580 -35.411  -3.809  1.00 69.41           H  
ATOM   3950  CE  LYS A 258     -65.632 -36.949  -4.909  1.00 69.41           C  
ATOM   3951  HE2 LYS A 258     -64.822 -37.671  -5.015  1.00 69.41           H  
ATOM   3952  HE3 LYS A 258     -66.221 -37.035  -5.821  1.00 69.41           H  
ATOM   3953  NZ  LYS A 258     -66.401 -37.381  -3.727  1.00 69.41           N  
ATOM   3954  HZ1 LYS A 258     -65.878 -37.202  -2.881  1.00 69.41           H  
ATOM   3955  HZ2 LYS A 258     -67.344 -37.022  -3.707  1.00 69.41           H  
ATOM   3956  HZ3 LYS A 258     -66.400 -38.390  -3.780  1.00 69.41           H  
ATOM   3957  N   GLN A 259     -61.981 -35.172  -9.030  1.00 63.78           N  
ATOM   3958  H   GLN A 259     -61.889 -36.144  -8.771  1.00 63.78           H  
ATOM   3959  CA  GLN A 259     -62.131 -34.875 -10.466  1.00 63.78           C  
ATOM   3960  HA  GLN A 259     -61.564 -33.965 -10.661  1.00 63.78           H  
ATOM   3961  C   GLN A 259     -63.622 -34.670 -10.877  1.00 63.78           C  
ATOM   3962  CB  GLN A 259     -61.435 -36.003 -11.248  1.00 63.78           C  
ATOM   3963  HB2 GLN A 259     -60.525 -36.264 -10.709  1.00 63.78           H  
ATOM   3964  HB3 GLN A 259     -62.076 -36.885 -11.262  1.00 63.78           H  
ATOM   3965  O   GLN A 259     -64.483 -35.427 -10.421  1.00 63.78           O  
ATOM   3966  CG  GLN A 259     -61.020 -35.648 -12.688  1.00 63.78           C  
ATOM   3967  HG2 GLN A 259     -61.903 -35.566 -13.322  1.00 63.78           H  
ATOM   3968  HG3 GLN A 259     -60.503 -34.688 -12.689  1.00 63.78           H  
ATOM   3969  CD  GLN A 259     -60.074 -36.700 -13.278  1.00 63.78           C  
ATOM   3970  NE2 GLN A 259     -59.417 -36.432 -14.378  1.00 63.78           N  
ATOM   3971 HE21 GLN A 259     -58.748 -37.118 -14.699  1.00 63.78           H  
ATOM   3972 HE22 GLN A 259     -59.572 -35.571 -14.882  1.00 63.78           H  
ATOM   3973  OE1 GLN A 259     -59.896 -37.786 -12.754  1.00 63.78           O  
ATOM   3974  N   PRO A 260     -63.988 -33.672 -11.713  1.00 54.74           N  
ATOM   3975  CA  PRO A 260     -65.383 -33.416 -12.140  1.00 54.74           C  
ATOM   3976  HA  PRO A 260     -66.038 -33.591 -11.286  1.00 54.74           H  
ATOM   3977  C   PRO A 260     -65.910 -34.308 -13.308  1.00 54.74           C  
ATOM   3978  CB  PRO A 260     -65.434 -31.917 -12.468  1.00 54.74           C  
ATOM   3979  HB2 PRO A 260     -66.000 -31.726 -13.379  1.00 54.74           H  
ATOM   3980  HB3 PRO A 260     -65.891 -31.384 -11.634  1.00 54.74           H  
ATOM   3981  O   PRO A 260     -65.128 -34.861 -14.069  1.00 54.74           O  
ATOM   3982  CG  PRO A 260     -63.983 -31.452 -12.626  1.00 54.74           C  
ATOM   3983  HG2 PRO A 260     -63.808 -30.549 -12.040  1.00 54.74           H  
ATOM   3984  HG3 PRO A 260     -63.764 -31.260 -13.677  1.00 54.74           H  
ATOM   3985  CD  PRO A 260     -63.104 -32.592 -12.123  1.00 54.74           C  
ATOM   3986  HD2 PRO A 260     -62.446 -32.933 -12.922  1.00 54.74           H  
ATOM   3987  HD3 PRO A 260     -62.514 -32.232 -11.279  1.00 54.74           H  
ATOM   3988  N   LYS A 261     -67.250 -34.440 -13.485  1.00 44.45           N  
ATOM   3989  H   LYS A 261     -67.835 -33.892 -12.870  1.00 44.45           H  
ATOM   3990  CA  LYS A 261     -67.940 -35.266 -14.534  1.00 44.45           C  
ATOM   3991  HA  LYS A 261     -67.304 -36.123 -14.752  1.00 44.45           H  
ATOM   3992  C   LYS A 261     -68.170 -34.545 -15.891  1.00 44.45           C  
ATOM   3993  CB  LYS A 261     -69.313 -35.772 -14.025  1.00 44.45           C  
ATOM   3994  HB2 LYS A 261     -69.847 -34.945 -13.557  1.00 44.45           H  
ATOM   3995  HB3 LYS A 261     -69.899 -36.090 -14.887  1.00 44.45           H  
ATOM   3996  O   LYS A 261     -68.406 -33.340 -15.905  1.00 44.45           O  
ATOM   3997  CG  LYS A 261     -69.258 -36.963 -13.054  1.00 44.45           C  
ATOM   3998  HG2 LYS A 261     -68.693 -37.770 -13.521  1.00 44.45           H  
ATOM   3999  HG3 LYS A 261     -68.748 -36.662 -12.139  1.00 44.45           H  
ATOM   4000  CD  LYS A 261     -70.674 -37.471 -12.715  1.00 44.45           C  
ATOM   4001  HD2 LYS A 261     -71.217 -36.687 -12.187  1.00 44.45           H  
ATOM   4002  HD3 LYS A 261     -71.198 -37.709 -13.641  1.00 44.45           H  
ATOM   4003  CE  LYS A 261     -70.590 -38.731 -11.839  1.00 44.45           C  
ATOM   4004  HE2 LYS A 261     -70.046 -38.485 -10.927  1.00 44.45           H  
ATOM   4005  HE3 LYS A 261     -70.002 -39.479 -12.371  1.00 44.45           H  
ATOM   4006  NZ  LYS A 261     -71.929 -39.284 -11.506  1.00 44.45           N  
ATOM   4007  HZ1 LYS A 261     -71.819 -40.113 -10.939  1.00 44.45           H  
ATOM   4008  HZ2 LYS A 261     -72.421 -39.546 -12.349  1.00 44.45           H  
ATOM   4009  HZ3 LYS A 261     -72.476 -38.611 -10.989  1.00 44.45           H  
ATOM   4010  N   SER A 262     -68.244 -35.296 -17.008  1.00 35.81           N  
ATOM   4011  H   SER A 262     -68.078 -36.288 -16.915  1.00 35.81           H  
ATOM   4012  CA  SER A 262     -68.547 -34.833 -18.391  1.00 35.81           C  
ATOM   4013  HA  SER A 262     -68.276 -33.780 -18.459  1.00 35.81           H  
ATOM   4014  C   SER A 262     -70.043 -34.949 -18.801  1.00 35.81           C  
ATOM   4015  CB  SER A 262     -67.649 -35.600 -19.376  1.00 35.81           C  
ATOM   4016  HB2 SER A 262     -66.607 -35.376 -19.148  1.00 35.81           H  
ATOM   4017  HB3 SER A 262     -67.859 -35.280 -20.397  1.00 35.81           H  
ATOM   4018  O   SER A 262     -70.781 -35.741 -18.222  1.00 35.81           O  
ATOM   4019  OG  SER A 262     -67.857 -36.996 -19.260  1.00 35.81           O  
ATOM   4020  HG  SER A 262     -67.121 -37.456 -19.672  1.00 35.81           H  
ATOM   4021  N   ALA A 263     -70.526 -34.167 -19.792  1.00 29.09           N  
ATOM   4022  H   ALA A 263     -69.884 -33.522 -20.231  1.00 29.09           H  
ATOM   4023  CA  ALA A 263     -71.974 -33.970 -20.057  1.00 29.09           C  
ATOM   4024  HA  ALA A 263     -72.527 -34.322 -19.186  1.00 29.09           H  
ATOM   4025  C   ALA A 263     -72.634 -34.682 -21.281  1.00 29.09           C  
ATOM   4026  CB  ALA A 263     -72.217 -32.453 -20.147  1.00 29.09           C  
ATOM   4027  HB1 ALA A 263     -71.852 -31.964 -19.244  1.00 29.09           H  
ATOM   4028  HB2 ALA A 263     -73.285 -32.259 -20.242  1.00 29.09           H  
ATOM   4029  HB3 ALA A 263     -71.702 -32.041 -21.015  1.00 29.09           H  
ATOM   4030  O   ALA A 263     -73.847 -34.874 -21.274  1.00 29.09           O  
ATOM   4031  N   GLY A 264     -71.927 -35.019 -22.369  1.00 23.99           N  
ATOM   4032  H   GLY A 264     -70.922 -34.935 -22.320  1.00 23.99           H  
ATOM   4033  CA  GLY A 264     -72.531 -35.205 -23.715  1.00 23.99           C  
ATOM   4034  HA2 GLY A 264     -73.332 -34.474 -23.829  1.00 23.99           H  
ATOM   4035  HA3 GLY A 264     -71.774 -34.962 -24.460  1.00 23.99           H  
ATOM   4036  C   GLY A 264     -73.129 -36.577 -24.110  1.00 23.99           C  
ATOM   4037  O   GLY A 264     -72.786 -37.082 -25.176  1.00 23.99           O  
ATOM   4038  N   GLY A 265     -74.012 -37.198 -23.321  1.00 24.10           N  
ATOM   4039  H   GLY A 265     -74.293 -36.730 -22.472  1.00 24.10           H  
ATOM   4040  CA  GLY A 265     -74.719 -38.437 -23.724  1.00 24.10           C  
ATOM   4041  HA2 GLY A 265     -74.030 -39.086 -24.264  1.00 24.10           H  
ATOM   4042  HA3 GLY A 265     -75.035 -38.970 -22.827  1.00 24.10           H  
ATOM   4043  C   GLY A 265     -75.974 -38.200 -24.594  1.00 24.10           C  
ATOM   4044  O   GLY A 265     -76.840 -37.417 -24.213  1.00 24.10           O  
ATOM   4045  N   ASN A 266     -76.094 -38.893 -25.740  1.00 20.11           N  
ATOM   4046  H   ASN A 266     -75.359 -39.556 -25.941  1.00 20.11           H  
ATOM   4047  CA  ASN A 266     -77.191 -38.798 -26.732  1.00 20.11           C  
ATOM   4048  HA  ASN A 266     -77.670 -37.829 -26.590  1.00 20.11           H  
ATOM   4049  C   ASN A 266     -78.295 -39.889 -26.554  1.00 20.11           C  
ATOM   4050  CB  ASN A 266     -76.533 -38.835 -28.137  1.00 20.11           C  
ATOM   4051  HB2 ASN A 266     -76.563 -39.850 -28.534  1.00 20.11           H  
ATOM   4052  HB3 ASN A 266     -75.484 -38.552 -28.050  1.00 20.11           H  
ATOM   4053  O   ASN A 266     -78.107 -40.830 -25.789  1.00 20.11           O  
ATOM   4054  CG  ASN A 266     -77.132 -37.882 -29.156  1.00 20.11           C  
ATOM   4055  ND2 ASN A 266     -76.566 -37.815 -30.339  1.00 20.11           N  
ATOM   4056 HD21 ASN A 266     -76.955 -37.145 -30.986  1.00 20.11           H  
ATOM   4057 HD22 ASN A 266     -75.723 -38.333 -30.541  1.00 20.11           H  
ATOM   4058  OD1 ASN A 266     -78.114 -37.205 -28.914  1.00 20.11           O  
ATOM   4059  N   LYS A 267     -79.423 -39.796 -27.296  1.00 24.01           N  
ATOM   4060  H   LYS A 267     -79.453 -39.001 -27.918  1.00 24.01           H  
ATOM   4061  CA  LYS A 267     -80.683 -40.605 -27.187  1.00 24.01           C  
ATOM   4062  HA  LYS A 267     -80.748 -40.982 -26.166  1.00 24.01           H  
ATOM   4063  C   LYS A 267     -80.846 -41.889 -28.070  1.00 24.01           C  
ATOM   4064  CB  LYS A 267     -81.888 -39.650 -27.440  1.00 24.01           C  
ATOM   4065  HB2 LYS A 267     -82.667 -40.164 -28.003  1.00 24.01           H  
ATOM   4066  HB3 LYS A 267     -81.566 -38.826 -28.077  1.00 24.01           H  
ATOM   4067  O   LYS A 267     -81.952 -42.412 -28.137  1.00 24.01           O  
ATOM   4068  CG  LYS A 267     -82.564 -39.071 -26.186  1.00 24.01           C  
ATOM   4069  HG2 LYS A 267     -81.877 -38.389 -25.685  1.00 24.01           H  
ATOM   4070  HG3 LYS A 267     -82.823 -39.883 -25.507  1.00 24.01           H  
ATOM   4071  CD  LYS A 267     -83.849 -38.323 -26.593  1.00 24.01           C  
ATOM   4072  HD2 LYS A 267     -84.523 -39.027 -27.080  1.00 24.01           H  
ATOM   4073  HD3 LYS A 267     -83.590 -37.537 -27.302  1.00 24.01           H  
ATOM   4074  CE  LYS A 267     -84.557 -37.703 -25.382  1.00 24.01           C  
ATOM   4075  HE2 LYS A 267     -84.750 -38.493 -24.656  1.00 24.01           H  
ATOM   4076  HE3 LYS A 267     -83.884 -36.982 -24.918  1.00 24.01           H  
ATOM   4077  NZ  LYS A 267     -85.831 -37.045 -25.775  1.00 24.01           N  
ATOM   4078  HZ1 LYS A 267     -86.457 -37.720 -26.191  1.00 24.01           H  
ATOM   4079  HZ2 LYS A 267     -86.285 -36.647 -24.966  1.00 24.01           H  
ATOM   4080  HZ3 LYS A 267     -85.658 -36.309 -26.445  1.00 24.01           H  
ATOM   4081  N   GLY A 268     -79.849 -42.362 -28.828  1.00 18.17           N  
ATOM   4082  H   GLY A 268     -78.930 -41.970 -28.679  1.00 18.17           H  
ATOM   4083  CA  GLY A 268     -80.015 -43.421 -29.864  1.00 18.17           C  
ATOM   4084  HA2 GLY A 268     -80.800 -43.100 -30.548  1.00 18.17           H  
ATOM   4085  HA3 GLY A 268     -79.091 -43.487 -30.440  1.00 18.17           H  
ATOM   4086  C   GLY A 268     -80.373 -44.864 -29.397  1.00 18.17           C  
ATOM   4087  O   GLY A 268     -80.295 -45.177 -28.221  1.00 18.17           O  
ATOM   4088  N   SER A 269     -80.696 -45.735 -30.372  1.00 19.66           N  
ATOM   4089  H   SER A 269     -80.550 -45.351 -31.295  1.00 19.66           H  
ATOM   4090  CA  SER A 269     -81.587 -46.940 -30.401  1.00 19.66           C  
ATOM   4091  HA  SER A 269     -82.586 -46.509 -30.474  1.00 19.66           H  
ATOM   4092  C   SER A 269     -81.784 -47.988 -29.250  1.00 19.66           C  
ATOM   4093  CB  SER A 269     -81.383 -47.642 -31.748  1.00 19.66           C  
ATOM   4094  HB2 SER A 269     -82.147 -48.408 -31.877  1.00 19.66           H  
ATOM   4095  HB3 SER A 269     -81.498 -46.918 -32.554  1.00 19.66           H  
ATOM   4096  O   SER A 269     -82.663 -47.777 -28.426  1.00 19.66           O  
ATOM   4097  OG  SER A 269     -80.090 -48.216 -31.820  1.00 19.66           O  
ATOM   4098  HG  SER A 269     -79.423 -47.536 -31.698  1.00 19.66           H  
ATOM   4099  N   THR A 270     -81.232 -49.220 -29.354  1.00 20.75           N  
ATOM   4100  H   THR A 270     -80.453 -49.295 -29.993  1.00 20.75           H  
ATOM   4101  CA  THR A 270     -81.965 -50.519 -29.164  1.00 20.75           C  
ATOM   4102  HA  THR A 270     -83.025 -50.307 -29.310  1.00 20.75           H  
ATOM   4103  C   THR A 270     -81.917 -51.233 -27.771  1.00 20.75           C  
ATOM   4104  CB  THR A 270     -81.567 -51.518 -30.286  1.00 20.75           C  
ATOM   4105  HB  THR A 270     -82.023 -52.489 -30.095  1.00 20.75           H  
ATOM   4106  O   THR A 270     -82.160 -50.628 -26.738  1.00 20.75           O  
ATOM   4107  CG2 THR A 270     -82.002 -51.172 -31.703  1.00 20.75           C  
ATOM   4108 HG21 THR A 270     -81.986 -52.073 -32.315  1.00 20.75           H  
ATOM   4109 HG22 THR A 270     -81.320 -50.446 -32.148  1.00 20.75           H  
ATOM   4110 HG23 THR A 270     -83.017 -50.776 -31.695  1.00 20.75           H  
ATOM   4111  OG1 THR A 270     -80.164 -51.655 -30.284  1.00 20.75           O  
ATOM   4112  HG1 THR A 270     -79.919 -52.223 -31.018  1.00 20.75           H  
ATOM   4113  N   GLN A 271     -81.651 -52.557 -27.745  1.00 17.79           N  
ATOM   4114  H   GLN A 271     -81.128 -52.873 -28.549  1.00 17.79           H  
ATOM   4115  CA  GLN A 271     -82.326 -53.680 -27.041  1.00 17.79           C  
ATOM   4116  HA  GLN A 271     -83.374 -53.425 -26.882  1.00 17.79           H  
ATOM   4117  C   GLN A 271     -81.772 -54.108 -25.657  1.00 17.79           C  
ATOM   4118  CB  GLN A 271     -82.236 -54.903 -28.002  1.00 17.79           C  
ATOM   4119  HB2 GLN A 271     -81.296 -54.842 -28.551  1.00 17.79           H  
ATOM   4120  HB3 GLN A 271     -82.192 -55.843 -27.451  1.00 17.79           H  
ATOM   4121  O   GLN A 271     -82.087 -55.204 -25.206  1.00 17.79           O  
ATOM   4122  CG  GLN A 271     -83.392 -55.074 -28.995  1.00 17.79           C  
ATOM   4123  HG2 GLN A 271     -84.308 -55.267 -28.436  1.00 17.79           H  
ATOM   4124  HG3 GLN A 271     -83.525 -54.162 -29.576  1.00 17.79           H  
ATOM   4125  CD  GLN A 271     -83.135 -56.238 -29.958  1.00 17.79           C  
ATOM   4126  NE2 GLN A 271     -84.156 -56.834 -30.533  1.00 17.79           N  
ATOM   4127 HE21 GLN A 271     -85.105 -56.620 -30.264  1.00 17.79           H  
ATOM   4128 HE22 GLN A 271     -83.911 -57.628 -31.106  1.00 17.79           H  
ATOM   4129  OE1 GLN A 271     -82.014 -56.607 -30.257  1.00 17.79           O  
ATOM   4130  N   LYS A 272     -80.892 -53.334 -25.010  1.00 19.66           N  
ATOM   4131  H   LYS A 272     -80.757 -52.393 -25.350  1.00 19.66           H  
ATOM   4132  CA  LYS A 272     -80.011 -53.864 -23.937  1.00 19.66           C  
ATOM   4133  HA  LYS A 272     -79.354 -54.596 -24.407  1.00 19.66           H  
ATOM   4134  C   LYS A 272     -80.744 -54.652 -22.817  1.00 19.66           C  
ATOM   4135  CB  LYS A 272     -79.135 -52.740 -23.365  1.00 19.66           C  
ATOM   4136  HB2 LYS A 272     -78.726 -53.076 -22.412  1.00 19.66           H  
ATOM   4137  HB3 LYS A 272     -79.743 -51.854 -23.181  1.00 19.66           H  
ATOM   4138  O   LYS A 272     -81.675 -54.137 -22.209  1.00 19.66           O  
ATOM   4139  CG  LYS A 272     -77.965 -52.407 -24.305  1.00 19.66           C  
ATOM   4140  HG2 LYS A 272     -77.401 -53.319 -24.503  1.00 19.66           H  
ATOM   4141  HG3 LYS A 272     -78.348 -52.018 -25.248  1.00 19.66           H  
ATOM   4142  CD  LYS A 272     -77.028 -51.373 -23.669  1.00 19.66           C  
ATOM   4143  HD2 LYS A 272     -77.557 -50.425 -23.567  1.00 19.66           H  
ATOM   4144  HD3 LYS A 272     -76.735 -51.725 -22.680  1.00 19.66           H  
ATOM   4145  CE  LYS A 272     -75.775 -51.191 -24.533  1.00 19.66           C  
ATOM   4146  HE2 LYS A 272     -76.077 -50.822 -25.513  1.00 19.66           H  
ATOM   4147  HE3 LYS A 272     -75.311 -52.167 -24.673  1.00 19.66           H  
ATOM   4148  NZ  LYS A 272     -74.811 -50.257 -23.900  1.00 19.66           N  
ATOM   4149  HZ1 LYS A 272     -75.230 -49.348 -23.768  1.00 19.66           H  
ATOM   4150  HZ2 LYS A 272     -74.528 -50.614 -22.998  1.00 19.66           H  
ATOM   4151  HZ3 LYS A 272     -73.984 -50.162 -24.472  1.00 19.66           H  
ATOM   4152  N   GLU A 273     -80.270 -55.888 -22.589  1.00 17.12           N  
ATOM   4153  H   GLU A 273     -79.450 -56.139 -23.122  1.00 17.12           H  
ATOM   4154  CA  GLU A 273     -80.932 -57.058 -21.963  1.00 17.12           C  
ATOM   4155  HA  GLU A 273     -81.997 -57.011 -22.190  1.00 17.12           H  
ATOM   4156  C   GLU A 273     -80.814 -57.210 -20.413  1.00 17.12           C  
ATOM   4157  CB  GLU A 273     -80.352 -58.321 -22.646  1.00 17.12           C  
ATOM   4158  HB2 GLU A 273     -80.733 -59.220 -22.161  1.00 17.12           H  
ATOM   4159  HB3 GLU A 273     -79.270 -58.304 -22.512  1.00 17.12           H  
ATOM   4160  O   GLU A 273     -80.332 -56.325 -19.713  1.00 17.12           O  
ATOM   4161  CG  GLU A 273     -80.684 -58.484 -24.135  1.00 17.12           C  
ATOM   4162  HG2 GLU A 273     -81.768 -58.487 -24.251  1.00 17.12           H  
ATOM   4163  HG3 GLU A 273     -80.280 -57.637 -24.690  1.00 17.12           H  
ATOM   4164  CD  GLU A 273     -80.087 -59.787 -24.697  1.00 17.12           C  
ATOM   4165  OE1 GLU A 273     -80.766 -60.425 -25.531  1.00 17.12           O  
ATOM   4166  OE2 GLU A 273     -78.957 -60.127 -24.283  1.00 17.12           O  
ATOM   4167  N   ASN A 274     -81.272 -58.373 -19.904  1.00 18.57           N  
ATOM   4168  H   ASN A 274     -81.497 -59.057 -20.612  1.00 18.57           H  
ATOM   4169  CA  ASN A 274     -81.813 -58.709 -18.570  1.00 18.57           C  
ATOM   4170  HA  ASN A 274     -82.463 -57.899 -18.238  1.00 18.57           H  
ATOM   4171  C   ASN A 274     -80.874 -59.022 -17.381  1.00 18.57           C  
ATOM   4172  CB  ASN A 274     -82.649 -60.004 -18.768  1.00 18.57           C  
ATOM   4173  HB2 ASN A 274     -82.111 -60.692 -19.420  1.00 18.57           H  
ATOM   4174  HB3 ASN A 274     -82.775 -60.512 -17.812  1.00 18.57           H  
ATOM   4175  O   ASN A 274     -81.382 -59.090 -16.261  1.00 18.57           O  
ATOM   4176  CG  ASN A 274     -84.055 -59.806 -19.289  1.00 18.57           C  
ATOM   4177  ND2 ASN A 274     -84.638 -60.832 -19.864  1.00 18.57           N  
ATOM   4178 HD21 ASN A 274     -84.144 -61.704 -19.989  1.00 18.57           H  
ATOM   4179 HD22 ASN A 274     -85.572 -60.670 -20.211  1.00 18.57           H  
ATOM   4180  OD1 ASN A 274     -84.666 -58.763 -19.165  1.00 18.57           O  
ATOM   4181  N   SER A 275     -79.604 -59.405 -17.565  1.00 17.39           N  
ATOM   4182  H   SER A 275     -79.163 -59.285 -18.465  1.00 17.39           H  
ATOM   4183  CA  SER A 275     -78.901 -60.179 -16.512  1.00 17.39           C  
ATOM   4184  HA  SER A 275     -79.518 -61.053 -16.303  1.00 17.39           H  
ATOM   4185  C   SER A 275     -78.751 -59.422 -15.174  1.00 17.39           C  
ATOM   4186  CB  SER A 275     -77.558 -60.718 -17.008  1.00 17.39           C  
ATOM   4187  HB2 SER A 275     -77.023 -61.191 -16.185  1.00 17.39           H  
ATOM   4188  HB3 SER A 275     -77.730 -61.461 -17.787  1.00 17.39           H  
ATOM   4189  O   SER A 275     -78.406 -58.245 -15.153  1.00 17.39           O  
ATOM   4190  OG  SER A 275     -76.782 -59.671 -17.542  1.00 17.39           O  
ATOM   4191  HG  SER A 275     -76.796 -58.934 -16.927  1.00 17.39           H  
ATOM   4192  N   SER A 276     -79.003 -60.120 -14.060  1.00 19.10           N  
ATOM   4193  H   SER A 276     -79.153 -61.112 -14.178  1.00 19.10           H  
ATOM   4194  CA  SER A 276     -79.551 -59.607 -12.788  1.00 19.10           C  
ATOM   4195  HA  SER A 276     -80.016 -58.638 -12.969  1.00 19.10           H  
ATOM   4196  C   SER A 276     -78.582 -59.438 -11.599  1.00 19.10           C  
ATOM   4197  CB  SER A 276     -80.641 -60.611 -12.377  1.00 19.10           C  
ATOM   4198  HB2 SER A 276     -81.419 -60.618 -13.141  1.00 19.10           H  
ATOM   4199  HB3 SER A 276     -81.095 -60.324 -11.429  1.00 19.10           H  
ATOM   4200  O   SER A 276     -79.042 -59.314 -10.464  1.00 19.10           O  
ATOM   4201  OG  SER A 276     -80.077 -61.914 -12.281  1.00 19.10           O  
ATOM   4202  HG  SER A 276     -79.490 -61.931 -11.522  1.00 19.10           H  
ATOM   4203  N   GLU A 277     -77.269 -59.584 -11.781  1.00 17.74           N  
ATOM   4204  H   GLU A 277     -76.908 -59.628 -12.723  1.00 17.74           H  
ATOM   4205  CA  GLU A 277     -76.344 -59.832 -10.654  1.00 17.74           C  
ATOM   4206  HA  GLU A 277     -76.854 -60.526  -9.986  1.00 17.74           H  
ATOM   4207  C   GLU A 277     -76.022 -58.619  -9.733  1.00 17.74           C  
ATOM   4208  CB  GLU A 277     -75.093 -60.577 -11.146  1.00 17.74           C  
ATOM   4209  HB2 GLU A 277     -74.355 -60.596 -10.344  1.00 17.74           H  
ATOM   4210  HB3 GLU A 277     -74.665 -60.054 -12.001  1.00 17.74           H  
ATOM   4211  O   GLU A 277     -76.428 -57.489  -9.984  1.00 17.74           O  
ATOM   4212  CG  GLU A 277     -75.418 -62.036 -11.518  1.00 17.74           C  
ATOM   4213  HG2 GLU A 277     -76.004 -62.476 -10.711  1.00 17.74           H  
ATOM   4214  HG3 GLU A 277     -76.028 -62.047 -12.422  1.00 17.74           H  
ATOM   4215  CD  GLU A 277     -74.158 -62.885 -11.736  1.00 17.74           C  
ATOM   4216  OE1 GLU A 277     -74.272 -64.117 -11.551  1.00 17.74           O  
ATOM   4217  OE2 GLU A 277     -73.098 -62.295 -12.035  1.00 17.74           O  
ATOM   4218  N   LYS A 278     -75.353 -58.922  -8.599  1.00 23.53           N  
ATOM   4219  H   LYS A 278     -74.902 -59.825  -8.630  1.00 23.53           H  
ATOM   4220  CA  LYS A 278     -75.306 -58.231  -7.278  1.00 23.53           C  
ATOM   4221  HA  LYS A 278     -76.313 -57.878  -7.056  1.00 23.53           H  
ATOM   4222  C   LYS A 278     -74.398 -56.969  -7.168  1.00 23.53           C  
ATOM   4223  CB  LYS A 278     -74.892 -59.291  -6.228  1.00 23.53           C  
ATOM   4224  HB2 LYS A 278     -74.688 -58.810  -5.272  1.00 23.53           H  
ATOM   4225  HB3 LYS A 278     -73.963 -59.756  -6.558  1.00 23.53           H  
ATOM   4226  O   LYS A 278     -73.869 -56.456  -8.141  1.00 23.53           O  
ATOM   4227  CG  LYS A 278     -75.935 -60.383  -5.941  1.00 23.53           C  
ATOM   4228  HG2 LYS A 278     -76.183 -60.913  -6.861  1.00 23.53           H  
ATOM   4229  HG3 LYS A 278     -76.837 -59.925  -5.536  1.00 23.53           H  
ATOM   4230  CD  LYS A 278     -75.351 -61.376  -4.922  1.00 23.53           C  
ATOM   4231  HD2 LYS A 278     -74.473 -61.847  -5.363  1.00 23.53           H  
ATOM   4232  HD3 LYS A 278     -75.045 -60.834  -4.028  1.00 23.53           H  
ATOM   4233  CE  LYS A 278     -76.365 -62.457  -4.532  1.00 23.53           C  
ATOM   4234  HE2 LYS A 278     -77.216 -61.982  -4.044  1.00 23.53           H  
ATOM   4235  HE3 LYS A 278     -76.725 -62.934  -5.444  1.00 23.53           H  
ATOM   4236  NZ  LYS A 278     -75.749 -63.471  -3.638  1.00 23.53           N  
ATOM   4237  HZ1 LYS A 278     -76.419 -64.188  -3.398  1.00 23.53           H  
ATOM   4238  HZ2 LYS A 278     -74.971 -63.915  -4.105  1.00 23.53           H  
ATOM   4239  HZ3 LYS A 278     -75.408 -63.043  -2.790  1.00 23.53           H  
ATOM   4240  N   GLY A 279     -74.228 -56.448  -5.940  1.00 20.80           N  
ATOM   4241  H   GLY A 279     -74.612 -56.979  -5.172  1.00 20.80           H  
ATOM   4242  CA  GLY A 279     -73.866 -55.052  -5.632  1.00 20.80           C  
ATOM   4243  HA2 GLY A 279     -74.377 -54.765  -4.713  1.00 20.80           H  
ATOM   4244  HA3 GLY A 279     -74.268 -54.419  -6.422  1.00 20.80           H  
ATOM   4245  C   GLY A 279     -72.391 -54.658  -5.462  1.00 20.80           C  
ATOM   4246  O   GLY A 279     -71.977 -54.362  -4.344  1.00 20.80           O  
ATOM   4247  N   GLY A 280     -71.625 -54.544  -6.550  1.00 21.71           N  
ATOM   4248  H   GLY A 280     -72.021 -54.794  -7.445  1.00 21.71           H  
ATOM   4249  CA  GLY A 280     -70.325 -53.844  -6.532  1.00 21.71           C  
ATOM   4250  HA2 GLY A 280     -69.819 -53.986  -7.487  1.00 21.71           H  
ATOM   4251  HA3 GLY A 280     -69.699 -54.273  -5.750  1.00 21.71           H  
ATOM   4252  C   GLY A 280     -70.470 -52.328  -6.286  1.00 21.71           C  
ATOM   4253  O   GLY A 280     -71.346 -51.691  -6.870  1.00 21.71           O  
ATOM   4254  N   GLY A 281     -69.646 -51.751  -5.399  1.00 27.68           N  
ATOM   4255  H   GLY A 281     -68.912 -52.320  -5.001  1.00 27.68           H  
ATOM   4256  CA  GLY A 281     -69.689 -50.331  -5.012  1.00 27.68           C  
ATOM   4257  HA2 GLY A 281     -69.134 -50.192  -4.084  1.00 27.68           H  
ATOM   4258  HA3 GLY A 281     -70.726 -50.050  -4.831  1.00 27.68           H  
ATOM   4259  C   GLY A 281     -69.100 -49.376  -6.063  1.00 27.68           C  
ATOM   4260  O   GLY A 281     -68.183 -49.728  -6.792  1.00 27.68           O  
ATOM   4261  N   THR A 282     -69.627 -48.153  -6.146  1.00 34.44           N  
ATOM   4262  H   THR A 282     -70.387 -47.910  -5.527  1.00 34.44           H  
ATOM   4263  CA  THR A 282     -69.181 -47.101  -7.080  1.00 34.44           C  
ATOM   4264  HA  THR A 282     -68.946 -47.550  -8.044  1.00 34.44           H  
ATOM   4265  C   THR A 282     -67.919 -46.382  -6.569  1.00 34.44           C  
ATOM   4266  CB  THR A 282     -70.313 -46.075  -7.276  1.00 34.44           C  
ATOM   4267  HB  THR A 282     -69.913 -45.196  -7.781  1.00 34.44           H  
ATOM   4268  O   THR A 282     -68.012 -45.646  -5.586  1.00 34.44           O  
ATOM   4269  CG2 THR A 282     -71.476 -46.620  -8.105  1.00 34.44           C  
ATOM   4270 HG21 THR A 282     -71.113 -46.916  -9.089  1.00 34.44           H  
ATOM   4271 HG22 THR A 282     -71.915 -47.487  -7.610  1.00 34.44           H  
ATOM   4272 HG23 THR A 282     -72.236 -45.847  -8.218  1.00 34.44           H  
ATOM   4273  OG1 THR A 282     -70.838 -45.690  -6.021  1.00 34.44           O  
ATOM   4274  HG1 THR A 282     -70.070 -45.431  -5.507  1.00 34.44           H  
ATOM   4275  N   GLU A 283     -66.768 -46.579  -7.221  1.00 37.08           N  
ATOM   4276  H   GLU A 283     -66.754 -47.252  -7.973  1.00 37.08           H  
ATOM   4277  CA  GLU A 283     -65.454 -45.995  -6.868  1.00 37.08           C  
ATOM   4278  HA  GLU A 283     -65.267 -46.196  -5.813  1.00 37.08           H  
ATOM   4279  C   GLU A 283     -65.381 -44.455  -7.057  1.00 37.08           C  
ATOM   4280  CB  GLU A 283     -64.346 -46.704  -7.677  1.00 37.08           C  
ATOM   4281  HB2 GLU A 283     -64.600 -46.644  -8.735  1.00 37.08           H  
ATOM   4282  HB3 GLU A 283     -63.405 -46.179  -7.516  1.00 37.08           H  
ATOM   4283  O   GLU A 283     -65.966 -43.899  -7.988  1.00 37.08           O  
ATOM   4284  CG  GLU A 283     -64.155 -48.177  -7.262  1.00 37.08           C  
ATOM   4285  HG2 GLU A 283     -63.856 -48.199  -6.214  1.00 37.08           H  
ATOM   4286  HG3 GLU A 283     -65.110 -48.695  -7.345  1.00 37.08           H  
ATOM   4287  CD  GLU A 283     -63.119 -48.934  -8.115  1.00 37.08           C  
ATOM   4288  OE1 GLU A 283     -62.554 -49.914  -7.583  1.00 37.08           O  
ATOM   4289  OE2 GLU A 283     -62.940 -48.554  -9.294  1.00 37.08           O  
ATOM   4290  N   ASP A 284     -64.678 -43.751  -6.153  1.00 47.78           N  
ATOM   4291  H   ASP A 284     -64.151 -44.276  -5.470  1.00 47.78           H  
ATOM   4292  CA  ASP A 284     -64.564 -42.278  -6.077  1.00 47.78           C  
ATOM   4293  HA  ASP A 284     -65.415 -41.847  -6.605  1.00 47.78           H  
ATOM   4294  C   ASP A 284     -63.263 -41.785  -6.764  1.00 47.78           C  
ATOM   4295  CB  ASP A 284     -64.655 -41.852  -4.580  1.00 47.78           C  
ATOM   4296  HB2 ASP A 284     -63.686 -41.987  -4.099  1.00 47.78           H  
ATOM   4297  HB3 ASP A 284     -65.357 -42.519  -4.078  1.00 47.78           H  
ATOM   4298  O   ASP A 284     -62.168 -42.064  -6.272  1.00 47.78           O  
ATOM   4299  CG  ASP A 284     -65.157 -40.417  -4.324  1.00 47.78           C  
ATOM   4300  OD1 ASP A 284     -65.589 -39.734  -5.277  1.00 47.78           O  
ATOM   4301  OD2 ASP A 284     -65.245 -39.959  -3.158  1.00 47.78           O  
ATOM   4302  N   ASN A 285     -63.364 -41.047  -7.885  1.00 60.26           N  
ATOM   4303  H   ASN A 285     -64.296 -40.913  -8.251  1.00 60.26           H  
ATOM   4304  CA  ASN A 285     -62.232 -40.564  -8.716  1.00 60.26           C  
ATOM   4305  HA  ASN A 285     -61.497 -41.366  -8.778  1.00 60.26           H  
ATOM   4306  C   ASN A 285     -61.490 -39.352  -8.104  1.00 60.26           C  
ATOM   4307  CB  ASN A 285     -62.707 -40.244 -10.153  1.00 60.26           C  
ATOM   4308  HB2 ASN A 285     -61.926 -39.677 -10.660  1.00 60.26           H  
ATOM   4309  HB3 ASN A 285     -63.601 -39.621 -10.117  1.00 60.26           H  
ATOM   4310  O   ASN A 285     -61.420 -38.265  -8.686  1.00 60.26           O  
ATOM   4311  CG  ASN A 285     -62.963 -41.448 -11.033  1.00 60.26           C  
ATOM   4312  ND2 ASN A 285     -63.359 -41.225 -12.263  1.00 60.26           N  
ATOM   4313 HD21 ASN A 285     -63.402 -42.057 -12.834  1.00 60.26           H  
ATOM   4314 HD22 ASN A 285     -63.315 -40.288 -12.638  1.00 60.26           H  
ATOM   4315  OD1 ASN A 285     -62.804 -42.592 -10.663  1.00 60.26           O  
ATOM   4316  N   GLY A 286     -60.971 -39.512  -6.895  1.00 70.48           N  
ATOM   4317  H   GLY A 286     -61.042 -40.429  -6.477  1.00 70.48           H  
ATOM   4318  CA  GLY A 286     -60.155 -38.522  -6.199  1.00 70.48           C  
ATOM   4319  HA2 GLY A 286     -59.771 -37.778  -6.897  1.00 70.48           H  
ATOM   4320  HA3 GLY A 286     -60.767 -38.023  -5.447  1.00 70.48           H  
ATOM   4321  C   GLY A 286     -58.973 -39.178  -5.497  1.00 70.48           C  
ATOM   4322  O   GLY A 286     -58.952 -40.399  -5.344  1.00 70.48           O  
ATOM   4323  N   PHE A 287     -58.006 -38.375  -5.057  1.00 83.03           N  
ATOM   4324  H   PHE A 287     -58.133 -37.375  -5.125  1.00 83.03           H  
ATOM   4325  CA  PHE A 287     -56.870 -38.862  -4.275  1.00 83.03           C  
ATOM   4326  HA  PHE A 287     -57.149 -39.816  -3.827  1.00 83.03           H  
ATOM   4327  C   PHE A 287     -56.538 -37.920  -3.119  1.00 83.03           C  
ATOM   4328  CB  PHE A 287     -55.657 -39.146  -5.171  1.00 83.03           C  
ATOM   4329  HB2 PHE A 287     -55.977 -39.746  -6.023  1.00 83.03           H  
ATOM   4330  HB3 PHE A 287     -54.953 -39.760  -4.609  1.00 83.03           H  
ATOM   4331  O   PHE A 287     -56.824 -36.721  -3.143  1.00 83.03           O  
ATOM   4332  CG  PHE A 287     -54.915 -37.926  -5.679  1.00 83.03           C  
ATOM   4333  CD1 PHE A 287     -55.290 -37.331  -6.894  1.00 83.03           C  
ATOM   4334  HD1 PHE A 287     -56.122 -37.735  -7.452  1.00 83.03           H  
ATOM   4335  CD2 PHE A 287     -53.807 -37.425  -4.973  1.00 83.03           C  
ATOM   4336  HD2 PHE A 287     -53.480 -37.907  -4.063  1.00 83.03           H  
ATOM   4337  CE1 PHE A 287     -54.564 -36.239  -7.401  1.00 83.03           C  
ATOM   4338  HE1 PHE A 287     -54.826 -35.797  -8.351  1.00 83.03           H  
ATOM   4339  CE2 PHE A 287     -53.075 -36.342  -5.484  1.00 83.03           C  
ATOM   4340  HE2 PHE A 287     -52.185 -35.998  -4.979  1.00 83.03           H  
ATOM   4341  CZ  PHE A 287     -53.457 -35.745  -6.693  1.00 83.03           C  
ATOM   4342  HZ  PHE A 287     -52.868 -34.931  -7.090  1.00 83.03           H  
ATOM   4343  N   THR A 288     -55.973 -38.487  -2.066  1.00 82.48           N  
ATOM   4344  H   THR A 288     -55.769 -39.475  -2.119  1.00 82.48           H  
ATOM   4345  CA  THR A 288     -55.516 -37.771  -0.877  1.00 82.48           C  
ATOM   4346  HA  THR A 288     -56.146 -36.899  -0.702  1.00 82.48           H  
ATOM   4347  C   THR A 288     -54.090 -37.305  -1.094  1.00 82.48           C  
ATOM   4348  CB  THR A 288     -55.592 -38.681   0.352  1.00 82.48           C  
ATOM   4349  HB  THR A 288     -54.828 -39.456   0.281  1.00 82.48           H  
ATOM   4350  O   THR A 288     -53.260 -38.067  -1.574  1.00 82.48           O  
ATOM   4351  CG2 THR A 288     -55.411 -37.922   1.660  1.00 82.48           C  
ATOM   4352 HG21 THR A 288     -56.205 -37.185   1.780  1.00 82.48           H  
ATOM   4353 HG22 THR A 288     -55.439 -38.641   2.479  1.00 82.48           H  
ATOM   4354 HG23 THR A 288     -54.439 -37.429   1.672  1.00 82.48           H  
ATOM   4355  OG1 THR A 288     -56.862 -39.301   0.373  1.00 82.48           O  
ATOM   4356  HG1 THR A 288     -56.739 -40.067  -0.191  1.00 82.48           H  
ATOM   4357  N   TYR A 289     -53.793 -36.066  -0.739  1.00 87.99           N  
ATOM   4358  H   TYR A 289     -54.493 -35.494  -0.289  1.00 87.99           H  
ATOM   4359  CA  TYR A 289     -52.429 -35.546  -0.761  1.00 87.99           C  
ATOM   4360  HA  TYR A 289     -51.719 -36.372  -0.734  1.00 87.99           H  
ATOM   4361  C   TYR A 289     -52.185 -34.717   0.491  1.00 87.99           C  
ATOM   4362  CB  TYR A 289     -52.179 -34.756  -2.051  1.00 87.99           C  
ATOM   4363  HB2 TYR A 289     -52.411 -35.405  -2.896  1.00 87.99           H  
ATOM   4364  HB3 TYR A 289     -51.116 -34.522  -2.115  1.00 87.99           H  
ATOM   4365  O   TYR A 289     -53.126 -34.350   1.194  1.00 87.99           O  
ATOM   4366  CG  TYR A 289     -52.971 -33.470  -2.187  1.00 87.99           C  
ATOM   4367  CD1 TYR A 289     -54.274 -33.489  -2.726  1.00 87.99           C  
ATOM   4368  HD1 TYR A 289     -54.702 -34.425  -3.054  1.00 87.99           H  
ATOM   4369  CD2 TYR A 289     -52.404 -32.256  -1.755  1.00 87.99           C  
ATOM   4370  HD2 TYR A 289     -51.413 -32.245  -1.326  1.00 87.99           H  
ATOM   4371  CE1 TYR A 289     -55.005 -32.290  -2.843  1.00 87.99           C  
ATOM   4372  HE1 TYR A 289     -56.012 -32.285  -3.233  1.00 87.99           H  
ATOM   4373  CE2 TYR A 289     -53.140 -31.063  -1.863  1.00 87.99           C  
ATOM   4374  HE2 TYR A 289     -52.730 -30.149  -1.460  1.00 87.99           H  
ATOM   4375  OH  TYR A 289     -55.165 -29.932  -2.478  1.00 87.99           O  
ATOM   4376  HH  TYR A 289     -54.683 -29.205  -2.075  1.00 87.99           H  
ATOM   4377  CZ  TYR A 289     -54.432 -31.073  -2.424  1.00 87.99           C  
ATOM   4378  N   TYR A 290     -50.930 -34.419   0.769  1.00 89.89           N  
ATOM   4379  H   TYR A 290     -50.199 -34.755   0.159  1.00 89.89           H  
ATOM   4380  CA  TYR A 290     -50.506 -33.668   1.931  1.00 89.89           C  
ATOM   4381  HA  TYR A 290     -51.393 -33.297   2.445  1.00 89.89           H  
ATOM   4382  C   TYR A 290     -49.669 -32.475   1.502  1.00 89.89           C  
ATOM   4383  CB  TYR A 290     -49.734 -34.567   2.897  1.00 89.89           C  
ATOM   4384  HB2 TYR A 290     -48.811 -34.889   2.415  1.00 89.89           H  
ATOM   4385  HB3 TYR A 290     -49.464 -33.960   3.761  1.00 89.89           H  
ATOM   4386  O   TYR A 290     -48.960 -32.539   0.501  1.00 89.89           O  
ATOM   4387  CG  TYR A 290     -50.500 -35.790   3.367  1.00 89.89           C  
ATOM   4388  CD1 TYR A 290     -51.226 -35.769   4.575  1.00 89.89           C  
ATOM   4389  HD1 TYR A 290     -51.218 -34.877   5.184  1.00 89.89           H  
ATOM   4390  CD2 TYR A 290     -50.489 -36.952   2.578  1.00 89.89           C  
ATOM   4391  HD2 TYR A 290     -49.915 -36.977   1.664  1.00 89.89           H  
ATOM   4392  CE1 TYR A 290     -51.941 -36.914   4.985  1.00 89.89           C  
ATOM   4393  HE1 TYR A 290     -52.474 -36.932   5.925  1.00 89.89           H  
ATOM   4394  CE2 TYR A 290     -51.214 -38.083   2.983  1.00 89.89           C  
ATOM   4395  HE2 TYR A 290     -51.195 -38.972   2.370  1.00 89.89           H  
ATOM   4396  OH  TYR A 290     -52.658 -39.169   4.558  1.00 89.89           O  
ATOM   4397  HH  TYR A 290     -52.415 -39.912   4.001  1.00 89.89           H  
ATOM   4398  CZ  TYR A 290     -51.947 -38.072   4.182  1.00 89.89           C  
ATOM   4399  N   THR A 291     -49.755 -31.397   2.269  1.00 90.08           N  
ATOM   4400  H   THR A 291     -50.378 -31.427   3.064  1.00 90.08           H  
ATOM   4401  CA  THR A 291     -48.727 -30.363   2.296  1.00 90.08           C  
ATOM   4402  HA  THR A 291     -47.989 -30.579   1.524  1.00 90.08           H  
ATOM   4403  C   THR A 291     -48.015 -30.421   3.635  1.00 90.08           C  
ATOM   4404  CB  THR A 291     -49.257 -28.955   2.011  1.00 90.08           C  
ATOM   4405  HB  THR A 291     -48.446 -28.242   2.161  1.00 90.08           H  
ATOM   4406  O   THR A 291     -48.646 -30.455   4.697  1.00 90.08           O  
ATOM   4407  CG2 THR A 291     -49.742 -28.828   0.574  1.00 90.08           C  
ATOM   4408 HG21 THR A 291     -50.092 -27.809   0.411  1.00 90.08           H  
ATOM   4409 HG22 THR A 291     -50.547 -29.537   0.381  1.00 90.08           H  
ATOM   4410 HG23 THR A 291     -48.911 -29.032  -0.102  1.00 90.08           H  
ATOM   4411  OG1 THR A 291     -50.331 -28.592   2.843  1.00 90.08           O  
ATOM   4412  HG1 THR A 291     -51.123 -29.041   2.539  1.00 90.08           H  
ATOM   4413  N   LEU A 292     -46.693 -30.471   3.576  1.00 92.50           N  
ATOM   4414  H   LEU A 292     -46.246 -30.435   2.671  1.00 92.50           H  
ATOM   4415  CA  LEU A 292     -45.826 -30.405   4.734  1.00 92.50           C  
ATOM   4416  HA  LEU A 292     -46.410 -30.542   5.644  1.00 92.50           H  
ATOM   4417  C   LEU A 292     -45.158 -29.042   4.772  1.00 92.50           C  
ATOM   4418  CB  LEU A 292     -44.786 -31.516   4.647  1.00 92.50           C  
ATOM   4419  HB2 LEU A 292     -45.290 -32.483   4.620  1.00 92.50           H  
ATOM   4420  HB3 LEU A 292     -44.235 -31.384   3.715  1.00 92.50           H  
ATOM   4421  O   LEU A 292     -44.644 -28.559   3.769  1.00 92.50           O  
ATOM   4422  CG  LEU A 292     -43.778 -31.491   5.803  1.00 92.50           C  
ATOM   4423  HG  LEU A 292     -43.346 -30.496   5.916  1.00 92.50           H  
ATOM   4424  CD1 LEU A 292     -44.426 -31.872   7.133  1.00 92.50           C  
ATOM   4425 HD11 LEU A 292     -43.650 -32.039   7.880  1.00 92.50           H  
ATOM   4426 HD12 LEU A 292     -45.023 -32.777   7.017  1.00 92.50           H  
ATOM   4427 HD13 LEU A 292     -45.069 -31.060   7.472  1.00 92.50           H  
ATOM   4428  CD2 LEU A 292     -42.642 -32.414   5.444  1.00 92.50           C  
ATOM   4429 HD21 LEU A 292     -42.025 -31.910   4.700  1.00 92.50           H  
ATOM   4430 HD22 LEU A 292     -43.005 -33.332   4.981  1.00 92.50           H  
ATOM   4431 HD23 LEU A 292     -42.016 -32.629   6.310  1.00 92.50           H  
ATOM   4432  N   TYR A 293     -45.127 -28.463   5.960  1.00 91.74           N  
ATOM   4433  H   TYR A 293     -45.627 -28.910   6.715  1.00 91.74           H  
ATOM   4434  CA  TYR A 293     -44.390 -27.248   6.253  1.00 91.74           C  
ATOM   4435  HA  TYR A 293     -43.847 -26.896   5.376  1.00 91.74           H  
ATOM   4436  C   TYR A 293     -43.404 -27.571   7.354  1.00 91.74           C  
ATOM   4437  CB  TYR A 293     -45.370 -26.172   6.702  1.00 91.74           C  
ATOM   4438  HB2 TYR A 293     -44.814 -25.248   6.859  1.00 91.74           H  
ATOM   4439  HB3 TYR A 293     -45.813 -26.465   7.654  1.00 91.74           H  
ATOM   4440  O   TYR A 293     -43.791 -27.599   8.519  1.00 91.74           O  
ATOM   4441  CG  TYR A 293     -46.493 -25.914   5.731  1.00 91.74           C  
ATOM   4442  CD1 TYR A 293     -46.380 -24.852   4.824  1.00 91.74           C  
ATOM   4443  HD1 TYR A 293     -45.470 -24.271   4.787  1.00 91.74           H  
ATOM   4444  CD2 TYR A 293     -47.659 -26.706   5.767  1.00 91.74           C  
ATOM   4445  HD2 TYR A 293     -47.741 -27.529   6.461  1.00 91.74           H  
ATOM   4446  CE1 TYR A 293     -47.424 -24.590   3.928  1.00 91.74           C  
ATOM   4447  HE1 TYR A 293     -47.334 -23.784   3.214  1.00 91.74           H  
ATOM   4448  CE2 TYR A 293     -48.691 -26.471   4.850  1.00 91.74           C  
ATOM   4449  HE2 TYR A 293     -49.556 -27.117   4.812  1.00 91.74           H  
ATOM   4450  OH  TYR A 293     -49.484 -25.236   2.965  1.00 91.74           O  
ATOM   4451  HH  TYR A 293     -49.141 -24.573   2.361  1.00 91.74           H  
ATOM   4452  CZ  TYR A 293     -48.552 -25.430   3.917  1.00 91.74           C  
ATOM   4453  N   MET A 294     -42.170 -27.869   6.988  1.00 91.25           N  
ATOM   4454  H   MET A 294     -41.933 -27.809   6.008  1.00 91.25           H  
ATOM   4455  CA  MET A 294     -41.111 -28.302   7.882  1.00 91.25           C  
ATOM   4456  HA  MET A 294     -41.554 -28.649   8.815  1.00 91.25           H  
ATOM   4457  C   MET A 294     -40.138 -27.165   8.216  1.00 91.25           C  
ATOM   4458  CB  MET A 294     -40.394 -29.478   7.228  1.00 91.25           C  
ATOM   4459  HB2 MET A 294     -39.724 -29.103   6.455  1.00 91.25           H  
ATOM   4460  HB3 MET A 294     -41.104 -30.163   6.764  1.00 91.25           H  
ATOM   4461  O   MET A 294     -40.021 -26.196   7.476  1.00 91.25           O  
ATOM   4462  CG  MET A 294     -39.584 -30.227   8.266  1.00 91.25           C  
ATOM   4463  HG2 MET A 294     -38.653 -30.577   7.819  1.00 91.25           H  
ATOM   4464  HG3 MET A 294     -39.238 -29.571   9.064  1.00 91.25           H  
ATOM   4465  SD  MET A 294     -40.489 -31.557   9.044  1.00 91.25           S  
ATOM   4466  CE  MET A 294     -39.183 -31.959  10.191  1.00 91.25           C  
ATOM   4467  HE1 MET A 294     -38.599 -32.775   9.765  1.00 91.25           H  
ATOM   4468  HE2 MET A 294     -38.540 -31.099  10.376  1.00 91.25           H  
ATOM   4469  HE3 MET A 294     -39.657 -32.262  11.125  1.00 91.25           H  
ATOM   4470  N   HIS A 295     -39.431 -27.293   9.337  1.00 90.00           N  
ATOM   4471  H   HIS A 295     -39.610 -28.115   9.895  1.00 90.00           H  
ATOM   4472  CA  HIS A 295     -38.497 -26.319   9.899  1.00 90.00           C  
ATOM   4473  HA  HIS A 295     -38.133 -26.756  10.828  1.00 90.00           H  
ATOM   4474  C   HIS A 295     -39.189 -25.020  10.297  1.00 90.00           C  
ATOM   4475  CB  HIS A 295     -37.262 -26.108   9.010  1.00 90.00           C  
ATOM   4476  HB2 HIS A 295     -36.507 -25.555   9.570  1.00 90.00           H  
ATOM   4477  HB3 HIS A 295     -37.536 -25.502   8.147  1.00 90.00           H  
ATOM   4478  O   HIS A 295     -38.597 -23.954  10.260  1.00 90.00           O  
ATOM   4479  CG  HIS A 295     -36.655 -27.391   8.527  1.00 90.00           C  
ATOM   4480  CD2 HIS A 295     -36.655 -27.825   7.236  1.00 90.00           C  
ATOM   4481  HD2 HIS A 295     -37.047 -27.293   6.382  1.00 90.00           H  
ATOM   4482  ND1 HIS A 295     -36.055 -28.371   9.289  1.00 90.00           N  
ATOM   4483  HD1 HIS A 295     -35.871 -28.333  10.281  1.00 90.00           H  
ATOM   4484  CE1 HIS A 295     -35.703 -29.375   8.470  1.00 90.00           C  
ATOM   4485  HE1 HIS A 295     -35.194 -30.288   8.742  1.00 90.00           H  
ATOM   4486  NE2 HIS A 295     -36.076 -29.082   7.225  1.00 90.00           N  
ATOM   4487  N   LEU A 296     -40.449 -25.096  10.726  1.00 88.79           N  
ATOM   4488  H   LEU A 296     -40.870 -26.012  10.787  1.00 88.79           H  
ATOM   4489  CA  LEU A 296     -41.171 -23.935  11.240  1.00 88.79           C  
ATOM   4490  HA  LEU A 296     -41.158 -23.155  10.479  1.00 88.79           H  
ATOM   4491  C   LEU A 296     -40.481 -23.369  12.480  1.00 88.79           C  
ATOM   4492  CB  LEU A 296     -42.621 -24.321  11.575  1.00 88.79           C  
ATOM   4493  HB2 LEU A 296     -43.109 -23.473  12.054  1.00 88.79           H  
ATOM   4494  HB3 LEU A 296     -42.601 -25.143  12.291  1.00 88.79           H  
ATOM   4495  O   LEU A 296     -39.887 -24.106  13.260  1.00 88.79           O  
ATOM   4496  CG  LEU A 296     -43.451 -24.741  10.355  1.00 88.79           C  
ATOM   4497  HG  LEU A 296     -42.958 -25.572   9.849  1.00 88.79           H  
ATOM   4498  CD1 LEU A 296     -44.836 -25.195  10.819  1.00 88.79           C  
ATOM   4499 HD11 LEU A 296     -45.388 -24.355  11.239  1.00 88.79           H  
ATOM   4500 HD12 LEU A 296     -44.732 -25.975  11.573  1.00 88.79           H  
ATOM   4501 HD13 LEU A 296     -45.378 -25.605   9.967  1.00 88.79           H  
ATOM   4502  CD2 LEU A 296     -43.629 -23.584   9.373  1.00 88.79           C  
ATOM   4503 HD21 LEU A 296     -44.063 -22.721   9.877  1.00 88.79           H  
ATOM   4504 HD22 LEU A 296     -44.274 -23.894   8.549  1.00 88.79           H  
ATOM   4505 HD23 LEU A 296     -42.663 -23.311   8.950  1.00 88.79           H  
ATOM   4506  N   CYS A 297     -40.607 -22.072  12.721  1.00 88.23           N  
ATOM   4507  H   CYS A 297     -41.010 -21.488  12.002  1.00 88.23           H  
ATOM   4508  CA  CYS A 297     -40.143 -21.459  13.959  1.00 88.23           C  
ATOM   4509  HA  CYS A 297     -39.054 -21.506  13.964  1.00 88.23           H  
ATOM   4510  C   CYS A 297     -40.712 -22.217  15.190  1.00 88.23           C  
ATOM   4511  CB  CYS A 297     -40.533 -19.981  13.922  1.00 88.23           C  
ATOM   4512  HB2 CYS A 297     -40.191 -19.541  12.986  1.00 88.23           H  
ATOM   4513  HB3 CYS A 297     -41.614 -19.874  14.008  1.00 88.23           H  
ATOM   4514  O   CYS A 297     -41.891 -22.571  15.175  1.00 88.23           O  
ATOM   4515  SG  CYS A 297     -39.713 -19.136  15.291  1.00 88.23           S  
ATOM   4516  HG  CYS A 297     -39.841 -17.882  14.846  1.00 88.23           H  
ATOM   4517  N   PRO A 298     -39.919 -22.522  16.232  1.00 86.30           N  
ATOM   4518  CA  PRO A 298     -40.386 -23.126  17.483  1.00 86.30           C  
ATOM   4519  HA  PRO A 298     -40.986 -24.008  17.257  1.00 86.30           H  
ATOM   4520  C   PRO A 298     -41.195 -22.143  18.325  1.00 86.30           C  
ATOM   4521  CB  PRO A 298     -39.134 -23.541  18.256  1.00 86.30           C  
ATOM   4522  HB2 PRO A 298     -39.252 -24.517  18.726  1.00 86.30           H  
ATOM   4523  HB3 PRO A 298     -38.879 -22.789  19.001  1.00 86.30           H  
ATOM   4524  O   PRO A 298     -40.845 -20.971  18.407  1.00 86.30           O  
ATOM   4525  CG  PRO A 298     -38.043 -23.566  17.200  1.00 86.30           C  
ATOM   4526  HG2 PRO A 298     -37.075 -23.305  17.628  1.00 86.30           H  
ATOM   4527  HG3 PRO A 298     -38.012 -24.542  16.717  1.00 86.30           H  
ATOM   4528  CD  PRO A 298     -38.477 -22.508  16.204  1.00 86.30           C  
ATOM   4529  HD2 PRO A 298     -38.093 -22.779  15.221  1.00 86.30           H  
ATOM   4530  HD3 PRO A 298     -38.115 -21.527  16.513  1.00 86.30           H  
ATOM   4531  N   TRP A 299     -42.242 -22.617  18.990  1.00 83.50           N  
ATOM   4532  H   TRP A 299     -42.325 -23.623  19.019  1.00 83.50           H  
ATOM   4533  CA  TRP A 299     -43.302 -21.839  19.634  1.00 83.50           C  
ATOM   4534  HA  TRP A 299     -43.964 -21.453  18.859  1.00 83.50           H  
ATOM   4535  C   TRP A 299     -42.863 -20.640  20.486  1.00 83.50           C  
ATOM   4536  CB  TRP A 299     -44.098 -22.787  20.527  1.00 83.50           C  
ATOM   4537  HB2 TRP A 299     -43.472 -23.119  21.356  1.00 83.50           H  
ATOM   4538  HB3 TRP A 299     -44.387 -23.666  19.952  1.00 83.50           H  
ATOM   4539  O   TRP A 299     -43.490 -19.579  20.415  1.00 83.50           O  
ATOM   4540  CG  TRP A 299     -45.335 -22.168  21.070  1.00 83.50           C  
ATOM   4541  CD1 TRP A 299     -45.533 -21.781  22.349  1.00 83.50           C  
ATOM   4542  HD1 TRP A 299     -44.806 -21.893  23.140  1.00 83.50           H  
ATOM   4543  CD2 TRP A 299     -46.518 -21.769  20.330  1.00 83.50           C  
ATOM   4544  CE2 TRP A 299     -47.440 -21.188  21.247  1.00 83.50           C  
ATOM   4545  CE3 TRP A 299     -46.885 -21.817  18.970  1.00 83.50           C  
ATOM   4546  HE3 TRP A 299     -46.192 -22.229  18.251  1.00 83.50           H  
ATOM   4547  NE1 TRP A 299     -46.796 -21.235  22.468  1.00 83.50           N  
ATOM   4548  HE1 TRP A 299     -47.162 -20.921  23.356  1.00 83.50           H  
ATOM   4549  CH2 TRP A 299     -49.041 -20.806  19.472  1.00 83.50           C  
ATOM   4550  HH2 TRP A 299     -50.009 -20.487  19.116  1.00 83.50           H  
ATOM   4551  CZ2 TRP A 299     -48.688 -20.702  20.831  1.00 83.50           C  
ATOM   4552  HZ2 TRP A 299     -49.378 -20.299  21.558  1.00 83.50           H  
ATOM   4553  CZ3 TRP A 299     -48.135 -21.340  18.545  1.00 83.50           C  
ATOM   4554  HZ3 TRP A 299     -48.404 -21.406  17.501  1.00 83.50           H  
ATOM   4555  N   ASP A 300     -41.809 -20.782  21.288  1.00 78.10           N  
ATOM   4556  H   ASP A 300     -41.314 -21.662  21.300  1.00 78.10           H  
ATOM   4557  CA  ASP A 300     -41.330 -19.724  22.187  1.00 78.10           C  
ATOM   4558  HA  ASP A 300     -42.193 -19.199  22.595  1.00 78.10           H  
ATOM   4559  C   ASP A 300     -40.472 -18.686  21.454  1.00 78.10           C  
ATOM   4560  CB  ASP A 300     -40.551 -20.323  23.369  1.00 78.10           C  
ATOM   4561  HB2 ASP A 300     -39.649 -20.814  23.005  1.00 78.10           H  
ATOM   4562  HB3 ASP A 300     -40.233 -19.506  24.016  1.00 78.10           H  
ATOM   4563  O   ASP A 300     -40.277 -17.574  21.953  1.00 78.10           O  
ATOM   4564  CG  ASP A 300     -41.378 -21.294  24.219  1.00 78.10           C  
ATOM   4565  OD1 ASP A 300     -42.627 -21.163  24.230  1.00 78.10           O  
ATOM   4566  OD2 ASP A 300     -40.754 -22.136  24.897  1.00 78.10           O  
ATOM   4567  N   LYS A 301     -39.985 -19.047  20.261  1.00 78.31           N  
ATOM   4568  H   LYS A 301     -40.216 -19.978  19.945  1.00 78.31           H  
ATOM   4569  CA  LYS A 301     -39.237 -18.200  19.322  1.00 78.31           C  
ATOM   4570  HA  LYS A 301     -38.814 -17.348  19.855  1.00 78.31           H  
ATOM   4571  C   LYS A 301     -40.111 -17.608  18.239  1.00 78.31           C  
ATOM   4572  CB  LYS A 301     -38.117 -19.002  18.650  1.00 78.31           C  
ATOM   4573  HB2 LYS A 301     -38.551 -19.760  17.998  1.00 78.31           H  
ATOM   4574  HB3 LYS A 301     -37.512 -18.335  18.037  1.00 78.31           H  
ATOM   4575  O   LYS A 301     -39.619 -16.791  17.462  1.00 78.31           O  
ATOM   4576  CG  LYS A 301     -37.215 -19.701  19.657  1.00 78.31           C  
ATOM   4577  HG2 LYS A 301     -37.792 -20.455  20.192  1.00 78.31           H  
ATOM   4578  HG3 LYS A 301     -36.435 -20.231  19.110  1.00 78.31           H  
ATOM   4579  CD  LYS A 301     -36.569 -18.734  20.662  1.00 78.31           C  
ATOM   4580  HD2 LYS A 301     -37.328 -18.287  21.305  1.00 78.31           H  
ATOM   4581  HD3 LYS A 301     -35.980 -17.970  20.156  1.00 78.31           H  
ATOM   4582  CE  LYS A 301     -35.684 -19.661  21.468  1.00 78.31           C  
ATOM   4583  HE2 LYS A 301     -34.842 -19.998  20.862  1.00 78.31           H  
ATOM   4584  HE3 LYS A 301     -36.286 -20.549  21.657  1.00 78.31           H  
ATOM   4585  NZ  LYS A 301     -35.221 -19.196  22.786  1.00 78.31           N  
ATOM   4586  HZ1 LYS A 301     -35.994 -18.875  23.350  1.00 78.31           H  
ATOM   4587  HZ2 LYS A 301     -34.885 -20.036  23.236  1.00 78.31           H  
ATOM   4588  HZ3 LYS A 301     -34.468 -18.525  22.722  1.00 78.31           H  
ATOM   4589  N   TRP A 302     -41.386 -17.998  18.184  1.00 73.23           N  
ATOM   4590  H   TRP A 302     -41.714 -18.688  18.844  1.00 73.23           H  
ATOM   4591  CA  TRP A 302     -42.330 -17.305  17.330  1.00 73.23           C  
ATOM   4592  HA  TRP A 302     -42.034 -17.486  16.296  1.00 73.23           H  
ATOM   4593  C   TRP A 302     -42.233 -15.834  17.654  1.00 73.23           C  
ATOM   4594  CB  TRP A 302     -43.771 -17.751  17.532  1.00 73.23           C  
ATOM   4595  HB2 TRP A 302     -43.979 -17.870  18.595  1.00 73.23           H  
ATOM   4596  HB3 TRP A 302     -44.432 -16.969  17.159  1.00 73.23           H  
ATOM   4597  O   TRP A 302     -42.191 -15.483  18.840  1.00 73.23           O  
ATOM   4598  CG  TRP A 302     -44.105 -18.999  16.809  1.00 73.23           C  
ATOM   4599  CD1 TRP A 302     -43.299 -20.061  16.678  1.00 73.23           C  
ATOM   4600  HD1 TRP A 302     -42.291 -20.105  17.064  1.00 73.23           H  
ATOM   4601  CD2 TRP A 302     -45.185 -19.255  15.889  1.00 73.23           C  
ATOM   4602  CE2 TRP A 302     -45.028 -20.570  15.359  1.00 73.23           C  
ATOM   4603  CE3 TRP A 302     -46.176 -18.433  15.337  1.00 73.23           C  
ATOM   4604  HE3 TRP A 302     -46.265 -17.410  15.670  1.00 73.23           H  
ATOM   4605  NE1 TRP A 302     -43.912 -21.051  15.963  1.00 73.23           N  
ATOM   4606  HE1 TRP A 302     -43.439 -21.911  15.726  1.00 73.23           H  
ATOM   4607  CH2 TRP A 302     -46.776 -20.231  13.809  1.00 73.23           C  
ATOM   4608  HH2 TRP A 302     -47.416 -20.610  13.026  1.00 73.23           H  
ATOM   4609  CZ2 TRP A 302     -45.845 -21.094  14.371  1.00 73.23           C  
ATOM   4610  HZ2 TRP A 302     -45.709 -22.100  14.002  1.00 73.23           H  
ATOM   4611  CZ3 TRP A 302     -46.909 -18.897  14.244  1.00 73.23           C  
ATOM   4612  HZ3 TRP A 302     -47.591 -18.229  13.739  1.00 73.23           H  
ATOM   4613  N   PRO A 303     -42.214 -14.987  16.626  1.00 63.23           N  
ATOM   4614  CA  PRO A 303     -42.226 -13.568  16.861  1.00 63.23           C  
ATOM   4615  HA  PRO A 303     -41.320 -13.272  17.391  1.00 63.23           H  
ATOM   4616  C   PRO A 303     -43.452 -13.294  17.731  1.00 63.23           C  
ATOM   4617  CB  PRO A 303     -42.193 -12.966  15.469  1.00 63.23           C  
ATOM   4618  HB2 PRO A 303     -42.564 -11.943  15.418  1.00 63.23           H  
ATOM   4619  HB3 PRO A 303     -41.146 -12.958  15.167  1.00 63.23           H  
ATOM   4620  O   PRO A 303     -44.581 -13.720  17.472  1.00 63.23           O  
ATOM   4621  CG  PRO A 303     -42.968 -14.005  14.650  1.00 63.23           C  
ATOM   4622  HG2 PRO A 303     -42.794 -13.937  13.576  1.00 63.23           H  
ATOM   4623  HG3 PRO A 303     -44.040 -13.960  14.841  1.00 63.23           H  
ATOM   4624  CD  PRO A 303     -42.425 -15.295  15.223  1.00 63.23           C  
ATOM   4625  HD2 PRO A 303     -41.474 -15.545  14.752  1.00 63.23           H  
ATOM   4626  HD3 PRO A 303     -43.152 -16.094  15.076  1.00 63.23           H  
ATOM   4627  N   LYS A 304     -43.166 -12.772  18.908  1.00 60.05           N  
ATOM   4628  H   LYS A 304     -42.192 -12.571  19.086  1.00 60.05           H  
ATOM   4629  CA  LYS A 304     -44.128 -12.656  19.999  1.00 60.05           C  
ATOM   4630  HA  LYS A 304     -44.787 -13.524  20.032  1.00 60.05           H  
ATOM   4631  C   LYS A 304     -44.995 -11.437  19.774  1.00 60.05           C  
ATOM   4632  CB  LYS A 304     -43.295 -12.560  21.275  1.00 60.05           C  
ATOM   4633  HB2 LYS A 304     -42.319 -12.130  21.048  1.00 60.05           H  
ATOM   4634  HB3 LYS A 304     -43.768 -11.863  21.967  1.00 60.05           H  
ATOM   4635  O   LYS A 304     -46.222 -11.472  19.849  1.00 60.05           O  
ATOM   4636  CG  LYS A 304     -43.108 -13.939  21.917  1.00 60.05           C  
ATOM   4637  HG2 LYS A 304     -44.020 -14.223  22.442  1.00 60.05           H  
ATOM   4638  HG3 LYS A 304     -42.914 -14.690  21.151  1.00 60.05           H  
ATOM   4639  CD  LYS A 304     -41.914 -13.914  22.875  1.00 60.05           C  
ATOM   4640  HD2 LYS A 304     -41.922 -13.003  23.474  1.00 60.05           H  
ATOM   4641  HD3 LYS A 304     -41.007 -13.902  22.271  1.00 60.05           H  
ATOM   4642  CE  LYS A 304     -41.877 -15.156  23.768  1.00 60.05           C  
ATOM   4643  HE2 LYS A 304     -40.856 -15.537  23.805  1.00 60.05           H  
ATOM   4644  HE3 LYS A 304     -42.496 -15.931  23.316  1.00 60.05           H  
ATOM   4645  NZ  LYS A 304     -42.352 -14.814  25.127  1.00 60.05           N  
ATOM   4646  HZ1 LYS A 304     -41.685 -14.223  25.601  1.00 60.05           H  
ATOM   4647  HZ2 LYS A 304     -42.549 -15.641  25.673  1.00 60.05           H  
ATOM   4648  HZ3 LYS A 304     -43.190 -14.258  25.033  1.00 60.05           H  
ATOM   4649  N   ASN A 305     -44.310 -10.373  19.385  1.00 56.36           N  
ATOM   4650  H   ASN A 305     -43.317 -10.480  19.234  1.00 56.36           H  
ATOM   4651  CA  ASN A 305     -44.904  -9.101  19.089  1.00 56.36           C  
ATOM   4652  HA  ASN A 305     -45.941  -9.095  19.427  1.00 56.36           H  
ATOM   4653  C   ASN A 305     -44.850  -8.865  17.616  1.00 56.36           C  
ATOM   4654  CB  ASN A 305     -44.164  -7.999  19.803  1.00 56.36           C  
ATOM   4655  HB2 ASN A 305     -43.139  -7.949  19.435  1.00 56.36           H  
ATOM   4656  HB3 ASN A 305     -44.670  -7.054  19.606  1.00 56.36           H  
ATOM   4657  O   ASN A 305     -43.830  -9.091  16.978  1.00 56.36           O  
ATOM   4658  CG  ASN A 305     -44.188  -8.295  21.271  1.00 56.36           C  
ATOM   4659  ND2 ASN A 305     -43.077  -8.676  21.813  1.00 56.36           N  
ATOM   4660 HD21 ASN A 305     -42.222  -8.507  21.302  1.00 56.36           H  
ATOM   4661 HD22 ASN A 305     -43.086  -8.831  22.810  1.00 56.36           H  
ATOM   4662  OD1 ASN A 305     -45.215  -8.256  21.914  1.00 56.36           O  
ATOM   4663  N   SER A 306     -45.978  -8.390  17.111  1.00 54.98           N  
ATOM   4664  H   SER A 306     -46.704  -8.156  17.772  1.00 54.98           H  
ATOM   4665  CA  SER A 306     -46.142  -8.011  15.721  1.00 54.98           C  
ATOM   4666  HA  SER A 306     -46.347  -8.883  15.100  1.00 54.98           H  
ATOM   4667  C   SER A 306     -44.901  -7.311  15.192  1.00 54.98           C  
ATOM   4668  CB  SER A 306     -47.334  -7.090  15.675  1.00 54.98           C  
ATOM   4669  HB2 SER A 306     -47.386  -6.636  14.685  1.00 54.98           H  
ATOM   4670  HB3 SER A 306     -47.219  -6.305  16.421  1.00 54.98           H  
ATOM   4671  O   SER A 306     -44.404  -6.397  15.843  1.00 54.98           O  
ATOM   4672  OG  SER A 306     -48.473  -7.892  15.987  1.00 54.98           O  
ATOM   4673  HG  SER A 306     -48.160  -8.596  16.560  1.00 54.98           H  
ATOM   4674  N   ARG A 307     -44.401  -7.741  14.033  1.00 59.39           N  
ATOM   4675  H   ARG A 307     -44.771  -8.568  13.588  1.00 59.39           H  
ATOM   4676  CA  ARG A 307     -43.379  -6.965  13.356  1.00 59.39           C  
ATOM   4677  HA  ARG A 307     -42.640  -6.668  14.100  1.00 59.39           H  
ATOM   4678  C   ARG A 307     -43.996  -5.699  12.810  1.00 59.39           C  
ATOM   4679  CB  ARG A 307     -42.656  -7.741  12.259  1.00 59.39           C  
ATOM   4680  HB2 ARG A 307     -42.277  -7.017  11.538  1.00 59.39           H  
ATOM   4681  HB3 ARG A 307     -43.350  -8.403  11.739  1.00 59.39           H  
ATOM   4682  O   ARG A 307     -45.029  -5.684  12.132  1.00 59.39           O  
ATOM   4683  CG  ARG A 307     -41.472  -8.540  12.810  1.00 59.39           C  
ATOM   4684  HG2 ARG A 307     -41.811  -9.470  13.269  1.00 59.39           H  
ATOM   4685  HG3 ARG A 307     -40.989  -7.939  13.580  1.00 59.39           H  
ATOM   4686  CD  ARG A 307     -40.512  -8.814  11.641  1.00 59.39           C  
ATOM   4687  HD2 ARG A 307     -40.991  -9.512  10.954  1.00 59.39           H  
ATOM   4688  HD3 ARG A 307     -40.315  -7.882  11.111  1.00 59.39           H  
ATOM   4689  NE  ARG A 307     -39.225  -9.380  12.037  1.00 59.39           N  
ATOM   4690  HE  ARG A 307     -39.166  -9.859  12.924  1.00 59.39           H  
ATOM   4691  NH1 ARG A 307     -38.116  -9.257  10.018  1.00 59.39           N  
ATOM   4692 HH11 ARG A 307     -38.757  -8.580   9.629  1.00 59.39           H  
ATOM   4693 HH12 ARG A 307     -37.359  -9.580   9.433  1.00 59.39           H  
ATOM   4694  NH2 ARG A 307     -37.114 -10.216  11.710  1.00 59.39           N  
ATOM   4695 HH21 ARG A 307     -37.342 -10.816  12.490  1.00 59.39           H  
ATOM   4696 HH22 ARG A 307     -36.455 -10.558  11.025  1.00 59.39           H  
ATOM   4697  CZ  ARG A 307     -38.171  -9.595  11.265  1.00 59.39           C  
ATOM   4698  N   TYR A 308     -43.299  -4.635  13.099  1.00 64.00           N  
ATOM   4699  H   TYR A 308     -42.465  -4.760  13.653  1.00 64.00           H  
ATOM   4700  CA  TYR A 308     -43.630  -3.291  12.760  1.00 64.00           C  
ATOM   4701  HA  TYR A 308     -44.569  -3.248  12.210  1.00 64.00           H  
ATOM   4702  C   TYR A 308     -42.481  -2.741  11.938  1.00 64.00           C  
ATOM   4703  CB  TYR A 308     -43.756  -2.541  14.062  1.00 64.00           C  
ATOM   4704  HB2 TYR A 308     -42.843  -2.727  14.628  1.00 64.00           H  
ATOM   4705  HB3 TYR A 308     -43.758  -1.481  13.807  1.00 64.00           H  
ATOM   4706  O   TYR A 308     -41.340  -2.812  12.348  1.00 64.00           O  
ATOM   4707  CG  TYR A 308     -44.943  -2.868  14.936  1.00 64.00           C  
ATOM   4708  CD1 TYR A 308     -46.252  -2.464  14.607  1.00 64.00           C  
ATOM   4709  HD1 TYR A 308     -46.431  -1.930  13.686  1.00 64.00           H  
ATOM   4710  CD2 TYR A 308     -44.719  -3.619  16.094  1.00 64.00           C  
ATOM   4711  HD2 TYR A 308     -43.723  -3.966  16.326  1.00 64.00           H  
ATOM   4712  CE1 TYR A 308     -47.326  -2.767  15.466  1.00 64.00           C  
ATOM   4713  HE1 TYR A 308     -48.322  -2.421  15.231  1.00 64.00           H  
ATOM   4714  CE2 TYR A 308     -45.803  -4.024  16.887  1.00 64.00           C  
ATOM   4715  HE2 TYR A 308     -45.644  -4.710  17.705  1.00 64.00           H  
ATOM   4716  OH  TYR A 308     -48.130  -3.931  17.411  1.00 64.00           O  
ATOM   4717  HH  TYR A 308     -48.899  -3.372  17.275  1.00 64.00           H  
ATOM   4718  CZ  TYR A 308     -47.099  -3.567  16.605  1.00 64.00           C  
ATOM   4719  N   ARG A 309     -42.752  -2.197  10.770  1.00 64.07           N  
ATOM   4720  H   ARG A 309     -43.723  -2.126  10.502  1.00 64.07           H  
ATOM   4721  CA  ARG A 309     -41.791  -1.456   9.976  1.00 64.07           C  
ATOM   4722  HA  ARG A 309     -40.778  -1.673  10.313  1.00 64.07           H  
ATOM   4723  C   ARG A 309     -42.053  -0.006  10.179  1.00 64.07           C  
ATOM   4724  CB  ARG A 309     -41.910  -1.858   8.525  1.00 64.07           C  
ATOM   4725  HB2 ARG A 309     -41.631  -2.912   8.523  1.00 64.07           H  
ATOM   4726  HB3 ARG A 309     -42.942  -1.669   8.230  1.00 64.07           H  
ATOM   4727  O   ARG A 309     -43.194   0.444  10.199  1.00 64.07           O  
ATOM   4728  CG  ARG A 309     -41.038  -1.216   7.466  1.00 64.07           C  
ATOM   4729  HG2 ARG A 309     -41.193  -0.137   7.469  1.00 64.07           H  
ATOM   4730  HG3 ARG A 309     -40.001  -1.449   7.706  1.00 64.07           H  
ATOM   4731  CD  ARG A 309     -41.426  -1.775   6.080  1.00 64.07           C  
ATOM   4732  HD2 ARG A 309     -42.509  -1.705   5.980  1.00 64.07           H  
ATOM   4733  HD3 ARG A 309     -40.998  -1.145   5.300  1.00 64.07           H  
ATOM   4734  NE  ARG A 309     -40.991  -3.174   5.843  1.00 64.07           N  
ATOM   4735  HE  ARG A 309     -40.237  -3.550   6.400  1.00 64.07           H  
ATOM   4736  NH1 ARG A 309     -42.466  -3.681   4.137  1.00 64.07           N  
ATOM   4737 HH11 ARG A 309     -42.891  -2.767   4.210  1.00 64.07           H  
ATOM   4738 HH12 ARG A 309     -42.860  -4.404   3.553  1.00 64.07           H  
ATOM   4739  NH2 ARG A 309     -41.079  -5.232   4.843  1.00 64.07           N  
ATOM   4740 HH21 ARG A 309     -41.549  -5.897   4.245  1.00 64.07           H  
ATOM   4741 HH22 ARG A 309     -40.392  -5.559   5.507  1.00 64.07           H  
ATOM   4742  CZ  ARG A 309     -41.500  -4.010   4.948  1.00 64.07           C  
ATOM   4743  N   LEU A 310     -40.991   0.745  10.268  1.00 65.04           N  
ATOM   4744  H   LEU A 310     -40.081   0.308  10.296  1.00 65.04           H  
ATOM   4745  CA  LEU A 310     -41.089   2.171  10.262  1.00 65.04           C  
ATOM   4746  HA  LEU A 310     -41.881   2.459  10.954  1.00 65.04           H  
ATOM   4747  C   LEU A 310     -41.500   2.630   8.867  1.00 65.04           C  
ATOM   4748  CB  LEU A 310     -39.754   2.693  10.772  1.00 65.04           C  
ATOM   4749  HB2 LEU A 310     -38.938   2.185  10.257  1.00 65.04           H  
ATOM   4750  HB3 LEU A 310     -39.672   3.760  10.566  1.00 65.04           H  
ATOM   4751  O   LEU A 310     -40.790   2.407   7.897  1.00 65.04           O  
ATOM   4752  CG  LEU A 310     -39.644   2.468  12.284  1.00 65.04           C  
ATOM   4753  HG  LEU A 310     -39.752   1.409  12.516  1.00 65.04           H  
ATOM   4754  CD1 LEU A 310     -38.260   2.874  12.714  1.00 65.04           C  
ATOM   4755 HD11 LEU A 310     -38.202   2.885  13.802  1.00 65.04           H  
ATOM   4756 HD12 LEU A 310     -37.572   2.122  12.328  1.00 65.04           H  
ATOM   4757 HD13 LEU A 310     -38.006   3.854  12.310  1.00 65.04           H  
ATOM   4758  CD2 LEU A 310     -40.704   3.259  13.057  1.00 65.04           C  
ATOM   4759 HD21 LEU A 310     -40.397   3.402  14.093  1.00 65.04           H  
ATOM   4760 HD22 LEU A 310     -41.647   2.713  13.062  1.00 65.04           H  
ATOM   4761 HD23 LEU A 310     -40.884   4.221  12.576  1.00 65.04           H  
ATOM   4762  N   LYS A 311     -42.674   3.235   8.723  1.00 64.67           N  
ATOM   4763  H   LYS A 311     -43.210   3.400   9.563  1.00 64.67           H  
ATOM   4764  CA  LYS A 311     -43.133   3.814   7.453  1.00 64.67           C  
ATOM   4765  HA  LYS A 311     -42.990   3.100   6.642  1.00 64.67           H  
ATOM   4766  C   LYS A 311     -42.344   5.074   7.076  1.00 64.67           C  
ATOM   4767  CB  LYS A 311     -44.609   4.169   7.561  1.00 64.67           C  
ATOM   4768  HB2 LYS A 311     -44.739   4.742   8.479  1.00 64.67           H  
ATOM   4769  HB3 LYS A 311     -44.855   4.766   6.683  1.00 64.67           H  
ATOM   4770  O   LYS A 311     -42.255   5.422   5.902  1.00 64.67           O  
ATOM   4771  CG  LYS A 311     -45.577   2.994   7.624  1.00 64.67           C  
ATOM   4772  HG2 LYS A 311     -45.473   2.395   6.720  1.00 64.67           H  
ATOM   4773  HG3 LYS A 311     -45.295   2.410   8.500  1.00 64.67           H  
ATOM   4774  CD  LYS A 311     -47.030   3.488   7.765  1.00 64.67           C  
ATOM   4775  HD2 LYS A 311     -46.986   4.310   8.481  1.00 64.67           H  
ATOM   4776  HD3 LYS A 311     -47.364   3.841   6.790  1.00 64.67           H  
ATOM   4777  CE  LYS A 311     -48.088   2.525   8.294  1.00 64.67           C  
ATOM   4778  HE2 LYS A 311     -47.541   1.783   8.875  1.00 64.67           H  
ATOM   4779  HE3 LYS A 311     -48.583   2.023   7.463  1.00 64.67           H  
ATOM   4780  NZ  LYS A 311     -49.047   3.173   9.227  1.00 64.67           N  
ATOM   4781  HZ1 LYS A 311     -49.568   3.930   8.807  1.00 64.67           H  
ATOM   4782  HZ2 LYS A 311     -48.530   3.531  10.017  1.00 64.67           H  
ATOM   4783  HZ3 LYS A 311     -49.695   2.505   9.619  1.00 64.67           H  
ATOM   4784  N   LYS A 312     -41.727   5.723   8.062  1.00 67.84           N  
ATOM   4785  H   LYS A 312     -41.861   5.359   8.994  1.00 67.84           H  
ATOM   4786  CA  LYS A 312     -40.814   6.861   7.916  1.00 67.84           C  
ATOM   4787  HA  LYS A 312     -40.427   6.870   6.897  1.00 67.84           H  
ATOM   4788  C   LYS A 312     -39.661   6.709   8.889  1.00 67.84           C  
ATOM   4789  CB  LYS A 312     -41.560   8.183   8.126  1.00 67.84           C  
ATOM   4790  HB2 LYS A 312     -40.888   9.015   7.913  1.00 67.84           H  
ATOM   4791  HB3 LYS A 312     -42.381   8.231   7.411  1.00 67.84           H  
ATOM   4792  O   LYS A 312     -39.781   5.975   9.862  1.00 67.84           O  
ATOM   4793  CG  LYS A 312     -42.098   8.334   9.554  1.00 67.84           C  
ATOM   4794  HG2 LYS A 312     -42.631   7.428   9.841  1.00 67.84           H  
ATOM   4795  HG3 LYS A 312     -41.273   8.488  10.249  1.00 67.84           H  
ATOM   4796  CD  LYS A 312     -43.057   9.519   9.635  1.00 67.84           C  
ATOM   4797  HD2 LYS A 312     -43.853   9.375   8.905  1.00 67.84           H  
ATOM   4798  HD3 LYS A 312     -42.530  10.448   9.416  1.00 67.84           H  
ATOM   4799  CE  LYS A 312     -43.629   9.564  11.047  1.00 67.84           C  
ATOM   4800  HE2 LYS A 312     -43.520   8.572  11.487  1.00 67.84           H  
ATOM   4801  HE3 LYS A 312     -43.037  10.266  11.632  1.00 67.84           H  
ATOM   4802  NZ  LYS A 312     -45.056   9.928  11.049  1.00 67.84           N  
ATOM   4803  HZ1 LYS A 312     -45.207  10.878  10.739  1.00 67.84           H  
ATOM   4804  HZ2 LYS A 312     -45.477   9.788  11.957  1.00 67.84           H  
ATOM   4805  HZ3 LYS A 312     -45.530   9.266  10.452  1.00 67.84           H  
ATOM   4806  N   GLY A 313     -38.575   7.440   8.659  1.00 67.56           N  
ATOM   4807  H   GLY A 313     -38.565   8.072   7.871  1.00 67.56           H  
ATOM   4808  CA  GLY A 313     -37.489   7.488   9.628  1.00 67.56           C  
ATOM   4809  HA2 GLY A 313     -37.039   6.495   9.643  1.00 67.56           H  
ATOM   4810  HA3 GLY A 313     -36.736   8.218   9.331  1.00 67.56           H  
ATOM   4811  C   GLY A 313     -38.020   7.858  11.018  1.00 67.56           C  
ATOM   4812  O   GLY A 313     -38.722   8.861  11.152  1.00 67.56           O  
ATOM   4813  N   TRP A 314     -37.735   7.048  12.033  1.00 69.62           N  
ATOM   4814  H   TRP A 314     -37.146   6.245  11.863  1.00 69.62           H  
ATOM   4815  CA  TRP A 314     -38.302   7.215  13.361  1.00 69.62           C  
ATOM   4816  HA  TRP A 314     -38.702   8.226  13.440  1.00 69.62           H  
ATOM   4817  C   TRP A 314     -37.280   7.049  14.466  1.00 69.62           C  
ATOM   4818  CB  TRP A 314     -39.454   6.255  13.556  1.00 69.62           C  
ATOM   4819  HB2 TRP A 314     -40.023   6.208  12.627  1.00 69.62           H  
ATOM   4820  HB3 TRP A 314     -39.049   5.270  13.788  1.00 69.62           H  
ATOM   4821  O   TRP A 314     -36.383   6.212  14.409  1.00 69.62           O  
ATOM   4822  CG  TRP A 314     -40.391   6.670  14.630  1.00 69.62           C  
ATOM   4823  CD1 TRP A 314     -40.577   6.034  15.798  1.00 69.62           C  
ATOM   4824  HD1 TRP A 314     -40.046   5.133  16.067  1.00 69.62           H  
ATOM   4825  CD2 TRP A 314     -41.283   7.813  14.647  1.00 69.62           C  
ATOM   4826  CE2 TRP A 314     -42.032   7.774  15.857  1.00 69.62           C  
ATOM   4827  CE3 TRP A 314     -41.534   8.876  13.753  1.00 69.62           C  
ATOM   4828  HE3 TRP A 314     -40.957   8.942  12.842  1.00 69.62           H  
ATOM   4829  NE1 TRP A 314     -41.561   6.669  16.523  1.00 69.62           N  
ATOM   4830  HE1 TRP A 314     -41.956   6.299  17.376  1.00 69.62           H  
ATOM   4831  CH2 TRP A 314     -43.276   9.745  15.232  1.00 69.62           C  
ATOM   4832  HH2 TRP A 314     -44.047  10.470  15.445  1.00 69.62           H  
ATOM   4833  CZ2 TRP A 314     -43.004   8.728  16.159  1.00 69.62           C  
ATOM   4834  HZ2 TRP A 314     -43.540   8.666  17.094  1.00 69.62           H  
ATOM   4835  CZ3 TRP A 314     -42.517   9.839  14.054  1.00 69.62           C  
ATOM   4836  HZ3 TRP A 314     -42.673  10.690  13.407  1.00 69.62           H  
ATOM   4837  N   ARG A 315     -37.426   7.893  15.481  1.00 66.06           N  
ATOM   4838  H   ARG A 315     -38.272   8.443  15.521  1.00 66.06           H  
ATOM   4839  CA  ARG A 315     -36.462   8.005  16.562  1.00 66.06           C  
ATOM   4840  HA  ARG A 315     -35.471   7.829  16.143  1.00 66.06           H  
ATOM   4841  C   ARG A 315     -36.688   6.921  17.613  1.00 66.06           C  
ATOM   4842  CB  ARG A 315     -36.479   9.427  17.124  1.00 66.06           C  
ATOM   4843  HB2 ARG A 315     -36.063   9.409  18.131  1.00 66.06           H  
ATOM   4844  HB3 ARG A 315     -37.507   9.780  17.203  1.00 66.06           H  
ATOM   4845  O   ARG A 315     -37.779   6.790  18.165  1.00 66.06           O  
ATOM   4846  CG  ARG A 315     -35.662  10.379  16.229  1.00 66.06           C  
ATOM   4847  HG2 ARG A 315     -34.641  10.008  16.145  1.00 66.06           H  
ATOM   4848  HG3 ARG A 315     -36.110  10.413  15.236  1.00 66.06           H  
ATOM   4849  CD  ARG A 315     -35.625  11.795  16.819  1.00 66.06           C  
ATOM   4850  HD2 ARG A 315     -35.078  11.764  17.761  1.00 66.06           H  
ATOM   4851  HD3 ARG A 315     -36.647  12.118  17.018  1.00 66.06           H  
ATOM   4852  NE  ARG A 315     -34.987  12.764  15.906  1.00 66.06           N  
ATOM   4853  HE  ARG A 315     -34.767  12.435  14.977  1.00 66.06           H  
ATOM   4854  NH1 ARG A 315     -34.748  14.499  17.404  1.00 66.06           N  
ATOM   4855 HH11 ARG A 315     -34.372  15.415  17.605  1.00 66.06           H  
ATOM   4856 HH12 ARG A 315     -35.011  13.890  18.164  1.00 66.06           H  
ATOM   4857  NH2 ARG A 315     -34.136  14.793  15.289  1.00 66.06           N  
ATOM   4858 HH21 ARG A 315     -33.935  14.448  14.361  1.00 66.06           H  
ATOM   4859 HH22 ARG A 315     -33.797  15.712  15.536  1.00 66.06           H  
ATOM   4860  CZ  ARG A 315     -34.629  14.006  16.201  1.00 66.06           C  
ATOM   4861  N   VAL A 316     -35.623   6.201  17.915  1.00 68.76           N  
ATOM   4862  H   VAL A 316     -34.775   6.391  17.400  1.00 68.76           H  
ATOM   4863  CA  VAL A 316     -35.509   5.180  18.954  1.00 68.76           C  
ATOM   4864  HA  VAL A 316     -36.451   5.105  19.498  1.00 68.76           H  
ATOM   4865  C   VAL A 316     -34.430   5.611  19.938  1.00 68.76           C  
ATOM   4866  CB  VAL A 316     -35.200   3.804  18.347  1.00 68.76           C  
ATOM   4867  HB  VAL A 316     -35.192   3.068  19.151  1.00 68.76           H  
ATOM   4868  O   VAL A 316     -33.495   6.311  19.568  1.00 68.76           O  
ATOM   4869  CG1 VAL A 316     -36.291   3.414  17.359  1.00 68.76           C  
ATOM   4870 HG11 VAL A 316     -36.029   2.446  16.934  1.00 68.76           H  
ATOM   4871 HG12 VAL A 316     -36.378   4.129  16.541  1.00 68.76           H  
ATOM   4872 HG13 VAL A 316     -37.242   3.327  17.885  1.00 68.76           H  
ATOM   4873  CG2 VAL A 316     -33.863   3.730  17.606  1.00 68.76           C  
ATOM   4874 HG21 VAL A 316     -33.854   4.417  16.760  1.00 68.76           H  
ATOM   4875 HG22 VAL A 316     -33.041   3.976  18.277  1.00 68.76           H  
ATOM   4876 HG23 VAL A 316     -33.710   2.721  17.223  1.00 68.76           H  
ATOM   4877  N   ARG A 317     -34.571   5.254  21.206  1.00 67.66           N  
ATOM   4878  H   ARG A 317     -35.365   4.680  21.450  1.00 67.66           H  
ATOM   4879  CA  ARG A 317     -33.694   5.654  22.316  1.00 67.66           C  
ATOM   4880  HA  ARG A 317     -32.774   6.107  21.947  1.00 67.66           H  
ATOM   4881  C   ARG A 317     -33.323   4.400  23.095  1.00 67.66           C  
ATOM   4882  CB  ARG A 317     -34.449   6.662  23.200  1.00 67.66           C  
ATOM   4883  HB2 ARG A 317     -33.850   6.876  24.085  1.00 67.66           H  
ATOM   4884  HB3 ARG A 317     -35.387   6.210  23.526  1.00 67.66           H  
ATOM   4885  O   ARG A 317     -34.093   3.455  23.092  1.00 67.66           O  
ATOM   4886  CG  ARG A 317     -34.747   7.987  22.477  1.00 67.66           C  
ATOM   4887  HG2 ARG A 317     -33.808   8.518  22.315  1.00 67.66           H  
ATOM   4888  HG3 ARG A 317     -35.227   7.801  21.517  1.00 67.66           H  
ATOM   4889  CD  ARG A 317     -35.675   8.864  23.317  1.00 67.66           C  
ATOM   4890  HD2 ARG A 317     -35.224   9.019  24.297  1.00 67.66           H  
ATOM   4891  HD3 ARG A 317     -36.613   8.330  23.469  1.00 67.66           H  
ATOM   4892  NE  ARG A 317     -35.958  10.168  22.686  1.00 67.66           N  
ATOM   4893  HE  ARG A 317     -36.451  10.149  21.804  1.00 67.66           H  
ATOM   4894  NH1 ARG A 317     -35.075  11.536  24.325  1.00 67.66           N  
ATOM   4895 HH11 ARG A 317     -34.321  10.893  24.519  1.00 67.66           H  
ATOM   4896 HH12 ARG A 317     -35.139  12.412  24.825  1.00 67.66           H  
ATOM   4897  NH2 ARG A 317     -36.292  12.425  22.750  1.00 67.66           N  
ATOM   4898 HH21 ARG A 317     -36.966  12.382  21.998  1.00 67.66           H  
ATOM   4899 HH22 ARG A 317     -36.175  13.269  23.291  1.00 67.66           H  
ATOM   4900  CZ  ARG A 317     -35.771  11.351  23.252  1.00 67.66           C  
ATOM   4901  N   HIS A 318     -32.199   4.331  23.795  1.00 63.77           N  
ATOM   4902  H   HIS A 318     -31.540   5.097  23.785  1.00 63.77           H  
ATOM   4903  CA  HIS A 318     -31.892   3.130  24.596  1.00 63.77           C  
ATOM   4904  HA  HIS A 318     -32.130   2.238  24.016  1.00 63.77           H  
ATOM   4905  C   HIS A 318     -32.714   3.037  25.895  1.00 63.77           C  
ATOM   4906  CB  HIS A 318     -30.398   3.086  24.884  1.00 63.77           C  
ATOM   4907  HB2 HIS A 318     -29.841   3.124  23.948  1.00 63.77           H  
ATOM   4908  HB3 HIS A 318     -30.174   2.140  25.376  1.00 63.77           H  
ATOM   4909  O   HIS A 318     -32.798   1.972  26.495  1.00 63.77           O  
ATOM   4910  CG  HIS A 318     -29.969   4.226  25.767  1.00 63.77           C  
ATOM   4911  CD2 HIS A 318     -29.981   4.221  27.131  1.00 63.77           C  
ATOM   4912  HD2 HIS A 318     -30.285   3.394  27.755  1.00 63.77           H  
ATOM   4913  ND1 HIS A 318     -29.658   5.509  25.325  1.00 63.77           N  
ATOM   4914  CE1 HIS A 318     -29.504   6.249  26.429  1.00 63.77           C  
ATOM   4915  HE1 HIS A 318     -29.303   7.310  26.448  1.00 63.77           H  
ATOM   4916  NE2 HIS A 318     -29.690   5.507  27.529  1.00 63.77           N  
ATOM   4917  HE2 HIS A 318     -29.781   5.884  28.462  1.00 63.77           H  
ATOM   4918  N   SER A 319     -33.354   4.125  26.327  1.00 69.28           N  
ATOM   4919  H   SER A 319     -33.229   4.988  25.817  1.00 69.28           H  
ATOM   4920  CA  SER A 319     -34.272   4.167  27.473  1.00 69.28           C  
ATOM   4921  HA  SER A 319     -34.690   3.173  27.633  1.00 69.28           H  
ATOM   4922  C   SER A 319     -35.448   5.110  27.206  1.00 69.28           C  
ATOM   4923  CB  SER A 319     -33.523   4.518  28.764  1.00 69.28           C  
ATOM   4924  HB2 SER A 319     -32.768   3.754  28.951  1.00 69.28           H  
ATOM   4925  HB3 SER A 319     -34.221   4.518  29.601  1.00 69.28           H  
ATOM   4926  O   SER A 319     -35.414   5.914  26.270  1.00 69.28           O  
ATOM   4927  OG  SER A 319     -32.888   5.774  28.687  1.00 69.28           O  
ATOM   4928  HG  SER A 319     -33.307   6.358  29.323  1.00 69.28           H  
ATOM   4929  N   VAL A 320     -36.508   5.005  28.011  1.00 71.65           N  
ATOM   4930  H   VAL A 320     -36.500   4.330  28.762  1.00 71.65           H  
ATOM   4931  CA  VAL A 320     -37.660   5.911  27.921  1.00 71.65           C  
ATOM   4932  HA  VAL A 320     -37.953   5.963  26.872  1.00 71.65           H  
ATOM   4933  C   VAL A 320     -37.249   7.300  28.403  1.00 71.65           C  
ATOM   4934  CB  VAL A 320     -38.865   5.374  28.710  1.00 71.65           C  
ATOM   4935  HB  VAL A 320     -38.591   5.219  29.753  1.00 71.65           H  
ATOM   4936  O   VAL A 320     -36.727   7.417  29.511  1.00 71.65           O  
ATOM   4937  CG1 VAL A 320     -40.074   6.307  28.656  1.00 71.65           C  
ATOM   4938 HG11 VAL A 320     -40.918   5.848  29.172  1.00 71.65           H
[truncated: 3,300,600 more chars]
