# Supplementary material for: A new class of type VI secretion system effectors can carry two toxic domains and are recognized through the WHIX motif for export
Source: PLoS Biol. 2025 Mar 17;23(3):e3003053. doi: 10.1371/journal.pbio.3003053 (PMC12135965; doi:10.1371/journal.pbio.3003053)
Supplement: S1 Dataset — (XLSX) [file pbio.3003053.s017.xlsx]

## Sheet: WHIX_Proteins
#	Link to NCBI Nucleotide	Domain	Domain_Start	Domain_End	Evalue	Nter	Cter	Nter_Cluster	Nter_Predicted_Domain	Cter_Cluster	Cter_Predicted_Domain	Genome_ID	Genome_Name	Genomic_Accession	Start	End	Strand	Protein_Accession	Description	CD	SignalP	Phobius	Length	Within_Distance	Up1_Protein	Up1_Description	CD	SignalP	Phobius	Up1_Length	Up1_Distance	Down1_Protein	Down1_Description	CD	SignalP	Phobius	Down1_Length	Down1_Distance	Up2_Protein	Up2_Description	CD	SignalP	Phobius	Up2_Length	Up2_Distance	Down2_Protein	Down2_Description	CD	SignalP
1	https://www.ncbi.nlm.nih.gov/nuccore/NZ_LOOZ01000084.1?report=graph&from=3346&to=6045	WHIX, WHIX	17	660	6.20e-43, 2.34e-12	0	1			14	Chitinase-like	667	Escherichia coli G28	NZ_LOOZ01000084.1	3346	6045	+	WP_061356769.1	hypothetical protein	671-882: COG3179 (COG3179, Predicted chitinase [General function prediction only].)		0 0 o	899	1	WP_061360818.1	type VI secretion system Vgr family protein	33-516: TIGR01646 (vgr_GE, Rhs element Vgr protein.); 609-755: pfam10106 (DUF2345, Uncharacterized protein conserved in bacteria (DUF2345).); 487-591: pfam13296 (T6SS_Vgr, Putative type VI secretion system Rhs element Vgr.)		0 0 o	785	15	WP_032175868.1	hypothetical protein		Neg: SP(Sec/SPI) (Pr: 0.974)	0 Y n6-13c18/19o	284	-14	WP_149017306.1	AAA family ATPase	3-304: TIGR03345 (VI_ClpV1, type VI secretion ATPase, ClpV1 family.)		0 0 o	328	2357	WP_061356770.1	hypothetical protein		Neg: SP(Sec/SPI) (Pr: 0.655), Pos: LIPO(Sec/SPII) (Pr: 0.626)
2	https://www.ncbi.nlm.nih.gov/nuccore/NZ_LOPD01000053.1?report=graph&from=9426&to=12125	WHIX, WHIX	7	659	2.51e-43, 5.44e-14	0	1			14	Chitinase-like	668	Escherichia coli G301	NZ_LOPD01000053.1	9426	12125	+	WP_061361411.1	hypothetical protein	671-882: COG3179 (COG3179, Predicted chitinase [General function prediction only].)		0 0 o	899	1	WP_061361410.1	type VI secretion system Vgr family protein	33-516: TIGR01646 (vgr_GE, Rhs element Vgr protein.); 609-755: pfam10106 (DUF2345, Uncharacterized protein conserved in bacteria (DUF2345).); 487-591: pfam13296 (T6SS_Vgr, Putative type VI secretion system Rhs element Vgr.)		0 0 o	785	15	WP_061361412.1	hypothetical protein		Neg: SP(Sec/SPI) (Pr: 0.971)	0 Y n6-13c18/19o	284	-14	WP_061361409.1	type VI secretion system ATPase TssH	11-868: TIGR03345 (VI_ClpV1, type VI secretion ATPase, ClpV1 family.)		0 0 o	888	2369	WP_249516163.1	hypothetical protein
3	https://www.ncbi.nlm.nih.gov/nuccore/NZ_LOOY01000051.1?report=graph&from=1497&to=4196	WHIX, WHIX	17	660	6.20e-43, 2.34e-12	0	1			14	Chitinase-like	669	Escherichia coli G27	NZ_LOOY01000051.1	1497	4196	+	WP_061356769.1	hypothetical protein	671-882: COG3179 (COG3179, Predicted chitinase [General function prediction only].)		0 0 o	899	1	WP_149016336.1	type VI secretion system Vgr family protein	1-223: TIGR01646 (vgr_GE, Rhs element Vgr protein.); 316-462: pfam10106 (DUF2345, Uncharacterized protein conserved in bacteria (DUF2345).); 194-298: pfam13296 (T6SS_Vgr, Putative type VI secretion system Rhs element Vgr.)		0 0 o	492	15	WP_032175868.1	hypothetical protein		Neg: SP(Sec/SPI) (Pr: 0.974)	0 Y n6-13c18/19o	284	-14						0	0	WP_061356770.1	hypothetical protein		Neg: SP(Sec/SPI) (Pr: 0.655), Pos: LIPO(Sec/SPII) (Pr: 0.626)
4	https://www.ncbi.nlm.nih.gov/nuccore/NZ_LVPV01000063.1?report=graph&from=14207&to=16906	WHIX, WHIX	7	660	4.29e-42, 6.09e-14	0	1			14	Chitinase-like	671	Escherichia coli sheep26	NZ_LVPV01000063.1	14207	16906	+	WP_063103280.1	hypothetical protein	671-882: COG3179 (COG3179, Predicted chitinase [General function prediction only].)		0 0 o	899	1	WP_063103279.1	type VI secretion system Vgr family protein	33-516: TIGR01646 (vgr_GE, Rhs element Vgr protein.); 609-755: pfam10106 (DUF2345, Uncharacterized protein conserved in bacteria (DUF2345).); 487-591: pfam13296 (T6SS_Vgr, Putative type VI secretion system Rhs element Vgr.)		0 0 o	785	15	WP_032175868.1	hypothetical protein		Neg: SP(Sec/SPI) (Pr: 0.974)	0 Y n6-13c18/19o	284	-14	WP_063103278.1	type VI secretion system ATPase TssH	11-868: TIGR03345 (VI_ClpV1, type VI secretion ATPase, ClpV1 family.)		0 0 o	888	2369	WP_000939273.1	PAAR domain-containing protein	4-80: cd14744 (PAAR_CT_2, proline-alanine-alanine-arginine (PAAR) domain with uncharacterized C-terminal extension.)
5	https://www.ncbi.nlm.nih.gov/nuccore/NZ_LVPU01000063.1?report=graph&from=99104&to=101803	WHIX, WHIX	7	660	4.29e-42, 6.09e-14	0	1			14	Chitinase-like	672	Escherichia coli sheep25	NZ_LVPU01000063.1	99104	101803	-	WP_063103280.1	hypothetical protein	671-882: COG3179 (COG3179, Predicted chitinase [General function prediction only].)		0 0 o	899	1	WP_063103279.1	type VI secretion system Vgr family protein	33-516: TIGR01646 (vgr_GE, Rhs element Vgr protein.); 609-755: pfam10106 (DUF2345, Uncharacterized protein conserved in bacteria (DUF2345).); 487-591: pfam13296 (T6SS_Vgr, Putative type VI secretion system Rhs element Vgr.)		0 0 o	785	15	WP_032175868.1	hypothetical protein		Neg: SP(Sec/SPI) (Pr: 0.974)	0 Y n6-13c18/19o	284	-14	WP_063103278.1	type VI secretion system ATPase TssH	11-868: TIGR03345 (VI_ClpV1, type VI secretion ATPase, ClpV1 family.)		0 0 o	888	2369	WP_063115066.1	hypothetical protein		Neg: LIPO(Sec/SPII) (Pr: 0.738), Pos: LIPO(Sec/SPII) (Pr: 0.850)
6	https://www.ncbi.nlm.nih.gov/nuccore/NZ_NLOG01000082.1?report=graph&from=694&to=3393	WHIX, WHIX	17	660	2.96e-43, 4.32e-12	0	1			14	Chitinase-like	687	Escherichia coli MOD1-EC5482	NZ_NLOG01000082.1	694	3393	+	WP_244568346.1	hypothetical protein	671-882: COG3179 (COG3179, Predicted chitinase [General function prediction only].)		0 0 o	899	1	WP_157924137.1	DUF2345 domain-containing protein	49-195: pfam10106 (DUF2345, Uncharacterized protein conserved in bacteria (DUF2345).)		0 0 o	225	15	WP_032175868.1	hypothetical protein		Neg: SP(Sec/SPI) (Pr: 0.974)	0 Y n6-13c18/19o	284	-14						0	0	WP_089643508.1	hypothetical protein		Neg: SP(Sec/SPI) (Pr: 0.994), Pos: SP(Sec/SPI) (Pr: 0.909)
7	https://www.ncbi.nlm.nih.gov/nuccore/NZ_NNYU01000044.1?report=graph&from=19051&to=21750	WHIX, WHIX	17	660	2.55e-43, 9.31e-14	0	1			14	Chitinase-like	708	Escherichia coli MOD1-EC6105	NZ_NNYU01000044.1	19051	21750	-	WP_249820885.1	hypothetical protein	671-882: COG3179 (COG3179, Predicted chitinase [General function prediction only].)		0 0 o	899	1	WP_097743392.1	type VI secretion system Vgr family protein	33-516: TIGR01646 (vgr_GE, Rhs element Vgr protein.); 609-755: pfam10106 (DUF2345, Uncharacterized protein conserved in bacteria (DUF2345).); 487-591: pfam13296 (T6SS_Vgr, Putative type VI secretion system Rhs element Vgr.)		0 0 o	785	15	WP_097743391.1	hypothetical protein		Neg: SP(Sec/SPI) (Pr: 0.974)	0 Y n6-13c18/19o	284	-14	WP_157925868.1	AAA family ATPase	1-178: TIGR03345 (VI_ClpV1, type VI secretion ATPase, ClpV1 family.)		0 0 o	202	2357	WP_061356770.1	hypothetical protein		Neg: SP(Sec/SPI) (Pr: 0.655), Pos: LIPO(Sec/SPII) (Pr: 0.626)
8	https://www.ncbi.nlm.nih.gov/nuccore/NZ_NOSA01000011.1?report=graph&from=73619&to=76318	WHIX, WHIX	17	660	2.51e-43, 4.47e-12	0	1			14	Chitinase-like	716	Escherichia coli MOD1-EC6776	NZ_NOSA01000011.1	73619	76318	+	WP_244588311.1	hypothetical protein	671-882: COG3179 (COG3179, Predicted chitinase [General function prediction only].)		0 0 o	899	1	WP_097503983.1	type VI secretion system Vgr family protein	33-516: TIGR01646 (vgr_GE, Rhs element Vgr protein.); 609-755: pfam10106 (DUF2345, Uncharacterized protein conserved in bacteria (DUF2345).); 487-591: pfam13296 (T6SS_Vgr, Putative type VI secretion system Rhs element Vgr.)		0 0 o	785	15	WP_032175868.1	hypothetical protein		Neg: SP(Sec/SPI) (Pr: 0.974)	0 Y n6-13c18/19o	284	-14	WP_097503982.1	type VI secretion system ATPase TssH	11-868: TIGR03345 (VI_ClpV1, type VI secretion ATPase, ClpV1 family.)		0 0 o	892	2357	WP_089643508.1	hypothetical protein		Neg: SP(Sec/SPI) (Pr: 0.994), Pos: SP(Sec/SPI) (Pr: 0.909)
9	https://www.ncbi.nlm.nih.gov/nuccore/NZ_NOSC01000020.1?report=graph&from=46762&to=49461	WHIX, WHIX	17	660	2.51e-43, 4.47e-12	0	1			14	Chitinase-like	717	Escherichia coli MOD1-EC6773	NZ_NOSC01000020.1	46762	49461	+	WP_244588311.1	hypothetical protein	671-882: COG3179 (COG3179, Predicted chitinase [General function prediction only].)		0 0 o	899	1	WP_097503983.1	type VI secretion system Vgr family protein	33-516: TIGR01646 (vgr_GE, Rhs element Vgr protein.); 609-755: pfam10106 (DUF2345, Uncharacterized protein conserved in bacteria (DUF2345).); 487-591: pfam13296 (T6SS_Vgr, Putative type VI secretion system Rhs element Vgr.)		0 0 o	785	15	WP_032175868.1	hypothetical protein		Neg: SP(Sec/SPI) (Pr: 0.974)	0 Y n6-13c18/19o	284	-14	WP_097503982.1	type VI secretion system ATPase TssH	11-868: TIGR03345 (VI_ClpV1, type VI secretion ATPase, ClpV1 family.)		0 0 o	892	2357	WP_089643508.1	hypothetical protein		Neg: SP(Sec/SPI) (Pr: 0.994), Pos: SP(Sec/SPI) (Pr: 0.909)
10	https://www.ncbi.nlm.nih.gov/nuccore/NZ_JZOG01000068.1?report=graph&from=13807&to=16494	WHIX, WHIX	7	656	8.13e-43, 2.02e-13	0	1			14	Chitinase-like	721	Escherichia coli HT2012018	NZ_JZOG01000068.1	13807	16494	-	WP_249825174.1	hypothetical protein	667-878: COG3179 (COG3179, Predicted chitinase [General function prediction only].)		0 0 o	895	1	WP_157941991.1	type VI secretion system Vgr family protein	1-237: TIGR01646 (vgr_GE, Rhs element Vgr protein.); 330-476: pfam10106 (DUF2345, Uncharacterized protein conserved in bacteria (DUF2345).); 208-312: pfam13296 (T6SS_Vgr, Putative type VI secretion system Rhs element Vgr.)		0 0 o	506	15	WP_032175868.1	hypothetical protein		Neg: SP(Sec/SPI) (Pr: 0.974)	0 Y n6-13c18/19o	284	-14						0	0	WP_249825173.1	hypothetical protein		Neg: LIPO(Sec/SPII) (Pr: 0.588), Pos: LIPO(Sec/SPII) (Pr: 0.563)
11	https://www.ncbi.nlm.nih.gov/nuccore/NZ_JZNW01000163.1?report=graph&from=112156&to=114855	WHIX, WHIX	7	660	4.29e-42, 6.09e-14	0	1			14	Chitinase-like	726	Escherichia coli HT2012098	NZ_JZNW01000163.1	112156	114855	-	WP_063103280.1	hypothetical protein	671-882: COG3179 (COG3179, Predicted chitinase [General function prediction only].)		0 0 o	899	1	WP_063103279.1	type VI secretion system Vgr family protein	33-516: TIGR01646 (vgr_GE, Rhs element Vgr protein.); 609-755: pfam10106 (DUF2345, Uncharacterized protein conserved in bacteria (DUF2345).); 487-591: pfam13296 (T6SS_Vgr, Putative type VI secretion system Rhs element Vgr.)		0 0 o	785	15	WP_105461934.1	hypothetical protein		Neg: SP(Sec/SPI) (Pr: 0.974)	0 Y n6-13c18/19o	284	-14	WP_063103278.1	type VI secretion system ATPase TssH	11-868: TIGR03345 (VI_ClpV1, type VI secretion ATPase, ClpV1 family.)		0 0 o	888	2369	WP_063115066.1	hypothetical protein		Neg: LIPO(Sec/SPII) (Pr: 0.738), Pos: LIPO(Sec/SPII) (Pr: 0.850)
12	https://www.ncbi.nlm.nih.gov/nuccore/NZ_JZPK01000183.1?report=graph&from=37320&to=40019	WHIX, WHIX	7	660	4.29e-42, 6.09e-14	0	1			14	Chitinase-like	731	Escherichia coli HT2012178	NZ_JZPK01000183.1	37320	40019	-	WP_063103280.1	hypothetical protein	671-882: COG3179 (COG3179, Predicted chitinase [General function prediction only].)		0 0 o	899	1	WP_063103279.1	type VI secretion system Vgr family protein	33-516: TIGR01646 (vgr_GE, Rhs element Vgr protein.); 609-755: pfam10106 (DUF2345, Uncharacterized protein conserved in bacteria (DUF2345).); 487-591: pfam13296 (T6SS_Vgr, Putative type VI secretion system Rhs element Vgr.)		0 0 o	785	15	WP_105461934.1	hypothetical protein		Neg: SP(Sec/SPI) (Pr: 0.974)	0 Y n6-13c18/19o	284	-14	WP_063103278.1	type VI secretion system ATPase TssH	11-868: TIGR03345 (VI_ClpV1, type VI secretion ATPase, ClpV1 family.)		0 0 o	888	2369	WP_063115066.1	hypothetical protein		Neg: LIPO(Sec/SPII) (Pr: 0.738), Pos: LIPO(Sec/SPII) (Pr: 0.850)
13	https://www.ncbi.nlm.nih.gov/nuccore/NZ_JZQO01000008.1?report=graph&from=11979&to=14666	WHIX, WHIX	7	656	8.13e-43, 2.02e-13	0	1			14	Chitinase-like	732	Escherichia coli HT2012117	NZ_JZQO01000008.1	11979	14666	+	WP_249825174.1	hypothetical protein	667-878: COG3179 (COG3179, Predicted chitinase [General function prediction only].)		0 0 o	895	1	WP_105493721.1	type VI secretion system Vgr family protein	33-516: TIGR01646 (vgr_GE, Rhs element Vgr protein.); 609-755: pfam10106 (DUF2345, Uncharacterized protein conserved in bacteria (DUF2345).); 487-591: pfam13296 (T6SS_Vgr, Putative type VI secretion system Rhs element Vgr.)		0 0 o	785	15	WP_032175868.1	hypothetical protein		Neg: SP(Sec/SPI) (Pr: 0.974)	0 Y n6-13c18/19o	284	-14	WP_105493720.1	type VI secretion system ATPase TssH	11-868: TIGR03345 (VI_ClpV1, type VI secretion ATPase, ClpV1 family.)		0 0 o	888	2369	WP_061356770.1	hypothetical protein		Neg: SP(Sec/SPI) (Pr: 0.655), Pos: LIPO(Sec/SPII) (Pr: 0.626)
14	https://www.ncbi.nlm.nih.gov/nuccore/NZ_JZPW01000010.1?report=graph&from=551&to=3250	WHIX, WHIX	7	660	4.29e-42, 6.09e-14	0	1			14	Chitinase-like	734	Escherichia coli HT2012153	NZ_JZPW01000010.1	551	3250	+	WP_063103280.1	hypothetical protein	671-882: COG3179 (COG3179, Predicted chitinase [General function prediction only].)		0 0 o	899	1	WP_157945966.1	DUF2345 domain-containing protein	1-147: pfam10106 (DUF2345, Uncharacterized protein conserved in bacteria (DUF2345).)		0 0 o	177	15	WP_032175868.1	hypothetical protein		Neg: SP(Sec/SPI) (Pr: 0.974)	0 Y n6-13c18/19o	284	-14						0	0	WP_063115066.1	hypothetical protein		Neg: LIPO(Sec/SPII) (Pr: 0.738), Pos: LIPO(Sec/SPII) (Pr: 0.850)
15	https://www.ncbi.nlm.nih.gov/nuccore/NZ_JZPM01000060.1?report=graph&from=11704&to=14403	WHIX, WHIX	7	660	4.29e-42, 6.09e-14	0	1			14	Chitinase-like	736	Escherichia coli HT2012175	NZ_JZPM01000060.1	11704	14403	+	WP_063103280.1	hypothetical protein	671-882: COG3179 (COG3179, Predicted chitinase [General function prediction only].)		0 0 o	899	1	WP_063103279.1	type VI secretion system Vgr family protein	33-516: TIGR01646 (vgr_GE, Rhs element Vgr protein.); 609-755: pfam10106 (DUF2345, Uncharacterized protein conserved in bacteria (DUF2345).); 487-591: pfam13296 (T6SS_Vgr, Putative type VI secretion system Rhs element Vgr.)		0 0 o	785	15	WP_105461934.1	hypothetical protein		Neg: SP(Sec/SPI) (Pr: 0.974)	0 Y n6-13c18/19o	284	-14	WP_249921192.1	AAA family ATPase	1-361: TIGR03345 (VI_ClpV1, type VI secretion ATPase, ClpV1 family.)		0 0 o	381	2369	WP_105490041.1	hypothetical protein
16	https://www.ncbi.nlm.nih.gov/nuccore/NZ_JZQS01000067.1?report=graph&from=17988&to=20687	WHIX, WHIX	7	660	4.29e-42, 6.09e-14	0	1			14	Chitinase-like	741	Escherichia coli HT2012099	NZ_JZQS01000067.1	17988	20687	+	WP_063103280.1	hypothetical protein	671-882: COG3179 (COG3179, Predicted chitinase [General function prediction only].)		0 0 o	899	1	WP_063103279.1	type VI secretion system Vgr family protein	33-516: TIGR01646 (vgr_GE, Rhs element Vgr protein.); 609-755: pfam10106 (DUF2345, Uncharacterized protein conserved in bacteria (DUF2345).); 487-591: pfam13296 (T6SS_Vgr, Putative type VI secretion system Rhs element Vgr.)		0 0 o	785	15	WP_105461934.1	hypothetical protein		Neg: SP(Sec/SPI) (Pr: 0.974)	0 Y n6-13c18/19o	284	-14	WP_249921300.1	type VI secretion system ATPase TssH	10-682: TIGR03345 (VI_ClpV1, type VI secretion ATPase, ClpV1 family.)		0 0 o	702	2369	WP_063115066.1	hypothetical protein		Neg: LIPO(Sec/SPII) (Pr: 0.738), Pos: LIPO(Sec/SPII) (Pr: 0.850)
17	https://www.ncbi.nlm.nih.gov/nuccore/NZ_JZQU01000129.1?report=graph&from=112422&to=115121	WHIX, WHIX	7	660	4.29e-42, 6.09e-14	0	1			14	Chitinase-like	742	Escherichia coli HT2012095	NZ_JZQU01000129.1	112422	115121	-	WP_063103280.1	hypothetical protein	671-882: COG3179 (COG3179, Predicted chitinase [General function prediction only].)		0 0 o	899	1	WP_063103279.1	type VI secretion system Vgr family protein	33-516: TIGR01646 (vgr_GE, Rhs element Vgr protein.); 609-755: pfam10106 (DUF2345, Uncharacterized protein conserved in bacteria (DUF2345).); 487-591: pfam13296 (T6SS_Vgr, Putative type VI secretion system Rhs element Vgr.)		0 0 o	785	15	WP_105461934.1	hypothetical protein		Neg: SP(Sec/SPI) (Pr: 0.974)	0 Y n6-13c18/19o	284	-14	WP_063103278.1	type VI secretion system ATPase TssH	11-868: TIGR03345 (VI_ClpV1, type VI secretion ATPase, ClpV1 family.)		0 0 o	888	2369	WP_063115066.1	hypothetical protein		Neg: LIPO(Sec/SPII) (Pr: 0.738), Pos: LIPO(Sec/SPII) (Pr: 0.850)
18	https://www.ncbi.nlm.nih.gov/nuccore/NZ_UCYH01000053.1?report=graph&from=1609&to=4308	WHIX, WHIX	17	660	6.09e-43, 4.25e-12	0	1			14	Chitinase-like	752	Escherichia coli VREC0491	NZ_UCYH01000053.1	1609	4308	+	WP_249941895.1	hypothetical protein	671-882: COG3179 (COG3179, Predicted chitinase [General function prediction only].)		0 0 o	899	1	WP_143382789.1	type VI secretion system Vgr family protein	21-261: TIGR01646 (vgr_GE, Rhs element Vgr protein.); 354-500: pfam10106 (DUF2345, Uncharacterized protein conserved in bacteria (DUF2345).); 232-336: pfam13296 (T6SS_Vgr, Putative type VI secretion system Rhs element Vgr.)		0 0 o	530	15	WP_032175868.1	hypothetical protein		Neg: SP(Sec/SPI) (Pr: 0.974)	0 Y n6-13c18/19o	284	-14						0	0	WP_061356770.1	hypothetical protein		Neg: SP(Sec/SPI) (Pr: 0.655), Pos: LIPO(Sec/SPII) (Pr: 0.626)
19	https://www.ncbi.nlm.nih.gov/nuccore/NZ_UEJS01000018.1?report=graph&from=23763&to=26462	WHIX, WHIX	17	660	6.15e-43, 8.49e-12	0	1			14	Chitinase-like	754	Escherichia coli VREC0548	NZ_UEJS01000018.1	23763	26462	-	WP_224476443.1	hypothetical protein	671-882: COG3179 (COG3179, Predicted chitinase [General function prediction only].)		0 0 o	899	1	WP_112083459.1	type VI secretion system Vgr family protein	33-516: TIGR01646 (vgr_GE, Rhs element Vgr protein.); 609-755: pfam10106 (DUF2345, Uncharacterized protein conserved in bacteria (DUF2345).); 487-591: pfam13296 (T6SS_Vgr, Putative type VI secretion system Rhs element Vgr.)		0 0 o	785	15	WP_112083458.1	hypothetical protein		Neg: SP(Sec/SPI) (Pr: 0.971)	0 Y n6-13c18/19o	284	-14	WP_112083460.1	type VI secretion system ATPase TssH	11-863: TIGR03345 (VI_ClpV1, type VI secretion ATPase, ClpV1 family.)		0 0 o	892	2357	WP_224476435.1	hypothetical protein		Neg: SP(Sec/SPI) (Pr: 0.675), Pos: LIPO(Sec/SPII) (Pr: 0.571)
20	https://www.ncbi.nlm.nih.gov/nuccore/NZ_UDHC01000044.1?report=graph&from=30152&to=32851	WHIX, WHIX	17	660	6.09e-43, 4.25e-12	0	1			14	Chitinase-like	756	Escherichia coli VREC0515	NZ_UDHC01000044.1	30152	32851	-	WP_249941895.1	hypothetical protein	671-882: COG3179 (COG3179, Predicted chitinase [General function prediction only].)		0 0 o	899	1	WP_143370850.1	type VI secretion system Vgr family protein	11-251: TIGR01646 (vgr_GE, Rhs element Vgr protein.); 344-490: pfam10106 (DUF2345, Uncharacterized protein conserved in bacteria (DUF2345).); 222-326: pfam13296 (T6SS_Vgr, Putative type VI secretion system Rhs element Vgr.)		0 0 o	520	15	WP_032175868.1	hypothetical protein		Neg: SP(Sec/SPI) (Pr: 0.974)	0 Y n6-13c18/19o	284	-14						0	0	WP_249942024.1	hypothetical protein		Neg: LIPO(Sec/SPII) (Pr: 0.592), Pos: LIPO(Sec/SPII) (Pr: 0.670)
21	https://www.ncbi.nlm.nih.gov/nuccore/NZ_UCVZ01000028.1?report=graph&from=19546&to=22245	WHIX, WHIX	7	659	2.51e-43, 5.44e-14	0	1			14	Chitinase-like	757	Escherichia coli VREC0442	NZ_UCVZ01000028.1	19546	22245	+	WP_061361411.1	hypothetical protein	671-882: COG3179 (COG3179, Predicted chitinase [General function prediction only].)		0 0 o	899	1	WP_061361410.1	type VI secretion system Vgr family protein	33-516: TIGR01646 (vgr_GE, Rhs element Vgr protein.); 609-755: pfam10106 (DUF2345, Uncharacterized protein conserved in bacteria (DUF2345).); 487-591: pfam13296 (T6SS_Vgr, Putative type VI secretion system Rhs element Vgr.)		0 0 o	785	15	WP_061361412.1	hypothetical protein		Neg: SP(Sec/SPI) (Pr: 0.971)	0 Y n6-13c18/19o	284	-14	WP_061361409.1	type VI secretion system ATPase TssH	11-868: TIGR03345 (VI_ClpV1, type VI secretion ATPase, ClpV1 family.)		0 0 o	888	2369	WP_249516163.1	hypothetical protein
22	https://www.ncbi.nlm.nih.gov/nuccore/NZ_UCYT01000050.1?report=graph&from=19513&to=22212	WHIX, WHIX	17	660	6.09e-43, 4.25e-12	0	1			14	Chitinase-like	762	Escherichia coli VREC0487	NZ_UCYT01000050.1	19513	22212	-	WP_249941895.1	hypothetical protein	671-882: COG3179 (COG3179, Predicted chitinase [General function prediction only].)		0 0 o	899	1	WP_143383198.1	type VI secretion system Vgr family protein	16-256: TIGR01646 (vgr_GE, Rhs element Vgr protein.); 349-495: pfam10106 (DUF2345, Uncharacterized protein conserved in bacteria (DUF2345).); 227-331: pfam13296 (T6SS_Vgr, Putative type VI secretion system Rhs element Vgr.)		0 0 o	525	15	WP_032175868.1	hypothetical protein		Neg: SP(Sec/SPI) (Pr: 0.974)	0 Y n6-13c18/19o	284	-14						0	0	WP_061356770.1	hypothetical protein		Neg: SP(Sec/SPI) (Pr: 0.655), Pos: LIPO(Sec/SPII) (Pr: 0.626)
23	https://www.ncbi.nlm.nih.gov/nuccore/NZ_UDGR01000048.1?report=graph&from=1582&to=4281	WHIX, WHIX	17	660	6.09e-43, 4.25e-12	0	1			14	Chitinase-like	763	Escherichia coli VREC0522	NZ_UDGR01000048.1	1582	4281	+	WP_249941895.1	hypothetical protein	671-882: COG3179 (COG3179, Predicted chitinase [General function prediction only].)		0 0 o	899	1	WP_143371036.1	type VI secretion system Vgr family protein	12-252: TIGR01646 (vgr_GE, Rhs element Vgr protein.); 345-491: pfam10106 (DUF2345, Uncharacterized protein conserved in bacteria (DUF2345).); 223-327: pfam13296 (T6SS_Vgr, Putative type VI secretion system Rhs element Vgr.)		0 0 o	521	15	WP_032175868.1	hypothetical protein		Neg: SP(Sec/SPI) (Pr: 0.974)	0 Y n6-13c18/19o	284	-14						0	0	WP_061356770.1	hypothetical protein		Neg: SP(Sec/SPI) (Pr: 0.655), Pos: LIPO(Sec/SPII) (Pr: 0.626)
24	https://www.ncbi.nlm.nih.gov/nuccore/NZ_UCWW01000028.1?report=graph&from=46952&to=49651	WHIX, WHIX	7	659	2.51e-43, 5.44e-14	0	1			14	Chitinase-like	766	Escherichia coli VREC0443	NZ_UCWW01000028.1	46952	49651	-	WP_061361411.1	hypothetical protein	671-882: COG3179 (COG3179, Predicted chitinase [General function prediction only].)		0 0 o	899	1	WP_061361410.1	type VI secretion system Vgr family protein	33-516: TIGR01646 (vgr_GE, Rhs element Vgr protein.); 609-755: pfam10106 (DUF2345, Uncharacterized protein conserved in bacteria (DUF2345).); 487-591: pfam13296 (T6SS_Vgr, Putative type VI secretion system Rhs element Vgr.)		0 0 o	785	15	WP_061361412.1	hypothetical protein		Neg: SP(Sec/SPI) (Pr: 0.971)	0 Y n6-13c18/19o	284	-14	WP_061361409.1	type VI secretion system ATPase TssH	11-868: TIGR03345 (VI_ClpV1, type VI secretion ATPase, ClpV1 family.)		0 0 o	888	2369	WP_249516163.1	hypothetical protein
25	https://www.ncbi.nlm.nih.gov/nuccore/NZ_QOMQ01000178.1?report=graph&from=12015&to=14714	WHIX, WHIX	17	660	2.58e-43, 9.31e-14	0	1			14	Chitinase-like	768	Escherichia coli SC368	NZ_QOMQ01000178.1	12015	14714	+	WP_250113606.1	hypothetical protein	671-882: COG3179 (COG3179, Predicted chitinase [General function prediction only].)		0 0 o	899	1	WP_097743392.1	type VI secretion system Vgr family protein	33-516: TIGR01646 (vgr_GE, Rhs element Vgr protein.); 609-755: pfam10106 (DUF2345, Uncharacterized protein conserved in bacteria (DUF2345).); 487-591: pfam13296 (T6SS_Vgr, Putative type VI secretion system Rhs element Vgr.)		0 0 o	785	15	WP_097743391.1	hypothetical protein		Neg: SP(Sec/SPI) (Pr: 0.974)	0 Y n6-13c18/19o	284	-14	WP_115425300.1	type VI secretion system ATPase TssH	11-868: TIGR03345 (VI_ClpV1, type VI secretion ATPase, ClpV1 family.)		0 0 o	892	2357	WP_061356770.1	hypothetical protein		Neg: SP(Sec/SPI) (Pr: 0.655), Pos: LIPO(Sec/SPII) (Pr: 0.626)
26	https://www.ncbi.nlm.nih.gov/nuccore/NZ_QOLH01000161.1?report=graph&from=12229&to=14928	WHIX, WHIX	17	660	2.58e-43, 9.31e-14	0	1			14	Chitinase-like	770	Escherichia coli SC403	NZ_QOLH01000161.1	12229	14928	+	WP_250113606.1	hypothetical protein	671-882: COG3179 (COG3179, Predicted chitinase [General function prediction only].)		0 0 o	899	1	WP_097743392.1	type VI secretion system Vgr family protein	33-516: TIGR01646 (vgr_GE, Rhs element Vgr protein.); 609-755: pfam10106 (DUF2345, Uncharacterized protein conserved in bacteria (DUF2345).); 487-591: pfam13296 (T6SS_Vgr, Putative type VI secretion system Rhs element Vgr.)		0 0 o	785	15	WP_097743391.1	hypothetical protein		Neg: SP(Sec/SPI) (Pr: 0.974)	0 Y n6-13c18/19o	284	-14	WP_115425300.1	type VI secretion system ATPase TssH	11-868: TIGR03345 (VI_ClpV1, type VI secretion ATPase, ClpV1 family.)		0 0 o	892	2357	WP_061356770.1	hypothetical protein		Neg: SP(Sec/SPI) (Pr: 0.655), Pos: LIPO(Sec/SPII) (Pr: 0.626)
27	https://www.ncbi.nlm.nih.gov/nuccore/NZ_QOLL01000037.1?report=graph&from=12229&to=14928	WHIX, WHIX	17	660	2.58e-43, 9.31e-14	0	1			14	Chitinase-like	771	Escherichia coli SC399	NZ_QOLL01000037.1	12229	14928	+	WP_250113606.1	hypothetical protein	671-882: COG3179 (COG3179, Predicted chitinase [General function prediction only].)		0 0 o	899	1	WP_097743392.1	type VI secretion system Vgr family protein	33-516: TIGR01646 (vgr_GE, Rhs element Vgr protein.); 609-755: pfam10106 (DUF2345, Uncharacterized protein conserved in bacteria (DUF2345).); 487-591: pfam13296 (T6SS_Vgr, Putative type VI secretion system Rhs element Vgr.)		0 0 o	785	15	WP_097743391.1	hypothetical protein		Neg: SP(Sec/SPI) (Pr: 0.974)	0 Y n6-13c18/19o	284	-14	WP_115425300.1	type VI secretion system ATPase TssH	11-868: TIGR03345 (VI_ClpV1, type VI secretion ATPase, ClpV1 family.)		0 0 o	892	2357	WP_061356770.1	hypothetical protein		Neg: SP(Sec/SPI) (Pr: 0.655), Pos: LIPO(Sec/SPII) (Pr: 0.626)
28	https://www.ncbi.nlm.nih.gov/nuccore/NZ_QOLN01000117.1?report=graph&from=12015&to=14714	WHIX, WHIX	17	660	2.58e-43, 9.31e-14	0	1			14	Chitinase-like	772	Escherichia coli SC397	NZ_QOLN01000117.1	12015	14714	+	WP_250113606.1	hypothetical protein	671-882: COG3179 (COG3179, Predicted chitinase [General function prediction only].)		0 0 o	899	1	WP_097743392.1	type VI secretion system Vgr family protein	33-516: TIGR01646 (vgr_GE, Rhs element Vgr protein.); 609-755: pfam10106 (DUF2345, Uncharacterized protein conserved in bacteria (DUF2345).); 487-591: pfam13296 (T6SS_Vgr, Putative type VI secretion system Rhs element Vgr.)		0 0 o	785	15	WP_097743391.1	hypothetical protein		Neg: SP(Sec/SPI) (Pr: 0.974)	0 Y n6-13c18/19o	284	-14	WP_115425300.1	type VI secretion system ATPase TssH	11-868: TIGR03345 (VI_ClpV1, type VI secretion ATPase, ClpV1 family.)		0 0 o	892	2357	WP_061356770.1	hypothetical protein		Neg: SP(Sec/SPI) (Pr: 0.655), Pos: LIPO(Sec/SPII) (Pr: 0.626)
29	https://www.ncbi.nlm.nih.gov/nuccore/NZ_QOLG01000143.1?report=graph&from=12229&to=14928	WHIX, WHIX	17	660	2.58e-43, 9.31e-14	0	1			14	Chitinase-like	773	Escherichia coli SC404	NZ_QOLG01000143.1	12229	14928	+	WP_250113606.1	hypothetical protein	671-882: COG3179 (COG3179, Predicted chitinase [General function prediction only].)		0 0 o	899	1	WP_097743392.1	type VI secretion system Vgr family protein	33-516: TIGR01646 (vgr_GE, Rhs element Vgr protein.); 609-755: pfam10106 (DUF2345, Uncharacterized protein conserved in bacteria (DUF2345).); 487-591: pfam13296 (T6SS_Vgr, Putative type VI secretion system Rhs element Vgr.)		0 0 o	785	15	WP_097743391.1	hypothetical protein		Neg: SP(Sec/SPI) (Pr: 0.974)	0 Y n6-13c18/19o	284	-14	WP_115425300.1	type VI secretion system ATPase TssH	11-868: TIGR03345 (VI_ClpV1, type VI secretion ATPase, ClpV1 family.)		0 0 o	892	2357	WP_061356770.1	hypothetical protein		Neg: SP(Sec/SPI) (Pr: 0.655), Pos: LIPO(Sec/SPII) (Pr: 0.626)
30	https://www.ncbi.nlm.nih.gov/nuccore/NZ_QOLP01000039.1?report=graph&from=12015&to=14714	WHIX, WHIX	17	660	2.58e-43, 9.31e-14	0	1			14	Chitinase-like	774	Escherichia coli SC395	NZ_QOLP01000039.1	12015	14714	+	WP_250113606.1	hypothetical protein	671-882: COG3179 (COG3179, Predicted chitinase [General function prediction only].)		0 0 o	899	1	WP_097743392.1	type VI secretion system Vgr family protein	33-516: TIGR01646 (vgr_GE, Rhs element Vgr protein.); 609-755: pfam10106 (DUF2345, Uncharacterized protein conserved in bacteria (DUF2345).); 487-591: pfam13296 (T6SS_Vgr, Putative type VI secretion system Rhs element Vgr.)		0 0 o	785	15	WP_097743391.1	hypothetical protein		Neg: SP(Sec/SPI) (Pr: 0.974)	0 Y n6-13c18/19o	284	-14	WP_115425300.1	type VI secretion system ATPase TssH	11-868: TIGR03345 (VI_ClpV1, type VI secretion ATPase, ClpV1 family.)		0 0 o	892	2357	WP_061356770.1	hypothetical protein		Neg: SP(Sec/SPI) (Pr: 0.655), Pos: LIPO(Sec/SPII) (Pr: 0.626)
31	https://www.ncbi.nlm.nih.gov/nuccore/NZ_QOLF01000100.1?report=graph&from=12015&to=14714	WHIX, WHIX	17	660	2.58e-43, 9.31e-14	0	1			14	Chitinase-like	775	Escherichia coli SC405	NZ_QOLF01000100.1	12015	14714	+	WP_250113606.1	hypothetical protein	671-882: COG3179 (COG3179, Predicted chitinase [General function prediction only].)		0 0 o	899	1	WP_097743392.1	type VI secretion system Vgr family protein	33-516: TIGR01646 (vgr_GE, Rhs element Vgr protein.); 609-755: pfam10106 (DUF2345, Uncharacterized protein conserved in bacteria (DUF2345).); 487-591: pfam13296 (T6SS_Vgr, Putative type VI secretion system Rhs element Vgr.)		0 0 o	785	15	WP_097743391.1	hypothetical protein		Neg: SP(Sec/SPI) (Pr: 0.974)	0 Y n6-13c18/19o	284	-14	WP_115425300.1	type VI secretion system ATPase TssH	11-868: TIGR03345 (VI_ClpV1, type VI secretion ATPase, ClpV1 family.)		0 0 o	892	2357	WP_061356770.1	hypothetical protein		Neg: SP(Sec/SPI) (Pr: 0.655), Pos: LIPO(Sec/SPII) (Pr: 0.626)
32	https://www.ncbi.nlm.nih.gov/nuccore/NZ_QOLO01000090.1?report=graph&from=12229&to=14928	WHIX, WHIX	17	660	2.58e-43, 9.31e-14	0	1			14	Chitinase-like	777	Escherichia coli SC396	NZ_QOLO01000090.1	12229	14928	+	WP_250113606.1	hypothetical protein	671-882: COG3179 (COG3179, Predicted chitinase [General function prediction only].)		0 0 o	899	1	WP_097743392.1	type VI secretion system Vgr family protein	33-516: TIGR01646 (vgr_GE, Rhs element Vgr protein.); 609-755: pfam10106 (DUF2345, Uncharacterized protein conserved in bacteria (DUF2345).); 487-591: pfam13296 (T6SS_Vgr, Putative type VI secretion system Rhs element Vgr.)		0 0 o	785	15	WP_097743391.1	hypothetical protein		Neg: SP(Sec/SPI) (Pr: 0.974)	0 Y n6-13c18/19o	284	-14	WP_115425300.1	type VI secretion system ATPase TssH	11-868: TIGR03345 (VI_ClpV1, type VI secretion ATPase, ClpV1 family.)		0 0 o	892	2357	WP_061356770.1	hypothetical protein		Neg: SP(Sec/SPI) (Pr: 0.655), Pos: LIPO(Sec/SPII) (Pr: 0.626)
33	https://www.ncbi.nlm.nih.gov/nuccore/NZ_QOLQ01000204.1?report=graph&from=12015&to=14714	WHIX, WHIX	17	660	2.58e-43, 9.31e-14	0	1			14	Chitinase-like	779	Escherichia coli SC394	NZ_QOLQ01000204.1	12015	14714	+	WP_250113606.1	hypothetical protein	671-882: COG3179 (COG3179, Predicted chitinase [General function prediction only].)		0 0 o	899	1	WP_097743392.1	type VI secretion system Vgr family protein	33-516: TIGR01646 (vgr_GE, Rhs element Vgr protein.); 609-755: pfam10106 (DUF2345, Uncharacterized protein conserved in bacteria (DUF2345).); 487-591: pfam13296 (T6SS_Vgr, Putative type VI secretion system Rhs element Vgr.)		0 0 o	785	15	WP_097743391.1	hypothetical protein		Neg: SP(Sec/SPI) (Pr: 0.974)	0 Y n6-13c18/19o	284	-14	WP_115425300.1	type VI secretion system ATPase TssH	11-868: TIGR03345 (VI_ClpV1, type VI secretion ATPase, ClpV1 family.)		0 0 o	892	2357
34	https://www.ncbi.nlm.nih.gov/nuccore/NZ_QOLM01000009.1?report=graph&from=12015&to=14714	WHIX, WHIX	17	660	2.58e-43, 9.31e-14	0	1			14	Chitinase-like	781	Escherichia coli SC398	NZ_QOLM01000009.1	12015	14714	+	WP_250113606.1	hypothetical protein	671-882: COG3179 (COG3179, Predicted chitinase [General function prediction only].)		0 0 o	899	1	WP_097743392.1	type VI secretion system Vgr family protein	33-516: TIGR01646 (vgr_GE, Rhs element Vgr protein.); 609-755: pfam10106 (DUF2345, Uncharacterized protein conserved in bacteria (DUF2345).); 487-591: pfam13296 (T6SS_Vgr, Putative type VI secretion system Rhs element Vgr.)		0 0 o	785	15	WP_097743391.1	hypothetical protein		Neg: SP(Sec/SPI) (Pr: 0.974)	0 Y n6-13c18/19o	284	-14	WP_115425300.1	type VI secretion system ATPase TssH	11-868: TIGR03345 (VI_ClpV1, type VI secretion ATPase, ClpV1 family.)		0 0 o	892	2357	WP_061356770.1	hypothetical protein		Neg: SP(Sec/SPI) (Pr: 0.655), Pos: LIPO(Sec/SPII) (Pr: 0.626)
35	https://www.ncbi.nlm.nih.gov/nuccore/NZ_BFGC01000024.1?report=graph&from=30939&to=33638	WHIX, WHIX	17	660	6.09e-43, 4.25e-12	0	1			14	Chitinase-like	810	Escherichia coli BE2494	NZ_BFGC01000024.1	30939	33638	-	WP_249941895.1	hypothetical protein	671-882: COG3179 (COG3179, Predicted chitinase [General function prediction only].)		0 0 o	899	1	WP_137422261.1	type VI secretion system Vgr family protein	33-516: TIGR01646 (vgr_GE, Rhs element Vgr protein.); 609-755: pfam10106 (DUF2345, Uncharacterized protein conserved in bacteria (DUF2345).); 487-591: pfam13296 (T6SS_Vgr, Putative type VI secretion system Rhs element Vgr.)		0 0 o	785	15	WP_032175868.1	hypothetical protein		Neg: SP(Sec/SPI) (Pr: 0.974)	0 Y n6-13c18/19o	284	-14	WP_137422263.1	type VI secretion system ATPase TssH	11-868: TIGR03345 (VI_ClpV1, type VI secretion ATPase, ClpV1 family.)		0 0 o	892	2357	WP_137422271.1	hypothetical protein
36	https://www.ncbi.nlm.nih.gov/nuccore/NZ_WSHN01000007.1?report=graph&from=179875&to=182574	WHIX, WHIX	17	660	5.81e-43, 4.00e-12	0	1			14	Chitinase-like	827	Escherichia coli TzEc039	NZ_WSHN01000007.1	179875	182574	-	WP_252402207.1	hypothetical protein	671-882: COG3179 (COG3179, Predicted chitinase [General function prediction only].)		0 0 o	899	1	WP_137422261.1	type VI secretion system Vgr family protein	33-516: TIGR01646 (vgr_GE, Rhs element Vgr protein.); 609-755: pfam10106 (DUF2345, Uncharacterized protein conserved in bacteria (DUF2345).); 487-591: pfam13296 (T6SS_Vgr, Putative type VI secretion system Rhs element Vgr.)		0 0 o	785	15	WP_032175868.1	hypothetical protein		Neg: SP(Sec/SPI) (Pr: 0.974)	0 Y n6-13c18/19o	284	-14	WP_157709260.1	type VI secretion system ATPase TssH	12-869: TIGR03345 (VI_ClpV1, type VI secretion ATPase, ClpV1 family.)		0 0 o	893	2357	WP_061356770.1	hypothetical protein		Neg: SP(Sec/SPI) (Pr: 0.655), Pos: LIPO(Sec/SPII) (Pr: 0.626)
37	https://www.ncbi.nlm.nih.gov/nuccore/NZ_WSIH01000040.1?report=graph&from=13689&to=16388	WHIX, WHIX	17	660	5.92e-43, 3.96e-12	0	1			14	Chitinase-like	828	Escherichia coli TzEc019	NZ_WSIH01000040.1	13689	16388	+	WP_250667856.1	hypothetical protein	671-882: COG3179 (COG3179, Predicted chitinase [General function prediction only].)		0 0 o	899	1	WP_157713913.1	type VI secretion system Vgr family protein	33-516: TIGR01646 (vgr_GE, Rhs element Vgr protein.); 609-755: pfam10106 (DUF2345, Uncharacterized protein conserved in bacteria (DUF2345).); 487-591: pfam13296 (T6SS_Vgr, Putative type VI secretion system Rhs element Vgr.)		0 0 o	785	15	WP_032175868.1	hypothetical protein		Neg: SP(Sec/SPI) (Pr: 0.974)	0 Y n6-13c18/19o	284	-14	WP_157713911.1	type VI secretion system ATPase TssH	11-868: TIGR03345 (VI_ClpV1, type VI secretion ATPase, ClpV1 family.)		0 0 o	892	2357	WP_250667857.1	hypothetical protein		Neg: SP(Sec/SPI) (Pr: 0.651), Pos: SP(Sec/SPI) (Pr: 0.604)
38	https://www.ncbi.nlm.nih.gov/nuccore/NZ_WSIR01000015.1?report=graph&from=12706&to=15405	WHIX, WHIX	17	660	6.15e-43, 3.80e-12	0	1			14	Chitinase-like	833	Escherichia coli TzEc009	NZ_WSIR01000015.1	12706	15405	+	WP_250667323.1	hypothetical protein	671-882: COG3179 (COG3179, Predicted chitinase [General function prediction only].)		0 0 o	899	1	WP_158179350.1	type VI secretion system Vgr family protein	33-516: TIGR01646 (vgr_GE, Rhs element Vgr protein.); 609-755: pfam10106 (DUF2345, Uncharacterized protein conserved in bacteria (DUF2345).); 487-591: pfam13296 (T6SS_Vgr, Putative type VI secretion system Rhs element Vgr.)		0 0 o	785	15	WP_032175868.1	hypothetical protein		Neg: SP(Sec/SPI) (Pr: 0.974)	0 Y n6-13c18/19o	284	-14	WP_158179349.1	type VI secretion system ATPase TssH	11-868: TIGR03345 (VI_ClpV1, type VI secretion ATPase, ClpV1 family.)		0 0 o	892	2357	WP_158179351.1	hypothetical protein		Neg: SP(Sec/SPI) (Pr: 0.659), Pos: LIPO(Sec/SPII) (Pr: 0.620)
39	https://www.ncbi.nlm.nih.gov/nuccore/NZ_WTNZ01000007.1?report=graph&from=179875&to=182574	WHIX, WHIX	17	660	5.81e-43, 4.00e-12	0	1			14	Chitinase-like	844	Escherichia coli 10432wG1	NZ_WTNZ01000007.1	179875	182574	-	WP_252402207.1	hypothetical protein	671-882: COG3179 (COG3179, Predicted chitinase [General function prediction only].)		0 0 o	899	1	WP_137422261.1	type VI secretion system Vgr family protein	33-516: TIGR01646 (vgr_GE, Rhs element Vgr protein.); 609-755: pfam10106 (DUF2345, Uncharacterized protein conserved in bacteria (DUF2345).); 487-591: pfam13296 (T6SS_Vgr, Putative type VI secretion system Rhs element Vgr.)		0 0 o	785	15	WP_032175868.1	hypothetical protein		Neg: SP(Sec/SPI) (Pr: 0.974)	0 Y n6-13c18/19o	284	-14	WP_157709260.1	type VI secretion system ATPase TssH	12-869: TIGR03345 (VI_ClpV1, type VI secretion ATPase, ClpV1 family.)		0 0 o	893	2357	WP_061356770.1	hypothetical protein		Neg: SP(Sec/SPI) (Pr: 0.655), Pos: LIPO(Sec/SPII) (Pr: 0.626)
40	https://www.ncbi.nlm.nih.gov/nuccore/NZ_JABBOJ010000034.1?report=graph&from=155616&to=158315	WHIX, WHIX	17	660	6.09e-43, 4.25e-12	0	1			14	Chitinase-like	854	Escherichia coli C62	NZ_JABBOJ010000034.1	155616	158315	+	WP_249941895.1	hypothetical protein	671-882: COG3179 (COG3179, Predicted chitinase [General function prediction only].)		0 0 o	899	1	WP_137422261.1	type VI secretion system Vgr family protein	33-516: TIGR01646 (vgr_GE, Rhs element Vgr protein.); 609-755: pfam10106 (DUF2345, Uncharacterized protein conserved in bacteria (DUF2345).); 487-591: pfam13296 (T6SS_Vgr, Putative type VI secretion system Rhs element Vgr.)		0 0 o	785	15	WP_032175868.1	hypothetical protein		Neg: SP(Sec/SPI) (Pr: 0.974)	0 Y n6-13c18/19o	284	-14	WP_137422263.1	type VI secretion system ATPase TssH	11-868: TIGR03345 (VI_ClpV1, type VI secretion ATPase, ClpV1 family.)		0 0 o	892	2357
41	https://www.ncbi.nlm.nih.gov/nuccore/NZ_CADDWW010000001.1?report=graph&from=3487042&to=3489741	WHIX, WHIX	17	660	2.58e-43, 9.31e-14	0	1			14	Chitinase-like	856	Escherichia coli SC411	NZ_CADDWW010000001.1	3487042	3489741	-	WP_250113606.1	hypothetical protein	671-882: COG3179 (COG3179, Predicted chitinase [General function prediction only].)		0 0 o	899	1	WP_097743392.1	type VI secretion system Vgr family protein	33-516: TIGR01646 (vgr_GE, Rhs element Vgr protein.); 609-755: pfam10106 (DUF2345, Uncharacterized protein conserved in bacteria (DUF2345).); 487-591: pfam13296 (T6SS_Vgr, Putative type VI secretion system Rhs element Vgr.)		0 0 o	785	15	WP_097743391.1	hypothetical protein		Neg: SP(Sec/SPI) (Pr: 0.974)	0 Y n6-13c18/19o	284	-14	WP_115425300.1	type VI secretion system ATPase TssH	11-868: TIGR03345 (VI_ClpV1, type VI secretion ATPase, ClpV1 family.)		0 0 o	892	2357	WP_061356770.1	hypothetical protein		Neg: SP(Sec/SPI) (Pr: 0.655), Pos: LIPO(Sec/SPII) (Pr: 0.626)
42	https://www.ncbi.nlm.nih.gov/nuccore/NZ_CADDWP010000001.1?report=graph&from=2518297&to=2520996	WHIX, WHIX	17	660	2.58e-43, 9.31e-14	0	1			14	Chitinase-like	858	Escherichia coli SC403	NZ_CADDWP010000001.1	2518297	2520996	-	WP_250113606.1	hypothetical protein	671-882: COG3179 (COG3179, Predicted chitinase [General function prediction only].)		0 0 o	899	1	WP_097743392.1	type VI secretion system Vgr family protein	33-516: TIGR01646 (vgr_GE, Rhs element Vgr protein.); 609-755: pfam10106 (DUF2345, Uncharacterized protein conserved in bacteria (DUF2345).); 487-591: pfam13296 (T6SS_Vgr, Putative type VI secretion system Rhs element Vgr.)		0 0 o	785	15	WP_097743391.1	hypothetical protein		Neg: SP(Sec/SPI) (Pr: 0.974)	0 Y n6-13c18/19o	284	-14	WP_115425300.1	type VI secretion system ATPase TssH	11-868: TIGR03345 (VI_ClpV1, type VI secretion ATPase, ClpV1 family.)		0 0 o	892	2357	WP_061356770.1	hypothetical protein		Neg: SP(Sec/SPI) (Pr: 0.655), Pos: LIPO(Sec/SPII) (Pr: 0.626)
43	https://www.ncbi.nlm.nih.gov/nuccore/NZ_CADDWR010000001.1?report=graph&from=955590&to=958289	WHIX, WHIX	17	660	2.58e-43, 9.31e-14	0	1			14	Chitinase-like	859	Escherichia coli SC410	NZ_CADDWR010000001.1	955590	958289	-	WP_250113606.1	hypothetical protein	671-882: COG3179 (COG3179, Predicted chitinase [General function prediction only].)		0 0 o	899	1	WP_097743392.1	type VI secretion system Vgr family protein	33-516: TIGR01646 (vgr_GE, Rhs element Vgr protein.); 609-755: pfam10106 (DUF2345, Uncharacterized protein conserved in bacteria (DUF2345).); 487-591: pfam13296 (T6SS_Vgr, Putative type VI secretion system Rhs element Vgr.)		0 0 o	785	15	WP_097743391.1	hypothetical protein		Neg: SP(Sec/SPI) (Pr: 0.974)	0 Y n6-13c18/19o	284	-14	WP_115425300.1	type VI secretion system ATPase TssH	11-868: TIGR03345 (VI_ClpV1, type VI secretion ATPase, ClpV1 family.)		0 0 o	892	2357	WP_061356770.1	hypothetical protein		Neg: SP(Sec/SPI) (Pr: 0.655), Pos: LIPO(Sec/SPII) (Pr: 0.626)
44	https://www.ncbi.nlm.nih.gov/nuccore/NZ_LR778143.1?report=graph&from=955619&to=958318	WHIX, WHIX	17	660	2.58e-43, 9.31e-14	0	1			14	Chitinase-like	862	Escherichia coli SC422	NZ_LR778143.1	955619	958318	-	WP_250113606.1	hypothetical protein	671-882: COG3179 (COG3179, Predicted chitinase [General function prediction only].)		0 0 o	899	1	WP_097743392.1	type VI secretion system Vgr family protein	33-516: TIGR01646 (vgr_GE, Rhs element Vgr protein.); 609-755: pfam10106 (DUF2345, Uncharacterized protein conserved in bacteria (DUF2345).); 487-591: pfam13296 (T6SS_Vgr, Putative type VI secretion system Rhs element Vgr.)		0 0 o	785	15	WP_097743391.1	hypothetical protein		Neg: SP(Sec/SPI) (Pr: 0.974)	0 Y n6-13c18/19o	284	-14	WP_115425300.1	type VI secretion system ATPase TssH	11-868: TIGR03345 (VI_ClpV1, type VI secretion ATPase, ClpV1 family.)		0 0 o	892	2357	WP_061356770.1	hypothetical protein		Neg: SP(Sec/SPI) (Pr: 0.655), Pos: LIPO(Sec/SPII) (Pr: 0.626)
45	https://www.ncbi.nlm.nih.gov/nuccore/NZ_LR778141.1?report=graph&from=4156583&to=4159282	WHIX, WHIX	17	660	2.58e-43, 9.31e-14	0	1			14	Chitinase-like	863	Escherichia coli SC407	NZ_LR778141.1	4156583	4159282	+	WP_250113606.1	hypothetical protein	671-882: COG3179 (COG3179, Predicted chitinase [General function prediction only].)		0 0 o	899	1	WP_097743392.1	type VI secretion system Vgr family protein	33-516: TIGR01646 (vgr_GE, Rhs element Vgr protein.); 609-755: pfam10106 (DUF2345, Uncharacterized protein conserved in bacteria (DUF2345).); 487-591: pfam13296 (T6SS_Vgr, Putative type VI secretion system Rhs element Vgr.)		0 0 o	785	15	WP_097743391.1	hypothetical protein		Neg: SP(Sec/SPI) (Pr: 0.974)	0 Y n6-13c18/19o	284	-14	WP_115425300.1	type VI secretion system ATPase TssH	11-868: TIGR03345 (VI_ClpV1, type VI secretion ATPase, ClpV1 family.)		0 0 o	892	2357	WP_061356770.1	hypothetical protein		Neg: SP(Sec/SPI) (Pr: 0.655), Pos: LIPO(Sec/SPII) (Pr: 0.626)
46	https://www.ncbi.nlm.nih.gov/nuccore/NZ_LR778140.1?report=graph&from=4477761&to=4480460	WHIX, WHIX	17	660	2.58e-43, 9.31e-14	0	1			14	Chitinase-like	864	Escherichia coli SC406	NZ_LR778140.1	4477761	4480460	-	WP_250113606.1	hypothetical protein	671-882: COG3179 (COG3179, Predicted chitinase [General function prediction only].)		0 0 o	899	1	WP_097743392.1	type VI secretion system Vgr family protein	33-516: TIGR01646 (vgr_GE, Rhs element Vgr protein.); 609-755: pfam10106 (DUF2345, Uncharacterized protein conserved in bacteria (DUF2345).); 487-591: pfam13296 (T6SS_Vgr, Putative type VI secretion system Rhs element Vgr.)		0 0 o	785	15	WP_097743391.1	hypothetical protein		Neg: SP(Sec/SPI) (Pr: 0.974)	0 Y n6-13c18/19o	284	-14	WP_115425300.1	type VI secretion system ATPase TssH	11-868: TIGR03345 (VI_ClpV1, type VI secretion ATPase, ClpV1 family.)		0 0 o	892	2357	WP_061356770.1	hypothetical protein		Neg: SP(Sec/SPI) (Pr: 0.655), Pos: LIPO(Sec/SPII) (Pr: 0.626)
47	https://www.ncbi.nlm.nih.gov/nuccore/NZ_CAIZFC010000008.1?report=graph&from=30210&to=32909	WHIX, WHIX	17	660	2.20e-43, 4.00e-12	0	1			14	Chitinase-like	868	Escherichia coli O113:H6 / fimH90 / 3616 (ST Warwick) / B2 Fecal samples	NZ_CAIZFC010000008.1	30210	32909	+	WP_250910023.1	hypothetical protein	671-882: COG3179 (COG3179, Predicted chitinase [General function prediction only].)		0 0 o	899	1	WP_112025905.1	type VI secretion system Vgr family protein	33-516: TIGR01646 (vgr_GE, Rhs element Vgr protein.); 609-755: pfam10106 (DUF2345, Uncharacterized protein conserved in bacteria (DUF2345).); 487-591: pfam13296 (T6SS_Vgr, Putative type VI secretion system Rhs element Vgr.)		0 0 o	785	15	WP_180562128.1	hypothetical protein		Neg: SP(Sec/SPI) (Pr: 0.974)	0 Y n6-13c18/19o	284	-14	WP_112025904.1	type VI secretion system ATPase TssH	11-868: TIGR03345 (VI_ClpV1, type VI secretion ATPase, ClpV1 family.)		0 0 o	892	2357	WP_061356770.1	hypothetical protein		Neg: SP(Sec/SPI) (Pr: 0.655), Pos: LIPO(Sec/SPII) (Pr: 0.626)
48	https://www.ncbi.nlm.nih.gov/nuccore/NZ_JACXRK010000052.1?report=graph&from=7214&to=9913	WHIX, WHIX	17	660	2.24e-43, 5.03e-14	0	1			14	Chitinase-like	870	Escherichia coli EC6	NZ_JACXRK010000052.1	7214	9913	-	WP_225882969.1	hypothetical protein	671-882: COG3179 (COG3179, Predicted chitinase [General function prediction only].)		0 0 o	899	1	WP_191007698.1	type VI secretion system Vgr family protein	33-516: TIGR01646 (vgr_GE, Rhs element Vgr protein.); 609-755: pfam10106 (DUF2345, Uncharacterized protein conserved in bacteria (DUF2345).); 487-591: pfam13296 (T6SS_Vgr, Putative type VI secretion system Rhs element Vgr.)		0 0 o	785	15	WP_032175868.1	hypothetical protein		Neg: SP(Sec/SPI) (Pr: 0.974)	0 Y n6-13c18/19o	284	-14	WP_191007699.1	type VI secretion system ATPase TssH	11-868: TIGR03345 (VI_ClpV1, type VI secretion ATPase, ClpV1 family.)		0 0 o	892	2357	WP_191007697.1	hypothetical protein		Neg: SP(Sec/SPI) (Pr: 0.625), Pos: LIPO(Sec/SPII) (Pr: 0.513)
49	https://www.ncbi.nlm.nih.gov/nuccore/NZ_JAFMXQ010000030.1?report=graph&from=16473&to=19172	WHIX, WHIX	17	660	6.15e-43, 8.49e-12	0	1			14	Chitinase-like	891	Escherichia coli 18-47-45	NZ_JAFMXQ010000030.1	16473	19172	+	WP_224476443.1	hypothetical protein	671-882: COG3179 (COG3179, Predicted chitinase [General function prediction only].)		0 0 o	899	1	WP_112083459.1	type VI secretion system Vgr family protein	33-516: TIGR01646 (vgr_GE, Rhs element Vgr protein.); 609-755: pfam10106 (DUF2345, Uncharacterized protein conserved in bacteria (DUF2345).); 487-591: pfam13296 (T6SS_Vgr, Putative type VI secretion system Rhs element Vgr.)		0 0 o	785	15	WP_112083458.1	hypothetical protein		Neg: SP(Sec/SPI) (Pr: 0.971)	0 Y n6-13c18/19o	284	-14	WP_112083460.1	type VI secretion system ATPase TssH	11-863: TIGR03345 (VI_ClpV1, type VI secretion ATPase, ClpV1 family.)		0 0 o	892	2357	WP_224476435.1	hypothetical protein		Neg: SP(Sec/SPI) (Pr: 0.675), Pos: LIPO(Sec/SPII) (Pr: 0.571)
50	https://www.ncbi.nlm.nih.gov/nuccore/NZ_JAGKQX010000107.1?report=graph&from=73031&to=75730	WHIX, WHIX	17	660	5.24e-43, 6.96e-13	0	1			14	Chitinase-like	893	Escherichia coli Sblue3	NZ_JAGKQX010000107.1	73031	75730	-	WP_252516559.1	hypothetical protein	671-882: COG3179 (COG3179, Predicted chitinase [General function prediction only].)		0 0 o	899	1	WP_210636256.1	type VI secretion system Vgr family protein	33-516: TIGR01646 (vgr_GE, Rhs element Vgr protein.); 609-755: pfam10106 (DUF2345, Uncharacterized protein conserved in bacteria (DUF2345).); 487-591: pfam13296 (T6SS_Vgr, Putative type VI secretion system Rhs element Vgr.)		0 0 o	785	15	WP_032175868.1	hypothetical protein		Neg: SP(Sec/SPI) (Pr: 0.974)	0 Y n6-13c18/19o	284	-14	WP_210636258.1	type VI secretion system ATPase TssH	11-868: TIGR03345 (VI_ClpV1, type VI secretion ATPase, ClpV1 family.)		0 0 o	888	2369	WP_252516558.1	hypothetical protein		Neg: LIPO(Sec/SPII) (Pr: 0.519), Pos: LIPO(Sec/SPII) (Pr: 0.489)
51	https://www.ncbi.nlm.nih.gov/nuccore/NZ_JAENPM010000066.1?report=graph&from=2358&to=5057	WHIX, WHIX	17	660	4.79e-41, 7.96e-14	0	1			14	Chitinase-like	894	Escherichia coli G12	NZ_JAENPM010000066.1	2358	5057	-	WP_250152770.1	hypothetical protein	671-882: COG3179 (COG3179, Predicted chitinase [General function prediction only].)		0 0 o	899	1	WP_250152771.1	type VI secretion system Vgr family protein	26-509: TIGR01646 (vgr_GE, Rhs element Vgr protein.); 602-748: pfam10106 (DUF2345, Uncharacterized protein conserved in bacteria (DUF2345).); 480-584: pfam13296 (T6SS_Vgr, Putative type VI secretion system Rhs element Vgr.)		0 0 o	778	15	WP_213846510.1	hypothetical protein		Neg: SP(Sec/SPI) (Pr: 0.974)	0 Y n6-13c18/19o	284	-14	WP_057492802.1	lysozyme inhibitor LprI family protein	191-265: pfam07007 (LprI, Lysozyme inhibitor LprI.)	Neg: SP(Sec/SPI) (Pr: 0.997), Pos: SP(Sec/SPI) (Pr: 0.906)	0 Y n7-15c20/21o	271	2435	WP_213846509.1	hypothetical protein		Neg: SP(Sec/SPI) (Pr: 0.694), Pos: LIPO(Sec/SPII) (Pr: 0.575)
52	https://www.ncbi.nlm.nih.gov/nuccore/NZ_CAJUZU010000038.1?report=graph&from=1330&to=4029	WHIX, WHIX	17	659	2.83e-43, 1.93e-12	0	1			14	Chitinase-like	917	Escherichia coli ROAR-016 / Onovel2:H9 / fimH31 / 11652 (ST Warwick) Faeces	NZ_CAJUZU010000038.1	1330	4029	-	WP_256127595.1	hypothetical protein	671-882: COG3179 (COG3179, Predicted chitinase [General function prediction only].)		0 0 o	899	1	WP_218069884.1	type VI secretion system Vgr family protein	33-516: TIGR01646 (vgr_GE, Rhs element Vgr protein.); 609-755: pfam10106 (DUF2345, Uncharacterized protein conserved in bacteria (DUF2345).); 487-591: pfam13296 (T6SS_Vgr, Putative type VI secretion system Rhs element Vgr.)		0 0 o	785	15	WP_032175868.1	hypothetical protein		Neg: SP(Sec/SPI) (Pr: 0.974)	0 Y n6-13c18/19o	284	-14	WP_218069885.1	AAA family ATPase	1-497: TIGR03345 (VI_ClpV1, type VI secretion ATPase, ClpV1 family.)		0 0 o	521	2357	WP_218069883.1	hypothetical protein
53	https://www.ncbi.nlm.nih.gov/nuccore/NZ_CAJUZY010000041.1?report=graph&from=13941&to=16640	WHIX, WHIX	17	660	2.20e-43, 4.00e-12	0	1			14	Chitinase-like	920	Escherichia coli ROAR-038 / O65:H48 / fimH31 / 11648 (ST Warwick) Faeces	NZ_CAJUZY010000041.1	13941	16640	+	WP_250910023.1	hypothetical protein	671-882: COG3179 (COG3179, Predicted chitinase [General function prediction only].)		0 0 o	899	1	WP_158179350.1	type VI secretion system Vgr family protein	33-516: TIGR01646 (vgr_GE, Rhs element Vgr protein.); 609-755: pfam10106 (DUF2345, Uncharacterized protein conserved in bacteria (DUF2345).); 487-591: pfam13296 (T6SS_Vgr, Putative type VI secretion system Rhs element Vgr.)		0 0 o	785	15	WP_032175868.1	hypothetical protein		Neg: SP(Sec/SPI) (Pr: 0.974)	0 Y n6-13c18/19o	284	-14	WP_158179349.1	type VI secretion system ATPase TssH	11-868: TIGR03345 (VI_ClpV1, type VI secretion ATPase, ClpV1 family.)		0 0 o	892	2357
54	https://www.ncbi.nlm.nih.gov/nuccore/NZ_JAHVNN010000026.1?report=graph&from=24362&to=27061	WHIX, WHIX	17	660	6.15e-43, 8.49e-12	0	1			14	Chitinase-like	924	Escherichia coli PIECS4	NZ_JAHVNN010000026.1	24362	27061	+	WP_224476443.1	hypothetical protein	671-882: COG3179 (COG3179, Predicted chitinase [General function prediction only].)		0 0 o	899	1	WP_112083459.1	type VI secretion system tip protein VgrG	33-516: TIGR01646 (vgr_GE, Rhs element Vgr protein.); 609-755: pfam10106 (DUF2345, Uncharacterized protein conserved in bacteria (DUF2345).); 487-591: pfam13296 (T6SS_Vgr, Putative type VI secretion system Rhs element Vgr.)		0 0 o	785	15	WP_112083458.1	hypothetical protein		Neg: SP(Sec/SPI) (Pr: 0.971)	0 Y n6-13c18/19o	284	-14	WP_213856155.1	type VI secretion system ATPase TssH	11-863: TIGR03345 (VI_ClpV1, type VI secretion ATPase, ClpV1 family.)		0 0 o	892	2357	WP_224476435.1	hypothetical protein		Neg: SP(Sec/SPI) (Pr: 0.675), Pos: LIPO(Sec/SPII) (Pr: 0.571)
55	https://www.ncbi.nlm.nih.gov/nuccore/NZ_JAHVNM010000026.1?report=graph&from=24362&to=27061	WHIX, WHIX	17	660	6.15e-43, 8.49e-12	0	1			14	Chitinase-like	926	Escherichia coli PIECS3	NZ_JAHVNM010000026.1	24362	27061	+	WP_224476443.1	hypothetical protein	671-882: COG3179 (COG3179, Predicted chitinase [General function prediction only].)		0 0 o	899	1	WP_112083459.1	type VI secretion system tip protein VgrG	33-516: TIGR01646 (vgr_GE, Rhs element Vgr protein.); 609-755: pfam10106 (DUF2345, Uncharacterized protein conserved in bacteria (DUF2345).); 487-591: pfam13296 (T6SS_Vgr, Putative type VI secretion system Rhs element Vgr.)		0 0 o	785	15	WP_112083458.1	hypothetical protein		Neg: SP(Sec/SPI) (Pr: 0.971)	0 Y n6-13c18/19o	284	-14	WP_213856155.1	type VI secretion system ATPase TssH	11-863: TIGR03345 (VI_ClpV1, type VI secretion ATPase, ClpV1 family.)		0 0 o	892	2357	WP_224476435.1	hypothetical protein		Neg: SP(Sec/SPI) (Pr: 0.675), Pos: LIPO(Sec/SPII) (Pr: 0.571)
56	https://www.ncbi.nlm.nih.gov/nuccore/NZ_JAINBR010000035.1?report=graph&from=3140&to=5839	WHIX, WHIX	7	660	2.87e-42, 6.70e-14	0	1			14	Chitinase-like	927	Escherichia coli C5-3	NZ_JAINBR010000035.1	3140	5839	+	WP_032175867.1	chitinase	671-882: COG3179 (COG3179, Predicted chitinase [General function prediction only].)		0 0 o	899	1	WP_032178260.1	type VI secretion system tip protein VgrG	33-516: TIGR01646 (vgr_GE, Rhs element Vgr protein.); 609-755: pfam10106 (DUF2345, Uncharacterized protein conserved in bacteria (DUF2345).); 487-591: pfam13296 (T6SS_Vgr, Putative type VI secretion system Rhs element Vgr.)		0 0 o	785	15	WP_032175868.1	hypothetical protein		Neg: SP(Sec/SPI) (Pr: 0.974)	0 Y n6-13c18/19o	284	-14	WP_222699318.1	AAA family ATPase	1-235: TIGR03345 (VI_ClpV1, type VI secretion ATPase, ClpV1 family.)		0 0 o	255	2369	WP_222681284.1	hypothetical protein		Neg: SP(Sec/SPI) (Pr: 0.655), Pos: LIPO(Sec/SPII) (Pr: 0.626)
57	https://www.ncbi.nlm.nih.gov/nuccore/NZ_JAINDT010000046.1?report=graph&from=54720&to=57419	WHIX, WHIX	7	660	2.87e-42, 6.70e-14	0	1			14	Chitinase-like	928	Escherichia coli C7-8	NZ_JAINDT010000046.1	54720	57419	-	WP_032175867.1	chitinase	671-882: COG3179 (COG3179, Predicted chitinase [General function prediction only].)		0 0 o	899	1	WP_032178260.1	type VI secretion system tip protein VgrG	33-516: TIGR01646 (vgr_GE, Rhs element Vgr protein.); 609-755: pfam10106 (DUF2345, Uncharacterized protein conserved in bacteria (DUF2345).); 487-591: pfam13296 (T6SS_Vgr, Putative type VI secretion system Rhs element Vgr.)		0 0 o	785	15	WP_032175868.1	hypothetical protein		Neg: SP(Sec/SPI) (Pr: 0.974)	0 Y n6-13c18/19o	284	-14	WP_222699318.1	AAA family ATPase	1-235: TIGR03345 (VI_ClpV1, type VI secretion ATPase, ClpV1 family.)		0 0 o	255	2369	WP_222681284.1	hypothetical protein		Neg: SP(Sec/SPI) (Pr: 0.655), Pos: LIPO(Sec/SPII) (Pr: 0.626)
58	https://www.ncbi.nlm.nih.gov/nuccore/NZ_JAINBY010000197.1?report=graph&from=10531&to=13230	WHIX, WHIX	7	660	2.87e-42, 6.70e-14	0	1			14	Chitinase-like	931	Escherichia coli C3-8	NZ_JAINBY010000197.1	10531	13230	+	WP_032175867.1	chitinase	671-882: COG3179 (COG3179, Predicted chitinase [General function prediction only].)		0 0 o	899	1	WP_032178260.1	type VI secretion system tip protein VgrG	33-516: TIGR01646 (vgr_GE, Rhs element Vgr protein.); 609-755: pfam10106 (DUF2345, Uncharacterized protein conserved in bacteria (DUF2345).); 487-591: pfam13296 (T6SS_Vgr, Putative type VI secretion system Rhs element Vgr.)		0 0 o	785	15	WP_032175868.1	hypothetical protein		Neg: SP(Sec/SPI) (Pr: 0.974)	0 Y n6-13c18/19o	284	-14	WP_222681283.1	type VI secretion system ATPase TssH	11-868: TIGR03345 (VI_ClpV1, type VI secretion ATPase, ClpV1 family.)		0 0 o	888	2369	WP_222681284.1	hypothetical protein		Neg: SP(Sec/SPI) (Pr: 0.655), Pos: LIPO(Sec/SPII) (Pr: 0.626)
59	https://www.ncbi.nlm.nih.gov/nuccore/NZ_JAINEH010000018.1?report=graph&from=9670&to=12369	WHIX, WHIX	7	660	2.87e-42, 6.70e-14	0	1			14	Chitinase-like	933	Escherichia coli C12-3	NZ_JAINEH010000018.1	9670	12369	+	WP_032175867.1	chitinase	671-882: COG3179 (COG3179, Predicted chitinase [General function prediction only].)		0 0 o	899	1	WP_032178260.1	type VI secretion system tip protein VgrG	33-516: TIGR01646 (vgr_GE, Rhs element Vgr protein.); 609-755: pfam10106 (DUF2345, Uncharacterized protein conserved in bacteria (DUF2345).); 487-591: pfam13296 (T6SS_Vgr, Putative type VI secretion system Rhs element Vgr.)		0 0 o	785	15	WP_032175868.1	hypothetical protein		Neg: SP(Sec/SPI) (Pr: 0.974)	0 Y n6-13c18/19o	284	-14	WP_222681283.1	type VI secretion system ATPase TssH	11-868: TIGR03345 (VI_ClpV1, type VI secretion ATPase, ClpV1 family.)		0 0 o	888	2369	WP_222681284.1	hypothetical protein		Neg: SP(Sec/SPI) (Pr: 0.655), Pos: LIPO(Sec/SPII) (Pr: 0.626)
60	https://www.ncbi.nlm.nih.gov/nuccore/NZ_JAHCVZ010000062.1?report=graph&from=16600&to=19299	WHIX, WHIX	17	660	6.15e-43, 8.49e-12	0	1			14	Chitinase-like	937	Escherichia coli 2835-57	NZ_JAHCVZ010000062.1	16600	19299	+	WP_224476443.1	hypothetical protein	671-882: COG3179 (COG3179, Predicted chitinase [General function prediction only].)		0 0 o	899	1	WP_112083459.1	type VI secretion system tip protein VgrG	33-516: TIGR01646 (vgr_GE, Rhs element Vgr protein.); 609-755: pfam10106 (DUF2345, Uncharacterized protein conserved in bacteria (DUF2345).); 487-591: pfam13296 (T6SS_Vgr, Putative type VI secretion system Rhs element Vgr.)		0 0 o	785	15	WP_112083458.1	hypothetical protein		Neg: SP(Sec/SPI) (Pr: 0.971)	0 Y n6-13c18/19o	284	-14	WP_112083460.1	type VI secretion system ATPase TssH	11-863: TIGR03345 (VI_ClpV1, type VI secretion ATPase, ClpV1 family.)		0 0 o	892	2357
61	https://www.ncbi.nlm.nih.gov/nuccore/NZ_JALQAB010000006.1?report=graph&from=18367&to=21066	WHIX, WHIX	17	660	6.15e-43, 8.49e-12	0	1			14	Chitinase-like	960	Escherichia coli DR368-CIP	NZ_JALQAB010000006.1	18367	21066	+	WP_224476443.1	hypothetical protein	671-882: COG3179 (COG3179, Predicted chitinase [General function prediction only].)		0 0 o	899	1	WP_252713916.1	type VI secretion system Vgr family protein	33-516: TIGR01646 (vgr_GE, Rhs element Vgr protein.); 609-755: pfam10106 (DUF2345, Uncharacterized protein conserved in bacteria (DUF2345).); 487-591: pfam13296 (T6SS_Vgr, Putative type VI secretion system Rhs element Vgr.)		0 0 o	785	15	WP_112083458.1	hypothetical protein		Neg: SP(Sec/SPI) (Pr: 0.971)	0 Y n6-13c18/19o	284	-14	WP_213856155.1	type VI secretion system ATPase TssH	11-863: TIGR03345 (VI_ClpV1, type VI secretion ATPase, ClpV1 family.)		0 0 o	892	2357	WP_224476435.1	hypothetical protein		Neg: SP(Sec/SPI) (Pr: 0.675), Pos: LIPO(Sec/SPII) (Pr: 0.571)
62	https://www.ncbi.nlm.nih.gov/nuccore/NZ_JAMQCI010000003.1?report=graph&from=4653314&to=4656013	WHIX, WHIX	7	660	7.36e-42, 6.25e-14	0	1			14	Chitinase-like	964	Escherichia coli 162-3b	NZ_JAMQCI010000003.1	4653314	4656013	+	WP_254669310.1	hypothetical protein	671-882: COG3179 (COG3179, Predicted chitinase [General function prediction only].)		0 0 o	899	1	WP_254669309.1	type VI secretion system Vgr family protein	33-516: TIGR01646 (vgr_GE, Rhs element Vgr protein.); 609-755: pfam10106 (DUF2345, Uncharacterized protein conserved in bacteria (DUF2345).); 487-591: pfam13296 (T6SS_Vgr, Putative type VI secretion system Rhs element Vgr.)		0 0 o	785	15	WP_032175868.1	hypothetical protein		Neg: SP(Sec/SPI) (Pr: 0.974)	0 Y n6-13c18/19o	284	-14	WP_254669308.1	type VI secretion system ATPase TssH	11-868: TIGR03345 (VI_ClpV1, type VI secretion ATPase, ClpV1 family.)		0 0 o	892	2357	WP_254669311.1	hypothetical protein		Neg: SP(Sec/SPI) (Pr: 0.655), Pos: LIPO(Sec/SPII) (Pr: 0.626)
63	https://www.ncbi.nlm.nih.gov/nuccore/NZ_JAPNOK010000050.1?report=graph&from=12037&to=14736	WHIX, WHIX	17	660	2.58e-43, 9.31e-14	0	1			14	Chitinase-like	981	Escherichia coli TP1813CBA	NZ_JAPNOK010000050.1	12037	14736	+	WP_250113606.1	hypothetical protein	671-882: COG3179 (COG3179, Predicted chitinase [General function prediction only].)		0 0 o	899	1	WP_097743392.1	type VI secretion system Vgr family protein	33-516: TIGR01646 (vgr_GE, Rhs element Vgr protein.); 609-755: pfam10106 (DUF2345, Uncharacterized protein conserved in bacteria (DUF2345).); 487-591: pfam13296 (T6SS_Vgr, Putative type VI secretion system Rhs element Vgr.)		0 0 o	785	15	WP_097743391.1	hypothetical protein		Neg: SP(Sec/SPI) (Pr: 0.974)	0 Y n6-13c18/19o	284	-14	WP_115425300.1	type VI secretion system ATPase TssH	11-868: TIGR03345 (VI_ClpV1, type VI secretion ATPase, ClpV1 family.)		0 0 o	892	2357
64	https://www.ncbi.nlm.nih.gov/nuccore/NZ_JAPNOJ010000058.1?report=graph&from=12037&to=14736	WHIX, WHIX	17	660	2.58e-43, 9.31e-14	0	1			14	Chitinase-like	982	Escherichia coli TP267CBC	NZ_JAPNOJ010000058.1	12037	14736	+	WP_250113606.1	hypothetical protein	671-882: COG3179 (COG3179, Predicted chitinase [General function prediction only].)		0 0 o	899	1	WP_097743392.1	type VI secretion system Vgr family protein	33-516: TIGR01646 (vgr_GE, Rhs element Vgr protein.); 609-755: pfam10106 (DUF2345, Uncharacterized protein conserved in bacteria (DUF2345).); 487-591: pfam13296 (T6SS_Vgr, Putative type VI secretion system Rhs element Vgr.)		0 0 o	785	15	WP_097743391.1	hypothetical protein		Neg: SP(Sec/SPI) (Pr: 0.974)	0 Y n6-13c18/19o	284	-14	WP_115425300.1	type VI secretion system ATPase TssH	11-868: TIGR03345 (VI_ClpV1, type VI secretion ATPase, ClpV1 family.)		0 0 o	892	2357
65	https://www.ncbi.nlm.nih.gov/nuccore/NZ_JAOQDH010000060.1?report=graph&from=6081&to=8780	WHIX, WHIX	17	660	2.63e-43, 6.24e-11	0	1			14	Chitinase-like	983	Escherichia coli LJS077	NZ_JAOQDH010000060.1	6081	8780	-	WP_272725566.1	hypothetical protein	671-882: COG3179 (COG3179, Predicted chitinase [General function prediction only].)		0 0 o	899	1	WP_272725567.1	type VI secretion system tip protein VgrG	12-443: TIGR01646 (vgr_GE, Rhs element Vgr protein.); 536-682: pfam10106 (DUF2345, Uncharacterized protein conserved in bacteria (DUF2345).); 414-518: pfam13296 (T6SS_Vgr, Putative type VI secretion system Rhs element Vgr.)		0 0 o	712	15	WP_032175868.1	hypothetical protein		Neg: SP(Sec/SPI) (Pr: 0.974)	0 Y n6-13c18/19o	284	-14						0	0	WP_272725565.1	hypothetical protein		Neg: SP(Sec/SPI) (Pr: 0.655), Pos: LIPO(Sec/SPII) (Pr: 0.626)
66	https://www.ncbi.nlm.nih.gov/nuccore/NZ_JARFSR010000029.1?report=graph&from=18122&to=20821	WHIX, WHIX	17	660	6.15e-43, 8.49e-12	0	1			14	Chitinase-like	991	Escherichia coli A18	NZ_JARFSR010000029.1	18122	20821	+	WP_224476443.1	hypothetical protein	671-882: COG3179 (COG3179, Predicted chitinase [General function prediction only].)		0 0 o	899	1	WP_112083459.1	type VI secretion system Vgr family protein	33-516: TIGR01646 (vgr_GE, Rhs element Vgr protein.); 609-755: pfam10106 (DUF2345, Uncharacterized protein conserved in bacteria (DUF2345).); 487-591: pfam13296 (T6SS_Vgr, Putative type VI secretion system Rhs element Vgr.)		0 0 o	785	15	WP_112083458.1	hypothetical protein		Neg: SP(Sec/SPI) (Pr: 0.971)	0 Y n6-13c18/19o	284	-14	WP_112083460.1	type VI secretion system ATPase TssH	11-863: TIGR03345 (VI_ClpV1, type VI secretion ATPase, ClpV1 family.)		0 0 o	892	2357	WP_224476435.1	hypothetical protein		Neg: SP(Sec/SPI) (Pr: 0.675), Pos: LIPO(Sec/SPII) (Pr: 0.571)
67	https://www.ncbi.nlm.nih.gov/nuccore/NZ_SSJL01000001.1?report=graph&from=13558&to=16257	WHIX, WHIX	17	660	2.24e-43, 5.03e-14	0	1			14	Chitinase-like	994	Escherichia coli 51	NZ_SSJL01000001.1	13558	16257	+	WP_225882969.1	hypothetical protein	671-882: COG3179 (COG3179, Predicted chitinase [General function prediction only].)		0 0 o	899	1	WP_284659697.1	type VI secretion system tip protein VgrG	33-516: TIGR01646 (vgr_GE, Rhs element Vgr protein.); 609-755: pfam10106 (DUF2345, Uncharacterized protein conserved in bacteria (DUF2345).); 487-591: pfam13296 (T6SS_Vgr, Putative type VI secretion system Rhs element Vgr.)		0 0 o	785	15	WP_032175868.1	hypothetical protein		Neg: SP(Sec/SPI) (Pr: 0.974)	0 Y n6-13c18/19o	284	-14	WP_219388726.1	type VI secretion system ATPase TssH	11-868: TIGR03345 (VI_ClpV1, type VI secretion ATPase, ClpV1 family.)		0 0 o	892	2357	WP_191007697.1	hypothetical protein		Neg: SP(Sec/SPI) (Pr: 0.625), Pos: LIPO(Sec/SPII) (Pr: 0.513)
68	https://www.ncbi.nlm.nih.gov/nuccore/NZ_KQ088951.1?report=graph&from=2349247&to=2351946	WHIX, WHIX	7	660	6.94e-41, 1.15e-15	0	1			14	Chitinase-like	1006	Klebsiella pneumoniae CHS201	NZ_KQ088951.1	2349247	2351946	-	WP_048265640.1	chitinase	671-882: COG3179 (COG3179, Predicted chitinase [General function prediction only].)		0 0 o	899	1	WP_048265641.1	type VI secretion system Vgr family protein	33-516: TIGR01646 (vgr_GE, Rhs element Vgr protein.); 609-755: pfam10106 (DUF2345, Uncharacterized protein conserved in bacteria (DUF2345).); 487-591: pfam13296 (T6SS_Vgr, Putative type VI secretion system Rhs element Vgr.)		0 0 o	785	15	WP_142248436.1	hypothetical protein		Neg: SP(Sec/SPI) (Pr: 0.998), Pos: SP(Sec/SPI) (Pr: 0.914)	0 Y n6-15c20/21o	285	-14	WP_023280186.1	SDR family oxidoreductase	3-240: cd05374 (17beta-HSD-like_SDR_c, 17beta hydroxysteroid dehydrogenase-like, classical (c) SDRs.)		0 0 o	250	3200	WP_228299659.1	hypothetical protein
69	https://www.ncbi.nlm.nih.gov/nuccore/NZ_LQQE01000018.1?report=graph&from=570&to=3269	WHIX, WHIX	7	660	2.54e-41, 6.43e-12	0	1			14	Chitinase-like	1021	Klebsiella pneumoniae 105371	NZ_LQQE01000018.1	570	3269	+	WP_064114847.1	hypothetical protein	671-882: COG3179 (COG3179, Predicted chitinase [General function prediction only].)		0 0 o	899	1	WP_162779239.1	DUF2345 domain-containing protein	7-153: pfam10106 (DUF2345, Uncharacterized protein conserved in bacteria (DUF2345).)		0 0 o	183	15	WP_141218001.1	hypothetical protein		Neg: SP(Sec/SPI) (Pr: 0.998), Pos: SP(Sec/SPI) (Pr: 0.941)	0 Y n6-15c20/21o	285	-14						0	0	WP_227510024.1	hypothetical protein
70	https://www.ncbi.nlm.nih.gov/nuccore/NZ_FLGO01000016.1?report=graph&from=6144&to=8843	WHIX, WHIX	7	660	6.69e-41, 1.66e-15	0	1			14	Chitinase-like	1038	Klebsiella pneumoniae k2394	NZ_FLGO01000016.1	6144	8843	-	WP_064165399.1	hypothetical protein	671-882: COG3179 (COG3179, Predicted chitinase [General function prediction only].)		0 0 o	899	1	WP_048265641.1	type VI secretion system tip protein VgrG	33-516: TIGR01646 (vgr_GE, Rhs element Vgr protein.); 609-755: pfam10106 (DUF2345, Uncharacterized protein conserved in bacteria (DUF2345).); 487-591: pfam13296 (T6SS_Vgr, Putative type VI secretion system Rhs element Vgr.)		0 0 o	785	15	WP_142248436.1	hypothetical protein		Neg: SP(Sec/SPI) (Pr: 0.998), Pos: SP(Sec/SPI) (Pr: 0.914)	0 Y n6-15c20/21o	285	-14	WP_023280186.1	SDR family oxidoreductase	3-240: cd05374 (17beta-HSD-like_SDR_c, 17beta hydroxysteroid dehydrogenase-like, classical (c) SDRs.)		0 0 o	250	3200	WP_222859337.1	hypothetical protein
71	https://www.ncbi.nlm.nih.gov/nuccore/NZ_CP015130.1?report=graph&from=930506&to=933205	WHIX, WHIX	7	660	8.85e-40, 1.38e-14	0	1			14	Chitinase-like	1044	Klebsiella pneumoniae Kpn555	NZ_CP015130.1	930506	933205	-	WP_064839087.1	hypothetical protein	671-882: COG3179 (COG3179, Predicted chitinase [General function prediction only].)		0 0 o	899	1	WP_064839089.1	type VI secretion system Vgr family protein	33-516: TIGR01646 (vgr_GE, Rhs element Vgr protein.); 609-755: pfam10106 (DUF2345, Uncharacterized protein conserved in bacteria (DUF2345).); 487-591: pfam13296 (T6SS_Vgr, Putative type VI secretion system Rhs element Vgr.)		0 0 o	785	15	WP_130988158.1	hypothetical protein		Neg: SP(Sec/SPI) (Pr: 0.998), Pos: SP(Sec/SPI) (Pr: 0.914)	0 Y n6-15c20/21o	285	-14	WP_064839091.1	SDR family oxidoreductase	3-240: cd05374 (17beta-HSD-like_SDR_c, 17beta hydroxysteroid dehydrogenase-like, classical (c) SDRs.)		0 0 o	250	3195	WP_228258487.1	hypothetical protein
72	https://www.ncbi.nlm.nih.gov/nuccore/NZ_LYWX01000004.1?report=graph&from=5487&to=8186	WHIX, WHIX	7	660	6.44e-41, 5.85e-16	0	1			14	Chitinase-like	1051	Klebsiella pneumoniae SKLX4211	NZ_LYWX01000004.1	5487	8186	-	WP_065907536.1	hypothetical protein	671-882: COG3179 (COG3179, Predicted chitinase [General function prediction only].)		0 0 o	899	1	WP_065907538.1	type VI secretion system Vgr family protein	33-516: TIGR01646 (vgr_GE, Rhs element Vgr protein.); 609-755: pfam10106 (DUF2345, Uncharacterized protein conserved in bacteria (DUF2345).); 487-591: pfam13296 (T6SS_Vgr, Putative type VI secretion system Rhs element Vgr.)		0 0 o	785	15	WP_141691350.1	hypothetical protein		Neg: SP(Sec/SPI) (Pr: 0.998), Pos: SP(Sec/SPI) (Pr: 0.916)	0 Y n6-15c20/21o	285	-14	WP_065907540.1	SDR family oxidoreductase	3-240: cd05374 (17beta-HSD-like_SDR_c, 17beta hydroxysteroid dehydrogenase-like, classical (c) SDRs.)		0 0 o	250	3198	WP_256097831.1	hypothetical protein
73	https://www.ncbi.nlm.nih.gov/nuccore/NZ_FLAQ01000001.1?report=graph&from=24378&to=27077	WHIX, WHIX	7	660	5.72e-40, 3.28e-15	0	1			14	Chitinase-like	1060	Klebsiella pneumoniae k1297	NZ_FLAQ01000001.1	24378	27077	+	WP_070984095.1	hypothetical protein	671-882: COG3179 (COG3179, Predicted chitinase [General function prediction only].)		0 0 o	899	1	WP_139159104.1	type VI secretion system Vgr family protein	87-233: pfam10106 (DUF2345, Uncharacterized protein conserved in bacteria (DUF2345).); 1-69: pfam13296 (T6SS_Vgr, Putative type VI secretion system Rhs element Vgr.)		0 0 o	263	15	WP_139159101.1	hypothetical protein		Neg: SP(Sec/SPI) (Pr: 0.998), Pos: SP(Sec/SPI) (Pr: 0.914)	0 Y n6-15c20/21o	285	-14	WP_254791347.1	contractile injection system protein, VgrG/Pvc8 family	1-144: TIGR01646 (vgr_GE, Rhs element Vgr protein.)		0 0 o	145	1140	WP_254791348.1	hypothetical protein
74	https://www.ncbi.nlm.nih.gov/nuccore/NZ_NIOA01000019.1?report=graph&from=6581&to=9280	WHIX, WHIX	7	660	6.57e-41, 3.71e-14	0	1			14	Chitinase-like	1194	Klebsiella pneumoniae K7118	NZ_NIOA01000019.1	6581	9280	-	WP_227642409.1	hypothetical protein	671-882: COG3179 (COG3179, Predicted chitinase [General function prediction only].)		0 0 o	899	1	WP_095124291.1	type VI secretion system tip protein VgrG	33-516: TIGR01646 (vgr_GE, Rhs element Vgr protein.); 609-755: pfam10106 (DUF2345, Uncharacterized protein conserved in bacteria (DUF2345).); 487-591: pfam13296 (T6SS_Vgr, Putative type VI secretion system Rhs element Vgr.)		0 0 o	785	15	WP_142298725.1	hypothetical protein		Neg: SP(Sec/SPI) (Pr: 0.998), Pos: SP(Sec/SPI) (Pr: 0.914)	0 Y n6-15c20/21o	285	-14	WP_032432513.1	SDR family oxidoreductase	3-240: cd05374 (17beta-HSD-like_SDR_c, 17beta hydroxysteroid dehydrogenase-like, classical (c) SDRs.)		0 0 o	250	3199		IS3 family transposase
75	https://www.ncbi.nlm.nih.gov/nuccore/NZ_KZ344429.1?report=graph&from=821806&to=824505	WHIX, WHIX	7	660	2.16e-40, 1.19e-15	0	1			14	Chitinase-like	1211	Klebsiella pneumoniae CF10728	NZ_KZ344429.1	821806	824505	+	WP_228299660.1	hypothetical protein	671-882: COG3179 (COG3179, Predicted chitinase [General function prediction only].)		0 0 o	899	1	WP_048265641.1	type VI secretion system Vgr family protein	33-516: TIGR01646 (vgr_GE, Rhs element Vgr protein.); 609-755: pfam10106 (DUF2345, Uncharacterized protein conserved in bacteria (DUF2345).); 487-591: pfam13296 (T6SS_Vgr, Putative type VI secretion system Rhs element Vgr.)		0 0 o	785	15	WP_142248436.1	hypothetical protein		Neg: SP(Sec/SPI) (Pr: 0.998), Pos: SP(Sec/SPI) (Pr: 0.914)	0 Y n6-15c20/21o	285	-14	WP_023280186.1	SDR family oxidoreductase	3-240: cd05374 (17beta-HSD-like_SDR_c, 17beta hydroxysteroid dehydrogenase-like, classical (c) SDRs.)		0 0 o	250	3200	WP_228299659.1	hypothetical protein
76	https://www.ncbi.nlm.nih.gov/nuccore/NZ_KZ344307.1?report=graph&from=821801&to=824500	WHIX, WHIX	7	660	2.16e-40, 1.19e-15	0	1			14	Chitinase-like	1212	Klebsiella pneumoniae CF119	NZ_KZ344307.1	821801	824500	+	WP_228299660.1	hypothetical protein	671-882: COG3179 (COG3179, Predicted chitinase [General function prediction only].)		0 0 o	899	1	WP_048265641.1	type VI secretion system Vgr family protein	33-516: TIGR01646 (vgr_GE, Rhs element Vgr protein.); 609-755: pfam10106 (DUF2345, Uncharacterized protein conserved in bacteria (DUF2345).); 487-591: pfam13296 (T6SS_Vgr, Putative type VI secretion system Rhs element Vgr.)		0 0 o	785	15	WP_142248436.1	hypothetical protein		Neg: SP(Sec/SPI) (Pr: 0.998), Pos: SP(Sec/SPI) (Pr: 0.914)	0 Y n6-15c20/21o	285	-14	WP_023280186.1	SDR family oxidoreductase	3-240: cd05374 (17beta-HSD-like_SDR_c, 17beta hydroxysteroid dehydrogenase-like, classical (c) SDRs.)		0 0 o	250	3200	WP_228299659.1	hypothetical protein
77	https://www.ncbi.nlm.nih.gov/nuccore/NZ_MBNM01000001.1?report=graph&from=821863&to=824562	WHIX, WHIX	7	660	2.16e-40, 1.19e-15	0	1			14	Chitinase-like	1213	Klebsiella pneumoniae CF987	NZ_MBNM01000001.1	821863	824562	+	WP_228299660.1	hypothetical protein	671-882: COG3179 (COG3179, Predicted chitinase [General function prediction only].)		0 0 o	899	1	WP_048265641.1	type VI secretion system Vgr family protein	33-516: TIGR01646 (vgr_GE, Rhs element Vgr protein.); 609-755: pfam10106 (DUF2345, Uncharacterized protein conserved in bacteria (DUF2345).); 487-591: pfam13296 (T6SS_Vgr, Putative type VI secretion system Rhs element Vgr.)		0 0 o	785	15	WP_142248436.1	hypothetical protein		Neg: SP(Sec/SPI) (Pr: 0.998), Pos: SP(Sec/SPI) (Pr: 0.914)	0 Y n6-15c20/21o	285	-14	WP_023280186.1	SDR family oxidoreductase	3-240: cd05374 (17beta-HSD-like_SDR_c, 17beta hydroxysteroid dehydrogenase-like, classical (c) SDRs.)		0 0 o	250	3200	WP_228299659.1	hypothetical protein
78	https://www.ncbi.nlm.nih.gov/nuccore/NZ_KZ344406.1?report=graph&from=821805&to=824504	WHIX, WHIX	7	660	2.16e-40, 1.19e-15	0	1			14	Chitinase-like	1214	Klebsiella pneumoniae CF934	NZ_KZ344406.1	821805	824504	+	WP_228299660.1	hypothetical protein	671-882: COG3179 (COG3179, Predicted chitinase [General function prediction only].)		0 0 o	899	1	WP_048265641.1	type VI secretion system Vgr family protein	33-516: TIGR01646 (vgr_GE, Rhs element Vgr protein.); 609-755: pfam10106 (DUF2345, Uncharacterized protein conserved in bacteria (DUF2345).); 487-591: pfam13296 (T6SS_Vgr, Putative type VI secretion system Rhs element Vgr.)		0 0 o	785	15	WP_142248436.1	hypothetical protein		Neg: SP(Sec/SPI) (Pr: 0.998), Pos: SP(Sec/SPI) (Pr: 0.914)	0 Y n6-15c20/21o	285	-14	WP_023280186.1	SDR family oxidoreductase	3-240: cd05374 (17beta-HSD-like_SDR_c, 17beta hydroxysteroid dehydrogenase-like, classical (c) SDRs.)		0 0 o	250	3200	WP_228299659.1	hypothetical protein
79	https://www.ncbi.nlm.nih.gov/nuccore/NZ_KZ344336.1?report=graph&from=821853&to=824552	WHIX, WHIX	7	660	2.16e-40, 1.19e-15	0	1			14	Chitinase-like	1215	Klebsiella pneumoniae CF127	NZ_KZ344336.1	821853	824552	+	WP_228299660.1	hypothetical protein	671-882: COG3179 (COG3179, Predicted chitinase [General function prediction only].)		0 0 o	899	1	WP_048265641.1	type VI secretion system Vgr family protein	33-516: TIGR01646 (vgr_GE, Rhs element Vgr protein.); 609-755: pfam10106 (DUF2345, Uncharacterized protein conserved in bacteria (DUF2345).); 487-591: pfam13296 (T6SS_Vgr, Putative type VI secretion system Rhs element Vgr.)		0 0 o	785	15	WP_142248436.1	hypothetical protein		Neg: SP(Sec/SPI) (Pr: 0.998), Pos: SP(Sec/SPI) (Pr: 0.914)	0 Y n6-15c20/21o	285	-14	WP_023280186.1	SDR family oxidoreductase	3-240: cd05374 (17beta-HSD-like_SDR_c, 17beta hydroxysteroid dehydrogenase-like, classical (c) SDRs.)		0 0 o	250	3200	WP_228299659.1	hypothetical protein
80	https://www.ncbi.nlm.nih.gov/nuccore/NZ_KZ344355.1?report=graph&from=821980&to=824679	WHIX, WHIX	7	660	2.16e-40, 1.19e-15	0	1			14	Chitinase-like	1216	Klebsiella pneumoniae CF969	NZ_KZ344355.1	821980	824679	+	WP_228299660.1	hypothetical protein	671-882: COG3179 (COG3179, Predicted chitinase [General function prediction only].)		0 0 o	899	1	WP_048265641.1	type VI secretion system Vgr family protein	33-516: TIGR01646 (vgr_GE, Rhs element Vgr protein.); 609-755: pfam10106 (DUF2345, Uncharacterized protein conserved in bacteria (DUF2345).); 487-591: pfam13296 (T6SS_Vgr, Putative type VI secretion system Rhs element Vgr.)		0 0 o	785	15	WP_142248436.1	hypothetical protein		Neg: SP(Sec/SPI) (Pr: 0.998), Pos: SP(Sec/SPI) (Pr: 0.914)	0 Y n6-15c20/21o	285	-14	WP_023280186.1	SDR family oxidoreductase	3-240: cd05374 (17beta-HSD-like_SDR_c, 17beta hydroxysteroid dehydrogenase-like, classical (c) SDRs.)		0 0 o	250	3200	WP_228299659.1	hypothetical protein
81	https://www.ncbi.nlm.nih.gov/nuccore/NZ_KZ344321.1?report=graph&from=821758&to=824457	WHIX, WHIX	7	660	2.16e-40, 1.19e-15	0	1			14	Chitinase-like	1217	Klebsiella pneumoniae CF126	NZ_KZ344321.1	821758	824457	+	WP_228299660.1	hypothetical protein	671-882: COG3179 (COG3179, Predicted chitinase [General function prediction only].)		0 0 o	899	1	WP_228706853.1	type VI secretion system Vgr family protein	3-242: TIGR01646 (vgr_GE, Rhs element Vgr protein.); 335-481: pfam10106 (DUF2345, Uncharacterized protein conserved in bacteria (DUF2345).); 213-317: pfam13296 (T6SS_Vgr, Putative type VI secretion system Rhs element Vgr.)		0 0 o	511	15	WP_142248436.1	hypothetical protein		Neg: SP(Sec/SPI) (Pr: 0.998), Pos: SP(Sec/SPI) (Pr: 0.914)	0 Y n6-15c20/21o	285	-14	WP_228706852.1	phage late control D family protein	43-255: pfam05954 (Phage_GPD, Phage late control gene D protein (GPD).)		0 0 o	255	1561	WP_228299659.1	hypothetical protein
82	https://www.ncbi.nlm.nih.gov/nuccore/NZ_KZ344394.1?report=graph&from=821797&to=824496	WHIX, WHIX	7	660	2.16e-40, 1.19e-15	0	1			14	Chitinase-like	1218	Klebsiella pneumoniae CF124	NZ_KZ344394.1	821797	824496	+	WP_228299660.1	hypothetical protein	671-882: COG3179 (COG3179, Predicted chitinase [General function prediction only].)		0 0 o	899	1	WP_048265641.1	type VI secretion system Vgr family protein	33-516: TIGR01646 (vgr_GE, Rhs element Vgr protein.); 609-755: pfam10106 (DUF2345, Uncharacterized protein conserved in bacteria (DUF2345).); 487-591: pfam13296 (T6SS_Vgr, Putative type VI secretion system Rhs element Vgr.)		0 0 o	785	15	WP_142248436.1	hypothetical protein		Neg: SP(Sec/SPI) (Pr: 0.998), Pos: SP(Sec/SPI) (Pr: 0.914)	0 Y n6-15c20/21o	285	-14	WP_023280186.1	SDR family oxidoreductase	3-240: cd05374 (17beta-HSD-like_SDR_c, 17beta hydroxysteroid dehydrogenase-like, classical (c) SDRs.)		0 0 o	250	3200	WP_228299659.1	hypothetical protein
83	https://www.ncbi.nlm.nih.gov/nuccore/NZ_MBNJ01000001.1?report=graph&from=821859&to=824558	WHIX, WHIX	7	660	2.16e-40, 1.19e-15	0	1			14	Chitinase-like	1219	Klebsiella pneumoniae CF917	NZ_MBNJ01000001.1	821859	824558	+	WP_228299660.1	hypothetical protein	671-882: COG3179 (COG3179, Predicted chitinase [General function prediction only].)		0 0 o	899	1	WP_048265641.1	type VI secretion system Vgr family protein	33-516: TIGR01646 (vgr_GE, Rhs element Vgr protein.); 609-755: pfam10106 (DUF2345, Uncharacterized protein conserved in bacteria (DUF2345).); 487-591: pfam13296 (T6SS_Vgr, Putative type VI secretion system Rhs element Vgr.)		0 0 o	785	15	WP_142248436.1	hypothetical protein		Neg: SP(Sec/SPI) (Pr: 0.998), Pos: SP(Sec/SPI) (Pr: 0.914)	0 Y n6-15c20/21o	285	-14	WP_023280186.1	SDR family oxidoreductase	3-240: cd05374 (17beta-HSD-like_SDR_c, 17beta hydroxysteroid dehydrogenase-like, classical (c) SDRs.)		0 0 o	250	3200	WP_228299659.1	hypothetical protein
84	https://www.ncbi.nlm.nih.gov/nuccore/NZ_KZ344371.1?report=graph&from=5507&to=8206	WHIX, WHIX	7	660	2.16e-40, 1.19e-15	0	1			14	Chitinase-like	1220	Klebsiella pneumoniae CF125	NZ_KZ344371.1	5507	8206	-	WP_228299660.1	hypothetical protein	671-882: COG3179 (COG3179, Predicted chitinase [General function prediction only].)		0 0 o	899	1	WP_048265641.1	type VI secretion system Vgr family protein	33-516: TIGR01646 (vgr_GE, Rhs element Vgr protein.); 609-755: pfam10106 (DUF2345, Uncharacterized protein conserved in bacteria (DUF2345).); 487-591: pfam13296 (T6SS_Vgr, Putative type VI secretion system Rhs element Vgr.)		0 0 o	785	15	WP_142248436.1	hypothetical protein		Neg: SP(Sec/SPI) (Pr: 0.998), Pos: SP(Sec/SPI) (Pr: 0.914)	0 Y n6-15c20/21o	285	-14	WP_023280186.1	SDR family oxidoreductase	3-240: cd05374 (17beta-HSD-like_SDR_c, 17beta hydroxysteroid dehydrogenase-like, classical (c) SDRs.)		0 0 o	250	3200	WP_228299659.1	hypothetical protein
85	https://www.ncbi.nlm.nih.gov/nuccore/NZ_NICK01000011.1?report=graph&from=482&to=3181	WHIX, WHIX, WHIX	7	660	2.49e-41, 4.13e-09, 1.58e-08	0	1			14	Chitinase-like	1221	Klebsiella pneumoniae AUH-KIMP204	NZ_NICK01000011.1	482	3181	+	WP_257214405.1	hypothetical protein	671-882: COG3179 (COG3179, Predicted chitinase [General function prediction only].)		0 0 o	899	1	WP_141218002.1	DUF2345 domain-containing protein	1-124: pfam10106 (DUF2345, Uncharacterized protein conserved in bacteria (DUF2345).)		0 0 o	154	15	WP_141218001.1	hypothetical protein		Neg: SP(Sec/SPI) (Pr: 0.998), Pos: SP(Sec/SPI) (Pr: 0.941)	0 Y n6-15c20/21o	285	-14						0	0	WP_257214406.1	hypothetical protein
86	https://www.ncbi.nlm.nih.gov/nuccore/NZ_UKXG01000007.1?report=graph&from=141848&to=144547	WHIX, WHIX	7	660	2.16e-40, 1.19e-15	0	1			14	Chitinase-like	1327	Klebsiella pneumoniae EuSCAPE_IT261	NZ_UKXG01000007.1	141848	144547	+	WP_228299660.1	hypothetical protein	671-882: COG3179 (COG3179, Predicted chitinase [General function prediction only].)		0 0 o	899	1	WP_048265641.1	type VI secretion system tip protein VgrG	33-516: TIGR01646 (vgr_GE, Rhs element Vgr protein.); 609-755: pfam10106 (DUF2345, Uncharacterized protein conserved in bacteria (DUF2345).); 487-591: pfam13296 (T6SS_Vgr, Putative type VI secretion system Rhs element Vgr.)		0 0 o	785	15	WP_142248436.1	hypothetical protein		Neg: SP(Sec/SPI) (Pr: 0.998), Pos: SP(Sec/SPI) (Pr: 0.914)	0 Y n6-15c20/21o	285	-14	WP_023280186.1	SDR family oxidoreductase	3-240: cd05374 (17beta-HSD-like_SDR_c, 17beta hydroxysteroid dehydrogenase-like, classical (c) SDRs.)		0 0 o	250	3200	WP_228299659.1	hypothetical protein
87	https://www.ncbi.nlm.nih.gov/nuccore/NZ_UKTF01000001.1?report=graph&from=793404&to=796103	WHIX, WHIX	7	660	2.16e-40, 1.19e-15	0	1			14	Chitinase-like	1330	Klebsiella pneumoniae EuSCAPE_IT255	NZ_UKTF01000001.1	793404	796103	+	WP_228299660.1	hypothetical protein	671-882: COG3179 (COG3179, Predicted chitinase [General function prediction only].)		0 0 o	899	1	WP_048265641.1	type VI secretion system tip protein VgrG	33-516: TIGR01646 (vgr_GE, Rhs element Vgr protein.); 609-755: pfam10106 (DUF2345, Uncharacterized protein conserved in bacteria (DUF2345).); 487-591: pfam13296 (T6SS_Vgr, Putative type VI secretion system Rhs element Vgr.)		0 0 o	785	15	WP_142248436.1	hypothetical protein		Neg: SP(Sec/SPI) (Pr: 0.998), Pos: SP(Sec/SPI) (Pr: 0.914)	0 Y n6-15c20/21o	285	-14	WP_023280186.1	SDR family oxidoreductase	3-240: cd05374 (17beta-HSD-like_SDR_c, 17beta hydroxysteroid dehydrogenase-like, classical (c) SDRs.)		0 0 o	250	3200	WP_228299659.1	hypothetical protein
88	https://www.ncbi.nlm.nih.gov/nuccore/NZ_UJUS01000001.1?report=graph&from=5549&to=8248	WHIX, WHIX	7	660	6.94e-41, 1.15e-15	0	1			14	Chitinase-like	1518	Klebsiella pneumoniae EuSCAPE_TR305	NZ_UJUS01000001.1	5549	8248	-	WP_048265640.1	chitinase	671-882: COG3179 (COG3179, Predicted chitinase [General function prediction only].)		0 0 o	899	1	WP_048265641.1	type VI secretion system tip protein VgrG	33-516: TIGR01646 (vgr_GE, Rhs element Vgr protein.); 609-755: pfam10106 (DUF2345, Uncharacterized protein conserved in bacteria (DUF2345).); 487-591: pfam13296 (T6SS_Vgr, Putative type VI secretion system Rhs element Vgr.)		0 0 o	785	15	WP_142248436.1	hypothetical protein		Neg: SP(Sec/SPI) (Pr: 0.998), Pos: SP(Sec/SPI) (Pr: 0.914)	0 Y n6-15c20/21o	285	-14	WP_023280186.1	SDR family oxidoreductase	3-240: cd05374 (17beta-HSD-like_SDR_c, 17beta hydroxysteroid dehydrogenase-like, classical (c) SDRs.)		0 0 o	250	3200	WP_228299659.1	hypothetical protein
89	https://www.ncbi.nlm.nih.gov/nuccore/NZ_UJXQ01000004.1?report=graph&from=448&to=3147	WHIX, WHIX, WHIX	7	660	2.49e-41, 4.13e-09, 1.58e-08	0	1			14	Chitinase-like	1520	Klebsiella pneumoniae EuSCAPE_TR245	NZ_UJXQ01000004.1	448	3147	+	WP_257214405.1	hypothetical protein	671-882: COG3179 (COG3179, Predicted chitinase [General function prediction only].)		0 0 o	899	1	WP_142763194.1	DUF2345 domain-containing protein	1-113: pfam10106 (DUF2345, Uncharacterized protein conserved in bacteria (DUF2345).)		0 0 o	143	15	WP_141218001.1	hypothetical protein		Neg: SP(Sec/SPI) (Pr: 0.998), Pos: SP(Sec/SPI) (Pr: 0.941)	0 Y n6-15c20/21o	285	-14						0	0	WP_257214406.1	hypothetical protein
90	https://www.ncbi.nlm.nih.gov/nuccore/NZ_QSRY01000001.1?report=graph&from=129350&to=132049	WHIX, WHIX	7	660	6.44e-41, 5.85e-16	0	1			14	Chitinase-like	1530	Klebsiella pneumoniae TF06-5AC	NZ_QSRY01000001.1	129350	132049	-	WP_065907536.1	hypothetical protein	671-882: COG3179 (COG3179, Predicted chitinase [General function prediction only].)		0 0 o	899	1	WP_065907538.1	type VI secretion system tip protein VgrG	33-516: TIGR01646 (vgr_GE, Rhs element Vgr protein.); 609-755: pfam10106 (DUF2345, Uncharacterized protein conserved in bacteria (DUF2345).); 487-591: pfam13296 (T6SS_Vgr, Putative type VI secretion system Rhs element Vgr.)		0 0 o	785	15	WP_141691350.1	hypothetical protein		Neg: SP(Sec/SPI) (Pr: 0.998), Pos: SP(Sec/SPI) (Pr: 0.916)	0 Y n6-15c20/21o	285	-14	WP_065907540.1	SDR family oxidoreductase	3-240: cd05374 (17beta-HSD-like_SDR_c, 17beta hydroxysteroid dehydrogenase-like, classical (c) SDRs.)		0 0 o	250	3198	WP_256097831.1	hypothetical protein
91	https://www.ncbi.nlm.nih.gov/nuccore/NZ_NFAP02000056.1?report=graph&from=5533&to=8232	WHIX, WHIX	7	660	8.85e-40, 1.38e-14	0	1			14	Chitinase-like	1551	Klebsiella pneumoniae CRK0085	NZ_NFAP02000056.1	5533	8232	-	WP_064839087.1	hypothetical protein	671-882: COG3179 (COG3179, Predicted chitinase [General function prediction only].)		0 0 o	899	1	WP_141213018.1	DUF2345 domain-containing protein	1-123: pfam10106 (DUF2345, Uncharacterized protein conserved in bacteria (DUF2345).)		0 0 o	153	15	WP_130988158.1	hypothetical protein		Neg: SP(Sec/SPI) (Pr: 0.998), Pos: SP(Sec/SPI) (Pr: 0.914)	0 Y n6-15c20/21o	285	-14						0	0	WP_228258487.1	hypothetical protein
92	https://www.ncbi.nlm.nih.gov/nuccore/NZ_CABGRL010000004.1?report=graph&from=334628&to=337327	WHIX, WHIX	7	660	6.94e-41, 1.15e-15	0	1			14	Chitinase-like	1669	Klebsiella pneumoniae 4928STDY7071533	NZ_CABGRL010000004.1	334628	337327	+	WP_048265640.1	chitinase	671-882: COG3179 (COG3179, Predicted chitinase [General function prediction only].)		0 0 o	899	1	WP_048265641.1	type VI secretion system tip protein VgrG	33-516: TIGR01646 (vgr_GE, Rhs element Vgr protein.); 609-755: pfam10106 (DUF2345, Uncharacterized protein conserved in bacteria (DUF2345).); 487-591: pfam13296 (T6SS_Vgr, Putative type VI secretion system Rhs element Vgr.)		0 0 o	785	15	WP_142248436.1	hypothetical protein		Neg: SP(Sec/SPI) (Pr: 0.998), Pos: SP(Sec/SPI) (Pr: 0.914)	0 Y n6-15c20/21o	285	-14	WP_023280186.1	SDR family oxidoreductase	3-240: cd05374 (17beta-HSD-like_SDR_c, 17beta hydroxysteroid dehydrogenase-like, classical (c) SDRs.)		0 0 o	250	3200	WP_228299659.1	hypothetical protein
93	https://www.ncbi.nlm.nih.gov/nuccore/NZ_QYME01000002.1?report=graph&from=271230&to=273929	WHIX, WHIX	7	660	6.94e-41, 1.15e-15	0	1			14	Chitinase-like	1677	Klebsiella pneumoniae N015.H-11	NZ_QYME01000002.1	271230	273929	+	WP_048265640.1	chitinase	671-882: COG3179 (COG3179, Predicted chitinase [General function prediction only].)		0 0 o	899	1	WP_048265641.1	type VI secretion system tip protein VgrG	33-516: TIGR01646 (vgr_GE, Rhs element Vgr protein.); 609-755: pfam10106 (DUF2345, Uncharacterized protein conserved in bacteria (DUF2345).); 487-591: pfam13296 (T6SS_Vgr, Putative type VI secretion system Rhs element Vgr.)		0 0 o	785	15	WP_148406699.1	hypothetical protein		Neg: SP(Sec/SPI) (Pr: 0.998), Pos: SP(Sec/SPI) (Pr: 0.914)	0 Y n6-15c20/21o	171	-14	WP_023280186.1	SDR family oxidoreductase	3-240: cd05374 (17beta-HSD-like_SDR_c, 17beta hydroxysteroid dehydrogenase-like, classical (c) SDRs.)		0 0 o	250	3200	WP_228299659.1	hypothetical protein
94	https://www.ncbi.nlm.nih.gov/nuccore/NZ_CP056425.1?report=graph&from=2284703&to=2287402	WHIX, WHIX	7	660	6.94e-41, 1.15e-15	0	1			14	Chitinase-like	1871	Klebsiella pneumoniae RHBSTW-00515	NZ_CP056425.1	2284703	2287402	+	WP_048265640.1	chitinase	671-882: COG3179 (COG3179, Predicted chitinase [General function prediction only].)		0 0 o	899	1	WP_048265641.1	type VI secretion system Vgr family protein	33-516: TIGR01646 (vgr_GE, Rhs element Vgr protein.); 609-755: pfam10106 (DUF2345, Uncharacterized protein conserved in bacteria (DUF2345).); 487-591: pfam13296 (T6SS_Vgr, Putative type VI secretion system Rhs element Vgr.)		0 0 o	785	15	WP_141218001.1	hypothetical protein		Neg: SP(Sec/SPI) (Pr: 0.998), Pos: SP(Sec/SPI) (Pr: 0.941)	0 Y n6-15c20/21o	285	-14	WP_023280186.1	SDR family oxidoreductase	3-240: cd05374 (17beta-HSD-like_SDR_c, 17beta hydroxysteroid dehydrogenase-like, classical (c) SDRs.)		0 0 o	250	3200	WP_228299659.1	hypothetical protein
95	https://www.ncbi.nlm.nih.gov/nuccore/NZ_JAFBLB010000036.1?report=graph&from=28734&to=31433	WHIX, WHIX	7	660	6.57e-41, 3.71e-14	0	1			14	Chitinase-like	1972	Klebsiella pneumoniae QU-37	NZ_JAFBLB010000036.1	28734	31433	+	WP_227642409.1	hypothetical protein	671-882: COG3179 (COG3179, Predicted chitinase [General function prediction only].)		0 0 o	899	1	WP_095124291.1	type VI secretion system tip protein VgrG	33-516: TIGR01646 (vgr_GE, Rhs element Vgr protein.); 609-755: pfam10106 (DUF2345, Uncharacterized protein conserved in bacteria (DUF2345).); 487-591: pfam13296 (T6SS_Vgr, Putative type VI secretion system Rhs element Vgr.)		0 0 o	785	15	WP_142298725.1	hypothetical protein		Neg: SP(Sec/SPI) (Pr: 0.998), Pos: SP(Sec/SPI) (Pr: 0.914)	0 Y n6-15c20/21o	285	-14	WP_032432513.1	SDR family oxidoreductase	3-240: cd05374 (17beta-HSD-like_SDR_c, 17beta hydroxysteroid dehydrogenase-like, classical (c) SDRs.)		0 0 o	250	3199		IS3 family transposase
96	https://www.ncbi.nlm.nih.gov/nuccore/NZ_JAAGZW010000015.1?report=graph&from=5533&to=8232	WHIX, WHIX	7	660	2.16e-40, 1.19e-15	0	1			14	Chitinase-like	2013	Klebsiella pneumoniae 4KXXI	NZ_JAAGZW010000015.1	5533	8232	-	WP_228299660.1	hypothetical protein	671-882: COG3179 (COG3179, Predicted chitinase [General function prediction only].)		0 0 o	899	1	WP_048265641.1	type VI secretion system Vgr family protein	33-516: TIGR01646 (vgr_GE, Rhs element Vgr protein.); 609-755: pfam10106 (DUF2345, Uncharacterized protein conserved in bacteria (DUF2345).); 487-591: pfam13296 (T6SS_Vgr, Putative type VI secretion system Rhs element Vgr.)		0 0 o	785	15	WP_142248436.1	hypothetical protein		Neg: SP(Sec/SPI) (Pr: 0.998), Pos: SP(Sec/SPI) (Pr: 0.914)	0 Y n6-15c20/21o	285	-14	WP_023280186.1	SDR family oxidoreductase	3-240: cd05374 (17beta-HSD-like_SDR_c, 17beta hydroxysteroid dehydrogenase-like, classical (c) SDRs.)		0 0 o	250	3200	WP_228299659.1	hypothetical protein
97	https://www.ncbi.nlm.nih.gov/nuccore/NZ_PUII01000002.1?report=graph&from=491613&to=494312	WHIX, WHIX	7	660	6.94e-41, 1.15e-15	0	1			14	Chitinase-like	2083	Klebsiella pneumoniae CVUAS 14EP03163	NZ_PUII01000002.1	491613	494312	+	WP_048265640.1	chitinase	671-882: COG3179 (COG3179, Predicted chitinase [General function prediction only].)		0 0 o	899	1	WP_048265641.1	type VI secretion system tip protein VgrG	33-516: TIGR01646 (vgr_GE, Rhs element Vgr protein.); 609-755: pfam10106 (DUF2345, Uncharacterized protein conserved in bacteria (DUF2345).); 487-591: pfam13296 (T6SS_Vgr, Putative type VI secretion system Rhs element Vgr.)		0 0 o	785	15	WP_142248436.1	hypothetical protein		Neg: SP(Sec/SPI) (Pr: 0.998), Pos: SP(Sec/SPI) (Pr: 0.914)	0 Y n6-15c20/21o	285	-14	WP_023280186.1	SDR family oxidoreductase	3-240: cd05374 (17beta-HSD-like_SDR_c, 17beta hydroxysteroid dehydrogenase-like, classical (c) SDRs.)		0 0 o	250	3200
98	https://www.ncbi.nlm.nih.gov/nuccore/NZ_JANLDI010000010.1?report=graph&from=220765&to=223464	WHIX, WHIX	7	660	5.72e-40, 3.28e-15	0	1			14	Chitinase-like	2409	Klebsiella pneumoniae KPL0.4	NZ_JANLDI010000010.1	220765	223464	+	WP_070984095.1	hypothetical protein	671-882: COG3179 (COG3179, Predicted chitinase [General function prediction only].)		0 0 o	899	1	WP_257739339.1	type VI secretion system tip protein VgrG	33-516: TIGR01646 (vgr_GE, Rhs element Vgr protein.); 609-755: pfam10106 (DUF2345, Uncharacterized protein conserved in bacteria (DUF2345).); 487-591: pfam13296 (T6SS_Vgr, Putative type VI secretion system Rhs element Vgr.)		0 0 o	785	15	WP_139159101.1	hypothetical protein		Neg: SP(Sec/SPI) (Pr: 0.998), Pos: SP(Sec/SPI) (Pr: 0.914)	0 Y n6-15c20/21o	285	-14	WP_023280186.1	SDR family oxidoreductase	3-240: cd05374 (17beta-HSD-like_SDR_c, 17beta hydroxysteroid dehydrogenase-like, classical (c) SDRs.)		0 0 o	250	3200	WP_257739340.1	hypothetical protein
99	https://www.ncbi.nlm.nih.gov/nuccore/NZ_JAQFBZ010000015.1?report=graph&from=6125&to=8824	WHIX, WHIX	7	660	6.44e-41, 5.85e-16	0	1			14	Chitinase-like	2556	Klebsiella pneumoniae TF05-5AC-1A	NZ_JAQFBZ010000015.1	6125	8824	-	WP_065907536.1	hypothetical protein	671-882: COG3179 (COG3179, Predicted chitinase [General function prediction only].)		0 0 o	899	1	WP_065907538.1	type VI secretion system Vgr family protein	33-516: TIGR01646 (vgr_GE, Rhs element Vgr protein.); 609-755: pfam10106 (DUF2345, Uncharacterized protein conserved in bacteria (DUF2345).); 487-591: pfam13296 (T6SS_Vgr, Putative type VI secretion system Rhs element Vgr.)		0 0 o	785	15	WP_141691350.1	hypothetical protein		Neg: SP(Sec/SPI) (Pr: 0.998), Pos: SP(Sec/SPI) (Pr: 0.916)	0 Y n6-15c20/21o	285	-14	WP_065907540.1	SDR family oxidoreductase	3-240: cd05374 (17beta-HSD-like_SDR_c, 17beta hydroxysteroid dehydrogenase-like, classical (c) SDRs.)		0 0 o	250	3198	WP_256097831.1	hypothetical protein
100	https://www.ncbi.nlm.nih.gov/nuccore/NZ_JNNF01000095.1?report=graph&from=3138&to=5837	WHIX, WHIX	7	660	2.87e-42, 6.70e-14	0	1			14	Chitinase-like	8208	Escherichia coli 2-052-05_S3_C1	NZ_JNNF01000095.1	3138	5837	+	WP_032175867.1	chitinase	671-882: COG3179 (COG3179, Predicted chitinase [General function prediction only].)		0 0 o	899	1	WP_032178260.1	type VI secretion system Vgr family protein	33-516: TIGR01646 (vgr_GE, Rhs element Vgr protein.); 609-755: pfam10106 (DUF2345, Uncharacterized protein conserved in bacteria (DUF2345).); 487-591: pfam13296 (T6SS_Vgr, Putative type VI secretion system Rhs element Vgr.)		0 0 o	785	15	WP_032175868.1	hypothetical protein		Neg: SP(Sec/SPI) (Pr: 0.974)	0 Y n6-13c18/19o	284	-14	WP_032178259.1	AAA family ATPase	1-235: TIGR03345 (VI_ClpV1, type VI secretion ATPase, ClpV1 family.)		0 0 o	255	2369	WP_249402843.1	hypothetical protein
101	https://www.ncbi.nlm.nih.gov/nuccore/NZ_JOSJ01000008.1?report=graph&from=6103&to=8802	WHIX, WHIX	7	660	2.87e-42, 6.70e-14	0	1			14	Chitinase-like	8209	Escherichia coli 2-052-05_S3_C2	NZ_JOSJ01000008.1	6103	8802	+	WP_032175867.1	chitinase	671-882: COG3179 (COG3179, Predicted chitinase [General function prediction only].)		0 0 o	899	1	WP_032175866.1	type VI secretion system Vgr family protein	33-516: TIGR01646 (vgr_GE, Rhs element Vgr protein.); 609-755: pfam10106 (DUF2345, Uncharacterized protein conserved in bacteria (DUF2345).); 487-591: pfam13296 (T6SS_Vgr, Putative type VI secretion system Rhs element Vgr.)		0 0 o	785	15	WP_032175868.1	hypothetical protein		Neg: SP(Sec/SPI) (Pr: 0.974)	0 Y n6-13c18/19o	284	-14	WP_032175865.1	type VI secretion system ATPase TssH	11-868: TIGR03345 (VI_ClpV1, type VI secretion ATPase, ClpV1 family.)		0 0 o	888	2369	WP_252316278.1	hypothetical protein		Neg: SP(Sec/SPI) (Pr: 0.661), Pos: LIPO(Sec/SPII) (Pr: 0.599)
102	https://www.ncbi.nlm.nih.gov/nuccore/NZ_JNOZ01000092.1?report=graph&from=3138&to=5837	WHIX, WHIX	7	660	2.87e-42, 6.70e-14	0	1			14	Chitinase-like	8210	Escherichia coli 2-052-05_S3_C3	NZ_JNOZ01000092.1	3138	5837	+	WP_032175867.1	chitinase	671-882: COG3179 (COG3179, Predicted chitinase [General function prediction only].)		0 0 o	899	1	WP_032178260.1	type VI secretion system Vgr family protein	33-516: TIGR01646 (vgr_GE, Rhs element Vgr protein.); 609-755: pfam10106 (DUF2345, Uncharacterized protein conserved in bacteria (DUF2345).); 487-591: pfam13296 (T6SS_Vgr, Putative type VI secretion system Rhs element Vgr.)		0 0 o	785	15	WP_032175868.1	hypothetical protein		Neg: SP(Sec/SPI) (Pr: 0.974)	0 Y n6-13c18/19o	284	-14	WP_032178259.1	AAA family ATPase	1-235: TIGR03345 (VI_ClpV1, type VI secretion ATPase, ClpV1 family.)		0 0 o	255	2369	WP_252316278.1	hypothetical protein		Neg: SP(Sec/SPI) (Pr: 0.661), Pos: LIPO(Sec/SPII) (Pr: 0.599)
103	https://www.ncbi.nlm.nih.gov/nuccore/NZ_CADDWQ010000001.1?report=graph&from=4832693&to=4835392	WHIX, WHIX	17	660	2.58e-43, 9.31e-14	0	1			14	Chitinase-like	857	Escherichia coli SC397	NZ_CADDWQ010000001.1	4832693	4835392	-	WP_250113606.1	hypothetical protein	671-882: COG3179 (COG3179, Predicted chitinase [General function prediction only].)		0 0 o	899	1		type VI secretion system tip protein VgrG				0	15	WP_097743391.1	hypothetical protein		Neg: SP(Sec/SPI) (Pr: 0.974)	0 Y n6-13c18/19o	284	-14		type VI secretion system ATPase TssH				0	2358	WP_061356770.1	hypothetical protein		Neg: SP(Sec/SPI) (Pr: 0.655), Pos: LIPO(Sec/SPII) (Pr: 0.626)
104	https://www.ncbi.nlm.nih.gov/nuccore/NZ_NOWR01000001.1?report=graph&from=212&to=2911	WHIX, WHIX, WHIX	7	660	2.49e-41, 4.13e-09, 1.58e-08	0	1			14	Chitinase-like	2082	Klebsiella pneumoniae CVUAS 3630.2	NZ_NOWR01000001.1	212	2911	+	WP_257214405.1	hypothetical protein	671-882: COG3179 (COG3179, Predicted chitinase [General function prediction only].)		0 0 o	899	1		DUF2345 domain-containing protein				0	15	WP_141218001.1	hypothetical protein		Neg: SP(Sec/SPI) (Pr: 0.998), Pos: SP(Sec/SPI) (Pr: 0.941)	0 Y n6-15c20/21o	285	-14						0	0	WP_257214406.1	hypothetical protein
105	https://www.ncbi.nlm.nih.gov/nuccore/NZ_BBQM01000014.1?report=graph&from=310220&to=312733	WHIX, WHIX	16	588	6.47e-38, 1.27e-11	0	1			14	Chitinase-like	5326	Cupriavidus basilensis KF708	NZ_BBQM01000014.1	310220	312733	+	WP_082079552.1	glycoside hydrolase family 19 protein	607-830: COG3179 (COG3179, Predicted chitinase [General function prediction only].)		0 0 o	837	0	WP_059412283.1	type VI secretion system Vgr family protein	36-506: TIGR01646 (vgr_GE, Rhs element Vgr protein.); 480-581: pfam13296 (T6SS_Vgr, Putative type VI secretion system Rhs element Vgr.); 599-748: pfam10106 (DUF2345, Uncharacterized protein conserved in bacteria (DUF2345).)		0 0 o	775	8	WP_082079555.1	PAAR domain-containing protein	3-78: cd14744 (PAAR_CT_2, proline-alanine-alanine-arginine (PAAR) domain with uncharacterized C-terminal extension.)		0 0 o	85	1140	WP_020423987.1	carboxymuconolactone decarboxylase family protein	29-147: COG2128 (YciW, Alkylhydroperoxidase family enzyme, contains CxxC motif [Inorganic ion transport and metabolism].)		0 0 o	153	3140	WP_156173819.1	hypothetical protein
106	https://www.ncbi.nlm.nih.gov/nuccore/NZ_JAHRGL010000057.1?report=graph&from=50468&to=53218	WHIX	23	664	5.1e-33	0	1			14	Chitinase-like	9526	Pseudomonas aromaticivorans MAP12	NZ_JAHRGL010000057.1	50468	53218	+	WP_217682763.1	hypothetical protein	710-893: COG3179 (COG3179, Predicted chitinase [General function prediction only].)		0 0 o	916	1	WP_217682762.1	type VI secretion system tip protein TssI/VgrG	9-524: TIGR03361 (VI_Rhs_Vgr, type VI secretion system Vgr family protein.)		0 0 o	675	61	WP_217682764.1	hypothetical protein		Neg: SP(Sec/SPI) (Pr: 0.949), Pos: SP(Sec/SPI) (Pr: 0.899)	0 Y n4-15c21/22o	178	-4	WP_217682761.1	FAD-binding oxidoreductase	14-431: COG0665 (DadA, Glycine/D-amino acid oxidase (deaminating) [Amino acid transport and metabolism].)		0 0 o	431	2323	WP_217682765.1	hypothetical protein		Neg: SP(Sec/SPI) (Pr: 0.794), Pos: SP(Sec/SPI) (Pr: 0.858)
107	https://www.ncbi.nlm.nih.gov/nuccore/NZ_JAGGOF010000002.1?report=graph&from=137895&to=140639	WHIX, WHIX	58	660	9.98e-35, 1.73e-12	0	1			14	Chitinase-like	220	Pseudomonas fluorescens ISL-33	NZ_JAGGOF010000002.1	137895	140639	-	WP_231286351.1	hypothetical protein	691-906: COG3179 (COG3179, Predicted chitinase [General function prediction only].)		0 0 o	914	1	WP_214999041.1	DUF2345 domain-containing protein	1-80: pfam10106 (DUF2345, Uncharacterized protein conserved in bacteria (DUF2345).)		0 0 o	108	33	WP_214999039.1	hypothetical protein		Neg: SP(Sec/SPI) (Pr: 0.995), Pos: SP(Sec/SPI) (Pr: 0.972)	0 Y n7-18c23/24o	188	-11						0	0	WP_214999038.1	PAAR domain-containing protein	2-80: cd14744 (PAAR_CT_2, proline-alanine-alanine-arginine (PAAR) domain with uncharacterized C-terminal extension.)
108	https://www.ncbi.nlm.nih.gov/nuccore/NZ_QKRU01000136.1?report=graph&from=3184&to=5949	WHIX, WHIX	65	668	2.15e-31, 3.29e-13	0	1			14	Chitinase-like	9004	Pseudomonas sp. 57B-090624	NZ_QKRU01000136.1	3184	5949	-	WP_236206665.1	hypothetical protein	708-893: COG3179 (COG3179, Predicted chitinase [General function prediction only].)		0 0 o	921	1	WP_256604890.1	type VI secretion system Vgr family protein	81-279: cl42000 (Fil_haemagg_2, Haemagluttinin repeat.); 2-104: pfam13296 (T6SS_Vgr, Putative type VI secretion system Rhs element Vgr.)		0 0 o	295	26	WP_146603107.1	hypothetical protein		Neg: SP(Sec/SPI) (Pr: 0.834), Pos: SP(Sec/SPI) (Pr: 0.795)	0 Y n8-18c23/24o	175	-4						0	0	WP_111264769.1	PAAR domain-containing protein	3-80: cd14744 (PAAR_CT_2, proline-alanine-alanine-arginine (PAAR) domain with uncharacterized C-terminal extension.)
109	https://www.ncbi.nlm.nih.gov/nuccore/NZ_AP023189.1?report=graph&from=6461462&to=6464227	WHIX, WHIX	65	668	3.22e-31, 6.64e-13	0	1			14	Chitinase-like	9284	Pseudomonas tohonis TUM18999	NZ_AP023189.1	6461462	6464227	-	WP_228723514.1	hypothetical protein	699-898: COG3179 (COG3179, Predicted chitinase [General function prediction only].)		0 0 o	921	1	WP_173176925.1	type VI secretion system tip protein VgrG	25-522: TIGR01646 (vgr_GE, Rhs element Vgr protein.); 576-774: cl42000 (Fil_haemagg_2, Haemagluttinin repeat.)		0 0 o	790	25	WP_173176923.1	hypothetical protein		Neg: SP(Sec/SPI) (Pr: 0.841), Pos: SP(Sec/SPI) (Pr: 0.709)	0 Y n8-18c23/24o	175	-4	WP_173176927.1	type VI secretion system ATPase TssH	12-860: TIGR03345 (VI_ClpV1, type VI secretion ATPase, ClpV1 family.)	Neg: TAT(Tat/SPI) (Pr: 0.625), Pos: TAT(Tat/SPI) (Pr: 0.452)	0 Y n19-27c33/34o	888	2400	WP_173176921.1	hypothetical protein		Pos: SP(Sec/SPI) (Pr: 0.485)
110	https://www.ncbi.nlm.nih.gov/nuccore/NZ_BQKL01000053.1?report=graph&from=917&to=3682	WHIX, WHIX	65	668	2.15e-31, 3.29e-13	0	1			14	Chitinase-like	9285	Pseudomonas tohonis TUM20249	NZ_BQKL01000053.1	917	3682	+	WP_236206665.1	hypothetical protein	708-893: COG3179 (COG3179, Predicted chitinase [General function prediction only].)		0 0 o	921	1	WP_236206664.1	type VI secretion system Vgr family protein	121-260: pfam10106 (DUF2345, Uncharacterized protein conserved in bacteria (DUF2345).); 2-104: pfam13296 (T6SS_Vgr, Putative type VI secretion system Rhs element Vgr.)		0 0 o	295	26	WP_236206666.1	hypothetical protein		Neg: SP(Sec/SPI) (Pr: 0.834), Pos: SP(Sec/SPI) (Pr: 0.795)	0 Y n8-18c23/24o	175	-4						0	0	WP_111264769.1	PAAR domain-containing protein	3-80: cd14744 (PAAR_CT_2, proline-alanine-alanine-arginine (PAAR) domain with uncharacterized C-terminal extension.)
111	https://www.ncbi.nlm.nih.gov/nuccore/NZ_BQKM01000009.1?report=graph&from=184452&to=187217	WHIX, WHIX	65	668	3.22e-31, 6.64e-13	0	1			14	Chitinase-like	9287	Pseudomonas tohonis TUM20286	NZ_BQKM01000009.1	184452	187217	+	WP_228723514.1	hypothetical protein	699-898: COG3179 (COG3179, Predicted chitinase [General function prediction only].)		0 0 o	921	1	WP_173176925.1	type VI secretion system tip protein VgrG	25-522: TIGR01646 (vgr_GE, Rhs element Vgr protein.); 576-774: cl42000 (Fil_haemagg_2, Haemagluttinin repeat.)		0 0 o	790	25	WP_173176923.1	hypothetical protein		Neg: SP(Sec/SPI) (Pr: 0.841), Pos: SP(Sec/SPI) (Pr: 0.709)	0 Y n8-18c23/24o	175	-4	WP_173176927.1	type VI secretion system ATPase TssH	12-860: TIGR03345 (VI_ClpV1, type VI secretion ATPase, ClpV1 family.)	Neg: TAT(Tat/SPI) (Pr: 0.625), Pos: TAT(Tat/SPI) (Pr: 0.452)	0 Y n19-27c33/34o	888	2400	WP_173176921.1	hypothetical protein		Pos: SP(Sec/SPI) (Pr: 0.485)
112	https://www.ncbi.nlm.nih.gov/nuccore/NZ_JAJNDW010000004.1?report=graph&from=137895&to=140639	WHIX, WHIX	58	660	9.98e-35, 1.73e-12	0	1			14	Chitinase-like	9580	Pseudomonas sp. C3-2018	NZ_JAJNDW010000004.1	137895	140639	-	WP_231286351.1	hypothetical protein	691-906: COG3179 (COG3179, Predicted chitinase [General function prediction only].)		0 0 o	914	1	WP_214999041.1	DUF2345 domain-containing protein	1-80: pfam10106 (DUF2345, Uncharacterized protein conserved in bacteria (DUF2345).)		0 0 o	108	33	WP_214999039.1	hypothetical protein		Neg: SP(Sec/SPI) (Pr: 0.995), Pos: SP(Sec/SPI) (Pr: 0.972)	0 Y n7-18c23/24o	188	-11						0	0	WP_214999038.1	PAAR domain-containing protein	2-80: cd14744 (PAAR_CT_2, proline-alanine-alanine-arginine (PAAR) domain with uncharacterized C-terminal extension.)
113	https://www.ncbi.nlm.nih.gov/nuccore/NZ_LT629767.1?report=graph&from=2078739&to=2081444	WHIX, WHIX	49	648	1.53e-32, 3.11e-11	0	1			14	Chitinase-like	6809	Pseudomonas umsongensis LMG 21317	NZ_LT629767.1	2078739	2081444	-	WP_225441921.1	hypothetical protein	688-878: COG3179 (COG3179, Predicted chitinase [General function prediction only].)		0 0 o	901	0	WP_020800992.1	DUF6124 family protein	33-101: pfam19619 (DUF6124, Family of unknown function (DUF6124).)		0 0 o	106	520	WP_141195470.1	hypothetical protein			0 0 o	397	71	WP_020800991.1	hypothetical protein			0 0 o	69	1071	WP_083348879.1	hypothetical protein
114	https://www.ncbi.nlm.nih.gov/nuccore/NZ_NIWU01000001.1?report=graph&from=450438&to=453143	WHIX, WHIX	49	648	1.53e-32, 3.11e-11	0	1			14	Chitinase-like	6810	Pseudomonas umsongensis DSM 16611	NZ_NIWU01000001.1	450438	453143	-	WP_225441921.1	hypothetical protein	688-878: COG3179 (COG3179, Predicted chitinase [General function prediction only].)		0 0 o	901	0	WP_020800992.1	DUF6124 family protein	33-101: pfam19619 (DUF6124, Family of unknown function (DUF6124).)		0 0 o	106	520	WP_141195470.1	hypothetical protein			0 0 o	397	71	WP_020800991.1	hypothetical protein			0 0 o	69	1071	WP_083348879.1	hypothetical protein
115	https://www.ncbi.nlm.nih.gov/nuccore/NZ_CP044409.1?report=graph&from=3393468&to=3396173	WHIX, WHIX	49	648	1.53e-32, 3.11e-11	0	1			14	Chitinase-like	6811	Pseudomonas umsongensis GO16	NZ_CP044409.1	3393468	3396173	+	WP_225441921.1	hypothetical protein	688-878: COG3179 (COG3179, Predicted chitinase [General function prediction only].)		0 0 o	901	0	WP_020800992.1	DUF6124 family protein	33-101: pfam19619 (DUF6124, Family of unknown function (DUF6124).)		0 0 o	106	520	WP_141195470.1	hypothetical protein			0 0 o	397	71	WP_020800991.1	hypothetical protein			0 0 o	69	1071	WP_151142481.1	hypothetical protein
116	https://www.ncbi.nlm.nih.gov/nuccore/NZ_CP051487.1?report=graph&from=2914642&to=2917350	WHIX, WHIX	49	649	2.65e-34, 2.94e-12	0	1			14	Chitinase-like	6812	Pseudomonas umsongensis CY-1	NZ_CP051487.1	2914642	2917350	-	WP_240963545.1	hypothetical protein	689-879: COG3179 (COG3179, Predicted chitinase [General function prediction only].)		0 0 o	902	0	WP_020800992.1	DUF6124 family protein	33-101: pfam19619 (DUF6124, Family of unknown function (DUF6124).)		0 0 o	106	520	WP_141195470.1	hypothetical protein			0 0 o	397	71	WP_020800991.1	hypothetical protein			0 0 o	69	1071	WP_240963544.1	hypothetical protein
117	https://www.ncbi.nlm.nih.gov/nuccore/NZ_CP014870.1?report=graph&from=2555014&to=2557737	WHIX, WHIX	61	654	7.62e-34, 2.91e-12	0	1			14	Chitinase-like	8662	Pseudomonas silesiensis A3	NZ_CP014870.1	2555014	2557737	-	WP_064677284.1	hypothetical protein	694-897: COG3179 (COG3179, Predicted chitinase [General function prediction only].)		0 0 o	907	1	WP_064677285.1	DUF6124 family protein	42-110: pfam19619 (DUF6124, Family of unknown function (DUF6124).)		0 0 o	115	528	WP_152032256.1	hypothetical protein		Neg: SP(Sec/SPI) (Pr: 0.999), Pos: SP(Sec/SPI) (Pr: 0.992)	0 Y n4-15c21/22o	186	-4	WP_064677286.1	enoyl-CoA hydratase	1-260: PRK08138 (PRK08138, enoyl-CoA hydratase; Provisional)		0 0 o	261	987	WP_152032255.1	hypothetical protein		Neg: SP(Sec/SPI) (Pr: 0.966), Pos: SP(Sec/SPI) (Pr: 0.785)
118	https://www.ncbi.nlm.nih.gov/nuccore/NZ_MULM01000167.1?report=graph&from=83475&to=86198	WHIX, WHIX	53	654	2.80e-35, 2.84e-12	0	1			14	Chitinase-like	8708	Pseudomonas sp. VI4.1	NZ_MULM01000167.1	83475	86198	+	WP_256579082.1	hypothetical protein	694-897: COG3179 (COG3179, Predicted chitinase [General function prediction only].)		0 0 o	907	0	WP_128872443.1	DUF6124 family protein	42-116: pfam19619 (DUF6124, Family of unknown function (DUF6124).)		0 0 o	118	525	WP_128872444.1	hypothetical protein			0 0 o	161	71	WP_128872442.1	enoyl-CoA hydratase	1-260: PRK08138 (PRK08138, enoyl-CoA hydratase; Provisional)		0 0 o	261	1073	WP_128872445.1	hypothetical protein		Neg: SP(Sec/SPI) (Pr: 0.961), Pos: SP(Sec/SPI) (Pr: 0.752)
119	https://www.ncbi.nlm.nih.gov/nuccore/NZ_JAHBCX010000021.1?report=graph&from=2461&to=5202	WHIX, WHIX	58	660	2.61e-36, 8.15e-12	0	1			14	Chitinase-like	9489	Pseudomonas sp. GL-B-12	NZ_JAHBCX010000021.1	2461	5202	+	WP_223543150.1	hypothetical protein	700-903: COG3179 (COG3179, Predicted chitinase [General function prediction only].)		0 0 o	913	1	WP_223543149.1	DUF6124 family protein	39-107: pfam19619 (DUF6124, Family of unknown function (DUF6124).)		0 0 o	112	615	WP_223543151.1	hypothetical protein		Neg: SP(Sec/SPI) (Pr: 0.998), Pos: SP(Sec/SPI) (Pr: 0.996)	0 Y n7-17c21/22o	422	-4	WP_223461140.1	FTR1 family protein	1-268: cl00475 (FTR1, Iron permease FTR1 family.)		7 0 o6-26i38-58o70-90i116-142o148-168i180-200o248-268i	279	1586	WP_223543157.1	hypothetical protein
120	https://www.ncbi.nlm.nih.gov/nuccore/NZ_JAHBDI010000022.1?report=graph&from=179349&to=182084	WHIX, WHIX	56	658	2.21e-37, 4.00e-12	0	1			14	Chitinase-like	9492	Pseudomonas sp. GL-RE-26	NZ_JAHBDI010000022.1	179349	182084	+	WP_223465880.1	hypothetical protein	698-901: COG3179 (COG3179, Predicted chitinase [General function prediction only].)		0 0 o	911	1	WP_223465878.1	DUF6124 family protein	42-110: pfam19619 (DUF6124, Family of unknown function (DUF6124).)		0 0 o	115	733	WP_223465881.1	hypothetical protein		Neg: SP(Sec/SPI) (Pr: 0.998), Pos: SP(Sec/SPI) (Pr: 0.995)	0 Y n7-17c21/22o	422	-4	WP_223465876.1	methyl-accepting chemotaxis protein	166-560: COG0840 (Tar, Methyl-accepting chemotaxis protein [Cell motility, Signal transduction mechanisms].); 3-327: COG4564 (COG4564, Signal transduction histidine kinase [Signal transduction mechanisms].)		1 Y n9-20c25/26o205-228i	560	1288	WP_223465949.1	hypothetical protein
121	https://www.ncbi.nlm.nih.gov/nuccore/NZ_LMLH01000001.1?report=graph&from=25959&to=28697	WHIX, WHIX	58	659	2.21e-34, 3.55e-12	0	1			14	Chitinase-like	8506	Pseudomonas sp. Leaf48	NZ_LMLH01000001.1	25959	28697	+	WP_060539418.1	hypothetical protein	690-903: COG3179 (COG3179, Predicted chitinase [General function prediction only].)		0 0 o	912	1	WP_060539417.1	tetratricopeptide repeat protein	76-546: TIGR02917 (PEP_TPR_lipo, putative PEP-CTERM system TPR-repeat lipoprotein.)	Neg: LIPO(Sec/SPII) (Pr: 0.990), Pos: LIPO(Sec/SPII) (Pr: 0.985)	0 Y n4-14c19/20o	574	857	WP_060539419.1	hypothetical protein		Neg: SP(Sec/SPI) (Pr: 0.997), Pos: SP(Sec/SPI) (Pr: 0.989)	0 Y n4-15c21/22o	422	-4	WP_060539416.1	lipoprotein insertase outer membrane protein LolB	3-200: cl19192 (LolA_fold-like, family containing periplasmic molecular chaperone LolA, the outer membrane lipoprotein receptor LolB and the periplasmic protein RseB.)	Neg: LIPO(Sec/SPII) (Pr: 0.996), Pos: LIPO(Sec/SPII) (Pr: 0.994)	0 Y n6-17c22/23o	205	2586	WP_236707763.1	hypothetical protein
122	https://www.ncbi.nlm.nih.gov/nuccore/NZ_LVEJ01000001.1?report=graph&from=307871&to=310555	WHIX, WHIX	19	641	6.46e-66, 7.38e-52	0	1			14	Chitinase-like	197	Pseudomonas fluorescens HKI0770	NZ_LVEJ01000001.1	307871	310555	-	WP_064116453.1	hypothetical protein	682-887: COG3179 (COG3179, Predicted chitinase [General function prediction only].)		0 0 o	894	1	WP_064116454.1	type VI secretion system tip protein VgrG	10-528: TIGR03361 (VI_Rhs_Vgr, type VI secretion system Vgr family protein.)		0 0 o	678	198	WP_081265140.1	hypothetical protein		Neg: SP(Sec/SPI) (Pr: 0.915), Pos: SP(Sec/SPI) (Pr: 0.949)	0 Y n17-28c33/34o	178	-4	WP_064116455.1	serine/threonine-protein kinase	53-319: cd14014 (STKc_PknB_like, Catalytic domain of bacterial Serine/Threonine kinases, PknB and similar proteins.)		0 0 o	333	2263	WP_253756613.1	hypothetical protein
123	https://www.ncbi.nlm.nih.gov/nuccore/NZ_SJAB01000007.1?report=graph&from=705&to=3383	WHIX, WHIX	22	639	4.43e-26, 7.01e-16	0	1			14	Chitinase-like	466	Azotobacter chroococcum P207	NZ_SJAB01000007.1	705	3383	-	WP_131348871.1	hypothetical protein	658-886: COG3179 (COG3179, Predicted chitinase [General function prediction only].)		0 0 o	892	1	WP_131348872.1	type VI secretion system tip protein TssI/VgrG	10-524: TIGR03361 (VI_Rhs_Vgr, type VI secretion system Vgr family protein.)		0 0 o	675	37	WP_242672889.1	hypothetical protein		Neg: SP(Sec/SPI) (Pr: 0.859), Pos: SP(Sec/SPI) (Pr: 0.954)	0 Y n20-31c37/38o	181	-4	WP_131348873.1	serine/threonine-protein kinase	23-291: cd14014 (STKc_PknB_like, Catalytic domain of bacterial Serine/Threonine kinases, PknB and similar proteins.)		0 0 o	306	2075
124	https://www.ncbi.nlm.nih.gov/nuccore/NZ_JSFK01000002.1?report=graph&from=336143&to=338827	WHIX, WHIX	19	641	1.21e-65, 8.44e-52	0	1			14	Chitinase-like	7491	Pseudomonas chlororaphis EA105	NZ_JSFK01000002.1	336143	338827	-	WP_038359317.1	chitinase	682-887: COG3179 (COG3179, Predicted chitinase [General function prediction only].)		0 0 o	894	1	WP_038359319.1	type VI secretion system tip protein VgrG	10-528: TIGR03361 (VI_Rhs_Vgr, type VI secretion system Vgr family protein.)		0 0 o	678	198	WP_080750725.1	hypothetical protein		Neg: SP(Sec/SPI) (Pr: 0.915), Pos: SP(Sec/SPI) (Pr: 0.949)	0 Y n17-28c33/34o	178	-4	WP_038359321.1	serine/threonine-protein kinase	53-319: cd14014 (STKc_PknB_like, Catalytic domain of bacterial Serine/Threonine kinases, PknB and similar proteins.)		0 0 o	333	2263	WP_235372372.1	hypothetical protein
125	https://www.ncbi.nlm.nih.gov/nuccore/NZ_AKJV01000125.1?report=graph&from=51153&to=53837	WHIX, WHIX	19	641	7.00e-66, 7.53e-52	0	1			14	Chitinase-like	7825	Pseudomonas sp. GM16	NZ_AKJV01000125.1	51153	53837	+	WP_007920306.1	chitinase	682-887: COG3179 (COG3179, Predicted chitinase [General function prediction only].)		0 0 o	894	1	WP_007920305.1	type VI secretion system tip protein VgrG	10-528: TIGR03361 (VI_Rhs_Vgr, type VI secretion system Vgr family protein.)		0 0 o	678	198	WP_007920308.1	hypothetical protein		Neg: SP(Sec/SPI) (Pr: 0.915), Pos: SP(Sec/SPI) (Pr: 0.949)	0 Y n17-28c33/34o	178	-4	WP_007920304.1	serine/threonine-protein kinase	53-319: cd14014 (STKc_PknB_like, Catalytic domain of bacterial Serine/Threonine kinases, PknB and similar proteins.)		0 0 o	333	2263	WP_238539527.1	hypothetical protein
126	https://www.ncbi.nlm.nih.gov/nuccore/NZ_AKJR01000062.1?report=graph&from=1734&to=4418	WHIX, WHIX	19	641	7.00e-66, 7.53e-52	0	1			14	Chitinase-like	7828	Pseudomonas sp. GM24	NZ_AKJR01000062.1	1734	4418	+	WP_007920306.1	chitinase	682-887: COG3179 (COG3179, Predicted chitinase [General function prediction only].)		0 0 o	894	1	WP_007949790.1	type VI secretion system tip protein TssI/VgrG	1-360: TIGR03361 (VI_Rhs_Vgr, type VI secretion system Vgr family protein.)		0 0 o	510	198	WP_007920308.1	hypothetical protein		Neg: SP(Sec/SPI) (Pr: 0.915), Pos: SP(Sec/SPI) (Pr: 0.949)	0 Y n17-28c33/34o	178	-4						0	0	WP_238539527.1	hypothetical protein
127	https://www.ncbi.nlm.nih.gov/nuccore/NZ_JAEIJI010000026.1?report=graph&from=214966&to=218100	WHIX, WHIX	175	791	1.96e-65, 2.47e-51	1	1	2	NlpC_P60-like	14	Chitinase-like	4726	Pseudomonas cichorii Pcic4	NZ_JAEIJI010000026.1	214966	218100	+	WP_232924505.1	hypothetical protein	823-1037: COG3179 (COG3179, Predicted chitinase [General function prediction only].)		0 0 o	1044	1	WP_198726485.1	tetratricopeptide repeat protein	146-322: COG0790 (TPR, TPR repeat [Signal transduction mechanisms].)	Neg: SP(Sec/SPI) (Pr: 0.946), Pos: SP(Sec/SPI) (Pr: 0.970)	0 Y n9-21c30/31o	339	15	WP_198726464.1	hypothetical protein		Neg: SP(Sec/SPI) (Pr: 0.993), Pos: SP(Sec/SPI) (Pr: 0.983)	0 Y n7-18c25/26o	166	15	WP_198726462.1	type VI secretion system tip protein VgrG	10-528: TIGR03361 (VI_Rhs_Vgr, type VI secretion system Vgr family protein.)		0 0 o	678	1040	WP_198726465.1	hypothetical protein		Neg: SP(Sec/SPI) (Pr: 0.982), Pos: SP(Sec/SPI) (Pr: 0.717)
128	https://www.ncbi.nlm.nih.gov/nuccore/NZ_BLVV01000002.1?report=graph&from=454116&to=457241	WHIX, WHIX	172	788	4.67e-63, 2.35e-50	1	1	2	NlpC_P60-like	14	Chitinase-like	4731	Pseudomonas cichorii Ku1408-5-5	NZ_BLVV01000002.1	454116	457241	-	WP_236249853.1	hypothetical protein	820-1034: COG3179 (COG3179, Predicted chitinase [General function prediction only].)		0 0 o	1041	1	WP_200992670.1	tetratricopeptide repeat protein	169-331: COG0790 (TPR, TPR repeat [Signal transduction mechanisms].)	Neg: SP(Sec/SPI) (Pr: 0.904), Pos: SP(Sec/SPI) (Pr: 0.934)	0 Y n10-21c30/31o	338	13	WP_200992669.1	hypothetical protein		Neg: SP(Sec/SPI) (Pr: 0.993), Pos: SP(Sec/SPI) (Pr: 0.983)	0 Y n7-18c25/26o	166	15	WP_236249854.1	DUF3396 domain-containing protein	180-387: pfam11876 (DUF3396, Protein of unknown function (DUF3396).); 4-68: cd14743 (PAAR_CT_1, proline-alanine-alanine-arginine (PAAR) domain with C-terminal extension.)		0 0 o	418	1289	WP_200992668.1	hypothetical protein		Neg: SP(Sec/SPI) (Pr: 0.934), Pos: SP(Sec/SPI) (Pr: 0.823)
129	https://www.ncbi.nlm.nih.gov/nuccore/NZ_MLEX01000019.1?report=graph&from=57868&to=60963	WHIX, WHIX	160	778	1.18e-65, 3.33e-45	1	1	2	NlpC_P60-like	14	Chitinase-like	338	Pseudomonas syringae pv. syringae 2675C	NZ_MLEX01000019.1	57868	60963	-	WP_258041321.1	hypothetical protein	804-1008: COG3179 (COG3179, Predicted chitinase [General function prediction only].)		0 0 o	1031	1	WP_024652742.1	sel1 repeat family protein		Neg: SP(Sec/SPI) (Pr: 0.994), Pos: SP(Sec/SPI) (Pr: 0.883)	0 Y n8-16c22/23o	331	-1	WP_057457102.1	hypothetical protein		Neg: SP(Sec/SPI) (Pr: 0.916), Pos: SP(Sec/SPI) (Pr: 0.964)	0 Y n15-26c33/34o	179	-4	WP_024652741.1	type VI secretion system tip protein VgrG	10-528: TIGR03361 (VI_Rhs_Vgr, type VI secretion system Vgr family protein.)		0 0 o	678	1024	WP_258041320.1	hypothetical protein
130	https://www.ncbi.nlm.nih.gov/nuccore/NZ_LT855380.1?report=graph&from=5870618&to=5873719	WHIX, WHIX	162	780	1.11e-67, 6.51e-46	1	1	2	NlpC_P60-like	14	Chitinase-like	3939	Pseudomonas viridiflava CFBP 1590 E12-5	NZ_LT855380.1	5870618	5873719	-	WP_231991790.1	hypothetical protein	821-1026: COG3179 (COG3179, Predicted chitinase [General function prediction only].)		0 0 o	1033	1	WP_088236277.1	sel1 repeat family protein		Neg: SP(Sec/SPI) (Pr: 0.996), Pos: SP(Sec/SPI) (Pr: 0.940)	0 Y n8-16c22/23o	331	-1	WP_145958198.1	hypothetical protein		Neg: SP(Sec/SPI) (Pr: 0.998), Pos: SP(Sec/SPI) (Pr: 0.993)	0 Y n8-19c24/25o	167	9	WP_004882988.1	type VI secretion system tip protein TssI/VgrG	10-528: TIGR03361 (VI_Rhs_Vgr, type VI secretion system Vgr family protein.)		0 0 o	678	1024	WP_231991788.1	hypothetical protein		Neg: SP(Sec/SPI) (Pr: 0.984), Pos: SP(Sec/SPI) (Pr: 0.849)
131	https://www.ncbi.nlm.nih.gov/nuccore/NZ_UTRM01000054.1?report=graph&from=126905&to=130006	WHIX, WHIX	162	780	9.33e-68, 3.93e-46	1	1	2	NlpC_P60-like	14	Chitinase-like	3961	Pseudomonas viridiflava p21.F2	NZ_UTRM01000054.1	126905	130006	-	WP_241004906.1	hypothetical protein	821-1026: COG3179 (COG3179, Predicted chitinase [General function prediction only].)		0 0 o	1033	1	WP_088236277.1	sel1 repeat family protein		Neg: SP(Sec/SPI) (Pr: 0.996), Pos: SP(Sec/SPI) (Pr: 0.940)	0 Y n8-16c22/23o	331	-1	WP_145958198.1	hypothetical protein		Neg: SP(Sec/SPI) (Pr: 0.998), Pos: SP(Sec/SPI) (Pr: 0.993)	0 Y n8-19c24/25o	167	9	WP_004882988.1	type VI secretion system tip protein TssI/VgrG	10-528: TIGR03361 (VI_Rhs_Vgr, type VI secretion system Vgr family protein.)		0 0 o	678	1024	WP_004883347.1	IS66 family insertion sequence element accessory protein TnpB	14-109: pfam05717 (TnpB_IS66, IS66 Orf2 like protein.)
132	https://www.ncbi.nlm.nih.gov/nuccore/NZ_UUFI01000012.1?report=graph&from=1088&to=4189	WHIX, WHIX	162	780	9.33e-68, 3.93e-46	1	1	2	NlpC_P60-like	14	Chitinase-like	4117	Pseudomonas viridiflava p26.F3	NZ_UUFI01000012.1	1088	4189	-	WP_241004906.1	hypothetical protein	821-1026: COG3179 (COG3179, Predicted chitinase [General function prediction only].)		0 0 o	1033	1	WP_088236277.1	sel1 repeat family protein		Neg: SP(Sec/SPI) (Pr: 0.996), Pos: SP(Sec/SPI) (Pr: 0.940)	0 Y n8-16c22/23o	331	-1	WP_145958198.1	hypothetical protein		Neg: SP(Sec/SPI) (Pr: 0.998), Pos: SP(Sec/SPI) (Pr: 0.993)	0 Y n8-19c24/25o	167	9	WP_004882988.1	type VI secretion system tip protein TssI/VgrG	10-528: TIGR03361 (VI_Rhs_Vgr, type VI secretion system Vgr family protein.)		0 0 o	678	1024	WP_240038047.1	IS66 family insertion sequence element accessory protein TnpB	11-66: cl29265 (TnpB_IS66, IS66 Orf2 like protein.)
133	https://www.ncbi.nlm.nih.gov/nuccore/NZ_UUFS01000053.1?report=graph&from=27604&to=30705	WHIX, WHIX	162	780	9.33e-68, 3.93e-46	1	1	2	NlpC_P60-like	14	Chitinase-like	4120	Pseudomonas viridiflava p26.G3	NZ_UUFS01000053.1	27604	30705	+	WP_241004906.1	hypothetical protein	821-1026: COG3179 (COG3179, Predicted chitinase [General function prediction only].)		0 0 o	1033	1	WP_088236277.1	sel1 repeat family protein		Neg: SP(Sec/SPI) (Pr: 0.996), Pos: SP(Sec/SPI) (Pr: 0.940)	0 Y n8-16c22/23o	331	-1	WP_145958198.1	hypothetical protein		Neg: SP(Sec/SPI) (Pr: 0.998), Pos: SP(Sec/SPI) (Pr: 0.993)	0 Y n8-19c24/25o	167	9	WP_004882988.1	type VI secretion system tip protein TssI/VgrG	10-528: TIGR03361 (VI_Rhs_Vgr, type VI secretion system Vgr family protein.)		0 0 o	678	1024	WP_241004905.1	IS66 family insertion sequence element accessory protein TnpB	11-73: cl29265 (TnpB_IS66, IS66 Orf2 like protein.)
134	https://www.ncbi.nlm.nih.gov/nuccore/NZ_UUDH01000030.1?report=graph&from=108007&to=111108	WHIX, WHIX	162	780	9.33e-68, 3.93e-46	1	1	2	NlpC_P60-like	14	Chitinase-like	4121	Pseudomonas viridiflava p25.H2	NZ_UUDH01000030.1	108007	111108	-	WP_241004906.1	hypothetical protein	821-1026: COG3179 (COG3179, Predicted chitinase [General function prediction only].)		0 0 o	1033	1	WP_088236277.1	sel1 repeat family protein		Neg: SP(Sec/SPI) (Pr: 0.996), Pos: SP(Sec/SPI) (Pr: 0.940)	0 Y n8-16c22/23o	331	-1	WP_145958198.1	hypothetical protein		Neg: SP(Sec/SPI) (Pr: 0.998), Pos: SP(Sec/SPI) (Pr: 0.993)	0 Y n8-19c24/25o	167	9	WP_004882988.1	type VI secretion system tip protein TssI/VgrG	10-528: TIGR03361 (VI_Rhs_Vgr, type VI secretion system Vgr family protein.)		0 0 o	678	1024	WP_004883347.1	IS66 family insertion sequence element accessory protein TnpB	14-109: pfam05717 (TnpB_IS66, IS66 Orf2 like protein.)
135	https://www.ncbi.nlm.nih.gov/nuccore/NZ_UUCZ01000039.1?report=graph&from=27604&to=30705	WHIX, WHIX	162	780	9.33e-68, 3.93e-46	1	1	2	NlpC_P60-like	14	Chitinase-like	4134	Pseudomonas viridiflava p25.G2	NZ_UUCZ01000039.1	27604	30705	+	WP_241004906.1	hypothetical protein	821-1026: COG3179 (COG3179, Predicted chitinase [General function prediction only].)		0 0 o	1033	1	WP_088236277.1	sel1 repeat family protein		Neg: SP(Sec/SPI) (Pr: 0.996), Pos: SP(Sec/SPI) (Pr: 0.940)	0 Y n8-16c22/23o	331	-1	WP_145958198.1	hypothetical protein		Neg: SP(Sec/SPI) (Pr: 0.998), Pos: SP(Sec/SPI) (Pr: 0.993)	0 Y n8-19c24/25o	167	9	WP_004882988.1	type VI secretion system tip protein TssI/VgrG	10-528: TIGR03361 (VI_Rhs_Vgr, type VI secretion system Vgr family protein.)		0 0 o	678	1024	WP_004883347.1	IS66 family insertion sequence element accessory protein TnpB	14-109: pfam05717 (TnpB_IS66, IS66 Orf2 like protein.)
136	https://www.ncbi.nlm.nih.gov/nuccore/NZ_UUEO01000016.1?report=graph&from=33743&to=36844	WHIX, WHIX	162	780	9.33e-68, 3.93e-46	1	1	2	NlpC_P60-like	14	Chitinase-like	4140	Pseudomonas viridiflava p26.D3	NZ_UUEO01000016.1	33743	36844	+	WP_241004906.1	hypothetical protein	821-1026: COG3179 (COG3179, Predicted chitinase [General function prediction only].)		0 0 o	1033	1	WP_088236277.1	sel1 repeat family protein		Neg: SP(Sec/SPI) (Pr: 0.996), Pos: SP(Sec/SPI) (Pr: 0.940)	0 Y n8-16c22/23o	331	-1	WP_145958198.1	hypothetical protein		Neg: SP(Sec/SPI) (Pr: 0.998), Pos: SP(Sec/SPI) (Pr: 0.993)	0 Y n8-19c24/25o	167	9	WP_004882988.1	type VI secretion system tip protein TssI/VgrG	10-528: TIGR03361 (VI_Rhs_Vgr, type VI secretion system Vgr family protein.)		0 0 o	678	1024	WP_004883347.1	IS66 family insertion sequence element accessory protein TnpB	14-109: pfam05717 (TnpB_IS66, IS66 Orf2 like protein.)
137	https://www.ncbi.nlm.nih.gov/nuccore/NZ_UUDP01000052.1?report=graph&from=362719&to=365820	WHIX, WHIX	162	780	9.33e-68, 3.93e-46	1	1	2	NlpC_P60-like	14	Chitinase-like	4141	Pseudomonas viridiflava p26.A5	NZ_UUDP01000052.1	362719	365820	-	WP_241004906.1	hypothetical protein	821-1026: COG3179 (COG3179, Predicted chitinase [General function prediction only].)		0 0 o	1033	1	WP_088236277.1	sel1 repeat family protein		Neg: SP(Sec/SPI) (Pr: 0.996), Pos: SP(Sec/SPI) (Pr: 0.940)	0 Y n8-16c22/23o	331	-1	WP_145958198.1	hypothetical protein		Neg: SP(Sec/SPI) (Pr: 0.998), Pos: SP(Sec/SPI) (Pr: 0.993)	0 Y n8-19c24/25o	167	9	WP_004882988.1	type VI secretion system tip protein TssI/VgrG	10-528: TIGR03361 (VI_Rhs_Vgr, type VI secretion system Vgr family protein.)		0 0 o	678	1024	WP_004883347.1	IS66 family insertion sequence element accessory protein TnpB	14-109: pfam05717 (TnpB_IS66, IS66 Orf2 like protein.)
138	https://www.ncbi.nlm.nih.gov/nuccore/NZ_UUEX01000024.1?report=graph&from=27604&to=30705	WHIX, WHIX	162	780	9.33e-68, 3.93e-46	1	1	2	NlpC_P60-like	14	Chitinase-like	4156	Pseudomonas viridiflava p26.E3	NZ_UUEX01000024.1	27604	30705	+	WP_241004906.1	hypothetical protein	821-1026: COG3179 (COG3179, Predicted chitinase [General function prediction only].)		0 0 o	1033	1	WP_088236277.1	sel1 repeat family protein		Neg: SP(Sec/SPI) (Pr: 0.996), Pos: SP(Sec/SPI) (Pr: 0.940)	0 Y n8-16c22/23o	331	-1	WP_145958198.1	hypothetical protein		Neg: SP(Sec/SPI) (Pr: 0.998), Pos: SP(Sec/SPI) (Pr: 0.993)	0 Y n8-19c24/25o	167	9	WP_004882988.1	type VI secretion system tip protein TssI/VgrG	10-528: TIGR03361 (VI_Rhs_Vgr, type VI secretion system Vgr family protein.)		0 0 o	678	1024	WP_241004905.1	IS66 family insertion sequence element accessory protein TnpB	11-73: cl29265 (TnpB_IS66, IS66 Orf2 like protein.)
139	https://www.ncbi.nlm.nih.gov/nuccore/NZ_UTUK01000010.1?report=graph&from=1110&to=4211	WHIX, WHIX	162	780	9.33e-68, 3.93e-46	1	1	2	NlpC_P60-like	14	Chitinase-like	4165	Pseudomonas viridiflava p22.H3	NZ_UTUK01000010.1	1110	4211	-	WP_241004906.1	hypothetical protein	821-1026: COG3179 (COG3179, Predicted chitinase [General function prediction only].)		0 0 o	1033	1	WP_088236277.1	sel1 repeat family protein		Neg: SP(Sec/SPI) (Pr: 0.996), Pos: SP(Sec/SPI) (Pr: 0.940)	0 Y n8-16c22/23o	331	-1	WP_145958198.1	hypothetical protein		Neg: SP(Sec/SPI) (Pr: 0.998), Pos: SP(Sec/SPI) (Pr: 0.993)	0 Y n8-19c24/25o	167	9	WP_004882988.1	type VI secretion system tip protein TssI/VgrG	10-528: TIGR03361 (VI_Rhs_Vgr, type VI secretion system Vgr family protein.)		0 0 o	678	1024	WP_241004905.1	IS66 family insertion sequence element accessory protein TnpB	11-73: cl29265 (TnpB_IS66, IS66 Orf2 like protein.)
140	https://www.ncbi.nlm.nih.gov/nuccore/NZ_UTUC01000060.1?report=graph&from=27604&to=30705	WHIX, WHIX	162	780	9.33e-68, 3.93e-46	1	1	2	NlpC_P60-like	14	Chitinase-like	4194	Pseudomonas viridiflava p22.F3	NZ_UTUC01000060.1	27604	30705	+	WP_241004906.1	hypothetical protein	821-1026: COG3179 (COG3179, Predicted chitinase [General function prediction only].)		0 0 o	1033	1	WP_088236277.1	sel1 repeat family protein		Neg: SP(Sec/SPI) (Pr: 0.996), Pos: SP(Sec/SPI) (Pr: 0.940)	0 Y n8-16c22/23o	331	-1	WP_145958198.1	hypothetical protein		Neg: SP(Sec/SPI) (Pr: 0.998), Pos: SP(Sec/SPI) (Pr: 0.993)	0 Y n8-19c24/25o	167	9	WP_004882988.1	type VI secretion system tip protein TssI/VgrG	10-528: TIGR03361 (VI_Rhs_Vgr, type VI secretion system Vgr family protein.)		0 0 o	678	1024	WP_241004905.1	IS66 family insertion sequence element accessory protein TnpB	11-73: cl29265 (TnpB_IS66, IS66 Orf2 like protein.)
141	https://www.ncbi.nlm.nih.gov/nuccore/NZ_UTTY01000060.1?report=graph&from=595122&to=598223	WHIX, WHIX	162	780	9.33e-68, 3.93e-46	1	1	2	NlpC_P60-like	14	Chitinase-like	4320	Pseudomonas viridiflava p22.E3	NZ_UTTY01000060.1	595122	598223	-	WP_241004906.1	hypothetical protein	821-1026: COG3179 (COG3179, Predicted chitinase [General function prediction only].)		0 0 o	1033	1	WP_088236277.1	sel1 repeat family protein		Neg: SP(Sec/SPI) (Pr: 0.996), Pos: SP(Sec/SPI) (Pr: 0.940)	0 Y n8-16c22/23o	331	-1	WP_145958198.1	hypothetical protein		Neg: SP(Sec/SPI) (Pr: 0.998), Pos: SP(Sec/SPI) (Pr: 0.993)	0 Y n8-19c24/25o	167	9	WP_004882988.1	type VI secretion system tip protein TssI/VgrG	10-528: TIGR03361 (VI_Rhs_Vgr, type VI secretion system Vgr family protein.)		0 0 o	678	1024	WP_004883347.1	IS66 family insertion sequence element accessory protein TnpB	14-109: pfam05717 (TnpB_IS66, IS66 Orf2 like protein.)
142	https://www.ncbi.nlm.nih.gov/nuccore/NZ_UUAU01000047.1?report=graph&from=27604&to=30705	WHIX, WHIX	162	780	9.33e-68, 3.93e-46	1	1	2	NlpC_P60-like	14	Chitinase-like	4360	Pseudomonas viridiflava p25.A2	NZ_UUAU01000047.1	27604	30705	+	WP_241004906.1	hypothetical protein	821-1026: COG3179 (COG3179, Predicted chitinase [General function prediction only].)		0 0 o	1033	1	WP_088236277.1	sel1 repeat family protein		Neg: SP(Sec/SPI) (Pr: 0.996), Pos: SP(Sec/SPI) (Pr: 0.940)	0 Y n8-16c22/23o	331	-1	WP_145958198.1	hypothetical protein		Neg: SP(Sec/SPI) (Pr: 0.998), Pos: SP(Sec/SPI) (Pr: 0.993)	0 Y n8-19c24/25o	167	9	WP_004882988.1	type VI secretion system tip protein TssI/VgrG	10-528: TIGR03361 (VI_Rhs_Vgr, type VI secretion system Vgr family protein.)		0 0 o	678	1024	WP_241004905.1	IS66 family insertion sequence element accessory protein TnpB	11-73: cl29265 (TnpB_IS66, IS66 Orf2 like protein.)
143	https://www.ncbi.nlm.nih.gov/nuccore/NZ_UTTD01000026.1?report=graph&from=136059&to=139160	WHIX, WHIX	162	780	2.03e-68, 5.91e-45	1	1	2	NlpC_P60-like	14	Chitinase-like	4373	Pseudomonas viridiflava p22.C1	NZ_UTTD01000026.1	136059	139160	-	WP_241092217.1	hypothetical protein	821-1026: COG3179 (COG3179, Predicted chitinase [General function prediction only].)		0 0 o	1033	1	WP_122420523.1	sel1 repeat family protein		Neg: SP(Sec/SPI) (Pr: 0.997), Pos: SP(Sec/SPI) (Pr: 0.951)	0 Y n4-14c22/23o	330	-1	WP_145958198.1	hypothetical protein		Neg: SP(Sec/SPI) (Pr: 0.998), Pos: SP(Sec/SPI) (Pr: 0.993)	0 Y n8-19c24/25o	167	9	WP_004882988.1	type VI secretion system tip protein TssI/VgrG	10-528: TIGR03361 (VI_Rhs_Vgr, type VI secretion system Vgr family protein.)		0 0 o	678	1021	WP_029244047.1	hypothetical protein		Neg: SP(Sec/SPI) (Pr: 0.998), Pos: SP(Sec/SPI) (Pr: 0.976)
144	https://www.ncbi.nlm.nih.gov/nuccore/NZ_UWFQ01000119.1?report=graph&from=53492&to=56593	WHIX, WHIX	162	780	7.45e-68, 4.35e-46	1	1	2	NlpC_P60-like	14	Chitinase-like	4452	Pseudomonas viridiflava p8.H7	NZ_UWFQ01000119.1	53492	56593	+	WP_235806257.1	hypothetical protein	821-1024: COG3179 (COG3179, Predicted chitinase [General function prediction only].)		0 0 o	1033	1	WP_057409191.1	sel1 repeat family protein		Neg: SP(Sec/SPI) (Pr: 0.997), Pos: SP(Sec/SPI) (Pr: 0.951)	0 Y n4-14c22/23o	331	-1	WP_057409190.1	hypothetical protein		Neg: SP(Sec/SPI) (Pr: 0.989), Pos: SP(Sec/SPI) (Pr: 0.988)	0 Y n15-26c31/32o	179	-4	WP_004882988.1	type VI secretion system tip protein TssI/VgrG	10-528: TIGR03361 (VI_Rhs_Vgr, type VI secretion system Vgr family protein.)		0 0 o	678	1024	WP_057409189.1	hypothetical protein
145	https://www.ncbi.nlm.nih.gov/nuccore/NZ_UTPI01000004.1?report=graph&from=1119&to=4220	WHIX, WHIX	162	780	9.33e-68, 3.93e-46	1	1	2	NlpC_P60-like	14	Chitinase-like	4491	Pseudomonas viridiflava p21.A2	NZ_UTPI01000004.1	1119	4220	-	WP_241004906.1	hypothetical protein	821-1026: COG3179 (COG3179, Predicted chitinase [General function prediction only].)		0 0 o	1033	1	WP_088236277.1	sel1 repeat family protein		Neg: SP(Sec/SPI) (Pr: 0.996), Pos: SP(Sec/SPI) (Pr: 0.940)	0 Y n8-16c22/23o	331	-1	WP_145958198.1	hypothetical protein		Neg: SP(Sec/SPI) (Pr: 0.998), Pos: SP(Sec/SPI) (Pr: 0.993)	0 Y n8-19c24/25o	167	9	WP_004882988.1	type VI secretion system tip protein TssI/VgrG	10-528: TIGR03361 (VI_Rhs_Vgr, type VI secretion system Vgr family protein.)		0 0 o	678	1024	WP_241004905.1	IS66 family insertion sequence element accessory protein TnpB	11-73: cl29265 (TnpB_IS66, IS66 Orf2 like protein.)
146	https://www.ncbi.nlm.nih.gov/nuccore/NZ_UUFZ01000119.1?report=graph&from=33694&to=36795	WHIX, WHIX	162	780	9.33e-68, 3.93e-46	1	1	2	NlpC_P60-like	14	Chitinase-like	4540	Pseudomonas viridiflava p26.H3	NZ_UUFZ01000119.1	33694	36795	+	WP_241004906.1	hypothetical protein	821-1026: COG3179 (COG3179, Predicted chitinase [General function prediction only].)		0 0 o	1033	1	WP_088236277.1	sel1 repeat family protein		Neg: SP(Sec/SPI) (Pr: 0.996), Pos: SP(Sec/SPI) (Pr: 0.940)	0 Y n8-16c22/23o	331	-1	WP_145958198.1	hypothetical protein		Neg: SP(Sec/SPI) (Pr: 0.998), Pos: SP(Sec/SPI) (Pr: 0.993)	0 Y n8-19c24/25o	167	9	WP_004882988.1	type VI secretion system tip protein TssI/VgrG	10-528: TIGR03361 (VI_Rhs_Vgr, type VI secretion system Vgr family protein.)		0 0 o	678	1024	WP_240995508.1	IS66 family insertion sequence element accessory protein TnpB	11-64: cl29265 (TnpB_IS66, IS66 Orf2 like protein.)
147	https://www.ncbi.nlm.nih.gov/nuccore/NZ_UTQO01000081.1?report=graph&from=1119&to=4220	WHIX, WHIX	162	780	9.33e-68, 3.93e-46	1	1	2	NlpC_P60-like	14	Chitinase-like	4558	Pseudomonas viridiflava p21.D2	NZ_UTQO01000081.1	1119	4220	-	WP_241004906.1	hypothetical protein	821-1026: COG3179 (COG3179, Predicted chitinase [General function prediction only].)		0 0 o	1033	1	WP_088236277.1	sel1 repeat family protein		Neg: SP(Sec/SPI) (Pr: 0.996), Pos: SP(Sec/SPI) (Pr: 0.940)	0 Y n8-16c22/23o	331	-1	WP_145958198.1	hypothetical protein		Neg: SP(Sec/SPI) (Pr: 0.998), Pos: SP(Sec/SPI) (Pr: 0.993)	0 Y n8-19c24/25o	167	9	WP_004882988.1	type VI secretion system tip protein TssI/VgrG	10-528: TIGR03361 (VI_Rhs_Vgr, type VI secretion system Vgr family protein.)		0 0 o	678	1024	WP_241005532.1	IS66 family insertion sequence element accessory protein TnpB	11-73: cl29265 (TnpB_IS66, IS66 Orf2 like protein.)
148	https://www.ncbi.nlm.nih.gov/nuccore/NZ_UTSX01000005.1?report=graph&from=374688&to=377789	WHIX, WHIX	162	780	9.33e-68, 3.93e-46	1	1	2	NlpC_P60-like	14	Chitinase-like	4656	Pseudomonas viridiflava p22.B4	NZ_UTSX01000005.1	374688	377789	-	WP_241004906.1	hypothetical protein	821-1026: COG3179 (COG3179, Predicted chitinase [General function prediction only].)		0 0 o	1033	1	WP_088236277.1	sel1 repeat family protein		Neg: SP(Sec/SPI) (Pr: 0.996), Pos: SP(Sec/SPI) (Pr: 0.940)	0 Y n8-16c22/23o	331	-1	WP_145958198.1	hypothetical protein		Neg: SP(Sec/SPI) (Pr: 0.998), Pos: SP(Sec/SPI) (Pr: 0.993)	0 Y n8-19c24/25o	167	9	WP_004882988.1	type VI secretion system tip protein TssI/VgrG	10-528: TIGR03361 (VI_Rhs_Vgr, type VI secretion system Vgr family protein.)		0 0 o	678	1024	WP_004883347.1	IS66 family insertion sequence element accessory protein TnpB	14-109: pfam05717 (TnpB_IS66, IS66 Orf2 like protein.)
149	https://www.ncbi.nlm.nih.gov/nuccore/NZ_UTSQ01000043.1?report=graph&from=1110&to=4211	WHIX, WHIX	162	780	9.33e-68, 3.93e-46	1	1	2	NlpC_P60-like	14	Chitinase-like	4658	Pseudomonas viridiflava p22.A4	NZ_UTSQ01000043.1	1110	4211	-	WP_241004906.1	hypothetical protein	821-1026: COG3179 (COG3179, Predicted chitinase [General function prediction only].)		0 0 o	1033	1	WP_088236277.1	sel1 repeat family protein		Neg: SP(Sec/SPI) (Pr: 0.996), Pos: SP(Sec/SPI) (Pr: 0.940)	0 Y n8-16c22/23o	331	-1	WP_145958198.1	hypothetical protein		Neg: SP(Sec/SPI) (Pr: 0.998), Pos: SP(Sec/SPI) (Pr: 0.993)	0 Y n8-19c24/25o	167	9	WP_004882988.1	type VI secretion system tip protein TssI/VgrG	10-528: TIGR03361 (VI_Rhs_Vgr, type VI secretion system Vgr family protein.)		0 0 o	678	1024	WP_241004905.1	IS66 family insertion sequence element accessory protein TnpB	11-73: cl29265 (TnpB_IS66, IS66 Orf2 like protein.)
150	https://www.ncbi.nlm.nih.gov/nuccore/NZ_UTSF01000063.1?report=graph&from=1119&to=4220	WHIX, WHIX	162	780	9.33e-68, 3.93e-46	1	1	2	NlpC_P60-like	14	Chitinase-like	4659	Pseudomonas viridiflava p21.H2	NZ_UTSF01000063.1	1119	4220	-	WP_241004906.1	hypothetical protein	821-1026: COG3179 (COG3179, Predicted chitinase [General function prediction only].)		0 0 o	1033	1	WP_088236277.1	sel1 repeat family protein		Neg: SP(Sec/SPI) (Pr: 0.996), Pos: SP(Sec/SPI) (Pr: 0.940)	0 Y n8-16c22/23o	331	-1	WP_145958198.1	hypothetical protein		Neg: SP(Sec/SPI) (Pr: 0.998), Pos: SP(Sec/SPI) (Pr: 0.993)	0 Y n8-19c24/25o	167	9	WP_004882988.1	type VI secretion system tip protein TssI/VgrG	10-528: TIGR03361 (VI_Rhs_Vgr, type VI secretion system Vgr family protein.)		0 0 o	678	1024	WP_241004905.1	IS66 family insertion sequence element accessory protein TnpB	11-73: cl29265 (TnpB_IS66, IS66 Orf2 like protein.)
151	https://www.ncbi.nlm.nih.gov/nuccore/NZ_UTQY01000049.1?report=graph&from=1119&to=4220	WHIX, WHIX	162	780	9.33e-68, 3.93e-46	1	1	2	NlpC_P60-like	14	Chitinase-like	4682	Pseudomonas viridiflava p21.E2	NZ_UTQY01000049.1	1119	4220	-	WP_241004906.1	hypothetical protein	821-1026: COG3179 (COG3179, Predicted chitinase [General function prediction only].)		0 0 o	1033	1	WP_088236277.1	sel1 repeat family protein		Neg: SP(Sec/SPI) (Pr: 0.996), Pos: SP(Sec/SPI) (Pr: 0.940)	0 Y n8-16c22/23o	331	-1	WP_145958198.1	hypothetical protein		Neg: SP(Sec/SPI) (Pr: 0.998), Pos: SP(Sec/SPI) (Pr: 0.993)	0 Y n8-19c24/25o	167	9	WP_004882988.1	type VI secretion system tip protein TssI/VgrG	10-528: TIGR03361 (VI_Rhs_Vgr, type VI secretion system Vgr family protein.)		0 0 o	678	1024	WP_241004905.1	IS66 family insertion sequence element accessory protein TnpB	11-73: cl29265 (TnpB_IS66, IS66 Orf2 like protein.)
152	https://www.ncbi.nlm.nih.gov/nuccore/NZ_CP077718.1?report=graph&from=2923238&to=2926339	WHIX, WHIX	162	780	1.02e-67, 1.87e-45	1	1	2	NlpC_P60-like	14	Chitinase-like	4717	Pseudomonas viridiflava T1426	NZ_CP077718.1	2923238	2926339	+	WP_244997229.1	hypothetical protein	821-1026: COG3179 (COG3179, Predicted chitinase [General function prediction only].)		0 0 o	1033	1	WP_217666236.1	sel1 repeat family protein		Neg: SP(Sec/SPI) (Pr: 0.997), Pos: SP(Sec/SPI) (Pr: 0.951)	0 Y n4-14c22/23o	331	-1	WP_152524977.1	hypothetical protein		Neg: SP(Sec/SPI) (Pr: 0.998), Pos: SP(Sec/SPI) (Pr: 0.993)	0 Y n8-19c24/25o	167	9	WP_217661975.1	type VI secretion system tip protein TssI/VgrG	10-528: TIGR03361 (VI_Rhs_Vgr, type VI secretion system Vgr family protein.)		0 0 o	678	1024	WP_004883347.1	IS66 family insertion sequence element accessory protein TnpB	14-109: pfam05717 (TnpB_IS66, IS66 Orf2 like protein.)
153	https://www.ncbi.nlm.nih.gov/nuccore/NZ_LJRC01000119.1?report=graph&from=13177&to=16278	WHIX, WHIX	162	780	7.45e-68, 4.35e-46	1	1	2	NlpC_P60-like	14	Chitinase-like	7015	Pseudomonas syringae pv. primulae ICMP 3956	NZ_LJRC01000119.1	13177	16278	-	WP_235806257.1	hypothetical protein	821-1024: COG3179 (COG3179, Predicted chitinase [General function prediction only].)		0 0 o	1033	1	WP_057409191.1	sel1 repeat family protein		Neg: SP(Sec/SPI) (Pr: 0.997), Pos: SP(Sec/SPI) (Pr: 0.951)	0 Y n4-14c22/23o	331	-1	WP_057409190.1	hypothetical protein		Neg: SP(Sec/SPI) (Pr: 0.989), Pos: SP(Sec/SPI) (Pr: 0.988)	0 Y n15-26c31/32o	179	-4	WP_004882988.1	type VI secretion system tip protein TssI/VgrG	10-528: TIGR03361 (VI_Rhs_Vgr, type VI secretion system Vgr family protein.)		0 0 o	678	1024	WP_057409189.1	hypothetical protein
154	https://www.ncbi.nlm.nih.gov/nuccore/NZ_LJRH01000084.1?report=graph&from=9677&to=12766	WHIX, WHIX	158	776	8.22e-66, 2.58e-45	1	1	2	NlpC_P60-like	14	Chitinase-like	7024	Pseudomonas syringae pv. solidagae ICMP 16925	NZ_LJRH01000084.1	9677	12766	-	WP_254151917.1	hypothetical protein	802-1006: COG3179 (COG3179, Predicted chitinase [General function prediction only].)		0 0 o	1029	1	WP_254151919.1	sel1 repeat family protein		Neg: SP(Sec/SPI) (Pr: 0.982), Pos: SP(Sec/SPI) (Pr: 0.879)	0 Y n15-23c28/29o	337	-1	WP_057457102.1	hypothetical protein		Neg: SP(Sec/SPI) (Pr: 0.916), Pos: SP(Sec/SPI) (Pr: 0.964)	0 Y n15-26c33/34o	179	-4	WP_057457103.1	type VI secretion system tip protein TssI/VgrG	10-528: TIGR03361 (VI_Rhs_Vgr, type VI secretion system Vgr family protein.)		0 0 o	678	1027	WP_254151915.1	hypothetical protein
155	https://www.ncbi.nlm.nih.gov/nuccore/NZ_RBTG01000103.1?report=graph&from=9671&to=12760	WHIX, WHIX	158	776	8.22e-66, 2.58e-45	1	1	2	NlpC_P60-like	14	Chitinase-like	7025	Pseudomonas syringae pv. solidagae ICMP 16927	NZ_RBTG01000103.1	9671	12760	-	WP_254151917.1	hypothetical protein	802-1006: COG3179 (COG3179, Predicted chitinase [General function prediction only].)		0 0 o	1029	1	WP_254151919.1	sel1 repeat family protein		Neg: SP(Sec/SPI) (Pr: 0.982), Pos: SP(Sec/SPI) (Pr: 0.879)	0 Y n15-23c28/29o	337	-1	WP_057457102.1	hypothetical protein		Neg: SP(Sec/SPI) (Pr: 0.916), Pos: SP(Sec/SPI) (Pr: 0.964)	0 Y n15-26c33/34o	179	-4	WP_259641949.1	type VI secretion system tip protein VgrG	1-315: TIGR03361 (VI_Rhs_Vgr, type VI secretion system Vgr family protein.)		0 0 o	465	1027	WP_254151915.1	hypothetical protein
156	https://www.ncbi.nlm.nih.gov/nuccore/NZ_RBTH01000216.1?report=graph&from=9694&to=12783	WHIX, WHIX	158	776	8.22e-66, 2.58e-45	1	1	2	NlpC_P60-like	14	Chitinase-like	7026	Pseudomonas syringae pv. solidagae ICMP 16926	NZ_RBTH01000216.1	9694	12783	-	WP_254151917.1	hypothetical protein	802-1006: COG3179 (COG3179, Predicted chitinase [General function prediction only].)		0 0 o	1029	1	WP_057457110.1	sel1 repeat family protein		Neg: SP(Sec/SPI) (Pr: 0.995), Pos: SP(Sec/SPI) (Pr: 0.875)	0 Y n8-16c22/23o	331	-1	WP_057457102.1	hypothetical protein		Neg: SP(Sec/SPI) (Pr: 0.916), Pos: SP(Sec/SPI) (Pr: 0.964)	0 Y n15-26c33/34o	179	-4	WP_057457103.1	type VI secretion system tip protein VgrG	10-528: TIGR03361 (VI_Rhs_Vgr, type VI secretion system Vgr family protein.)		0 0 o	678	1027	WP_254151915.1	hypothetical protein
157	https://www.ncbi.nlm.nih.gov/nuccore/NZ_KE692032.1?report=graph&from=1671&to=4772	WHIX, WHIX	162	780	3.37e-68, 5.82e-46	1	1	2	NlpC_P60-like	14	Chitinase-like	8134	Pseudomonas viridiflava CC1582	NZ_KE692032.1	1671	4772	-	WP_235155730.1	hypothetical protein	821-1026: COG3179 (COG3179, Predicted chitinase [General function prediction only].)		0 0 o	1033	1	WP_025993976.1	sel1 repeat family protein		Neg: SP(Sec/SPI) (Pr: 0.997), Pos: SP(Sec/SPI) (Pr: 0.951)	0 Y n4-14c22/23o	330	-1	WP_152524977.1	hypothetical protein		Neg: SP(Sec/SPI) (Pr: 0.998), Pos: SP(Sec/SPI) (Pr: 0.993)	0 Y n8-19c24/25o	167	9	WP_004882988.1	type VI secretion system tip protein TssI/VgrG	10-528: TIGR03361 (VI_Rhs_Vgr, type VI secretion system Vgr family protein.)		0 0 o	678	1021	WP_152524976.1	lytic enzyme	53-182: COG3179 (COG3179, Predicted chitinase [General function prediction only].)
158	https://www.ncbi.nlm.nih.gov/nuccore/NZ_LKBR01000035.1?report=graph&from=57060&to=60155	WHIX, WHIX	160	778	4.25e-66, 8.05e-46	1	1	2	NlpC_P60-like	14	Chitinase-like	8501	Pseudomonas sp. ICMP 460	NZ_LKBR01000035.1	57060	60155	-	WP_256586012.1	hypothetical protein	810-1022: COG3179 (COG3179, Predicted chitinase [General function prediction only].)		0 0 o	1031	1	WP_099238789.1	sel1 repeat family protein	167-312: COG0790 (TPR, TPR repeat [Signal transduction mechanisms].)	Neg: SP(Sec/SPI) (Pr: 0.994), Pos: SP(Sec/SPI) (Pr: 0.911)	0 Y n8-15c22/23o	332	-4	WP_177445850.1	hypothetical protein		Neg: SP(Sec/SPI) (Pr: 0.698), Pos: SP(Sec/SPI) (Pr: 0.851)	0 Y n13-24c31/32o	177	-4		hypothetical protein				0	975	WP_143505415.1	hypothetical protein		Neg: SP(Sec/SPI) (Pr: 0.996), Pos: SP(Sec/SPI) (Pr: 0.987)
159	https://www.ncbi.nlm.nih.gov/nuccore/NZ_JAOXME010000014.1?report=graph&from=107632&to=110739	WHIX, WHIX	167	783	4.17e-63, 5.71e-51	1	1	2	NlpC_P60-like	14	Chitinase-like	9419	Pseudomonas capsici NCPPB2479	NZ_JAOXME010000014.1	107632	110739	+	WP_263948815.1	hypothetical protein	814-1028: COG3179 (COG3179, Predicted chitinase [General function prediction only].)		0 0 o	1035	1	WP_263948814.1	sel1 repeat family protein		Neg: SP(Sec/SPI) (Pr: 0.993), Pos: SP(Sec/SPI) (Pr: 0.920)	0 Y n4-14c22/23o	326	14	WP_263948816.1	hypothetical protein		Neg: SP(Sec/SPI) (Pr: 0.947), Pos: SP(Sec/SPI) (Pr: 0.901)	0 Y n7-18c25/26o	166	15	WP_263948813.1	type VI secretion system tip protein TssI/VgrG	10-528: TIGR03361 (VI_Rhs_Vgr, type VI secretion system Vgr family protein.)		0 0 o	678	1024	WP_263948818.1	hypothetical protein	13-98: COG4461 (LprI, Uncharacterized protein LprI [Function unknown].)	Neg: SP(Sec/SPI) (Pr: 0.958), Pos: SP(Sec/SPI) (Pr: 0.959)
160	https://www.ncbi.nlm.nih.gov/nuccore/NZ_JAOXMG010000014.1?report=graph&from=129604&to=132711	WHIX, WHIX	167	783	1.76e-62, 5.48e-50	1	1	2	NlpC_P60-like	14	Chitinase-like	9420	Pseudomonas capsici GEV417	NZ_JAOXMG010000014.1	129604	132711	+	WP_263961622.1	hypothetical protein	814-1028: COG3179 (COG3179, Predicted chitinase [General function prediction only].)		0 0 o	1035	1	WP_263961621.1	sel1 repeat family protein		Neg: SP(Sec/SPI) (Pr: 0.987), Pos: SP(Sec/SPI) (Pr: 0.954)	0 Y n10-20c28/29o	332	14	WP_263961623.1	hypothetical protein		Neg: SP(Sec/SPI) (Pr: 0.972), Pos: SP(Sec/SPI) (Pr: 0.940)	0 Y n7-18c25/26o	166	15	WP_122370549.1	type VI secretion system tip protein VgrG	10-528: TIGR03361 (VI_Rhs_Vgr, type VI secretion system Vgr family protein.)		0 0 o	678	1024	WP_263961624.1	hypothetical protein	13-99: COG4461 (LprI, Uncharacterized protein LprI [Function unknown].)	Neg: SP(Sec/SPI) (Pr: 0.958), Pos: SP(Sec/SPI) (Pr: 0.959)
161	https://www.ncbi.nlm.nih.gov/nuccore/NZ_SUQH01000004.1?report=graph&from=76896&to=79580	WHIX, WHIX	19	641	4.61e-66, 1.01e-49	0	1			14	Chitinase-like	6825	Pseudomonas koreensis UMG3125	NZ_SUQH01000004.1	76896	79580	-	WP_086792448.1	chitinase	682-887: COG3179 (COG3179, Predicted chitinase [General function prediction only].)		0 0 o	894	1	WP_140396005.1	hypothetical protein			0 0 o	66	-8	WP_086792563.1	hypothetical protein		Neg: SP(Sec/SPI) (Pr: 0.996), Pos: SP(Sec/SPI) (Pr: 0.990)	0 Y n9-20c25/26o	166	20	WP_086792450.1	type VI secretion system tip protein VgrG	10-528: TIGR03361 (VI_Rhs_Vgr, type VI secretion system Vgr family protein.)		0 0 o	678	198	WP_174376836.1	lysozyme inhibitor LprI family protein	176-240: pfam07007 (LprI, Lysozyme inhibitor LprI.)	Neg: SP(Sec/SPI) (Pr: 0.970), Pos: SP(Sec/SPI) (Pr: 0.983)
162	https://www.ncbi.nlm.nih.gov/nuccore/NZ_AKJT01000022.1?report=graph&from=174909&to=177581	WHIX, WHIX	19	637	2.19e-66, 1.32e-54	0	1			14	Chitinase-like	7827	Pseudomonas sp. GM18	NZ_AKJT01000022.1	174909	177581	+	WP_007934561.1	hypothetical protein	669-883: COG3179 (COG3179, Predicted chitinase [General function prediction only].)		0 0 o	890	1	WP_157214287.1	hypothetical protein			0 0 i	66	-8	WP_238541196.1	hypothetical protein		Neg: SP(Sec/SPI) (Pr: 0.997), Pos: SP(Sec/SPI) (Pr: 0.981)	0 Y n9-20c25/26o	166	20	WP_007934557.1	type VI secretion system tip protein VgrG	10-528: TIGR03361 (VI_Rhs_Vgr, type VI secretion system Vgr family protein.)		0 0 o	678	198	WP_007934563.1	hypothetical protein		Neg: SP(Sec/SPI) (Pr: 0.951), Pos: SP(Sec/SPI) (Pr: 0.774)
163	https://www.ncbi.nlm.nih.gov/nuccore/NZ_MVOO01000004.1?report=graph&from=304727&to=307411	WHIX, WHIX	19	641	4.61e-66, 1.01e-49	0	1			14	Chitinase-like	8713	Pseudomonas sp. SCPG-7	NZ_MVOO01000004.1	304727	307411	-	WP_086792448.1	chitinase	682-887: COG3179 (COG3179, Predicted chitinase [General function prediction only].)		0 0 o	894	1	WP_140396005.1	hypothetical protein			0 0 o	66	-8	WP_256578843.1	hypothetical protein		Neg: SP(Sec/SPI) (Pr: 0.837), Pos: SP(Sec/SPI) (Pr: 0.922)	0 Y n17-28c33/34o	174	-4	WP_086792450.1	type VI secretion system tip protein VgrG	10-528: TIGR03361 (VI_Rhs_Vgr, type VI secretion system Vgr family protein.)		0 0 o	678	198	WP_086792446.1	lysozyme inhibitor LprI family protein	176-240: pfam07007 (LprI, Lysozyme inhibitor LprI.)	Neg: SP(Sec/SPI) (Pr: 0.975), Pos: SP(Sec/SPI) (Pr: 0.985)
164	https://www.ncbi.nlm.nih.gov/nuccore/NZ_CP062252.1?report=graph&from=6390731&to=6393415	WHIX, WHIX	19	641	3.70e-64, 6.11e-51	0	1			14	Chitinase-like	9359	Pseudomonas allokribbensis IzPS23	NZ_CP062252.1	6390731	6393415	-	WP_192559313.1	chitinase	682-887: COG3179 (COG3179, Predicted chitinase [General function prediction only].)		0 0 o	894	1	WP_192559314.1	hypothetical protein			0 0 i	66	-8	WP_192559312.1	hypothetical protein		Neg: SP(Sec/SPI) (Pr: 0.896), Pos: SP(Sec/SPI) (Pr: 0.982)	0 Y n17-28c33/34o	181	-4	WP_192559315.1	type VI secretion system tip protein VgrG	10-528: TIGR03361 (VI_Rhs_Vgr, type VI secretion system Vgr family protein.)		0 0 o	678	198	WP_244142425.1	lysozyme inhibitor LprI family protein	172-240: cl01530 (LprI, Lysozyme inhibitor LprI.)	Neg: SP(Sec/SPI) (Pr: 0.996), Pos: SP(Sec/SPI) (Pr: 0.915)
165	https://www.ncbi.nlm.nih.gov/nuccore/NZ_MOBQ01000056.1?report=graph&from=224527&to=227199	WHIX, WHIX	18	637	2.12e-63, 4.58e-54	0	1			14	Chitinase-like	6251	Pseudomonas frederiksbergensis 37A10	NZ_MOBQ01000056.1	224527	227199	+	WP_123515728.1	chitinase	678-883: COG3179 (COG3179, Predicted chitinase [General function prediction only].)		0 0 o	890	1	WP_185066946.1	hypothetical protein		Neg: SP(Sec/SPI) (Pr: 0.843), Pos: SP(Sec/SPI) (Pr: 0.784)	0 Y n10-22c30/31o	57	-4	WP_123515731.1	hypothetical protein		Neg: SP(Sec/SPI) (Pr: 0.991), Pos: SP(Sec/SPI) (Pr: 0.992)	0 Y n15-26c31/32o	172	-4	WP_123515726.1	type VI secretion system tip protein VgrG	10-528: TIGR03361 (VI_Rhs_Vgr, type VI secretion system Vgr family protein.)		0 0 o	678	175	WP_148058647.1	hypothetical protein
166	https://www.ncbi.nlm.nih.gov/nuccore/NZ_AVEM02000048.1?report=graph&from=520&to=3615	WHIX, WHIX	160	778	3.11e-66, 1.18e-45	1	1	2	NlpC_P60-like	14	Chitinase-like	8132	Pseudomonas syringae CC1466	NZ_AVEM02000048.1	520	3615	+	WP_024643829.1	hypothetical protein	804-1008: COG3179 (COG3179, Predicted chitinase [General function prediction only].)		0 0 o	1031	1		sel1 repeat family protein				0	-1	WP_050585941.1	hypothetical protein		Neg: SP(Sec/SPI) (Pr: 0.916), Pos: SP(Sec/SPI) (Pr: 0.964)	0 Y n15-26c33/34o	179	-4						0	0
167	https://www.ncbi.nlm.nih.gov/nuccore/NZ_JTGG01000002.1?report=graph&from=273322&to=276471	WHIX, WHIX	176	802	2.90e-64, 9.06e-61	1	1	2	NlpC_P60-like	14	Chitinase-like	190	Pseudomonas fluorescens SF39a	NZ_JTGG01000002.1	273322	276471	+	WP_235374454.1	hypothetical protein	850-1039: COG3179 (COG3179, Predicted chitinase [General function prediction only].)		0 0 o	1049	1	WP_039757346.1	sel1 repeat family protein	188-338: COG0790 (TPR, TPR repeat [Signal transduction mechanisms].)	Neg: SP(Sec/SPI) (Pr: 0.989), Pos: SP(Sec/SPI) (Pr: 0.992)	0 Y n10-21c30/31o	339	18	WP_052269066.1	hypothetical protein		Neg: SP(Sec/SPI) (Pr: 0.986), Pos: SP(Sec/SPI) (Pr: 0.973)	0 Y n12-22c27/28o	195	-26	WP_039757345.1	type VI secretion system tip protein VgrG	10-532: TIGR03361 (VI_Rhs_Vgr, type VI secretion system Vgr family protein.)		0 0 o	682	1043	WP_039757347.1	hypothetical protein		Neg: SP(Sec/SPI) (Pr: 0.811), Pos: LIPO(Sec/SPII) (Pr: 0.612)
168	https://www.ncbi.nlm.nih.gov/nuccore/NZ_CABVIC010000003.1?report=graph&from=542253&to=545402	WHIX, WHIX	176	802	5.37e-66, 1.07e-63	1	1	2	NlpC_P60-like	14	Chitinase-like	206	Pseudomonas fluorescens PS847	NZ_CABVIC010000003.1	542253	545402	-	WP_224787274.1	hypothetical protein	837-1039: COG3179 (COG3179, Predicted chitinase [General function prediction only].)		0 0 o	1049	1	WP_150637148.1	sel1 repeat family protein	188-338: COG0790 (TPR, TPR repeat [Signal transduction mechanisms].)	Neg: SP(Sec/SPI) (Pr: 0.989), Pos: SP(Sec/SPI) (Pr: 0.992)	0 Y n10-21c30/31o	339	18	WP_136493193.1	hypothetical protein		Neg: SP(Sec/SPI) (Pr: 0.997), Pos: SP(Sec/SPI) (Pr: 0.992)	0 Y n12-22c27/28o	193	-26	WP_150637151.1	type VI secretion system tip protein VgrG	10-528: TIGR03361 (VI_Rhs_Vgr, type VI secretion system Vgr family protein.)		0 0 o	678	1043	WP_150637146.1	TIGR01777 family oxidoreductase	170-460: TIGR01777 (yfcH, TIGR01777 family protein.)
169	https://www.ncbi.nlm.nih.gov/nuccore/NZ_LMQZ01000012.1?report=graph&from=20612&to=23761	WHIX, WHIX	176	802	5.37e-66, 1.07e-63	1	1	2	NlpC_P60-like	14	Chitinase-like	8509	Pseudomonas sp. Leaf434	NZ_LMQZ01000012.1	20612	23761	-	WP_224787274.1	hypothetical protein	837-1039: COG3179 (COG3179, Predicted chitinase [General function prediction only].)		0 0 o	1049	1	WP_056791328.1	sel1 repeat family protein	188-338: COG0790 (TPR, TPR repeat [Signal transduction mechanisms].)	Neg: SP(Sec/SPI) (Pr: 0.981), Pos: SP(Sec/SPI) (Pr: 0.990)	0 Y n10-21c30/31o	339	18	WP_130889046.1	hypothetical protein		Neg: SP(Sec/SPI) (Pr: 0.997), Pos: SP(Sec/SPI) (Pr: 0.991)	0 Y n12-22c27/28o	193	-26	WP_056790854.1	type VI secretion system tip protein VgrG	10-528: TIGR03361 (VI_Rhs_Vgr, type VI secretion system Vgr family protein.)		0 0 o	678	1043	WP_082530338.1	TIGR01777 family oxidoreductase	170-460: TIGR01777 (yfcH, TIGR01777 family protein.)
170	https://www.ncbi.nlm.nih.gov/nuccore/NZ_FYDP01000004.1?report=graph&from=139291&to=142446	WHIX, WHIX	178	804	4.92e-66, 1.03e-63	1	1	2	NlpC_P60-like	14	Chitinase-like	8794	Pseudomonas sp. Irchel 3F6	NZ_FYDP01000004.1	139291	142446	+	WP_256584352.1	hypothetical protein	839-1041: COG3179 (COG3179, Predicted chitinase [General function prediction only].)		0 0 o	1051	1	WP_095181430.1	sel1 repeat family protein	188-338: COG0790 (TPR, TPR repeat [Signal transduction mechanisms].)	Neg: SP(Sec/SPI) (Pr: 0.989), Pos: SP(Sec/SPI) (Pr: 0.992)	0 Y n10-21c30/31o	339	18	WP_136493193.1	hypothetical protein		Neg: SP(Sec/SPI) (Pr: 0.997), Pos: SP(Sec/SPI) (Pr: 0.992)	0 Y n12-22c27/28o	193	-26	WP_095181226.1	type VI secretion system tip protein VgrG	10-528: TIGR03361 (VI_Rhs_Vgr, type VI secretion system Vgr family protein.)		0 0 o	678	1043	WP_095181229.1	TIGR01777 family oxidoreductase	170-460: TIGR01777 (yfcH, TIGR01777 family protein.)
171	https://www.ncbi.nlm.nih.gov/nuccore/NZ_CP087167.1?report=graph&from=5786010&to=5789159	WHIX, WHIX	176	802	5.37e-66, 1.07e-63	1	1	2	NlpC_P60-like	14	Chitinase-like	9110	Pseudomonas atacamensis B21-050	NZ_CP087167.1	5786010	5789159	-	WP_224787274.1	hypothetical protein	837-1039: COG3179 (COG3179, Predicted chitinase [General function prediction only].)		0 0 o	1049	1	WP_039757346.1	sel1 repeat family protein	188-338: COG0790 (TPR, TPR repeat [Signal transduction mechanisms].)	Neg: SP(Sec/SPI) (Pr: 0.989), Pos: SP(Sec/SPI) (Pr: 0.992)	0 Y n10-21c30/31o	339	18	WP_258604188.1	hypothetical protein		Neg: SP(Sec/SPI) (Pr: 0.996), Pos: SP(Sec/SPI) (Pr: 0.986)	0 Y n12-22c27/28o	193	-26	WP_258604190.1	type VI secretion system tip protein VgrG	10-528: TIGR03361 (VI_Rhs_Vgr, type VI secretion system Vgr family protein.)		0 0 o	678	1043	WP_258604186.1	TIGR01777 family oxidoreductase	171-460: TIGR01777 (yfcH, TIGR01777 family protein.)
172	https://www.ncbi.nlm.nih.gov/nuccore/NZ_JAROCH010000015.1?report=graph&from=99057&to=102173	WHIX, WHIX	164	791	1.03e-64, 1.39e-61	1	1	2	NlpC_P60-like	14	Chitinase-like	330	Pseudomonas syringae M11	NZ_JAROCH010000015.1	99057	102173	-	WP_277264299.1	hypothetical protein	839-1028: COG3179 (COG3179, Predicted chitinase [General function prediction only].)		0 0 o	1038	1	WP_277264300.1	sel1 repeat family protein		Neg: SP(Sec/SPI) (Pr: 0.974), Pos: SP(Sec/SPI) (Pr: 0.871)	0 Y n15-23c28/29o	337	-1	WP_153222130.1	hypothetical protein		Neg: SP(Sec/SPI) (Pr: 0.995), Pos: SP(Sec/SPI) (Pr: 0.982)	0 Y n11-22c27/28o	193	-26	WP_277264301.1	type VI secretion system tip protein TssI/VgrG	10-528: TIGR03361 (VI_Rhs_Vgr, type VI secretion system Vgr family protein.)		0 0 o	678	1027	WP_153222131.1	hypothetical protein		Neg: SP(Sec/SPI) (Pr: 0.992), Pos: SP(Sec/SPI) (Pr: 0.977)
173	https://www.ncbi.nlm.nih.gov/nuccore/NZ_NEHK01000004.1?report=graph&from=130499&to=133570	WHIX, WHIX	164	776	2.09e-65, 2.74e-43	1	1	2	NlpC_P60-like	14	Chitinase-like	8749	Pseudomonas sp. R41(2017)	NZ_NEHK01000004.1	130499	133570	+	WP_256576002.1	hypothetical protein	811-1013: COG3179 (COG3179, Predicted chitinase [General function prediction only].)		0 0 o	1023	1	WP_085731360.1	sel1 repeat family protein		Neg: SP(Sec/SPI) (Pr: 0.969), Pos: SP(Sec/SPI) (Pr: 0.938)	0 Y n12-23c28/29o	337	15	WP_139831711.1	hypothetical protein		Neg: SP(Sec/SPI) (Pr: 0.993), Pos: SP(Sec/SPI) (Pr: 0.995)	0 Y n10-21c29/30o	193	-26	WP_085731359.1	type VI secretion system tip protein VgrG	10-528: TIGR03361 (VI_Rhs_Vgr, type VI secretion system Vgr family protein.)		0 0 o	678	1039	WP_170929584.1	hypothetical protein		Neg: SP(Sec/SPI) (Pr: 0.997), Pos: SP(Sec/SPI) (Pr: 0.964)
174	https://www.ncbi.nlm.nih.gov/nuccore/NZ_NEHL01000002.1?report=graph&from=292947&to=296018	WHIX, WHIX	164	776	2.09e-65, 2.74e-43	1	1	2	NlpC_P60-like	14	Chitinase-like	8750	Pseudomonas sp. R40(2017)	NZ_NEHL01000002.1	292947	296018	+	WP_256576002.1	hypothetical protein	811-1013: COG3179 (COG3179, Predicted chitinase [General function prediction only].)		0 0 o	1023	1	WP_085731360.1	sel1 repeat family protein		Neg: SP(Sec/SPI) (Pr: 0.969), Pos: SP(Sec/SPI) (Pr: 0.938)	0 Y n12-23c28/29o	337	15	WP_139831711.1	hypothetical protein		Neg: SP(Sec/SPI) (Pr: 0.993), Pos: SP(Sec/SPI) (Pr: 0.995)	0 Y n10-21c29/30o	193	-26	WP_085731359.1	type VI secretion system tip protein VgrG	10-528: TIGR03361 (VI_Rhs_Vgr, type VI secretion system Vgr family protein.)		0 0 o	678	1039	WP_170929584.1	hypothetical protein		Neg: SP(Sec/SPI) (Pr: 0.997), Pos: SP(Sec/SPI) (Pr: 0.964)
175	https://www.ncbi.nlm.nih.gov/nuccore/NZ_NEHM01000002.1?report=graph&from=292947&to=296018	WHIX, WHIX	164	776	2.09e-65, 2.74e-43	1	1	2	NlpC_P60-like	14	Chitinase-like	8751	Pseudomonas sp. R39(2017)	NZ_NEHM01000002.1	292947	296018	+	WP_256576002.1	hypothetical protein	811-1013: COG3179 (COG3179, Predicted chitinase [General function prediction only].)		0 0 o	1023	1	WP_085731360.1	sel1 repeat family protein		Neg: SP(Sec/SPI) (Pr: 0.969), Pos: SP(Sec/SPI) (Pr: 0.938)	0 Y n12-23c28/29o	337	15	WP_139831711.1	hypothetical protein		Neg: SP(Sec/SPI) (Pr: 0.993), Pos: SP(Sec/SPI) (Pr: 0.995)	0 Y n10-21c29/30o	193	-26	WP_085731359.1	type VI secretion system tip protein VgrG	10-528: TIGR03361 (VI_Rhs_Vgr, type VI secretion system Vgr family protein.)		0 0 o	678	1039	WP_170929584.1	hypothetical protein		Neg: SP(Sec/SPI) (Pr: 0.997), Pos: SP(Sec/SPI) (Pr: 0.964)
176	https://www.ncbi.nlm.nih.gov/nuccore/NZ_NEHN01000004.1?report=graph&from=130499&to=133570	WHIX, WHIX	164	776	2.09e-65, 2.74e-43	1	1	2	NlpC_P60-like	14	Chitinase-like	8752	Pseudomonas sp. R38(2017)	NZ_NEHN01000004.1	130499	133570	+	WP_256576002.1	hypothetical protein	811-1013: COG3179 (COG3179, Predicted chitinase [General function prediction only].)		0 0 o	1023	1	WP_085731360.1	sel1 repeat family protein		Neg: SP(Sec/SPI) (Pr: 0.969), Pos: SP(Sec/SPI) (Pr: 0.938)	0 Y n12-23c28/29o	337	15	WP_139831711.1	hypothetical protein		Neg: SP(Sec/SPI) (Pr: 0.993), Pos: SP(Sec/SPI) (Pr: 0.995)	0 Y n10-21c29/30o	193	-26	WP_085731359.1	type VI secretion system tip protein VgrG	10-528: TIGR03361 (VI_Rhs_Vgr, type VI secretion system Vgr family protein.)		0 0 o	678	1039	WP_170929584.1	hypothetical protein		Neg: SP(Sec/SPI) (Pr: 0.997), Pos: SP(Sec/SPI) (Pr: 0.964)
177	https://www.ncbi.nlm.nih.gov/nuccore/NZ_NEHP01000003.1?report=graph&from=521345&to=524416	WHIX, WHIX	164	776	2.09e-65, 2.74e-43	1	1	2	NlpC_P60-like	14	Chitinase-like	8753	Pseudomonas sp. R36(2017)	NZ_NEHP01000003.1	521345	524416	-	WP_256576002.1	hypothetical protein	811-1013: COG3179 (COG3179, Predicted chitinase [General function prediction only].)		0 0 o	1023	1	WP_085731360.1	sel1 repeat family protein		Neg: SP(Sec/SPI) (Pr: 0.969), Pos: SP(Sec/SPI) (Pr: 0.938)	0 Y n12-23c28/29o	337	15	WP_139831711.1	hypothetical protein		Neg: SP(Sec/SPI) (Pr: 0.993), Pos: SP(Sec/SPI) (Pr: 0.995)	0 Y n10-21c29/30o	193	-26	WP_085731359.1	type VI secretion system tip protein VgrG	10-528: TIGR03361 (VI_Rhs_Vgr, type VI secretion system Vgr family protein.)		0 0 o	678	1039	WP_170929584.1	hypothetical protein		Neg: SP(Sec/SPI) (Pr: 0.997), Pos: SP(Sec/SPI) (Pr: 0.964)
178	https://www.ncbi.nlm.nih.gov/nuccore/NZ_NEHS01000003.1?report=graph&from=130499&to=133570	WHIX, WHIX	164	776	2.09e-65, 2.74e-43	1	1	2	NlpC_P60-like	14	Chitinase-like	8754	Pseudomonas sp. R33(2017)	NZ_NEHS01000003.1	130499	133570	+	WP_256576002.1	hypothetical protein	811-1013: COG3179 (COG3179, Predicted chitinase [General function prediction only].)		0 0 o	1023	1	WP_085731360.1	sel1 repeat family protein		Neg: SP(Sec/SPI) (Pr: 0.969), Pos: SP(Sec/SPI) (Pr: 0.938)	0 Y n12-23c28/29o	337	15	WP_139831711.1	hypothetical protein		Neg: SP(Sec/SPI) (Pr: 0.993), Pos: SP(Sec/SPI) (Pr: 0.995)	0 Y n10-21c29/30o	193	-26	WP_085731359.1	type VI secretion system tip protein VgrG	10-528: TIGR03361 (VI_Rhs_Vgr, type VI secretion system Vgr family protein.)		0 0 o	678	1039	WP_170929584.1	hypothetical protein		Neg: SP(Sec/SPI) (Pr: 0.997), Pos: SP(Sec/SPI) (Pr: 0.964)
179	https://www.ncbi.nlm.nih.gov/nuccore/NZ_NEHU01000004.1?report=graph&from=130499&to=133570	WHIX, WHIX	164	776	2.09e-65, 2.74e-43	1	1	2	NlpC_P60-like	14	Chitinase-like	8755	Pseudomonas sp. R31(2017)	NZ_NEHU01000004.1	130499	133570	+	WP_256576002.1	hypothetical protein	811-1013: COG3179 (COG3179, Predicted chitinase [General function prediction only].)		0 0 o	1023	1	WP_085731360.1	sel1 repeat family protein		Neg: SP(Sec/SPI) (Pr: 0.969), Pos: SP(Sec/SPI) (Pr: 0.938)	0 Y n12-23c28/29o	337	15	WP_139831711.1	hypothetical protein		Neg: SP(Sec/SPI) (Pr: 0.993), Pos: SP(Sec/SPI) (Pr: 0.995)	0 Y n10-21c29/30o	193	-26	WP_085731359.1	type VI secretion system tip protein VgrG	10-528: TIGR03361 (VI_Rhs_Vgr, type VI secretion system Vgr family protein.)		0 0 o	678	1039	WP_170929584.1	hypothetical protein		Neg: SP(Sec/SPI) (Pr: 0.997), Pos: SP(Sec/SPI) (Pr: 0.964)
180	https://www.ncbi.nlm.nih.gov/nuccore/NZ_NEIV01000002.1?report=graph&from=259361&to=262468	WHIX, WHIX	162	788	1.57e-66, 8.03e-64	1	1	2	NlpC_P60-like	14	Chitinase-like	8769	Pseudomonas sp. B39(2017)	NZ_NEIV01000002.1	259361	262468	-	WP_256578432.1	hypothetical protein	823-1025: COG3179 (COG3179, Predicted chitinase [General function prediction only].)		0 0 o	1035	1	WP_085606155.1	hypothetical protein		Neg: SP(Sec/SPI) (Pr: 0.967), Pos: SP(Sec/SPI) (Pr: 0.923)	0 Y n15-23c28/29o	336	-1	WP_139834480.1	hypothetical protein		Neg: SP(Sec/SPI) (Pr: 0.990), Pos: SP(Sec/SPI) (Pr: 0.993)	0 Y n10-21c29/30o	193	-26	WP_085606157.1	type VI secretion system tip protein VgrG	10-528: TIGR03361 (VI_Rhs_Vgr, type VI secretion system Vgr family protein.)		0 0 o	678	1020	WP_170929369.1	hypothetical protein		Neg: SP(Sec/SPI) (Pr: 0.997), Pos: SP(Sec/SPI) (Pr: 0.969)
181	https://www.ncbi.nlm.nih.gov/nuccore/NZ_NEIX01000003.1?report=graph&from=259361&to=262468	WHIX, WHIX	162	788	1.57e-66, 8.03e-64	1	1	2	NlpC_P60-like	14	Chitinase-like	8771	Pseudomonas sp. B37(2017)	NZ_NEIX01000003.1	259361	262468	-	WP_256578432.1	hypothetical protein	823-1025: COG3179 (COG3179, Predicted chitinase [General function prediction only].)		0 0 o	1035	1	WP_085606155.1	hypothetical protein		Neg: SP(Sec/SPI) (Pr: 0.967), Pos: SP(Sec/SPI) (Pr: 0.923)	0 Y n15-23c28/29o	336	-1	WP_139834480.1	hypothetical protein		Neg: SP(Sec/SPI) (Pr: 0.990), Pos: SP(Sec/SPI) (Pr: 0.993)	0 Y n10-21c29/30o	193	-26	WP_085606157.1	type VI secretion system tip protein VgrG	10-528: TIGR03361 (VI_Rhs_Vgr, type VI secretion system Vgr family protein.)		0 0 o	678	1020	WP_170929369.1	hypothetical protein		Neg: SP(Sec/SPI) (Pr: 0.997), Pos: SP(Sec/SPI) (Pr: 0.969)
182	https://www.ncbi.nlm.nih.gov/nuccore/NZ_NEIY01000003.1?report=graph&from=259361&to=262468	WHIX, WHIX	162	788	1.57e-66, 8.03e-64	1	1	2	NlpC_P60-like	14	Chitinase-like	8772	Pseudomonas sp. B36(2017)	NZ_NEIY01000003.1	259361	262468	-	WP_256578432.1	hypothetical protein	823-1025: COG3179 (COG3179, Predicted chitinase [General function prediction only].)		0 0 o	1035	1	WP_085606155.1	hypothetical protein		Neg: SP(Sec/SPI) (Pr: 0.967), Pos: SP(Sec/SPI) (Pr: 0.923)	0 Y n15-23c28/29o	336	-1	WP_139834480.1	hypothetical protein		Neg: SP(Sec/SPI) (Pr: 0.990), Pos: SP(Sec/SPI) (Pr: 0.993)	0 Y n10-21c29/30o	193	-26	WP_085606157.1	type VI secretion system tip protein VgrG	10-528: TIGR03361 (VI_Rhs_Vgr, type VI secretion system Vgr family protein.)		0 0 o	678	1020	WP_170929369.1	hypothetical protein		Neg: SP(Sec/SPI) (Pr: 0.997), Pos: SP(Sec/SPI) (Pr: 0.969)
183	https://www.ncbi.nlm.nih.gov/nuccore/NZ_NEJD01000003.1?report=graph&from=259361&to=262468	WHIX, WHIX	162	788	1.57e-66, 8.03e-64	1	1	2	NlpC_P60-like	14	Chitinase-like	8777	Pseudomonas sp. B31(2017)	NZ_NEJD01000003.1	259361	262468	-	WP_256578432.1	hypothetical protein	823-1025: COG3179 (COG3179, Predicted chitinase [General function prediction only].)		0 0 o	1035	1	WP_085606155.1	hypothetical protein		Neg: SP(Sec/SPI) (Pr: 0.967), Pos: SP(Sec/SPI) (Pr: 0.923)	0 Y n15-23c28/29o	336	-1	WP_139834480.1	hypothetical protein		Neg: SP(Sec/SPI) (Pr: 0.990), Pos: SP(Sec/SPI) (Pr: 0.993)	0 Y n10-21c29/30o	193	-26	WP_085606157.1	type VI secretion system tip protein VgrG	10-528: TIGR03361 (VI_Rhs_Vgr, type VI secretion system Vgr family protein.)		0 0 o	678	1020	WP_170929369.1	hypothetical protein		Neg: SP(Sec/SPI) (Pr: 0.997), Pos: SP(Sec/SPI) (Pr: 0.969)
184	https://www.ncbi.nlm.nih.gov/nuccore/NZ_NEJJ01000002.1?report=graph&from=283476&to=286583	WHIX, WHIX	162	788	1.57e-66, 4.03e-64	1	1	2	NlpC_P60-like	14	Chitinase-like	8782	Pseudomonas sp. B26(2017)	NZ_NEJJ01000002.1	283476	286583	+	WP_256579230.1	hypothetical protein	823-1025: COG3179 (COG3179, Predicted chitinase [General function prediction only].)		0 0 o	1035	1	WP_085606155.1	hypothetical protein		Neg: SP(Sec/SPI) (Pr: 0.967), Pos: SP(Sec/SPI) (Pr: 0.923)	0 Y n15-23c28/29o	336	-1	WP_139832553.1	hypothetical protein		Neg: SP(Sec/SPI) (Pr: 0.990), Pos: SP(Sec/SPI) (Pr: 0.993)	0 Y n10-21c29/30o	193	-26	WP_085696805.1	type VI secretion system tip protein VgrG	10-528: TIGR03361 (VI_Rhs_Vgr, type VI secretion system Vgr family protein.)		0 0 o	678	1020	WP_256579231.1	hypothetical protein	4-109: COG4461 (LprI, Uncharacterized protein LprI [Function unknown].)	Neg: SP(Sec/SPI) (Pr: 0.815), Pos: SP(Sec/SPI) (Pr: 0.641)
185	https://www.ncbi.nlm.nih.gov/nuccore/NZ_JAGPXA010000002.1?report=graph&from=128379&to=131450	WHIX, WHIX	164	776	2.09e-65, 2.74e-43	1	1	2	NlpC_P60-like	14	Chitinase-like	9472	Pseudomonas sp. ITA	NZ_JAGPXA010000002.1	128379	131450	+	WP_256576002.1	hypothetical protein	811-1013: COG3179 (COG3179, Predicted chitinase [General function prediction only].)		0 0 o	1023	1	WP_085731360.1	sel1 repeat family protein		Neg: SP(Sec/SPI) (Pr: 0.969), Pos: SP(Sec/SPI) (Pr: 0.938)	0 Y n12-23c28/29o	337	15	WP_139831711.1	hypothetical protein		Neg: SP(Sec/SPI) (Pr: 0.993), Pos: SP(Sec/SPI) (Pr: 0.995)	0 Y n10-21c29/30o	193	-26	WP_085731359.1	type VI secretion system tip protein VgrG	10-528: TIGR03361 (VI_Rhs_Vgr, type VI secretion system Vgr family protein.)		0 0 o	678	1039	WP_170929584.1	hypothetical protein		Neg: SP(Sec/SPI) (Pr: 0.997), Pos: SP(Sec/SPI) (Pr: 0.964)
186	https://www.ncbi.nlm.nih.gov/nuccore/NZ_CABVIK010000011.1?report=graph&from=176377&to=179475	WHIX, WHIX	165	785	9.27e-68, 3.24e-67	1	1	3	M23 superfamily	14	Chitinase-like	215	Pseudomonas fluorescens PS870	NZ_CABVIK010000011.1	176377	179475	+	WP_154502248.1	M23 family metallopeptidase	815-1026: COG3179 (COG3179, Predicted chitinase [General function prediction only].); 32-127: pfam01551 (Peptidase_M23, Peptidase family M23.)		0 0 o	1032	1	WP_154502251.1	hypothetical protein		Neg: SP(Sec/SPI) (Pr: 0.982), Pos: SP(Sec/SPI) (Pr: 0.938)	0 Y n7-18c25/26o	145	23	WP_145306546.1	hypothetical protein		Neg: SP(Sec/SPI) (Pr: 0.998), Pos: SP(Sec/SPI) (Pr: 0.992)	0 Y n14-22c27/28o	193	-26	WP_077748567.1	type VI secretion system tip protein VgrG	10-528: TIGR03361 (VI_Rhs_Vgr, type VI secretion system Vgr family protein.)		0 0 o	678	479	WP_224795534.1	lysozyme inhibitor LprI family protein	225-329: cl01530 (LprI, Lysozyme inhibitor LprI.)	Neg: SP(Sec/SPI) (Pr: 0.996), Pos: SP(Sec/SPI) (Pr: 0.950)
187	https://www.ncbi.nlm.nih.gov/nuccore/NZ_CP066263.1?report=graph&from=5816105&to=5819221	WHIX, WHIX	162	791	1.70e-67, 7.59e-62	1	1	3	M23 superfamily	14	Chitinase-like	358	Pseudomonas syringae pv. syringae Pss9644	NZ_CP066263.1	5816105	5819221	-	WP_103360164.1	peptidoglycan DD-metalloendopeptidase family protein	839-1028: COG3179 (COG3179, Predicted chitinase [General function prediction only].); 34-105: cd12797 (M23_peptidase, M23 family metallopeptidase, also known as beta-lytic metallopeptidase, and similar proteins.)		0 0 o	1038	1	WP_103360163.1	hypothetical protein		Neg: SP(Sec/SPI) (Pr: 0.995), Pos: SP(Sec/SPI) (Pr: 0.982)	0 Y n6-17c25/26o	145	23	WP_146047696.1	hypothetical protein		Neg: SP(Sec/SPI) (Pr: 0.993), Pos: SP(Sec/SPI) (Pr: 0.974)	0 Y n11-22c27/28o	193	-26	WP_103360162.1	type VI secretion system tip protein TssI/VgrG	10-528: TIGR03361 (VI_Rhs_Vgr, type VI secretion system Vgr family protein.)		0 0 o	678	476	WP_103360166.1	hypothetical protein		Neg: LIPO(Sec/SPII) (Pr: 0.997), Pos: LIPO(Sec/SPII) (Pr: 0.997)
188	https://www.ncbi.nlm.nih.gov/nuccore/NZ_RHGD01000001.1?report=graph&from=2821407&to=2824505	WHIX, WHIX	165	785	9.27e-68, 3.24e-67	1	1	3	M23 superfamily	14	Chitinase-like	5510	Pseudomonas mandelii B2/38-Q-III	NZ_RHGD01000001.1	2821407	2824505	-	WP_154502248.1	peptidoglycan DD-metalloendopeptidase family protein	815-1026: COG3179 (COG3179, Predicted chitinase [General function prediction only].); 32-127: pfam01551 (Peptidase_M23, Peptidase family M23.)		0 0 o	1032	1	WP_154502251.1	hypothetical protein		Neg: SP(Sec/SPI) (Pr: 0.982), Pos: SP(Sec/SPI) (Pr: 0.938)	0 Y n7-18c25/26o	145	23	WP_145306546.1	hypothetical protein		Neg: SP(Sec/SPI) (Pr: 0.998), Pos: SP(Sec/SPI) (Pr: 0.992)	0 Y n14-22c27/28o	193	-26	WP_154502259.1	type VI secretion system tip protein VgrG	10-528: TIGR03361 (VI_Rhs_Vgr, type VI secretion system Vgr family protein.)		0 0 o	678	479	WP_229801709.1	lysozyme inhibitor LprI family protein	185-289: cl01530 (LprI, Lysozyme inhibitor LprI.)
189	https://www.ncbi.nlm.nih.gov/nuccore/NZ_NOTJ01000104.1?report=graph&from=2558&to=5263	WHIX, WHIX	7	656	1.06e-42, 8.37e-13	0	1			14	Chitinase-like	711	Escherichia coli MOD1-EC6738	NZ_NOTJ01000104.1	2558	5263	-	WP_097509797.1	hypothetical protein	703-894: COG3179 (COG3179, Predicted chitinase [General function prediction only].)		0 0 o	901	1	WP_123010197.1	DUF2345 domain-containing protein	1-46: pfam10106 (DUF2345, Uncharacterized protein conserved in bacteria (DUF2345).)		0 0 o	76	15	WP_244588824.1	hypothetical protein		Neg: SP(Sec/SPI) (Pr: 0.999), Pos: SP(Sec/SPI) (Pr: 0.987)	0 Y n7-17c22/23o	249	21						0	0	WP_096998599.1	pesticin C-terminus-like muramidase	5-123: cl00222 (Lyz-like, lysozyme-like domains.)
190	https://www.ncbi.nlm.nih.gov/nuccore/NZ_UCZU01000002.1?report=graph&from=28064&to=30781	WHIX, WHIX	17	660	9.85e-43, 3.63e-13	0	1			14	Chitinase-like	750	Escherichia coli VREC0555	NZ_UCZU01000002.1	28064	30781	+	WP_111951156.1	hypothetical protein	707-898: COG3179 (COG3179, Predicted chitinase [General function prediction only].)		0 0 o	905	1	WP_112022768.1	type VI secretion system Vgr family protein	33-516: TIGR01646 (vgr_GE, Rhs element Vgr protein.); 609-755: pfam10106 (DUF2345, Uncharacterized protein conserved in bacteria (DUF2345).); 487-591: pfam13296 (T6SS_Vgr, Putative type VI secretion system Rhs element Vgr.)		0 0 o	785	15	WP_097488852.1	hypothetical protein		Neg: SP(Sec/SPI) (Pr: 0.999), Pos: SP(Sec/SPI) (Pr: 0.983)	0 Y n6-16c21/22o	248	24	WP_112023611.1	type VI secretion system ATPase TssH	11-868: TIGR03345 (VI_ClpV1, type VI secretion ATPase, ClpV1 family.)		0 0 o	892	2357	WP_097488850.1	hypothetical protein	2-38: cl00222 (Lyz-like, lysozyme-like domains.)
191	https://www.ncbi.nlm.nih.gov/nuccore/NZ_UDGT01000020.1?report=graph&from=27093&to=29810	WHIX, WHIX	17	660	7.24e-43, 3.45e-13	0	1			14	Chitinase-like	751	Escherichia coli VREC0636	NZ_UDGT01000020.1	27093	29810	+	WP_112022769.1	hypothetical protein	707-898: COG3179 (COG3179, Predicted chitinase [General function prediction only].)		0 0 o	905	1	WP_112022768.1	type VI secretion system Vgr family protein	33-516: TIGR01646 (vgr_GE, Rhs element Vgr protein.); 609-755: pfam10106 (DUF2345, Uncharacterized protein conserved in bacteria (DUF2345).); 487-591: pfam13296 (T6SS_Vgr, Putative type VI secretion system Rhs element Vgr.)		0 0 o	785	15	WP_244584611.1	hypothetical protein		Neg: SP(Sec/SPI) (Pr: 0.999), Pos: SP(Sec/SPI) (Pr: 0.987)	0 Y n7-17c22/23o	249	21	WP_112022767.1	type VI secretion system ATPase TssH	11-868: TIGR03345 (VI_ClpV1, type VI secretion ATPase, ClpV1 family.)		0 0 o	892	2357	WP_097488850.1	hypothetical protein	2-38: cl00222 (Lyz-like, lysozyme-like domains.)
192	https://www.ncbi.nlm.nih.gov/nuccore/NZ_UDGW01000001.1?report=graph&from=444872&to=447589	WHIX, WHIX	17	660	7.24e-43, 3.45e-13	0	1			14	Chitinase-like	753	Escherichia coli VREC0634	NZ_UDGW01000001.1	444872	447589	-	WP_112022769.1	hypothetical protein	707-898: COG3179 (COG3179, Predicted chitinase [General function prediction only].)		0 0 o	905	1	WP_112022768.1	type VI secretion system Vgr family protein	33-516: TIGR01646 (vgr_GE, Rhs element Vgr protein.); 609-755: pfam10106 (DUF2345, Uncharacterized protein conserved in bacteria (DUF2345).); 487-591: pfam13296 (T6SS_Vgr, Putative type VI secretion system Rhs element Vgr.)		0 0 o	785	15	WP_244584611.1	hypothetical protein		Neg: SP(Sec/SPI) (Pr: 0.999), Pos: SP(Sec/SPI) (Pr: 0.987)	0 Y n7-17c22/23o	249	21	WP_112022767.1	type VI secretion system ATPase TssH	11-868: TIGR03345 (VI_ClpV1, type VI secretion ATPase, ClpV1 family.)		0 0 o	892	2357	WP_097488850.1	hypothetical protein	2-38: cl00222 (Lyz-like, lysozyme-like domains.)
193	https://www.ncbi.nlm.nih.gov/nuccore/NZ_UDGK01000028.1?report=graph&from=43671&to=46388	WHIX, WHIX	17	660	9.85e-43, 3.63e-13	0	1			14	Chitinase-like	755	Escherichia coli VREC0593	NZ_UDGK01000028.1	43671	46388	+	WP_111951156.1	hypothetical protein	707-898: COG3179 (COG3179, Predicted chitinase [General function prediction only].)		0 0 o	905	1	WP_111951154.1	type VI secretion system Vgr family protein	33-516: TIGR01646 (vgr_GE, Rhs element Vgr protein.); 609-755: pfam10106 (DUF2345, Uncharacterized protein conserved in bacteria (DUF2345).); 487-591: pfam13296 (T6SS_Vgr, Putative type VI secretion system Rhs element Vgr.)		0 0 o	785	15	WP_244584611.1	hypothetical protein		Neg: SP(Sec/SPI) (Pr: 0.999), Pos: SP(Sec/SPI) (Pr: 0.987)	0 Y n7-17c22/23o	249	21	WP_111951152.1	type VI secretion system ATPase TssH	11-868: TIGR03345 (VI_ClpV1, type VI secretion ATPase, ClpV1 family.)		0 0 o	892	2357	WP_097488850.1	hypothetical protein	2-38: cl00222 (Lyz-like, lysozyme-like domains.)
194	https://www.ncbi.nlm.nih.gov/nuccore/NZ_UDIH01000004.1?report=graph&from=22706&to=25423	WHIX, WHIX	17	660	7.24e-43, 3.45e-13	0	1			14	Chitinase-like	760	Escherichia coli VREC0635	NZ_UDIH01000004.1	22706	25423	-	WP_112022769.1	hypothetical protein	707-898: COG3179 (COG3179, Predicted chitinase [General function prediction only].)		0 0 o	905	1	WP_112022768.1	type VI secretion system Vgr family protein	33-516: TIGR01646 (vgr_GE, Rhs element Vgr protein.); 609-755: pfam10106 (DUF2345, Uncharacterized protein conserved in bacteria (DUF2345).); 487-591: pfam13296 (T6SS_Vgr, Putative type VI secretion system Rhs element Vgr.)		0 0 o	785	15	WP_244584611.1	hypothetical protein		Neg: SP(Sec/SPI) (Pr: 0.999), Pos: SP(Sec/SPI) (Pr: 0.987)	0 Y n7-17c22/23o	249	21	WP_112037630.1	type VI secretion system ATPase TssH	11-868: TIGR03345 (VI_ClpV1, type VI secretion ATPase, ClpV1 family.)		0 0 o	892	2357	WP_097488850.1	hypothetical protein	2-38: cl00222 (Lyz-like, lysozyme-like domains.)
195	https://www.ncbi.nlm.nih.gov/nuccore/NZ_UDGU01000001.1?report=graph&from=350757&to=353474	WHIX, WHIX	17	660	7.24e-43, 3.45e-13	0	1			14	Chitinase-like	761	Escherichia coli VREC0641	NZ_UDGU01000001.1	350757	353474	+	WP_112022769.1	hypothetical protein	707-898: COG3179 (COG3179, Predicted chitinase [General function prediction only].)		0 0 o	905	1	WP_112022768.1	type VI secretion system Vgr family protein	33-516: TIGR01646 (vgr_GE, Rhs element Vgr protein.); 609-755: pfam10106 (DUF2345, Uncharacterized protein conserved in bacteria (DUF2345).); 487-591: pfam13296 (T6SS_Vgr, Putative type VI secretion system Rhs element Vgr.)		0 0 o	785	15	WP_244584611.1	hypothetical protein		Neg: SP(Sec/SPI) (Pr: 0.999), Pos: SP(Sec/SPI) (Pr: 0.987)	0 Y n7-17c22/23o	249	21	WP_249941970.1	type VI secretion system ATPase TssH	35-747: TIGR03345 (VI_ClpV1, type VI secretion ATPase, ClpV1 family.)		0 0 o	771	2357	WP_097488850.1	hypothetical protein	2-38: cl00222 (Lyz-like, lysozyme-like domains.)
196	https://www.ncbi.nlm.nih.gov/nuccore/NZ_UINX01000003.1?report=graph&from=351660&to=354377	WHIX, WHIX	17	660	7.24e-43, 3.45e-13	0	1			14	Chitinase-like	785	Escherichia coli VREC0627	NZ_UINX01000003.1	351660	354377	+	WP_112022769.1	hypothetical protein	707-898: COG3179 (COG3179, Predicted chitinase [General function prediction only].)		0 0 o	905	1	WP_112022768.1	type VI secretion system Vgr family protein	33-516: TIGR01646 (vgr_GE, Rhs element Vgr protein.); 609-755: pfam10106 (DUF2345, Uncharacterized protein conserved in bacteria (DUF2345).); 487-591: pfam13296 (T6SS_Vgr, Putative type VI secretion system Rhs element Vgr.)		0 0 o	785	15	WP_097488852.1	hypothetical protein		Neg: SP(Sec/SPI) (Pr: 0.999), Pos: SP(Sec/SPI) (Pr: 0.983)	0 Y n6-16c21/22o	248	24	WP_112037630.1	type VI secretion system ATPase TssH	11-868: TIGR03345 (VI_ClpV1, type VI secretion ATPase, ClpV1 family.)		0 0 o	892	2357	WP_097488850.1	hypothetical protein	2-38: cl00222 (Lyz-like, lysozyme-like domains.)
197	https://www.ncbi.nlm.nih.gov/nuccore/NZ_VKNG01000094.1?report=graph&from=19198&to=21915	WHIX, WHIX	17	660	9.85e-43, 3.63e-13	0	1			14	Chitinase-like	872	Escherichia coli EC15253	NZ_VKNG01000094.1	19198	21915	-	WP_111951156.1	hypothetical protein	707-898: COG3179 (COG3179, Predicted chitinase [General function prediction only].)		0 0 o	905	1	WP_112022768.1	type VI secretion system Vgr family protein	33-516: TIGR01646 (vgr_GE, Rhs element Vgr protein.); 609-755: pfam10106 (DUF2345, Uncharacterized protein conserved in bacteria (DUF2345).); 487-591: pfam13296 (T6SS_Vgr, Putative type VI secretion system Rhs element Vgr.)		0 0 o	785	15	WP_244584611.1	hypothetical protein		Neg: SP(Sec/SPI) (Pr: 0.999), Pos: SP(Sec/SPI) (Pr: 0.987)	0 Y n7-17c22/23o	249	21	WP_112023611.1	type VI secretion system ATPase TssH	11-868: TIGR03345 (VI_ClpV1, type VI secretion ATPase, ClpV1 family.)		0 0 o	892	2357	WP_097488850.1	hypothetical protein	2-38: cl00222 (Lyz-like, lysozyme-like domains.)
198	https://www.ncbi.nlm.nih.gov/nuccore/NZ_JAHVMR010000002.1?report=graph&from=13543&to=16260	WHIX, WHIX	17	660	9.85e-43, 3.63e-13	0	1			14	Chitinase-like	2820	Shigella sonnei HECS8	NZ_JAHVMR010000002.1	13543	16260	+	WP_111951156.1	hypothetical protein	707-898: COG3179 (COG3179, Predicted chitinase [General function prediction only].)		0 0 o	905	1	WP_112022768.1	type VI secretion system tip protein VgrG	33-516: TIGR01646 (vgr_GE, Rhs element Vgr protein.); 609-755: pfam10106 (DUF2345, Uncharacterized protein conserved in bacteria (DUF2345).); 487-591: pfam13296 (T6SS_Vgr, Putative type VI secretion system Rhs element Vgr.)		0 0 o	785	15	WP_097488852.1	hypothetical protein		Neg: SP(Sec/SPI) (Pr: 0.999), Pos: SP(Sec/SPI) (Pr: 0.983)	0 Y n6-16c21/22o	248	24	WP_112023611.1	type VI secretion system ATPase TssH	11-868: TIGR03345 (VI_ClpV1, type VI secretion ATPase, ClpV1 family.)		0 0 o	892	2357	WP_097488850.1	hypothetical protein	2-38: cl00222 (Lyz-like, lysozyme-like domains.)
199	https://www.ncbi.nlm.nih.gov/nuccore/NZ_CP074177.1?report=graph&from=1673444&to=1675771	WHIX	1	530	6.17e-52	0	1			14	Chitinase-like	5018	Enterobacter asburiae JBIWA002	NZ_CP074177.1	1673444	1675771	+	WP_223605060.1	hypothetical protein	576-768: COG3179 (COG3179, Predicted chitinase [General function prediction only].)		0 0 o	775	1	WP_223605059.1	type VI secretion system Vgr family protein	33-513: TIGR01646 (vgr_GE, Rhs element Vgr protein.); 608-758: pfam10106 (DUF2345, Uncharacterized protein conserved in bacteria (DUF2345).); 487-591: pfam13296 (T6SS_Vgr, Putative type VI secretion system Rhs element Vgr.)		0 0 o	784	11	WP_223539802.1	hypothetical protein		Neg: SP(Sec/SPI) (Pr: 0.998), Pos: SP(Sec/SPI) (Pr: 0.980)	0 Y n6-16c21/22o	249	24	WP_223605058.1	type VI secretion system ATPase TssH	11-863: TIGR03345 (VI_ClpV1, type VI secretion ATPase, ClpV1 family.)		0 0 o	884	2365	WP_223539803.1	lysozyme inhibitor LprI family protein		Neg: SP(Sec/SPI) (Pr: 0.986), Pos: SP(Sec/SPI) (Pr: 0.924)
200	https://www.ncbi.nlm.nih.gov/nuccore/NZ_LJZP01000188.1?report=graph&from=518&to=2875	WHIX, WHIX	1	540	3.40e-49, 3.05e-07	0	1			14	Chitinase-like	5048	Serratia rubidaea CIP 103234	NZ_LJZP01000188.1	518	2875	+	WP_072186187.1	hypothetical protein	568-776: COG3179 (COG3179, Predicted chitinase [General function prediction only].)		0 0 o	785	1	WP_235528718.1	DUF2345 domain-containing protein	1-136: pfam10106 (DUF2345, Uncharacterized protein conserved in bacteria (DUF2345).)		0 0 o	167	11	WP_152972252.1	hypothetical protein		Neg: LIPO(Sec/SPII) (Pr: 0.905), Pos: LIPO(Sec/SPII) (Pr: 0.875)	0 Y n8-18c23/24o	250	23						0	0
201	https://www.ncbi.nlm.nih.gov/nuccore/NZ_CP065640.1?report=graph&from=3309815&to=3312172	WHIX, WHIX	1	540	3.40e-49, 3.05e-07	0	1			14	Chitinase-like	5050	Serratia rubidaea FDAARGOS_926	NZ_CP065640.1	3309815	3312172	+	WP_072186187.1	hypothetical protein	568-776: COG3179 (COG3179, Predicted chitinase [General function prediction only].)		0 0 o	785	1	WP_062778992.1	type VI secretion system Vgr family protein	33-516: TIGR01646 (vgr_GE, Rhs element Vgr protein.); 608-754: pfam10106 (DUF2345, Uncharacterized protein conserved in bacteria (DUF2345).); 487-591: pfam13296 (T6SS_Vgr, Putative type VI secretion system Rhs element Vgr.)		0 0 o	785	11	WP_152972252.1	hypothetical protein		Neg: LIPO(Sec/SPII) (Pr: 0.905), Pos: LIPO(Sec/SPII) (Pr: 0.875)	0 Y n8-18c23/24o	250	23	WP_054307953.1	DUF1311 domain-containing protein	191-263: pfam07007 (LprI, Lysozyme inhibitor LprI.)	Neg: SP(Sec/SPI) (Pr: 0.991), Pos: SP(Sec/SPI) (Pr: 0.922)	0 Y n6-14c20/21o	271	2437	WP_174545392.1	hypothetical protein	2-48: cl00222 (Lyz-like, lysozyme-like domains.)
202	https://www.ncbi.nlm.nih.gov/nuccore/NZ_CAMKIB010000006.1?report=graph&from=142892&to=145249	WHIX, WHIX	1	540	3.40e-49, 3.05e-07	0	1			14	Chitinase-like	5054	Serratia rubidaea 7d48bcc0-a76c-11e8-a962-3c4a9275d6c8	NZ_CAMKIB010000006.1	142892	145249	+	WP_072186187.1	hypothetical protein	568-776: COG3179 (COG3179, Predicted chitinase [General function prediction only].)		0 0 o	785	1	WP_062778992.1	type VI secretion system tip protein VgrG	33-516: TIGR01646 (vgr_GE, Rhs element Vgr protein.); 608-754: pfam10106 (DUF2345, Uncharacterized protein conserved in bacteria (DUF2345).); 487-591: pfam13296 (T6SS_Vgr, Putative type VI secretion system Rhs element Vgr.)		0 0 o	785	11	WP_152972252.1	hypothetical protein		Neg: LIPO(Sec/SPII) (Pr: 0.905), Pos: LIPO(Sec/SPII) (Pr: 0.875)	0 Y n8-18c23/24o	250	23	WP_054307953.1	DUF1311 domain-containing protein	191-263: pfam07007 (LprI, Lysozyme inhibitor LprI.)	Neg: SP(Sec/SPI) (Pr: 0.991), Pos: SP(Sec/SPI) (Pr: 0.922)	0 Y n6-14c20/21o	271	2437	WP_174545392.1	hypothetical protein	2-48: cl00222 (Lyz-like, lysozyme-like domains.)
203	https://www.ncbi.nlm.nih.gov/nuccore/NZ_CAMIPJ010000005.1?report=graph&from=142888&to=145245	WHIX, WHIX	1	540	3.40e-49, 3.05e-07	0	1			14	Chitinase-like	5055	Serratia rubidaea 7c2f7068-a76c-11e8-a962-3c4a9275d6c8	NZ_CAMIPJ010000005.1	142888	145245	+	WP_072186187.1	hypothetical protein	568-776: COG3179 (COG3179, Predicted chitinase [General function prediction only].)		0 0 o	785	1	WP_062778992.1	type VI secretion system tip protein VgrG	33-516: TIGR01646 (vgr_GE, Rhs element Vgr protein.); 608-754: pfam10106 (DUF2345, Uncharacterized protein conserved in bacteria (DUF2345).); 487-591: pfam13296 (T6SS_Vgr, Putative type VI secretion system Rhs element Vgr.)		0 0 o	785	11	WP_152972252.1	hypothetical protein		Neg: LIPO(Sec/SPII) (Pr: 0.905), Pos: LIPO(Sec/SPII) (Pr: 0.875)	0 Y n8-18c23/24o	250	23	WP_054307953.1	DUF1311 domain-containing protein	191-263: pfam07007 (LprI, Lysozyme inhibitor LprI.)	Neg: SP(Sec/SPI) (Pr: 0.991), Pos: SP(Sec/SPI) (Pr: 0.922)	0 Y n6-14c20/21o	271	2437	WP_174545392.1	hypothetical protein	2-48: cl00222 (Lyz-like, lysozyme-like domains.)
204	https://www.ncbi.nlm.nih.gov/nuccore/NZ_JASEOI010000069.1?report=graph&from=23421&to=25808	WHIX	1	550	1.68e-53	0	1			14	Chitinase-like	7239	Cronobacter dublinensis MOD1-KW5	NZ_JASEOI010000069.1	23421	25808	+	WP_282979605.1	hypothetical protein	597-786: COG3179 (COG3179, Predicted chitinase [General function prediction only].)		0 0 o	795	1	WP_282979604.1	type VI secretion system tip protein VgrG	33-516: TIGR01646 (vgr_GE, Rhs element Vgr protein.); 608-755: pfam10106 (DUF2345, Uncharacterized protein conserved in bacteria (DUF2345).); 487-591: pfam13296 (T6SS_Vgr, Putative type VI secretion system Rhs element Vgr.)		0 0 o	785	9	WP_282979606.1	hypothetical protein		Neg: SP(Sec/SPI) (Pr: 0.995), Pos: SP(Sec/SPI) (Pr: 0.965)	0 Y n7-15c20/21o	247	23	WP_282979603.1	OmpA family protein	426-528: cd07185 (OmpA_C-like, Peptidoglycan binding domains similar to the C-terminal domain of outer-membrane protein OmpA.)		3 0 o6-25i32-51o314-331i	551	2633	WP_282979608.1	hypothetical protein
205	https://www.ncbi.nlm.nih.gov/nuccore/NZ_JASEOS010000020.1?report=graph&from=6559&to=8946	WHIX	1	550	4.86e-53	0	1			14	Chitinase-like	7240	Cronobacter dublinensis MOD1-2-14	NZ_JASEOS010000020.1	6559	8946	+	WP_282984764.1	hypothetical protein	597-786: COG3179 (COG3179, Predicted chitinase [General function prediction only].)		0 0 o	795	1	WP_282984763.1	type VI secretion system tip protein VgrG	33-516: TIGR01646 (vgr_GE, Rhs element Vgr protein.); 608-755: pfam10106 (DUF2345, Uncharacterized protein conserved in bacteria (DUF2345).); 487-591: pfam13296 (T6SS_Vgr, Putative type VI secretion system Rhs element Vgr.)		0 0 o	785	9	WP_282984765.1	hypothetical protein		Neg: SP(Sec/SPI) (Pr: 0.995), Pos: SP(Sec/SPI) (Pr: 0.964)	0 Y n7-15c20/21o	247	23	WP_282984762.1	OmpA family protein	426-528: cd07185 (OmpA_C-like, Peptidoglycan binding domains similar to the C-terminal domain of outer-membrane protein OmpA.)		3 0 o6-25i32-51o314-331i	551	2633	WP_282984766.1	hypothetical protein		Neg: SP(Sec/SPI) (Pr: 0.964), Pos: SP(Sec/SPI) (Pr: 0.848)
206	https://www.ncbi.nlm.nih.gov/nuccore/NZ_JASEOP010000004.1?report=graph&from=465555&to=467942	WHIX	1	550	4.86e-53	0	1			14	Chitinase-like	7243	Cronobacter dublinensis MOD1-3-27	NZ_JASEOP010000004.1	465555	467942	+	WP_282984764.1	hypothetical protein	597-786: COG3179 (COG3179, Predicted chitinase [General function prediction only].)		0 0 o	795	1	WP_282984763.1	type VI secretion system tip protein VgrG	33-516: TIGR01646 (vgr_GE, Rhs element Vgr protein.); 608-755: pfam10106 (DUF2345, Uncharacterized protein conserved in bacteria (DUF2345).); 487-591: pfam13296 (T6SS_Vgr, Putative type VI secretion system Rhs element Vgr.)		0 0 o	785	9	WP_282984765.1	hypothetical protein		Neg: SP(Sec/SPI) (Pr: 0.995), Pos: SP(Sec/SPI) (Pr: 0.964)	0 Y n7-15c20/21o	247	23	WP_282984762.1	OmpA family protein	426-528: cd07185 (OmpA_C-like, Peptidoglycan binding domains similar to the C-terminal domain of outer-membrane protein OmpA.)		3 0 o6-25i32-51o314-331i	551	2633	WP_283005278.1	hypothetical protein		Neg: SP(Sec/SPI) (Pr: 0.942), Pos: SP(Sec/SPI) (Pr: 0.802)
207	https://www.ncbi.nlm.nih.gov/nuccore/NZ_AKIU01000041.1?report=graph&from=2330&to=5041	WHIX, WHIX	7	660	1.88e-39, 5.64e-20	0	1			14	Chitinase-like	7823	Pantoea sp. GM01	NZ_AKIU01000041.1	2330	5041	-	WP_007890092.1	hypothetical protein	706-894: COG3179 (COG3179, Predicted chitinase [General function prediction only].)		0 0 o	903	1	WP_036621074.1	DUF2345 domain-containing protein	1-98: pfam10106 (DUF2345, Uncharacterized protein conserved in bacteria (DUF2345).)		0 0 o	126	15	WP_007890090.1	hypothetical protein		Neg: SP(Sec/SPI) (Pr: 0.919), Pos: SP(Sec/SPI) (Pr: 0.552)	0 Y n3-14c18/19o	243	16						0	0	WP_007890088.1	hypothetical protein		Neg: SP(Sec/SPI) (Pr: 0.783)
208	https://www.ncbi.nlm.nih.gov/nuccore/NZ_BCZJ01000002.1?report=graph&from=140493&to=142850	WHIX, WHIX	1	540	3.40e-49, 3.05e-07	0	1			14	Chitinase-like	7964	Serratia rubidaea NBRC 103169	NZ_BCZJ01000002.1	140493	142850	-	WP_072186187.1	hypothetical protein	568-776: COG3179 (COG3179, Predicted chitinase [General function prediction only].)		0 0 o	785	1	WP_062778992.1	type VI secretion system Vgr family protein	33-516: TIGR01646 (vgr_GE, Rhs element Vgr protein.); 608-754: pfam10106 (DUF2345, Uncharacterized protein conserved in bacteria (DUF2345).); 487-591: pfam13296 (T6SS_Vgr, Putative type VI secretion system Rhs element Vgr.)		0 0 o	785	11	WP_152972252.1	hypothetical protein		Neg: LIPO(Sec/SPII) (Pr: 0.905), Pos: LIPO(Sec/SPII) (Pr: 0.875)	0 Y n8-18c23/24o	250	23	WP_054307953.1	lysozyme inhibitor LprI family protein	191-263: pfam07007 (LprI, Lysozyme inhibitor LprI.)	Neg: SP(Sec/SPI) (Pr: 0.991), Pos: SP(Sec/SPI) (Pr: 0.922)	0 Y n6-14c20/21o	271	2437	WP_174545392.1	hypothetical protein	2-48: cl00222 (Lyz-like, lysozyme-like domains.)
209	https://www.ncbi.nlm.nih.gov/nuccore/NZ_VATL01000007.1?report=graph&from=92511&to=95228	WHIX, WHIX	7	660	1.65e-41, 6.87e-11	0	1			14	Chitinase-like	8821	Escherichia sp. E1130	NZ_VATL01000007.1	92511	95228	-	WP_130238306.1	hypothetical protein	707-898: COG3179 (COG3179, Predicted chitinase [General function prediction only].)		0 0 o	905	1	WP_135495483.1	type VI secretion system Vgr family protein	33-516: TIGR01646 (vgr_GE, Rhs element Vgr protein.); 609-755: pfam10106 (DUF2345, Uncharacterized protein conserved in bacteria (DUF2345).); 487-591: pfam13296 (T6SS_Vgr, Putative type VI secretion system Rhs element Vgr.)		0 0 o	785	15	WP_130210730.1	hypothetical protein		Neg: SP(Sec/SPI) (Pr: 0.999), Pos: SP(Sec/SPI) (Pr: 0.989)	0 Y n6-16c21/22o	248	24	WP_165382800.1	hypothetical protein	11-50: COG0542 (ClpA, ATP-dependent Clp protease ATP-binding subunit ClpA [Posttranslational modification, protein turnover, chaperones].)		0 0 o	53	2369	WP_240780278.1	hypothetical protein
210	https://www.ncbi.nlm.nih.gov/nuccore/NZ_VATN01000039.1?report=graph&from=1683&to=4400	WHIX, WHIX	7	660	1.65e-41, 6.87e-11	0	1			14	Chitinase-like	8826	Escherichia sp. E2586	NZ_VATN01000039.1	1683	4400	-	WP_130238306.1	hypothetical protein	707-898: COG3179 (COG3179, Predicted chitinase [General function prediction only].)		0 0 o	905	1	WP_130238307.1	type VI secretion system Vgr family protein	33-516: TIGR01646 (vgr_GE, Rhs element Vgr protein.); 609-755: pfam10106 (DUF2345, Uncharacterized protein conserved in bacteria (DUF2345).); 487-591: pfam13296 (T6SS_Vgr, Putative type VI secretion system Rhs element Vgr.)		0 0 o	785	15	WP_130210730.1	hypothetical protein		Neg: SP(Sec/SPI) (Pr: 0.999), Pos: SP(Sec/SPI) (Pr: 0.989)	0 Y n6-16c21/22o	248	24	WP_165382800.1	hypothetical protein	11-50: COG0542 (ClpA, ATP-dependent Clp protease ATP-binding subunit ClpA [Posttranslational modification, protein turnover, chaperones].)		0 0 o	53	2369	WP_240780278.1	hypothetical protein
211	https://www.ncbi.nlm.nih.gov/nuccore/NZ_VATO01000056.1?report=graph&from=8091&to=10808	WHIX, WHIX	7	660	1.73e-41, 7.05e-11	0	1			14	Chitinase-like	8827	Escherichia sp. E2593	NZ_VATO01000056.1	8091	10808	+	WP_130261393.1	hypothetical protein	707-898: COG3179 (COG3179, Predicted chitinase [General function prediction only].)		0 0 o	905	1	WP_130210734.1	type VI secretion system Vgr family protein	33-516: TIGR01646 (vgr_GE, Rhs element Vgr protein.); 609-755: pfam10106 (DUF2345, Uncharacterized protein conserved in bacteria (DUF2345).); 487-591: pfam13296 (T6SS_Vgr, Putative type VI secretion system Rhs element Vgr.)		0 0 o	785	15	WP_130210730.1	hypothetical protein		Neg: SP(Sec/SPI) (Pr: 0.999), Pos: SP(Sec/SPI) (Pr: 0.989)	0 Y n6-16c21/22o	248	24	WP_165382800.1	hypothetical protein	11-50: COG0542 (ClpA, ATP-dependent Clp protease ATP-binding subunit ClpA [Posttranslational modification, protein turnover, chaperones].)		0 0 o	53	2369	WP_240780278.1	hypothetical protein
212	https://www.ncbi.nlm.nih.gov/nuccore/NZ_PDIF01000003.1?report=graph&from=22492&to=25209	WHIX, WHIX	7	660	1.45e-41, 6.93e-11	0	1			14	Chitinase-like	8829	Escherichia sp. E2748	NZ_PDIF01000003.1	22492	25209	+	WP_130210732.1	hypothetical protein	707-898: COG3179 (COG3179, Predicted chitinase [General function prediction only].)		0 0 o	905	1	WP_130210734.1	type VI secretion system Vgr family protein	33-516: TIGR01646 (vgr_GE, Rhs element Vgr protein.); 609-755: pfam10106 (DUF2345, Uncharacterized protein conserved in bacteria (DUF2345).); 487-591: pfam13296 (T6SS_Vgr, Putative type VI secretion system Rhs element Vgr.)		0 0 o	785	15	WP_130210730.1	hypothetical protein		Neg: SP(Sec/SPI) (Pr: 0.999), Pos: SP(Sec/SPI) (Pr: 0.989)	0 Y n6-16c21/22o	248	24	WP_165382800.1	hypothetical protein	11-50: COG0542 (ClpA, ATP-dependent Clp protease ATP-binding subunit ClpA [Posttranslational modification, protein turnover, chaperones].)		0 0 o	53	2369	WP_240782235.1	hypothetical protein
213	https://www.ncbi.nlm.nih.gov/nuccore/NZ_VATP01000050.1?report=graph&from=14357&to=17074	WHIX, WHIX	7	660	1.45e-41, 6.93e-11	0	1			14	Chitinase-like	8830	Escherichia sp. E2748	NZ_VATP01000050.1	14357	17074	+	WP_130210732.1	hypothetical protein	707-898: COG3179 (COG3179, Predicted chitinase [General function prediction only].)		0 0 o	905	1	WP_130210734.1	type VI secretion system Vgr family protein	33-516: TIGR01646 (vgr_GE, Rhs element Vgr protein.); 609-755: pfam10106 (DUF2345, Uncharacterized protein conserved in bacteria (DUF2345).); 487-591: pfam13296 (T6SS_Vgr, Putative type VI secretion system Rhs element Vgr.)		0 0 o	785	15	WP_130210730.1	hypothetical protein		Neg: SP(Sec/SPI) (Pr: 0.999), Pos: SP(Sec/SPI) (Pr: 0.989)	0 Y n6-16c21/22o	248	24	WP_165382800.1	hypothetical protein	11-50: COG0542 (ClpA, ATP-dependent Clp protease ATP-binding subunit ClpA [Posttranslational modification, protein turnover, chaperones].)		0 0 o	53	2369	WP_240780278.1	hypothetical protein
214	https://www.ncbi.nlm.nih.gov/nuccore/NZ_RHJQ01000034.1?report=graph&from=19338&to=22055	WHIX, WHIX	7	660	1.45e-41, 6.93e-11	0	1			14	Chitinase-like	9031	Escherichia sp. E14S1	NZ_RHJQ01000034.1	19338	22055	-	WP_130210732.1	hypothetical protein	707-898: COG3179 (COG3179, Predicted chitinase [General function prediction only].)		0 0 o	905	1	WP_130210734.1	type VI secretion system Vgr family protein	33-516: TIGR01646 (vgr_GE, Rhs element Vgr protein.); 609-755: pfam10106 (DUF2345, Uncharacterized protein conserved in bacteria (DUF2345).); 487-591: pfam13296 (T6SS_Vgr, Putative type VI secretion system Rhs element Vgr.)		0 0 o	785	15	WP_130210730.1	hypothetical protein		Neg: SP(Sec/SPI) (Pr: 0.999), Pos: SP(Sec/SPI) (Pr: 0.989)	0 Y n6-16c21/22o	248	24	WP_165382800.1	hypothetical protein	11-50: COG0542 (ClpA, ATP-dependent Clp protease ATP-binding subunit ClpA [Posttranslational modification, protein turnover, chaperones].)		0 0 o	53	2369	WP_240780278.1	hypothetical protein
215	https://www.ncbi.nlm.nih.gov/nuccore/NZ_RHJP01000023.1?report=graph&from=8143&to=10860	WHIX, WHIX	7	660	1.65e-41, 6.87e-11	0	1			14	Chitinase-like	9032	Escherichia sp. E1S7	NZ_RHJP01000023.1	8143	10860	+	WP_130238306.1	hypothetical protein	707-898: COG3179 (COG3179, Predicted chitinase [General function prediction only].)		0 0 o	905	1	WP_130238307.1	type VI secretion system Vgr family protein	33-516: TIGR01646 (vgr_GE, Rhs element Vgr protein.); 609-755: pfam10106 (DUF2345, Uncharacterized protein conserved in bacteria (DUF2345).); 487-591: pfam13296 (T6SS_Vgr, Putative type VI secretion system Rhs element Vgr.)		0 0 o	785	15	WP_130210730.1	hypothetical protein		Neg: SP(Sec/SPI) (Pr: 0.999), Pos: SP(Sec/SPI) (Pr: 0.989)	0 Y n6-16c21/22o	248	24	WP_165382800.1	hypothetical protein	11-50: COG0542 (ClpA, ATP-dependent Clp protease ATP-binding subunit ClpA [Posttranslational modification, protein turnover, chaperones].)		0 0 o	53	2369	WP_240780278.1	hypothetical protein
216	https://www.ncbi.nlm.nih.gov/nuccore/NZ_RHJN01000021.1?report=graph&from=1877&to=4594	WHIX, WHIX	7	660	1.65e-41, 6.87e-11	0	1			14	Chitinase-like	9034	Escherichia sp. E10V4	NZ_RHJN01000021.1	1877	4594	-	WP_130238306.1	hypothetical protein	707-898: COG3179 (COG3179, Predicted chitinase [General function prediction only].)		0 0 o	905	1	WP_130238307.1	type VI secretion system Vgr family protein	33-516: TIGR01646 (vgr_GE, Rhs element Vgr protein.); 609-755: pfam10106 (DUF2345, Uncharacterized protein conserved in bacteria (DUF2345).); 487-591: pfam13296 (T6SS_Vgr, Putative type VI secretion system Rhs element Vgr.)		0 0 o	785	15	WP_130210730.1	hypothetical protein		Neg: SP(Sec/SPI) (Pr: 0.999), Pos: SP(Sec/SPI) (Pr: 0.989)	0 Y n6-16c21/22o	248	24	WP_165382800.1	hypothetical protein	11-50: COG0542 (ClpA, ATP-dependent Clp protease ATP-binding subunit ClpA [Posttranslational modification, protein turnover, chaperones].)		0 0 o	53	2369	WP_240780278.1	hypothetical protein
217	https://www.ncbi.nlm.nih.gov/nuccore/NZ_RHJM01000056.1?report=graph&from=8091&to=10808	WHIX, WHIX	7	660	1.73e-41, 7.05e-11	0	1			14	Chitinase-like	9035	Escherichia sp. E10V5	NZ_RHJM01000056.1	8091	10808	+	WP_130261393.1	hypothetical protein	707-898: COG3179 (COG3179, Predicted chitinase [General function prediction only].)		0 0 o	905	1	WP_130210734.1	type VI secretion system Vgr family protein	33-516: TIGR01646 (vgr_GE, Rhs element Vgr protein.); 609-755: pfam10106 (DUF2345, Uncharacterized protein conserved in bacteria (DUF2345).); 487-591: pfam13296 (T6SS_Vgr, Putative type VI secretion system Rhs element Vgr.)		0 0 o	785	15	WP_130210730.1	hypothetical protein		Neg: SP(Sec/SPI) (Pr: 0.999), Pos: SP(Sec/SPI) (Pr: 0.989)	0 Y n6-16c21/22o	248	24	WP_165382800.1	hypothetical protein	11-50: COG0542 (ClpA, ATP-dependent Clp protease ATP-binding subunit ClpA [Posttranslational modification, protein turnover, chaperones].)		0 0 o	53	2369	WP_240780278.1	hypothetical protein
218	https://www.ncbi.nlm.nih.gov/nuccore/NZ_RHJL01000030.1?report=graph&from=122895&to=125612	WHIX, WHIX	7	660	1.45e-41, 6.93e-11	0	1			14	Chitinase-like	9036	Escherichia sp. E14V10	NZ_RHJL01000030.1	122895	125612	-	WP_130210732.1	hypothetical protein	707-898: COG3179 (COG3179, Predicted chitinase [General function prediction only].)		0 0 o	905	1	WP_130210734.1	type VI secretion system Vgr family protein	33-516: TIGR01646 (vgr_GE, Rhs element Vgr protein.); 609-755: pfam10106 (DUF2345, Uncharacterized protein conserved in bacteria (DUF2345).); 487-591: pfam13296 (T6SS_Vgr, Putative type VI secretion system Rhs element Vgr.)		0 0 o	785	15	WP_130210730.1	hypothetical protein		Neg: SP(Sec/SPI) (Pr: 0.999), Pos: SP(Sec/SPI) (Pr: 0.989)	0 Y n6-16c21/22o	248	24	WP_165382800.1	hypothetical protein	11-50: COG0542 (ClpA, ATP-dependent Clp protease ATP-binding subunit ClpA [Posttranslational modification, protein turnover, chaperones].)		0 0 o	53	2369	WP_240780278.1	hypothetical protein
219	https://www.ncbi.nlm.nih.gov/nuccore/NZ_RHJK01000030.1?report=graph&from=12693&to=15410	WHIX, WHIX	7	660	1.45e-41, 6.93e-11	0	1			14	Chitinase-like	9037	Escherichia sp. E14V5	NZ_RHJK01000030.1	12693	15410	+	WP_130210732.1	hypothetical protein	707-898: COG3179 (COG3179, Predicted chitinase [General function prediction only].)		0 0 o	905	1	WP_130210734.1	type VI secretion system Vgr family protein	33-516: TIGR01646 (vgr_GE, Rhs element Vgr protein.); 609-755: pfam10106 (DUF2345, Uncharacterized protein conserved in bacteria (DUF2345).); 487-591: pfam13296 (T6SS_Vgr, Putative type VI secretion system Rhs element Vgr.)		0 0 o	785	15	WP_130210730.1	hypothetical protein		Neg: SP(Sec/SPI) (Pr: 0.999), Pos: SP(Sec/SPI) (Pr: 0.989)	0 Y n6-16c21/22o	248	24	WP_165382800.1	hypothetical protein	11-50: COG0542 (ClpA, ATP-dependent Clp protease ATP-binding subunit ClpA [Posttranslational modification, protein turnover, chaperones].)		0 0 o	53	2369	WP_240780278.1	hypothetical protein
220	https://www.ncbi.nlm.nih.gov/nuccore/NZ_RHJJ01000018.1?report=graph&from=46663&to=49380	WHIX, WHIX	7	660	1.45e-41, 6.93e-11	0	1			14	Chitinase-like	9038	Escherichia sp. E14V7	NZ_RHJJ01000018.1	46663	49380	+	WP_130210732.1	hypothetical protein	707-898: COG3179 (COG3179, Predicted chitinase [General function prediction only].)		0 0 o	905	1	WP_130210734.1	type VI secretion system Vgr family protein	33-516: TIGR01646 (vgr_GE, Rhs element Vgr protein.); 609-755: pfam10106 (DUF2345, Uncharacterized protein conserved in bacteria (DUF2345).); 487-591: pfam13296 (T6SS_Vgr, Putative type VI secretion system Rhs element Vgr.)		0 0 o	785	15	WP_130210730.1	hypothetical protein		Neg: SP(Sec/SPI) (Pr: 0.999), Pos: SP(Sec/SPI) (Pr: 0.989)	0 Y n6-16c21/22o	248	24	WP_165382800.1	hypothetical protein	11-50: COG0542 (ClpA, ATP-dependent Clp protease ATP-binding subunit ClpA [Posttranslational modification, protein turnover, chaperones].)		0 0 o	53	2369	WP_240780278.1	hypothetical protein
221	https://www.ncbi.nlm.nih.gov/nuccore/NZ_RHJI01000040.1?report=graph&from=1743&to=4460	WHIX, WHIX	7	660	1.65e-41, 6.87e-11	0	1			14	Chitinase-like	9039	Escherichia sp. E1V33	NZ_RHJI01000040.1	1743	4460	-	WP_130238306.1	hypothetical protein	707-898: COG3179 (COG3179, Predicted chitinase [General function prediction only].)		0 0 o	905	1	WP_130238307.1	type VI secretion system Vgr family protein	33-516: TIGR01646 (vgr_GE, Rhs element Vgr protein.); 609-755: pfam10106 (DUF2345, Uncharacterized protein conserved in bacteria (DUF2345).); 487-591: pfam13296 (T6SS_Vgr, Putative type VI secretion system Rhs element Vgr.)		0 0 o	785	15	WP_130210730.1	hypothetical protein		Neg: SP(Sec/SPI) (Pr: 0.999), Pos: SP(Sec/SPI) (Pr: 0.989)	0 Y n6-16c21/22o	248	24	WP_165382800.1	hypothetical protein	11-50: COG0542 (ClpA, ATP-dependent Clp protease ATP-binding subunit ClpA [Posttranslational modification, protein turnover, chaperones].)		0 0 o	53	2369	WP_240780278.1	hypothetical protein
222	https://www.ncbi.nlm.nih.gov/nuccore/NZ_CP074170.1?report=graph&from=117946&to=120273	WHIX	1	530	8.38e-51	0	1			14	Chitinase-like	9480	Enterobacter sp. JBIWA003	NZ_CP074170.1	117946	120273	+	WP_223539801.1	hypothetical protein	576-768: COG3179 (COG3179, Predicted chitinase [General function prediction only].)		0 0 o	775	1	WP_223539800.1	type VI secretion system Vgr family protein	33-513: TIGR01646 (vgr_GE, Rhs element Vgr protein.); 608-758: pfam10106 (DUF2345, Uncharacterized protein conserved in bacteria (DUF2345).); 487-591: pfam13296 (T6SS_Vgr, Putative type VI secretion system Rhs element Vgr.)		0 0 o	784	11	WP_223539802.1	hypothetical protein		Neg: SP(Sec/SPI) (Pr: 0.998), Pos: SP(Sec/SPI) (Pr: 0.980)	0 Y n6-16c21/22o	249	24	WP_223539799.1	type VI secretion system ATPase TssH	11-864: TIGR03345 (VI_ClpV1, type VI secretion ATPase, ClpV1 family.)		0 0 o	885	2365	WP_223539803.1	lysozyme inhibitor LprI family protein		Neg: SP(Sec/SPI) (Pr: 0.986), Pos: SP(Sec/SPI) (Pr: 0.924)
223	https://www.ncbi.nlm.nih.gov/nuccore/NZ_LR134215.1?report=graph&from=1203985&to=1206312	WHIX, WHIX	1	530	5.57e-46, 3.15e-08	0	1			14	Chitinase-like	998	Shimwellia blattae NCTC12127	NZ_LR134215.1	1203985	1206312	+	WP_014715907.1	hypothetical protein	577-768: COG3179 (COG3179, Predicted chitinase [General function prediction only].)		0 0 o	775	1	WP_232001964.1	DUF1311 domain-containing protein	21-125: pfam07007 (LprI, Lysozyme inhibitor LprI.)	Neg: SP(Sec/SPI) (Pr: 0.993), Pos: SP(Sec/SPI) (Pr: 0.920)	0 Y n6-17c21/22o	131	275	WP_002445170.1	hypothetical protein		Neg: SP(Sec/SPI) (Pr: 0.990), Pos: SP(Sec/SPI) (Pr: 0.892)	0 Y n6-16c21/22o	249	24		hypothetical protein				0	962	WP_002445169.1	hypothetical protein
224	https://www.ncbi.nlm.nih.gov/nuccore/NC_017910.1?report=graph&from=1202893&to=1205220	WHIX, WHIX	1	530	5.57e-46, 3.15e-08	0	1			14	Chitinase-like	7540	Shimwellia blattae DSM 4481 = NBRC 105725	NC_017910.1	1202893	1205220	+	WP_014715907.1	hypothetical protein	577-768: COG3179 (COG3179, Predicted chitinase [General function prediction only].)		0 0 o	775	1	WP_232001964.1	DUF1311 domain-containing protein	21-125: pfam07007 (LprI, Lysozyme inhibitor LprI.)	Neg: SP(Sec/SPI) (Pr: 0.993), Pos: SP(Sec/SPI) (Pr: 0.920)	0 Y n6-17c21/22o	131	275	WP_002445170.1	hypothetical protein		Neg: SP(Sec/SPI) (Pr: 0.990), Pos: SP(Sec/SPI) (Pr: 0.892)	0 Y n6-16c21/22o	249	24		hypothetical protein				0	962	WP_002445169.1	hypothetical protein
225	https://www.ncbi.nlm.nih.gov/nuccore/NZ_CAPD01000006.1?report=graph&from=175656&to=177806	WHIX	1	469	4.16e-32	0	1			14	Chitinase-like	8009	Erwinia amylovora Ea644	NZ_CAPD01000006.1	175656	177806	+	WP_230479641.1	hypothetical protein	516-706: COG3179 (COG3179, Predicted chitinase [General function prediction only].)		0 0 o	716	1		PAAR domain-containing protein				0	448	WP_004171951.1	hypothetical protein		Neg: SP(Sec/SPI) (Pr: 0.934), Pos: SP(Sec/SPI) (Pr: 0.902)	0 Y n16-26c31/32o	256	-4	WP_033476997.1	hypothetical protein		Neg: SP(Sec/SPI) (Pr: 0.895), Pos: SP(Sec/SPI) (Pr: 0.829)	0 Y n7-18c23/24o	238	791	WP_004168463.1	hypothetical protein
226	https://www.ncbi.nlm.nih.gov/nuccore/NZ_MOBZ01000006.1?report=graph&from=294025&to=297189	WHIX, WHIX	173	811	1.33e-60, 4.26e-43	1	1	2	NlpC_P60-like	14	Chitinase-like	202	Pseudomonas fluorescens 36G2	NZ_MOBZ01000006.1	294025	297189	+	WP_259698362.1	chitinase	823-1046: COG3179 (COG3179, Predicted chitinase [General function prediction only].)		0 0 o	1054	1	WP_123593509.1	sel1 repeat family protein	232-325: COG0790 (TPR, TPR repeat [Signal transduction mechanisms].)	Neg: SP(Sec/SPI) (Pr: 0.991), Pos: SP(Sec/SPI) (Pr: 0.993)	0 Y n10-21c30/31o	338	18	WP_123593510.1	hypothetical protein		Neg: SP(Sec/SPI) (Pr: 0.983), Pos: SP(Sec/SPI) (Pr: 0.934)	0 Y n7-18c23/24o	236	-20	WP_123593508.1	type VI secretion system tip protein VgrG	10-528: TIGR03361 (VI_Rhs_Vgr, type VI secretion system Vgr family protein.)		0 0 o	678	1040	WP_123593511.1	hypothetical protein		Neg: SP(Sec/SPI) (Pr: 0.996), Pos: SP(Sec/SPI) (Pr: 0.966)
227	https://www.ncbi.nlm.nih.gov/nuccore/NZ_RBRE01000083.1?report=graph&from=1655&to=4792	WHIX, WHIX	174	805	1.77e-65, 4.67e-63	1	1	2	NlpC_P60-like	14	Chitinase-like	4725	Pseudomonas cichorii ICMP 3353	NZ_RBRE01000083.1	1655	4792	-	WP_259645057.1	hypothetical protein	842-1037: COG3179 (COG3179, Predicted chitinase [General function prediction only].)		0 0 o	1045	1	WP_122317612.1	sel1 repeat family protein	195-322: COG0790 (TPR, TPR repeat [Signal transduction mechanisms].)	Neg: SP(Sec/SPI) (Pr: 0.868), Pos: SP(Sec/SPI) (Pr: 0.868)	0 Y n10-21c30/31o	339	16	WP_147466618.1	hypothetical protein		Neg: SP(Sec/SPI) (Pr: 0.983), Pos: SP(Sec/SPI) (Pr: 0.888)	0 Y n10-18c23/24o	238	-20	WP_122317613.1	type VI secretion system tip protein VgrG	10-528: TIGR03361 (VI_Rhs_Vgr, type VI secretion system Vgr family protein.)		0 0 o	678	1041
228	https://www.ncbi.nlm.nih.gov/nuccore/NZ_BLVZ01000001.1?report=graph&from=382901&to=385993	WHIX, WHIX	173	789	4.59e-64, 3.91e-51	1	1	2	NlpC_P60-like	14	Chitinase-like	4727	Pseudomonas cichorii MAFF 302096	NZ_BLVZ01000001.1	382901	385993	+	WP_236250129.1	calcium-binding protein	827-1022: COG3179 (COG3179, Predicted chitinase [General function prediction only].)		0 0 o	1030	1	WP_201017099.1	sel1 repeat family protein	146-322: COG0790 (TPR, TPR repeat [Signal transduction mechanisms].)	Neg: SP(Sec/SPI) (Pr: 0.967), Pos: SP(Sec/SPI) (Pr: 0.979)	0 Y n9-21c30/31o	339	15	WP_201017100.1	hypothetical protein			0 0 o	216	31	WP_201017098.1	type VI secretion system tip protein TssI/VgrG	10-528: TIGR03361 (VI_Rhs_Vgr, type VI secretion system Vgr family protein.)		0 0 o	678	1040	WP_201017101.1	tetratricopeptide repeat protein		Neg: SP(Sec/SPI) (Pr: 0.715), Pos: SP(Sec/SPI) (Pr: 0.732)
229	https://www.ncbi.nlm.nih.gov/nuccore/NZ_QFZV01000014.1?report=graph&from=63448&to=66612	WHIX, WHIX	173	811	6.66e-60, 2.14e-43	1	1	2	NlpC_P60-like	14	Chitinase-like	6818	Pseudomonas koreensis CFBP13504	NZ_QFZV01000014.1	63448	66612	-	WP_240049797.1	chitinase	823-1046: COG3179 (COG3179, Predicted chitinase [General function prediction only].)		0 0 o	1054	1	WP_123593509.1	sel1 repeat family protein	232-325: COG0790 (TPR, TPR repeat [Signal transduction mechanisms].)	Neg: SP(Sec/SPI) (Pr: 0.991), Pos: SP(Sec/SPI) (Pr: 0.993)	0 Y n10-21c30/31o	338	18	WP_137218259.1	hypothetical protein		Neg: SP(Sec/SPI) (Pr: 0.983), Pos: SP(Sec/SPI) (Pr: 0.936)	0 Y n7-18c23/24o	236	-20	WP_137218260.1	type VI secretion system tip protein VgrG	10-532: TIGR03361 (VI_Rhs_Vgr, type VI secretion system Vgr family protein.)		0 0 o	682	1040	WP_123593511.1	hypothetical protein		Neg: SP(Sec/SPI) (Pr: 0.996), Pos: SP(Sec/SPI) (Pr: 0.966)
230	https://www.ncbi.nlm.nih.gov/nuccore/NZ_CP045221.1?report=graph&from=5770919&to=5774002	WHIX, WHIX	163	786	1.01e-58, 1.12e-44	1	1	2	NlpC_P60-like	14	Chitinase-like	5562	Pseudomonas chlororaphis subsp. aurantiaca ARS 38	NZ_CP045221.1	5770919	5774002	-	WP_227746017.1	hypothetical protein	797-1019: COG3179 (COG3179, Predicted chitinase [General function prediction only].)		0 0 o	1027	1	WP_227746018.1	sel1 repeat family protein		Neg: SP(Sec/SPI) (Pr: 0.989), Pos: SP(Sec/SPI) (Pr: 0.971)	0 Y n15-23c28/29o	332	15	WP_152538224.1	hypothetical protein		Neg: SP(Sec/SPI) (Pr: 0.995), Pos: SP(Sec/SPI) (Pr: 0.946)	0 Y n8-18c23/24o	235	-20	WP_023967809.1	type VI secretion system tip protein VgrG	10-528: TIGR03361 (VI_Rhs_Vgr, type VI secretion system Vgr family protein.)		0 0 o	678	1025	WP_023967810.1	DUF3077 domain-containing protein	7-75: pfam11275 (DUF3077, Protein of unknown function (DUF3077).)	Neg: LIPO(Sec/SPII) (Pr: 0.922), Pos: LIPO(Sec/SPII) (Pr: 0.736)
231	https://www.ncbi.nlm.nih.gov/nuccore/NZ_CP027713.1?report=graph&from=6502131&to=6505217	WHIX, WHIX	161	787	1.07e-56, 9.84e-46	1	1	2	NlpC_P60-like	14	Chitinase-like	7500	Pseudomonas chlororaphis TAMOak81	NZ_CP027713.1	6502131	6505217	-	WP_164486214.1	hypothetical protein	798-1020: COG3179 (COG3179, Predicted chitinase [General function prediction only].)		0 0 o	1028	1	WP_241173208.1	sel1 repeat family protein		Neg: SP(Sec/SPI) (Pr: 0.993), Pos: SP(Sec/SPI) (Pr: 0.986)	0 Y n15-23c28/29o	332	15	WP_164486213.1	hypothetical protein		Neg: SP(Sec/SPI) (Pr: 0.996), Pos: SP(Sec/SPI) (Pr: 0.964)	0 Y n8-18c23/24o	235	-20	WP_124353118.1	type VI secretion system tip protein VgrG	10-528: TIGR03361 (VI_Rhs_Vgr, type VI secretion system Vgr family protein.)		0 0 o	678	1025		DUF3077 domain-containing protein
232	https://www.ncbi.nlm.nih.gov/nuccore/NZ_CP027716.1?report=graph&from=6438427&to=6441510	WHIX, WHIX	163	786	1.01e-58, 1.12e-44	1	1	2	NlpC_P60-like	14	Chitinase-like	7501	Pseudomonas chlororaphis Pb-St2	NZ_CP027716.1	6438427	6441510	-	WP_227746017.1	hypothetical protein	797-1019: COG3179 (COG3179, Predicted chitinase [General function prediction only].)		0 0 o	1027	1	WP_227746018.1	sel1 repeat family protein		Neg: SP(Sec/SPI) (Pr: 0.989), Pos: SP(Sec/SPI) (Pr: 0.971)	0 Y n15-23c28/29o	332	15	WP_152538224.1	hypothetical protein		Neg: SP(Sec/SPI) (Pr: 0.995), Pos: SP(Sec/SPI) (Pr: 0.946)	0 Y n8-18c23/24o	235	-20	WP_023967809.1	type VI secretion system tip protein VgrG	10-528: TIGR03361 (VI_Rhs_Vgr, type VI secretion system Vgr family protein.)		0 0 o	678	1025	WP_023967810.1	DUF3077 domain-containing protein	7-75: pfam11275 (DUF3077, Protein of unknown function (DUF3077).)	Neg: LIPO(Sec/SPII) (Pr: 0.922), Pos: LIPO(Sec/SPII) (Pr: 0.736)
233	https://www.ncbi.nlm.nih.gov/nuccore/NZ_AYUD01000012.1?report=graph&from=296015&to=299098	WHIX, WHIX	163	786	1.01e-58, 1.12e-44	1	1	2	NlpC_P60-like	14	Chitinase-like	8183	Pseudomonas chlororaphis subsp. aurantiaca PB-St2	NZ_AYUD01000012.1	296015	299098	+	WP_227746017.1	hypothetical protein	797-1019: COG3179 (COG3179, Predicted chitinase [General function prediction only].)		0 0 o	1027	1	WP_227746018.1	sel1 repeat family protein		Neg: SP(Sec/SPI) (Pr: 0.989), Pos: SP(Sec/SPI) (Pr: 0.971)	0 Y n15-23c28/29o	332	15	WP_152538224.1	hypothetical protein		Neg: SP(Sec/SPI) (Pr: 0.995), Pos: SP(Sec/SPI) (Pr: 0.946)	0 Y n8-18c23/24o	235	-20	WP_023967809.1	type VI secretion system tip protein VgrG	10-528: TIGR03361 (VI_Rhs_Vgr, type VI secretion system Vgr family protein.)		0 0 o	678	1025	WP_023967810.1	DUF3077 domain-containing protein	7-75: pfam11275 (DUF3077, Protein of unknown function (DUF3077).)	Neg: LIPO(Sec/SPII) (Pr: 0.922), Pos: LIPO(Sec/SPII) (Pr: 0.736)
234	https://www.ncbi.nlm.nih.gov/nuccore/NZ_BQHS01000001.1?report=graph&from=353803&to=356865	WHIX, WHIX	166	777	3.07e-64, 7.20e-43	1	1	2	NlpC_P60-like	14	Chitinase-like	8559	Pseudomonas glycinae BML-PP024	NZ_BQHS01000001.1	353803	356865	-	WP_236192335.1	hypothetical protein	789-1012: COG3179 (COG3179, Predicted chitinase [General function prediction only].)		0 0 o	1020	1	WP_236192336.1	sel1 repeat family protein		Neg: SP(Sec/SPI) (Pr: 0.983), Pos: SP(Sec/SPI) (Pr: 0.911)	0 Y n12-23c28/29o	337	15	WP_236192334.1	hypothetical protein		Neg: SP(Sec/SPI) (Pr: 0.980), Pos: SP(Sec/SPI) (Pr: 0.895)	0 Y n7-18c23/24o	236	-20	WP_236192338.1	type VI secretion system tip protein VgrG	10-528: TIGR03361 (VI_Rhs_Vgr, type VI secretion system Vgr family protein.)		0 0 o	678	1039	WP_236192333.1	hypothetical protein		Neg: SP(Sec/SPI) (Pr: 0.580), Pos: SP(Sec/SPI) (Pr: 0.714)
235	https://www.ncbi.nlm.nih.gov/nuccore/NZ_JAHSTX010000001.1?report=graph&from=4761587&to=4764643	WHIX, WHIX	164	775	1.08e-63, 1.30e-45	1	1	2	NlpC_P60-like	14	Chitinase-like	9508	Pseudomonas triticicola SWRI88	NZ_JAHSTX010000001.1	4761587	4764643	+	WP_225926699.1	hypothetical protein	814-1010: COG3179 (COG3179, Predicted chitinase [General function prediction only].)		0 0 o	1018	1	WP_225926698.1	sel1 repeat family protein		Neg: SP(Sec/SPI) (Pr: 0.796), Pos: LIPO(Sec/SPII) (Pr: 0.512)	0 Y n14-23c28/29o	337	15	WP_217864852.1	hypothetical protein		Neg: SP(Sec/SPI) (Pr: 0.983), Pos: SP(Sec/SPI) (Pr: 0.914)	0 Y n7-18c23/24o	236	-20	WP_217864851.1	type VI secretion system tip protein VgrG	10-528: TIGR03361 (VI_Rhs_Vgr, type VI secretion system Vgr family protein.)		0 0 o	678	1039	WP_217864853.1	hypothetical protein		Neg: SP(Sec/SPI) (Pr: 0.996), Pos: SP(Sec/SPI) (Pr: 0.977)
236	https://www.ncbi.nlm.nih.gov/nuccore/NZ_CP099600.1?report=graph&from=5771261&to=5774317	WHIX, WHIX	164	775	1.08e-63, 1.30e-45	1	1	2	NlpC_P60-like	14	Chitinase-like	9513	Pseudomonas siliginis OTU6MEDAA1	NZ_CP099600.1	5771261	5774317	-	WP_225926699.1	hypothetical protein	814-1010: COG3179 (COG3179, Predicted chitinase [General function prediction only].)		0 0 o	1018	1	WP_225926698.1	sel1 repeat family protein		Neg: SP(Sec/SPI) (Pr: 0.796), Pos: LIPO(Sec/SPII) (Pr: 0.512)	0 Y n14-23c28/29o	337	15	WP_217864852.1	hypothetical protein		Neg: SP(Sec/SPI) (Pr: 0.983), Pos: SP(Sec/SPI) (Pr: 0.914)	0 Y n7-18c23/24o	236	-20	WP_252882876.1	type VI secretion system tip protein VgrG	10-528: TIGR03361 (VI_Rhs_Vgr, type VI secretion system Vgr family protein.)		0 0 o	678	1039	WP_252882875.1	hypothetical protein		Neg: SP(Sec/SPI) (Pr: 0.996), Pos: SP(Sec/SPI) (Pr: 0.977)
237	https://www.ncbi.nlm.nih.gov/nuccore/NZ_CP099599.1?report=graph&from=5823273&to=5826329	WHIX, WHIX	164	775	9.21e-64, 3.67e-44	1	1	2	NlpC_P60-like	14	Chitinase-like	9514	Pseudomonas siliginis OTU6ESPEB1	NZ_CP099599.1	5823273	5826329	-	WP_252885019.1	hypothetical protein	814-1010: COG3179 (COG3179, Predicted chitinase [General function prediction only].)		0 0 o	1018	1	WP_252885020.1	sel1 repeat family protein		Neg: SP(Sec/SPI) (Pr: 0.787), Pos: LIPO(Sec/SPII) (Pr: 0.530)	0 Y n14-23c28/29o	337	15	WP_217864852.1	hypothetical protein		Neg: SP(Sec/SPI) (Pr: 0.983), Pos: SP(Sec/SPI) (Pr: 0.914)	0 Y n7-18c23/24o	236	-20	WP_252885021.1	type VI secretion system tip protein VgrG	10-528: TIGR03361 (VI_Rhs_Vgr, type VI secretion system Vgr family protein.)		0 0 o	678	1039	WP_252882875.1	hypothetical protein		Neg: SP(Sec/SPI) (Pr: 0.996), Pos: SP(Sec/SPI) (Pr: 0.977)
238	https://www.ncbi.nlm.nih.gov/nuccore/NZ_CP087186.1?report=graph&from=5790920&to=5793976	WHIX, WHIX	164	775	1.08e-63, 1.30e-45	1	1	2	NlpC_P60-like	14	Chitinase-like	9517	Pseudomonas siliginis B21-063	NZ_CP087186.1	5790920	5793976	-	WP_225926699.1	hypothetical protein	814-1010: COG3179 (COG3179, Predicted chitinase [General function prediction only].)		0 0 o	1018	1	WP_252885020.1	sel1 repeat family protein		Neg: SP(Sec/SPI) (Pr: 0.787), Pos: LIPO(Sec/SPII) (Pr: 0.530)	0 Y n14-23c28/29o	337	15	WP_217864852.1	hypothetical protein		Neg: SP(Sec/SPI) (Pr: 0.983), Pos: SP(Sec/SPI) (Pr: 0.914)	0 Y n7-18c23/24o	236	-20	WP_258707351.1	type VI secretion system tip protein VgrG	10-528: TIGR03361 (VI_Rhs_Vgr, type VI secretion system Vgr family protein.)		0 0 o	678	1039	WP_252882875.1	hypothetical protein		Neg: SP(Sec/SPI) (Pr: 0.996), Pos: SP(Sec/SPI) (Pr: 0.977)
239	https://www.ncbi.nlm.nih.gov/nuccore/NZ_ACZV01000004.1?report=graph&from=1158549&to=1161290	WHIX, WHIX	1	647	3.92e-60, 3.92e-28	0	1			14	Chitinase-like	7559	Vibrio orientalis CIP 102891 = ATCC 33934	NZ_ACZV01000004.1	1158549	1161290	+	WP_004412482.1	hypothetical protein	684-890: COG3179 (COG3179, Predicted chitinase [General function prediction only].)		0 0 o	913	1	WP_004412481.1	type VI secretion system tip protein VgrG	6-527: TIGR03361 (VI_Rhs_Vgr, type VI secretion system Vgr family protein.)		0 0 o	725	8	WP_004417289.1	hypothetical protein		Neg: SP(Sec/SPI) (Pr: 0.996), Pos: SP(Sec/SPI) (Pr: 0.994)	0 Y n6-16c23/24o	187	-4	WP_004412480.1	Hcp family type VI secretion system effector	2-169: TIGR03344 (VI_effect_Hcp1, type VI secretion system effector, Hcp1 family.)		0 0 o	172	2297	WP_004412483.1	alkyl sulfatase dimerization domain-containing protein	4-670: COG2015 (BDS1, Alkyl sulfatase BDS1 and related hydrolases, metallo-beta-lactamase superfamily [Secondary metabolites biosynthesis, transport and catabolism].)	Neg: SP(Sec/SPI) (Pr: 0.992), Pos: SP(Sec/SPI) (Pr: 0.941)
240	https://www.ncbi.nlm.nih.gov/nuccore/NZ_AFWH01000024.1?report=graph&from=43991&to=46732	WHIX, WHIX	1	647	3.92e-60, 3.92e-28	0	1			14	Chitinase-like	7560	Vibrio orientalis CIP 102891 = ATCC 33934	NZ_AFWH01000024.1	43991	46732	-	WP_004412482.1	hypothetical protein	684-890: COG3179 (COG3179, Predicted chitinase [General function prediction only].)		0 0 o	913	1	WP_004412481.1	type VI secretion system tip protein VgrG	6-527: TIGR03361 (VI_Rhs_Vgr, type VI secretion system Vgr family protein.)		0 0 o	725	8	WP_004417289.1	hypothetical protein		Neg: SP(Sec/SPI) (Pr: 0.996), Pos: SP(Sec/SPI) (Pr: 0.994)	0 Y n6-16c23/24o	187	-4	WP_004412480.1	Hcp family type VI secretion system effector	2-169: TIGR03344 (VI_effect_Hcp1, type VI secretion system effector, Hcp1 family.)		0 0 o	172	2297	WP_004412483.1	MBL fold metallo-hydrolase	4-670: COG2015 (BDS1, Alkyl sulfatase BDS1 and related hydrolases, metallo-beta-lactamase superfamily [Secondary metabolites biosynthesis, transport and catabolism].)	Neg: SP(Sec/SPI) (Pr: 0.992), Pos: SP(Sec/SPI) (Pr: 0.941)
241	https://www.ncbi.nlm.nih.gov/nuccore/NZ_JAGDKY010000001.1?report=graph&from=1356388&to=1358619	WHIX	1	477	0	0	1			14	Chitinase-like	3219	Vibrio alginolyticus VA136	NZ_JAGDKY010000001.1	1356388	1358619	-	WP_213867633.1	hypothetical protein	504-718: COG3179 (COG3179, Predicted chitinase [General function prediction only].)		0 0 o	743	1	WP_213867632.1	DUF4150 domain-containing protein	22-128: pfam13665 (DUF4150, Domain of unknown function (DUF4150).)		0 0 o	485	12	WP_213867634.1	hypothetical protein		Neg: SP(Sec/SPI) (Pr: 0.961), Pos: SP(Sec/SPI) (Pr: 0.825)	0 Y n7-18c22/23o	187	-1	WP_005373354.1	type IVB secretion system protein IcmH/DotU	59-237: TIGR03349 (IV_VI_DotU, type IV / VI secretion system protein, DotU family.)		1 0 i231-251o	263	1617	WP_225496057.1	hypothetical protein		Neg: LIPO(Sec/SPII) (Pr: 0.680), Pos: LIPO(Sec/SPII) (Pr: 0.918)
242	https://www.ncbi.nlm.nih.gov/nuccore/NZ_JAGDKF010000001.1?report=graph&from=436882&to=439113	WHIX	1	477	0	0	1			14	Chitinase-like	3224	Vibrio alginolyticus VA110	NZ_JAGDKF010000001.1	436882	439113	+	WP_213867633.1	hypothetical protein	504-718: COG3179 (COG3179, Predicted chitinase [General function prediction only].)		0 0 o	743	1	WP_213886138.1	DUF4150 domain-containing protein	22-128: pfam13665 (DUF4150, Domain of unknown function (DUF4150).)		0 0 o	485	12	WP_213886137.1	hypothetical protein		Neg: SP(Sec/SPI) (Pr: 0.961), Pos: SP(Sec/SPI) (Pr: 0.825)	0 Y n7-18c22/23o	187	-1	WP_005386120.1	type IVB secretion system protein IcmH/DotU	59-237: TIGR03349 (IV_VI_DotU, type IV / VI secretion system protein, DotU family.)		1 0 i231-251o	263	1617	WP_225496057.1	hypothetical protein		Neg: LIPO(Sec/SPII) (Pr: 0.680), Pos: LIPO(Sec/SPII) (Pr: 0.918)
243	https://www.ncbi.nlm.nih.gov/nuccore/NZ_JAGDJE010000001.1?report=graph&from=475349&to=477580	WHIX	1	477	0	0	1			14	Chitinase-like	3240	Vibrio alginolyticus VA11	NZ_JAGDJE010000001.1	475349	477580	+	WP_213867633.1	hypothetical protein	504-718: COG3179 (COG3179, Predicted chitinase [General function prediction only].)		0 0 o	743	1	WP_213886138.1	DUF4150 domain-containing protein	22-128: pfam13665 (DUF4150, Domain of unknown function (DUF4150).)		0 0 o	485	12	WP_213886137.1	hypothetical protein		Neg: SP(Sec/SPI) (Pr: 0.961), Pos: SP(Sec/SPI) (Pr: 0.825)	0 Y n7-18c22/23o	187	-1	WP_005373354.1	type IVB secretion system protein IcmH/DotU	59-237: TIGR03349 (IV_VI_DotU, type IV / VI secretion system protein, DotU family.)		1 0 i231-251o	263	1617	WP_225496057.1	hypothetical protein		Neg: LIPO(Sec/SPII) (Pr: 0.680), Pos: LIPO(Sec/SPII) (Pr: 0.918)
244	https://www.ncbi.nlm.nih.gov/nuccore/NZ_JAGDKV010000001.1?report=graph&from=469903&to=472134	WHIX	1	477	0	0	1			14	Chitinase-like	3244	Vibrio alginolyticus VA133	NZ_JAGDKV010000001.1	469903	472134	+	WP_213867633.1	hypothetical protein	504-718: COG3179 (COG3179, Predicted chitinase [General function prediction only].)		0 0 o	743	1	WP_213867632.1	DUF4150 domain-containing protein	22-128: pfam13665 (DUF4150, Domain of unknown function (DUF4150).)		0 0 o	485	12	WP_213867634.1	hypothetical protein		Neg: SP(Sec/SPI) (Pr: 0.961), Pos: SP(Sec/SPI) (Pr: 0.825)	0 Y n7-18c22/23o	187	-1	WP_005373354.1	type IVB secretion system protein IcmH/DotU	59-237: TIGR03349 (IV_VI_DotU, type IV / VI secretion system protein, DotU family.)		1 0 i231-251o	263	1617	WP_225496057.1	hypothetical protein		Neg: LIPO(Sec/SPII) (Pr: 0.680), Pos: LIPO(Sec/SPII) (Pr: 0.918)
245	https://www.ncbi.nlm.nih.gov/nuccore/NZ_JAGDLB010000001.1?report=graph&from=893036&to=895267	WHIX	1	477	0	0	1			14	Chitinase-like	3246	Vibrio alginolyticus VA144	NZ_JAGDLB010000001.1	893036	895267	-	WP_213867633.1	hypothetical protein	504-718: COG3179 (COG3179, Predicted chitinase [General function prediction only].)		0 0 o	743	1	WP_213886138.1	DUF4150 domain-containing protein	22-128: pfam13665 (DUF4150, Domain of unknown function (DUF4150).)		0 0 o	485	12	WP_213886137.1	hypothetical protein		Neg: SP(Sec/SPI) (Pr: 0.961), Pos: SP(Sec/SPI) (Pr: 0.825)	0 Y n7-18c22/23o	187	-1	WP_005386120.1	type IVB secretion system protein IcmH/DotU	59-237: TIGR03349 (IV_VI_DotU, type IV / VI secretion system protein, DotU family.)		1 0 i231-251o	263	1617	WP_225496057.1	hypothetical protein		Neg: LIPO(Sec/SPII) (Pr: 0.680), Pos: LIPO(Sec/SPII) (Pr: 0.918)
246	https://www.ncbi.nlm.nih.gov/nuccore/NZ_JAGDJV010000001.1?report=graph&from=453076&to=455307	WHIX	1	477	0	0	1			14	Chitinase-like	3248	Vibrio alginolyticus VA80	NZ_JAGDJV010000001.1	453076	455307	+	WP_213867633.1	hypothetical protein	504-718: COG3179 (COG3179, Predicted chitinase [General function prediction only].)		0 0 o	743	1	WP_213886138.1	DUF4150 domain-containing protein	22-128: pfam13665 (DUF4150, Domain of unknown function (DUF4150).)		0 0 o	485	12	WP_213886137.1	hypothetical protein		Neg: SP(Sec/SPI) (Pr: 0.961), Pos: SP(Sec/SPI) (Pr: 0.825)	0 Y n7-18c22/23o	187	-1	WP_005386120.1	type IVB secretion system protein IcmH/DotU	59-237: TIGR03349 (IV_VI_DotU, type IV / VI secretion system protein, DotU family.)		1 0 i231-251o	263	1617	WP_225496057.1	hypothetical protein		Neg: LIPO(Sec/SPII) (Pr: 0.680), Pos: LIPO(Sec/SPII) (Pr: 0.918)
247	https://www.ncbi.nlm.nih.gov/nuccore/NZ_JAIRAE010000004.1?report=graph&from=427282&to=429513	WHIX	1	477	0	0	1			14	Chitinase-like	3289	Vibrio alginolyticus vb2084	NZ_JAIRAE010000004.1	427282	429513	-	WP_225496066.1	hypothetical protein	504-718: COG3179 (COG3179, Predicted chitinase [General function prediction only].)		0 0 o	743	1	WP_213867632.1	DUF4150 domain-containing protein	22-128: pfam13665 (DUF4150, Domain of unknown function (DUF4150).)		0 0 o	485	12	WP_213867634.1	hypothetical protein		Neg: SP(Sec/SPI) (Pr: 0.961), Pos: SP(Sec/SPI) (Pr: 0.825)	0 Y n7-18c22/23o	187	-1	WP_005373354.1	type IVB secretion system protein IcmH/DotU	59-237: TIGR03349 (IV_VI_DotU, type IV / VI secretion system protein, DotU family.)		1 0 i231-251o	263	1617	WP_225496057.1	hypothetical protein		Neg: LIPO(Sec/SPII) (Pr: 0.680), Pos: LIPO(Sec/SPII) (Pr: 0.918)
248	https://www.ncbi.nlm.nih.gov/nuccore/NZ_JANFUH010000100.1?report=graph&from=6726&to=8957	WHIX	1	477	0	0	1			14	Chitinase-like	3314	Vibrio alginolyticus ISF-61-5	NZ_JANFUH010000100.1	6726	8957	+	WP_213867633.1	hypothetical protein	504-718: COG3179 (COG3179, Predicted chitinase [General function prediction only].)		0 0 o	743	1	WP_213867632.1	DUF4150 domain-containing protein	22-128: pfam13665 (DUF4150, Domain of unknown function (DUF4150).)		0 0 o	485	12	WP_213867634.1	hypothetical protein		Neg: SP(Sec/SPI) (Pr: 0.961), Pos: SP(Sec/SPI) (Pr: 0.825)	0 Y n7-18c22/23o	187	-1	WP_005373354.1	type IVB secretion system protein IcmH/DotU	59-237: TIGR03349 (IV_VI_DotU, type IV / VI secretion system protein, DotU family.)		1 0 i231-251o	263	1617	WP_225496057.1	hypothetical protein		Neg: LIPO(Sec/SPII) (Pr: 0.680), Pos: LIPO(Sec/SPII) (Pr: 0.918)
249	https://www.ncbi.nlm.nih.gov/nuccore/NZ_CP019635.1?report=graph&from=1065664&to=1067895	WHIX	1	477	0	0	1			14	Chitinase-like	3401	Vibrio campbellii 1114GL	NZ_CP019635.1	1065664	1067895	+	WP_077263003.1	hypothetical protein	485-718: COG3179 (COG3179, Predicted chitinase [General function prediction only].)		0 0 o	743	1	WP_077263002.1	DUF4150 domain-containing protein	22-128: pfam13665 (DUF4150, Domain of unknown function (DUF4150).)		0 0 o	485	11	WP_077263004.1	hypothetical protein		Neg: SP(Sec/SPI) (Pr: 0.973), Pos: SP(Sec/SPI) (Pr: 0.884)	0 Y n7-18c22/23o	187	-1	WP_005495177.1	type IVB secretion system protein IcmH/DotU	59-240: TIGR03349 (IV_VI_DotU, type IV / VI secretion system protein, DotU family.)		1 0 i231-251o	263	1618	WP_077263486.1	hypothetical protein
250	https://www.ncbi.nlm.nih.gov/nuccore/NZ_CP050476.1?report=graph&from=212450&to=214687	WHIX	1	479	0	0	1			14	Chitinase-like	3405	Vibrio campbellii LJC012	NZ_CP050476.1	212450	214687	-	WP_255986520.1	hypothetical protein	487-720: COG3179 (COG3179, Predicted chitinase [General function prediction only].)		0 0 o	745	1	WP_255986521.1	DUF4150 domain-containing protein	22-128: pfam13665 (DUF4150, Domain of unknown function (DUF4150).)		0 0 o	485	11	WP_255986519.1	hypothetical protein		Neg: SP(Sec/SPI) (Pr: 0.973), Pos: SP(Sec/SPI) (Pr: 0.884)	0 Y n7-18c22/23o	187	-1	WP_005495177.1	type IVB secretion system protein IcmH/DotU	59-240: TIGR03349 (IV_VI_DotU, type IV / VI secretion system protein, DotU family.)		1 0 i231-251o	263	1618	WP_255986518.1	hypothetical protein
251	https://www.ncbi.nlm.nih.gov/nuccore/NZ_CP042452.1?report=graph&from=634530&to=636761	WHIX	1	477	0	0	1			14	Chitinase-like	4807	Vibrio diabolicus FA3	NZ_CP042452.1	634530	636761	+	WP_006741081.1	hypothetical protein	504-718: COG3179 (COG3179, Predicted chitinase [General function prediction only].)		0 0 o	743	1	WP_006741082.1	DUF4150 domain-containing protein	22-128: pfam13665 (DUF4150, Domain of unknown function (DUF4150).)		0 0 o	485	12	WP_049775473.1	hypothetical protein		Neg: SP(Sec/SPI) (Pr: 0.961), Pos: SP(Sec/SPI) (Pr: 0.825)	0 Y n7-18c22/23o	187	-1	WP_006741083.1	type IVB secretion system protein IcmH/DotU	59-240: TIGR03349 (IV_VI_DotU, type IV / VI secretion system protein, DotU family.)		1 0 i231-251o	263	1618	WP_233059826.1	hypothetical protein		Neg: LIPO(Sec/SPII) (Pr: 0.683), Pos: LIPO(Sec/SPII) (Pr: 0.918)
252	https://www.ncbi.nlm.nih.gov/nuccore/NZ_JAKCOB010000056.1?report=graph&from=21208&to=23439	WHIX	1	477	0	0	1			14	Chitinase-like	4812	Vibrio diabolicus INSAq250	NZ_JAKCOB010000056.1	21208	23439	+	WP_257889715.1	hypothetical protein	504-718: COG3179 (COG3179, Predicted chitinase [General function prediction only].)		0 0 o	743	1	WP_257889714.1	DUF4150 domain-containing protein	22-128: pfam13665 (DUF4150, Domain of unknown function (DUF4150).)		0 0 o	485	12	WP_257889716.1	hypothetical protein		Neg: SP(Sec/SPI) (Pr: 0.971), Pos: SP(Sec/SPI) (Pr: 0.857)	0 Y n7-18c22/23o	187	-1	WP_006741083.1	type IVB secretion system protein IcmH/DotU	59-240: TIGR03349 (IV_VI_DotU, type IV / VI secretion system protein, DotU family.)		1 0 i231-251o	263	1618	WP_257889717.1	hypothetical protein		Neg: LIPO(Sec/SPII) (Pr: 0.668), Pos: LIPO(Sec/SPII) (Pr: 0.913)
253	https://www.ncbi.nlm.nih.gov/nuccore/NZ_CP085844.1?report=graph&from=709127&to=711358	WHIX	1	477	0	0	1			14	Chitinase-like	4813	Vibrio diabolicus NV27	NZ_CP085844.1	709127	711358	-	WP_257897976.1	hypothetical protein	504-718: COG3179 (COG3179, Predicted chitinase [General function prediction only].)		0 0 o	743	1	WP_053807872.1	DUF4150 domain-containing protein	22-128: pfam13665 (DUF4150, Domain of unknown function (DUF4150).)		0 0 o	485	12	WP_049775473.1	hypothetical protein		Neg: SP(Sec/SPI) (Pr: 0.961), Pos: SP(Sec/SPI) (Pr: 0.825)	0 Y n7-18c22/23o	187	-1	WP_025767903.1	type IVB secretion system protein IcmH/DotU	59-237: TIGR03349 (IV_VI_DotU, type IV / VI secretion system protein, DotU family.)		1 0 i231-251o	263	1618	WP_230198162.1	hypothetical protein		Neg: LIPO(Sec/SPII) (Pr: 0.688), Pos: LIPO(Sec/SPII) (Pr: 0.921)
254	https://www.ncbi.nlm.nih.gov/nuccore/NZ_JAMQRO010000039.1?report=graph&from=212905&to=215136	WHIX	1	477	0	0	1			14	Chitinase-like	4814	Vibrio diabolicus HS-26-7	NZ_JAMQRO010000039.1	212905	215136	+	WP_258587314.1	hypothetical protein	504-718: COG3179 (COG3179, Predicted chitinase [General function prediction only].)		0 0 o	743	1	WP_258587313.1	DUF4150 domain-containing protein	22-128: pfam13665 (DUF4150, Domain of unknown function (DUF4150).)		0 0 o	485	12	WP_049775473.1	hypothetical protein		Neg: SP(Sec/SPI) (Pr: 0.961), Pos: SP(Sec/SPI) (Pr: 0.825)	0 Y n7-18c22/23o	187	-1	WP_025767903.1	type IVB secretion system protein IcmH/DotU	59-237: TIGR03349 (IV_VI_DotU, type IV / VI secretion system protein, DotU family.)		1 0 i231-251o	263	1618	WP_258587315.1	hypothetical protein		Neg: LIPO(Sec/SPII) (Pr: 0.680), Pos: LIPO(Sec/SPII) (Pr: 0.918)
255	https://www.ncbi.nlm.nih.gov/nuccore/NZ_JAMQRA010000028.1?report=graph&from=92240&to=94471	WHIX	1	477	0	0	1			14	Chitinase-like	4815	Vibrio diabolicus HS-43-3	NZ_JAMQRA010000028.1	92240	94471	+	WP_258587314.1	hypothetical protein	504-718: COG3179 (COG3179, Predicted chitinase [General function prediction only].)		0 0 o	743	1	WP_258652152.1	DUF4150 domain-containing protein	22-128: pfam13665 (DUF4150, Domain of unknown function (DUF4150).)		0 0 o	485	12	WP_049775473.1	hypothetical protein		Neg: SP(Sec/SPI) (Pr: 0.961), Pos: SP(Sec/SPI) (Pr: 0.825)	0 Y n7-18c22/23o	187	-1	WP_005373354.1	type IVB secretion system protein IcmH/DotU	59-237: TIGR03349 (IV_VI_DotU, type IV / VI secretion system protein, DotU family.)		1 0 i231-251o	263	1617	WP_258652154.1	hypothetical protein
256	https://www.ncbi.nlm.nih.gov/nuccore/NZ_DS267809.1?report=graph&from=107198&to=109429	WHIX	1	477	0	0	1			14	Chitinase-like	6337	Vibrio antiquarius EX25	NZ_DS267809.1	107198	109429	-	WP_006741081.1	hypothetical protein	504-718: COG3179 (COG3179, Predicted chitinase [General function prediction only].)		0 0 o	743	1	WP_006741082.1	DUF4150 domain-containing protein	22-128: pfam13665 (DUF4150, Domain of unknown function (DUF4150).)		0 0 o	485	12	WP_049775473.1	hypothetical protein		Neg: SP(Sec/SPI) (Pr: 0.961), Pos: SP(Sec/SPI) (Pr: 0.825)	0 Y n7-18c22/23o	187	-1	WP_006741083.1	type IVB secretion system protein IcmH/DotU	59-240: TIGR03349 (IV_VI_DotU, type IV / VI secretion system protein, DotU family.)		1 0 i231-251o	263	1618	WP_230198162.1	hypothetical protein		Neg: LIPO(Sec/SPII) (Pr: 0.688), Pos: LIPO(Sec/SPII) (Pr: 0.921)
257	https://www.ncbi.nlm.nih.gov/nuccore/NC_013457.1?report=graph&from=484286&to=486517	WHIX	1	477	0	0	1			14	Chitinase-like	6338	Vibrio antiquarius EX25	NC_013457.1	484286	486517	-	WP_006741081.1	hypothetical protein	504-718: COG3179 (COG3179, Predicted chitinase [General function prediction only].)		0 0 o	743	1	WP_006741082.1	DUF4150 domain-containing protein	22-128: pfam13665 (DUF4150, Domain of unknown function (DUF4150).)		0 0 o	485	12	WP_049775473.1	hypothetical protein		Neg: SP(Sec/SPI) (Pr: 0.961), Pos: SP(Sec/SPI) (Pr: 0.825)	0 Y n7-18c22/23o	187	-1	WP_006741083.1	type IVB secretion system protein IcmH/DotU	59-240: TIGR03349 (IV_VI_DotU, type IV / VI secretion system protein, DotU family.)		1 0 i231-251o	263	1618	WP_230198162.1	hypothetical protein		Neg: LIPO(Sec/SPII) (Pr: 0.688), Pos: LIPO(Sec/SPII) (Pr: 0.921)
258	https://www.ncbi.nlm.nih.gov/nuccore/NZ_JAMQXZ010000140.1?report=graph&from=6478&to=8709	WHIX	1	477	0	0	1			14	Chitinase-like	6343	Vibrio antiquarius RM-214-3	NZ_JAMQXZ010000140.1	6478	8709	+	WP_301568533.1	hypothetical protein	504-718: COG3179 (COG3179, Predicted chitinase [General function prediction only].)		0 0 o	743	1	WP_301568532.1	DUF4150 domain-containing protein	22-128: pfam13665 (DUF4150, Domain of unknown function (DUF4150).)		0 0 o	485	12	WP_049775473.1	hypothetical protein		Neg: SP(Sec/SPI) (Pr: 0.961), Pos: SP(Sec/SPI) (Pr: 0.825)	0 Y n7-18c22/23o	187	-1	WP_301568531.1	type IVB secretion system protein IcmH/DotU	59-237: TIGR03349 (IV_VI_DotU, type IV / VI secretion system protein, DotU family.)		1 0 i231-251o	263	1618	WP_230198162.1	hypothetical protein		Neg: LIPO(Sec/SPII) (Pr: 0.688), Pos: LIPO(Sec/SPII) (Pr: 0.921)
259	https://www.ncbi.nlm.nih.gov/nuccore/NZ_JADDYJ010000102.1?report=graph&from=12457&to=14688	WHIX	1	477	0	0	1			14	Chitinase-like	9370	Vibrio sp. OPT20	NZ_JADDYJ010000102.1	12457	14688	+	WP_193836269.1	hypothetical protein	487-734: COG3179 (COG3179, Predicted chitinase [General function prediction only].)		0 0 o	743	1	WP_193836268.1	DUF4150 domain-containing protein	22-128: pfam13665 (DUF4150, Domain of unknown function (DUF4150).)		0 0 o	485	11	WP_193836270.1	hypothetical protein		Neg: SP(Sec/SPI) (Pr: 0.976), Pos: SP(Sec/SPI) (Pr: 0.874)	0 Y n7-18c22/23o	187	-1	WP_029224648.1	type IVB secretion system protein IcmH/DotU	59-240: TIGR03349 (IV_VI_DotU, type IV / VI secretion system protein, DotU family.)		1 0 i231-251o	263	1617	WP_193836271.1	hypothetical protein
260	https://www.ncbi.nlm.nih.gov/nuccore/NZ_CP071850.1?report=graph&from=587542&to=589815	WHIX	1	494	0	0	1			14	Chitinase-like	9457	Vibrio sp. SCSIO 43140	NZ_CP071850.1	587542	589815	+	WP_252013536.1	hypothetical protein	520-744: COG3179 (COG3179, Predicted chitinase [General function prediction only].)		0 0 o	757	1	WP_252013534.1	DUF4150 domain-containing protein	22-128: pfam13665 (DUF4150, Domain of unknown function (DUF4150).)		0 0 o	485	11	WP_252013538.1	hypothetical protein		Neg: SP(Sec/SPI) (Pr: 0.627), Pos: SP(Sec/SPI) (Pr: 0.524)	0 Y n5-15c22/23o	187	-1	WP_252013532.1	bifunctional chorismate mutase/prephenate dehydrogenase	1-374: PRK11199 (tyrA, bifunctional chorismate mutase/prephenate dehydrogenase; Provisional)		0 0 o	375	1704	WP_252013540.1	hypothetical protein		Neg: SP(Sec/SPI) (Pr: 0.802)
261	https://www.ncbi.nlm.nih.gov/nuccore/NZ_JAHGAK010000005.1?report=graph&from=41866&to=44097	WHIX	1	477	0	0	1			14	Chitinase-like	9501	Vibrio sp. D409a	NZ_JAHGAK010000005.1	41866	44097	-	WP_213867633.1	hypothetical protein	504-718: COG3179 (COG3179, Predicted chitinase [General function prediction only].)		0 0 o	743	1	WP_047101284.1	DUF4150 domain-containing protein	22-128: pfam13665 (DUF4150, Domain of unknown function (DUF4150).)		0 0 o	485	12	WP_213867634.1	hypothetical protein		Neg: SP(Sec/SPI) (Pr: 0.961), Pos: SP(Sec/SPI) (Pr: 0.825)	0 Y n7-18c22/23o	187	-1	WP_005373354.1	type IVB secretion system protein IcmH/DotU	59-237: TIGR03349 (IV_VI_DotU, type IV / VI secretion system protein, DotU family.)		1 0 i231-251o	263	1617	WP_225496057.1	hypothetical protein		Neg: LIPO(Sec/SPII) (Pr: 0.680), Pos: LIPO(Sec/SPII) (Pr: 0.918)
262	https://www.ncbi.nlm.nih.gov/nuccore/NZ_JAHGAL010000023.1?report=graph&from=42025&to=44256	WHIX	1	477	0	0	1			14	Chitinase-like	9502	Vibrio sp. D415a	NZ_JAHGAL010000023.1	42025	44256	-	WP_213867633.1	hypothetical protein	504-718: COG3179 (COG3179, Predicted chitinase [General function prediction only].)		0 0 o	743	1	WP_047101284.1	DUF4150 domain-containing protein	22-128: pfam13665 (DUF4150, Domain of unknown function (DUF4150).)		0 0 o	485	12	WP_213867634.1	hypothetical protein		Neg: SP(Sec/SPI) (Pr: 0.961), Pos: SP(Sec/SPI) (Pr: 0.825)	0 Y n7-18c22/23o	187	-1	WP_005373354.1	type IVB secretion system protein IcmH/DotU	59-237: TIGR03349 (IV_VI_DotU, type IV / VI secretion system protein, DotU family.)		1 0 i231-251o	263	1617	WP_225496057.1	hypothetical protein		Neg: LIPO(Sec/SPII) (Pr: 0.680), Pos: LIPO(Sec/SPII) (Pr: 0.918)
263	https://www.ncbi.nlm.nih.gov/nuccore/NZ_JAHGAM010000001.1?report=graph&from=451448&to=453679	WHIX	1	477	0	0	1			14	Chitinase-like	9503	Vibrio sp. D417a	NZ_JAHGAM010000001.1	451448	453679	+	WP_213867633.1	hypothetical protein	504-718: COG3179 (COG3179, Predicted chitinase [General function prediction only].)		0 0 o	743	1	WP_047101284.1	DUF4150 domain-containing protein	22-128: pfam13665 (DUF4150, Domain of unknown function (DUF4150).)		0 0 o	485	12	WP_213867634.1	hypothetical protein		Neg: SP(Sec/SPI) (Pr: 0.961), Pos: SP(Sec/SPI) (Pr: 0.825)	0 Y n7-18c22/23o	187	-1	WP_005373354.1	type IVB secretion system protein IcmH/DotU	59-237: TIGR03349 (IV_VI_DotU, type IV / VI secretion system protein, DotU family.)		1 0 i231-251o	263	1617	WP_225496057.1	hypothetical protein		Neg: LIPO(Sec/SPII) (Pr: 0.680), Pos: LIPO(Sec/SPII) (Pr: 0.918)
264	https://www.ncbi.nlm.nih.gov/nuccore/NZ_JAHGAO010000007.1?report=graph&from=451449&to=453680	WHIX	1	477	0	0	1			14	Chitinase-like	9504	Vibrio sp. D421a	NZ_JAHGAO010000007.1	451449	453680	+	WP_213867633.1	hypothetical protein	504-718: COG3179 (COG3179, Predicted chitinase [General function prediction only].)		0 0 o	743	1	WP_047101284.1	DUF4150 domain-containing protein	22-128: pfam13665 (DUF4150, Domain of unknown function (DUF4150).)		0 0 o	485	12	WP_213867634.1	hypothetical protein		Neg: SP(Sec/SPI) (Pr: 0.961), Pos: SP(Sec/SPI) (Pr: 0.825)	0 Y n7-18c22/23o	187	-1	WP_005373354.1	type IVB secretion system protein IcmH/DotU	59-237: TIGR03349 (IV_VI_DotU, type IV / VI secretion system protein, DotU family.)		1 0 i231-251o	263	1617	WP_225496057.1	hypothetical protein		Neg: LIPO(Sec/SPII) (Pr: 0.680), Pos: LIPO(Sec/SPII) (Pr: 0.918)
265	https://www.ncbi.nlm.nih.gov/nuccore/NZ_JALGNU010000002.1?report=graph&from=1320741&to=1322978	WHIX	1	479	0	0	1			14	Chitinase-like	9631	Vibrio sp. CCB-PB317	NZ_JALGNU010000002.1	1320741	1322978	-	WP_243327960.1	hypothetical protein	506-720: COG3179 (COG3179, Predicted chitinase [General function prediction only].)		0 0 o	745	1	WP_243327961.1	DUF4150 domain-containing protein	22-128: pfam13665 (DUF4150, Domain of unknown function (DUF4150).)		0 0 o	485	12	WP_243327959.1	hypothetical protein		Neg: SP(Sec/SPI) (Pr: 0.955), Pos: SP(Sec/SPI) (Pr: 0.790)	0 Y n7-18c22/23o	187	-1	WP_006741083.1	type IVB secretion system protein IcmH/DotU	59-240: TIGR03349 (IV_VI_DotU, type IV / VI secretion system protein, DotU family.)		1 0 i231-251o	263	1618	WP_243327958.1	hypothetical protein		Neg: LIPO(Sec/SPII) (Pr: 0.685), Pos: LIPO(Sec/SPII) (Pr: 0.920)
266	https://www.ncbi.nlm.nih.gov/nuccore/NZ_JAMPZF010000048.1?report=graph&from=503550&to=505781	WHIX	1	477	0	0	1			14	Chitinase-like	9653	Vibrio sp. HS-50-1	NZ_JAMPZF010000048.1	503550	505781	+	WP_258587314.1	hypothetical protein	504-718: COG3179 (COG3179, Predicted chitinase [General function prediction only].)		0 0 o	743	1	WP_258587313.1	DUF4150 domain-containing protein	22-128: pfam13665 (DUF4150, Domain of unknown function (DUF4150).)		0 0 o	485	12	WP_049775473.1	hypothetical protein		Neg: SP(Sec/SPI) (Pr: 0.961), Pos: SP(Sec/SPI) (Pr: 0.825)	0 Y n7-18c22/23o	187	-1	WP_025767903.1	type IVB secretion system protein IcmH/DotU	59-237: TIGR03349 (IV_VI_DotU, type IV / VI secretion system protein, DotU family.)		1 0 i231-251o	263	1618	WP_258587315.1	hypothetical protein		Neg: LIPO(Sec/SPII) (Pr: 0.680), Pos: LIPO(Sec/SPII) (Pr: 0.918)
267	https://www.ncbi.nlm.nih.gov/nuccore/NZ_JAPPTL010000003.1?report=graph&from=350186&to=352417	WHIX	1	477	0	0	1			14	Chitinase-like	9778	Vibrio sp. 2art	NZ_JAPPTL010000003.1	350186	352417	-	WP_270007082.1	hypothetical protein	504-718: COG3179 (COG3179, Predicted chitinase [General function prediction only].)		0 0 o	743	1	WP_270007083.1	DUF4150 domain-containing protein	22-128: pfam13665 (DUF4150, Domain of unknown function (DUF4150).)		0 0 o	485	12	WP_270007081.1	hypothetical protein		Neg: SP(Sec/SPI) (Pr: 0.960), Pos: SP(Sec/SPI) (Pr: 0.823)	0 Y n7-18c22/23o	187	-1	WP_025767903.1	type IVB secretion system protein IcmH/DotU	59-237: TIGR03349 (IV_VI_DotU, type IV / VI secretion system protein, DotU family.)		1 0 i231-251o	263	1618	WP_270007080.1	hypothetical protein
268	https://www.ncbi.nlm.nih.gov/nuccore/NZ_NLOG01000088.1?report=graph&from=1826&to=4201	WHIX	23	553	1.83e-68	0	1			14	Chitinase-like	687	Escherichia coli MOD1-EC5482	NZ_NLOG01000088.1	1826	4201	+	WP_089643521.1	hypothetical protein	565-775: COG3179 (COG3179, Predicted chitinase [General function prediction only].)		0 0 o	791	1	WP_029399251.1	hypothetical protein			0 0 i	81	120	WP_089643522.1	hypothetical protein		Neg: SP(Sec/SPI) (Pr: 0.997), Pos: SP(Sec/SPI) (Pr: 0.996)	0 Y n8-18c23/24o	149	25						0	0	WP_089643523.1	replication initiation protein
269	https://www.ncbi.nlm.nih.gov/nuccore/NZ_NOHK01000071.1?report=graph&from=2105&to=4480	WHIX	23	553	1.97e-67	0	1			14	Chitinase-like	700	Escherichia coli MOD1-EC5068	NZ_NOHK01000071.1	2105	4480	-	WP_097316298.1	hypothetical protein	565-775: COG3179 (COG3179, Predicted chitinase [General function prediction only].)		0 0 o	791	1	WP_029399251.1	hypothetical protein			0 0 i	81	120	WP_089643522.1	hypothetical protein		Neg: SP(Sec/SPI) (Pr: 0.997), Pos: SP(Sec/SPI) (Pr: 0.996)	0 Y n8-18c23/24o	149	25						0	0	WP_089643523.1	replication initiation protein
270	https://www.ncbi.nlm.nih.gov/nuccore/NZ_SNTG01000097.1?report=graph&from=694&to=3069	WHIX	23	553	4.28e-68	0	1			14	Chitinase-like	800	Escherichia coli 1526e	NZ_SNTG01000097.1	694	3069	-	WP_134235416.1	hypothetical protein	565-767: COG3179 (COG3179, Predicted chitinase [General function prediction only].)		0 0 o	791	1	WP_029399251.1	hypothetical protein			0 0 i	81	120	WP_134235415.1	hypothetical protein		Neg: SP(Sec/SPI) (Pr: 0.997), Pos: SP(Sec/SPI) (Pr: 0.996)	0 Y n8-18c23/24o	149	25	WP_061339447.1	hypothetical protein			0 0 o	69	458
271	https://www.ncbi.nlm.nih.gov/nuccore/NZ_WSIR01000051.1?report=graph&from=5972&to=8344	WHIX	16	552	2.18e-68	0	1			14	Chitinase-like	833	Escherichia coli TzEc009	NZ_WSIR01000051.1	5972	8344	+	WP_158179499.1	hypothetical protein	564-774: COG3179 (COG3179, Predicted chitinase [General function prediction only].)		0 0 o	790	1	WP_158179498.1	hypothetical protein			0 0 i	81	120	WP_089643522.1	hypothetical protein		Neg: SP(Sec/SPI) (Pr: 0.997), Pos: SP(Sec/SPI) (Pr: 0.996)	0 Y n8-18c23/24o	149	25	WP_001041631.1	Rop family plasmid primer RNA-binding protein	1-57: pfam01815 (Rop, Rop protein.)		0 0 o	64	1136	WP_089643523.1	replication initiation protein
272	https://www.ncbi.nlm.nih.gov/nuccore/NZ_WSIF01000046.1?report=graph&from=5025&to=7397	WHIX	16	552	2.18e-68	0	1			14	Chitinase-like	834	Escherichia coli TzEc021	NZ_WSIF01000046.1	5025	7397	+	WP_158179499.1	hypothetical protein	564-774: COG3179 (COG3179, Predicted chitinase [General function prediction only].)		0 0 o	790	1	WP_158179498.1	hypothetical protein			0 0 i	81	120	WP_089643522.1	hypothetical protein		Neg: SP(Sec/SPI) (Pr: 0.997), Pos: SP(Sec/SPI) (Pr: 0.996)	0 Y n8-18c23/24o	149	25	WP_001041631.1	Rop family plasmid primer RNA-binding protein	1-57: pfam01815 (Rop, Rop protein.)		0 0 o	64	1136	WP_089643523.1	replication initiation protein
273	https://www.ncbi.nlm.nih.gov/nuccore/NZ_CAJVAD010000101.1?report=graph&from=891&to=3266	WHIX	23	553	7.62e-68	0	1			14	Chitinase-like	919	Escherichia coli ROAR-030 / O2:H49 / fimH31 / 8508 (ST Warwick) Faeces	NZ_CAJVAD010000101.1	891	3266	-	WP_218077202.1	M23 family metallopeptidase	565-767: COG3179 (COG3179, Predicted chitinase [General function prediction only].)		0 0 o	791	1	WP_218077203.1	hypothetical protein			0 0 i	81	120	WP_089643522.1	hypothetical protein		Neg: SP(Sec/SPI) (Pr: 0.997), Pos: SP(Sec/SPI) (Pr: 0.996)	0 Y n8-18c23/24o	149	25	WP_218077204.1	hypothetical protein			0 0 i	160	1303	WP_256137188.1	hypothetical protein
274	https://www.ncbi.nlm.nih.gov/nuccore/NZ_NOBW01000084.1?report=graph&from=3145&to=5520	WHIX	23	553	1.65e-68	0	1			14	Chitinase-like	713	Escherichia coli MOD1-EC5818	NZ_NOBW01000084.1	3145	5520	+	WP_089527487.1	hypothetical protein	565-775: COG3179 (COG3179, Predicted chitinase [General function prediction only].)		0 0 o	791	1	WP_089626122.1	hypothetical protein			0 0 o	69	156	WP_089527486.1	hypothetical protein		Neg: SP(Sec/SPI) (Pr: 0.996), Pos: SP(Sec/SPI) (Pr: 0.993)	0 Y n8-18c23/24o	149	25	WP_089527483.1	ProQ/FINO family protein	10-119: cl15270 (FinO_conjug_rep, N/A.)		0 0 i	124	1293	WP_089527488.1	replication initiation protein
275	https://www.ncbi.nlm.nih.gov/nuccore/NZ_UDGW01000044.1?report=graph&from=1124&to=3499	WHIX	23	553	1.65e-68	0	1			14	Chitinase-like	753	Escherichia coli VREC0634	NZ_UDGW01000044.1	1124	3499	-	WP_089527487.1	hypothetical protein	565-775: COG3179 (COG3179, Predicted chitinase [General function prediction only].)		0 0 o	791	1	WP_089626122.1	hypothetical protein			0 0 o	69	156	WP_089527486.1	hypothetical protein		Neg: SP(Sec/SPI) (Pr: 0.996), Pos: SP(Sec/SPI) (Pr: 0.993)	0 Y n8-18c23/24o	149	25	WP_089527483.1	ProQ/FINO family protein	10-119: cl15270 (FinO_conjug_rep, N/A.)		0 0 i	124	1311	WP_089527488.1	replication initiation protein
276	https://www.ncbi.nlm.nih.gov/nuccore/NZ_UEKM01000128.1?report=graph&from=3009&to=5384	WHIX	23	553	1.96e-68	0	1			14	Chitinase-like	758	Escherichia coli VREC0626	NZ_UEKM01000128.1	3009	5384	+	WP_112041973.1	hypothetical protein	565-775: COG3179 (COG3179, Predicted chitinase [General function prediction only].)		0 0 o	791	1	WP_089626122.1	hypothetical protein			0 0 o	69	156	WP_089527486.1	hypothetical protein		Neg: SP(Sec/SPI) (Pr: 0.996), Pos: SP(Sec/SPI) (Pr: 0.993)	0 Y n8-18c23/24o	149	25	WP_089527483.1	ProQ/FINO family protein	10-119: cl15270 (FinO_conjug_rep, N/A.)		0 0 i	124	1311
277	https://www.ncbi.nlm.nih.gov/nuccore/NZ_JADOCG010000057.1?report=graph&from=2445&to=4727	WHIX	5	522	5.56e-66	0	1			14	Chitinase-like	877	Escherichia coli Ec014	NZ_JADOCG010000057.1	2445	4727	-	WP_252499454.1	M23 family metallopeptidase	534-736: COG3179 (COG3179, Predicted chitinase [General function prediction only].)		0 0 o	760	1	WP_191654995.1	hypothetical protein			0 0 o	69	249	WP_191654996.1	hypothetical protein		Neg: SP(Sec/SPI) (Pr: 0.996), Pos: SP(Sec/SPI) (Pr: 0.995)	0 Y n8-18c23/24o	149	25						0	0	WP_252499453.1	replication initiation protein
278	https://www.ncbi.nlm.nih.gov/nuccore/NZ_JADIEO010000078.1?report=graph&from=1621&to=3996	WHIX	23	553	1.7e-68	0	1			14	Chitinase-like	890	Escherichia coli 49953	NZ_JADIEO010000078.1	1621	3996	+	WP_195807839.1	hypothetical protein	565-775: COG3179 (COG3179, Predicted chitinase [General function prediction only].)		0 0 o	791	1	WP_191654995.1	hypothetical protein			0 0 o	69	156	WP_191654996.1	hypothetical protein		Neg: SP(Sec/SPI) (Pr: 0.996), Pos: SP(Sec/SPI) (Pr: 0.995)	0 Y n8-18c23/24o	149	25						0	0	WP_252499453.1	replication initiation protein
279	https://www.ncbi.nlm.nih.gov/nuccore/NZ_JAINBP010000114.1?report=graph&from=2696&to=5071	WHIX	23	553	1.35e-68	0	1			14	Chitinase-like	930	Escherichia coli C5-9	NZ_JAINBP010000114.1	2696	5071	+	WP_222673181.1	M23 family metallopeptidase	565-775: COG3179 (COG3179, Predicted chitinase [General function prediction only].)		0 0 o	791	1	WP_089626122.1	hypothetical protein			0 0 o	69	156	WP_089527486.1	hypothetical protein		Neg: SP(Sec/SPI) (Pr: 0.996), Pos: SP(Sec/SPI) (Pr: 0.993)	0 Y n8-18c23/24o	149	25	WP_089527483.1	ProQ/FinO family protein	10-119: cl15270 (FinO_conjug_rep, N/A.)		0 0 i	124	1249	WP_089527488.1	replication initiation protein
280	https://www.ncbi.nlm.nih.gov/nuccore/NZ_JAINBQ010000152.1?report=graph&from=3735&to=6110	WHIX	23	553	1.65e-68	0	1			14	Chitinase-like	936	Escherichia coli C5-5	NZ_JAINBQ010000152.1	3735	6110	-	WP_089527487.1	hypothetical protein	565-775: COG3179 (COG3179, Predicted chitinase [General function prediction only].)		0 0 o	791	1	WP_089626122.1	hypothetical protein			0 0 o	69	156	WP_089527486.1	hypothetical protein		Neg: SP(Sec/SPI) (Pr: 0.996), Pos: SP(Sec/SPI) (Pr: 0.993)	0 Y n8-18c23/24o	149	25						0	0	WP_089527488.1	replication initiation protein
281	https://www.ncbi.nlm.nih.gov/nuccore/NZ_LR133996.1?report=graph&from=1997887&to=2000196	WHIX	1	530	5.44e-49	0	1			14	Chitinase-like	997	Shimwellia blattae NCTC10965	NZ_LR133996.1	1997887	2000196	+	WP_002440979.1	hypothetical protein	544-753: COG3179 (COG3179, Predicted chitinase [General function prediction only].)		0 0 o	769	1	WP_002440980.1	heme-binding protein	29-149: pfam03928 (Haem_degrading, Haem-degrading.)	Neg: SP(Sec/SPI) (Pr: 0.974), Pos: SP(Sec/SPI) (Pr: 0.927)	0 Y n3-16c20/21o	163	65	WP_002440978.1	hypothetical protein		Neg: SP(Sec/SPI) (Pr: 0.993), Pos: SP(Sec/SPI) (Pr: 0.984)	0 Y n4-15c23/24o	149	25	WP_232001975.1	LuxR C-terminal-related transcriptional regulator	2-35: COG2197 (CitB, DNA-binding response regulator, NarL/FixJ family, contains REC and HTH domains [Signal transduction mechanisms, Transcription].)		0 0 i	50	631	WP_002440977.1	hypothetical protein		Neg: SP(Sec/SPI) (Pr: 0.993), Pos: SP(Sec/SPI) (Pr: 0.973)
282	https://www.ncbi.nlm.nih.gov/nuccore/NZ_LR134215.1?report=graph&from=2000825&to=2003134	WHIX	1	530	5.44e-49	0	1			14	Chitinase-like	998	Shimwellia blattae NCTC12127	NZ_LR134215.1	2000825	2003134	+	WP_002440979.1	hypothetical protein	544-753: COG3179 (COG3179, Predicted chitinase [General function prediction only].)		0 0 o	769	1	WP_002440980.1	heme-binding protein	29-149: pfam03928 (Haem_degrading, Haem-degrading.)	Neg: SP(Sec/SPI) (Pr: 0.974), Pos: SP(Sec/SPI) (Pr: 0.927)	0 Y n3-16c20/21o	163	65	WP_002440978.1	hypothetical protein		Neg: SP(Sec/SPI) (Pr: 0.993), Pos: SP(Sec/SPI) (Pr: 0.984)	0 Y n4-15c23/24o	149	25	WP_002440981.1	LuxR C-terminal-related transcriptional regulator	5-194: COG4566 (FixJ, Two-component response regulator, FixJ family, consists of REC and HTH domains [Signal transduction mechanisms, Transcription].)		0 0 o	212	631	WP_002440977.1	hypothetical protein		Neg: SP(Sec/SPI) (Pr: 0.993), Pos: SP(Sec/SPI) (Pr: 0.973)
283	https://www.ncbi.nlm.nih.gov/nuccore/NC_017910.1?report=graph&from=1999735&to=2002044	WHIX	1	530	5.44e-49	0	1			14	Chitinase-like	7540	Shimwellia blattae DSM 4481 = NBRC 105725	NC_017910.1	1999735	2002044	+	WP_002440979.1	hypothetical protein	544-753: COG3179 (COG3179, Predicted chitinase [General function prediction only].)		0 0 o	769	1	WP_002440980.1	heme-binding protein	29-149: pfam03928 (Haem_degrading, Haem-degrading.)	Neg: SP(Sec/SPI) (Pr: 0.974), Pos: SP(Sec/SPI) (Pr: 0.927)	0 Y n3-16c20/21o	163	65	WP_002440978.1	hypothetical protein		Neg: SP(Sec/SPI) (Pr: 0.993), Pos: SP(Sec/SPI) (Pr: 0.984)	0 Y n4-15c23/24o	149	25	WP_002440981.1	LuxR C-terminal-related transcriptional regulator	5-194: COG4566 (FixJ, Two-component response regulator, FixJ family, consists of REC and HTH domains [Signal transduction mechanisms, Transcription].)		0 0 o	212	631	WP_002440977.1	hypothetical protein		Neg: SP(Sec/SPI) (Pr: 0.993), Pos: SP(Sec/SPI) (Pr: 0.973)
284	https://www.ncbi.nlm.nih.gov/nuccore/NZ_BAHA01000010.1?report=graph&from=43184&to=45493	WHIX	1	530	5.44e-49	0	1			14	Chitinase-like	7541	Shimwellia blattae DSM 4481 = NBRC 105725	NZ_BAHA01000010.1	43184	45493	-	WP_002440979.1	hypothetical protein	544-753: COG3179 (COG3179, Predicted chitinase [General function prediction only].)		0 0 o	769	1	WP_002440980.1	heme-binding protein	29-149: pfam03928 (Haem_degrading, Haem-degrading.)	Neg: SP(Sec/SPI) (Pr: 0.974), Pos: SP(Sec/SPI) (Pr: 0.927)	0 Y n3-16c20/21o	163	65	WP_002440978.1	hypothetical protein		Neg: SP(Sec/SPI) (Pr: 0.993), Pos: SP(Sec/SPI) (Pr: 0.984)	0 Y n4-15c23/24o	149	25	WP_002440981.1	LuxR C-terminal-related transcriptional regulator	5-194: COG4566 (FixJ, Two-component response regulator, FixJ family, consists of REC and HTH domains [Signal transduction mechanisms, Transcription].)		0 0 o	212	631	WP_002440977.1	hypothetical protein		Neg: SP(Sec/SPI) (Pr: 0.993), Pos: SP(Sec/SPI) (Pr: 0.973)
285	https://www.ncbi.nlm.nih.gov/nuccore/NZ_CP127228.1?report=graph&from=4373155&to=4375917	WHIX, WHIX	57	664	6.05e-30, 2.20e-11	0	1			14	Chitinase-like	9290	Pseudomonas tohonis KRS022	NZ_CP127228.1	4373155	4375917	+	WP_285960487.1	hypothetical protein	711-918: COG3179 (COG3179, Predicted chitinase [General function prediction only].)		0 0 o	920	0	WP_285960486.1	type VI secretion system tip protein VgrG	25-522: TIGR01646 (vgr_GE, Rhs element Vgr protein.); 616-765: pfam10106 (DUF2345, Uncharacterized protein conserved in bacteria (DUF2345).); 494-599: pfam13296 (T6SS_Vgr, Putative type VI secretion system Rhs element Vgr.)		0 0 o	792	33	WP_285960488.1	hypothetical protein			0 0 o	54	705	WP_285960485.1	type VI secretion system ATPase TssH	12-860: TIGR03345 (VI_ClpV1, type VI secretion ATPase, ClpV1 family.)	Neg: TAT(Tat/SPI) (Pr: 0.625), Pos: TAT(Tat/SPI) (Pr: 0.452)	0 Y n19-27c33/34o	888	2414	WP_285960489.1	hypothetical protein		Pos: SP(Sec/SPI) (Pr: 0.732)
286	https://www.ncbi.nlm.nih.gov/nuccore/NZ_CP083719.1?report=graph&from=692990&to=695530	WHIX, WHIX	25	597	1.11e-37, 3.82e-11	0	1			14	Chitinase-like	6271	Cupriavidus metallidurans ZM02	NZ_CP083719.1	692990	695530	+	WP_224445726.1	chitinase	616-823: COG3179 (COG3179, Predicted chitinase [General function prediction only].)		0 0 o	846	1	WP_224445725.1	type VI secretion system Vgr family protein	43-514: TIGR01646 (vgr_GE, Rhs element Vgr protein.); 614-749: pfam10106 (DUF2345, Uncharacterized protein conserved in bacteria (DUF2345).); 488-590: pfam13296 (T6SS_Vgr, Putative type VI secretion system Rhs element Vgr.)		0 0 o	784	9	WP_224445727.1	hypothetical protein		Neg: SP(Sec/SPI) (Pr: 0.834), Pos: SP(Sec/SPI) (Pr: 0.826)	0 Y n13-23c28/29o	105	-4	WP_011515482.1	type VI secretion system contractile sheath small subunit	6-157: pfam05591 (T6SS_VipA, Type VI secretion system, VipA, VC_A0107 or Hcp2.)		0 0 o	171	2653	WP_224446117.1	PAAR domain-containing protein	2-76: cd14744 (PAAR_CT_2, proline-alanine-alanine-arginine (PAAR) domain with uncharacterized C-terminal extension.)
287	https://www.ncbi.nlm.nih.gov/nuccore/NZ_CP090527.1?report=graph&from=692990&to=695530	WHIX, WHIX	25	597	1.11e-37, 3.82e-11	0	1			14	Chitinase-like	6272	Cupriavidus metallidurans ZM16	NZ_CP090527.1	692990	695530	+	WP_224445726.1	chitinase	616-823: COG3179 (COG3179, Predicted chitinase [General function prediction only].)		0 0 o	846	1	WP_224445725.1	type VI secretion system Vgr family protein	43-514: TIGR01646 (vgr_GE, Rhs element Vgr protein.); 614-749: pfam10106 (DUF2345, Uncharacterized protein conserved in bacteria (DUF2345).); 488-590: pfam13296 (T6SS_Vgr, Putative type VI secretion system Rhs element Vgr.)		0 0 o	784	9	WP_224445727.1	hypothetical protein		Neg: SP(Sec/SPI) (Pr: 0.834), Pos: SP(Sec/SPI) (Pr: 0.826)	0 Y n13-23c28/29o	105	-4	WP_011515482.1	type VI secretion system contractile sheath small subunit	6-157: pfam05591 (T6SS_VipA, Type VI secretion system, VipA, VC_A0107 or Hcp2.)		0 0 o	171	2653	WP_224446117.1	PAAR domain-containing protein	2-76: cd14744 (PAAR_CT_2, proline-alanine-alanine-arginine (PAAR) domain with uncharacterized C-terminal extension.)
288	https://www.ncbi.nlm.nih.gov/nuccore/NZ_CABVPS010000024.1?report=graph&from=100138&to=102753	WHIX, WHIX	25	622	4.07e-39, 5.10e-09	0	1			14	Chitinase-like	7320	Burkholderia lata R-15816	NZ_CABVPS010000024.1	100138	102753	-	WP_174999740.1	glycoside hydrolase family 19 protein	641-866: COG3179 (COG3179, Predicted chitinase [General function prediction only].)		0 0 o	871	1	WP_174999741.1	type VI secretion system Vgr family protein	21-507: TIGR01646 (vgr_GE, Rhs element Vgr protein.); 603-744: pfam10106 (DUF2345, Uncharacterized protein conserved in bacteria (DUF2345).); 484-585: pfam13296 (T6SS_Vgr, Putative type VI secretion system Rhs element Vgr.)		0 0 o	779	9	WP_174999739.1	hypothetical protein		Neg: SP(Sec/SPI) (Pr: 0.986), Pos: SP(Sec/SPI) (Pr: 0.982)	0 Y n8-19c26/27o	164	-4	WP_174999742.1	type VI secretion system contractile sheath large subunit	26-512: cl05484 (VipB, Type VI secretion protein, EvpB/VC_A0108, tail sheath.)		0 0 o	516	2428	WP_174999738.1	hypothetical protein
289	https://www.ncbi.nlm.nih.gov/nuccore/NZ_NBYX01000010.1?report=graph&from=145436&to=148051	WHIX, WHIX	25	622	5.25e-38, 2.15e-09	0	1			14	Chitinase-like	8674	Burkholderia puraquae CAMPA 1040	NZ_NBYX01000010.1	145436	148051	-	WP_085040701.1	hypothetical protein	642-864: COG3179 (COG3179, Predicted chitinase [General function prediction only].)		0 0 o	871	1	WP_085040702.1	type VI secretion system Vgr family protein	23-507: TIGR01646 (vgr_GE, Rhs element Vgr protein.); 603-744: pfam10106 (DUF2345, Uncharacterized protein conserved in bacteria (DUF2345).); 484-585: pfam13296 (T6SS_Vgr, Putative type VI secretion system Rhs element Vgr.)		0 0 o	779	9	WP_133059196.1	hypothetical protein		Neg: SP(Sec/SPI) (Pr: 0.980), Pos: SP(Sec/SPI) (Pr: 0.959)	0 Y n8-19c26/27o	164	-4	WP_085040703.1	type VI secretion system contractile sheath large subunit	26-512: cl05484 (VipB, Type VI secretion protein, EvpB/VC_A0108, tail sheath.)		0 0 o	516	2428	WP_133059195.1	hypothetical protein		Neg: SP(Sec/SPI) (Pr: 0.882), Pos: SP(Sec/SPI) (Pr: 0.784)
290	https://www.ncbi.nlm.nih.gov/nuccore/NZ_CADIKG010000003.1?report=graph&from=144932&to=147547	WHIX, WHIX	25	622	5.25e-38, 2.15e-09	0	1			14	Chitinase-like	8675	Burkholderia puraquae LMG 29660	NZ_CADIKG010000003.1	144932	147547	-	WP_085040701.1	hypothetical protein	642-864: COG3179 (COG3179, Predicted chitinase [General function prediction only].)		0 0 o	871	1	WP_085040702.1	type VI secretion system Vgr family protein	23-507: TIGR01646 (vgr_GE, Rhs element Vgr protein.); 603-744: pfam10106 (DUF2345, Uncharacterized protein conserved in bacteria (DUF2345).); 484-585: pfam13296 (T6SS_Vgr, Putative type VI secretion system Rhs element Vgr.)		0 0 o	779	9	WP_133059196.1	hypothetical protein		Neg: SP(Sec/SPI) (Pr: 0.980), Pos: SP(Sec/SPI) (Pr: 0.959)	0 Y n8-19c26/27o	164	-4	WP_085040703.1	type VI secretion system contractile sheath large subunit	26-512: cl05484 (VipB, Type VI secretion protein, EvpB/VC_A0108, tail sheath.)		0 0 o	516	2428	WP_133059195.1	hypothetical protein		Neg: SP(Sec/SPI) (Pr: 0.882), Pos: SP(Sec/SPI) (Pr: 0.784)
291	https://www.ncbi.nlm.nih.gov/nuccore/NZ_JAUJRI010000014.1?report=graph&from=46056&to=48692	WHIX	31	382	4.08e-38	0	1			14	Chitinase-like	9813	Burkholderia sp. AU44665	NZ_JAUJRI010000014.1	46056	48692	+	WP_302107404.1	glycoside hydrolase family 19 protein	643-871: COG3179 (COG3179, Predicted chitinase [General function prediction only].)		0 0 o	878	1	WP_302107403.1	type VI secretion system tip protein VgrG	21-505: TIGR01646 (vgr_GE, Rhs element Vgr protein.); 603-744: pfam10106 (DUF2345, Uncharacterized protein conserved in bacteria (DUF2345).); 484-583: pfam13296 (T6SS_Vgr, Putative type VI secretion system Rhs element Vgr.)		0 0 o	779	8	WP_302107405.1	hypothetical protein		Neg: SP(Sec/SPI) (Pr: 0.993), Pos: SP(Sec/SPI) (Pr: 0.994)	0 Y n5-19c27/28o	165	-4	WP_099317182.1	type VI secretion system contractile sheath large subunit	26-512: cl05484 (VipB, Type VI secretion protein, EvpB/VC_A0108, tail sheath.)		0 0 o	516	2427	WP_302107406.1	hypothetical protein		Neg: SP(Sec/SPI) (Pr: 0.996), Pos: SP(Sec/SPI) (Pr: 0.988)
292	https://www.ncbi.nlm.nih.gov/nuccore/NZ_JALQEB010000011.1?report=graph&from=93733&to=96396	WHIX, WHIX	50	639	1.54e-35, 3.99e-09	0	1			14	Chitinase-like	9613	Caballeronia sp. ATUFL_F1_KS4A	NZ_JALQEB010000011.1	93733	96396	+	WP_250529127.1	chitinase	657-880: COG3179 (COG3179, Predicted chitinase [General function prediction only].)		0 0 o	887	1	WP_250529126.1	hypothetical protein		Neg: SP(Sec/SPI) (Pr: 0.941), Pos: SP(Sec/SPI) (Pr: 0.844)	0 Y n7-18c23/24o	138	608	WP_250460490.1	hypothetical protein			0 0 o	148	45	WP_034472671.1	hypothetical protein		Neg: SP(Sec/SPI) (Pr: 0.981), Pos: SP(Sec/SPI) (Pr: 0.959)	0 Y n7-18c26/27o	85	1095	WP_008342305.1	RNA-binding S4 domain-containing protein	6-70: pfam13275 (S4_2, S4 domain.)
293	https://www.ncbi.nlm.nih.gov/nuccore/NZ_JALQEK010000010.1?report=graph&from=133762&to=136425	WHIX, WHIX	50	639	1.54e-35, 4.06e-09	0	1			14	Chitinase-like	9614	Caballeronia sp. ATUFL_F2_KS9A	NZ_JALQEK010000010.1	133762	136425	+	WP_250434977.1	chitinase	657-880: COG3179 (COG3179, Predicted chitinase [General function prediction only].)		0 0 o	887	1	WP_250434976.1	hypothetical protein			0 0 o	122	193	WP_250434978.1	hypothetical protein			0 0 o	148	45	WP_250434975.1	hypothetical protein		Neg: SP(Sec/SPI) (Pr: 0.911), Pos: SP(Sec/SPI) (Pr: 0.856)	0 Y n6-17c26/27o	141	607	WP_250434979.1	RNA-binding S4 domain-containing protein	6-70: pfam13275 (S4_2, S4 domain.)
294	https://www.ncbi.nlm.nih.gov/nuccore/NZ_QTPS01000001.1?report=graph&from=46304&to=48928	WHIX, WHIX	27	625	1.19e-38, 2.47e-08	0	1			14	Chitinase-like	8998	Burkholderia sp. Bp9126	NZ_QTPS01000001.1	46304	48928	-	WP_124649415.1	glycoside hydrolase family 19 protein	639-869: COG3179 (COG3179, Predicted chitinase [General function prediction only].)		0 0 o	874	0		type VI secretion system tip protein VgrG				0	8	WP_124649414.1	hypothetical protein			0 0 o	144	59	WP_124649416.1	type VI secretion system contractile sheath large subunit	26-512: cl05484 (VipB, Type VI secretion protein, EvpB/VC_A0108, tail sheath.)		0 0 o	516	2427	WP_124649413.1	hypothetical protein
295	https://www.ncbi.nlm.nih.gov/nuccore/NZ_CADEUS010000004.1?report=graph&from=281035&to=283653	WHIX, WHIX	26	624	3.81e-38, 2.86e-07	0	1			14	Chitinase-like	101	Burkholderia cepacia BCC0233	NZ_CADEUS010000004.1	281035	283653	+	WP_175898173.1	glycoside hydrolase family 19 protein	640-842: COG3179 (COG3179, Predicted chitinase [General function prediction only].)		0 0 o	872	1	WP_006751946.1	Rid family hydrolase	18-124: cl10015 (YjgF_YER057c_UK114_family, N/A.)		0 0 o	128	293	WP_175861896.1	hypothetical protein		Neg: SP(Sec/SPI) (Pr: 0.950), Pos: SP(Sec/SPI) (Pr: 0.886)	0 Y n8-19c24/25o	175	-4	WP_027789144.1	D-aminoacylase	9-476: cd01297 (D-aminoacylase, D-aminoacylases (N-acyl-D-Amino acid amidohydrolases) catalyze the hydrolysis of N-acyl-D-amino acids to produce the corresponding D-amino acids, which are used as intermediates in the synthesis of pesticides, bioactive peptides, and antibiotics.)		0 0 o	493	804		NADPH-dependent 7-cyano-7-deazaguanine reductase QueF
296	https://www.ncbi.nlm.nih.gov/nuccore/NZ_JAIZRF010000001.1?report=graph&from=256611&to=259160	WHIX, WHIX	1	601	4.57e-39, 2.82e-07	0	1			14	Chitinase-like	157	Burkholderia cepacia AU35352	NZ_JAIZRF010000001.1	256611	259160	+	WP_264165316.1	glycoside hydrolase family 19 protein	617-819: COG3179 (COG3179, Predicted chitinase [General function prediction only].)		0 0 o	849	1	WP_006751946.1	Rid family hydrolase	18-124: cl10015 (YjgF_YER057c_UK114_family, N/A.)		0 0 o	128	362	WP_175861896.1	hypothetical protein		Neg: SP(Sec/SPI) (Pr: 0.950), Pos: SP(Sec/SPI) (Pr: 0.886)	0 Y n8-19c24/25o	175	-4	WP_027789144.1	D-aminoacylase	9-476: cd01297 (D-aminoacylase, D-aminoacylases (N-acyl-D-Amino acid amidohydrolases) catalyze the hydrolysis of N-acyl-D-amino acids to produce the corresponding D-amino acids, which are used as intermediates in the synthesis of pesticides, bioactive peptides, and antibiotics.)		0 0 o	493	873		NADPH-dependent 7-cyano-7-deazaguanine reductase QueF
297	https://www.ncbi.nlm.nih.gov/nuccore/NZ_JAIZQB010000011.1?report=graph&from=124549&to=127098	WHIX, WHIX	1	601	4.57e-39, 2.82e-07	0	1			14	Chitinase-like	159	Burkholderia cepacia AU40639	NZ_JAIZQB010000011.1	124549	127098	+	WP_264165316.1	glycoside hydrolase family 19 protein	617-819: COG3179 (COG3179, Predicted chitinase [General function prediction only].)		0 0 o	849	1	WP_006751946.1	Rid family hydrolase	18-124: cl10015 (YjgF_YER057c_UK114_family, N/A.)		0 0 o	128	362	WP_175861896.1	hypothetical protein		Neg: SP(Sec/SPI) (Pr: 0.950), Pos: SP(Sec/SPI) (Pr: 0.886)	0 Y n8-19c24/25o	175	-4	WP_059688762.1	D-aminoacylase	9-476: cd01297 (D-aminoacylase, D-aminoacylases (N-acyl-D-Amino acid amidohydrolases) catalyze the hydrolysis of N-acyl-D-amino acids to produce the corresponding D-amino acids, which are used as intermediates in the synthesis of pesticides, bioactive peptides, and antibiotics.)		0 0 o	493	873		NADPH-dependent 7-cyano-7-deazaguanine reductase QueF
298	https://www.ncbi.nlm.nih.gov/nuccore/NZ_JAIZQS010000003.1?report=graph&from=141915&to=144464	WHIX, WHIX	1	601	4.57e-39, 2.82e-07	0	1			14	Chitinase-like	172	Burkholderia cepacia AU38107	NZ_JAIZQS010000003.1	141915	144464	+	WP_264165316.1	glycoside hydrolase family 19 protein	617-819: COG3179 (COG3179, Predicted chitinase [General function prediction only].)		0 0 o	849	1	WP_006751946.1	Rid family hydrolase	18-124: cl10015 (YjgF_YER057c_UK114_family, N/A.)		0 0 o	128	362	WP_175861896.1	hypothetical protein		Neg: SP(Sec/SPI) (Pr: 0.950), Pos: SP(Sec/SPI) (Pr: 0.886)	0 Y n8-19c24/25o	175	-4	WP_027789144.1	D-aminoacylase	9-476: cd01297 (D-aminoacylase, D-aminoacylases (N-acyl-D-Amino acid amidohydrolases) catalyze the hydrolysis of N-acyl-D-amino acids to produce the corresponding D-amino acids, which are used as intermediates in the synthesis of pesticides, bioactive peptides, and antibiotics.)		0 0 o	493	873		NADPH-dependent 7-cyano-7-deazaguanine reductase QueF
299	https://www.ncbi.nlm.nih.gov/nuccore/NZ_JAIZRG010000041.1?report=graph&from=18702&to=21251	WHIX, WHIX	1	601	4.57e-39, 2.82e-07	0	1			14	Chitinase-like	174	Burkholderia cepacia AU35295	NZ_JAIZRG010000041.1	18702	21251	-	WP_264165316.1	glycoside hydrolase family 19 protein	617-819: COG3179 (COG3179, Predicted chitinase [General function prediction only].)		0 0 o	849	1	WP_006751946.1	Rid family hydrolase	18-124: cl10015 (YjgF_YER057c_UK114_family, N/A.)		0 0 o	128	362	WP_175861896.1	hypothetical protein		Neg: SP(Sec/SPI) (Pr: 0.950), Pos: SP(Sec/SPI) (Pr: 0.886)	0 Y n8-19c24/25o	175	-4	WP_027789144.1	D-aminoacylase	9-476: cd01297 (D-aminoacylase, D-aminoacylases (N-acyl-D-Amino acid amidohydrolases) catalyze the hydrolysis of N-acyl-D-amino acids to produce the corresponding D-amino acids, which are used as intermediates in the synthesis of pesticides, bioactive peptides, and antibiotics.)		0 0 o	493	873		NADPH-dependent 7-cyano-7-deazaguanine reductase QueF
300	https://www.ncbi.nlm.nih.gov/nuccore/NZ_VNHQ01000013.1?report=graph&from=1308072&to=1310513	WHIX, WHIX	13	559	4.44e-38, 7.05e-11	0	1			14	Chitinase-like	263	Stutzerimonas stutzeri NP_8Ht	NZ_VNHQ01000013.1	1308072	1310513	-	WP_148925921.1	hypothetical protein	600-790: COG3179 (COG3179, Predicted chitinase [General function prediction only].)		0 0 o	813	1	WP_148925922.1	type VI secretion system tip protein TssI/VgrG	10-532: TIGR03361 (VI_Rhs_Vgr, type VI secretion system Vgr family protein.); 543-624: pfam10106 (DUF2345, Uncharacterized protein conserved in bacteria (DUF2345).)		0 0 o	683	51	WP_148925920.1	hypothetical protein		Neg: SP(Sec/SPI) (Pr: 0.991), Pos: SP(Sec/SPI) (Pr: 0.834)	0 Y n3-14c20/21o	142	45	WP_187433543.1	serine/threonine-protein kinase	47-314: cd14014 (STKc_PknB_like, Catalytic domain of bacterial Serine/Threonine kinases, PknB and similar proteins.)	Neg: TAT(Tat/SPI) (Pr: 0.461), Pos: TAT(Tat/SPI) (Pr: 0.456)	0 0 o	329	2121	WP_148925919.1	di-heme-cytochrome C peroxidase
301	https://www.ncbi.nlm.nih.gov/nuccore/NZ_CP045858.1?report=graph&from=744820&to=747261	WHIX, WHIX	8	559	4.37e-36, 2.17e-12	0	1			14	Chitinase-like	5487	Stutzerimonas balearica EC28	NZ_CP045858.1	744820	747261	-	WP_165562475.1	hypothetical protein	587-806: COG3179 (COG3179, Predicted chitinase [General function prediction only].)		0 0 o	813	1	WP_165562476.1	type VI secretion system tip protein TssI/VgrG	10-543: TIGR03361 (VI_Rhs_Vgr, type VI secretion system Vgr family protein.)		0 0 o	694	48	WP_165562474.1	hypothetical protein		Neg: SP(Sec/SPI) (Pr: 0.922), Pos: SP(Sec/SPI) (Pr: 0.808)	0 Y n3-14c19/20o	142	45	WP_165562477.1	serine/threonine-protein kinase	42-310: cd14014 (STKc_PknB_like, Catalytic domain of bacterial Serine/Threonine kinases, PknB and similar proteins.)		0 0 o	325	2154		di-heme-cytochrome C peroxidase
302	https://www.ncbi.nlm.nih.gov/nuccore/NZ_WIFQ01000005.1?report=graph&from=508788&to=511229	WHIX, WHIX	8	559	1.14e-35, 6.48e-12	0	1			14	Chitinase-like	5488	Stutzerimonas balearica KOL14.W25.495.49	NZ_WIFQ01000005.1	508788	511229	+	WP_200629518.1	hypothetical protein	587-806: COG3179 (COG3179, Predicted chitinase [General function prediction only].)		0 0 o	813	1	WP_200629517.1	type VI secretion system tip protein TssI/VgrG	10-543: TIGR03361 (VI_Rhs_Vgr, type VI secretion system Vgr family protein.)		0 0 o	694	48	WP_200629519.1	hypothetical protein		Neg: SP(Sec/SPI) (Pr: 0.870), Pos: SP(Sec/SPI) (Pr: 0.749)	0 Y n6-18c26/27o	142	45	WP_200629516.1	DNA polymerase I	5-914: PRK05755 (PRK05755, DNA polymerase I; Provisional)		0 0 o	914	2569		hypothetical protein
303	https://www.ncbi.nlm.nih.gov/nuccore/NZ_WIFZ01000004.1?report=graph&from=1029875&to=1032316	WHIX, WHIX	8	559	1.14e-35, 6.48e-12	0	1			14	Chitinase-like	5489	Stutzerimonas balearica KOL14.W.20.10	NZ_WIFZ01000004.1	1029875	1032316	+	WP_200629518.1	hypothetical protein	587-806: COG3179 (COG3179, Predicted chitinase [General function prediction only].)		0 0 o	813	1	WP_200629517.1	type VI secretion system tip protein TssI/VgrG	10-543: TIGR03361 (VI_Rhs_Vgr, type VI secretion system Vgr family protein.)		0 0 o	694	48	WP_200629519.1	hypothetical protein		Neg: SP(Sec/SPI) (Pr: 0.870), Pos: SP(Sec/SPI) (Pr: 0.749)	0 Y n6-18c26/27o	142	45	WP_200629516.1	DNA polymerase I	5-914: PRK05755 (PRK05755, DNA polymerase I; Provisional)		0 0 o	914	2569		hypothetical protein
304	https://www.ncbi.nlm.nih.gov/nuccore/NZ_WIGF01000006.1?report=graph&from=508470&to=510911	WHIX, WHIX	8	559	1.14e-35, 6.48e-12	0	1			14	Chitinase-like	5491	Stutzerimonas balearica KOL14.W25.495.B5	NZ_WIGF01000006.1	508470	510911	+	WP_200629518.1	hypothetical protein	587-806: COG3179 (COG3179, Predicted chitinase [General function prediction only].)		0 0 o	813	1	WP_200629517.1	type VI secretion system tip protein TssI/VgrG	10-543: TIGR03361 (VI_Rhs_Vgr, type VI secretion system Vgr family protein.)		0 0 o	694	48	WP_200629519.1	hypothetical protein		Neg: SP(Sec/SPI) (Pr: 0.870), Pos: SP(Sec/SPI) (Pr: 0.749)	0 Y n6-18c26/27o	142	45	WP_200629516.1	DNA polymerase I	5-914: PRK05755 (PRK05755, DNA polymerase I; Provisional)		0 0 o	914	2569		hypothetical protein
305	https://www.ncbi.nlm.nih.gov/nuccore/NZ_RAXS01000007.1?report=graph&from=106409&to=108850	WHIX, WHIX	8	559	5.11e-36, 6.59e-12	0	1			14	Chitinase-like	5492	Stutzerimonas balearica SAGV3-2SA2	NZ_RAXS01000007.1	106409	108850	-	WP_213151667.1	hypothetical protein	587-806: COG3179 (COG3179, Predicted chitinase [General function prediction only].)		0 0 o	813	1	WP_213151669.1	type VI secretion system tip protein TssI/VgrG	10-543: TIGR03361 (VI_Rhs_Vgr, type VI secretion system Vgr family protein.)		0 0 o	694	48	WP_213151665.1	hypothetical protein		Neg: SP(Sec/SPI) (Pr: 0.869), Pos: SP(Sec/SPI) (Pr: 0.746)	0 Y n6-18c26/27o	142	45	WP_041108938.1	serine/threonine-protein kinase	42-310: cd14014 (STKc_PknB_like, Catalytic domain of bacterial Serine/Threonine kinases, PknB and similar proteins.)		0 0 o	325	2154		hypothetical protein
306	https://www.ncbi.nlm.nih.gov/nuccore/NZ_QLAE01000001.1?report=graph&from=66172&to=68619	WHIX, WHIX	31	562	4.10e-34, 1.12e-11	0	1			14	Chitinase-like	7677	Stutzerimonas nosocomialis A31/70	NZ_QLAE01000001.1	66172	68619	-	WP_138406387.1	hypothetical protein	594-808: COG3179 (COG3179, Predicted chitinase [General function prediction only].)		0 0 o	815	0	WP_138406388.1	type VI secretion system tip protein TssI/VgrG	10-530: TIGR03361 (VI_Rhs_Vgr, type VI secretion system Vgr family protein.)		0 0 o	681	60	WP_138406386.1	hypothetical protein		Neg: SP(Sec/SPI) (Pr: 0.986), Pos: SP(Sec/SPI) (Pr: 0.722)	0 Y n3-14c18/19o	139	55	WP_174236454.1	serine/threonine-protein kinase	47-315: cd14014 (STKc_PknB_like, Catalytic domain of bacterial Serine/Threonine kinases, PknB and similar proteins.)		0 0 o	330	2126	WP_138406385.1	di-heme-cytochrome C peroxidase
307	https://www.ncbi.nlm.nih.gov/nuccore/NZ_QLAF01000013.1?report=graph&from=66060&to=68507	WHIX, WHIX	31	562	3.00e-34, 7.46e-12	0	1			14	Chitinase-like	7679	Stutzerimonas nosocomialis CCUG 58779	NZ_QLAF01000013.1	66060	68507	-	WP_138486674.1	hypothetical protein	594-808: COG3179 (COG3179, Predicted chitinase [General function prediction only].)		0 0 o	815	0	WP_138486675.1	type VI secretion system tip protein TssI/VgrG	10-530: TIGR03361 (VI_Rhs_Vgr, type VI secretion system Vgr family protein.)		0 0 o	681	60	WP_138486673.1	hypothetical protein		Neg: SP(Sec/SPI) (Pr: 0.986), Pos: SP(Sec/SPI) (Pr: 0.729)	0 Y n3-14c18/19o	139	54	WP_174237657.1	serine/threonine-protein kinase	47-315: cd14014 (STKc_PknB_like, Catalytic domain of bacterial Serine/Threonine kinases, PknB and similar proteins.)		0 0 o	330	2126	WP_138486672.1	di-heme-cytochrome C peroxidase
308	https://www.ncbi.nlm.nih.gov/nuccore/NZ_POUJ01000001.1?report=graph&from=1134060&to=1136501	WHIX, WHIX	31	559	1.20e-34, 7.31e-12	0	1			14	Chitinase-like	9705	Stutzerimonas frequens DNSP21	NZ_POUJ01000001.1	1134060	1136501	-	WP_102839184.1	hypothetical protein	586-806: COG3179 (COG3179, Predicted chitinase [General function prediction only].)		0 0 o	813	1	WP_102839185.1	type VI secretion system tip protein VgrG	10-531: TIGR03361 (VI_Rhs_Vgr, type VI secretion system Vgr family protein.)		0 0 o	682	48	WP_146030718.1	hypothetical protein		Neg: SP(Sec/SPI) (Pr: 0.869), Pos: SP(Sec/SPI) (Pr: 0.746)	0 Y n6-18c26/27o	142	45	WP_102839186.1	serine/threonine protein kinase	42-310: cd14014 (STKc_PknB_like, Catalytic domain of bacterial Serine/Threonine kinases, PknB and similar proteins.)		0 0 o	325	2118	WP_102839183.1	di-heme-cytochrome C peroxidase		Pos: SP(Sec/SPI) (Pr: 0.503)
309	https://www.ncbi.nlm.nih.gov/nuccore/NZ_CP065720.1?report=graph&from=1201579&to=1204020	WHIX, WHIX	31	559	1.20e-34, 7.31e-12	0	1			14	Chitinase-like	9708	Stutzerimonas frequens FDAARGOS_877	NZ_CP065720.1	1201579	1204020	-	WP_102839184.1	hypothetical protein	586-806: COG3179 (COG3179, Predicted chitinase [General function prediction only].)		0 0 o	813	1	WP_102839185.1	type VI secretion system tip protein TssI/VgrG	10-531: TIGR03361 (VI_Rhs_Vgr, type VI secretion system Vgr family protein.)		0 0 o	682	48	WP_146030718.1	hypothetical protein		Neg: SP(Sec/SPI) (Pr: 0.869), Pos: SP(Sec/SPI) (Pr: 0.746)	0 Y n6-18c26/27o	142	45	WP_102839186.1	serine/threonine-protein kinase	42-310: cd14014 (STKc_PknB_like, Catalytic domain of bacterial Serine/Threonine kinases, PknB and similar proteins.)		0 0 o	325	2118	WP_102839183.1	di-heme-cytochrome C peroxidase		Pos: SP(Sec/SPI) (Pr: 0.503)
310	https://www.ncbi.nlm.nih.gov/nuccore/NZ_JAMOHM010000008.1?report=graph&from=99142&to=101583	WHIX, WHIX	31	559	1.20e-34, 7.31e-12	0	1			14	Chitinase-like	9715	Stutzerimonas frequens DNSP21	NZ_JAMOHM010000008.1	99142	101583	-	WP_102839184.1	hypothetical protein	586-806: COG3179 (COG3179, Predicted chitinase [General function prediction only].)		0 0 o	813	1	WP_102839185.1	type VI secretion system tip protein TssI/VgrG	10-531: TIGR03361 (VI_Rhs_Vgr, type VI secretion system Vgr family protein.)		0 0 o	682	48	WP_146030718.1	hypothetical protein		Neg: SP(Sec/SPI) (Pr: 0.869), Pos: SP(Sec/SPI) (Pr: 0.746)	0 Y n6-18c26/27o	142	45	WP_102839186.1	serine/threonine-protein kinase	42-310: cd14014 (STKc_PknB_like, Catalytic domain of bacterial Serine/Threonine kinases, PknB and similar proteins.)		0 0 o	325	2118	WP_102839183.1	di-heme-cytochrome C peroxidase		Pos: SP(Sec/SPI) (Pr: 0.503)
311	https://www.ncbi.nlm.nih.gov/nuccore/NZ_JABEVZ010000007.1?report=graph&from=153682&to=156117	WHIX, WHIX	8	561	4.20e-33, 3.08e-09	0	1			14	Chitinase-like	9044	Stutzerimonas nitrititolerans AGROB37	NZ_JABEVZ010000007.1	153682	156117	+	WP_170910838.1	hypothetical protein	596-805: COG3179 (COG3179, Predicted chitinase [General function prediction only].)		0 0 o	811	1	WP_170910837.1	type VI secretion system tip protein TssI/VgrG	10-545: TIGR03361 (VI_Rhs_Vgr, type VI secretion system Vgr family protein.)		0 0 o	696	52	WP_170910839.1	hypothetical protein		Neg: SP(Sec/SPI) (Pr: 0.826), Pos: SP(Sec/SPI) (Pr: 0.551)	0 Y n4-14c18/19o	188	-8	WP_170910836.1	serine/threonine-protein kinase	41-307: cd14014 (STKc_PknB_like, Catalytic domain of bacterial Serine/Threonine kinases, PknB and similar proteins.)		0 0 o	322	2157	WP_212757898.1	energy-coupling factor ABC transporter permease	12-237: COG3235 (COG3235, Uncharacterized membrane protein [Function unknown].)
312	https://www.ncbi.nlm.nih.gov/nuccore/NZ_AWSQ01000005.1?report=graph&from=17447&to=19879	WHIX, WHIX	8	563	1.04e-33, 4.76e-11	0	1			14	Chitinase-like	8164	Pseudomonas taeanensis MS-3	NZ_AWSQ01000005.1	17447	19879	-	WP_025166579.1	hypothetical protein	611-800: COG3179 (COG3179, Predicted chitinase [General function prediction only].)		0 0 o	810	1		type VI secretion system tip protein TssI/VgrG				0	61	WP_152985524.1	hypothetical protein		Neg: SP(Sec/SPI) (Pr: 0.976), Pos: SP(Sec/SPI) (Pr: 0.858)	0 Y n11-21c26/27o	195	-26	WP_152985525.1	hypothetical protein		Neg: SP(Sec/SPI) (Pr: 0.524), Pos: LIPO(Sec/SPII) (Pr: 0.722)	0 Y n3-14c18/19o	288	1637	WP_025166576.1	hypothetical protein		Neg: LIPO(Sec/SPII) (Pr: 0.853), Pos: LIPO(Sec/SPII) (Pr: 0.748)
313	https://www.ncbi.nlm.nih.gov/nuccore/NZ_JACHDM010000008.1?report=graph&from=82049&to=84547	WHIX, WHIX	19	595	5.60e-36, 3.05e-09	0	1			14	Chitinase-like	9276	Paraburkholderia sp. Cpub6	NZ_JACHDM010000008.1	82049	84547	-	WP_184030322.1	chitinase	607-806: COG3179 (COG3179, Predicted chitinase [General function prediction only].)		0 0 o	832	1	WP_184030325.1	type VI secretion system tip protein VgrG	21-509: TIGR01646 (vgr_GE, Rhs element Vgr protein.); 603-751: pfam10106 (DUF2345, Uncharacterized protein conserved in bacteria (DUF2345).); 484-584: pfam13296 (T6SS_Vgr, Putative type VI secretion system Rhs element Vgr.)		0 0 o	778	8	WP_184030319.1	hypothetical protein		Neg: SP(Sec/SPI) (Pr: 0.926), Pos: SP(Sec/SPI) (Pr: 0.916)	0 Y n8-19c24/25o	176	17	WP_184030341.1	type VI secretion system contractile sheath large subunit	24-512: cl05484 (VipB, Type VI secretion protein, EvpB/VC_A0108, tail sheath.)		0 0 o	516	2441	WP_184030316.1	SH3 domain-containing protein	260-307: smart00287 (SH3b, Bacterial SH3 domain homologues.)	Neg: SP(Sec/SPI) (Pr: 0.862), Pos: SP(Sec/SPI) (Pr: 0.706)
314	https://www.ncbi.nlm.nih.gov/nuccore/NZ_JABBGJ010000001.1?report=graph&from=149003&to=151489	WHIX	19	590	3.02e-41	0	1			14	Chitinase-like	9294	Paraburkholderia polaris RP-4-7	NZ_JABBGJ010000001.1	149003	151489	+	WP_169483444.1	chitinase	602-801: COG3179 (COG3179, Predicted chitinase [General function prediction only].)		0 0 o	828	1	WP_230417281.1	type VI secretion system Vgr family protein	18-506: TIGR03361 (VI_Rhs_Vgr, type VI secretion system Vgr family protein.); 604-745: pfam10106 (DUF2345, Uncharacterized protein conserved in bacteria (DUF2345).); 485-586: pfam13296 (T6SS_Vgr, Putative type VI secretion system Rhs element Vgr.)		0 0 o	780	8	WP_169483445.1	hypothetical protein		Neg: SP(Sec/SPI) (Pr: 0.969), Pos: SP(Sec/SPI) (Pr: 0.982)	0 Y n13-24c29/30o	181	-4	WP_169483443.1	type VI secretion system contractile sheath large subunit	37-525: cl05484 (VipB, Type VI secretion protein, EvpB/VC_A0108, tail sheath.)		0 0 o	529	2443	WP_169483446.1	hypothetical protein	20-86: cl00222 (Lyz-like, lysozyme-like domains.)
315	https://www.ncbi.nlm.nih.gov/nuccore/NZ_VZQO01000006.1?report=graph&from=122136&to=124637	WHIX, WHIX	19	596	9.90e-38, 1.59e-09	0	1			14	Chitinase-like	9188	Paraburkholderia sp. UCT2	NZ_VZQO01000006.1	122136	124637	-	WP_187616124.1	chitinase	608-807: COG3179 (COG3179, Predicted chitinase [General function prediction only].)		0 0 o	833	0	WP_187616125.1	hypothetical protein		Neg: LIPO(Sec/SPII) (Pr: 0.919), Pos: LIPO(Sec/SPII) (Pr: 0.964)	0 Y n4-14c19/20o	264	154	WP_187616123.1	hypothetical protein			0 0 o	138	131	WP_187616126.1	hypothetical protein			0 0 o	313	994	WP_187616122.1	hypothetical protein		Neg: SP(Sec/SPI) (Pr: 0.794), Pos: SP(Sec/SPI) (Pr: 0.895)
316	https://www.ncbi.nlm.nih.gov/nuccore/NZ_MTHB01000049.1?report=graph&from=100118&to=102607	WHIX, WHIX	27	592	3.86e-41, 4.69e-11	0	1			14	Chitinase-like	6807	Caballeronia sordidicola PAMC 26633	NZ_MTHB01000049.1	100118	102607	-	WP_256982356.1	chitinase	604-803: COG3179 (COG3179, Predicted chitinase [General function prediction only].)		0 0 o	829	1	WP_089160317.1	lysozyme inhibitor LprI family protein	190-278: COG4461 (LprI, Uncharacterized protein LprI [Function unknown].)	Neg: LIPO(Sec/SPII) (Pr: 0.880), Pos: LIPO(Sec/SPII) (Pr: 0.916)	0 Y n9-20c28/29o	284	1037	WP_089160316.1	hypothetical protein		Neg: SP(Sec/SPI) (Pr: 0.998), Pos: SP(Sec/SPI) (Pr: 0.991)	0 Y n6-17c23/24o	130	-1	WP_144021168.1	hypothetical protein	477-563: cl00222 (Lyz-like, lysozyme-like domains.); 554-637: cl00222 (Lyz-like, lysozyme-like domains.)		0 0 o	643	1891	WP_179258257.1	hypothetical protein		Neg: LIPO(Sec/SPII) (Pr: 0.703), Pos: LIPO(Sec/SPII) (Pr: 0.984)
317	https://www.ncbi.nlm.nih.gov/nuccore/NZ_CP014054.1?report=graph&from=449644&to=451821	WHIX	1	477	0	0	1			14	Chitinase-like	3189	Vibrio alginolyticus FDAARGOS_108	NZ_CP014054.1	449644	451821	-	WP_104976193.1	hypothetical protein	509-718: COG3179 (COG3179, Predicted chitinase [General function prediction only].)		0 0 o	725	1	WP_104976194.1	DUF4150 domain-containing protein	22-128: pfam13665 (DUF4150, Domain of unknown function (DUF4150).)		0 0 o	485	12	WP_224721231.1	hypothetical protein		Neg: SP(Sec/SPI) (Pr: 0.998), Pos: SP(Sec/SPI) (Pr: 0.963)	0 Y n3-15c20/21o	161	-4	WP_025767903.1	type IVB secretion system protein IcmH/DotU	59-237: TIGR03349 (IV_VI_DotU, type IV / VI secretion system protein, DotU family.)		1 0 i231-251o	263	1618	WP_104976192.1	multidrug effflux MFS transporter	7-369: cd17320 (MFS_MdfA_MDR_like, Multidrug transporter MdfA and similar multidrug resistance (MDR) transporters of the Major Facilitator Superfamily.)
318	https://www.ncbi.nlm.nih.gov/nuccore/NZ_JACVWZ010000002.1?report=graph&from=63362&to=65539	WHIX	1	477	0	0	1			14	Chitinase-like	3210	Vibrio alginolyticus DFP1994	NZ_JACVWZ010000002.1	63362	65539	-	WP_191115754.1	hypothetical protein	509-718: COG3179 (COG3179, Predicted chitinase [General function prediction only].)		0 0 o	725	1	WP_191115755.1	DUF4150 domain-containing protein	22-128: pfam13665 (DUF4150, Domain of unknown function (DUF4150).)		0 0 o	485	12	WP_224721231.1	hypothetical protein		Neg: SP(Sec/SPI) (Pr: 0.998), Pos: SP(Sec/SPI) (Pr: 0.963)	0 Y n3-15c20/21o	161	-4	WP_191115756.1	type IVB secretion system protein IcmH/DotU	59-237: TIGR03349 (IV_VI_DotU, type IV / VI secretion system protein, DotU family.)		1 0 i231-251o	263	1617	WP_191115753.1	multidrug effflux MFS transporter	7-369: cd17320 (MFS_MdfA_MDR_like, Multidrug transporter MdfA and similar multidrug resistance (MDR) transporters of the Major Facilitator Superfamily.)
319	https://www.ncbi.nlm.nih.gov/nuccore/NZ_JADQKL010000001.1?report=graph&from=483135&to=485312	WHIX	1	477	0	0	1			14	Chitinase-like	3211	Vibrio alginolyticus VP318	NZ_JADQKL010000001.1	483135	485312	+	WP_203345356.1	hypothetical protein	509-718: COG3179 (COG3179, Predicted chitinase [General function prediction only].)		0 0 o	725	1	WP_203345355.1	DUF4150 domain-containing protein	22-128: pfam13665 (DUF4150, Domain of unknown function (DUF4150).)		0 0 o	485	12	WP_224721231.1	hypothetical protein		Neg: SP(Sec/SPI) (Pr: 0.998), Pos: SP(Sec/SPI) (Pr: 0.963)	0 Y n3-15c20/21o	161	-4	WP_005373354.1	type IVB secretion system protein IcmH/DotU	59-237: TIGR03349 (IV_VI_DotU, type IV / VI secretion system protein, DotU family.)		1 0 i231-251o	263	1617	WP_053307573.1	multidrug effflux MFS transporter	7-369: cd17320 (MFS_MdfA_MDR_like, Multidrug transporter MdfA and similar multidrug resistance (MDR) transporters of the Major Facilitator Superfamily.)
320	https://www.ncbi.nlm.nih.gov/nuccore/NZ_JAGDKJ010000014.1?report=graph&from=60290&to=62467	WHIX	1	477	0	0	1			14	Chitinase-like	3221	Vibrio alginolyticus VA116	NZ_JAGDKJ010000014.1	60290	62467	+	WP_104976193.1	hypothetical protein	509-718: COG3179 (COG3179, Predicted chitinase [General function prediction only].)		0 0 o	725	1	WP_104976194.1	DUF4150 domain-containing protein	22-128: pfam13665 (DUF4150, Domain of unknown function (DUF4150).)		0 0 o	485	12	WP_224721231.1	hypothetical protein		Neg: SP(Sec/SPI) (Pr: 0.998), Pos: SP(Sec/SPI) (Pr: 0.963)	0 Y n3-15c20/21o	161	-4	WP_025767903.1	type IVB secretion system protein IcmH/DotU	59-237: TIGR03349 (IV_VI_DotU, type IV / VI secretion system protein, DotU family.)		1 0 i231-251o	263	1618	WP_104976192.1	multidrug effflux MFS transporter	7-369: cd17320 (MFS_MdfA_MDR_like, Multidrug transporter MdfA and similar multidrug resistance (MDR) transporters of the Major Facilitator Superfamily.)
321	https://www.ncbi.nlm.nih.gov/nuccore/NZ_JAIRAA010000995.1?report=graph&from=118864&to=121041	WHIX	1	477	0	0	1			14	Chitinase-like	3286	Vibrio alginolyticus vb2175	NZ_JAIRAA010000995.1	118864	121041	-	WP_104976193.1	hypothetical protein	509-718: COG3179 (COG3179, Predicted chitinase [General function prediction only].)		0 0 o	725	1	WP_104976194.1	DUF4150 domain-containing protein	22-128: pfam13665 (DUF4150, Domain of unknown function (DUF4150).)		0 0 o	485	12	WP_224721231.1	hypothetical protein		Neg: SP(Sec/SPI) (Pr: 0.998), Pos: SP(Sec/SPI) (Pr: 0.963)	0 Y n3-15c20/21o	161	-4	WP_025767903.1	type IVB secretion system protein IcmH/DotU	59-237: TIGR03349 (IV_VI_DotU, type IV / VI secretion system protein, DotU family.)		1 0 i231-251o	263	1618	WP_104976192.1	multidrug effflux MFS transporter	7-369: cd17320 (MFS_MdfA_MDR_like, Multidrug transporter MdfA and similar multidrug resistance (MDR) transporters of the Major Facilitator Superfamily.)
322	https://www.ncbi.nlm.nih.gov/nuccore/NZ_JAIRAJ010000005.1?report=graph&from=26902&to=29079	WHIX	1	477	0	0	1			14	Chitinase-like	3290	Vibrio alginolyticus vb1394	NZ_JAIRAJ010000005.1	26902	29079	+	WP_104976193.1	hypothetical protein	509-718: COG3179 (COG3179, Predicted chitinase [General function prediction only].)		0 0 o	725	1	WP_104976194.1	DUF4150 domain-containing protein	22-128: pfam13665 (DUF4150, Domain of unknown function (DUF4150).)		0 0 o	485	12	WP_224721231.1	hypothetical protein		Neg: SP(Sec/SPI) (Pr: 0.998), Pos: SP(Sec/SPI) (Pr: 0.963)	0 Y n3-15c20/21o	161	-4	WP_025767903.1	type IVB secretion system protein IcmH/DotU	59-237: TIGR03349 (IV_VI_DotU, type IV / VI secretion system protein, DotU family.)		1 0 i231-251o	263	1618	WP_104976192.1	multidrug effflux MFS transporter	7-369: cd17320 (MFS_MdfA_MDR_like, Multidrug transporter MdfA and similar multidrug resistance (MDR) transporters of the Major Facilitator Superfamily.)
323	https://www.ncbi.nlm.nih.gov/nuccore/NZ_CP082314.1?report=graph&from=1763557&to=1765734	WHIX	1	477	0	0	1			14	Chitinase-like	3301	Vibrio alginolyticus ZZV2	NZ_CP082314.1	1763557	1765734	-	WP_238967253.1	hypothetical protein	509-718: COG3179 (COG3179, Predicted chitinase [General function prediction only].)		0 0 o	725	1	WP_238967254.1	DUF4150 domain-containing protein	22-128: pfam13665 (DUF4150, Domain of unknown function (DUF4150).)		0 0 o	485	12	WP_224721231.1	hypothetical protein		Neg: SP(Sec/SPI) (Pr: 0.998), Pos: SP(Sec/SPI) (Pr: 0.963)	0 Y n3-15c20/21o	161	-4	WP_005386120.1	type IVB secretion system protein IcmH/DotU	59-237: TIGR03349 (IV_VI_DotU, type IV / VI secretion system protein, DotU family.)		1 0 i231-251o	263	1617	WP_238967252.1	multidrug effflux MFS transporter	7-369: cd17320 (MFS_MdfA_MDR_like, Multidrug transporter MdfA and similar multidrug resistance (MDR) transporters of the Major Facilitator Superfamily.)
324	https://www.ncbi.nlm.nih.gov/nuccore/NZ_JAMQXA010000200.1?report=graph&from=6407&to=8584	WHIX	1	477	0	0	1			14	Chitinase-like	3317	Vibrio alginolyticus RM-59-2	NZ_JAMQXA010000200.1	6407	8584	+	WP_191115754.1	hypothetical protein	509-718: COG3179 (COG3179, Predicted chitinase [General function prediction only].)		0 0 o	725	1	WP_191115755.1	DUF4150 domain-containing protein	22-128: pfam13665 (DUF4150, Domain of unknown function (DUF4150).)		0 0 o	485	12	WP_224721231.1	hypothetical protein		Neg: SP(Sec/SPI) (Pr: 0.998), Pos: SP(Sec/SPI) (Pr: 0.963)	0 Y n3-15c20/21o	161	-4	WP_191115756.1	type IVB secretion system protein IcmH/DotU	59-237: TIGR03349 (IV_VI_DotU, type IV / VI secretion system protein, DotU family.)		1 0 i231-251o	263	1617	WP_206946557.1	multidrug effflux MFS transporter	7-369: cd17320 (MFS_MdfA_MDR_like, Multidrug transporter MdfA and similar multidrug resistance (MDR) transporters of the Major Facilitator Superfamily.)
325	https://www.ncbi.nlm.nih.gov/nuccore/NZ_JAMQVE010000074.1?report=graph&from=392239&to=394416	WHIX	1	477	0	0	1			14	Chitinase-like	3334	Vibrio alginolyticus RM-11-1	NZ_JAMQVE010000074.1	392239	394416	-	WP_191115754.1	hypothetical protein	509-718: COG3179 (COG3179, Predicted chitinase [General function prediction only].)		0 0 o	725	1	WP_191115755.1	DUF4150 domain-containing protein	22-128: pfam13665 (DUF4150, Domain of unknown function (DUF4150).)		0 0 o	485	12	WP_224721231.1	hypothetical protein		Neg: SP(Sec/SPI) (Pr: 0.998), Pos: SP(Sec/SPI) (Pr: 0.963)	0 Y n3-15c20/21o	161	-4	WP_191115756.1	type IVB secretion system protein IcmH/DotU	59-237: TIGR03349 (IV_VI_DotU, type IV / VI secretion system protein, DotU family.)		1 0 i231-251o	263	1617	WP_258481530.1	multidrug effflux MFS transporter	7-369: cd17320 (MFS_MdfA_MDR_like, Multidrug transporter MdfA and similar multidrug resistance (MDR) transporters of the Major Facilitator Superfamily.)
326	https://www.ncbi.nlm.nih.gov/nuccore/NZ_JANFTH010000018.1?report=graph&from=6630&to=8807	WHIX	1	477	0	0	1			14	Chitinase-like	3362	Vibrio alginolyticus ISF-189-4	NZ_JANFTH010000018.1	6630	8807	+	WP_104976193.1	hypothetical protein	509-718: COG3179 (COG3179, Predicted chitinase [General function prediction only].)		0 0 o	725	1	WP_104976194.1	DUF4150 domain-containing protein	22-128: pfam13665 (DUF4150, Domain of unknown function (DUF4150).)		0 0 o	485	12	WP_224721231.1	hypothetical protein		Neg: SP(Sec/SPI) (Pr: 0.998), Pos: SP(Sec/SPI) (Pr: 0.963)	0 Y n3-15c20/21o	161	-4	WP_025767903.1	type IVB secretion system protein IcmH/DotU	59-237: TIGR03349 (IV_VI_DotU, type IV / VI secretion system protein, DotU family.)		1 0 i231-251o	263	1618	WP_104976192.1	multidrug effflux MFS transporter	7-369: cd17320 (MFS_MdfA_MDR_like, Multidrug transporter MdfA and similar multidrug resistance (MDR) transporters of the Major Facilitator Superfamily.)
327	https://www.ncbi.nlm.nih.gov/nuccore/NZ_JAMQWZ010000223.1?report=graph&from=8140&to=10317	WHIX	1	477	0	0	1			14	Chitinase-like	3364	Vibrio alginolyticus RM-59-1	NZ_JAMQWZ010000223.1	8140	10317	+	WP_191115754.1	hypothetical protein	509-718: COG3179 (COG3179, Predicted chitinase [General function prediction only].)		0 0 o	725	1	WP_191115755.1	DUF4150 domain-containing protein	22-128: pfam13665 (DUF4150, Domain of unknown function (DUF4150).)		0 0 o	485	12	WP_224721231.1	hypothetical protein		Neg: SP(Sec/SPI) (Pr: 0.998), Pos: SP(Sec/SPI) (Pr: 0.963)	0 Y n3-15c20/21o	161	-4	WP_191115756.1	type IVB secretion system protein IcmH/DotU	59-237: TIGR03349 (IV_VI_DotU, type IV / VI secretion system protein, DotU family.)		1 0 i231-251o	263	1617	WP_206946557.1	multidrug effflux MFS transporter	7-369: cd17320 (MFS_MdfA_MDR_like, Multidrug transporter MdfA and similar multidrug resistance (MDR) transporters of the Major Facilitator Superfamily.)
328	https://www.ncbi.nlm.nih.gov/nuccore/NZ_JAMQXG010000213.1?report=graph&from=6469&to=8646	WHIX	1	477	0	0	1			14	Chitinase-like	3365	Vibrio alginolyticus RM-67-1	NZ_JAMQXG010000213.1	6469	8646	+	WP_191115754.1	hypothetical protein	509-718: COG3179 (COG3179, Predicted chitinase [General function prediction only].)		0 0 o	725	1	WP_191115755.1	DUF4150 domain-containing protein	22-128: pfam13665 (DUF4150, Domain of unknown function (DUF4150).)		0 0 o	485	12	WP_224721231.1	hypothetical protein		Neg: SP(Sec/SPI) (Pr: 0.998), Pos: SP(Sec/SPI) (Pr: 0.963)	0 Y n3-15c20/21o	161	-4	WP_191115756.1	type IVB secretion system protein IcmH/DotU	59-237: TIGR03349 (IV_VI_DotU, type IV / VI secretion system protein, DotU family.)		1 0 i231-251o	263	1617	WP_258481530.1	multidrug effflux MFS transporter	7-369: cd17320 (MFS_MdfA_MDR_like, Multidrug transporter MdfA and similar multidrug resistance (MDR) transporters of the Major Facilitator Superfamily.)
329	https://www.ncbi.nlm.nih.gov/nuccore/NZ_JAMQXH010000028.1?report=graph&from=6629&to=8806	WHIX	1	477	0	0	1			14	Chitinase-like	3371	Vibrio alginolyticus RM-67-3	NZ_JAMQXH010000028.1	6629	8806	+	WP_191115754.1	hypothetical protein	509-718: COG3179 (COG3179, Predicted chitinase [General function prediction only].)		0 0 o	725	1	WP_191115755.1	DUF4150 domain-containing protein	22-128: pfam13665 (DUF4150, Domain of unknown function (DUF4150).)		0 0 o	485	12	WP_224721231.1	hypothetical protein		Neg: SP(Sec/SPI) (Pr: 0.998), Pos: SP(Sec/SPI) (Pr: 0.963)	0 Y n3-15c20/21o	161	-4	WP_191115756.1	type IVB secretion system protein IcmH/DotU	59-237: TIGR03349 (IV_VI_DotU, type IV / VI secretion system protein, DotU family.)		1 0 i231-251o	263	1617	WP_258481530.1	multidrug effflux MFS transporter	7-369: cd17320 (MFS_MdfA_MDR_like, Multidrug transporter MdfA and similar multidrug resistance (MDR) transporters of the Major Facilitator Superfamily.)
330	https://www.ncbi.nlm.nih.gov/nuccore/NZ_CP087877.1?report=graph&from=1296927&to=1299110	WHIX	1	479	0	0	1			14	Chitinase-like	3390	Vibrio alginolyticus LHF01	NZ_CP087877.1	1296927	1299110	-	WP_301645362.1	hypothetical protein	511-720: COG3179 (COG3179, Predicted chitinase [General function prediction only].)		0 0 o	727	1	WP_301645363.1	DUF4150 domain-containing protein	22-128: pfam13665 (DUF4150, Domain of unknown function (DUF4150).)		0 0 o	485	12	WP_301645361.1	hypothetical protein		Neg: SP(Sec/SPI) (Pr: 0.998), Pos: SP(Sec/SPI) (Pr: 0.966)	0 Y n3-15c20/21o	161	-4	WP_301645364.1	DotU family type IV/VI secretion system protein	59-240: TIGR03349 (IV_VI_DotU, type IV / VI secretion system protein, DotU family.)		1 0 i231-251o	263	1618	WP_301645360.1	hypothetical protein		Neg: LIPO(Sec/SPII) (Pr: 0.998), Pos: LIPO(Sec/SPII) (Pr: 0.978)
331	https://www.ncbi.nlm.nih.gov/nuccore/NZ_JAUJYY010000001.1?report=graph&from=41368&to=43545	WHIX	1	477	0	0	1			14	Chitinase-like	3391	Vibrio alginolyticus CMFRI-JF260912	NZ_JAUJYY010000001.1	41368	43545	+	WP_104976193.1	hypothetical protein	509-718: COG3179 (COG3179, Predicted chitinase [General function prediction only].)		0 0 o	725	1	WP_104976194.1	DUF4150 domain-containing protein	22-128: pfam13665 (DUF4150, Domain of unknown function (DUF4150).)		0 0 o	485	12	WP_224721231.1	hypothetical protein		Neg: SP(Sec/SPI) (Pr: 0.998), Pos: SP(Sec/SPI) (Pr: 0.963)	0 Y n3-15c20/21o	161	-4	WP_025767903.1	type IVB secretion system protein IcmH/DotU	59-237: TIGR03349 (IV_VI_DotU, type IV / VI secretion system protein, DotU family.)		1 0 i231-251o	263	1618	WP_104976192.1	multidrug effflux MFS transporter	7-369: cd17320 (MFS_MdfA_MDR_like, Multidrug transporter MdfA and similar multidrug resistance (MDR) transporters of the Major Facilitator Superfamily.)
332	https://www.ncbi.nlm.nih.gov/nuccore/NZ_SZTQ01000028.1?report=graph&from=671&to=2848	WHIX	1	477	0	0	1			14	Chitinase-like	3398	Vibrio vulnificus WR1-BW	NZ_SZTQ01000028.1	671	2848	-	WP_176310334.1	hypothetical protein	509-718: COG3179 (COG3179, Predicted chitinase [General function prediction only].)		0 0 o	725	1	WP_176310335.1	DUF4150 domain-containing protein	22-128: pfam13665 (DUF4150, Domain of unknown function (DUF4150).)		0 0 o	485	11	WP_255202849.1	hypothetical protein		Neg: SP(Sec/SPI) (Pr: 0.997), Pos: SP(Sec/SPI) (Pr: 0.959)	0 Y n3-15c20/21o	161	-4	WP_176310336.1	type IVB secretion system protein IcmH/DotU	59-240: TIGR03349 (IV_VI_DotU, type IV / VI secretion system protein, DotU family.)		1 0 i231-251o	263	1618
333	https://www.ncbi.nlm.nih.gov/nuccore/NZ_BBKU01000014.1?report=graph&from=201292&to=203469	WHIX	1	477	0	0	1			14	Chitinase-like	3399	Vibrio campbellii 051011E	NZ_BBKU01000014.1	201292	203469	-	WP_045417480.1	hypothetical protein	509-718: COG3179 (COG3179, Predicted chitinase [General function prediction only].)		0 0 o	725	1	WP_045417484.1	DUF4150 domain-containing protein	22-128: pfam13665 (DUF4150, Domain of unknown function (DUF4150).)		0 0 o	485	11	WP_230599479.1	hypothetical protein		Neg: SP(Sec/SPI) (Pr: 0.998), Pos: SP(Sec/SPI) (Pr: 0.963)	0 Y n3-15c20/21o	161	-4	WP_005449458.1	type IVB secretion system protein IcmH/DotU	59-240: TIGR03349 (IV_VI_DotU, type IV / VI secretion system protein, DotU family.)		1 0 i231-251o	263	1618	WP_045417477.1	TonB-dependent receptor	57-714: cl21487 (OM_channels, N/A.)	Neg: SP(Sec/SPI) (Pr: 0.991), Pos: SP(Sec/SPI) (Pr: 0.874)
334	https://www.ncbi.nlm.nih.gov/nuccore/NZ_BBLB01000048.1?report=graph&from=41377&to=43560	WHIX	1	479	0	0	1			14	Chitinase-like	7563	Vibrio owensii 051011B	NZ_BBLB01000048.1	41377	43560	+	WP_045414813.1	hypothetical protein	511-720: COG3179 (COG3179, Predicted chitinase [General function prediction only].)		0 0 o	727	1	WP_045414811.1	DUF4150 domain-containing protein	22-128: pfam13665 (DUF4150, Domain of unknown function (DUF4150).)		0 0 o	485	11	WP_230599479.1	hypothetical protein		Neg: SP(Sec/SPI) (Pr: 0.998), Pos: SP(Sec/SPI) (Pr: 0.963)	0 Y n3-15c20/21o	161	-4	WP_005449458.1	type IVB secretion system protein IcmH/DotU	59-240: TIGR03349 (IV_VI_DotU, type IV / VI secretion system protein, DotU family.)		1 0 i231-251o	263	1618	WP_080773122.1	TonB-dependent receptor	57-714: cl21487 (OM_channels, N/A.)	Neg: SP(Sec/SPI) (Pr: 0.991), Pos: SP(Sec/SPI) (Pr: 0.874)
335	https://www.ncbi.nlm.nih.gov/nuccore/NZ_CP025797.1?report=graph&from=1162327&to=1164510	WHIX	1	479	0	0	1			14	Chitinase-like	7564	Vibrio owensii 051011B	NZ_CP025797.1	1162327	1164510	+	WP_045414813.1	hypothetical protein	511-720: COG3179 (COG3179, Predicted chitinase [General function prediction only].)		0 0 o	727	1	WP_045414811.1	DUF4150 domain-containing protein	22-128: pfam13665 (DUF4150, Domain of unknown function (DUF4150).)		0 0 o	485	11	WP_230599479.1	hypothetical protein		Neg: SP(Sec/SPI) (Pr: 0.998), Pos: SP(Sec/SPI) (Pr: 0.963)	0 Y n3-15c20/21o	161	-4	WP_005449458.1	type IVB secretion system protein IcmH/DotU	59-240: TIGR03349 (IV_VI_DotU, type IV / VI secretion system protein, DotU family.)		1 0 i231-251o	263	1618	WP_080773122.1	TonB-dependent receptor	57-714: cl21487 (OM_channels, N/A.)	Neg: SP(Sec/SPI) (Pr: 0.991), Pos: SP(Sec/SPI) (Pr: 0.874)
336	https://www.ncbi.nlm.nih.gov/nuccore/NZ_JAFLNT010000001.1?report=graph&from=612183&to=614360	WHIX	1	477	0	0	1			14	Chitinase-like	9445	Vibrio sp. Vb2424	NZ_JAFLNT010000001.1	612183	614360	-	WP_191115754.1	hypothetical protein	509-718: COG3179 (COG3179, Predicted chitinase [General function prediction only].)		0 0 o	725	1	WP_191115755.1	DUF4150 domain-containing protein	22-128: pfam13665 (DUF4150, Domain of unknown function (DUF4150).)		0 0 o	485	12	WP_224721231.1	hypothetical protein		Neg: SP(Sec/SPI) (Pr: 0.998), Pos: SP(Sec/SPI) (Pr: 0.963)	0 Y n3-15c20/21o	161	-4	WP_191115756.1	type IVB secretion system protein IcmH/DotU	59-237: TIGR03349 (IV_VI_DotU, type IV / VI secretion system protein, DotU family.)		1 0 i231-251o	263	1617	WP_206946557.1	multidrug effflux MFS transporter	7-369: cd17320 (MFS_MdfA_MDR_like, Multidrug transporter MdfA and similar multidrug resistance (MDR) transporters of the Major Facilitator Superfamily.)
337	https://www.ncbi.nlm.nih.gov/nuccore/NZ_JAKKCL010000014.1?report=graph&from=94395&to=96572	WHIX	1	477	0	0	1			14	Chitinase-like	9593	Vibrio sp. A1-1	NZ_JAKKCL010000014.1	94395	96572	-	WP_237309495.1	hypothetical protein	509-718: COG3179 (COG3179, Predicted chitinase [General function prediction only].)		0 0 o	725	1	WP_237309497.1	DUF4150 domain-containing protein	22-128: pfam13665 (DUF4150, Domain of unknown function (DUF4150).)		0 0 o	485	12	WP_237309493.1	hypothetical protein		Neg: SP(Sec/SPI) (Pr: 0.998), Pos: SP(Sec/SPI) (Pr: 0.969)	0 Y n3-15c20/21o	161	-4	WP_237309499.1	type IVB secretion system protein IcmH/DotU	59-240: TIGR03349 (IV_VI_DotU, type IV / VI secretion system protein, DotU family.)		1 0 i231-251o	263	1618	WP_006741077.1	hypothetical protein		Neg: LIPO(Sec/SPII) (Pr: 0.998), Pos: LIPO(Sec/SPII) (Pr: 0.978)
338	https://www.ncbi.nlm.nih.gov/nuccore/NZ_JACGMH010000001.1?report=graph&from=889746&to=892358	WHIX, WHIX	2	621	4.74e-52, 2.19e-29	0	1			14	Chitinase-like	4748	Photobacterium damselae 727-82	NZ_JACGMH010000001.1	889746	892358	+	WP_188007362.1	calcium-binding protein	666-855: COG3179 (COG3179, Predicted chitinase [General function prediction only].)		0 0 o	870	1	WP_188007361.1	type VI secretion system tip protein VgrG	7-516: TIGR03361 (VI_Rhs_Vgr, type VI secretion system Vgr family protein.)		0 0 o	675	3	WP_136039175.1	hypothetical protein		Neg: SP(Sec/SPI) (Pr: 0.999), Pos: SP(Sec/SPI) (Pr: 0.989)	0 Y n5-12c19/20o	167	-11	WP_005304755.1	Hcp family type VI secretion system effector	2-169: TIGR03344 (VI_effect_Hcp1, type VI secretion system effector, Hcp1 family.)		0 0 o	172	2136	WP_188007363.1	hypothetical protein		Neg: SP(Sec/SPI) (Pr: 0.774), Pos: SP(Sec/SPI) (Pr: 0.492)
339	https://www.ncbi.nlm.nih.gov/nuccore/NZ_CP076734.1?report=graph&from=975638&to=978250	WHIX, WHIX	2	621	4.11e-52, 4.37e-29	0	1			14	Chitinase-like	4756	Photobacterium damselae Pdd2008	NZ_CP076734.1	975638	978250	+	WP_284634670.1	calcium-binding protein	666-855: COG3179 (COG3179, Predicted chitinase [General function prediction only].)		0 0 o	870	1	WP_284634669.1	type VI secretion system tip protein TssI/VgrG	7-516: TIGR03361 (VI_Rhs_Vgr, type VI secretion system Vgr family protein.)		0 0 o	675	3	WP_284634671.1	hypothetical protein		Neg: SP(Sec/SPI) (Pr: 0.999), Pos: SP(Sec/SPI) (Pr: 0.989)	0 Y n5-12c19/20o	167	-11	WP_005304755.1	Hcp family type VI secretion system effector	2-169: TIGR03344 (VI_effect_Hcp1, type VI secretion system effector, Hcp1 family.)		0 0 o	172	2144	WP_284634672.1	hypothetical protein		Neg: SP(Sec/SPI) (Pr: 0.976), Pos: SP(Sec/SPI) (Pr: 0.606)
340	https://www.ncbi.nlm.nih.gov/nuccore/NZ_SDIH01000003.1?report=graph&from=276279&to=278891	WHIX, WHIX	2	621	6.96e-52, 3.24e-29	0	1			14	Chitinase-like	5546	Photobacterium damselae subsp. damselae JM-2017	NZ_SDIH01000003.1	276279	278891	-	WP_136039176.1	calcium-binding protein	666-855: COG3179 (COG3179, Predicted chitinase [General function prediction only].)		0 0 o	870	1	WP_136039177.1	type VI secretion system tip protein TssI/VgrG	7-516: TIGR03361 (VI_Rhs_Vgr, type VI secretion system Vgr family protein.)		0 0 o	675	3	WP_136039175.1	hypothetical protein		Neg: SP(Sec/SPI) (Pr: 0.999), Pos: SP(Sec/SPI) (Pr: 0.989)	0 Y n5-12c19/20o	167	-11	WP_005304755.1	Hcp family type VI secretion system effector	2-169: TIGR03344 (VI_effect_Hcp1, type VI secretion system effector, Hcp1 family.)		0 0 o	172	2136	WP_136039174.1	hypothetical protein		Neg: SP(Sec/SPI) (Pr: 0.865)
341	https://www.ncbi.nlm.nih.gov/nuccore/NZ_CP090496.1?report=graph&from=1063189&to=1065801	WHIX, WHIX	2	621	4.61e-52, 1.18e-28	0	1			14	Chitinase-like	5557	Photobacterium damselae subsp. damselae AS-15-0759-2	NZ_CP090496.1	1063189	1065801	+	WP_237031760.1	calcium-binding protein	666-855: COG3179 (COG3179, Predicted chitinase [General function prediction only].)		0 0 o	870	1	WP_237031759.1	type VI secretion system tip protein TssI/VgrG	7-516: TIGR03361 (VI_Rhs_Vgr, type VI secretion system Vgr family protein.)		0 0 o	675	3	WP_237031761.1	hypothetical protein		Neg: SP(Sec/SPI) (Pr: 0.999), Pos: SP(Sec/SPI) (Pr: 0.989)	0 Y n5-12c19/20o	105	-11	WP_005304755.1	Hcp family type VI secretion system effector	2-169: TIGR03344 (VI_effect_Hcp1, type VI secretion system effector, Hcp1 family.)		0 0 o	172	2144	WP_237031762.1	hypothetical protein
342	https://www.ncbi.nlm.nih.gov/nuccore/NZ_PYNM01000058.1?report=graph&from=5200&to=7797	WHIX, WHIX	1	616	2.39e-46, 2.23e-32	0	1			14	Chitinase-like	7134	Photobacterium kishitanii Og61	NZ_PYNM01000058.1	5200	7797	-	WP_107286874.1	calcium-binding protein	645-850: COG3179 (COG3179, Predicted chitinase [General function prediction only].)		0 0 o	865	1	WP_146146010.1	type VI secretion system tip protein TssI/VgrG	1-202: TIGR03361 (VI_Rhs_Vgr, type VI secretion system Vgr family protein.)		0 0 o	390	13	WP_107286873.1	hypothetical protein		Neg: SP(Sec/SPI) (Pr: 0.999), Pos: SP(Sec/SPI) (Pr: 0.994)	0 Y n5-13c19/20o	167	-11						0	0	WP_237043647.1	IS1 family transposase	8-207: NF033558 (transpos_IS1, IS1 family transposase.)
343	https://www.ncbi.nlm.nih.gov/nuccore/NZ_SUQQ01000031.1?report=graph&from=2936&to=5554	WHIX	24	375	1.96e-37	0	1			14	Chitinase-like	7445	Burkholderia diffusa UMC610	NZ_SUQQ01000031.1	2936	5554	-	WP_174420106.1	glycoside hydrolase family 19 protein	643-864: COG3179 (COG3179, Predicted chitinase [General function prediction only].)		0 0 o	872	0	WP_174420107.1	type VI secretion system Vgr family protein	21-505: TIGR01646 (vgr_GE, Rhs element Vgr protein.); 603-744: pfam10106 (DUF2345, Uncharacterized protein conserved in bacteria (DUF2345).); 484-583: pfam13296 (T6SS_Vgr, Putative type VI secretion system Rhs element Vgr.)		0 0 o	779	8	WP_174420105.1	hypothetical protein		Neg: SP(Sec/SPI) (Pr: 0.965), Pos: SP(Sec/SPI) (Pr: 0.895)	0 Y n7-17c23/24o	220	803	WP_174420108.1	type VI secretion system contractile sheath large subunit	26-512: cl05484 (VipB, Type VI secretion protein, EvpB/VC_A0108, tail sheath.)		0 0 o	516	2428	WP_174420104.1	PAAR domain-containing protein	2-78: cd14744 (PAAR_CT_2, proline-alanine-alanine-arginine (PAAR) domain with uncharacterized C-terminal extension.)
344	https://www.ncbi.nlm.nih.gov/nuccore/NZ_ALOU01000038.1?report=graph&from=117246&to=119783	WHIX, WHIX	34	606	6.36e-38, 2.00e-10	0	1			14	Chitinase-like	7951	Cupriavidus sp. BIS7	NZ_ALOU01000038.1	117246	119783	+	WP_237718216.1	chitinase	617-836: COG3179 (COG3179, Predicted chitinase [General function prediction only].)		0 0 o	845	1	WP_019449733.1	class I SAM-dependent rRNA methyltransferase	4-397: COG1092 (RlmK, 23S rRNA G2069 N7-methylase RlmK or C1962 C5-methylase RlmI [Translation, ribosomal structure and biogenesis].)		0 0 o	397	453	WP_157160255.1	hypothetical protein		Neg: SP(Sec/SPI) (Pr: 0.917)	0 Y n3-11c19/20o	168	8	WP_019449732.1	YbeD family protein	12-102: PRK02047 (PRK02047, hypothetical protein; Provisional)		0 0 o	102	1651	WP_019449736.1	nitronate monooxygenase family protein	11-325: COG2070 (YrpB, NAD(P)H-dependent flavin oxidoreductase YrpB, nitropropane dioxygenase family [General function prediction only].)
345	https://www.ncbi.nlm.nih.gov/nuccore/NZ_CP036252.1?report=graph&from=3515699&to=3518569	WHIX, WHIX	45	718	3.81e-25, 4.20e-08	0	1			14	Chitinase-like	443	Xanthomonas oryzae NJ611	NZ_CP036252.1	3515699	3518569	+	WP_131078542.1	calcium-binding protein	732-938: COG3179 (COG3179, Predicted chitinase [General function prediction only].)		0 0 o	956	1	WP_131078541.1	type VI secretion system Vgr family protein	9-566: COG3501 (VgrG, Uncharacterized conserved protein, implicated in type VI secretion and phage assembly [Intracellular trafficking, secretion, and vesicular transport, Mobilome: prophages, transposons, General function prediction only].); 670-819: pfam10106 (DUF2345, Uncharacterized protein conserved in bacteria (DUF2345).); 516-620: pfam13296 (T6SS_Vgr, Putative type VI secretion system Rhs …		0 Y n3-10c14/15o	845	24	WP_131078543.1	hypothetical protein		Neg: SP(Sec/SPI) (Pr: 0.704), Pos: SP(Sec/SPI) (Pr: 0.766)	0 Y n15-22c30/31o	188	-4	WP_207306668.1	type IVB secretion system protein IcmH/DotU	44-220: TIGR03349 (IV_VI_DotU, type IV / VI secretion system protein, DotU family.)		1 0 o212-232i	263	2572	WP_242629498.1	glycoside hydrolase family 19 protein	206-360: cl00222 (Lyz-like, lysozyme-like domains.)
346	https://www.ncbi.nlm.nih.gov/nuccore/NZ_CP036253.1?report=graph&from=3524903&to=3527773	WHIX, WHIX	45	718	3.88e-25, 7.22e-08	0	1			14	Chitinase-like	446	Xanthomonas oryzae NCPPB4346	NZ_CP036253.1	3524903	3527773	+	WP_132718620.1	calcium-binding protein	732-938: COG3179 (COG3179, Predicted chitinase [General function prediction only].)		0 0 o	956	1	WP_243735389.1	type VI secretion system Vgr family protein	6-419: COG3501 (VgrG, Uncharacterized conserved protein, implicated in type VI secretion and phage assembly [Intracellular trafficking, secretion, and vesicular transport, Mobilome: prophages, transposons, General function prediction only].); 523-672: pfam10106 (DUF2345, Uncharacterized protein conserved in bacteria (DUF2345).); 369-473: pfam13296 (T6SS_Vgr, Putative type VI secretion system Rhs …		0 0 o	698	24	WP_132718623.1	hypothetical protein		Neg: SP(Sec/SPI) (Pr: 0.696), Pos: SP(Sec/SPI) (Pr: 0.762)	0 Y n15-22c30/31o	188	-4	WP_132718615.1	hypothetical protein		Neg: SP(Sec/SPI) (Pr: 0.998), Pos: SP(Sec/SPI) (Pr: 0.986)	0 Y n3-14c20/21o	197	2322	WP_243735390.1	hypothetical protein	210-417: COG3179 (COG3179, Predicted chitinase [General function prediction only].)
347	https://www.ncbi.nlm.nih.gov/nuccore/NZ_CP011956.1?report=graph&from=757738&to=760434	WHIX, WHIX	35	660	1.69e-21, 2.31e-11	0	1			14	Chitinase-like	6282	Xanthomonas oryzae pv. oryzicola BLS279	NZ_CP011956.1	757738	760434	+	WP_048485126.1	hypothetical protein	674-887: COG3179 (COG3179, Predicted chitinase [General function prediction only].)		0 0 o	898	1	WP_048485125.1	type VI secretion system Vgr family protein	3-531: COG3501 (VgrG, Uncharacterized conserved protein, implicated in type VI secretion and phage assembly [Intracellular trafficking, secretion, and vesicular transport, Mobilome: prophages, transposons, General function prediction only].); 659-808: pfam10106 (DUF2345, Uncharacterized protein conserved in bacteria (DUF2345).); 505-609: pfam13296 (T6SS_Vgr, Putative type VI secretion system Rhs …		0 0 o	834	30	WP_154235686.1	hypothetical protein		Neg: SP(Sec/SPI) (Pr: 0.996), Pos: SP(Sec/SPI) (Pr: 0.955)	0 Y n3-14c18/19o	170	32		transposase				0	2620	WP_048485127.1	IS5-like element ISXo4 family transposase	15-427: NF033578 (transpos_IS5_1, IS5 family transposase.)
348	https://www.ncbi.nlm.nih.gov/nuccore/NZ_PDWQ01000001.1?report=graph&from=51975&to=54629	WHIX, WHIX	28	645	1.02e-35, 4.53e-10	0	1			14	Chitinase-like	7733	Pseudoxanthomonas kalamensis DSM 18571	NZ_PDWQ01000001.1	51975	54629	+	WP_162454636.1	glycoside hydrolase family 19 protein	659-867: COG3179 (COG3179, Predicted chitinase [General function prediction only].)		0 0 o	884	1	WP_162454635.1	type VI secretion system Vgr family protein	23-573: COG3501 (VgrG, Uncharacterized conserved protein, implicated in type VI secretion and phage assembly [Intracellular trafficking, secretion, and vesicular transport, Mobilome: prophages, transposons, General function prediction only].); 686-833: pfam10106 (DUF2345, Uncharacterized protein conserved in bacteria (DUF2345).); 531-637: pfam13296 (T6SS_Vgr, Putative type VI secretion system Rhs…		0 0 o	859	31	WP_162454637.1	hypothetical protein		Neg: LIPO(Sec/SPII) (Pr: 0.501), Pos: LIPO(Sec/SPII) (Pr: 0.718)	0 Y n4-16c21/22o	190	10	WP_162454634.1	DotU family type IV/VI secretion system protein	34-229: pfam09850 (DotU, Type VI secretion system protein DotU.)		1 0 o212-234i	263	2624	WP_162454638.1	hypothetical protein
349	https://www.ncbi.nlm.nih.gov/nuccore/NZ_SPUH01000001.1?report=graph&from=1127454&to=1129910	WHIX	13	579	1.68e-30	0	1			14	Chitinase-like	9114	Luteimonas yindakuii 1626	NZ_SPUH01000001.1	1127454	1129910	+	WP_134673596.1	hypothetical protein	593-791: COG3179 (COG3179, Predicted chitinase [General function prediction only].)		0 0 o	818	1	WP_134673595.1	type VI secretion system Vgr family protein	22-567: COG3501 (VgrG, Uncharacterized conserved protein, implicated in type VI secretion and phage assembly [Intracellular trafficking, secretion, and vesicular transport, Mobilome: prophages, transposons, General function prediction only].); 674-823: pfam10106 (DUF2345, Uncharacterized protein conserved in bacteria (DUF2345).); 517-623: pfam13296 (T6SS_Vgr, Putative type VI secretion system Rhs…		0 0 o	848	27	WP_134673597.1	hypothetical protein		Neg: SP(Sec/SPI) (Pr: 0.821), Pos: SP(Sec/SPI) (Pr: 0.770)	0 Y n4-15c25/26o	196	8	WP_134673594.1	type IVB secretion system protein IcmH/DotU	32-232: pfam09850 (DotU, Type VI secretion system protein DotU.)		1 0 o211-232i	262	2581	WP_134673598.1	hypothetical protein
350	https://www.ncbi.nlm.nih.gov/nuccore/NZ_LJXB01000046.1?report=graph&from=22337&to=25057	WHIX, WHIX	54	655	4.44e-28, 2.93e-10	0	1			14	Chitinase-like	195	Pseudomonas fluorescens S613	NZ_LJXB01000046.1	22337	25057	+	WP_057395915.1	glycoside hydrolase family 19 protein	696-898: COG3179 (COG3179, Predicted chitinase [General function prediction only].)		0 0 o	906	1	WP_057395914.1	AraC family transcriptional regulator	21-204: pfam12625 (Arabinose_bd, Arabinose-binding domain of AraC transcription regulator, N-term.); 248-328: smart00342 (HTH_ARAC, helix_turn_helix, arabinose operon control protein.)		0 0 o	350	522	WP_155510367.1	hypothetical protein		Neg: SP(Sec/SPI) (Pr: 0.979), Pos: SP(Sec/SPI) (Pr: 0.979)	0 Y n16-24c32/33o	264	38	WP_057395923.1	alpha/beta hydrolase	8-188: COG3545 (YdeN, Predicted esterase of the alpha/beta hydrolase fold [General function prediction only].)		0 0 o	188	1931	WP_057395917.1	putative sulfate exporter family transporter	16-323: cl01075 (Cons_hypoth698, Conserved hypothetical protein 698.)
351	https://www.ncbi.nlm.nih.gov/nuccore/NZ_JAHBDI010000084.1?report=graph&from=20886&to=23621	WHIX, WHIX	51	660	4.46e-29, 1.13e-10	0	1			14	Chitinase-like	9492	Pseudomonas sp. GL-RE-26	NZ_JAHBDI010000084.1	20886	23621	+	WP_223467399.1	hypothetical protein	685-903: COG3179 (COG3179, Predicted chitinase [General function prediction only].)		1 0 o655-675i	911	1	WP_223467397.1	helix-turn-helix transcriptional regulator	21-204: pfam12625 (Arabinose_bd, Arabinose-binding domain of AraC transcription regulator, N-term.); 248-328: smart00342 (HTH_ARAC, helix_turn_helix, arabinose operon control protein.)		0 0 o	351	520	WP_223467401.1	hypothetical protein		Neg: SP(Sec/SPI) (Pr: 0.945), Pos: SP(Sec/SPI) (Pr: 0.936)	0 Y n18-28c32/33o	261	37	WP_263290517.1	alpha/beta hydrolase	10-190: COG3545 (YdeN, Predicted esterase of the alpha/beta hydrolase fold [General function prediction only].)		0 0 o	190	1925	WP_223467403.1	putative sulfate exporter family transporter	16-323: cl01075 (Cons_hypoth698, Conserved hypothetical protein 698.)
352	https://www.ncbi.nlm.nih.gov/nuccore/NZ_CADFDT010000004.1?report=graph&from=189165&to=191783	WHIX, WHIX	24	623	3.72e-39, 1.70e-07	0	1			14	Chitinase-like	4888	Burkholderia pyrrocinia BCC0171	NZ_CADFDT010000004.1	189165	191783	-	WP_175960472.1	glycoside hydrolase family 19 protein	643-864: COG3179 (COG3179, Predicted chitinase [General function prediction only].)		0 0 o	872	0	WP_175960473.1	type VI secretion system Vgr family protein	21-505: TIGR01646 (vgr_GE, Rhs element Vgr protein.); 603-744: pfam10106 (DUF2345, Uncharacterized protein conserved in bacteria (DUF2345).); 484-583: pfam13296 (T6SS_Vgr, Putative type VI secretion system Rhs element Vgr.)		0 0 o	779	8	WP_175960471.1	hypothetical protein		Neg: SP(Sec/SPI) (Pr: 0.978), Pos: SP(Sec/SPI) (Pr: 0.896)	0 Y n3-14c19/20o	161	812	WP_175960474.1	type VI secretion system contractile sheath large subunit	26-512: cl05484 (VipB, Type VI secretion protein, EvpB/VC_A0108, tail sheath.)		0 0 o	516	2428	WP_175960470.1	PAAR domain-containing protein	2-78: cd14744 (PAAR_CT_2, proline-alanine-alanine-arginine (PAAR) domain with uncharacterized C-terminal extension.)
353	https://www.ncbi.nlm.nih.gov/nuccore/NC_015559.1?report=graph&from=2719915&to=2721969	WHIX	3	427	1.7e-77	0	1			14	Chitinase-like	7465	Marinomonas posidonica IVIA-Po-181	NC_015559.1	2719915	2721969	-	WP_013796982.1	hypothetical protein	480-658: COG3179 (COG3179, Predicted chitinase [General function prediction only].)		0 0 o	684	1	WP_013796983.1	type VI secretion system tip protein TssI/VgrG	6-535: TIGR03361 (VI_Rhs_Vgr, type VI secretion system Vgr family protein.)		0 0 o	654	20	WP_013796981.1	hypothetical protein		Neg: SP(Sec/SPI) (Pr: 0.956), Pos: SP(Sec/SPI) (Pr: 0.593)	0 Y n6-14c19/20o	294	-14	WP_013796984.1	type VI secretion system tip protein TssI/VgrG	6-535: TIGR03361 (VI_Rhs_Vgr, type VI secretion system Vgr family protein.)		0 0 o	651	2092	WP_171810322.1	pesticin C-terminus-like muramidase	37-202: cl00222 (Lyz-like, lysozyme-like domains.)
354	https://www.ncbi.nlm.nih.gov/nuccore/NZ_CP018812.1?report=graph&from=2386067&to=2388679	WHIX, WHIX	24	622	5.68e-35, 4.83e-09	0	1			14	Chitinase-like	8694	Paraburkholderia sp. SOS3	NZ_CP018812.1	2386067	2388679	-	WP_075160779.1	chitinase	642-861: COG3179 (COG3179, Predicted chitinase [General function prediction only].)		0 0 o	870	0	WP_075160780.1	type VI secretion system Vgr family protein	21-509: TIGR01646 (vgr_GE, Rhs element Vgr protein.); 603-745: pfam10106 (DUF2345, Uncharacterized protein conserved in bacteria (DUF2345).); 484-585: pfam13296 (T6SS_Vgr, Putative type VI secretion system Rhs element Vgr.)		0 0 o	779	9	WP_075160778.1	hypothetical protein			2 0 i27-47o53-72i	414	660	WP_075161552.1	type VI secretion system contractile sheath large subunit	30-516: cl05484 (VipB, Type VI secretion protein, EvpB/VC_A0108, tail sheath.)		0 0 o	520	2445	WP_075160777.1	type VI secretion protein VasK	385-1194: COG3523 (IcmF, Type VI protein secretion system component VasK [Intracellular trafficking, secretion, and vesicular transport].)
355	https://www.ncbi.nlm.nih.gov/nuccore/NZ_JAKJRU010000001.1?report=graph&from=60937&to=63378	WHIX, WHIX	8	559	7.32e-36, 3.06e-10	0	1			14	Chitinase-like	9592	Pseudomonas oligotrophica JM10B5a	NZ_JAKJRU010000001.1	60937	63378	+	WP_237255226.1	hypothetical protein	587-806: COG3179 (COG3179, Predicted chitinase [General function prediction only].)		0 0 o	813	0	WP_237255225.1	type VI secretion system tip protein TssI/VgrG	10-522: TIGR03361 (VI_Rhs_Vgr, type VI secretion system Vgr family protein.)		0 0 o	673	48	WP_237255227.1	ABC transporter permease	119-379: COG0767 (MlaE, ABC-type transporter Mla maintaining outer membrane lipid asymmetry, permease component MlaE [Cell wall/membrane/envelope biogenesis].)		7 0 o135-152i173-197o217-239i260-279o285-306i313-336o356-375i	379	692	WP_237255224.1	serine/threonine-protein kinase	42-297: cd14014 (STKc_PknB_like, Catalytic domain of bacterial Serine/Threonine kinases, PknB and similar proteins.)		0 0 o	325	2089	WP_237255914.1	ATP-binding cassette domain-containing protein	1-256: COG1127 (MlaF, ABC-type transporter Mla maintaining outer membrane lipid asymmetry, ATPase component MlaF [Cell wall/membrane/envelope biogenesis].)
356	https://www.ncbi.nlm.nih.gov/nuccore/NZ_ALOU01000007.1?report=graph&from=108430&to=110865	WHIX, WHIX	10	563	3.01e-39, 9.22e-10	0	1			14	Chitinase-like	7951	Cupriavidus sp. BIS7	NZ_ALOU01000007.1	108430	110865	-	WP_019447394.1	hypothetical protein	576-788: COG3179 (COG3179, Predicted chitinase [General function prediction only].)		0 0 o	811	0	WP_083860206.1	propionate catabolism operon regulatory protein PrpR	23-661: TIGR02329 (propionate_PrpR, propionate catabolism operon regulatory protein PrpR.); 221-331: COG3290 (CitA, Sensor histidine kinase regulating citrate/malate metabolism [Signal transduction mechanisms].)		0 0 o	663	338	WP_019447392.1	ergothioneine biosynthesis protein EgtB	19-426: TIGR03440 (egtB_TIGR03440, ergothioneine biosynthesis protein EgtB.)		0 0 o	429	605	WP_019447396.1	methylisocitrate lyase	11-300: PRK11320 (prpB, 2-methylisocitrate lyase; Provisional)		0 0 o	302	2632	WP_019447391.1	NAD(P)H-dependent oxidoreductase	1-198: cl00438 (FMN_red, NADPH-dependent FMN reductase.)
357	https://www.ncbi.nlm.nih.gov/nuccore/NZ_LS483485.1?report=graph&from=2052302&to=2054692	WHIX	22	553	4.8e-27	0	1			14	Chitinase-like	3442	Aggregatibacter aphrophilus NCTC11096	NZ_LS483485.1	2052302	2054692	-	WP_111711288.1	glycoside hydrolase family 19	563-780: COG3179 (COG3179, Predicted chitinase [General function prediction only].)		0 0 o	796	1	WP_111711289.1	type VI secretion system tip protein TssI/VgrG	15-525: TIGR03361 (VI_Rhs_Vgr, type VI secretion system Vgr family protein.)		0 0 o	686	36	WP_111301006.1	hypothetical protein		Neg: SP(Sec/SPI) (Pr: 0.562), Pos: LIPO(Sec/SPII) (Pr: 0.501)	0 Y n5-16c21/22o	312	-20	WP_111301588.1	penicillin-binding protein 1C	29-782: TIGR02073 (PBP_1c, penicillin-binding protein 1C.)		0 Y n10-20c25/26o	786	2267	WP_231957105.1	type IV secretion protein Rhs
358	https://www.ncbi.nlm.nih.gov/nuccore/NZ_QEPV01000003.1?report=graph&from=196525&to=198915	WHIX	22	553	1.21e-26	0	1			14	Chitinase-like	3444	Aggregatibacter aphrophilus C2008001229	NZ_QEPV01000003.1	196525	198915	-	WP_111301008.1	glycoside hydrolase family 19	563-780: COG3179 (COG3179, Predicted chitinase [General function prediction only].)		0 0 o	796	1		type VI secretion system tip protein VgrG				0	36	WP_111301006.1	hypothetical protein		Neg: SP(Sec/SPI) (Pr: 0.562), Pos: LIPO(Sec/SPII) (Pr: 0.501)	0 Y n5-16c21/22o	312	-20						0	0	WP_225791909.1	hypothetical protein
359	https://www.ncbi.nlm.nih.gov/nuccore/NZ_BQHJ01000005.1?report=graph&from=1750&to=4527	WHIX, WHIX	65	679	3.67e-30, 7.90e-11	0	1			14	Chitinase-like	9572	Pseudomonas pseudonitroreducens BML-PP015	NZ_BQHJ01000005.1	1750	4527	+	WP_236200010.1	hypothetical protein	725-915: COG3179 (COG3179, Predicted chitinase [General function prediction only].)		0 0 o	925	1	WP_236200009.1	type VI secretion system tip protein VgrG	1-295: TIGR01646 (vgr_GE, Rhs element Vgr protein.); 349-558: cl42000 (Fil_haemagg_2, Haemagluttinin repeat.)		0 0 o	565	49	WP_236200011.1	hypothetical protein		Neg: SP(Sec/SPI) (Pr: 0.987), Pos: SP(Sec/SPI) (Pr: 0.978)	0 Y n6-17c22/23o	184	-26						0	0	WP_236200012.1	hypothetical protein
360	https://www.ncbi.nlm.nih.gov/nuccore/NZ_JACCKA010000089.1?report=graph&from=1842&to=4784	WHIX, WHIX, WHIX	12	744	6.19e-16, 1.15e-11, 7.75e-09	0	1			14	Chitinase-like	9336	Luteimonas salinisoli SJ-92	NZ_JACCKA010000089.1	1842	4784	-	WP_180679891.1	calcium-binding protein	785-965: COG3179 (COG3179, Predicted chitinase [General function prediction only].)		0 0 o	980	0	WP_180679892.1	type VI secretion system tip protein VgrG	153-301: pfam10106 (DUF2345, Uncharacterized protein conserved in bacteria (DUF2345).); 1-103: pfam13296 (T6SS_Vgr, Putative type VI secretion system Rhs element Vgr.)		0 0 o	327	24	WP_180679890.1	hypothetical protein		Neg: LIPO(Sec/SPII) (Pr: 0.957), Pos: LIPO(Sec/SPII) (Pr: 0.879)	0 Y n3-13c18/19o	173	70						0	0		type VI secretion system Vgr family protein
361	https://www.ncbi.nlm.nih.gov/nuccore/NZ_NRHY01000001.1?report=graph&from=860361&to=862592	WHIX	1	483	0	0	1			14	Chitinase-like	6705	Vibrio coralliilyticus RE87	NZ_NRHY01000001.1	860361	862592	+	WP_095559969.1	hypothetical protein	520-735: COG3179 (COG3179, Predicted chitinase [General function prediction only].)		0 0 o	743	1	WP_039952215.1	DUF4150 domain-containing protein	22-128: pfam13665 (DUF4150, Domain of unknown function (DUF4150).)		0 0 o	485	11	WP_095559970.1	hypothetical protein		Neg: SP(Sec/SPI) (Pr: 0.929), Pos: SP(Sec/SPI) (Pr: 0.747)	0 Y n5-12c17/18o	168	-4	WP_095559968.1	AAA family ATPase	1-386: COG4637 (COG4637, Predicted ATPase [General function prediction only].)		0 0 o	387	1735	WP_095559971.1	hypothetical protein
362	https://www.ncbi.nlm.nih.gov/nuccore/NZ_AUTV01000002.1?report=graph&from=676734&to=678965	WHIX	1	483	0	0	1			14	Chitinase-like	8128	Vibrio coralliilyticus NA0301	NZ_AUTV01000002.1	676734	678965	+	WP_099608107.1	hypothetical protein	520-735: COG3179 (COG3179, Predicted chitinase [General function prediction only].)		0 0 o	743	1	WP_039952215.1	DUF4150 domain-containing protein	22-128: pfam13665 (DUF4150, Domain of unknown function (DUF4150).)		0 0 o	485	11	WP_095559970.1	hypothetical protein		Neg: SP(Sec/SPI) (Pr: 0.929), Pos: SP(Sec/SPI) (Pr: 0.747)	0 Y n5-12c17/18o	168	-4	WP_099608106.1	AAA family ATPase	1-386: COG4637 (COG4637, Predicted ATPase [General function prediction only].)		0 0 o	387	1735	WP_099608108.1	hypothetical protein
363	https://www.ncbi.nlm.nih.gov/nuccore/NZ_JAATOM010000017.1?report=graph&from=22240&to=24996	WHIX, WHIX	29	681	7.25e-28, 1.01e-11	0	1			14	Chitinase-like	9274	Variovorax sp. dw_308	NZ_JAATOM010000017.1	22240	24996	+	WP_218511031.1	hypothetical protein	693-906: COG3179 (COG3179, Predicted chitinase [General function prediction only].)		0 0 o	918	1	WP_256354460.1	DUF2345 domain-containing protein	2-209: cl42000 (Fil_haemagg_2, Haemagluttinin repeat.)		0 0 o	212	23	WP_218511032.1	hypothetical protein		Neg: SP(Sec/SPI) (Pr: 0.995), Pos: SP(Sec/SPI) (Pr: 0.943)	0 Y n9-17c22/23o	177	8		type VI secretion system Vgr family protein				0	659	WP_213958631.1	pentapeptide repeat-containing protein	46-118: pfam13599 (Pentapeptide_4, Pentapeptide repeats (9 copies).)
364	https://www.ncbi.nlm.nih.gov/nuccore/NZ_FZPC01000014.1?report=graph&from=9581&to=12193	WHIX, WHIX	21	615	2.71e-27, 8.05e-10	0	1			14	Chitinase-like	7187	Pseudomonas delhiensis RLD-1	NZ_FZPC01000014.1	9581	12193	-	WP_139210189.1	hypothetical protein	641-854: COG3179 (COG3179, Predicted chitinase [General function prediction only].)		0 0 o	870	1	WP_089392071.1	type VI secretion system tip protein VgrG	25-523: TIGR01646 (vgr_GE, Rhs element Vgr protein.); 577-777: cl42000 (Fil_haemagg_2, Haemagluttinin repeat.)		0 0 o	793	235	WP_139210188.1	hypothetical protein		Neg: SP(Sec/SPI) (Pr: 0.710), Pos: LIPO(Sec/SPII) (Pr: 0.780)	0 Y n8-18c23/24o	242	49		cointegrate resolution protein T				0	3607	WP_089392069.1	PAAR domain-containing protein	2-80: cd14744 (PAAR_CT_2, proline-alanine-alanine-arginine (PAAR) domain with uncharacterized C-terminal extension.)
365	https://www.ncbi.nlm.nih.gov/nuccore/NZ_FNEC01000011.1?report=graph&from=9784&to=12396	WHIX, WHIX	21	615	2.71e-27, 8.05e-10	0	1			14	Chitinase-like	7188	Pseudomonas delhiensis CCM 7361	NZ_FNEC01000011.1	9784	12396	-	WP_139210189.1	hypothetical protein	641-854: COG3179 (COG3179, Predicted chitinase [General function prediction only].)		0 0 o	870	1	WP_089392071.1	type VI secretion system tip protein VgrG	25-523: TIGR01646 (vgr_GE, Rhs element Vgr protein.); 577-777: cl42000 (Fil_haemagg_2, Haemagluttinin repeat.)		0 0 o	793	235	WP_139210188.1	hypothetical protein		Neg: SP(Sec/SPI) (Pr: 0.710), Pos: LIPO(Sec/SPII) (Pr: 0.780)	0 Y n8-18c23/24o	242	49		cointegrate resolution protein T				0	3607	WP_089392069.1	PAAR domain-containing protein	2-80: cd14744 (PAAR_CT_2, proline-alanine-alanine-arginine (PAAR) domain with uncharacterized C-terminal extension.)
366	https://www.ncbi.nlm.nih.gov/nuccore/NZ_JACJFN010000001.1?report=graph&from=1057261&to=1060380	WHIX, WHIX	8	796	1.33e-32, 1.42e-10	0	1			14	Chitinase-like	9338	Pseudomonas guryensis SR9	NZ_JACJFN010000001.1	1057261	1060380	+	WP_182832581.1	hypothetical protein	809-1031: COG3179 (COG3179, Predicted chitinase [General function prediction only].)		0 0 o	1039	1	WP_182832580.1	type VI secretion system tip protein TssI/VgrG	10-544: TIGR03361 (VI_Rhs_Vgr, type VI secretion system Vgr family protein.)		0 0 o	695	61	WP_182832582.1	hypothetical protein		Neg: SP(Sec/SPI) (Pr: 0.748), Pos: SP(Sec/SPI) (Pr: 0.780)	1 0 i21-42o	247	-59	WP_235983441.1	serine/threonine-protein kinase	23-288: cd14014 (STKc_PknB_like, Catalytic domain of bacterial Serine/Threonine kinases, PknB and similar proteins.)		0 0 o	306	2162	WP_182832583.1	glutamine--fructose-6-phosphate transaminase (isomerizing)	1-620: PRK00331 (PRK00331, isomerizing glutamine--fructose-6-phosphate transaminase.)
367	https://www.ncbi.nlm.nih.gov/nuccore/NZ_SNTV01000050.1?report=graph&from=725&to=3424	WHIX, WHIX	17	660	2.58e-43, 9.31e-14	0	1			14	Chitinase-like	801	Escherichia coli 1525k	NZ_SNTV01000050.1	725	3424	-	WP_250113606.1	hypothetical protein	671-882: COG3179 (COG3179, Predicted chitinase [General function prediction only].)		0 0 o	899	0	WP_097743392.1	type VI secretion system Vgr family protein	33-516: TIGR01646 (vgr_GE, Rhs element Vgr protein.); 609-755: pfam10106 (DUF2345, Uncharacterized protein conserved in bacteria (DUF2345).); 487-591: pfam13296 (T6SS_Vgr, Putative type VI secretion system Rhs element Vgr.)		0 0 o	785	15		hypothetical protein				0	-14	WP_166738677.1	AAA family ATPase	1-246: TIGR03345 (VI_ClpV1, type VI secretion ATPase, ClpV1 family.)		0 0 o	270	2357
368	https://www.ncbi.nlm.nih.gov/nuccore/NZ_QLUZ01000003.1?report=graph&from=416803&to=419433	WHIX, WHIX	24	624	4.10e-41, 4.57e-08	0	1			14	Chitinase-like	57	Burkholderia cepacia PT02	NZ_QLUZ01000003.1	416803	419433	+	WP_111939159.1	glycoside hydrolase family 19 protein	636-869: COG3179 (COG3179, Predicted chitinase [General function prediction only].)		0 0 o	876	1	WP_111939158.1	type VI secretion system tip protein VgrG	21-505: TIGR01646 (vgr_GE, Rhs element Vgr protein.); 603-744: pfam10106 (DUF2345, Uncharacterized protein conserved in bacteria (DUF2345).); 484-583: pfam13296 (T6SS_Vgr, Putative type VI secretion system Rhs element Vgr.)		0 0 o	779	8	WP_146756263.1	hypothetical protein		Neg: SP(Sec/SPI) (Pr: 0.942), Pos: SP(Sec/SPI) (Pr: 0.900)	0 Y n8-19c24/25o	182	-4	WP_111939157.1	type VI secretion system contractile sheath large subunit	26-512: cl05484 (VipB, Type VI secretion protein, EvpB/VC_A0108, tail sheath.)		0 0 o	516	2428	WP_146756264.1	hypothetical protein		Neg: SP(Sec/SPI) (Pr: 0.980), Pos: SP(Sec/SPI) (Pr: 0.886)
369	https://www.ncbi.nlm.nih.gov/nuccore/NZ_QTRB01000002.1?report=graph&from=354231&to=356861	WHIX, WHIX	24	624	3.90e-39, 4.61e-08	0	1			14	Chitinase-like	64	Burkholderia cepacia Bp9036	NZ_QTRB01000002.1	354231	356861	-	WP_124917991.1	glycoside hydrolase family 19 protein	636-869: COG3179 (COG3179, Predicted chitinase [General function prediction only].)		0 0 o	876	1	WP_124917992.1	type VI secretion system tip protein VgrG	21-505: TIGR01646 (vgr_GE, Rhs element Vgr protein.); 603-744: pfam10106 (DUF2345, Uncharacterized protein conserved in bacteria (DUF2345).); 484-583: pfam13296 (T6SS_Vgr, Putative type VI secretion system Rhs element Vgr.)		0 0 o	779	8	WP_124917990.1	hypothetical protein		Neg: SP(Sec/SPI) (Pr: 0.942), Pos: SP(Sec/SPI) (Pr: 0.900)	0 Y n8-19c24/25o	182	-4	WP_124917993.1	type VI secretion system contractile sheath large subunit	26-512: cl05484 (VipB, Type VI secretion protein, EvpB/VC_A0108, tail sheath.)		0 0 o	516	2428	WP_124917989.1	hypothetical protein
370	https://www.ncbi.nlm.nih.gov/nuccore/NZ_CP045236.1?report=graph&from=1826434&to=1829064	WHIX, WHIX	24	624	1.24e-40, 4.57e-08	0	1			14	Chitinase-like	88	Burkholderia cepacia BC16	NZ_CP045236.1	1826434	1829064	-	WP_153489876.1	glycoside hydrolase family 19 protein	636-869: COG3179 (COG3179, Predicted chitinase [General function prediction only].)		0 0 o	876	1	WP_153489877.1	type VI secretion system Vgr family protein	21-505: TIGR01646 (vgr_GE, Rhs element Vgr protein.); 603-744: pfam10106 (DUF2345, Uncharacterized protein conserved in bacteria (DUF2345).); 484-583: pfam13296 (T6SS_Vgr, Putative type VI secretion system Rhs element Vgr.)		0 0 o	779	8	WP_153489875.1	hypothetical protein		Neg: SP(Sec/SPI) (Pr: 0.944), Pos: SP(Sec/SPI) (Pr: 0.902)	0 Y n8-19c24/25o	182	-4	WP_111939157.1	type VI secretion system contractile sheath large subunit	26-512: cl05484 (VipB, Type VI secretion protein, EvpB/VC_A0108, tail sheath.)		0 0 o	516	2428	WP_153489873.1	hypothetical protein		Neg: SP(Sec/SPI) (Pr: 0.975), Pos: SP(Sec/SPI) (Pr: 0.910)
371	https://www.ncbi.nlm.nih.gov/nuccore/NZ_CADEVE010000003.1?report=graph&from=362968&to=365598	WHIX, WHIX	24	624	3.72e-39, 4.61e-08	0	1			14	Chitinase-like	93	Burkholderia cepacia BCC1634	NZ_CADEVE010000003.1	362968	365598	-	WP_175829249.1	glycoside hydrolase family 19 protein	636-869: COG3179 (COG3179, Predicted chitinase [General function prediction only].)		0 0 o	876	1	WP_175829250.1	type VI secretion system Vgr family protein	21-505: TIGR01646 (vgr_GE, Rhs element Vgr protein.); 603-744: pfam10106 (DUF2345, Uncharacterized protein conserved in bacteria (DUF2345).); 484-583: pfam13296 (T6SS_Vgr, Putative type VI secretion system Rhs element Vgr.)		0 0 o	779	8	WP_175829248.1	hypothetical protein		Neg: SP(Sec/SPI) (Pr: 0.935), Pos: SP(Sec/SPI) (Pr: 0.891)	0 Y n8-19c24/25o	182	-4	WP_175829251.1	type VI secretion system contractile sheath large subunit	26-512: cl05484 (VipB, Type VI secretion protein, EvpB/VC_A0108, tail sheath.)		0 0 o	516	2428	WP_175829247.1	hypothetical protein		Neg: SP(Sec/SPI) (Pr: 0.935), Pos: SP(Sec/SPI) (Pr: 0.775)
372	https://www.ncbi.nlm.nih.gov/nuccore/NZ_CADEVF010000002.1?report=graph&from=362851&to=365481	WHIX, WHIX	24	624	3.72e-39, 4.61e-08	0	1			14	Chitinase-like	103	Burkholderia cepacia BCC1632	NZ_CADEVF010000002.1	362851	365481	-	WP_175829249.1	glycoside hydrolase family 19 protein	636-869: COG3179 (COG3179, Predicted chitinase [General function prediction only].)		0 0 o	876	1	WP_175829250.1	type VI secretion system Vgr family protein	21-505: TIGR01646 (vgr_GE, Rhs element Vgr protein.); 603-744: pfam10106 (DUF2345, Uncharacterized protein conserved in bacteria (DUF2345).); 484-583: pfam13296 (T6SS_Vgr, Putative type VI secretion system Rhs element Vgr.)		0 0 o	779	8	WP_175829248.1	hypothetical protein		Neg: SP(Sec/SPI) (Pr: 0.935), Pos: SP(Sec/SPI) (Pr: 0.891)	0 Y n8-19c24/25o	182	-4	WP_175829251.1	type VI secretion system contractile sheath large subunit	26-512: cl05484 (VipB, Type VI secretion protein, EvpB/VC_A0108, tail sheath.)		0 0 o	516	2428	WP_175829247.1	hypothetical protein		Neg: SP(Sec/SPI) (Pr: 0.935), Pos: SP(Sec/SPI) (Pr: 0.775)
373	https://www.ncbi.nlm.nih.gov/nuccore/NZ_JAJTWP010000001.1?report=graph&from=531381&to=534011	WHIX, WHIX	24	624	4.14e-41, 1.63e-07	0	1			14	Chitinase-like	175	Burkholderia cepacia JK11	NZ_JAJTWP010000001.1	531381	534011	+	WP_233342734.1	glycoside hydrolase family 19 protein	636-869: COG3179 (COG3179, Predicted chitinase [General function prediction only].)		0 0 o	876	1	WP_111939158.1	type VI secretion system tip protein VgrG	21-505: TIGR01646 (vgr_GE, Rhs element Vgr protein.); 603-744: pfam10106 (DUF2345, Uncharacterized protein conserved in bacteria (DUF2345).); 484-583: pfam13296 (T6SS_Vgr, Putative type VI secretion system Rhs element Vgr.)		0 0 o	779	8	WP_233342735.1	hypothetical protein		Neg: SP(Sec/SPI) (Pr: 0.942), Pos: SP(Sec/SPI) (Pr: 0.900)	0 Y n8-19c24/25o	182	-4	WP_111939157.1	type VI secretion system contractile sheath large subunit	26-512: cl05484 (VipB, Type VI secretion protein, EvpB/VC_A0108, tail sheath.)		0 0 o	516	2428	WP_233342736.1	hypothetical protein		Neg: SP(Sec/SPI) (Pr: 0.980), Pos: SP(Sec/SPI) (Pr: 0.886)
374	https://www.ncbi.nlm.nih.gov/nuccore/NZ_JAUJSG010000001.1?report=graph&from=607590&to=610220	WHIX, WHIX	24	624	4.10e-41, 4.57e-08	0	1			14	Chitinase-like	186	Burkholderia cepacia AU43316	NZ_JAUJSG010000001.1	607590	610220	-	WP_111939159.1	glycoside hydrolase family 19 protein	636-869: COG3179 (COG3179, Predicted chitinase [General function prediction only].)		0 0 o	876	1	WP_111939158.1	type VI secretion system Vgr family protein	21-505: TIGR01646 (vgr_GE, Rhs element Vgr protein.); 603-744: pfam10106 (DUF2345, Uncharacterized protein conserved in bacteria (DUF2345).); 484-583: pfam13296 (T6SS_Vgr, Putative type VI secretion system Rhs element Vgr.)		0 0 o	779	8	WP_146756263.1	hypothetical protein		Neg: SP(Sec/SPI) (Pr: 0.942), Pos: SP(Sec/SPI) (Pr: 0.900)	0 Y n8-19c24/25o	182	-4	WP_111939157.1	type VI secretion system contractile sheath large subunit	26-512: cl05484 (VipB, Type VI secretion protein, EvpB/VC_A0108, tail sheath.)		0 0 o	516	2428	WP_146756264.1	hypothetical protein		Neg: SP(Sec/SPI) (Pr: 0.980), Pos: SP(Sec/SPI) (Pr: 0.886)
375	https://www.ncbi.nlm.nih.gov/nuccore/NZ_JAKDEA010000059.1?report=graph&from=13730&to=16354	WHIX, WHIX	22	621	1.06e-37, 2.00e-09	0	1			14	Chitinase-like	5891	Burkholderia stabilis 143/2	NZ_JAKDEA010000059.1	13730	16354	-	WP_241302373.1	glycoside hydrolase family 19 protein	654-867: COG3179 (COG3179, Predicted chitinase [General function prediction only].)		0 0 o	874	0	WP_241302374.1	type VI secretion system tip protein VgrG	21-505: TIGR01646 (vgr_GE, Rhs element Vgr protein.); 603-744: pfam10106 (DUF2345, Uncharacterized protein conserved in bacteria (DUF2345).); 484-585: pfam13296 (T6SS_Vgr, Putative type VI secretion system Rhs element Vgr.)		0 0 o	779	8	WP_241302372.1	hypothetical protein			0 0 o	143	112	WP_241302375.1	type VI secretion system contractile sheath large subunit	26-512: cl05484 (VipB, Type VI secretion protein, EvpB/VC_A0108, tail sheath.)		0 0 o	516	2428	WP_241302371.1	hypothetical protein		Neg: SP(Sec/SPI) (Pr: 0.985), Pos: SP(Sec/SPI) (Pr: 0.812)
376	https://www.ncbi.nlm.nih.gov/nuccore/NZ_LPAT01000087.1?report=graph&from=28116&to=30719	WHIX, WHIX	23	622	3.20e-36, 6.68e-10	0	1			14	Chitinase-like	6053	Burkholderia ubonensis MSMB1627WGS	NZ_LPAT01000087.1	28116	30719	+	WP_059981406.1	glycoside hydrolase family 19 protein	654-859: COG3179 (COG3179, Predicted chitinase [General function prediction only].)		0 0 o	867	0	WP_059981405.1	type VI secretion system Vgr family protein	21-507: TIGR01646 (vgr_GE, Rhs element Vgr protein.); 603-744: pfam10106 (DUF2345, Uncharacterized protein conserved in bacteria (DUF2345).); 484-583: pfam13296 (T6SS_Vgr, Putative type VI secretion system Rhs element Vgr.)		0 0 o	779	8	WP_157638442.1	hypothetical protein		Neg: SP(Sec/SPI) (Pr: 0.947), Pos: SP(Sec/SPI) (Pr: 0.872)	0 Y n7-18c22/23o	180	504	WP_059981404.1	type VI secretion system contractile sheath large subunit	18-506: cl05484 (VipB, Type VI secretion protein, EvpB/VC_A0108, tail sheath.)		0 0 o	510	2446	WP_059981407.1	PAAR domain-containing protein	2-78: cd14744 (PAAR_CT_2, proline-alanine-alanine-arginine (PAAR) domain with uncharacterized C-terminal extension.)
377	https://www.ncbi.nlm.nih.gov/nuccore/NZ_LPGL01000067.1?report=graph&from=28116&to=30719	WHIX, WHIX	23	622	3.20e-36, 6.68e-10	0	1			14	Chitinase-like	6170	Burkholderia ubonensis MSMB1628WGS	NZ_LPGL01000067.1	28116	30719	+	WP_059981406.1	glycoside hydrolase family 19 protein	654-859: COG3179 (COG3179, Predicted chitinase [General function prediction only].)		0 0 o	867	0	WP_059981405.1	type VI secretion system Vgr family protein	21-507: TIGR01646 (vgr_GE, Rhs element Vgr protein.); 603-744: pfam10106 (DUF2345, Uncharacterized protein conserved in bacteria (DUF2345).); 484-583: pfam13296 (T6SS_Vgr, Putative type VI secretion system Rhs element Vgr.)		0 0 o	779	8	WP_157638442.1	hypothetical protein		Neg: SP(Sec/SPI) (Pr: 0.947), Pos: SP(Sec/SPI) (Pr: 0.872)	0 Y n7-18c22/23o	180	504	WP_059981404.1	type VI secretion system contractile sheath large subunit	18-506: cl05484 (VipB, Type VI secretion protein, EvpB/VC_A0108, tail sheath.)		0 0 o	510	2446	WP_059981407.1	PAAR domain-containing protein	2-78: cd14744 (PAAR_CT_2, proline-alanine-alanine-arginine (PAAR) domain with uncharacterized C-terminal extension.)
378	https://www.ncbi.nlm.nih.gov/nuccore/NZ_LPGM01000051.1?report=graph&from=47877&to=50480	WHIX, WHIX	23	622	3.20e-36, 6.68e-10	0	1			14	Chitinase-like	6171	Burkholderia ubonensis MSMB1629WGS	NZ_LPGM01000051.1	47877	50480	-	WP_059981406.1	glycoside hydrolase family 19 protein	654-859: COG3179 (COG3179, Predicted chitinase [General function prediction only].)		0 0 o	867	0	WP_059981405.1	type VI secretion system Vgr family protein	21-507: TIGR01646 (vgr_GE, Rhs element Vgr protein.); 603-744: pfam10106 (DUF2345, Uncharacterized protein conserved in bacteria (DUF2345).); 484-583: pfam13296 (T6SS_Vgr, Putative type VI secretion system Rhs element Vgr.)		0 0 o	779	8	WP_157638442.1	hypothetical protein		Neg: SP(Sec/SPI) (Pr: 0.947), Pos: SP(Sec/SPI) (Pr: 0.872)	0 Y n7-18c22/23o	180	504	WP_059981404.1	type VI secretion system contractile sheath large subunit	18-506: cl05484 (VipB, Type VI secretion protein, EvpB/VC_A0108, tail sheath.)		0 0 o	510	2446	WP_059981407.1	PAAR domain-containing protein	2-78: cd14744 (PAAR_CT_2, proline-alanine-alanine-arginine (PAAR) domain with uncharacterized C-terminal extension.)
379	https://www.ncbi.nlm.nih.gov/nuccore/NZ_CADERD010000001.1?report=graph&from=717915&to=720542	WHIX, WHIX	25	622	4.01e-38, 7.30e-09	0	1			14	Chitinase-like	6371	Burkholderia ambifaria BCC0267	NZ_CADERD010000001.1	717915	720542	-	WP_175677259.1	glycoside hydrolase family 19 protein	655-868: COG3179 (COG3179, Predicted chitinase [General function prediction only].)		0 0 o	875	1	WP_175677260.1	type VI secretion system Vgr family protein	21-507: TIGR01646 (vgr_GE, Rhs element Vgr protein.); 603-744: pfam10106 (DUF2345, Uncharacterized protein conserved in bacteria (DUF2345).); 484-585: pfam13296 (T6SS_Vgr, Putative type VI secretion system Rhs element Vgr.)		0 0 o	779	9	WP_175677258.1	hypothetical protein			0 0 o	174	34	WP_175677261.1	type VI secretion system contractile sheath large subunit	26-512: cl05484 (VipB, Type VI secretion protein, EvpB/VC_A0108, tail sheath.)		0 0 o	516	2427	WP_175677257.1	PAAR domain-containing protein	2-78: cd14744 (PAAR_CT_2, proline-alanine-alanine-arginine (PAAR) domain with uncharacterized C-terminal extension.)
380	https://www.ncbi.nlm.nih.gov/nuccore/NZ_CP086292.1?report=graph&from=1855712&to=1858339	WHIX, WHIX	25	622	4.01e-38, 7.30e-09	0	1			14	Chitinase-like	6412	Burkholderia ambifaria B21-008	NZ_CP086292.1	1855712	1858339	-	WP_175677259.1	glycoside hydrolase family 19 protein	655-868: COG3179 (COG3179, Predicted chitinase [General function prediction only].)		0 0 o	875	1	WP_229062558.1	type VI secretion system Vgr family protein	21-507: TIGR01646 (vgr_GE, Rhs element Vgr protein.); 603-744: pfam10106 (DUF2345, Uncharacterized protein conserved in bacteria (DUF2345).); 484-585: pfam13296 (T6SS_Vgr, Putative type VI secretion system Rhs element Vgr.)		0 0 o	779	9	WP_175677258.1	hypothetical protein			0 0 o	174	34	WP_229062559.1	type VI secretion system contractile sheath large subunit	26-512: cl05484 (VipB, Type VI secretion protein, EvpB/VC_A0108, tail sheath.)		0 0 o	516	2427	WP_175677257.1	PAAR domain-containing protein	2-78: cd14744 (PAAR_CT_2, proline-alanine-alanine-arginine (PAAR) domain with uncharacterized C-terminal extension.)
381	https://www.ncbi.nlm.nih.gov/nuccore/NZ_CP113268.1?report=graph&from=1597715&to=1600342	WHIX, WHIX	25	622	4.01e-38, 7.30e-09	0	1			14	Chitinase-like	6417	Burkholderia ambifaria CEP0996 pc3-null	NZ_CP113268.1	1597715	1600342	+	WP_175677259.1	glycoside hydrolase family 19 protein	655-868: COG3179 (COG3179, Predicted chitinase [General function prediction only].)		0 0 o	875	1	WP_175677260.1	type VI secretion system Vgr family protein	21-507: TIGR01646 (vgr_GE, Rhs element Vgr protein.); 603-744: pfam10106 (DUF2345, Uncharacterized protein conserved in bacteria (DUF2345).); 484-585: pfam13296 (T6SS_Vgr, Putative type VI secretion system Rhs element Vgr.)		0 0 o	779	9	WP_175677258.1	hypothetical protein			0 0 o	174	34	WP_175677261.1	type VI secretion system contractile sheath large subunit	26-512: cl05484 (VipB, Type VI secretion protein, EvpB/VC_A0108, tail sheath.)		0 0 o	516	2427	WP_175677257.1	PAAR domain-containing protein	2-78: cd14744 (PAAR_CT_2, proline-alanine-alanine-arginine (PAAR) domain with uncharacterized C-terminal extension.)
382	https://www.ncbi.nlm.nih.gov/nuccore/NZ_CP113271.1?report=graph&from=1597703&to=1600330	WHIX, WHIX	25	622	4.01e-38, 7.30e-09	0	1			14	Chitinase-like	6418	Burkholderia ambifaria CEP0996	NZ_CP113271.1	1597703	1600330	+	WP_175677259.1	glycoside hydrolase family 19 protein	655-868: COG3179 (COG3179, Predicted chitinase [General function prediction only].)		0 0 o	875	1	WP_175677260.1	type VI secretion system Vgr family protein	21-507: TIGR01646 (vgr_GE, Rhs element Vgr protein.); 603-744: pfam10106 (DUF2345, Uncharacterized protein conserved in bacteria (DUF2345).); 484-585: pfam13296 (T6SS_Vgr, Putative type VI secretion system Rhs element Vgr.)		0 0 o	779	9	WP_175677258.1	hypothetical protein			0 0 o	174	34	WP_175677261.1	type VI secretion system contractile sheath large subunit	26-512: cl05484 (VipB, Type VI secretion protein, EvpB/VC_A0108, tail sheath.)		0 0 o	516	2427	WP_175677257.1	PAAR domain-containing protein	2-78: cd14744 (PAAR_CT_2, proline-alanine-alanine-arginine (PAAR) domain with uncharacterized C-terminal extension.)
383	https://www.ncbi.nlm.nih.gov/nuccore/NZ_CP092844.1?report=graph&from=2136928&to=2139555	WHIX, WHIX	25	622	4.01e-38, 7.30e-09	0	1			14	Chitinase-like	6421	Burkholderia ambifaria Q53	NZ_CP092844.1	2136928	2139555	-	WP_175677259.1	glycoside hydrolase family 19 protein	655-868: COG3179 (COG3179, Predicted chitinase [General function prediction only].)		0 0 o	875	1	WP_269017476.1	type VI secretion system Vgr family protein	21-507: TIGR01646 (vgr_GE, Rhs element Vgr protein.); 603-744: pfam10106 (DUF2345, Uncharacterized protein conserved in bacteria (DUF2345).); 484-585: pfam13296 (T6SS_Vgr, Putative type VI secretion system Rhs element Vgr.)		0 0 o	779	9	WP_175677258.1	hypothetical protein			0 0 o	174	34	WP_006750267.1	type VI secretion system contractile sheath large subunit	26-512: cl05484 (VipB, Type VI secretion protein, EvpB/VC_A0108, tail sheath.)		0 0 o	516	2427	WP_175677257.1	PAAR domain-containing protein	2-78: cd14744 (PAAR_CT_2, proline-alanine-alanine-arginine (PAAR) domain with uncharacterized C-terminal extension.)
384	https://www.ncbi.nlm.nih.gov/nuccore/NZ_JAIMCK010000010.1?report=graph&from=46053&to=48671	WHIX, WHIX	23	619	2.45e-39, 1.45e-08	0	1			14	Chitinase-like	6429	Burkholderia dolosa AU5526	NZ_JAIMCK010000010.1	46053	48671	+	WP_222179043.1	glycoside hydrolase family 19 protein	632-865: COG3179 (COG3179, Predicted chitinase [General function prediction only].)		0 0 o	872	1	WP_176075156.1	type VI secretion system tip protein VgrG	23-505: TIGR01646 (vgr_GE, Rhs element Vgr protein.); 603-744: pfam10106 (DUF2345, Uncharacterized protein conserved in bacteria (DUF2345).); 484-585: pfam13296 (T6SS_Vgr, Putative type VI secretion system Rhs element Vgr.)		0 0 o	779	9	WP_176078708.1	hypothetical protein		Neg: SP(Sec/SPI) (Pr: 0.900), Pos: SP(Sec/SPI) (Pr: 0.877)	0 Y n6-18c22/23o	180	1	WP_176075155.1	type VI secretion system contractile sheath large subunit	18-506: cl05484 (VipB, Type VI secretion protein, EvpB/VC_A0108, tail sheath.)		0 0 o	510	2436	WP_208449035.1	glycoside hydrolase family 19 protein	179-405: COG3179 (COG3179, Predicted chitinase [General function prediction only].)
385	https://www.ncbi.nlm.nih.gov/nuccore/NZ_CP072605.1?report=graph&from=1837394&to=1840027	WHIX, WHIX	27	625	2.07e-37, 2.56e-09	0	1			14	Chitinase-like	7348	Burkholderia latens AU2934	NZ_CP072605.1	1837394	1840027	+	WP_209825444.1	glycoside hydrolase family 19 protein	637-870: COG3179 (COG3179, Predicted chitinase [General function prediction only].)		0 0 o	877	1	WP_209825443.1	type VI secretion system Vgr family protein	21-507: TIGR01646 (vgr_GE, Rhs element Vgr protein.); 603-744: pfam10106 (DUF2345, Uncharacterized protein conserved in bacteria (DUF2345).); 484-585: pfam13296 (T6SS_Vgr, Putative type VI secretion system Rhs element Vgr.)		0 0 o	779	8	WP_156789112.1	hypothetical protein		Neg: SP(Sec/SPI) (Pr: 0.851), Pos: SP(Sec/SPI) (Pr: 0.774)	0 Y n6-16c22/23o	180	1	WP_209825442.1	type VI secretion system contractile sheath large subunit	19-506: cl05484 (VipB, Type VI secretion protein, EvpB/VC_A0108, tail sheath.)		0 0 o	510	2446	WP_059547975.1	PAAR domain-containing protein	2-78: cd14744 (PAAR_CT_2, proline-alanine-alanine-arginine (PAAR) domain with uncharacterized C-terminal extension.)
386	https://www.ncbi.nlm.nih.gov/nuccore/NZ_LPJO01000028.1?report=graph&from=78763&to=81384	WHIX, WHIX	21	621	7.41e-39, 6.68e-10	0	1			14	Chitinase-like	7927	Burkholderia pseudomultivorans MSMB2199WGS	NZ_LPJO01000028.1	78763	81384	-	WP_060252862.1	glycoside hydrolase family 19 protein	633-866: COG3179 (COG3179, Predicted chitinase [General function prediction only].)		0 0 o	873	1	WP_060252864.1	type VI secretion system Vgr family protein	23-509: TIGR01646 (vgr_GE, Rhs element Vgr protein.); 603-744: pfam10106 (DUF2345, Uncharacterized protein conserved in bacteria (DUF2345).); 484-582: pfam13296 (T6SS_Vgr, Putative type VI secretion system Rhs element Vgr.)		0 0 o	779	8	WP_155640353.1	hypothetical protein			0 0 o	172	34	WP_009691983.1	type VI secretion system contractile sheath large subunit	20-506: cl05484 (VipB, Type VI secretion protein, EvpB/VC_A0108, tail sheath.)		0 0 o	510	2445	WP_081077930.1	PAAR domain-containing protein	2-78: cd14744 (PAAR_CT_2, proline-alanine-alanine-arginine (PAAR) domain with uncharacterized C-terminal extension.)
387	https://www.ncbi.nlm.nih.gov/nuccore/NZ_LOYR01000056.1?report=graph&from=491728&to=494349	WHIX, WHIX	21	621	7.27e-37, 2.29e-09	0	1			14	Chitinase-like	8383	Burkholderia territorii MSMB1837	NZ_LOYR01000056.1	491728	494349	-	WP_059848979.1	hypothetical protein	633-866: COG3179 (COG3179, Predicted chitinase [General function prediction only].)		0 0 o	873	1	WP_059848980.1	type VI secretion system Vgr family protein	21-505: TIGR01646 (vgr_GE, Rhs element Vgr protein.); 603-744: pfam10106 (DUF2345, Uncharacterized protein conserved in bacteria (DUF2345).); 484-585: pfam13296 (T6SS_Vgr, Putative type VI secretion system Rhs element Vgr.)		0 0 o	779	8	WP_155740808.1	hypothetical protein		Neg: SP(Sec/SPI) (Pr: 0.667), Pos: SP(Sec/SPI) (Pr: 0.577)	0 Y n6-18c22/23o	180	1	WP_059791842.1	type VI secretion system contractile sheath large subunit	18-506: cl05484 (VipB, Type VI secretion protein, EvpB/VC_A0108, tail sheath.)		0 0 o	510	2446	WP_059809303.1	PAAR domain-containing protein	2-78: cd14744 (PAAR_CT_2, proline-alanine-alanine-arginine (PAAR) domain with uncharacterized C-terminal extension.)
388	https://www.ncbi.nlm.nih.gov/nuccore/NZ_LPMW01000112.1?report=graph&from=58566&to=61187	WHIX, WHIX	21	621	3.07e-36, 2.35e-09	0	1			14	Chitinase-like	8388	Burkholderia territorii MSMB1474WGS	NZ_LPMW01000112.1	58566	61187	-	WP_060339759.1	hypothetical protein	633-866: COG3179 (COG3179, Predicted chitinase [General function prediction only].)		0 0 o	873	1	WP_060339760.1	type VI secretion system Vgr family protein	21-505: TIGR01646 (vgr_GE, Rhs element Vgr protein.); 603-744: pfam10106 (DUF2345, Uncharacterized protein conserved in bacteria (DUF2345).); 484-585: pfam13296 (T6SS_Vgr, Putative type VI secretion system Rhs element Vgr.)		0 0 o	779	8	WP_155675455.1	hypothetical protein		Neg: SP(Sec/SPI) (Pr: 0.944), Pos: SP(Sec/SPI) (Pr: 0.791)	0 Y n6-18c22/23o	180	1	WP_059770017.1	type VI secretion system contractile sheath large subunit	18-506: cl05484 (VipB, Type VI secretion protein, EvpB/VC_A0108, tail sheath.)		0 0 o	510	2446	WP_060339758.1	PAAR domain-containing protein	2-78: cd14744 (PAAR_CT_2, proline-alanine-alanine-arginine (PAAR) domain with uncharacterized C-terminal extension.)
389	https://www.ncbi.nlm.nih.gov/nuccore/NZ_VOWZ01000348.1?report=graph&from=27625&to=30246	WHIX, WHIX	21	621	2.67e-36, 1.73e-09	0	1			14	Chitinase-like	8390	Burkholderia territorii SCHI0024.S.1	NZ_VOWZ01000348.1	27625	30246	-	WP_060329771.1	hypothetical protein	633-866: COG3179 (COG3179, Predicted chitinase [General function prediction only].)		0 0 o	873	1	WP_060329759.1	type VI secretion system tip protein VgrG	21-505: TIGR01646 (vgr_GE, Rhs element Vgr protein.); 603-744: pfam10106 (DUF2345, Uncharacterized protein conserved in bacteria (DUF2345).); 484-585: pfam13296 (T6SS_Vgr, Putative type VI secretion system Rhs element Vgr.)		0 0 o	779	8	WP_147957528.1	hypothetical protein		Neg: SP(Sec/SPI) (Pr: 0.944), Pos: SP(Sec/SPI) (Pr: 0.791)	0 Y n6-18c22/23o	180	1	WP_059791842.1	type VI secretion system contractile sheath large subunit	18-506: cl05484 (VipB, Type VI secretion protein, EvpB/VC_A0108, tail sheath.)		0 0 o	510	2446	WP_059809303.1	PAAR domain-containing protein	2-78: cd14744 (PAAR_CT_2, proline-alanine-alanine-arginine (PAAR) domain with uncharacterized C-terminal extension.)
390	https://www.ncbi.nlm.nih.gov/nuccore/NZ_CABPRW010000006.1?report=graph&from=333508&to=336102	WHIX, WHIX	24	612	1.05e-35, 4.78e-08	0	1			14	Chitinase-like	8668	Pandoraea fibrosis LMG 31113	NZ_CABPRW010000006.1	333508	336102	-	WP_150600067.1	glycoside hydrolase family 19 protein	643-863: COG3179 (COG3179, Predicted chitinase [General function prediction only].)		0 0 o	864	1	WP_150600068.1	type VI secretion system tip protein VgrG	21-506: TIGR01646 (vgr_GE, Rhs element Vgr protein.); 600-741: pfam10106 (DUF2345, Uncharacterized protein conserved in bacteria (DUF2345).); 481-582: pfam13296 (T6SS_Vgr, Putative type VI secretion system Rhs element Vgr.)		0 0 o	776	9	WP_150600066.1	hypothetical protein		Neg: SP(Sec/SPI) (Pr: 0.845), Pos: SP(Sec/SPI) (Pr: 0.868)	0 Y n8-19c31/32o	188	-8	WP_150600069.1	type VI secretion system contractile sheath large subunit	27-513: cl05484 (VipB, Type VI secretion protein, EvpB/VC_A0108, tail sheath.)		0 0 o	517	2423	WP_191623395.1	hypothetical protein
391	https://www.ncbi.nlm.nih.gov/nuccore/NZ_LOYQ01000061.1?report=graph&from=80014&to=82635	WHIX, WHIX	21	621	1.08e-36, 2.35e-09	0	1			14	Chitinase-like	8382	Burkholderia territorii MSMB1836	NZ_LOYQ01000061.1	80014	82635	+	WP_059809798.1	hypothetical protein	633-866: COG3179 (COG3179, Predicted chitinase [General function prediction only].)		0 0 o	873	1	WP_059809300.1	PAAR domain-containing protein	2-78: cd14744 (PAAR_CT_2, proline-alanine-alanine-arginine (PAAR) domain with uncharacterized C-terminal extension.)		0 0 o	85	46	WP_155741397.1	hypothetical protein		Neg: SP(Sec/SPI) (Pr: 0.944), Pos: SP(Sec/SPI) (Pr: 0.791)	0 Y n6-18c22/23o	180	1	WP_155741396.1	hypothetical protein		Neg: LIPO(Sec/SPII) (Pr: 0.649), Pos: LIPO(Sec/SPII) (Pr: 0.824)	0 Y n6-14c19/20o	307	337	WP_059809303.1	PAAR domain-containing protein	2-78: cd14744 (PAAR_CT_2, proline-alanine-alanine-arginine (PAAR) domain with uncharacterized C-terminal extension.)
392	https://www.ncbi.nlm.nih.gov/nuccore/NZ_LPKD01000029.1?report=graph&from=58534&to=61155	WHIX, WHIX	21	621	2.67e-36, 1.73e-09	0	1			14	Chitinase-like	8386	Burkholderia territorii MSMB594WGS	NZ_LPKD01000029.1	58534	61155	-	WP_060329771.1	hypothetical protein	633-866: COG3179 (COG3179, Predicted chitinase [General function prediction only].)		0 0 o	873	1	WP_060329758.1	PAAR domain-containing protein	2-78: cd14744 (PAAR_CT_2, proline-alanine-alanine-arginine (PAAR) domain with uncharacterized C-terminal extension.)		0 0 o	85	46	WP_147957528.1	hypothetical protein		Neg: SP(Sec/SPI) (Pr: 0.944), Pos: SP(Sec/SPI) (Pr: 0.791)	0 Y n6-18c22/23o	180	1	WP_147957736.1	hypothetical protein		Neg: LIPO(Sec/SPII) (Pr: 0.618), Pos: LIPO(Sec/SPII) (Pr: 0.802)	0 Y n6-14c19/20o	307	337	WP_059809303.1	PAAR domain-containing protein	2-78: cd14744 (PAAR_CT_2, proline-alanine-alanine-arginine (PAAR) domain with uncharacterized C-terminal extension.)
393	https://www.ncbi.nlm.nih.gov/nuccore/NZ_LPBS01000004.1?report=graph&from=32705&to=35326	WHIX, WHIX	21	621	2.28e-36, 7.81e-10	0	1			14	Chitinase-like	8389	Burkholderia territorii MSMB1839WGS	NZ_LPBS01000004.1	32705	35326	+	WP_059868145.1	hypothetical protein	633-866: COG3179 (COG3179, Predicted chitinase [General function prediction only].)		0 0 o	873	1	WP_059809300.1	PAAR domain-containing protein	2-78: cd14744 (PAAR_CT_2, proline-alanine-alanine-arginine (PAAR) domain with uncharacterized C-terminal extension.)		0 0 o	85	46	WP_155740834.1	hypothetical protein		Neg: SP(Sec/SPI) (Pr: 0.944), Pos: SP(Sec/SPI) (Pr: 0.791)	0 Y n6-18c22/23o	180	1	WP_155740833.1	hypothetical protein		Neg: LIPO(Sec/SPII) (Pr: 0.618), Pos: LIPO(Sec/SPII) (Pr: 0.802)	0 Y n6-14c19/20o	307	337	WP_059809303.1	PAAR domain-containing protein	2-78: cd14744 (PAAR_CT_2, proline-alanine-alanine-arginine (PAAR) domain with uncharacterized C-terminal extension.)
394	https://www.ncbi.nlm.nih.gov/nuccore/NZ_JACHDJ010000025.1?report=graph&from=21405&to=24041	WHIX, WHIX	23	625	4.87e-41, 9.18e-10	0	1			14	Chitinase-like	9279	Paraburkholderia sp. WSM4177	NZ_JACHDJ010000025.1	21405	24041	-	WP_184011111.1	glycoside hydrolase family 19 protein	638-871: COG3179 (COG3179, Predicted chitinase [General function prediction only].)		0 0 o	878	1	WP_184011113.1	hypothetical protein			0 0 o	102	148	WP_184011109.1	hypothetical protein		Neg: SP(Sec/SPI) (Pr: 0.955), Pos: SP(Sec/SPI) (Pr: 0.896)	0 Y n6-18c22/23o	180	1	WP_184011115.1	Arm DNA-binding domain-containing protein			0 0 i	83	714	WP_184011107.1	hypothetical protein
395	https://www.ncbi.nlm.nih.gov/nuccore/NZ_JACHDK010000025.1?report=graph&from=21405&to=24041	WHIX, WHIX	23	625	4.87e-41, 9.18e-10	0	1			14	Chitinase-like	9280	Paraburkholderia sp. WSM4180	NZ_JACHDK010000025.1	21405	24041	-	WP_184011111.1	glycoside hydrolase family 19 protein	638-871: COG3179 (COG3179, Predicted chitinase [General function prediction only].)		0 0 o	878	1	WP_184011113.1	hypothetical protein			0 0 o	102	148	WP_184011109.1	hypothetical protein		Neg: SP(Sec/SPI) (Pr: 0.955), Pos: SP(Sec/SPI) (Pr: 0.896)	0 Y n6-18c22/23o	180	1	WP_184011115.1	Arm DNA-binding domain-containing protein			0 0 i	83	714	WP_184011107.1	hypothetical protein
396	https://www.ncbi.nlm.nih.gov/nuccore/NZ_LOXE01000039.1?report=graph&from=178003&to=180573	WHIX, WHIX	23	612	2.27e-37, 5.63e-09	0	1			14	Chitinase-like	4895	Burkholderia vietnamiensis FL-7-5-30-S2-D0	NZ_LOXE01000039.1	178003	180573	+	WP_059605203.1	glycoside hydrolase family 19 protein	625-848: COG3179 (COG3179, Predicted chitinase [General function prediction only].)		0 0 o	856	0	WP_059605200.1	type VI secretion system Vgr family protein	23-505: TIGR01646 (vgr_GE, Rhs element Vgr protein.); 603-744: pfam10106 (DUF2345, Uncharacterized protein conserved in bacteria (DUF2345).); 484-585: pfam13296 (T6SS_Vgr, Putative type VI secretion system Rhs element Vgr.)		0 0 o	779	9	WP_155626852.1	hypothetical protein			0 0 o	256	708	WP_014726091.1	type VI secretion system contractile sheath large subunit	18-506: cl05484 (VipB, Type VI secretion protein, EvpB/VC_A0108, tail sheath.)		0 0 o	510	2432	WP_081052837.1	PAAR domain-containing protein	2-78: cd14744 (PAAR_CT_2, proline-alanine-alanine-arginine (PAAR) domain with uncharacterized C-terminal extension.)
397	https://www.ncbi.nlm.nih.gov/nuccore/NZ_JAGSTU010000039.1?report=graph&from=32308&to=34878	WHIX, WHIX	23	612	7.03e-36, 8.44e-09	0	1			14	Chitinase-like	4975	Burkholderia vietnamiensis AU15076	NZ_JAGSTU010000039.1	32308	34878	-	WP_212201317.1	glycoside hydrolase family 19 protein	625-848: COG3179 (COG3179, Predicted chitinase [General function prediction only].)		0 0 o	856	0	WP_212201319.1	type VI secretion system Vgr family protein	23-505: TIGR01646 (vgr_GE, Rhs element Vgr protein.); 603-744: pfam10106 (DUF2345, Uncharacterized protein conserved in bacteria (DUF2345).); 484-585: pfam13296 (T6SS_Vgr, Putative type VI secretion system Rhs element Vgr.)		0 0 o	779	9	WP_155626852.1	hypothetical protein			0 0 o	256	708	WP_014726091.1	type VI secretion system contractile sheath large subunit	18-506: cl05484 (VipB, Type VI secretion protein, EvpB/VC_A0108, tail sheath.)		0 0 o	510	2432	WP_081052837.1	PAAR domain-containing protein	2-78: cd14744 (PAAR_CT_2, proline-alanine-alanine-arginine (PAAR) domain with uncharacterized C-terminal extension.)
398	https://www.ncbi.nlm.nih.gov/nuccore/NZ_LOVO01000126.1?report=graph&from=327755&to=330364	WHIX, WHIX	23	624	5.21e-39, 2.37e-08	0	1			14	Chitinase-like	6107	Burkholderia ubonensis MSMB1186	NZ_LOVO01000126.1	327755	330364	+	WP_059841067.1	glycoside hydrolase family 19 protein	656-861: COG3179 (COG3179, Predicted chitinase [General function prediction only].)		0 0 o	869	0	WP_059841065.1	type VI secretion system Vgr family protein	21-507: TIGR01646 (vgr_GE, Rhs element Vgr protein.); 603-744: pfam10106 (DUF2345, Uncharacterized protein conserved in bacteria (DUF2345).); 484-585: pfam13296 (T6SS_Vgr, Putative type VI secretion system Rhs element Vgr.)		0 0 o	779	9	WP_157380681.1	hypothetical protein			0 0 o	256	659	WP_042587270.1	type VI secretion system contractile sheath large subunit	26-512: cl05484 (VipB, Type VI secretion protein, EvpB/VC_A0108, tail sheath.)		0 0 o	516	2430	WP_157380682.1	hypothetical protein
399	https://www.ncbi.nlm.nih.gov/nuccore/NZ_LOVT01000043.1?report=graph&from=1598&to=4165	WHIX, WHIX	9	610	2.22e-38, 4.40e-08	0	1			14	Chitinase-like	8323	Burkholderia stagnalis ABCPW-33	NZ_LOVT01000043.1	1598	4165	-	WP_230975155.1	glycoside hydrolase family 19 protein	642-847: COG3179 (COG3179, Predicted chitinase [General function prediction only].)		0 0 o	855	0	WP_059563260.1	type VI secretion system Vgr family protein	21-509: TIGR01646 (vgr_GE, Rhs element Vgr protein.); 603-744: pfam10106 (DUF2345, Uncharacterized protein conserved in bacteria (DUF2345).); 484-585: pfam13296 (T6SS_Vgr, Putative type VI secretion system Rhs element Vgr.)		0 0 o	779	51	WP_155754634.1	hypothetical protein			0 0 o	125	659	WP_059563261.1	type VI secretion system contractile sheath large subunit	26-512: cl05484 (VipB, Type VI secretion protein, EvpB/VC_A0108, tail sheath.)		0 0 o	516	2472
400	https://www.ncbi.nlm.nih.gov/nuccore/NZ_LVUB01000095.1?report=graph&from=112840&to=115167	WHIX	1	530	2.05e-51	0	1			14	Chitinase-like	474	Klebsiella aerogenes GN05352	NZ_LVUB01000095.1	112840	115167	-	WP_063443815.1	glycoside hydrolase family 19 protein	563-770: COG3179 (COG3179, Predicted chitinase [General function prediction only].)		0 0 o	775	1	WP_063443816.1	type VI secretion system tip protein VgrG	33-513: TIGR01646 (vgr_GE, Rhs element Vgr protein.); 608-758: pfam10106 (DUF2345, Uncharacterized protein conserved in bacteria (DUF2345).); 487-591: pfam13296 (T6SS_Vgr, Putative type VI secretion system Rhs element Vgr.)		0 0 o	784	11	WP_063443814.1	hypothetical protein		Neg: SP(Sec/SPI) (Pr: 0.939), Pos: SP(Sec/SPI) (Pr: 0.840)	0 Y n5-16c22/23o	163	3	WP_063443817.1	DUF1311 domain-containing protein	193-265: pfam07007 (LprI, Lysozyme inhibitor LprI.)	Neg: SP(Sec/SPI) (Pr: 0.993), Pos: SP(Sec/SPI) (Pr: 0.913)	0 Y n6-16c21/22o	272	2402	WP_155957724.1	hypothetical protein		Neg: SP(Sec/SPI) (Pr: 0.986), Pos: SP(Sec/SPI) (Pr: 0.904)
401	https://www.ncbi.nlm.nih.gov/nuccore/NZ_JACYVR010000002.1?report=graph&from=253013&to=255340	WHIX	1	530	2.49e-52	0	1			14	Chitinase-like	486	Pantoea agglomerans CFBP13600	NZ_JACYVR010000002.1	253013	255340	+	WP_192072756.1	hypothetical protein	545-767: COG3179 (COG3179, Predicted chitinase [General function prediction only].)		0 0 o	775	1	WP_192072755.1	type VI secretion system Vgr family protein	33-513: TIGR01646 (vgr_GE, Rhs element Vgr protein.); 608-758: pfam10106 (DUF2345, Uncharacterized protein conserved in bacteria (DUF2345).); 487-591: pfam13296 (T6SS_Vgr, Putative type VI secretion system Rhs element Vgr.)		0 0 o	784	11	WP_192072757.1	hypothetical protein		Neg: SP(Sec/SPI) (Pr: 0.957), Pos: SP(Sec/SPI) (Pr: 0.859)	0 Y n6-16c22/23o	163	3	WP_192072754.1	type VI secretion system ATPase TssH	11-864: TIGR03345 (VI_ClpV1, type VI secretion ATPase, ClpV1 family.)		0 0 o	885	2365		PAAR domain-containing protein
402	https://www.ncbi.nlm.nih.gov/nuccore/NZ_CP086133.1?report=graph&from=1236538&to=1238865	WHIX	1	530	5.28e-52	0	1			14	Chitinase-like	494	Pantoea agglomerans DBM 3797	NZ_CP086133.1	1236538	1238865	+	WP_228312507.1	hypothetical protein	545-767: COG3179 (COG3179, Predicted chitinase [General function prediction only].)		0 0 o	775	1	WP_228312506.1	type VI secretion system Vgr family protein	33-513: TIGR01646 (vgr_GE, Rhs element Vgr protein.); 608-758: pfam10106 (DUF2345, Uncharacterized protein conserved in bacteria (DUF2345).); 487-591: pfam13296 (T6SS_Vgr, Putative type VI secretion system Rhs element Vgr.)		0 0 o	784	11	WP_228312508.1	hypothetical protein		Neg: SP(Sec/SPI) (Pr: 0.957), Pos: SP(Sec/SPI) (Pr: 0.859)	0 Y n6-16c22/23o	163	3	WP_228312505.1	type VI secretion system ATPase TssH	11-864: TIGR03345 (VI_ClpV1, type VI secretion ATPase, ClpV1 family.)		0 0 o	885	2365		PAAR domain-containing protein
403	https://www.ncbi.nlm.nih.gov/nuccore/NZ_NXIW01000029.1?report=graph&from=27313&to=29700	WHIX	1	552	4.81e-56	0	1			14	Chitinase-like	1199	Klebsiella pneumoniae ST-1552:K089	NZ_NXIW01000029.1	27313	29700	-	WP_227638583.1	hypothetical protein	582-791: COG3179 (COG3179, Predicted chitinase [General function prediction only].)		0 0 o	795	1	WP_096812619.1	type VI secretion system tip protein VgrG	33-516: TIGR01646 (vgr_GE, Rhs element Vgr protein.); 609-755: pfam10106 (DUF2345, Uncharacterized protein conserved in bacteria (DUF2345).); 487-591: pfam13296 (T6SS_Vgr, Putative type VI secretion system Rhs element Vgr.)		0 0 o	785	9	WP_049182578.1	hypothetical protein		Neg: SP(Sec/SPI) (Pr: 0.994), Pos: SP(Sec/SPI) (Pr: 0.907)	0 Y n4-15c19/20o	162	3		type VI secretion system protein VasG				0	2404		hypothetical protein
404	https://www.ncbi.nlm.nih.gov/nuccore/NZ_NXJP01000036.1?report=graph&from=7076&to=9463	WHIX	1	552	4.81e-56	0	1			14	Chitinase-like	1203	Klebsiella pneumoniae ST-1552:K086	NZ_NXJP01000036.1	7076	9463	+	WP_227638583.1	hypothetical protein	582-791: COG3179 (COG3179, Predicted chitinase [General function prediction only].)		0 0 o	795	1	WP_096812619.1	type VI secretion system tip protein VgrG	33-516: TIGR01646 (vgr_GE, Rhs element Vgr protein.); 609-755: pfam10106 (DUF2345, Uncharacterized protein conserved in bacteria (DUF2345).); 487-591: pfam13296 (T6SS_Vgr, Putative type VI secretion system Rhs element Vgr.)		0 0 o	785	9	WP_049182578.1	hypothetical protein		Neg: SP(Sec/SPI) (Pr: 0.994), Pos: SP(Sec/SPI) (Pr: 0.907)	0 Y n4-15c19/20o	162	3		type VI secretion system protein VasG				0	2404		hypothetical protein
405	https://www.ncbi.nlm.nih.gov/nuccore/NZ_NXJM01000074.1?report=graph&from=1322&to=3709	WHIX	1	552	4.81e-56	0	1			14	Chitinase-like	1204	Klebsiella pneumoniae ST-1552:K061	NZ_NXJM01000074.1	1322	3709	-	WP_227638583.1	hypothetical protein	582-791: COG3179 (COG3179, Predicted chitinase [General function prediction only].)		0 0 o	795	1	WP_142305107.1	DUF2345 domain-containing protein	32-178: pfam10106 (DUF2345, Uncharacterized protein conserved in bacteria (DUF2345).)		0 0 o	208	9	WP_049182578.1	hypothetical protein		Neg: SP(Sec/SPI) (Pr: 0.994), Pos: SP(Sec/SPI) (Pr: 0.907)	0 Y n4-15c19/20o	162	3						0	0		hypothetical protein
406	https://www.ncbi.nlm.nih.gov/nuccore/NZ_NXJU01000029.1?report=graph&from=7076&to=9463	WHIX	1	552	4.81e-56	0	1			14	Chitinase-like	1206	Klebsiella pneumoniae ST-1552:K117	NZ_NXJU01000029.1	7076	9463	+	WP_227638583.1	hypothetical protein	582-791: COG3179 (COG3179, Predicted chitinase [General function prediction only].)		0 0 o	795	1	WP_096812619.1	type VI secretion system tip protein VgrG	33-516: TIGR01646 (vgr_GE, Rhs element Vgr protein.); 609-755: pfam10106 (DUF2345, Uncharacterized protein conserved in bacteria (DUF2345).); 487-591: pfam13296 (T6SS_Vgr, Putative type VI secretion system Rhs element Vgr.)		0 0 o	785	9	WP_049182578.1	hypothetical protein		Neg: SP(Sec/SPI) (Pr: 0.994), Pos: SP(Sec/SPI) (Pr: 0.907)	0 Y n4-15c19/20o	162	3		type VI secretion system protein VasG				0	2404		hypothetical protein
407	https://www.ncbi.nlm.nih.gov/nuccore/NZ_NXJY01000037.1?report=graph&from=7736&to=10123	WHIX	1	552	4.81e-56	0	1			14	Chitinase-like	1207	Klebsiella pneumoniae ST-234:K080	NZ_NXJY01000037.1	7736	10123	-	WP_227638583.1	hypothetical protein	582-791: COG3179 (COG3179, Predicted chitinase [General function prediction only].)		0 0 o	795	1	WP_096812619.1	type VI secretion system tip protein VgrG	33-516: TIGR01646 (vgr_GE, Rhs element Vgr protein.); 609-755: pfam10106 (DUF2345, Uncharacterized protein conserved in bacteria (DUF2345).); 487-591: pfam13296 (T6SS_Vgr, Putative type VI secretion system Rhs element Vgr.)		0 0 o	785	9	WP_049182578.1	hypothetical protein		Neg: SP(Sec/SPI) (Pr: 0.994), Pos: SP(Sec/SPI) (Pr: 0.907)	0 Y n4-15c19/20o	162	3		type VI secretion system protein VasG				0	2404		hypothetical protein
408	https://www.ncbi.nlm.nih.gov/nuccore/NZ_UIWU01000006.1?report=graph&from=7114&to=9501	WHIX	1	552	9.91e-55	0	1			14	Chitinase-like	1437	Klebsiella pneumoniae EuSCAPE_PT083	NZ_UIWU01000006.1	7114	9501	+	WP_258963214.1	hypothetical protein	582-791: COG3179 (COG3179, Predicted chitinase [General function prediction only].)		0 0 o	795	1	WP_096812619.1	type VI secretion system tip protein VgrG	33-516: TIGR01646 (vgr_GE, Rhs element Vgr protein.); 609-755: pfam10106 (DUF2345, Uncharacterized protein conserved in bacteria (DUF2345).); 487-591: pfam13296 (T6SS_Vgr, Putative type VI secretion system Rhs element Vgr.)		0 0 o	785	9	WP_049182578.1	hypothetical protein		Neg: SP(Sec/SPI) (Pr: 0.994), Pos: SP(Sec/SPI) (Pr: 0.907)	0 Y n4-15c19/20o	162	3		type VI secretion system protein VasG				0	2404		hypothetical protein
409	https://www.ncbi.nlm.nih.gov/nuccore/NZ_CP031798.1?report=graph&from=2250373&to=2252760	WHIX	1	414	6.64e-58	0	1			14	Chitinase-like	1531	Klebsiella pneumoniae QMP B2-170	NZ_CP031798.1	2250373	2252760	+	WP_227508448.1	hypothetical protein	582-791: COG3179 (COG3179, Predicted chitinase [General function prediction only].)		0 0 o	795	1	WP_117398313.1	type VI secretion system Vgr family protein	33-516: TIGR01646 (vgr_GE, Rhs element Vgr protein.); 609-755: pfam10106 (DUF2345, Uncharacterized protein conserved in bacteria (DUF2345).); 487-591: pfam13296 (T6SS_Vgr, Putative type VI secretion system Rhs element Vgr.)		0 0 o	785	9	WP_049182578.1	hypothetical protein		Neg: SP(Sec/SPI) (Pr: 0.994), Pos: SP(Sec/SPI) (Pr: 0.907)	0 Y n4-15c19/20o	162	3	WP_004184283.1	SDR family oxidoreductase	3-240: cd05374 (17beta-HSD-like_SDR_c, 17beta hydroxysteroid dehydrogenase-like, classical (c) SDRs.)		0 0 o	250	3195		hypothetical protein
410	https://www.ncbi.nlm.nih.gov/nuccore/NZ_CAAGUR010000001.1?report=graph&from=212116&to=214503	WHIX	1	414	5.72e-57	0	1			14	Chitinase-like	1625	Klebsiella pneumoniae 5012STDY7312733	NZ_CAAGUR010000001.1	212116	214503	+	WP_228260286.1	hypothetical protein	582-791: COG3179 (COG3179, Predicted chitinase [General function prediction only].)		0 0 o	795	1	WP_135711250.1	type VI secretion system Vgr family protein	33-516: TIGR01646 (vgr_GE, Rhs element Vgr protein.); 609-755: pfam10106 (DUF2345, Uncharacterized protein conserved in bacteria (DUF2345).); 487-591: pfam13296 (T6SS_Vgr, Putative type VI secretion system Rhs element Vgr.)		0 0 o	785	9	WP_049182578.1	hypothetical protein		Neg: SP(Sec/SPI) (Pr: 0.994), Pos: SP(Sec/SPI) (Pr: 0.907)	0 Y n4-15c19/20o	162	3		type VI secretion system protein VasG				0	2404		hypothetical protein
411	https://www.ncbi.nlm.nih.gov/nuccore/NZ_CABDVJ010000002.1?report=graph&from=2298946&to=2301333	WHIX	1	414	9.29e-58	0	1			14	Chitinase-like	1675	Klebsiella pneumoniae NCTC9150	NZ_CABDVJ010000002.1	2298946	2301333	+	WP_228714434.1	hypothetical protein	582-791: COG3179 (COG3179, Predicted chitinase [General function prediction only].)		0 0 o	795	1	WP_117398313.1	type VI secretion system Vgr family protein	33-516: TIGR01646 (vgr_GE, Rhs element Vgr protein.); 609-755: pfam10106 (DUF2345, Uncharacterized protein conserved in bacteria (DUF2345).); 487-591: pfam13296 (T6SS_Vgr, Putative type VI secretion system Rhs element Vgr.)		0 0 o	785	9	WP_049182578.1	hypothetical protein		Neg: SP(Sec/SPI) (Pr: 0.994), Pos: SP(Sec/SPI) (Pr: 0.907)	0 Y n4-15c19/20o	162	3	WP_004184283.1	SDR family oxidoreductase	3-240: cd05374 (17beta-HSD-like_SDR_c, 17beta hydroxysteroid dehydrogenase-like, classical (c) SDRs.)		0 0 o	250	3195		hypothetical protein
412	https://www.ncbi.nlm.nih.gov/nuccore/NZ_JAAATF010000213.1?report=graph&from=7110&to=9497	WHIX	1	552	4.81e-56	0	1			14	Chitinase-like	1820	Klebsiella pneumoniae C01	NZ_JAAATF010000213.1	7110	9497	+	WP_227638583.1	hypothetical protein	582-791: COG3179 (COG3179, Predicted chitinase [General function prediction only].)		0 0 o	795	1	WP_096812619.1	type VI secretion system tip protein VgrG	33-516: TIGR01646 (vgr_GE, Rhs element Vgr protein.); 609-755: pfam10106 (DUF2345, Uncharacterized protein conserved in bacteria (DUF2345).); 487-591: pfam13296 (T6SS_Vgr, Putative type VI secretion system Rhs element Vgr.)		0 0 o	785	9	WP_049182578.1	hypothetical protein		Neg: SP(Sec/SPI) (Pr: 0.994), Pos: SP(Sec/SPI) (Pr: 0.907)	0 Y n4-15c19/20o	162	3		type VI secretion system protein VasG				0	2404		hypothetical protein
413	https://www.ncbi.nlm.nih.gov/nuccore/NZ_JAAASR010000028.1?report=graph&from=7117&to=9504	WHIX	1	552	4.81e-56	0	1			14	Chitinase-like	1823	Klebsiella pneumoniae D30-04	NZ_JAAASR010000028.1	7117	9504	+	WP_227638583.1	hypothetical protein	582-791: COG3179 (COG3179, Predicted chitinase [General function prediction only].)		0 0 o	795	1	WP_096812619.1	type VI secretion system tip protein VgrG	33-516: TIGR01646 (vgr_GE, Rhs element Vgr protein.); 609-755: pfam10106 (DUF2345, Uncharacterized protein conserved in bacteria (DUF2345).); 487-591: pfam13296 (T6SS_Vgr, Putative type VI secretion system Rhs element Vgr.)		0 0 o	785	9	WP_049182578.1	hypothetical protein		Neg: SP(Sec/SPI) (Pr: 0.994), Pos: SP(Sec/SPI) (Pr: 0.907)	0 Y n4-15c19/20o	162	3		type VI secretion system protein VasG				0	2404		hypothetical protein
414	https://www.ncbi.nlm.nih.gov/nuccore/NZ_JAENDG010000075.1?report=graph&from=1267&to=3654	WHIX	1	414	6.64e-58	0	1			14	Chitinase-like	1929	Klebsiella pneumoniae H53	NZ_JAENDG010000075.1	1267	3654	-	WP_227508448.1	hypothetical protein	582-791: COG3179 (COG3179, Predicted chitinase [General function prediction only].)		0 0 o	795	1	WP_199886280.1	type VI secretion system tip protein VgrG	112-258: pfam10106 (DUF2345, Uncharacterized protein conserved in bacteria (DUF2345).); 1-94: pfam13296 (T6SS_Vgr, Putative type VI secretion system Rhs element Vgr.)		0 0 o	288	9	WP_049182578.1	hypothetical protein		Neg: SP(Sec/SPI) (Pr: 0.994), Pos: SP(Sec/SPI) (Pr: 0.907)	0 Y n4-15c19/20o	162	3						0	0		hypothetical protein
415	https://www.ncbi.nlm.nih.gov/nuccore/NZ_JAENDH010000013.1?report=graph&from=182799&to=185186	WHIX	1	414	6.64e-58	0	1			14	Chitinase-like	1930	Klebsiella pneumoniae H62	NZ_JAENDH010000013.1	182799	185186	+	WP_227508448.1	hypothetical protein	582-791: COG3179 (COG3179, Predicted chitinase [General function prediction only].)		0 0 o	795	1	WP_199886383.1	type VI secretion system tip protein VgrG	33-516: TIGR01646 (vgr_GE, Rhs element Vgr protein.); 609-755: pfam10106 (DUF2345, Uncharacterized protein conserved in bacteria (DUF2345).); 487-591: pfam13296 (T6SS_Vgr, Putative type VI secretion system Rhs element Vgr.)		0 0 o	785	9	WP_049182578.1	hypothetical protein		Neg: SP(Sec/SPI) (Pr: 0.994), Pos: SP(Sec/SPI) (Pr: 0.907)	0 Y n4-15c19/20o	162	3	WP_004184283.1	SDR family oxidoreductase	3-240: cd05374 (17beta-HSD-like_SDR_c, 17beta hydroxysteroid dehydrogenase-like, classical (c) SDRs.)		0 0 o	250	3195		hypothetical protein
416	https://www.ncbi.nlm.nih.gov/nuccore/NZ_WMNI01000014.1?report=graph&from=141297&to=143684	WHIX	1	552	4.81e-56	0	1			14	Chitinase-like	1950	Klebsiella pneumoniae KP37_C	NZ_WMNI01000014.1	141297	143684	-	WP_227638583.1	hypothetical protein	582-791: COG3179 (COG3179, Predicted chitinase [General function prediction only].)		0 0 o	795	1	WP_096812619.1	type VI secretion system tip protein VgrG	33-516: TIGR01646 (vgr_GE, Rhs element Vgr protein.); 609-755: pfam10106 (DUF2345, Uncharacterized protein conserved in bacteria (DUF2345).); 487-591: pfam13296 (T6SS_Vgr, Putative type VI secretion system Rhs element Vgr.)		0 0 o	785	9	WP_049182578.1	hypothetical protein		Neg: SP(Sec/SPI) (Pr: 0.994), Pos: SP(Sec/SPI) (Pr: 0.907)	0 Y n4-15c19/20o	162	3		type VI secretion system protein VasG				0	2404		hypothetical protein
417	https://www.ncbi.nlm.nih.gov/nuccore/NZ_JALJUS010000018.1?report=graph&from=91566&to=93953	WHIX	1	552	4.81e-56	0	1			14	Chitinase-like	2297	Klebsiella pneumoniae P136	NZ_JALJUS010000018.1	91566	93953	-	WP_227638583.1	hypothetical protein	582-791: COG3179 (COG3179, Predicted chitinase [General function prediction only].)		0 0 o	795	1	WP_096812619.1	type VI secretion system Vgr family protein	33-516: TIGR01646 (vgr_GE, Rhs element Vgr protein.); 609-755: pfam10106 (DUF2345, Uncharacterized protein conserved in bacteria (DUF2345).); 487-591: pfam13296 (T6SS_Vgr, Putative type VI secretion system Rhs element Vgr.)		0 0 o	785	9	WP_049182578.1	hypothetical protein		Neg: SP(Sec/SPI) (Pr: 0.994), Pos: SP(Sec/SPI) (Pr: 0.907)	0 Y n4-15c19/20o	162	3		type VI secretion system protein VasG				0	2404		hypothetical protein
418	https://www.ncbi.nlm.nih.gov/nuccore/NZ_JAMJUC010000003.1?report=graph&from=91086&to=93473	WHIX	1	414	6.64e-58	0	1			14	Chitinase-like	2308	Klebsiella pneumoniae s57	NZ_JAMJUC010000003.1	91086	93473	+	WP_227508448.1	hypothetical protein	582-791: COG3179 (COG3179, Predicted chitinase [General function prediction only].)		0 0 o	795	1	WP_117398313.1	type VI secretion system Vgr family protein	33-516: TIGR01646 (vgr_GE, Rhs element Vgr protein.); 609-755: pfam10106 (DUF2345, Uncharacterized protein conserved in bacteria (DUF2345).); 487-591: pfam13296 (T6SS_Vgr, Putative type VI secretion system Rhs element Vgr.)		0 0 o	785	9	WP_049182578.1	hypothetical protein		Neg: SP(Sec/SPI) (Pr: 0.994), Pos: SP(Sec/SPI) (Pr: 0.907)	0 Y n4-15c19/20o	162	3	WP_004184283.1	SDR family oxidoreductase	3-240: cd05374 (17beta-HSD-like_SDR_c, 17beta hydroxysteroid dehydrogenase-like, classical (c) SDRs.)		0 0 o	250	3195		hypothetical protein
419	https://www.ncbi.nlm.nih.gov/nuccore/NZ_JANASF010000021.1?report=graph&from=1267&to=3654	WHIX	1	414	6.64e-58	0	1			14	Chitinase-like	2332	Klebsiella pneumoniae KP0010	NZ_JANASF010000021.1	1267	3654	-	WP_227508448.1	hypothetical protein	582-791: COG3179 (COG3179, Predicted chitinase [General function prediction only].)		0 0 o	795	1	WP_253890475.1	DUF2345 domain-containing protein	1-147: pfam10106 (DUF2345, Uncharacterized protein conserved in bacteria (DUF2345).)		0 0 o	177	9	WP_049182578.1	hypothetical protein		Neg: SP(Sec/SPI) (Pr: 0.994), Pos: SP(Sec/SPI) (Pr: 0.907)	0 Y n4-15c19/20o	162	3						0	0		hypothetical protein
420	https://www.ncbi.nlm.nih.gov/nuccore/NZ_JAQLVU010000044.1?report=graph&from=1344&to=3731	WHIX	1	414	6.64e-58	0	1			14	Chitinase-like	2563	Klebsiella pneumoniae 1001295st1_G7_1001295H_181012	NZ_JAQLVU010000044.1	1344	3731	-	WP_227508448.1	hypothetical protein	582-791: COG3179 (COG3179, Predicted chitinase [General function prediction only].)		0 0 o	795	1	WP_272036669.1	DUF2345 domain-containing protein	1-44: pfam10106 (DUF2345, Uncharacterized protein conserved in bacteria (DUF2345).)		0 0 o	74	9	WP_049182578.1	hypothetical protein		Neg: SP(Sec/SPI) (Pr: 0.994), Pos: SP(Sec/SPI) (Pr: 0.907)	0 Y n4-15c19/20o	162	3						0	0		hypothetical protein
421	https://www.ncbi.nlm.nih.gov/nuccore/NZ_JAQLVV010000049.1?report=graph&from=1344&to=3731	WHIX	1	414	6.64e-58	0	1			14	Chitinase-like	2564	Klebsiella pneumoniae 1001295st1_F10_1001295H_181012	NZ_JAQLVV010000049.1	1344	3731	-	WP_227508448.1	hypothetical protein	582-791: COG3179 (COG3179, Predicted chitinase [General function prediction only].)		0 0 o	795	1	WP_272036669.1	DUF2345 domain-containing protein	1-44: pfam10106 (DUF2345, Uncharacterized protein conserved in bacteria (DUF2345).)		0 0 o	74	9	WP_049182578.1	hypothetical protein		Neg: SP(Sec/SPI) (Pr: 0.994), Pos: SP(Sec/SPI) (Pr: 0.907)	0 Y n4-15c19/20o	162	3						0	0		hypothetical protein
422	https://www.ncbi.nlm.nih.gov/nuccore/NZ_JALNLZ010000001.1?report=graph&from=2279684&to=2282071	WHIX	1	414	6.64e-58	0	1			14	Chitinase-like	2637	Klebsiella pneumoniae SD-14	NZ_JALNLZ010000001.1	2279684	2282071	+	WP_227508448.1	hypothetical protein	582-791: COG3179 (COG3179, Predicted chitinase [General function prediction only].)		0 0 o	795	1	WP_117398313.1	type VI secretion system Vgr family protein	33-516: TIGR01646 (vgr_GE, Rhs element Vgr protein.); 609-755: pfam10106 (DUF2345, Uncharacterized protein conserved in bacteria (DUF2345).); 487-591: pfam13296 (T6SS_Vgr, Putative type VI secretion system Rhs element Vgr.)		0 0 o	785	9	WP_049182578.1	hypothetical protein		Neg: SP(Sec/SPI) (Pr: 0.994), Pos: SP(Sec/SPI) (Pr: 0.907)	0 Y n4-15c19/20o	162	3	WP_004184283.1	SDR family oxidoreductase	3-240: cd05374 (17beta-HSD-like_SDR_c, 17beta hydroxysteroid dehydrogenase-like, classical (c) SDRs.)		0 0 o	250	3195		hypothetical protein
423	https://www.ncbi.nlm.nih.gov/nuccore/NZ_CP092278.1?report=graph&from=2219841&to=2222228	WHIX	1	414	6.64e-58	0	1			14	Chitinase-like	2723	Klebsiella pneumoniae T877-PC	NZ_CP092278.1	2219841	2222228	+	WP_227508448.1	hypothetical protein	582-791: COG3179 (COG3179, Predicted chitinase [General function prediction only].)		0 0 o	795	1	WP_117398313.1	type VI secretion system Vgr family protein	33-516: TIGR01646 (vgr_GE, Rhs element Vgr protein.); 609-755: pfam10106 (DUF2345, Uncharacterized protein conserved in bacteria (DUF2345).); 487-591: pfam13296 (T6SS_Vgr, Putative type VI secretion system Rhs element Vgr.)		0 0 o	785	9	WP_124036131.1	hypothetical protein		Neg: SP(Sec/SPI) (Pr: 0.993), Pos: SP(Sec/SPI) (Pr: 0.857)	0 Y n4-15c19/20o	162	3	WP_004184283.1	SDR family oxidoreductase	3-240: cd05374 (17beta-HSD-like_SDR_c, 17beta hydroxysteroid dehydrogenase-like, classical (c) SDRs.)		0 0 o	250	3195		hypothetical protein
424	https://www.ncbi.nlm.nih.gov/nuccore/NZ_MYWV01000079.1?report=graph&from=863&to=3250	WHIX	1	401	1.58e-52	0	1			14	Chitinase-like	3869	Salmonella enterica BCW_6252	NZ_MYWV01000079.1	863	3250	+	WP_249272880.1	hypothetical protein	582-791: COG3179 (COG3179, Predicted chitinase [General function prediction only].)		0 0 o	795	1	WP_141024401.1	type VI secretion system Vgr family protein	107-252: pfam10106 (DUF2345, Uncharacterized protein conserved in bacteria (DUF2345).); 1-89: pfam13296 (T6SS_Vgr, Putative type VI secretion system Rhs element Vgr.)		0 0 o	283	9	WP_079904255.1	hypothetical protein		Neg: SP(Sec/SPI) (Pr: 0.994), Pos: SP(Sec/SPI) (Pr: 0.904)	0 Y n4-15c19/20o	162	3						0	0		hypothetical protein
425	https://www.ncbi.nlm.nih.gov/nuccore/NZ_MYWU01000198.1?report=graph&from=1174&to=3561	WHIX	1	401	1.58e-52	0	1			14	Chitinase-like	3870	Salmonella enterica BCW_6253	NZ_MYWU01000198.1	1174	3561	-	WP_249272880.1	hypothetical protein	582-791: COG3179 (COG3179, Predicted chitinase [General function prediction only].)		0 0 o	795	1	WP_079962943.1	type VI secretion system tip protein VgrG	1-337: TIGR01646 (vgr_GE, Rhs element Vgr protein.); 430-575: pfam10106 (DUF2345, Uncharacterized protein conserved in bacteria (DUF2345).); 308-412: pfam13296 (T6SS_Vgr, Putative type VI secretion system Rhs element Vgr.)		0 0 o	606	9	WP_079904255.1	hypothetical protein		Neg: SP(Sec/SPI) (Pr: 0.994), Pos: SP(Sec/SPI) (Pr: 0.904)	0 Y n4-15c19/20o	162	3						0	0		hypothetical protein
426	https://www.ncbi.nlm.nih.gov/nuccore/NZ_MYWW01000052.1?report=graph&from=849&to=3236	WHIX	1	401	1.58e-52	0	1			14	Chitinase-like	3871	Salmonella enterica BCW_6251	NZ_MYWW01000052.1	849	3236	+	WP_249272880.1	hypothetical protein	582-791: COG3179 (COG3179, Predicted chitinase [General function prediction only].)		0 0 o	795	1	WP_141024555.1	type VI secretion system Vgr family protein	102-247: pfam10106 (DUF2345, Uncharacterized protein conserved in bacteria (DUF2345).); 1-84: pfam13296 (T6SS_Vgr, Putative type VI secretion system Rhs element Vgr.)		0 0 o	278	9	WP_079904255.1	hypothetical protein		Neg: SP(Sec/SPI) (Pr: 0.994), Pos: SP(Sec/SPI) (Pr: 0.904)	0 Y n4-15c19/20o	162	3						0	0		hypothetical protein
427	https://www.ncbi.nlm.nih.gov/nuccore/NZ_JWJV01000044.1?report=graph&from=981&to=3368	WHIX	1	552	3.34e-56	0	1			14	Chitinase-like	5539	Leclercia adecarboxylata KY2	NZ_JWJV01000044.1	981	3368	-	WP_231568206.1	hypothetical protein	582-791: COG3179 (COG3179, Predicted chitinase [General function prediction only].)		0 0 o	795	1	WP_039032678.1	DUF2345 domain-containing protein	2-143: pfam10106 (DUF2345, Uncharacterized protein conserved in bacteria (DUF2345).)		0 0 o	174	9	WP_052246270.1	hypothetical protein		Neg: SP(Sec/SPI) (Pr: 0.983), Pos: SP(Sec/SPI) (Pr: 0.837)	0 Y n4-15c19/20o	162	3						0	0		ISAs1 family transposase
428	https://www.ncbi.nlm.nih.gov/nuccore/NZ_JAKMMS010000001.1?report=graph&from=17332&to=19719	WHIX	1	339	3.01e-53	0	1			14	Chitinase-like	6865	Enterobacter kobei AR0093	NZ_JAKMMS010000001.1	17332	19719	-	WP_248228592.1	hypothetical protein	582-791: COG3179 (COG3179, Predicted chitinase [General function prediction only].)		0 0 o	795	1	WP_248228595.1	type VI secretion system Vgr family protein	33-516: TIGR01646 (vgr_GE, Rhs element Vgr protein.); 487-591: pfam13296 (T6SS_Vgr, Putative type VI secretion system Rhs element Vgr.); 609-755: pfam10106 (DUF2345, Uncharacterized protein conserved in bacteria (DUF2345).)		0 0 o	798	9	WP_248228591.1	hypothetical protein		Neg: SP(Sec/SPI) (Pr: 0.976), Pos: SP(Sec/SPI) (Pr: 0.845)	0 Y n4-15c19/20o	162	3	WP_047343811.1	type VI secretion system ATPase TssH	11-860: TIGR03345 (VI_ClpV1, type VI secretion ATPase, ClpV1 family.)		0 0 o	883	2402	WP_248228589.1	type VI secretion system Vgr family protein	33-516: TIGR01646 (vgr_GE, Rhs element Vgr protein.); 609-755: pfam10106 (DUF2345, Uncharacterized protein conserved in bacteria (DUF2345).); 487-591: pfam13296 (T6SS_Vgr, Putative type VI secretion system Rhs element Vgr.)
429	https://www.ncbi.nlm.nih.gov/nuccore/NZ_LR130544.1?report=graph&from=1436926&to=1439313	WHIX	1	552	1.05e-54	0	1			14	Chitinase-like	6936	Klebsiella variicola 03-311-0071	NZ_LR130544.1	1436926	1439313	+	WP_227544907.1	hypothetical protein	582-791: COG3179 (COG3179, Predicted chitinase [General function prediction only].)		0 0 o	795	1	WP_129765694.1	type VI secretion system tip protein VgrG	33-516: TIGR01646 (vgr_GE, Rhs element Vgr protein.); 609-755: pfam10106 (DUF2345, Uncharacterized protein conserved in bacteria (DUF2345).); 487-591: pfam13296 (T6SS_Vgr, Putative type VI secretion system Rhs element Vgr.)		0 0 o	785	9	WP_049182578.1	hypothetical protein		Neg: SP(Sec/SPI) (Pr: 0.994), Pos: SP(Sec/SPI) (Pr: 0.907)	0 Y n4-15c19/20o	162	3		type VI secretion system protein VasG				0	2404		hypothetical protein
430	https://www.ncbi.nlm.nih.gov/nuccore/NZ_JYTZ01000053.1?report=graph&from=748&to=3135	WHIX	1	401	3.61e-52	0	1			14	Chitinase-like	7881	Salmonella enterica subsp. arizonae serovar 18:z4,z23:- CVM N29355	NZ_JYTZ01000053.1	748	3135	+	WP_226998817.1	hypothetical protein	582-791: COG3179 (COG3179, Predicted chitinase [General function prediction only].)		0 0 o	795	1	WP_139321768.1	DUF2345 domain-containing protein	69-214: pfam10106 (DUF2345, Uncharacterized protein conserved in bacteria (DUF2345).); 1-51: pfam13296 (T6SS_Vgr, Putative type VI secretion system Rhs element Vgr.)		0 0 o	245	9	WP_058820073.1	hypothetical protein		Neg: SP(Sec/SPI) (Pr: 0.994), Pos: SP(Sec/SPI) (Pr: 0.904)	0 Y n4-15c19/20o	162	3						0	0		hypothetical protein
431	https://www.ncbi.nlm.nih.gov/nuccore/NZ_JYXQ01000063.1?report=graph&from=5240&to=7627	WHIX	1	401	3.61e-52	0	1			14	Chitinase-like	7882	Salmonella enterica subsp. arizonae serovar 18:z4,z23:- CVM N38891	NZ_JYXQ01000063.1	5240	7627	-	WP_226998817.1	hypothetical protein	582-791: COG3179 (COG3179, Predicted chitinase [General function prediction only].)		0 0 o	795	1	WP_058820409.1	type VI secretion system tip protein VgrG	33-516: TIGR01646 (vgr_GE, Rhs element Vgr protein.); 609-754: pfam10106 (DUF2345, Uncharacterized protein conserved in bacteria (DUF2345).); 487-591: pfam13296 (T6SS_Vgr, Putative type VI secretion system Rhs element Vgr.)		0 0 o	785	9	WP_058820073.1	hypothetical protein		Neg: SP(Sec/SPI) (Pr: 0.994), Pos: SP(Sec/SPI) (Pr: 0.904)	0 Y n4-15c19/20o	162	3	WP_058820075.1	type VI secretion system ATPase TssH	12-870: TIGR03345 (VI_ClpV1, type VI secretion ATPase, ClpV1 family.)		0 0 o	890	2363		hypothetical protein
432	https://www.ncbi.nlm.nih.gov/nuccore/NZ_MXEK01000043.1?report=graph&from=1746&to=4133	WHIX	1	401	3.61e-52	0	1			14	Chitinase-like	7883	Salmonella enterica subsp. arizonae serovar 18:z4,z23:- BCW_2233	NZ_MXEK01000043.1	1746	4133	+	WP_226998817.1	hypothetical protein	582-791: COG3179 (COG3179, Predicted chitinase [General function prediction only].)		0 0 o	795	1	WP_079810570.1	type VI secretion system Vgr family protein	2-308: TIGR01646 (vgr_GE, Rhs element Vgr protein.); 401-546: pfam10106 (DUF2345, Uncharacterized protein conserved in bacteria (DUF2345).); 279-383: pfam13296 (T6SS_Vgr, Putative type VI secretion system Rhs element Vgr.)		0 0 o	577	9	WP_058820073.1	hypothetical protein		Neg: SP(Sec/SPI) (Pr: 0.994), Pos: SP(Sec/SPI) (Pr: 0.904)	0 Y n4-15c19/20o	162	3						0	0		hypothetical protein
433	https://www.ncbi.nlm.nih.gov/nuccore/NZ_MXHP01000057.1?report=graph&from=815&to=3202	WHIX	1	401	3.61e-52	0	1			14	Chitinase-like	7884	Salmonella enterica subsp. arizonae serovar 18:z4,z23:- BCW_2090	NZ_MXHP01000057.1	815	3202	+	WP_226998817.1	hypothetical protein	582-791: COG3179 (COG3179, Predicted chitinase [General function prediction only].)		0 0 o	795	1	WP_141022421.1	type VI secretion system Vgr family protein	91-236: pfam10106 (DUF2345, Uncharacterized protein conserved in bacteria (DUF2345).); 1-73: pfam13296 (T6SS_Vgr, Putative type VI secretion system Rhs element Vgr.)		0 0 o	267	9	WP_058820073.1	hypothetical protein		Neg: SP(Sec/SPI) (Pr: 0.994), Pos: SP(Sec/SPI) (Pr: 0.904)	0 Y n4-15c19/20o	162	3						0	0		hypothetical protein
434	https://www.ncbi.nlm.nih.gov/nuccore/NZ_MXIK01000056.1?report=graph&from=2078&to=4465	WHIX	1	401	3.61e-52	0	1			14	Chitinase-like	7885	Salmonella enterica subsp. arizonae serovar 18:z4,z23:- BCW_2056	NZ_MXIK01000056.1	2078	4465	-	WP_226998817.1	hypothetical protein	582-791: COG3179 (COG3179, Predicted chitinase [General function prediction only].)		0 0 o	795	1	WP_141022291.1	type VI secretion system Vgr family protein	228-373: pfam10106 (DUF2345, Uncharacterized protein conserved in bacteria (DUF2345).); 106-210: pfam13296 (T6SS_Vgr, Putative type VI secretion system Rhs element Vgr.); 1-135: TIGR01646 (vgr_GE, Rhs element Vgr protein.)		0 0 o	404	9	WP_058820073.1	hypothetical protein		Neg: SP(Sec/SPI) (Pr: 0.994), Pos: SP(Sec/SPI) (Pr: 0.904)	0 Y n4-15c19/20o	162	3						0	0		hypothetical protein
435	https://www.ncbi.nlm.nih.gov/nuccore/NZ_MXHQ01000050.1?report=graph&from=2054&to=4441	WHIX	1	401	3.61e-52	0	1			14	Chitinase-like	7886	Salmonella enterica subsp. arizonae serovar 18:z4,z23:- BCW_2088	NZ_MXHQ01000050.1	2054	4441	-	WP_226998817.1	hypothetical protein	582-791: COG3179 (COG3179, Predicted chitinase [General function prediction only].)		0 0 o	795	1	WP_141022120.1	type VI secretion system Vgr family protein	234-379: pfam10106 (DUF2345, Uncharacterized protein conserved in bacteria (DUF2345).); 112-216: pfam13296 (T6SS_Vgr, Putative type VI secretion system Rhs element Vgr.); 1-141: TIGR01646 (vgr_GE, Rhs element Vgr protein.)		0 0 o	410	9	WP_058820073.1	hypothetical protein		Neg: SP(Sec/SPI) (Pr: 0.994), Pos: SP(Sec/SPI) (Pr: 0.904)	0 Y n4-15c19/20o	162	3						0	0		hypothetical protein
436	https://www.ncbi.nlm.nih.gov/nuccore/NZ_AWRS01000015.1?report=graph&from=12004&to=14391	WHIX	1	401	3.61e-52	0	1			14	Chitinase-like	8145	Salmonella enterica subsp. arizonae serovar 18:z4,z23:- str. CVM 32450	NZ_AWRS01000015.1	12004	14391	+	WP_226998817.1	hypothetical protein	582-791: COG3179 (COG3179, Predicted chitinase [General function prediction only].)		0 0 o	795	1	WP_058820409.1	type VI secretion system tip protein VgrG	33-516: TIGR01646 (vgr_GE, Rhs element Vgr protein.); 609-754: pfam10106 (DUF2345, Uncharacterized protein conserved in bacteria (DUF2345).); 487-591: pfam13296 (T6SS_Vgr, Putative type VI secretion system Rhs element Vgr.)		0 0 o	785	9	WP_058820073.1	hypothetical protein		Neg: SP(Sec/SPI) (Pr: 0.994), Pos: SP(Sec/SPI) (Pr: 0.904)	0 Y n4-15c19/20o	162	3	WP_058820075.1	type VI secretion system ATPase TssH	12-870: TIGR03345 (VI_ClpV1, type VI secretion ATPase, ClpV1 family.)		0 0 o	890	2363		hypothetical protein
437	https://www.ncbi.nlm.nih.gov/nuccore/NZ_AWRR01000050.1?report=graph&from=12004&to=14391	WHIX	1	401	3.61e-52	0	1			14	Chitinase-like	8146	Salmonella enterica subsp. arizonae serovar 18:z4,z23:- str. CVM 32457	NZ_AWRR01000050.1	12004	14391	+	WP_226998817.1	hypothetical protein	582-791: COG3179 (COG3179, Predicted chitinase [General function prediction only].)		0 0 o	795	1	WP_058820409.1	type VI secretion system Vgr family protein	33-516: TIGR01646 (vgr_GE, Rhs element Vgr protein.); 609-754: pfam10106 (DUF2345, Uncharacterized protein conserved in bacteria (DUF2345).); 487-591: pfam13296 (T6SS_Vgr, Putative type VI secretion system Rhs element Vgr.)		0 0 o	785	9	WP_058820073.1	hypothetical protein		Neg: SP(Sec/SPI) (Pr: 0.994), Pos: SP(Sec/SPI) (Pr: 0.904)	0 Y n4-15c19/20o	162	3	WP_058820075.1	type VI secretion system ATPase TssH	12-870: TIGR03345 (VI_ClpV1, type VI secretion ATPase, ClpV1 family.)		0 0 o	890	2363		hypothetical protein
438	https://www.ncbi.nlm.nih.gov/nuccore/NZ_AWRQ01000017.1?report=graph&from=12005&to=14392	WHIX	1	401	3.61e-52	0	1			14	Chitinase-like	8147	Salmonella enterica subsp. arizonae serovar 18:z4,z23:- str. CVM N5	NZ_AWRQ01000017.1	12005	14392	+	WP_226998817.1	hypothetical protein	582-791: COG3179 (COG3179, Predicted chitinase [General function prediction only].)		0 0 o	795	1	WP_058820409.1	type VI secretion system Vgr family protein	33-516: TIGR01646 (vgr_GE, Rhs element Vgr protein.); 609-754: pfam10106 (DUF2345, Uncharacterized protein conserved in bacteria (DUF2345).); 487-591: pfam13296 (T6SS_Vgr, Putative type VI secretion system Rhs element Vgr.)		0 0 o	785	9	WP_058820073.1	hypothetical protein		Neg: SP(Sec/SPI) (Pr: 0.994), Pos: SP(Sec/SPI) (Pr: 0.904)	0 Y n4-15c19/20o	162	3	WP_058820075.1	type VI secretion system ATPase TssH	12-870: TIGR03345 (VI_ClpV1, type VI secretion ATPase, ClpV1 family.)		0 0 o	890	2363		hypothetical protein
439	https://www.ncbi.nlm.nih.gov/nuccore/NZ_AWRP01000040.1?report=graph&from=2211&to=4598	WHIX	1	401	3.61e-52	0	1			14	Chitinase-like	8148	Salmonella enterica subsp. arizonae serovar 18:z4,z23:- str. CVM N27	NZ_AWRP01000040.1	2211	4598	-	WP_226998817.1	hypothetical protein	582-791: COG3179 (COG3179, Predicted chitinase [General function prediction only].)		0 0 o	795	1	WP_139321768.1	DUF2345 domain-containing protein	69-214: pfam10106 (DUF2345, Uncharacterized protein conserved in bacteria (DUF2345).); 1-51: pfam13296 (T6SS_Vgr, Putative type VI secretion system Rhs element Vgr.)		0 0 o	245	9	WP_058820073.1	hypothetical protein		Neg: SP(Sec/SPI) (Pr: 0.994), Pos: SP(Sec/SPI) (Pr: 0.904)	0 Y n4-15c19/20o	162	3						0	0		hypothetical protein
440	https://www.ncbi.nlm.nih.gov/nuccore/NZ_AWRO01000022.1?report=graph&from=2067&to=4454	WHIX	1	401	3.61e-52	0	1			14	Chitinase-like	8149	Salmonella enterica subsp. arizonae serovar 18:z4,z23:- str. CVM N4410	NZ_AWRO01000022.1	2067	4454	+	WP_226998817.1	hypothetical protein	582-791: COG3179 (COG3179, Predicted chitinase [General function prediction only].)		0 0 o	795	1	WP_075841298.1	type VI secretion system Vgr family protein	1-415: TIGR01646 (vgr_GE, Rhs element Vgr protein.); 508-653: pfam10106 (DUF2345, Uncharacterized protein conserved in bacteria (DUF2345).); 386-490: pfam13296 (T6SS_Vgr, Putative type VI secretion system Rhs element Vgr.)		0 0 o	684	9	WP_058820073.1	hypothetical protein		Neg: SP(Sec/SPI) (Pr: 0.994), Pos: SP(Sec/SPI) (Pr: 0.904)	0 Y n4-15c19/20o	162	3						0	0		hypothetical protein
[truncated: 11,631 more rows]
[truncated: 115 more columns]

## Sheet: Description
Column	Description
#	Serial number
Link to NCBI Nucleotide	Link to NCBI Nucleotide graphics display
Domain	Domain name(s)
Domain_Start	Domain start position (in protein)
Domain_End	Domain end position (in protein)
Evalue	Expect value(s) (RPS-BLAST) - several values in case the WHIX domain is split
Nter	N-terminal domain (at least 100 aa before WHIX domain start position)
[truncated: 32 more rows]
