# Supplementary material for: A new class of type VI secretion system effectors can carry two toxic domains and are recognized through the WHIX motif for export
Source: PLoS Biol. 2025 Mar 17;23(3):e3003053. doi: 10.1371/journal.pbio.3003053 (PMC12135965; doi:10.1371/journal.pbio.3003053)
Supplement: S2 Dataset — (XLSX) [file pbio.3003053.s018.xlsx]

## Sheet: Conserved_Domains_Summary
		COG3516	COG3517	COG3157	COG3521	COG3522	COG3455	COG3523	COG3518	COG3519	COG3520	COG3515		T6SS Core Proteins		COG3501
Genome_ID	Genome_Name	TssB	TssC	TssD/Hcp	TssJ	TssK	TssL	TssM/IcmF	TssE	TssF	TssG	TssA/impA	Sum	Count	Above	TssI/VgrG
1	Pseudomonas aeruginosa VET-124	3	3	2	2	3	3	3	3	3	3	3	31	11	1	10
2	Pseudomonas aeruginosa AUS485	3	3	7	2	3	3	3	3	3	3	3	36	11	1	16
3	Pseudomonas aeruginosa SC1	4	4	4	3	4	4	4	4	4	4	4	43	11	1	11
4	Pseudomonas aeruginosa JYH17	3	3	5	2	3	3	3	3	3	3	3	34	11	1	16
5	Pseudomonas aeruginosa JYH13	4	4	3	3	4	4	4	4	4	4	4	42	11	1	10
6	Pseudomonas aeruginosa WS 5022	4	4	4	3	4	4	4	4	4	4	4	43	11	1	10
7	Pseudomonas aeruginosa 20-MO00609-0	3	3	3	2	3	3	3	3	3	3	3	32	11	1	14
8	Pseudomonas aeruginosa LICME WGH-6	3	3	3	2	3	3	3	3	3	3	3	32	11	1	14
9	Pseudomonas aeruginosa 2021EL-00150	3	3	4	2	3	3	3	3	3	3	3	33	11	1	13
10	Burkholderia cepacia LK13	4	4	4	5	4	4	4	4	6	4	4	47	11	1	28
11	Burkholderia cepacia LK29	5	5	5	5	5	6	5	5	6	5	5	57	11	1	12
12	Burkholderia cepacia 1167_BCEN	2	2	3	3	3	3	2	2	2	3	2	27	11	1	19
13	Burkholderia cepacia 1178_BCEN	2	2	3	3	3	3	3	2	2	3	2	28	11	1	19
14	Burkholderia cepacia MSMB1384WGS	3	3	3	3	3	3	3	3	3	3	3	33	11	1	18
15	Burkholderia cepacia MSMB1330WGS	3	3	3	3	3	3	3	3	3	3	3	33	11	1	19
16	Burkholderia cepacia NBRC 14074	2	2	3	3	3	3	2	2	2	3	2	27	11	1	20
17	Burkholderia cepacia FL-6-3-10-S1-D0	3	3	3	3	3	3	3	3	6	3	3	36	11	1	22
18	Burkholderia cepacia MSMB1129	3	3	3	3	3	3	3	3	6	3	3	36	11	1	18
19	Burkholderia cepacia MSMB1224	3	3	3	3	3	3	3	3	3	3	3	33	11	1	13
20	Burkholderia cepacia FL-4-2-10-S1-D0	3	3	4	3	3	3	3	3	4	3	3	35	11	1	16
21	Burkholderia cepacia FL-2-3-10-S1-D0	3	3	3	3	3	3	3	3	6	3	3	36	11	1	23
22	Burkholderia cepacia INT1-BP233	3	3	3	3	3	3	3	3	4	3	3	34	11	1	20
23	Burkholderia cepacia INT1-BP232	3	3	3	3	3	3	3	3	4	3	3	34	11	1	21
24	Burkholderia cepacia MSMB1302	3	3	3	3	3	3	3	3	5	3	3	35	11	1	18
26	Burkholderia cepacia RF3-non_BP5	3	3	3	3	3	3	3	3	4	3	3	34	11	1	22
27	Burkholderia cepacia MSMB0859	3	3	3	3	3	3	3	3	5	3	3	35	11	1	14
30	Burkholderia cepacia MSMB724WGS	2	2	3	2	2	2	2	2	3	2	2	24	11	1	14
32	Burkholderia cepacia MSMB2177WGS	3	3	3	3	3	3	3	3	3	3	3	33	11	1	15
33	Burkholderia cepacia MSMB1228WGS	3	3	4	3	3	3	3	3	5	3	3	36	11	1	20
34	Burkholderia cepacia RF2-non_BP4	3	3	3	3	3	3	3	3	4	3	3	34	11	1	22
35	Burkholderia cepacia MSMB1334WGS	3	3	4	3	3	3	3	3	5	3	3	36	11	1	23
37	Burkholderia cepacia MSMB2211WGS	3	3	4	3	3	3	3	3	3	3	3	34	11	1	15
38	Burkholderia cepacia MSMB2210WGS	3	3	4	3	3	3	3	3	4	3	3	35	11	1	20
39	Burkholderia cepacia MSMB616WGS	2	2	2	2	2	2	2	2	3	2	2	23	11	1	17
40	Burkholderia cepacia MSMB2027WGS	2	2	3	2	2	2	2	2	3	2	2	24	11	1	15
41	Burkholderia cepacia MSMB1055WGS	3	3	3	3	3	3	3	3	4	3	2	33	11	1	14
42	Burkholderia cepacia MSMB1061WGS	3	3	5	3	3	2	3	4	4	3	3	36	11	1	20
44	Burkholderia cepacia MSMB1383WGS	3	3	4	3	3	3	3	3	5	3	3	36	11	1	22
45	Burkholderia cepacia MSMB1332WGS	3	3	4	3	3	3	3	3	5	3	3	36	11	1	23
46	Burkholderia cepacia MSMB1062WGS	3	3	5	3	3	2	3	4	5	3	3	37	11	1	24
47	Burkholderia cepacia MSMB1337WGS	3	3	4	3	3	3	3	3	5	3	3	36	11	1	23
48	Burkholderia cepacia MSMB1329WGS	3	3	4	3	3	3	3	3	5	3	3	36	11	1	24
49	Burkholderia cepacia MSMB1333WGS	3	3	4	3	3	3	3	3	5	3	3	36	11	1	22
50	Burkholderia cepacia MSMB1331WGS	3	3	3	3	3	3	3	3	3	3	3	33	11	1	18
51	Burkholderia cepacia MSMB1256WGS	3	3	3	3	3	3	3	3	3	3	3	33	11	1	19
52	Burkholderia cepacia MSMB1338WGS	3	3	4	3	3	3	3	3	5	3	3	36	11	1	23
53	Burkholderia cepacia MSMB1224WGS	3	3	3	3	3	3	3	3	3	3	3	33	11	1	13
54	Burkholderia cepacia MSMB1063WGS	3	3	3	3	3	3	3	3	3	3	3	33	11	1	19
55	Burkholderia cepacia FDAARGOS_388	2	2	3	3	3	3	2	2	2	3	2	27	11	1	19
56	Burkholderia cepacia FDAARGOS_345	2	2	3	3	3	3	2	2	2	3	2	27	11	1	19
57	Burkholderia cepacia PT02	3	3	3	3	3	3	3	3	3	3	3	33	11	1	13
58	Burkholderia cepacia NCTC10743	2	2	3	3	3	3	2	2	2	3	2	27	11	1	19
59	Burkholderia cepacia Bp9120	3	3	3	3	3	3	3	3	3	3	3	33	11	1	14
60	Burkholderia cepacia Bp9034	3	3	5	3	3	2	3	4	4	3	3	36	11	1	24
61	Burkholderia cepacia Bp9033	3	3	5	3	3	2	3	4	4	3	3	36	11	1	24
62	Burkholderia cepacia Bp9032	3	3	3	3	3	3	3	3	3	3	3	33	11	1	20
63	Burkholderia cepacia Bp9035	3	3	5	3	3	2	3	4	4	3	3	36	11	1	24
64	Burkholderia cepacia Bp9036	3	3	3	3	3	3	3	3	4	3	3	34	11	1	10
65	Burkholderia cepacia Bp9003	3	3	3	3	3	3	3	3	5	3	3	35	11	1	20
66	Burkholderia cepacia Bp9019	2	2	3	2	2	2	2	2	2	2	2	23	11	1	21
67	Burkholderia cepacia Bp8972	3	3	5	3	3	2	3	4	4	3	3	36	11	1	24
68	Burkholderia cepacia Bp9007	3	3	3	3	3	3	3	3	3	3	3	33	11	1	12
69	Burkholderia cepacia Bp9013	3	3	3	3	3	3	3	3	4	3	3	34	11	1	24
70	Burkholderia cepacia Bp8973	3	3	5	3	3	2	3	4	4	3	3	36	11	1	24
71	Burkholderia cepacia Bp8980	2	2	3	2	2	2	2	2	5	2	2	26	11	1	14
72	Burkholderia cepacia b6	1	1	3	1	1	1	1	1	2	1	1	14	11	1	14
73	Burkholderia cepacia b100	1	1	4	1	1	1	1	1	3	1	1	16	11	1	17
74	Burkholderia cepacia dm93	1	1	3	1	1	1	2	1	3	1	1	16	11	1	17
75	Burkholderia cepacia b19	1	1	3	1	1	1	1	1	3	1	1	15	11	1	18
76	Burkholderia cepacia b101	1	1	4	1	1	1	1	1	3	1	1	16	11	1	18
77	Burkholderia cepacia b163	1	1	3	1	1	1	1	1	3	1	1	15	11	1	17
78	Burkholderia cepacia b84	1	1	3	1	1	1	1	1	3	1	1	15	11	1	17
79	Burkholderia cepacia b219	1	1	3	1	1	1	1	1	3	1	1	15	11	1	17
80	Burkholderia cepacia b64	1	1	3	1	1	1	1	1	3	1	1	15	11	1	17
81	Burkholderia cepacia d13	1	1	3	1	2	1	1	1	3	1	1	16	11	1	18
82	Burkholderia cepacia b98	1	1	3	1	1	1	1	1	3	1	1	15	11	1	18
83	Burkholderia cepacia b212	1	1	3	1	1	1	1	1	3	1	1	15	11	1	18
84	Burkholderia cepacia b111	1	1	3	1	1	1	1	1	2	1	1	14	11	1	17
85	Burkholderia cepacia b124	1	1	3	1	1	1	1	1	3	1	1	15	11	1	19
86	Burkholderia cepacia b99	1	1	3	1	1	1	1	1	3	1	1	15	11	1	17
87	Burkholderia cepacia PSB-136(1)	1	1	1	1	1	1	3	1	1	1	2	14	11	1	15
88	Burkholderia cepacia BC16	3	3	3	3	3	3	3	3	4	3	3	34	11	1	17
89	Burkholderia cepacia 2424	3	3	3	3	3	3	3	3	3	3	3	33	11	1	20
90	Burkholderia cepacia BCC1058	2	2	3	2	2	2	2	2	2	2	2	23	11	1	19
91	Burkholderia cepacia BCC0196	4	4	4	4	4	4	4	4	6	4	3	45	11	1	16
92	Burkholderia cepacia BCC0970	2	2	3	2	2	2	2	2	2	2	2	23	11	1	19
93	Burkholderia cepacia BCC1634	3	3	3	3	3	3	3	3	4	3	3	34	11	1	8
94	Burkholderia cepacia BCC1631	3	3	2	3	3	3	2	3	5	3	2	32	11	1	14
95	Burkholderia cepacia BCC0001	2	2	3	3	3	3	2	2	2	3	2	27	11	1	19
96	Burkholderia cepacia BCC0974	3	3	4	3	3	3	3	3	5	3	3	36	11	1	17
97	Burkholderia cepacia BCC1636	3	3	3	3	3	3	3	3	4	3	3	34	11	1	16
98	Burkholderia cepacia IST612	3	3	3	3	3	3	3	3	6	3	2	35	11	1	15
99	Burkholderia cepacia BCC1633	2	2	2	2	2	2	2	2	4	2	2	24	11	1	14
100	Burkholderia cepacia BCC0367	2	2	2	2	2	2	2	2	5	2	2	25	11	1	16
101	Burkholderia cepacia BCC0233	3	3	4	3	3	3	3	3	5	3	3	36	11	1	14
102	Burkholderia cepacia BCC0256	3	3	3	3	3	3	3	3	5	3	3	35	11	1	24
103	Burkholderia cepacia BCC1632	3	3	3	3	3	3	3	3	3	3	3	33	11	1	9
104	Burkholderia cepacia BCC1641	3	3	2	3	3	3	2	3	5	3	2	32	11	1	16
105	Burkholderia cepacia s37	3	3	3	3	3	3	3	3	6	3	2	35	11	1	14
106	Burkholderia cepacia s41	3	3	3	3	3	3	3	3	6	3	2	35	11	1	14
107	Burkholderia cepacia s57	3	3	3	3	3	3	3	3	6	3	2	35	11	1	14
108	Burkholderia cepacia s36	3	3	3	3	3	3	3	3	6	3	2	35	11	1	14
109	Burkholderia cepacia s31	3	3	3	3	3	3	3	3	6	3	2	35	11	1	14
110	Burkholderia cepacia s15	3	3	3	3	3	3	3	3	6	3	2	35	11	1	14
111	Burkholderia cepacia s9	3	3	3	3	3	3	3	3	6	3	2	35	11	1	14
112	Burkholderia cepacia s16	3	3	3	3	3	3	3	3	6	3	2	35	11	1	14
113	Burkholderia cepacia s28	3	3	3	3	3	3	3	3	6	3	2	35	11	1	15
114	Burkholderia cepacia s23	3	3	3	3	3	3	3	3	6	3	2	35	11	1	14
115	Burkholderia cepacia s39	3	3	3	3	3	3	3	3	6	3	2	35	11	1	14
116	Burkholderia cepacia s35	3	3	3	3	3	3	3	3	6	3	2	35	11	1	14
117	Burkholderia cepacia s12	3	3	3	3	3	3	3	3	6	3	2	35	11	1	14
118	Burkholderia cepacia s33	3	3	3	3	3	3	3	3	6	3	2	35	11	1	14
119	Burkholderia cepacia s25	3	3	3	3	3	3	3	3	6	3	2	35	11	1	14
120	Burkholderia cepacia s22	3	3	3	3	3	3	3	3	6	3	2	35	11	1	14
121	Burkholderia cepacia s20	3	3	3	3	3	3	3	3	6	3	2	35	11	1	14
122	Burkholderia cepacia s24	3	3	3	3	3	3	3	3	6	3	2	35	11	1	14
123	Burkholderia cepacia s18	3	3	3	3	3	3	3	3	6	3	2	35	11	1	14
124	Burkholderia cepacia 39628	3	2	3	3	3	3	3	3	3	3	3	32	11	1	16
125	Burkholderia cepacia 848	3	3	3	3	3	3	3	3	6	3	2	35	11	1	13
126	Burkholderia cepacia 810	2	2	2	2	2	2	2	2	5	2	2	25	11	1	12
127	Burkholderia cepacia 921	2	2	2	2	2	2	3	2	5	2	2	26	11	1	12
128	Burkholderia cepacia 871	4	4	3	3	4	4	3	3	6	3	2	39	11	1	13
129	Burkholderia cepacia BC00013	3	3	4	3	3	3	3	3	3	3	3	34	11	1	14
130	Burkholderia cepacia 121220009-1	3	3	3	3	3	3	3	3	6	3	2	35	11	1	14
131	Burkholderia cepacia 142550027-1	3	3	3	3	3	3	3	3	6	3	2	35	11	1	14
132	Burkholderia cepacia 121850007-1	3	3	3	3	3	3	3	3	6	3	2	35	11	1	14
133	Burkholderia cepacia 112620001-2	3	3	3	3	3	3	3	3	6	3	2	35	11	1	14
134	Burkholderia cepacia 101120021-2	3	3	3	3	3	3	3	3	6	3	2	35	11	1	14
135	Burkholderia cepacia 121220003-1	3	3	3	3	3	3	3	3	6	3	2	35	11	1	14
136	Burkholderia cepacia 102690001-1	3	3	3	3	3	3	3	3	6	3	2	35	11	1	14
137	Burkholderia cepacia 110700041-1	3	3	3	3	3	3	3	3	6	3	2	35	11	1	14
138	Burkholderia cepacia 101110067-1	3	3	3	3	3	3	3	3	6	3	2	35	11	1	14
139	Burkholderia cepacia 110730038-3	3	3	3	3	3	3	3	3	6	3	2	35	11	1	14
140	Burkholderia cepacia 111460003-1	3	3	3	3	3	3	3	3	6	3	2	35	11	1	15
141	Burkholderia cepacia 102690004-1	3	3	3	3	3	3	3	3	6	3	2	35	11	1	14
142	Burkholderia cepacia 113330051-1	3	3	3	3	3	3	3	3	6	3	2	35	11	1	14
143	Burkholderia cepacia 100540015-1	3	3	3	3	3	3	3	3	6	3	2	35	11	1	14
144	Burkholderia cepacia 110700039-1	3	3	3	3	3	3	3	3	6	3	2	35	11	1	14
145	Burkholderia cepacia 122630001-1	3	3	3	3	3	3	3	3	6	3	2	35	11	1	14
146	Burkholderia cepacia 110730035-2	3	3	3	3	3	3	3	3	6	3	2	35	11	1	14
147	Burkholderia cepacia 121560039-1	3	3	3	3	3	3	3	3	6	3	2	35	11	1	14
148	Burkholderia cepacia AU3476	3	3	3	3	3	3	3	3	4	3	3	34	11	1	12
149	Burkholderia cepacia AU2942	3	3	3	3	3	3	3	3	4	3	3	34	11	1	12
150	Burkholderia cepacia AU3030	3	3	3	3	3	3	3	3	4	3	3	34	11	1	12
151	Burkholderia cepacia AU2837	3	3	3	3	3	3	3	3	4	3	3	34	11	1	12
152	Burkholderia cepacia AU3547	3	3	3	3	3	3	3	3	4	3	3	34	11	1	12
153	Burkholderia cepacia AU3129	3	3	3	3	3	3	3	3	4	3	3	34	11	1	12
154	Burkholderia cepacia AU2212	3	3	4	3	3	3	2	3	3	3	3	33	11	1	19
155	Burkholderia cepacia AU3091	3	3	3	3	3	3	3	3	4	3	3	34	11	1	12
157	Burkholderia cepacia AU35352	3	3	3	3	3	3	3	3	5	3	3	35	11	1	16
158	Burkholderia cepacia AU7278	2	2	3	3	3	3	2	2	2	3	2	27	11	1	23
159	Burkholderia cepacia AU40639	4	4	5	4	4	4	4	4	5	4	3	45	11	1	15
160	Burkholderia cepacia AU36260	3	3	3	3	3	3	3	3	4	3	2	33	11	1	14
161	Burkholderia cepacia AU36411	3	3	3	3	3	3	3	3	3	3	2	32	11	1	13
162	Burkholderia cepacia AU28653	2	2	3	2	2	2	2	2	5	2	2	26	11	1	23
163	Burkholderia cepacia AU34849	3	3	4	3	3	3	3	3	5	3	3	36	11	1	17
164	Burkholderia cepacia AU20362	3	3	3	3	3	3	3	3	3	3	2	32	11	1	13
165	Burkholderia cepacia AU41977	3	3	4	3	3	3	3	3	4	3	3	35	11	1	14
166	Burkholderia cepacia AU23071	3	3	3	3	3	3	3	3	5	3	3	35	11	1	15
167	Burkholderia cepacia AU38124	2	2	3	2	2	2	2	2	2	2	2	23	11	1	16
168	Burkholderia cepacia AU25297	3	3	3	3	3	3	3	3	6	3	2	35	11	1	14
169	Burkholderia cepacia AU25689	3	3	4	2	2	3	3	3	3	3	3	32	11	1	15
170	Burkholderia cepacia AU38343	3	3	3	3	3	3	3	3	4	3	3	34	11	1	17
171	Burkholderia cepacia AU29080	2	2	2	2	2	2	2	2	2	2	2	22	11	1	14
172	Burkholderia cepacia AU38107	3	3	3	3	3	3	3	3	5	3	3	35	11	1	14
173	Burkholderia cepacia AU41616	3	3	3	3	3	3	3	3	4	3	3	34	11	1	19
174	Burkholderia cepacia AU35295	3	3	4	3	3	3	3	3	5	3	3	36	11	1	14
175	Burkholderia cepacia JK11	3	3	3	3	3	3	3	3	3	3	3	33	11	1	14
176	Burkholderia cepacia CMCC(B)23005	3	3	4	3	3	3	3	3	4	3	3	35	11	1	14
177	Burkholderia cepacia 2011Ycf427V	1	2	2	2	2	2	2	2	4	2	2	23	11	1	14
178	Burkholderia cepacia 2011Ycf793I	1	2	2	2	2	2	2	2	4	2	2	23	11	1	14
179	Burkholderia cepacia 2017Y70952565VI	1	2	2	2	2	2	2	2	4	2	2	23	11	1	14
180	Burkholderia cepacia SCCH90 Bcn202840	3	3	4	3	3	3	3	3	3	3	3	34	11	1	11
181	Burkholderia cepacia AU44954	4	4	4	3	4	4	4	4	6	4	4	45	11	1	19
182	Burkholderia cepacia AU44851	4	4	5	4	4	4	4	4	5	4	2	44	11	1	20
183	Burkholderia cepacia AU42274	2	2	3	2	2	2	2	2	5	2	2	26	11	1	23
184	Burkholderia cepacia AU44310	2	2	3	3	3	3	2	2	2	3	2	27	11	1	16
185	Burkholderia cepacia AU42520	3	3	3	3	3	3	3	3	5	3	2	34	11	1	16
186	Burkholderia cepacia AU43316	3	3	3	3	3	3	3	3	3	3	3	33	11	1	14
187	Burkholderia cepacia SCCH142Bcc233644	3	3	3	3	3	3	3	3	6	3	2	35	11	1	13
188	Pseudomonas fluorescens H16	1	1	3	1	1	1	1	1	1	1	1	13	11	1	12
189	Pseudomonas fluorescens SF4c	3	3	4	2	3	3	3	3	3	3	2	32	11	1	9
190	Pseudomonas fluorescens SF39a	1	1	1	1	1	1	1	1	1	1	1	11	11	1	8
191	Pseudomonas fluorescens MEP34	1	1	1	1	1	1	1	1	1	1	1	11	11	1	6
192	Pseudomonas fluorescens C8	3	3	5	2	3	3	6	3	3	3	4	38	11	1	8
193	Pseudomonas fluorescens C3	1	1	1	1	1	1	1	1	1	1	1	11	11	1	7
194	Pseudomonas fluorescens H24	1	1	2	1	1	1	1	1	1	1	1	12	11	1	7
195	Pseudomonas fluorescens S613	0	0	0	0	0	0	0	0	0	0	0	0	0	0	3
196	Pseudomonas fluorescens FW300-N1B4	3	3	4	2	3	3	2	3	3	3	2	31	11	1	9
197	Pseudomonas fluorescens HKI0770	2	2	3	1	2	2	2	2	2	2	2	22	11	1	8
198	Pseudomonas fluorescens PfR 37	4	3	3	3	3	3	2	3	3	3	4	34	11	1	6
199	Pseudomonas fluorescens NEP1	2	2	3	1	2	2	2	2	2	2	2	22	11	1	8
200	Pseudomonas fluorescens 28B5	2	2	3	1	2	2	2	2	2	2	2	22	11	1	9
201	Pseudomonas fluorescens 2F9	2	2	4	1	2	2	2	2	2	2	2	23	11	1	10
202	Pseudomonas fluorescens 36G2	2	2	4	1	2	2	2	2	2	2	2	23	11	1	16
203	Pseudomonas fluorescens LBUM677	1	1	1	1	1	1	1	1	1	1	1	11	11	1	7
204	Pseudomonas fluorescens HKI0874	1	1	2	1	1	1	1	2	1	1	1	13	11	1	9
205	Pseudomonas fluorescens PS934	1	1	1	1	1	1	1	1	2	1	2	13	11	1	5
206	Pseudomonas fluorescens PS847	1	1	3	1	1	1	1	1	1	1	1	13	11	1	8
207	Pseudomonas fluorescens PS691	2	1	1	1	1	1	0	1	1	1	1	11	10	1	8
208	Pseudomonas fluorescens PS655	3	3	4	2	3	3	3	3	3	3	4	34	11	1	9
209	Pseudomonas fluorescens PS659	2	2	7	2	2	2	3	2	2	2	2	28	11	1	13
210	Pseudomonas fluorescens PS639	1	0	1	1	0	0	2	1	1	1	2	10	8	0	5
211	Pseudomonas fluorescens PS624	2	2	4	1	2	2	1	2	2	2	2	22	11	1	11
212	Pseudomonas fluorescens PS862	1	0	0	1	0	0	1	1	1	1	1	7	7	0	6
213	Pseudomonas fluorescens PS723	3	2	2	2	2	2	2	2	2	1	2	22	11	1	8
214	Pseudomonas fluorescens PS947	2	2	2	1	2	2	2	2	2	2	2	21	11	1	9
215	Pseudomonas fluorescens PS870	4	4	3	2	2	2	2	2	2	2	3	28	11	1	14
216	Pseudomonas fluorescens DR397	3	3	4	2	3	3	3	3	3	3	2	32	11	1	10
217	Pseudomonas fluorescens G7	2	2	3	1	2	2	2	2	2	2	2	22	11	1	9
218	Pseudomonas fluorescens CREA-C16	1	1	1	1	1	1	1	1	1	1	1	11	11	1	7
219	Pseudomonas fluorescens G20-18	1	1	4	1	1	1	1	1	1	1	1	14	11	1	8
220	Pseudomonas fluorescens ISL-33	3	4	4	3	4	4	5	4	4	3	5	43	11	1	6
221	Pseudomonas fluorescens MYb115	1	1	1	1	1	1	2	1	1	1	2	13	11	1	5
222	Pseudomonas fluorescens DSS73	2	2	3	1	2	2	2	2	2	2	2	22	11	1	9
223	Pseudomonas fluorescens VE193-7	1	1	2	1	1	1	1	1	1	1	1	12	11	1	6
224	Pseudomonas fluorescens Ant01	4	3	3	3	3	3	3	3	3	3	4	35	11	1	5
225	Pseudomonas fluorescens PH.SM	2	2	2	1	2	2	2	2	2	2	2	21	11	1	9
226	Pseudomonas fluorescens AB-S30	1	1	2	1	1	1	1	1	1	1	1	12	11	1	9
227	Pseudomonas oleovorans E1205	2	2	2	1	2	2	2	2	2	2	2	21	11	1	4
228	Pseudomonas putida NFIX47	3	3	5	2	3	5	5	3	4	3	2	38	11	1	12
229	Pseudomonas putida FDAARGOS_376	1	1	1	1	1	1	1	1	1	1	1	11	11	1	7
230	Pseudomonas putida PSB00048	3	3	3	3	3	4	3	3	3	3	3	34	11	1	12
231	Pseudomonas putida BR-PH17	2	2	3	2	2	2	3	2	2	2	3	25	11	1	3
232	Pseudomonas putida PgBE89	1	1	1	1	1	1	1	1	1	1	1	11	11	1	7
233	Stutzerimonas stutzeri BAL361	1	1	1	1	1	1	1	1	1	1	1	11	11	1	4
234	Stutzerimonas stutzeri NT0124	1	1	1	1	1	1	1	1	1	1	1	11	11	1	5
235	Stutzerimonas stutzeri NT0128	1	1	1	1	1	1	1	1	1	1	1	11	11	1	3
236	Stutzerimonas stutzeri SLG510A3-8	1	1	1	1	1	1	1	1	1	1	1	11	11	1	2
237	Stutzerimonas stutzeri 1223_PMEN	1	1	1	1	1	1	1	1	1	1	1	11	11	1	5
238	Stutzerimonas stutzeri C2	1	1	1	1	1	1	1	1	1	1	1	11	11	1	1
239	Stutzerimonas stutzeri ODKF13	1	1	1	1	1	1	1	1	1	1	1	11	11	1	6
240	Stutzerimonas stutzeri 273	1	1	1	1	1	1	1	1	1	1	1	11	11	1	3
241	Stutzerimonas stutzeri LH-42	1	1	1	1	1	1	1	1	1	1	1	11	11	1	4
242	Stutzerimonas stutzeri DSM 50227	1	1	1	1	1	1	1	1	1	1	1	11	11	1	4
243	Stutzerimonas stutzeri 28a3	1	1	1	1	1	1	1	1	1	1	1	11	11	1	3
244	Stutzerimonas stutzeri DSM 17088	1	1	1	1	1	1	1	1	1	1	1	11	11	1	3
245	Stutzerimonas stutzeri KC	1	1	1	1	1	1	1	1	1	1	1	11	11	1	4
246	Stutzerimonas stutzeri CM	0	0	0	1	1	1	1	0	0	0	0	4	4	0	1
247	Stutzerimonas stutzeri PS_128	1	1	1	1	1	1	1	1	1	1	1	11	11	1	3
248	Stutzerimonas stutzeri PS_133	1	1	1	1	1	1	1	1	1	1	1	11	11	1	5
249	Stutzerimonas stutzeri PS_376	1	1	1	1	1	1	1	1	1	1	1	11	11	1	3
250	Stutzerimonas stutzeri PS_130	1	1	1	1	1	1	1	1	1	1	1	11	11	1	5
251	Stutzerimonas stutzeri PS_087	1	1	1	1	1	1	1	1	1	1	1	11	11	1	4
252	Stutzerimonas stutzeri PS_377	1	1	1	1	1	1	1	1	1	1	1	11	11	1	3
253	Stutzerimonas stutzeri PS_151	1	1	1	1	1	1	1	1	1	1	1	11	11	1	5
254	Stutzerimonas stutzeri PS_134	1	1	1	1	1	1	1	1	1	1	1	11	11	1	6
255	Stutzerimonas stutzeri NCTC10475	1	1	1	1	1	1	1	1	1	1	1	11	11	1	3
256	Stutzerimonas stutzeri NCTC10450	1	1	0	0	0	0	0	1	1	1	1	6	6	0	2
257	Stutzerimonas stutzeri PS_234	1	1	1	1	1	1	1	1	1	1	1	11	11	1	4
258	Stutzerimonas stutzeri PS_197	1	1	1	1	1	1	1	1	1	1	1	11	11	1	4
259	Stutzerimonas stutzeri PS_110	0	0	0	1	1	1	1	0	0	0	0	4	4	0	1
260	Stutzerimonas stutzeri PS_131	1	1	1	1	1	1	1	1	1	1	1	11	11	1	6
261	Stutzerimonas stutzeri PS_072	1	1	1	1	1	1	1	1	1	1	1	11	11	1	4
263	Stutzerimonas stutzeri NP_8Ht	1	1	1	1	1	1	1	1	1	1	1	11	11	1	3
264	Stutzerimonas stutzeri 69C1	1	1	1	1	1	1	1	1	1	1	1	11	11	1	2
265	Stutzerimonas stutzeri 99A1	1	1	1	1	1	1	1	1	1	1	1	11	11	1	3
266	Stutzerimonas stutzeri PSEUDT2.31D-1	1	1	1	1	1	1	1	1	1	1	1	11	11	1	3
267	Stutzerimonas stutzeri ZDHY95	1	1	1	1	1	1	1	1	1	1	1	11	11	1	4
268	Stutzerimonas stutzeri FDAARGOS_1065	1	1	1	1	1	1	1	1	1	1	1	11	11	1	3
269	Stutzerimonas stutzeri KOL14.W.45.12	1	1	1	1	1	1	1	1	1	1	1	11	11	1	3
270	Stutzerimonas stutzeri KOL14.W.495.96	1	1	1	1	1	1	1	1	1	1	1	11	11	1	4
271	Stutzerimonas stutzeri KOL14.W.20.2	1	1	1	1	1	1	1	1	1	1	1	11	11	1	3
272	Stutzerimonas stutzeri KOL14.W.20.3	1	1	1	1	1	1	1	1	1	1	1	11	11	1	3
273	Stutzerimonas stutzeri F2	1	1	1	1	1	1	1	1	1	1	1	11	11	1	3
274	Stutzerimonas stutzeri PAH8	1	1	1	1	1	1	1	1	1	2	1	12	11	1	3
275	Stutzerimonas stutzeri Isolate3	1	1	1	1	1	1	1	1	1	1	1	11	11	1	4
276	Stutzerimonas stutzeri YWX-1	0	0	0	1	1	1	1	0	0	0	0	4	4	0	1
277	Stutzerimonas stutzeri S116	1	1	1	1	1	1	1	1	1	1	1	11	11	1	3
278	Stutzerimonas stutzeri DP6Y115-2	1	1	1	1	1	1	1	1	1	1	1	11	11	1	3
279	Stutzerimonas stutzeri SDU10	1	1	1	1	1	1	1	1	1	1	1	11	11	1	1
280	Stutzerimonas stutzeri XX1	1	1	1	1	1	1	1	1	1	1	1	11	11	1	3
281	Stutzerimonas stutzeri BB1470	1	1	1	1	1	1	1	1	1	1	1	11	11	1	3
282	Stutzerimonas stutzeri BB1462	1	1	1	1	1	1	1	1	1	1	1	11	11	1	3
283	Stutzerimonas stutzeri 48	1	1	1	1	1	1	1	1	1	1	1	11	11	1	3
284	Stutzerimonas stutzeri 2020WEIHUA_G	1	1	1	1	1	1	0	1	1	1	1	10	10	1	3
285	Stutzerimonas stutzeri NGHE31	1	1	1	1	1	1	1	1	1	1	1	11	11	1	3
286	Stutzerimonas stutzeri A655/78	1	1	1	1	1	1	1	1	1	1	1	11	11	1	4
287	Stutzerimonas stutzeri A160/74	1	1	1	1	1	1	1	1	1	1	1	11	11	1	6
288	Stutzerimonas stutzeri MT-1	1	1	1	1	1	1	1	1	1	1	1	11	11	1	3
289	Stutzerimonas stutzeri 28a39	1	1	1	1	1	1	1	1	1	1	1	11	11	1	3
290	Stutzerimonas stutzeri KC	1	1	1	1	1	1	1	1	1	1	1	11	11	1	0
291	Stutzerimonas stutzeri SD25545	1	1	1	1	1	1	1	1	1	1	1	11	11	1	3
292	Stutzerimonas stutzeri 28a3	1	1	1	1	1	1	1	1	1	1	1	11	11	1	3
293	Stutzerimonas stutzeri SD93936	1	1	1	1	1	1	1	1	1	1	1	11	11	1	3
294	Stutzerimonas stutzeri CCUG 46542	1	1	1	1	1	1	1	1	1	1	1	11	11	1	3
295	Stutzerimonas stutzeri 28a22	1	1	1	1	1	1	1	1	1	1	1	11	11	1	3
296	Stutzerimonas stutzeri SB-1	1	1	1	1	1	1	1	1	1	1	1	11	11	1	3
297	Stutzerimonas stutzeri GD03747	0	0	0	1	1	1	1	0	0	0	0	4	4	0	1
298	Stutzerimonas stutzeri GD04147	0	0	0	1	1	1	1	0	0	0	0	4	4	0	1
299	Stutzerimonas stutzeri GD03864	1	1	1	1	1	1	1	1	1	1	1	11	11	1	2
300	Stutzerimonas stutzeri GD03845	0	0	0	1	1	1	1	0	0	0	0	4	4	0	1
301	Stutzerimonas stutzeri GD04113	1	1	1	1	1	1	1	1	1	1	1	11	11	1	3
302	Stutzerimonas stutzeri GD04161	1	1	1	1	1	1	1	1	1	1	1	11	11	1	4
303	Stutzerimonas stutzeri GD03838	1	1	1	1	1	1	1	1	1	1	1	11	11	1	3
304	Stutzerimonas stutzeri GD04104	1	1	1	1	1	1	1	1	1	1	1	11	11	1	3
305	Stutzerimonas stutzeri GD04106	1	1	1	1	1	1	1	1	1	1	1	11	11	1	3
306	Stutzerimonas stutzeri GD04118	0	0	1	1	1	1	1	0	0	0	0	5	5	0	3
307	Stutzerimonas stutzeri GD04095	1	1	1	1	1	1	1	1	1	1	1	11	11	1	3
308	Stutzerimonas stutzeri GD04143	0	0	0	1	1	1	1	0	0	0	0	4	4	0	1
309	Stutzerimonas stutzeri DN36	1	1	1	1	1	1	1	1	1	1	1	11	11	1	3
310	Stutzerimonas stutzeri 3MP-B	1	1	1	1	1	1	1	1	1	1	1	11	11	1	3
311	Pseudomonas syringae Riq4	3	3	3	3	3	3	3	3	3	3	3	33	11	1	12
312	Pseudomonas syringae LMC.P80	2	2	3	2	2	2	2	2	2	2	2	23	11	1	6
313	Pseudomonas syringae ICMP 508	2	2	4	2	2	2	2	2	2	2	2	24	11	1	6
314	Pseudomonas syringae PA-7-1C	2	2	3	2	2	2	2	2	3	2	2	24	11	1	7
315	Pseudomonas syringae PA-4-8B	2	2	3	2	2	2	2	2	2	2	2	23	11	1	6
316	Pseudomonas syringae PA-4-2H	2	2	3	2	2	2	2	2	2	2	2	23	11	1	6
317	Pseudomonas syringae PA-4-6C	3	3	7	3	4	3	5	3	4	4	3	42	11	1	9
319	Pseudomonas syringae PA-4-3D	2	2	3	2	2	2	2	2	2	2	2	23	11	1	6
320	Pseudomonas syringae PA-5-9D	2	2	3	2	2	2	2	2	2	2	2	23	11	1	6
321	Pseudomonas syringae PA-4-5C	2	2	3	2	2	2	3	2	2	2	2	24	11	1	5
322	Pseudomonas syringae PA-4-10F	2	2	3	2	2	2	2	2	2	2	2	23	11	1	6
323	Pseudomonas syringae PA-4-3H	2	2	3	2	2	2	2	2	2	2	2	23	11	1	6
324	Pseudomonas syringae PA-4-2D	2	2	3	2	2	2	2	2	2	2	2	23	11	1	6
325	Pseudomonas syringae PA-5-10F	2	2	3	2	2	2	2	2	2	2	2	23	11	1	6
326	Pseudomonas syringae PA-4-4B	2	2	3	2	2	2	2	2	2	2	2	23	11	1	6
327	Pseudomonas syringae PA-4-10A	2	2	3	2	2	2	2	2	2	2	2	23	11	1	6
328	Pseudomonas syringae PA-3-3C	2	2	5	2	2	2	2	2	2	2	2	25	11	1	6
329	Pseudomonas syringae SZ47	2	2	4	2	2	2	2	2	2	2	2	24	11	1	7
330	Pseudomonas syringae M11	1	1	2	1	1	1	1	1	1	1	1	12	11	1	6
331	Pseudomonas syringae pv. syringae B48	2	2	4	2	2	2	2	2	2	2	2	24	11	1	6
332	Pseudomonas syringae pv. syringae HRI-W 7872	2	2	4	2	2	2	3	2	2	2	2	25	11	1	6
333	Pseudomonas syringae pv. syringae Ps126	1	1	4	2	2	2	2	2	2	2	2	22	11	1	6
334	Pseudomonas syringae pv. syringae Ps127	2	2	4	2	2	2	2	2	2	2	1	23	11	1	6
335	Pseudomonas syringae pv. syringae NZIPFR-PS7	2	2	4	2	2	2	2	2	2	2	2	24	11	1	6
336	Pseudomonas syringae pv. syringae NZIPFR-IHC1	2	2	4	2	2	2	2	2	2	2	2	24	11	1	6
337	Pseudomonas syringae pv. syringae 8094A	2	2	4	2	2	2	2	2	2	2	2	24	11	1	6
338	Pseudomonas syringae pv. syringae 2675C	2	2	3	2	2	2	2	2	3	2	2	24	11	1	10
339	Pseudomonas syringae pv. syringae 7928A	1	1	3	1	1	1	1	1	1	1	1	13	11	1	8
340	Pseudomonas syringae pv. syringae 2676C	1	1	1	1	1	1	1	1	1	1	1	11	11	1	7
341	Pseudomonas syringae pv. syringae 2682C	1	1	1	1	1	1	1	1	1	1	1	11	11	1	7
342	Pseudomonas syringae pv. syringae Pss9097	2	2	3	2	2	2	2	2	2	2	2	23	11	1	6
343	Pseudomonas syringae pv. syringae 541	1	1	3	1	1	1	1	1	1	1	1	13	11	1	8
344	Pseudomonas syringae pv. syringae 529	1	1	2	1	1	1	1	1	1	1	1	12	11	1	5
345	Pseudomonas syringae pv. syringae 543	1	1	2	1	1	1	1	1	1	1	1	12	11	1	5
346	Pseudomonas syringae pv. syringae 544	1	1	2	1	1	1	1	1	1	1	1	12	11	1	5
347	Pseudomonas syringae pv. syringae ICMP 3688	2	2	4	2	2	2	2	2	2	2	2	24	11	1	6
348	Pseudomonas syringae pv. syringae PssA1M274	2	2	4	2	2	2	2	2	2	2	2	24	11	1	6
349	Pseudomonas syringae pv. syringae PssA1M25	2	2	4	2	2	2	2	2	2	2	2	24	11	1	6
350	Pseudomonas syringae pv. syringae PssA1M253	2	2	4	2	2	2	2	2	2	2	2	24	11	1	6
351	Pseudomonas syringae pv. syringae PssA1M252	2	2	4	2	2	2	2	2	2	2	2	24	11	1	6
352	Pseudomonas syringae pv. syringae PssA1M258	2	2	4	2	2	2	2	2	2	2	2	24	11	1	6
353	Pseudomonas syringae pv. syringae PssA1M259	2	2	4	2	2	2	2	2	2	2	2	24	11	1	6
354	Pseudomonas syringae pv. syringae PssA1M271	2	2	4	2	2	2	2	2	2	2	2	24	11	1	6
355	Pseudomonas syringae pv. syringae PssA1M198	2	2	4	2	2	2	2	2	2	2	2	24	11	1	6
356	Pseudomonas syringae pv. syringae PssA1M249	2	2	4	2	2	2	2	2	2	2	2	24	11	1	6
357	Pseudomonas syringae pv. syringae PssA1M276	2	2	4	2	2	2	2	2	2	2	2	24	11	1	6
358	Pseudomonas syringae pv. syringae Pss9644	2	2	3	2	2	2	2	2	2	2	2	23	11	1	7
359	Pseudomonas syringae pv. syringae 9298.1	2	2	4	2	2	2	2	2	2	2	2	24	11	1	6
360	Pseudomonas syringae pv. syringae 11116B1	2	2	4	2	2	2	2	2	2	2	2	24	11	1	6
361	Pseudomonas syringae pv. syringae B48	2	2	4	2	2	2	2	2	2	2	2	24	11	1	6
362	Pseudomonas syringae pv. tomato ICMP 2844	2	2	2	2	2	2	2	2	2	2	1	21	11	1	6
363	Pseudomonas syringae pv. tomato delta VI	2	2	2	2	2	2	2	2	2	2	1	21	11	1	6
364	Pseudomonas syringae pv. tomato delta IV,IX	2	2	2	2	2	2	2	2	2	2	1	21	11	1	6
365	Pseudomonas syringae pv. tomato delta X	2	2	2	2	2	2	2	2	2	2	1	21	11	1	6
366	Pseudomonas syringae pv. tomato MAFF 302666	2	2	2	2	2	2	2	2	2	2	2	22	11	1	6
371	Pseudomonas chlororaphis subsp. chlororaphis LMG 5004	2	2	2	2	2	2	2	2	2	2	2	22	11	1	6
372	Pseudomonas chlororaphis subsp. chlororaphis ATCC 9446	2	2	2	2	2	2	2	2	2	2	2	22	11	1	7
373	Pseudomonas chlororaphis subsp. chlororaphis DSM 50083	2	2	2	2	2	2	2	2	2	2	2	22	11	1	6
374	Pseudomonas chlororaphis subsp. chlororaphis DSM 50083T	2	2	2	2	2	2	2	2	2	2	2	22	11	1	7
375	Pseudomonas chlororaphis subsp. chlororaphis DSM 50083	2	2	2	2	2	2	2	2	2	2	2	22	11	1	7
376	Burkholderia glumae NCPPB 3923	4	10	4	4	5	6	5	4	7	4	4	57	11	1	19
377	Burkholderia glumae Bp9029	2	2	3	2	3	2	3	3	2	2	2	26	11	1	10
378	Burkholderia glumae GX	4	4	3	4	5	5	4	4	5	3	4	45	11	1	13
379	Burkholderia glumae 257sh-1	4	5	5	4	5	5	7	4	6	4	4	53	11	1	14
380	Burkholderia glumae HN1	4	5	5	4	5	5	6	3	5	4	4	50	11	1	15
381	Burkholderia glumae HN2	4	3	5	3	5	5	5	3	3	3	3	42	11	1	13
382	Burkholderia glumae 411gr-6	4	5	5	4	5	5	8	3	6	3	4	52	11	1	12
383	Burkholderia glumae 336gr-1	4	5	4	4	5	5	6	4	5	4	4	50	11	1	13
384	Burkholderia glumae 957856-41-c	4	4	4	4	5	5	7	4	5	4	4	50	11	1	13
385	Burkholderia glumae 60BGCRMSO3-11	4	4	4	4	5	4	5	4	5	4	4	47	11	1	12
386	Burkholderia glumae 60BGCRMSO3-9	4	4	4	4	5	4	5	4	5	4	4	47	11	1	14
387	Burkholderia glumae 60BGCRPA10-1	4	4	4	4	5	5	5	4	5	4	4	48	11	1	12
388	Burkholderia glumae 60BGCRMSO31-5	3	3	4	2	3	3	3	3	3	3	3	33	11	1	11
389	Burkholderia glumae 60BGCRWC8-5	4	4	5	3	4	5	4	4	5	4	4	46	11	1	13
390	Burkholderia glumae GR20004	4	4	4	4	5	5	6	4	5	4	4	49	11	1	13
391	Burkholderia glumae BGAZ P3	4	4	5	3	5	5	6	3	3	3	3	44	11	1	14
392	Burkholderia glumae BGAZ.K6	4	4	5	3	5	5	6	3	3	3	3	44	11	1	14
393	Burkholderia glumae BGR39S	4	5	4	4	5	5	6	4	6	4	4	51	11	1	13
394	Burkholderia glumae R93	3	3	4	2	4	3	4	3	3	3	3	35	11	1	14
395	Burkholderia glumae BGR82S	4	5	4	4	5	5	6	4	6	4	4	51	11	1	12
396	Burkholderia glumae BGR59S	4	5	4	4	5	5	6	4	6	4	4	51	11	1	13
397	Burkholderia glumae BGR76S	4	5	4	4	5	5	6	4	6	4	4	51	11	1	14
398	Burkholderia glumae BGR79S	4	4	5	2	4	4	4	4	3	3	3	40	11	1	10
399	Burkholderia glumae PERW1RS	4	5	4	4	5	5	6	4	6	4	4	51	11	1	13
400	Burkholderia glumae BGR28S	4	5	4	4	5	5	6	4	5	4	4	50	11	1	13
401	Burkholderia glumae BGR86S	4	4	4	4	5	5	6	4	6	4	4	50	11	1	13
402	Burkholderia glumae BGR35S	4	5	3	4	5	5	6	3	6	4	4	49	11	1	14
403	Burkholderia glumae UAPB13	3	3	4	3	4	3	6	3	5	3	3	40	11	1	14
404	Burkholderia glumae BGR57S	4	5	4	4	5	5	6	4	6	4	4	51	11	1	13
405	Burkholderia glumae EW10RS	4	5	4	4	5	5	6	4	6	4	4	51	11	1	13
406	Burkholderia glumae BGR73S	4	5	4	4	5	5	6	4	6	4	4	51	11	1	14
407	Burkholderia glumae SEW1RS	4	5	4	4	5	5	6	4	6	4	4	51	11	1	13
408	Burkholderia glumae R2	3	4	4	2	4	3	4	3	3	3	3	36	11	1	13
409	Burkholderia glumae BGR22S	4	5	4	4	5	5	6	4	6	4	4	51	11	1	13
410	Burkholderia glumae BGR68S	4	5	4	4	5	5	6	4	6	4	4	51	11	1	13
411	Burkholderia glumae POW17RS	4	5	4	4	5	5	6	4	6	4	4	51	11	1	14
412	Burkholderia glumae BGR19S	4	5	4	4	5	5	6	4	5	4	4	50	11	1	11
413	Burkholderia glumae R5	4	4	4	4	5	5	6	4	6	4	4	50	11	1	15
414	Burkholderia glumae PW30RS	4	5	4	4	5	5	6	4	6	4	4	51	11	1	13
415	Burkholderia glumae SW2RS	4	5	4	4	5	5	6	4	6	4	4	51	11	1	14
416	Burkholderia glumae BGR48S	4	5	5	3	5	5	5	3	3	3	3	44	11	1	12
417	Burkholderia glumae BGR81S	4	5	4	4	5	5	6	4	5	4	4	50	11	1	13
418	Burkholderia glumae SL-2395S	3	3	4	2	4	3	4	3	5	3	3	37	11	1	15
419	Burkholderia glumae TW34RS	4	5	4	4	5	5	6	4	6	4	4	51	11	1	13
420	Burkholderia glumae BGR13S	4	5	5	3	5	5	5	3	3	3	3	44	11	1	13
421	Burkholderia glumae BGR80S	4	5	4	4	5	5	6	4	5	4	4	50	11	1	13
422	Burkholderia glumae BGR21S	4	4	5	2	4	4	3	4	3	3	3	39	11	1	10
423	Burkholderia glumae BGR15S	4	5	4	4	5	5	6	4	6	4	4	51	11	1	13
424	Burkholderia glumae YH43	4	5	4	4	5	5	6	4	6	4	4	51	11	1	14
425	Burkholderia glumae YH38	4	5	4	4	5	5	6	4	6	4	4	51	11	1	14
426	Burkholderia glumae YH67	4	5	4	4	5	5	6	4	6	4	4	51	11	1	13
427	Burkholderia glumae BD_21g	4	4	4	3	5	5	4	4	5	4	4	46	11	1	12
428	Xanthomonas translucens XT-Rocky	2	2	2	1	2	1	3	2	3	2	2	22	11	1	8
429	Xanthomonas translucens LB5	2	2	2	1	2	2	3	2	2	2	2	22	11	1	8
430	Xanthomonas translucens CS2	2	2	2	1	2	2	3	2	2	2	2	22	11	1	10
431	Xanthomonas translucens CS22	2	2	2	1	2	2	3	2	2	2	2	22	11	1	10
432	Xanthomonas translucens CR31	2	2	2	1	2	2	3	2	2	2	2	22	11	1	13
433	Xanthomonas translucens LB10	2	2	2	1	2	2	3	2	2	2	2	22	11	1	10
434	Xanthomonas translucens XT5523	2	2	2	1	2	2	3	2	2	2	2	22	11	1	7
435	Xanthomonas translucens XT5791	2	2	2	1	2	2	3	2	2	2	2	22	11	1	10
436	Xanthomonas translucens LG54	2	2	2	1	2	2	3	2	2	2	2	22	11	1	7
437	Xanthomonas translucens B8GF	2	2	2	1	2	2	3	2	2	2	2	22	11	1	9
438	Xanthomonas translucens B1FA	2	2	2	1	2	2	3	2	2	2	2	22	11	1	7
439	Xanthomonas translucens CIX282	2	2	2	1	2	2	3	2	2	2	2	22	11	1	6
440	Xanthomonas translucens CIX207	2	2	2	1	2	2	3	2	2	2	2	22	11	1	17
441	Xanthomonas translucens CIX40	2	2	2	1	2	2	3	2	2	2	2	22	11	1	7
442	Xanthomonas oryzae BAI23	2	2	2	1	3	2	3	2	2	2	2	23	11	1	15
443	Xanthomonas oryzae NJ611	2	2	2	1	3	2	3	2	2	2	2	23	11	1	24
444	Xanthomonas oryzae BB156-2	2	2	2	1	3	4	2	2	2	2	2	24	11	1	23
445	Xanthomonas oryzae BB151-3	2	2	2	1	3	2	3	2	2	2	2	23	11	1	25
446	Xanthomonas oryzae NCPPB4346	2	2	2	1	3	3	2	2	2	2	2	23	11	1	26
447	Xanthomonas oryzae AH28	2	2	2	1	2	2	2	2	2	2	2	21	11	1	14
448	Xanthomonas oryzae PXO99A-gx	2	2	2	1	2	2	2	2	2	2	2	21	11	1	15
449	Xanthomonas oryzae NJ01	2	2	2	1	3	2	3	2	2	2	2	23	11	1	25
450	Xanthomonas oryzae PXO363	2	2	2	1	4	3	2	2	2	2	2	24	11	1	14
451	Xanthomonas oryzae GDV	2	2	2	1	3	3	2	2	2	2	2	23	11	1	15
452	Xanthomonas oryzae PXO112	2	2	2	1	4	2	2	2	2	2	2	23	11	1	17
453	Xanthomonas oryzae JS158-2	2	2	2	1	2	2	2	2	2	2	2	21	11	1	12
454	Xanthomonas oryzae PXO347	2	2	2	1	3	3	2	2	2	2	2	23	11	1	18
455	Xanthomonas oryzae PXO79	2	2	2	1	3	3	2	2	2	2	2	23	11	1	18
456	Xanthomonas oryzae JS49-6	2	2	2	1	2	3	2	2	2	2	2	22	11	1	14
457	Xanthomonas oryzae JS97-2	2	2	2	1	2	2	2	2	2	2	2	21	11	1	17
458	Xanthomonas oryzae Z173	2	2	2	1	2	2	2	2	2	2	2	21	11	1	14
459	Xanthomonas oryzae PXO280	2	2	2	1	4	4	2	2	2	2	2	25	11	1	19
460	Xanthomonas oryzae PXO349	2	2	2	1	3	3	2	2	2	2	2	23	11	1	16
461	Xanthomonas oryzae PXO339	2	2	2	1	3	3	2	2	2	2	2	23	11	1	14
462	Xanthomonas oryzae GD1358	2	2	2	1	3	3	2	2	2	2	2	23	11	1	16
463	Xanthomonas oryzae HN2011	2	2	2	1	3	3	2	2	2	2	2	23	11	1	19
464	Azotobacter chroococcum B3	1	1	1	1	0	1	1	1	1	1	1	10	10	1	2
465	Azotobacter chroococcum P204	2	2	2	1	2	2	2	2	2	2	2	21	11	1	3
466	Azotobacter chroococcum P207	1	1	1	1	1	1	1	1	1	1	1	11	11	1	1
467	Azotobacter chroococcum ATCC 9043	2	2	1	1	2	2	2	2	2	2	2	20	11	1	2
468	Azotobacter chroococcum DSM 2286	2	2	1	1	2	2	2	2	2	2	2	20	11	1	2
469	Azotobacter chroococcum W5	2	2	2	1	2	2	2	2	2	2	2	21	11	1	3
470	Citrobacter freundii RHBSTW-00477	2	2	7	1	2	2	2	2	2	2	3	27	11	1	5
471	Citrobacter freundii RHBSTW-00120	2	2	5	1	2	2	2	2	2	2	3	25	11	1	7
472	Citrobacter freundii RHBSTW-00006	1	0	1	1	1	1	1	0	1	1	0	8	8	0	2
473	Citrobacter freundii RHB13-SO-C05	1	1	4	1	1	0	1	1	1	1	2	14	10	1	3
474	Klebsiella aerogenes GN05352	3	3	4	3	3	3	3	3	3	3	5	36	11	1	6
475	Klebsiella aerogenes RHBSTW-00938	7	5	6	5	5	5	6	5	5	4	10	63	11	1	11
476	Klebsiella aerogenes Survcare342	4	5	4	5	6	5	5	5	5	5	9	58	11	1	7
477	Pantoea agglomerans Bl3	2	2	4	2	2	3	3	2	2	2	3	27	11	1	3
478	Pantoea agglomerans Bl3	2	2	4	2	2	3	3	2	2	2	3	27	11	1	3
479	Pantoea agglomerans CFBP13516	2	2	3	2	2	3	3	2	2	2	3	26	11	1	4
480	Pantoea agglomerans CFBP13532	2	2	4	2	2	3	3	2	2	2	3	27	11	1	4
481	Pantoea agglomerans K1	2	2	2	2	2	3	3	2	2	2	3	25	11	1	5
482	Pantoea agglomerans UAEU18	2	2	2	2	2	3	3	2	2	2	3	25	11	1	3
483	Pantoea agglomerans KM1	2	2	2	2	2	3	3	2	2	2	3	25	11	1	5
484	Pantoea agglomerans MP2	2	2	7	2	2	3	3	2	1	2	3	29	11	1	3
485	Pantoea agglomerans CFBP13731	2	2	3	2	2	3	3	2	2	2	3	26	11	1	5
486	Pantoea agglomerans CFBP13600	2	2	4	2	2	3	3	2	2	2	3	27	11	1	5
487	Pantoea agglomerans CFBP8791	2	2	4	2	2	3	3	2	2	2	3	27	11	1	8
488	Pantoea agglomerans CFBP13616	2	2	8	2	2	3	3	2	2	2	3	31	11	1	3
489	Pantoea agglomerans CFBP8756	2	2	3	2	2	3	3	2	2	2	3	26	11	1	5
490	Pantoea agglomerans CFBP8774	2	2	7	2	2	3	3	2	2	2	3	30	11	1	4
491	Pantoea agglomerans R6	2	2	1	2	2	3	3	2	2	2	2	23	11	1	3
492	Pantoea agglomerans GR13	1	1	7	1	1	2	2	1	1	1	1	19	11	1	3
493	Pantoea agglomerans OVA06A	2	2	7	2	2	3	3	2	2	2	3	30	11	1	8
494	Pantoea agglomerans DBM 3797	2	2	8	2	2	3	3	2	2	2	3	31	11	1	3
495	Pantoea agglomerans CHTF15	2	2	3	2	2	3	3	2	2	2	3	26	11	1	4
496	Pantoea agglomerans RIT-To-3	3	3	2	3	3	4	4	3	3	3	4	35	11	1	6
497	Enterobacter cloacae amazonensis	2	2	7	2	2	2	2	2	2	2	3	28	11	1	3
498	Enterobacter cloacae EC_073	2	2	11	3	2	2	3	3	2	2	3	35	11	1	3
499	Enterobacter cloacae GEO_4_Eff_A	2	2	7	2	2	2	2	2	2	2	3	28	11	1	3
500	Enterobacter cloacae CZ-1	4	3	10	3	3	3	3	3	3	3	4	42	11	1	5
501	Enterobacter cloacae ECH26	2	2	10	2	2	2	2	1	2	2	2	29	11	1	6
502	Enterobacter cloacae AR0793	2	2	6	2	2	2	2	2	2	2	3	27	11	1	4
503	Enterobacter cloacae 131245	3	3	8	3	3	3	3	3	3	3	5	40	11	1	6
504	Enterobacter cloacae AR1604	2	2	8	2	2	2	2	2	2	2	3	29	11	1	7
505	Enterobacter cloacae AR1708	2	2	8	2	2	2	2	2	2	2	3	29	11	1	9
506	Enterobacter cloacae S23	2	2	7	2	2	2	2	2	2	2	3	28	11	1	6
507	Enterobacter cloacae SD21	2	2	8	2	2	2	2	2	2	2	3	29	11	1	7
508	Enterobacter cloacae C210319	2	2	8	2	2	2	2	2	2	2	3	29	11	1	7
509	Erwinia amylovora RISTBO01-2	2	2	2	3	2	3	3	2	2	2	3	26	11	1	5
510	Erwinia amylovora MAGFLF 2	2	2	2	3	2	3	1	2	2	2	3	24	11	1	5
511	Erwinia amylovora OR6	2	2	2	3	2	3	3	2	2	2	3	26	11	1	5
512	Erwinia amylovora EA110	2	2	2	3	2	3	3	2	2	2	3	26	11	1	4
513	Erwinia amylovora WSDA87-73	2	2	2	3	2	3	3	2	2	2	3	26	11	1	5
514	Erwinia amylovora VTDMSF02	2	2	2	3	2	3	3	2	2	2	3	26	11	1	5
515	Erwinia amylovora UT5P4	2	2	2	3	2	3	3	2	2	2	3	26	11	1	3
516	Erwinia amylovora OR1	2	3	3	3	2	3	3	2	2	2	3	28	11	1	3
517	Erwinia amylovora CTMF03-1	2	2	2	3	2	3	3	2	2	2	3	26	11	1	4
518	Erwinia amylovora CTST01-1	2	2	2	3	2	3	3	2	2	2	3	26	11	1	4
519	Erwinia amylovora CTBT3-1	2	2	2	3	2	3	3	2	2	2	3	26	11	1	5
520	Erwinia amylovora LA092	2	2	2	3	2	3	3	2	2	2	3	26	11	1	5
521	Erwinia amylovora NHSB01-1	2	2	2	3	2	3	3	2	2	2	3	26	11	1	4
522	Erwinia amylovora VTBL01-1	2	2	2	3	2	3	3	2	2	2	3	26	11	1	4
523	Erwinia amylovora CA3R	2	2	3	3	2	3	3	2	2	2	3	27	11	1	5
524	Erwinia amylovora MANB02-1	2	2	2	3	2	3	3	2	2	2	3	26	11	1	5
525	Erwinia amylovora CTBT1-1	2	2	2	3	2	3	3	2	2	2	3	26	11	1	5
526	Erwinia amylovora E-2	2	2	2	3	2	3	3	2	2	2	3	26	11	1	5
527	Erwinia amylovora NHWL02-2	2	2	2	3	2	3	3	2	2	2	3	26	11	1	5
528	Erwinia amylovora Ea321	2	2	2	3	2	3	3	2	2	2	3	26	11	1	4
529	Erwinia amylovora HKN06P1	2	2	2	3	2	3	3	2	2	2	3	26	11	1	5
534	Erwinia amylovora 3477-1	2	2	2	2	2	3	3	2	2	2	3	25	11	1	4
536	Erwinia amylovora Ea160-3-51	2	2	2	2	2	3	3	2	2	2	3	25	11	1	4
539	Erwinia amylovora Ea1-00	2	2	3	2	2	3	3	2	2	2	3	26	11	1	3
540	Erwinia amylovora Ea440	2	2	2	2	2	3	3	2	2	2	3	25	11	1	4
543	Erwinia amylovora CFBP 7131	2	2	2	2	2	3	3	2	2	2	3	25	11	1	4
546	Erwinia amylovora Ea435	2	2	2	2	2	3	3	2	2	2	3	25	11	1	4
549	Erwinia amylovora Ea01-03	2	2	3	2	2	3	3	2	2	2	3	26	11	1	4
550	Erwinia amylovora FB-20	2	2	2	3	2	3	3	2	2	2	3	26	11	1	5
551	Erwinia amylovora FB-307	2	2	2	3	2	3	3	2	2	2	3	26	11	1	5
552	Erwinia amylovora TS3238	2	2	2	3	2	3	2	2	2	2	3	25	11	1	5
553	Erwinia amylovora FB-86	2	2	2	3	2	3	3	2	2	2	3	26	11	1	5
554	Erwinia amylovora FB-207	2	2	2	3	2	3	3	2	2	2	3	26	11	1	5
555	Erwinia amylovora TS3128	2	2	2	3	2	3	3	2	2	2	2	25	11	1	5
556	Erwinia amylovora Ea1/79Sm	2	2	2	3	2	3	3	2	2	2	3	26	11	1	5
557	Erwinia amylovora ATCC 15580	2	2	2	3	1	3	3	2	2	2	2	24	11	1	5
558	Erwinia amylovora 17-2187	2	2	2	3	2	3	3	2	2	2	3	26	11	1	5
559	Erwinia amylovora Ea1189	2	2	2	3	2	3	3	2	2	2	3	26	11	1	4
560	Erwinia amylovora MLI217-18	2	2	2	2	2	3	3	2	2	2	3	25	11	1	5
561	Erwinia amylovora MLI90-17	2	2	2	1	2	3	3	2	2	2	3	24	11	1	4
562	Erwinia amylovora 7-3	2	2	2	3	2	3	3	2	2	2	3	26	11	1	5
563	Erwinia amylovora 32-10	2	2	2	3	2	3	3	2	2	2	3	26	11	1	5
564	Erwinia amylovora 11-7	2	2	2	3	2	3	3	2	2	2	3	26	11	1	5
565	Erwinia amylovora 1-2	2	2	2	3	2	3	3	2	2	2	3	26	11	1	5
566	Erwinia amylovora 33-1	2	2	2	3	2	3	3	2	2	2	3	26	11	1	5
567	Erwinia amylovora 57722_ID1772_60-Ea_20_50_S100_L001	2	2	2	3	2	3	3	2	2	2	3	26	11	1	8
568	Erwinia amylovora 57702_ID1772_40-Ea_18_11_S80_L001	2	2	2	3	2	3	3	2	2	2	3	26	11	1	8
569	Erwinia amylovora 57707_ID1772_45-Ea_20_13_S85_L001	2	2	2	3	2	3	3	2	2	2	3	26	11	1	8
570	Erwinia amylovora 57697_ID1772_35-Ea_15_08_S75_L001	2	2	2	3	2	3	3	2	2	2	3	26	11	1	9
571	Erwinia amylovora 57743_ID1772_81-CP_06_S121_L001	2	2	2	3	2	3	3	2	2	2	3	26	11	1	8
572	Erwinia amylovora 57699_ID1772_37-Ea_17_01_S77_L001	2	2	2	3	2	3	3	2	2	2	3	26	11	1	8
573	Erwinia amylovora 57730_ID1772_68-Ea_20_70_S108_L001	2	2	2	3	2	3	3	2	2	2	3	26	11	1	8
574	Erwinia amylovora 57701_ID1772_39-Ea_18_05_S79_L001	2	2	2	3	2	3	3	2	2	2	3	26	11	1	8
575	Erwinia amylovora 57736_ID1772_74-Ea_20_86_S114_L001	2	2	2	3	2	3	3	2	2	2	3	26	11	1	8
576	Erwinia amylovora 57684_ID1772_22-Ea_12_12_S62_L001	2	3	2	3	2	3	2	2	2	2	3	26	11	1	8
577	Erwinia amylovora 57729_ID1772_67-Ea_20_69_S107_L001	2	2	2	3	2	3	3	2	2	2	3	26	11	1	8
578	Erwinia amylovora 57723_ID1772_61-Ea_20_54_S101_L001	2	2	2	3	2	3	3	2	2	2	3	26	11	1	8
579	Erwinia amylovora 57711_ID1772_49-Ea_20_19_S89_L001	2	2	2	3	2	3	3	2	2	2	4	27	11	1	8
580	Erwinia amylovora 57671_ID1772_9-Ea_08_07_S49_L001	2	2	2	3	2	3	3	2	2	2	3	26	11	1	8
581	Erwinia amylovora 57677_ID1772_15-Ea_10_04_S55_L001	2	2	2	3	2	3	2	2	2	2	3	25	11	1	8
582	Erwinia amylovora 57686_ID1772_24-Ea_12_14_S64_L001	2	2	2	3	2	3	2	2	2	2	3	25	11	1	9
583	Erwinia amylovora 57665_ID1772_3-Ea_05_20_S43_L001	2	2	2	3	2	3	3	2	2	2	3	26	11	1	9
584	Erwinia amylovora 57670_ID1772_8-Ea_07_08_S48_L001	2	2	2	3	2	2	3	2	2	2	3	25	11	1	6
585	Erwinia amylovora 57696_ID1772_34-Ea_15_04_S74_L001	2	2	2	3	2	3	3	2	2	2	3	26	11	1	8
586	Erwinia amylovora 57710_ID1772_48-Ea_20_18_S88_L001	2	2	2	3	2	3	3	2	2	2	3	26	11	1	8
587	Erwinia amylovora 57726_ID1772_64-Ea_20_64_S104_L001	2	2	2	3	2	3	3	2	2	2	3	26	11	1	8
588	Erwinia amylovora 57738_ID1772_76-Ea_20_119_S116_L001	2	2	2	3	2	3	3	2	2	2	3	26	11	1	6
589	Erwinia amylovora 57737_ID1772_75-Ea_20_109_S115_L001	2	2	2	3	2	3	2	2	2	2	3	25	11	1	8
590	Erwinia amylovora 57712_ID1772_50-Ea_20_20_S90_L001	2	2	2	3	2	3	3	2	2	2	3	26	11	1	8
591	Erwinia amylovora 57703_ID1772_41-Ea_19_10_S81_L001	2	2	2	3	2	3	3	2	2	2	3	26	11	1	8
592	Erwinia amylovora 57716_ID1772_54-Ea_20_33_S94_L001	2	2	2	3	2	3	3	2	2	2	3	26	11	1	8
593	Erwinia amylovora 57744_ID1772_82-CP_07_S122_L001	2	2	2	3	2	3	3	2	2	2	3	26	11	1	8
594	Erwinia amylovora 57718_ID1772_56-Ea_20_40_S96_L001	2	2	2	3	2	3	3	2	2	2	3	26	11	1	8
595	Erwinia amylovora 57724_ID1772_62-Ea_20_55_S102_L001	2	2	2	3	2	3	3	2	2	2	3	26	11	1	8
596	Erwinia amylovora 57742_ID1772_80-Ea_20_151_S120_L001	2	2	2	3	2	3	3	2	2	2	3	26	11	1	8
597	Erwinia amylovora 57740_ID1772_78-Ea_20_131_S118_L001	2	3	2	3	2	3	3	2	2	2	3	27	11	1	8
598	Erwinia amylovora 57734_ID1772_72-Ea_20_77_S112_L001	2	2	2	3	2	3	3	2	2	2	3	26	11	1	8
599	Erwinia amylovora 57669_ID1772_7-Ea_06_13_S47_L001	2	2	2	4	2	3	3	2	2	2	3	27	11	1	8
600	Erwinia amylovora 57698_ID1772_36-Ea_15_14_S76_L001	2	2	2	3	2	3	3	2	2	2	3	26	11	1	4
601	Erwinia amylovora 57690_ID1772_28-Ea_12_19_S68_L001	2	2	2	3	2	3	2	2	2	2	3	25	11	1	8
602	Erwinia amylovora 57704_ID1772_42-Ea_20_04_S82_L001	2	2	2	3	2	3	3	2	2	2	3	26	11	1	8
603	Erwinia amylovora 57672_ID1772_10-Ea_08_15_S50_L001	2	2	2	3	2	3	3	2	2	2	3	26	11	1	8
604	Erwinia amylovora 57714_ID1772_52-Ea_20_30_S92_L001	2	2	2	3	2	3	3	2	2	2	3	26	11	1	8
605	Erwinia amylovora 57709_ID1772_47-Ea_20_17_S87_L001	2	2	2	3	2	3	3	2	2	2	3	26	11	1	8
606	Erwinia amylovora 57728_ID1772_66-Ea_20_68_S106_L001	2	2	2	3	2	3	3	2	2	2	3	26	11	1	8
607	Erwinia amylovora 57727_ID1772_65-Ea_20_65_S105_L001	2	2	2	3	2	3	3	2	2	3	3	27	11	1	8
608	Erwinia amylovora 57691_ID1772_29-Ea_13_12_S69_L001	2	2	2	3	2	3	3	2	2	2	3	26	11	1	8
609	Erwinia amylovora 57675_ID1772_13-Ea_08_34_S53_L001	3	2	2	3	2	3	4	2	2	2	3	28	11	1	8
610	Erwinia amylovora 57676_ID1772_14-Ea_08_36_S54_L001	2	2	3	3	2	3	3	2	2	2	3	27	11	1	8
611	Erwinia amylovora 57668_ID1772_6-Ea_05_27_S46_L001	2	2	2	3	2	3	3	2	2	2	3	26	11	1	8
612	Erwinia amylovora 57733_ID1772_71-Ea_20_76_S111_L001	2	2	2	3	2	3	3	2	2	2	3	26	11	1	9
613	Erwinia amylovora 57706_ID1772_44-Ea_20_10_S84_L001	2	2	2	3	2	3	4	2	2	2	3	27	11	1	8
614	Erwinia amylovora 57687_ID1772_25-Ea_12_15_S65_L001	2	2	2	3	2	3	3	2	2	2	3	26	11	1	8
615	Erwinia amylovora 57681_ID1772_19-Ea_12_08_S59_L001	2	2	2	3	2	3	3	2	2	2	3	26	11	1	8
616	Erwinia amylovora 57692_ID1772_30-Ea_14_03_S70_L001	2	3	2	3	2	3	3	2	3	2	3	28	11	1	8
617	Erwinia amylovora 57721_ID1772_59-Ea_20_49_S99_L001	2	2	2	3	2	3	3	2	2	2	3	26	11	1	8
618	Erwinia amylovora 57717_ID1772_55-Ea_20_34_S95_L001	2	2	2	3	2	3	3	2	2	2	3	26	11	1	8
619	Erwinia amylovora 57713_ID1772_51-Ea_20_27_S91_L001	2	2	2	3	2	3	3	2	2	3	3	27	11	1	8
620	Erwinia amylovora 57683_ID1772_21-Ea_12_11_S61_L001	2	2	2	3	2	3	2	2	2	2	3	25	11	1	8
621	Erwinia amylovora 57720_ID1772_58-Ea_20_46_S98_L001	4	2	2	3	2	3	3	2	2	2	3	28	11	1	8
622	Erwinia amylovora 57741_ID1772_79-Ea_20_136_S119_L001	2	2	2	3	2	3	3	2	2	2	3	26	11	1	8
623	Erwinia amylovora 57673_ID1772_11-Ea_08_18_S51_L001	2	2	2	3	2	3	3	2	2	2	3	26	11	1	8
624	Erwinia amylovora 57685_ID1772_23-Ea_12_13_S63_L001	2	2	2	3	2	3	3	2	2	2	3	26	11	1	8
625	Erwinia amylovora 57674_ID1772_12-Ea_08_33_S52_L001	2	2	2	3	2	3	3	2	2	2	3	26	11	1	8
626	Erwinia amylovora 57708_ID1772_46-Ea_20_14_S86_L001	2	2	2	3	2	3	3	2	2	2	3	26	11	1	9
627	Erwinia amylovora 57719_ID1772_57-Ea_20_45_S97_L001	2	2	2	3	2	3	3	2	2	2	3	26	11	1	8
628	Erwinia amylovora 57739_ID1772_77-Ea_20_121_S117_L001	2	2	2	3	2	3	3	2	2	2	3	26	11	1	8
629	Erwinia amylovora 57735_ID1772_73-Ea_20_84_S113_L001	2	2	2	3	2	3	3	2	2	2	3	26	11	1	8
630	Erwinia amylovora 57725_ID1772_63-Ea_20_61_S103_L001	2	2	2	3	2	3	3	2	2	2	3	26	11	1	8
631	Erwinia amylovora 57731_ID1772_69-Ea_20_71_S109_L001	2	2	2	3	2	3	3	2	2	2	3	26	11	1	8
632	Erwinia amylovora 57694_ID1772_32-Ea_14_12_S72_L001	2	2	2	3	2	3	2	2	3	2	3	26	11	1	8
633	Erwinia amylovora 57732_ID1772_70-Ea_20_74_S110_L001	2	2	2	3	2	3	3	2	2	2	3	26	11	1	8
634	Erwinia amylovora 57680_ID1772_18-Ea_12_06_S58_L001	2	2	2	3	2	3	3	2	2	2	3	26	11	1	8
635	Erwinia amylovora 57663_ID1772_1-Ea_05_07_S41_L001	2	2	2	3	2	3	3	2	2	2	3	26	11	1	8
636	Erwinia amylovora 57679_ID1772_17-Ea_11_13_S57_L001	2	2	2	3	2	3	3	2	2	2	3	26	11	1	8
637	Erwinia amylovora 57689_ID1772_27-Ea_12_18_S67_L001	2	2	2	3	2	3	2	2	2	2	3	25	11	1	8
638	Erwinia amylovora 57715_ID1772_53-Ea_20_31_S93_L001	2	2	2	4	2	3	3	2	2	2	3	27	11	1	8
639	Erwinia amylovora 57688_ID1772_26-Ea_12_16_S66_L001	2	2	2	3	2	3	3	2	2	2	3	26	11	1	8
640	Erwinia amylovora 57678_ID1772_16-Ea_11_12_S56_L001	2	2	2	3	2	3	3	2	2	2	3	26	11	1	8
641	Erwinia amylovora 57693_ID1772_31-Ea_14_11_S71_L001	2	2	2	3	2	3	2	2	2	2	3	25	11	1	8
642	Erwinia amylovora 57666_ID1772_4-Ea_05_21_S44_L001	2	2	2	3	2	3	4	2	2	2	3	27	11	1	8
643	Erwinia amylovora 57664_ID1772_2-Ea_05_09_S42_L001	2	2	2	3	2	3	3	2	2	2	3	26	11	1	8
644	Erwinia amylovora 57700_ID1772_38-Ea_17_03_S78_L001	2	2	2	3	2	3	3	2	2	2	3	26	11	1	8
645	Erwinia amylovora 57705_ID1772_43-Ea_20_06_S83_L001	2	2	2	3	2	3	3	2	2	2	3	26	11	1	8
646	Erwinia amylovora 57682_ID1772_20-Ea_12_10_S60_L001	2	2	2	3	2	3	3	2	2	2	3	26	11	1	8
647	Erwinia amylovora 57667_ID1772_5-Ea_05_26_S45_L001	2	2	2	3	2	3	3	2	2	2	3	26	11	1	8
648	Erwinia amylovora 57695_ID1772_33-Ea_15_03_S73_L001	2	2	2	3	2	3	3	2	2	2	3	26	11	1	8
649	Erwinia amylovora CP20161301	2	2	2	3	2	3	3	2	2	2	3	26	11	1	5
650	Erwinia amylovora CP201142	2	2	2	3	2	3	3	2	2	2	3	26	11	1	5
651	Erwinia amylovora CP200930	2	2	2	3	2	3	3	2	2	2	3	26	11	1	5
652	Erwinia amylovora CP20130202	2	2	2	3	2	3	2	2	2	2	3	25	11	1	5
653	Erwinia amylovora CP201324	2	2	2	3	2	3	3	2	2	2	3	26	11	1	5
654	Erwinia amylovora CP20140001	2	2	2	3	2	3	3	2	2	2	3	26	11	1	5
655	Erwinia amylovora CP20086202	2	2	2	3	2	3	3	2	2	2	3	26	11	1	5
656	Erwinia amylovora S618-2-2	2	2	2	2	2	3	3	2	2	2	3	25	11	1	4
657	Erwinia amylovora Ea102	2	2	2	2	2	3	3	2	2	2	3	25	11	1	4
658	Erwinia amylovora Ea915	2	2	2	2	2	3	3	2	2	2	2	24	11	1	4
659	Erwinia amylovora Ea914	2	2	2	2	2	3	3	2	2	2	2	24	11	1	4
660	Erwinia amylovora Ea101	2	2	2	2	2	3	3	2	2	2	3	25	11	1	5
661	Erwinia amylovora CP200242 missinsg	2	2	2	3	2	3	3	2	2	2	3	26	11	1	5
662	Erwinia amylovora 99east-3-1	2	2	2	2	2	3	3	2	2	2	3	25	11	1	4
663	Escherichia coli upec-58	3	3	6	3	3	3	2	3	3	3	4	36	11	1	4
664	Escherichia coli CFSAN026817	1	2	2	1	1	1	1	2	1	1	1	14	11	1	3
665	Escherichia coli FE95160	2	2	2	1	3	2	1	2	3	3	3	24	11	1	7
666	Escherichia coli 304	2	6	4	3	3	4	5	6	5	3	3	44	11	1	13
667	Escherichia coli G28	4	5	6	4	4	4	7	6	6	4	4	54	11	1	7
668	Escherichia coli G301	2	3	5	2	2	2	4	4	3	2	2	31	11	1	4
669	Escherichia coli G27	3	4	4	3	2	3	3	5	5	3	2	37	11	1	7
670	Escherichia coli G51	1	3	5	3	2	2	2	4	3	3	2	30	11	1	3
671	Escherichia coli sheep26	2	2	4	2	2	2	2	3	2	2	3	26	11	1	4
672	Escherichia coli sheep25	2	2	4	2	2	2	2	3	2	2	3	26	11	1	4
674	Escherichia coli 131/07	1	4	5	3	2	2	2	4	3	3	2	31	11	1	3
675	Escherichia coli N11-1317	3	5	8	4	4	3	4	4	4	4	5	48	11	1	8
676	Escherichia coli DSM 103246	2	3	3	2	2	2	2	3	2	2	2	25	11	1	7
677	Escherichia coli OLC1063	2	1	4	2	2	2	2	2	2	2	3	24	11	1	6
678	Escherichia coli OLC999	1	1	2	1	1	1	1	2	2	2	2	16	11	1	8
679	Escherichia coli OLC1000	2	2	5	2	2	2	2	3	2	2	3	27	11	1	9
680	Escherichia coli OLC992	2	2	4	2	2	2	2	3	2	2	3	26	11	1	2
681	Escherichia coli OLC1269	2	2	2	1	2	2	1	3	3	3	3	24	11	1	9
682	Escherichia coli OLC991	2	2	2	1	2	2	1	3	3	3	3	24	11	1	12
683	Escherichia coli OLC2142	2	1	4	2	2	2	2	2	2	2	3	24	11	1	5
684	Escherichia coli SJRP/Ec42664	2	3	3	2	2	2	2	3	2	2	2	25	11	1	4
685	Escherichia coli MOD1-EC5574	2	3	3	2	2	2	2	3	2	2	2	25	11	1	8
686	Escherichia coli MOD1-EC5576	2	3	3	2	2	2	2	3	2	2	3	26	11	1	8
687	Escherichia coli MOD1-EC5482	3	1	4	3	2	2	8	4	3	2	4	36	11	1	10
688	Escherichia coli MOD1-EC5631	0	0	1	0	0	0	0	1	0	0	0	2	2	0	1
689	Escherichia coli MOD1-EC5629	0	0	1	0	0	0	0	1	0	0	0	2	2	0	1
690	Escherichia coli MOD1-EC5573	2	3	3	2	2	2	2	3	2	2	2	25	11	1	8
691	Escherichia coli MOD1-EC5632	0	0	1	0	0	0	0	1	0	0	0	2	2	0	1
692	Escherichia coli MOD1-EC5538	1	1	4	2	2	2	2	2	1	1	2	20	11	1	5
693	Escherichia coli MOD1-EC5577	1	1	1	1	1	1	1	2	1	1	1	12	11	1	3
694	Escherichia coli F322	1	1	4	1	1	1	1	2	1	1	2	16	11	1	4
696	Escherichia coli MOD1-EC1665	3	4	5	2	3	3	3	4	3	3	3	36	11	1	6
697	Escherichia coli MOD1-EC6476	2	3	4	2	2	2	2	3	2	2	2	26	11	1	9
698	Escherichia coli MOD1-EC6436	2	2	4	1	1	1	0	2	1	1	0	15	9	1	3
699	Escherichia coli MOD1-EC6247	0	0	1	0	0	0	0	1	0	0	0	2	2	0	0
700	Escherichia coli MOD1-EC5068	3	5	3	3	3	3	5	4	4	5	2	40	11	1	9
701	Escherichia coli MOD1-EC291	2	5	4	3	3	3	3	4	3	3	3	36	11	1	8
702	Escherichia coli MOD1-EC6730	4	7	5	4	6	4	7	5	5	4	3	54	11	1	8
703	Escherichia coli MOD1-EC290	2	5	4	3	3	3	3	4	3	3	3	36	11	1	8
704	Escherichia coli MOD1-EC293	2	5	4	3	3	3	3	4	3	3	3	36	11	1	9
705	Escherichia coli MOD1-EC292	2	5	4	3	3	3	3	4	3	3	3	36	11	1	8
706	Escherichia coli MOD1-EC5373	4	4	9	4	4	4	4	4	4	4	6	51	11	1	8
707	Escherichia coli MOD1-EC6850	2	5	4	3	3	3	2	4	3	3	5	37	11	1	12
708	Escherichia coli MOD1-EC6105	3	4	5	4	3	4	4	5	4	4	5	45	11	1	16
709	Escherichia coli MOD1-EC5792	2	3	5	2	2	2	2	3	2	2	2	27	11	1	10
710	Escherichia coli MOD1-EC6230	2	5	4	3	3	3	3	4	3	3	3	36	11	1	9
711	Escherichia coli MOD1-EC6738	4	7	5	2	2	4	7	5	1	6	4	47	11	1	6
712	Escherichia coli OLC1334	2	2	2	1	2	2	1	3	3	3	3	24	11	1	10
713	Escherichia coli MOD1-EC5818	3	4	3	3	4	3	4	4	5	3	3	39	11	1	7
714	Escherichia coli MOD1-EC6160	2	2	4	2	2	2	2	3	2	2	3	26	11	1	5
715	Escherichia coli MOD1-EC6161	2	2	4	2	2	2	2	3	2	2	3	26	11	1	4
716	Escherichia coli MOD1-EC6776	2	3	4	1	1	1	1	3	2	1	1	20	11	1	4
717	Escherichia coli MOD1-EC6773	2	3	4	1	1	1	1	3	2	1	1	20	11	1	4
718	Escherichia coli MOD1-EC6749	2	6	5	3	3	3	3	4	3	2	3	37	11	1	12
719	Escherichia coli MOD1-EC6760	2	2	2	2	2	2	2	2	2	2	2	22	11	1	5
720	Escherichia coli JL_F12_1	2	3	4	2	2	2	2	3	2	2	2	26	11	1	6
721	Escherichia coli HT2012018	3	4	5	3	3	1	4	4	7	5	5	44	11	1	9
722	Escherichia coli HT2012009	2	3	4	2	2	2	2	3	2	2	2	26	11	1	5
723	Escherichia coli HT2012EP05	1	1	5	0	1	1	2	1	1	1	2	16	10	1	1
724	Escherichia coli HT2012036	2	3	4	2	2	2	2	3	2	2	3	27	11	1	6
725	Escherichia coli HT2012025	2	2	4	2	2	2	2	3	2	2	2	25	11	1	3
726	Escherichia coli HT2012098	2	2	2	2	2	2	2	2	2	2	3	23	11	1	5
727	Escherichia coli HT2012DB11	0	2	1	2	4	2	2	2	2	2	3	22	10	1	7
728	Escherichia coli HT2012135	2	2	3	2	2	2	2	2	2	2	3	24	11	1	5
729	Escherichia coli HT2012089	0	3	1	2	4	2	2	1	2	2	2	21	10	1	8
731	Escherichia coli HT2012178	1	1	3	1	1	1	1	1	1	1	1	13	11	1	2
732	Escherichia coli HT2012117	3	4	6	3	3	3	3	4	3	3	4	39	11	1	10
734	Escherichia coli HT2012153	1	1	4	3	2	2	3	3	4	3	3	29	11	1	8
735	Escherichia coli HT2012180	3	4	6	3	3	3	3	3	3	3	5	39	11	1	8
736	Escherichia coli HT2012175	3	4	2	3	3	3	4	3	3	3	4	35	11	1	5
738	Escherichia coli HT2012042	2	2	6	2	2	1	4	2	2	2	3	28	11	1	4
739	Escherichia coli HT2012163	1	1	3	1	1	1	1	1	1	1	1	13	11	1	4
740	Escherichia coli HT2012100	2	3	2	2	2	2	2	2	2	2	2	23	11	1	4
741	Escherichia coli HT2012099	1	1	1	1	1	1	1	1	1	1	1	11	11	1	3
742	Escherichia coli HT2012095	2	2	2	2	2	2	3	2	2	2	3	24	11	1	5
744	Escherichia coli HT2012131	2	3	4	3	3	3	3	3	3	3	6	36	11	1	8
746	Escherichia coli HT2012121	1	1	4	1	1	1	1	1	1	1	1	14	11	1	3
747	Escherichia coli HT2012114	1	1	3	1	1	1	1	1	1	1	1	13	11	1	3
748	Escherichia coli 12692-1	4	4	5	3	3	3	3	4	3	3	4	39	11	1	6
749	Escherichia coli Aut2013_WWKa_NEU_28	2	2	2	2	2	2	3	3	2	2	2	24	11	1	4
750	Escherichia coli VREC0555	2	3	4	2	2	2	1	3	2	2	2	25	11	1	6
751	Escherichia coli VREC0636	3	3	4	3	2	2	3	4	2	3	3	32	11	1	7
752	Escherichia coli VREC0491	1	2	2	2	3	2	2	3	2	2	2	23	11	1	8
753	Escherichia coli VREC0634	3	3	4	3	3	2	4	4	3	3	3	35	11	1	8
754	Escherichia coli VREC0548	2	3	3	2	2	2	2	3	2	2	2	25	11	1	4
755	Escherichia coli VREC0593	3	4	5	3	3	3	5	4	3	3	3	39	11	1	7
756	Escherichia coli VREC0515	1	2	2	2	3	2	2	3	2	2	2	23	11	1	5
757	Escherichia coli VREC0442	1	1	4	1	1	1	1	2	1	1	1	15	11	1	4
758	Escherichia coli VREC0626	0	0	2	0	0	0	0	1	0	0	0	3	2	0	3
760	Escherichia coli VREC0635	3	2	4	3	2	2	4	4	3	3	3	33	11	1	7
761	Escherichia coli VREC0641	3	3	4	3	2	2	4	4	3	3	3	34	11	1	7
762	Escherichia coli VREC0487	1	2	2	2	3	2	2	3	2	2	2	23	11	1	8
763	Escherichia coli VREC0522	1	2	2	2	3	2	3	3	2	2	2	24	11	1	6
764	Escherichia coli VREC0483	3	4	5	3	3	3	3	3	3	3	3	36	11	1	8
765	Escherichia coli VREC0506	2	3	4	2	2	2	2	3	2	2	3	27	11	1	6
766	Escherichia coli VREC0443	1	1	4	1	1	1	1	2	1	1	1	15	11	1	4
767	Escherichia coli TUM18564	1	2	6	2	2	2	2	2	2	2	4	27	11	1	4
768	Escherichia coli SC368	2	3	4	2	2	2	2	3	2	2	2	26	11	1	9
769	Escherichia coli SC372	1	3	3	2	2	2	2	2	2	2	3	24	11	1	3
770	Escherichia coli SC403	2	3	4	2	2	2	2	3	2	2	3	27	11	1	8
771	Escherichia coli SC399	2	3	4	2	2	2	2	3	2	2	2	26	11	1	9
772	Escherichia coli SC397	2	3	4	2	2	2	2	3	2	2	2	26	11	1	9
773	Escherichia coli SC404	2	3	4	2	2	2	2	3	2	2	3	27	11	1	9
774	Escherichia coli SC395	2	3	4	2	2	2	2	4	2	2	5	30	11	1	8
775	Escherichia coli SC405	2	3	4	2	2	2	2	3	2	2	2	26	11	1	9
776	Escherichia coli SC377	1	1	3	2	2	2	2	2	2	2	3	22	11	1	3
777	Escherichia coli SC396	2	3	4	2	2	2	2	3	2	2	5	29	11	1	9
778	Escherichia coli SC382	2	2	6	3	3	3	3	3	4	4	5	38	11	1	7
779	Escherichia coli SC394	2	3	4	2	2	2	2	4	2	2	3	28	11	1	9
780	Escherichia coli SC363	1	3	3	2	2	2	2	2	2	2	3	24	11	1	3
781	Escherichia coli SC398	2	3	4	2	2	2	2	3	2	2	5	29	11	1	9
782	Escherichia coli SC361	1	1	3	2	2	2	2	2	2	2	3	22	11	1	3
783	Escherichia coli SC365	1	3	3	2	2	2	2	2	2	2	3	24	11	1	3
785	Escherichia coli VREC0627	3	3	4	3	3	2	3	4	3	3	3	34	11	1	8
786	Escherichia coli B7S75	2	1	5	2	2	2	2	2	2	2	3	25	11	1	4
787	Escherichia coli CFYH069	3	4	5	3	3	3	3	4	3	3	4	38	11	1	6
788	Escherichia coli 320430	2	4	4	3	3	3	3	4	3	3	4	36	11	1	8
789	Escherichia coli 116E1	2	3	4	2	2	2	2	3	2	2	3	27	11	1	5
790	Escherichia coli 122E10	2	2	4	2	2	2	2	2	2	2	3	25	11	1	4
791	Escherichia coli 38_CAASB	2	3	5	2	2	2	2	3	2	2	3	28	11	1	4
792	Escherichia coli FHI40	2	2	4	2	2	2	2	3	2	2	3	26	11	1	2
793	Escherichia coli TZ_109P	1	1	2	1	1	1	1	2	1	1	1	13	11	1	5
794	Escherichia coli TZ27_1P	1	1	2	1	1	1	1	2	1	1	1	13	11	1	6
795	Escherichia coli TZ21_2P	1	1	2	1	1	1	1	2	1	1	1	13	11	1	6
796	Escherichia coli TZ_81P	1	1	2	1	1	1	1	2	1	1	1	13	11	1	6
797	Escherichia coli EC_39	2	2	2	2	2	1	2	3	2	2	2	22	11	1	7
798	Escherichia coli 13645	1	1	1	1	1	1	1	1	1	1	1	11	11	1	2
799	Escherichia coli 1520k	1	1	2	1	1	1	1	2	1	1	1	13	11	1	7
800	Escherichia coli 1526e	1	0	3	1	1	1	1	2	0	1	1	12	9	1	3
801	Escherichia coli 1525k	3	4	3	3	3	3	3	4	2	3	4	35	11	1	11
803	Escherichia coli 26-1	2	2	2	1	2	2	1	3	3	3	3	24	11	1	11
804	Escherichia coli E4736	1	1	1	2	1	1	2	1	1	1	0	12	10	1	2
806	Escherichia coli FWSEC0112	2	1	4	2	2	2	2	2	2	2	3	24	11	1	3
807	Escherichia coli FWSEC0126	2	2	5	2	2	2	2	3	2	2	3	27	11	1	4
808	Escherichia coli FWSEC0120	2	2	4	2	2	2	2	3	2	2	3	26	11	1	2
809	Escherichia coli FWSEC0118	2	2	2	1	2	2	1	3	3	3	3	24	11	1	7
810	Escherichia coli BE2494	2	3	4	2	2	2	2	3	2	2	2	26	11	1	5
811	Escherichia coli BE2454	2	2	3	2	3	3	3	3	2	2	3	28	11	1	4
812	Escherichia coli JML079	2	3	4	2	2	1	2	3	2	2	2	25	11	1	6
813	Escherichia coli JML254	1	1	5	1	1	1	1	2	2	2	2	19	11	1	9
814	Escherichia coli KK-NP015	2	3	5	2	2	2	2	3	2	2	2	27	11	1	5
815	Escherichia coli KS-P026	1	1	3	1	1	1	1	2	1	1	1	14	11	1	3
816	Escherichia coli NS-NP043	2	3	4	2	2	2	2	3	2	2	2	26	11	1	7
817	Escherichia coli 69-C61-A	2	3	3	2	2	2	2	3	2	2	2	25	11	1	6
818	Escherichia coli 82-F63-A	3	1	4	2	3	3	2	2	1	1	3	25	11	1	6
819	Escherichia coli KS-NP033	2	3	4	2	2	2	2	3	2	2	2	26	11	1	6
820	Escherichia coli 67-L119-A	2	3	4	2	2	2	1	3	2	2	2	25	11	1	5
821	Escherichia coli 96-J77-A	1	1	2	1	1	1	1	2	1	1	1	13	11	1	4
822	Escherichia coli SI-NP049	2	3	4	2	2	2	2	3	2	2	2	26	11	1	7
823	Escherichia coli NS-NP012	3	4	8	5	5	2	9	6	5	6	5	58	11	1	12
824	Escherichia coli Ec1116	2	3	5	2	2	2	2	3	2	1	2	26	11	1	5
825	Escherichia coli M6	4	3	3	3	3	3	3	4	3	3	3	35	11	1	3
826	Escherichia coli IBS12	2	2	3	2	2	2	2	3	2	2	2	24	11	1	4
827	Escherichia coli TzEc039	2	3	3	1	1	1	1	3	1	1	2	19	11	1	4
828	Escherichia coli TzEc019	2	3	4	2	2	2	2	3	2	2	2	26	11	1	5
829	Escherichia coli TzEc065	3	4	9	4	4	4	4	4	5	4	7	52	11	1	5
830	Escherichia coli TzEc015	3	4	5	3	3	3	3	4	3	3	6	40	11	1	9
831	Escherichia coli TzEc022	4	5	5	5	5	3	3	7	3	5	4	49	11	1	8
832	Escherichia coli TzEc060	2	3	4	2	2	2	2	3	2	2	2	26	11	1	4
833	Escherichia coli TzEc009	2	3	5	2	2	2	2	3	2	2	2	27	11	1	5
834	Escherichia coli TzEc021	4	4	5	3	3	3	3	4	3	3	3	38	11	1	8
835	Escherichia coli TzEc067	3	5	10	5	6	6	7	5	6	5	7	65	11	1	7
836	Escherichia coli TzEc016	4	5	6	4	4	4	4	5	4	4	6	50	11	1	7
837	Escherichia coli 8377wH5	4	5	4	3	3	3	3	4	3	3	3	38	11	1	9
838	Escherichia coli 8379wA9	4	5	5	4	5	3	3	7	3	5	4	48	11	1	10
839	Escherichia coli 8377wE5	2	6	5	3	4	3	7	5	7	3	3	48	11	1	8
841	Escherichia coli HH25S	2	3	2	3	3	2	5	2	4	3	3	32	11	1	10
842	Escherichia coli HH26C	2	2	3	2	4	2	2	2	5	3	5	32	11	1	5
843	Escherichia coli HH17CH	2	5	3	2	2	2	4	4	3	3	3	33	11	1	5
844	Escherichia coli 10432wG1	2	3	3	1	1	1	1	3	1	1	2	19	11	1	4
845	Escherichia coli STEC316	2	3	4	2	2	2	2	3	2	2	2	26	11	1	5
846	Escherichia coli STEC711	2	3	4	2	2	2	2	3	2	2	2	26	11	1	5
847	Escherichia coli STEC367	4	4	5	4	3	3	3	5	4	4	3	42	11	1	6
848	Escherichia coli HH20C	3	6	6	3	4	3	5	4	2	3	4	43	11	1	5
849	Escherichia coli 8374wD6	4	5	6	4	4	4	4	5	4	4	6	50	11	1	9
850	Escherichia coli CAP49	4	3	3	2	2	2	2	3	2	2	2	27	11	1	3
851	Escherichia coli PapRG-04-4	1	1	2	1	1	1	1	2	1	1	2	14	11	1	4
852	Escherichia coli NIFDS_EC2016_I177	2	2	3	1	1	1	1	3	1	1	1	17	11	1	5
853	Escherichia coli A56	1	0	3	1	1	1	1	2	0	1	1	12	9	1	3
854	Escherichia coli C62	3	3	7	3	2	2	2	3	2	2	2	31	11	1	6
855	Escherichia coli ED157	2	3	3	2	3	2	3	4	3	2	3	30	11	1	5
856	Escherichia coli SC411	2	3	4	2	2	2	2	3	2	2	2	26	11	1	5
857	Escherichia coli SC397	2	3	4	2	2	2	2	3	2	2	2	26	11	1	4
858	Escherichia coli SC403	2	2	3	2	2	2	2	3	2	2	2	24	11	1	4
859	Escherichia coli SC410	2	3	4	2	2	2	2	3	2	2	2	26	11	1	4
860	Escherichia coli NIFDS_EC2015_I58	2	3	5	2	2	2	2	3	2	2	2	27	11	1	5
861	Escherichia coli SC418	2	2	3	2	2	2	2	3	2	2	3	25	11	1	3
862	Escherichia coli SC422	2	3	4	2	2	2	2	3	2	2	2	26	11	1	4
863	Escherichia coli SC407	2	3	4	2	2	2	2	3	2	2	2	26	11	1	4
864	Escherichia coli SC406	2	3	4	2	2	2	2	3	2	2	2	26	11	1	4
865	Escherichia coli Unknown:H5 / ND / 5362 (ST Warwick) / clade II Fecal samples	2	2	4	2	3	3	2	2	2	2	4	28	11	1	4
866	Escherichia coli PE01_376	2	3	4	2	2	2	2	3	2	2	2	26	11	1	5
867	Escherichia coli PE01_007	2	3	4	2	2	2	2	3	2	2	2	26	11	1	5
868	Escherichia coli O113:H6 / fimH90 / 3616 (ST Warwick) / B2 Fecal samples	1	1	3	1	1	1	1	1	1	1	1	13	11	1	3
869	Escherichia coli RH-004-WU	1	1	2	1	1	1	1	3	1	1	1	14	11	1	4
870	Escherichia coli EC6	2	3	3	2	2	2	2	3	2	2	2	25	11	1	6
871	Escherichia coli ecotype=Quinolone resistant 2014-01-7375	3	4	4	1	1	1	1	3	1	1	2	22	11	1	5
872	Escherichia coli EC15253	2	3	5	2	2	2	2	3	2	2	2	27	11	1	3
873	Escherichia coli A-1-10-1	1	1	2	1	1	1	1	2	1	1	1	13	11	1	3
874	Escherichia coli A-1-22-2	1	1	2	1	1	1	1	2	1	1	1	13	11	1	3
875	Escherichia coli A-1-11-3	1	1	2	1	1	1	1	2	1	1	1	13	11	1	3
876	Escherichia coli RS008	3	3	8	3	3	3	3	3	3	3	5	40	11	1	5
877	Escherichia coli Ec014	1	2	3	1	1	1	1	2	1	1	1	15	11	1	5
878	Escherichia coli PLATE2_H8	2	3	4	2	2	2	2	3	2	2	3	27	11	1	5
879	Escherichia coli PLATE2_H3	3	3	3	3	3	3	3	5	3	3	5	37	11	1	6
880	Escherichia coli PLATE2_H1	3	4	5	4	3	3	6	5	6	4	4	47	11	1	8
881	Escherichia coli GU694	3	4	5	4	3	3	5	5	4	4	4	44	11	1	10
882	Escherichia coli PLATE2_E2	2	4	4	3	3	3	3	4	3	3	4	36	11	1	5
883	Escherichia coli GU711	2	3	4	2	2	2	2	3	2	2	2	26	11	1	6
884	Escherichia coli PLATE2_B3	2	3	4	2	2	2	2	3	2	2	2	26	11	1	6
886	Escherichia coli 1474e	2	3	3	2	2	2	2	3	2	2	2	25	11	1	6
887	Escherichia coli 1472e	2	3	3	2	2	1	2	3	2	2	2	24	11	1	8
888	Escherichia coli 1490e	2	3	5	2	2	2	3	3	2	2	3	29	11	1	10
890	Escherichia coli 49953	1	2	3	1	1	1	1	2	1	1	1	15	11	1	4
891	Escherichia coli 18-47-45	2	3	2	2	2	2	2	3	2	2	2	24	11	1	2
892	Escherichia coli ABW_A19	2	3	3	2	2	2	2	3	2	2	2	25	11	1	4
893	Escherichia coli Sblue3	2	3	4	2	2	2	2	3	2	2	2	26	11	1	4
894	Escherichia coli G12	4	8	6	4	6	4	8	5	10	5	5	65	11	1	14
895	Escherichia coli BfR-EC-17855	2	2	4	2	2	2	2	3	2	2	3	26	11	1	5
896	Escherichia coli BfR-EC-17845	2	2	4	2	2	2	2	3	2	2	3	26	11	1	4
897	Escherichia coli BfR-EC-17839	2	2	5	2	2	2	2	3	2	2	3	27	11	1	6
898	Escherichia coli BfR-EC-17750	2	2	4	2	2	2	2	3	2	2	3	26	11	1	6
899	Escherichia coli BfR-EC-17751	2	2	4	2	2	2	2	3	2	2	3	26	11	1	6
900	Escherichia coli BfR-EC-17803	2	2	5	2	2	2	2	3	2	2	3	27	11	1	4
901	Escherichia coli BfR-EC-17721	2	2	4	2	2	2	2	3	2	2	3	26	11	1	3
902	Escherichia coli BfR-EC-17578	2	2	4	2	2	2	2	3	2	2	3	26	11	1	6
903	Escherichia coli BfR-EC-17379	2	2	4	2	2	2	2	3	2	2	3	26	11	1	3
904	Escherichia coli BfR-EC-17729	2	2	4	2	2	2	2	3	2	2	3	26	11	1	4
905	Escherichia coli BfR-EC-17674	2	2	4	2	2	2	2	3	2	2	3	26	11	1	7
906	Escherichia coli BfR-EC-17660	3	3	3	3	3	3	3	4	3	3	4	35	11	1	6
907	Escherichia coli BfR-EC-17380	2	2	4	2	2	2	2	3	2	2	3	26	11	1	3
908	Escherichia coli BfR-EC-17663	2	2	4	2	2	2	2	3	2	2	3	26	11	1	6
910	Escherichia coli BfR-EC-17856	2	2	4	2	2	2	2	3	2	2	3	26	11	1	7
911	Escherichia coli BfR-EC-17844	2	2	4	2	2	2	2	3	2	2	3	26	11	1	5
912	Escherichia coli BfR-EC-17386	2	2	4	2	2	2	2	3	2	2	3	26	11	1	5
913	Escherichia coli BfR-EC-17662	2	2	4	2	2	2	2	3	2	2	3	26	11	1	6
914	Escherichia coli BfR-EC-17652	2	2	4	2	2	2	2	3	2	2	3	26	11	1	3
915	Escherichia coli BfR-EC-17737	2	2	4	2	2	2	2	3	2	2	3	26	11	1	3
916	Escherichia coli KCJ2K2384	1	1	3	1	1	1	1	2	1	1	1	14	11	1	6
917	Escherichia coli ROAR-016 / Onovel2:H9 / fimH31 / 11652 (ST Warwick) Faeces	4	4	3	3	3	3	3	4	3	3	4	37	11	1	4
918	Escherichia coli ROAR-134 / O87:H19 / fimH124-like / 1265 (ST Warwick) Faeces	2	2	4	2	2	2	2	3	2	2	3	26	11	1	2
919	Escherichia coli ROAR-030 / O2:H49 / fimH31 / 8508 (ST Warwick) Faeces	4	5	5	3	4	4	4	3	5	4	2	43	11	1	15
920	Escherichia coli ROAR-038 / O65:H48 / fimH31 / 11648 (ST Warwick) Faeces	2	2	4	2	2	2	2	3	2	2	3	26	11	1	4
921	Escherichia coli ROAR-221 / O9:H31 / fimH426 / 11655 (ST Warwick) Faeces	2	2	4	2	2	2	2	3	2	2	4	27	11	1	4
922	Escherichia coli ROAR-059 / O17:H31 / fimH426 / 3774 (ST Warwick) Faeces	2	2	5	2	2	3	3	3	3	3	3	31	11	1	3
923	Escherichia coli ROAR-036 / O39:H18 / fimH31 / 11641 (ST Warwick) Faeces	2	2	5	2	2	2	2	3	2	2	3	27	11	1	13
924	Escherichia coli PIECS4	2	3	5	2	2	2	2	3	2	2	2	27	11	1	4
925	Escherichia coli BRAB2	1	0	3	1	1	1	1	2	0	1	1	12	9	1	3
926	Escherichia coli PIECS3	2	3	5	2	2	2	2	3	2	2	2	27	11	1	4
927	Escherichia coli C5-3	2	2	2	2	2	2	2	3	2	2	2	23	11	1	6
928	Escherichia coli C7-8	2	3	2	2	2	2	2	3	2	2	2	24	11	1	6
929	Escherichia coli C1-6	1	1	1	1	1	1	1	2	1	1	1	12	11	1	3
930	Escherichia coli C5-9	1	2	2	1	1	1	1	2	1	1	1	14	11	1	2
931	Escherichia coli C3-8	2	2	2	2	2	2	2	3	2	2	2	23	11	1	7
932	Escherichia coli C9-2	1	1	1	1	1	1	1	2	1	1	1	12	11	1	3
933	Escherichia coli C12-3	1	1	2	2	2	2	2	3	2	2	2	21	11	1	6
934	Escherichia coli C2-4	1	1	1	1	1	1	1	2	1	1	1	12	11	1	3
935	Escherichia coli C12-2	3	4	4	3	3	2	1	4	4	3	3	34	11	1	10
936	Escherichia coli C5-5	1	1	1	1	1	1	1	2	1	1	1	12	11	1	3
937	Escherichia coli 2835-57	2	2	5	2	2	2	2	3	2	2	3	27	11	1	3
938	Escherichia coli XMC1F102-2	1	1	2	1	1	1	1	2	1	1	1	13	11	1	5
939	Escherichia coli XM3F402-1	1	1	2	1	1	1	1	2	1	1	1	13	11	1	5
940	Escherichia coli 222A312	1	1	1	1	1	1	1	2	1	1	1	12	11	1	3
941	Escherichia coli INSAq159	3	4	5	3	3	3	3	4	3	3	4	38	11	1	8
942	Escherichia coli INSAq163	3	4	6	3	3	3	3	4	3	3	4	39	11	1	8
943	Escherichia coli 549_CL100127346_L02	1	1	2	1	1	1	1	2	1	1	1	13	11	1	3
944	Escherichia coli LSAEC24	3	3	4	2	2	2	6	4	6	3	2	37	11	1	11
945	Escherichia coli LSAEC21	4	5	4	2	2	2	4	4	6	3	3	39	11	1	10
946	Escherichia coli A19	2	3	4	2	2	2	2	3	2	2	2	26	11	1	4
947	Escherichia coli YZ21HCE2	3	4	3	1	1	1	1	3	1	1	2	21	11	1	10
948	Escherichia coli JNE101081	1	1	4	1	1	1	1	2	1	1	2	16	11	1	2
949	Escherichia coli FDK22	2	3	4	2	2	2	2	3	2	2	2	26	11	1	7
950	Escherichia coli 10c28	2	3	3	2	2	2	2	3	2	2	2	25	11	1	6
951	Escherichia coli GZC09-13	1	1	2	1	1	1	1	2	1	1	1	13	11	1	2
952	Escherichia coli 10c23	3	4	5	3	3	3	3	4	3	3	4	38	11	1	9
953	Escherichia coli GDF53	2	6	5	4	2	2	7	5	2	4	5	44	11	1	10
954	Escherichia coli LN95	1	1	2	1	1	1	1	2	1	1	1	13	11	1	6
955	Escherichia coli Gull1_H5	1	1	3	1	1	1	1	2	1	1	1	14	11	1	3
956	Escherichia coli 19ZY234	2	3	4	2	2	2	2	3	2	2	3	27	11	1	8
957	Escherichia coli 19ZY240	2	3	3	2	2	2	2	3	2	2	2	25	11	1	6
958	Escherichia coli 19ZY239	2	3	3	2	2	2	2	3	2	2	2	25	11	1	6
959	Escherichia coli DR168-CEF	1	1	2	1	1	1	1	2	1	1	1	13	11	1	6
960	Escherichia coli DR368-CIP	2	3	5	2	2	2	2	3	2	2	2	27	11	1	3
961	Escherichia coli S349-1	2	3	4	2	2	2	2	3	2	2	2	26	11	1	3
962	Escherichia coli S349-5	2	3	4	2	2	2	2	3	2	2	2	26	11	1	3
963	Escherichia coli S349-2	2	3	4	2	2	2	2	3	2	2	2	26	11	1	3
964	Escherichia coli 162-3b	3	4	3	3	3	3	3	4	3	3	5	37	11	1	5
965	Escherichia coli BOV_NEH55	2	3	4	2	2	2	2	3	2	2	2	26	11	1	4
966	Escherichia coli BOV_NEH61	2	3	4	2	2	2	2	3	2	2	2	26	11	1	4
967	Escherichia coli POU_NEH99	2	3	4	2	2	2	2	3	2	2	2	26	11	1	5
968	Escherichia coli BOV_NEH59	2	3	4	2	2	2	2	3	2	2	2	26	11	1	4
969	Escherichia coli CCUG 75163	3	4	4	1	1	1	1	3	1	1	2	22	11	1	10
970	Escherichia coli CCUG 75166	3	4	4	1	1	1	1	3	1	1	2	22	11	1	13
971	Escherichia coli 54864	2	2	1	1	1	1	1	3	2	2	3	19	11	1	4
972	Escherichia coli T43-3	1	1	4	1	1	1	2	2	1	1	2	17	11	1	3
973	Escherichia coli Q3830	2	5	5	4	3	3	5	4	5	6	4	46	11	1	8
974	Escherichia coli YZLcl3-2	1	1	2	1	1	1	1	2	1	1	1	13	11	1	2
975	Escherichia coli LZSYSCGZ006	1	2	3	1	1	1	1	2	1	1	1	15	11	1	4
976	Escherichia coli SNU-Eco025	1	0	3	1	1	1	1	2	0	1	1	12	9	1	3
977	Escherichia coli B20-22	2	5	4	3	3	3	3	2	3	3	4	35	11	1	13
978	Escherichia coli C98-1	3	4	4	3	3	3	3	3	3	3	3	35	11	1	7
979	Escherichia coli C73-1	3	4	4	3	3	3	3	3	3	3	3	35	11	1	6
980	Escherichia coli C15-2	2	5	4	3	3	3	3	2	3	3	4	35	11	1	13
981	Escherichia coli TP1813CBA	2	3	4	2	2	2	2	3	2	2	4	28	11	1	7
982	Escherichia coli TP267CBC	2	3	4	2	2	2	2	3	2	2	4	28	11	1	7
983	Escherichia coli LJS077	3	3	3	3	3	3	5	3	5	3	3	37	11	1	10
984	Escherichia coli LJS118	3	4	5	3	3	3	3	4	3	3	3	37	11	1	7
985	Escherichia coli LJS030	3	4	5	3	3	3	3	4	3	3	3	37	11	1	7
986	Escherichia coli LJS096	3	4	5	3	3	3	3	4	3	3	3	37	11	1	7
987	Escherichia coli LJS014	3	4	5	3	3	3	3	4	3	3	3	37	11	1	7
988	Escherichia coli 1189-2-1	1	0	1	1	1	1	1	2	1	1	1	11	10	1	4
989	Escherichia coli FPL6	3	4	5	3	3	3	3	4	3	3	3	37	11	1	8
990	Escherichia coli A21	0	0	0	0	0	0	0	1	0	0	0	1	1	0	1
991	Escherichia coli A18	3	4	5	3	3	3	3	4	3	3	4	38	11	1	4
992	Escherichia coli 18-AB01434	1	1	1	1	1	1	1	2	1	1	1	12	11	1	7
993	Escherichia coli ROAR-363 / O126:H14 / fimH1027 / 1065 (ST Warwick) Faeces	2	4	6	2	5	3	3	4	3	3	4	39	11	1	9
994	Escherichia coli 51	1	1	2	1	1	1	1	2	1	2	1	14	11	1	3
995	Escherichia coli CPO438	2	3	3	2	1	2	2	2	2	2	2	23	11	1	6
996	Escherichia coli EC507	1	1	2	1	1	1	1	2	1	1	1	13	11	1	6
997	Shimwellia blattae NCTC10965	1	1	4	1	1	1	1	1	1	0	2	14	10	1	3
998	Shimwellia blattae NCTC12127	1	1	4	1	1	1	1	1	1	1	2	15	11	1	3
999	Atlantibacter hermannii EC_57	2	2	4	3	3	3	3	2	3	3	2	30	11	1	4
1000	Hafnia alvei GB001	2	4	4	3	3	3	3	3	4	3	5	37	11	1	8
1001	Hafnia alvei B16-3	3	6	4	3	3	3	3	3	4	3	4	39	11	1	8
1002	Hafnia alvei INSAq249	2	1	2	2	2	2	2	2	3	2	4	24	11	1	4
1003	Klebsiella oxytoca TUM17569	0	1	2	1	1	1	1	1	1	1	2	12	10	1	3
1004	Klebsiella pneumoniae CHS206	2	2	4	4	3	3	3	1	3	3	3	31	11	1	4
1005	Klebsiella pneumoniae CHS121	1	1	3	2	2	2	2	1	2	2	2	20	11	1	3
1006	Klebsiella pneumoniae CHS201	0	1	3	2	2	2	2	1	2	2	2	19	10	1	3
1007	Klebsiella pneumoniae MGH126	1	2	3	3	3	3	3	1	3	3	3	28	11	1	6
1008	Klebsiella pneumoniae MGH118	1	2	4	4	4	4	4	2	4	4	3	36	11	1	5
1009	Klebsiella pneumoniae UCI92	2	2	4	3	3	3	3	1	3	3	3	30	11	1	5
1010	Klebsiella pneumoniae 1239_KPNE	1	1	2	3	2	2	4	2	4	3	2	26	11	1	4
1011	Klebsiella pneumoniae 1263_KPNE	1	2	4	4	3	3	3	1	2	2	1	26	11	1	6
1012	Klebsiella pneumoniae 1012_KPNE	1	1	6	4	3	3	2	1	3	3	3	30	11	1	9
1013	Klebsiella pneumoniae 1240_ECLO	1	1	3	3	2	2	2	2	3	3	2	24	11	1	4
1014	Klebsiella pneumoniae 863_KPNE	1	1	5	2	2	2	2	1	2	2	2	22	11	1	5
1015	Klebsiella pneumoniae 1236_KOXY	2	2	3	3	2	2	4	2	3	3	2	28	11	1	3
1016	Klebsiella pneumoniae 1010_KPNE	1	1	6	4	3	3	2	1	3	3	3	30	11	1	10
1017	Klebsiella pneumoniae 845_KPNE	1	2	4	3	3	3	4	2	3	3	3	31	11	1	10
1018	Klebsiella pneumoniae 50752501	1	2	6	3	3	3	2	1	3	3	3	30	11	1	5
1019	Klebsiella pneumoniae KP-33F	2	2	4	4	4	4	4	2	4	4	3	37	11	1	5
1021	Klebsiella pneumoniae 105371	2	2	3	3	3	3	3	1	3	3	3	29	11	1	8
1022	Klebsiella pneumoniae k518	2	4	6	3	3	3	2	1	3	3	3	33	11	1	4
1023	Klebsiella pneumoniae k2500	2	1	2	3	3	3	3	2	2	3	2	26	11	1	4
1024	Klebsiella pneumoniae k548	3	3	6	3	3	3	2	1	3	3	3	33	11	1	4
1025	Klebsiella pneumoniae k1631	2	3	6	3	3	3	2	1	3	3	3	32	11	1	4
1026	Klebsiella pneumoniae k1070	2	2	6	3	3	3	2	1	3	3	3	31	11	1	5
1027	Klebsiella pneumoniae k2729	2	3	4	4	4	4	4	2	4	4	3	38	11	1	5
1028	Klebsiella pneumoniae k809	3	4	5	3	3	3	3	1	3	3	3	34	11	1	3
1030	Klebsiella pneumoniae k1798	2	2	6	3	3	3	2	1	3	3	3	31	11	1	4
1031	Klebsiella pneumoniae k899	3	3	3	3	3	3	3	1	3	3	3	31	11	1	4
1032	Klebsiella pneumoniae k1953	2	4	6	3	3	3	2	1	3	3	3	33	11	1	4
1033	Klebsiella pneumoniae k1322	1	4	6	3	3	3	2	1	3	3	3	32	11	1	4
1034	Klebsiella pneumoniae k1166	2	4	4	5	4	4	4	2	4	4	3	40	11	1	9
1035	Klebsiella pneumoniae k2311	2	2	6	3	3	3	2	1	3	3	3	31	11	1	4
1036	Klebsiella pneumoniae k2300	1	3	5	3	3	3	3	1	3	3	2	30	11	1	5
1037	Klebsiella pneumoniae k1640	2	3	6	3	3	3	2	1	3	3	3	32	11	1	4
1038	Klebsiella pneumoniae k2394	0	0	2	2	1	1	1	1	2	2	2	14	9	1	2
1039	Klebsiella pneumoniae k263	1	1	2	3	2	2	3	2	2	3	2	23	11	1	3
1040	Klebsiella pneumoniae k1315	2	4	4	4	3	3	3	1	3	3	3	33	11	1	7
1041	Klebsiella pneumoniae PB226	2	3	4	4	4	4	4	2	4	4	3	38	11	1	5
1042	Klebsiella pneumoniae PB22	2	2	4	3	3	3	3	1	3	3	3	30	11	1	7
1043	Klebsiella pneumoniae PB107	2	3	3	4	4	4	4	2	4	4	3	37	11	1	5
1044	Klebsiella pneumoniae Kpn555	1	2	5	3	3	3	2	1	3	3	3	29	11	1	6
1045	Klebsiella pneumoniae PB425	2	2	6	3	3	3	2	1	3	3	3	31	11	1	6
1046	Klebsiella pneumoniae PB295	1	2	6	3	3	3	2	1	3	3	3	30	11	1	6
1047	Klebsiella pneumoniae W2-9-ERG2	2	2	4	4	4	4	4	2	4	4	3	37	11	1	5
1048	Klebsiella pneumoniae W2-11-ERG2	1	1	3	3	3	3	3	2	3	3	2	27	11	1	4
1049	Klebsiella pneumoniae PB171	2	2	4	4	4	4	4	2	4	4	3	37	11	1	5
1050	Klebsiella pneumoniae SKLX2836	3	3	3	3	3	3	3	1	3	3	3	31	11	1	6
1051	Klebsiella pneumoniae SKLX4211	2	1	2	2	2	2	2	1	2	2	2	20	11	1	3
1052	Klebsiella pneumoniae CFSAN044573	2	4	6	3	3	3	2	1	3	3	3	33	11	1	4
1053	Klebsiella pneumoniae CFSAN044572	2	1	6	3	3	3	2	1	3	3	3	30	11	1	8
1054	Klebsiella pneumoniae CFSAN044564	2	2	4	4	4	4	4	2	4	4	3	37	11	1	5
1055	Klebsiella pneumoniae DHQP1002001	1	1	1	3	1	1	2	2	2	2	2	18	11	1	2
1056	Klebsiella pneumoniae W1-5-ERG6	1	1	2	2	2	2	2	1	2	2	2	19	11	1	3
1057	Klebsiella pneumoniae k1529	2	4	4	2	3	3	3	2	2	3	3	31	11	1	4
1058	Klebsiella pneumoniae k1061	2	3	6	3	3	3	2	1	3	3	3	32	11	1	4
1059	Klebsiella pneumoniae AR_0039	1	1	1	3	1	1	2	2	2	2	2	18	11	1	2
1060	Klebsiella pneumoniae k1297	2	2	4	3	3	3	3	2	3	3	1	29	11	1	5
1061	Klebsiella pneumoniae Kp_Goe_33208	1	2	6	3	3	3	2	1	3	3	3	30	11	1	3
1062	Klebsiella pneumoniae Kp_Goe_71070	1	2	6	3	3	3	2	1	3	3	3	30	11	1	3
1063	Klebsiella pneumoniae Kp_Goe_121641	1	2	6	3	3	3	2	1	3	3	3	30	11	1	3
1064	Klebsiella pneumoniae CAV1042	2	2	6	3	3	3	3	1	3	3	2	31	11	1	4
1065	Klebsiella pneumoniae VRES0596	2	3	3	3	3	3	3	2	3	3	2	30	11	1	4
1066	Klebsiella pneumoniae VRES1248	2	2	4	4	4	4	4	2	4	4	3	37	11	1	5
1067	Klebsiella pneumoniae VRES0610	2	3	3	3	3	3	3	2	3	3	2	30	11	1	4
1068	Klebsiella pneumoniae VRES0603	2	3	3	3	3	3	3	2	3	3	2	30	11	1	4
1069	Klebsiella pneumoniae VRES0181	2	4	4	3	3	3	3	1	3	3	3	32	11	1	5
1070	Klebsiella pneumoniae VRES0215	1	3	4	3	3	3	3	1	3	3	3	30	11	1	6
1071	Klebsiella pneumoniae VRES0300	2	2	4	3	3	3	3	1	3	3	3	30	11	1	5
1072	Klebsiella pneumoniae VRCO0056	2	3	4	3	4	3	4	1	3	3	3	33	11	1	5
1073	Klebsiella pneumoniae VRES1249	2	3	4	4	4	4	4	2	4	4	3	38	11	1	5
1074	Klebsiella pneumoniae VRES0525	2	3	3	3	3	3	3	2	3	3	2	30	11	1	4
1075	Klebsiella pneumoniae VRCO0309	2	4	4	4	4	4	4	2	4	4	3	39	11	1	5
1076	Klebsiella pneumoniae VRES1076	2	2	4	4	4	4	4	2	4	4	3	37	11	1	5
1077	Klebsiella pneumoniae VRES0604	2	3	3	3	3	3	3	2	3	3	2	30	11	1	4
1078	Klebsiella pneumoniae VRES0607	2	3	3	3	3	3	3	2	3	3	2	30	11	1	4
1079	Klebsiella pneumoniae VRCO0234	1	3	3	3	2	3	2	2	3	3	2	27	11	1	4
1080	Klebsiella pneumoniae VRES0595	2	3	3	3	3	3	3	2	3	3	2	30	11	1	4
1081	Klebsiella pneumoniae VRES1238	2	2	4	4	4	4	4	2	4	4	3	37	11	1	5
1082	Klebsiella pneumoniae VRES1611	2	2	4	4	4	4	4	2	4	4	3	37	11	1	5
1083	Klebsiella pneumoniae VRES0176	2	3	4	3	3	3	3	1	3	3	3	31	11	1	5
1084	Klebsiella pneumoniae VRES0590	2	3	3	3	3	3	3	2	3	3	2	30	11	1	4
1085	Klebsiella pneumoniae VRES1073	2	3	4	4	4	4	4	2	4	4	3	38	11	1	5
1086	Klebsiella pneumoniae VRES0609	2	3	3	3	3	3	3	2	3	3	2	30	11	1	4
1088	Klebsiella pneumoniae VRES1615	2	3	4	4	4	4	4	2	4	4	3	38	11	1	5
1089	Klebsiella pneumoniae VRES0602	2	3	3	3	3	3	3	2	3	3	2	30	11	1	4
1090	Klebsiella pneumoniae VRES0612	2	3	3	3	3	3	3	2	3	3	2	30	11	1	4
1091	Klebsiella pneumoniae VRES0180	2	3	4	3	3	3	3	1	3	3	3	31	11	1	5
1092	Klebsiella pneumoniae VRCO0059	2	3	4	3	3	3	3	1	3	3	3	31	11	1	5
1093	Klebsiella pneumoniae VRCO0057	2	3	4	3	3	3	3	1	3	3	3	31	11	1	6
1094	Klebsiella pneumoniae VRES0600	2	3	3	3	3	3	3	2	3	3	2	30	11	1	4
1095	Klebsiella pneumoniae VRES0179	2	4	4	3	3	3	3	1	3	3	3	32	11	1	5
1096	Klebsiella pneumoniae VRES0182	2	3	4	3	3	3	3	1	3	3	3	31	11	1	5
1097	Klebsiella pneumoniae VRCO0236	1	3	3	3	2	3	2	2	3	3	2	27	11	1	4
1098	Klebsiella pneumoniae VRES0566	2	3	3	3	3	3	3	2	3	3	2	30	11	1	4
1099	Klebsiella pneumoniae VRCO0312	2	3	4	4	4	4	4	2	4	4	3	38	11	1	5
1100	Klebsiella pneumoniae VRCO0450	2	3	5	3	3	3	3	1	3	3	3	32	11	1	4
1101	Klebsiella pneumoniae VRES1074	2	3	4	4	4	4	5	2	4	4	3	39	11	1	5
1102	Klebsiella pneumoniae VRES1072	2	4	4	4	4	4	4	2	5	4	3	40	11	1	5
1103	Klebsiella pneumoniae VRES1247	2	2	4	4	4	4	4	2	4	4	3	37	11	1	5
1104	Klebsiella pneumoniae VRCO0448	2	2	5	3	3	3	3	1	3	3	3	31	11	1	4
1105	Klebsiella pneumoniae VRES1070	2	1	4	4	4	4	4	2	4	4	3	36	11	1	5
1106	Klebsiella pneumoniae VRES1612	2	2	4	4	4	4	4	2	4	4	3	37	11	1	5
1107	Klebsiella pneumoniae VRCO0063	2	3	4	3	3	3	3	1	3	3	3	31	11	1	5
1108	Klebsiella pneumoniae VRES0601	2	3	3	3	3	3	3	2	3	3	2	30	11	1	4
1109	Klebsiella pneumoniae VRCO0058	2	3	4	3	3	3	3	1	3	3	3	31	11	1	5
1110	Klebsiella pneumoniae VRES0605	2	3	3	3	3	3	3	2	3	3	2	30	11	1	4
1111	Klebsiella pneumoniae VRES0606	2	3	3	3	3	3	3	2	3	3	2	30	11	1	4
1112	Klebsiella pneumoniae OS_09_011_10	1	2	6	5	4	4	4	2	4	4	3	39	11	1	6
1113	Klebsiella pneumoniae VRES1077	2	3	4	4	4	4	4	2	4	4	3	38	11	1	5
1114	Klebsiella pneumoniae VRES1075	2	2	4	4	4	4	4	2	4	4	2	36	11	1	5
1115	Klebsiella pneumoniae VRES0593	2	3	3	3	3	3	3	2	3	3	2	30	11	1	4
1116	Klebsiella pneumoniae VRES0594	2	3	3	3	3	3	3	2	3	3	2	30	11	1	4
1117	Klebsiella pneumoniae VRES1079	2	3	4	4	4	4	4	2	4	4	3	38	11	1	5
1118	Klebsiella pneumoniae VRES0526	2	3	3	3	3	3	3	2	3	3	2	30	11	1	4
1119	Klebsiella pneumoniae VRES0591	2	3	3	3	3	3	3	2	3	3	2	30	11	1	4
1120	Klebsiella pneumoniae VRES1071	2	2	4	4	4	4	4	2	4	4	3	37	11	1	5
1121	Klebsiella pneumoniae VRES0575	2	3	3	3	3	3	3	2	3	3	2	30	11	1	4
1122	Klebsiella pneumoniae VRES0577	3	2	3	3	3	3	3	2	3	3	2	30	11	1	4
1123	Klebsiella pneumoniae VRCO0235	1	4	3	3	2	3	2	2	3	3	2	28	11	1	4
1124	Klebsiella pneumoniae VRCO0311	2	3	4	4	4	4	4	2	4	4	3	38	11	1	5
1125	Klebsiella pneumoniae VRES0177	2	3	4	3	3	3	3	1	3	3	3	31	11	1	5
1126	Klebsiella pneumoniae VRES0565	2	3	3	3	3	3	3	2	3	3	2	30	11	1	4
1127	Klebsiella pneumoniae VRES1253	2	2	4	4	4	4	4	2	4	4	3	37	11	1	5
1128	Klebsiella pneumoniae VRES1243	2	2	4	4	4	4	4	2	4	4	3	37	11	1	5
1129	Klebsiella pneumoniae VRES1257	2	2	4	4	4	4	4	2	4	4	3	37	11	1	5
1130	Klebsiella pneumoniae VRES0598	2	3	3	3	3	3	3	2	3	3	2	30	11	1	4
1131	Klebsiella pneumoniae OS_09_011_15	1	2	6	5	4	4	4	2	4	4	3	39	11	1	6
1132	Klebsiella pneumoniae OS_09_011_14	1	3	6	5	4	4	4	2	4	4	3	40	11	1	6
1133	Klebsiella pneumoniae VRES1078	2	2	4	4	4	4	4	2	4	4	3	37	11	1	5
1134	Klebsiella pneumoniae VRCO0310	2	2	4	4	4	4	4	2	4	4	3	37	11	1	5
1135	Klebsiella pneumoniae VRES0592	2	3	3	3	3	3	3	2	3	3	2	30	11	1	4
1136	Klebsiella pneumoniae VRCO0447	2	3	5	3	3	3	3	1	3	3	3	32	11	1	4
1137	Klebsiella pneumoniae VRES0175	2	3	4	3	3	3	3	1	3	3	3	31	11	1	5
1138	Klebsiella pneumoniae VRES0611	2	2	3	3	3	3	3	2	3	3	2	29	11	1	4
1139	Klebsiella pneumoniae VRES0608	2	3	3	3	3	3	3	2	3	3	2	30	11	1	4
1140	Klebsiella pneumoniae VRCO0313	2	2	4	4	4	4	4	2	4	4	3	37	11	1	5
1141	Klebsiella pneumoniae VRES0178	2	2	4	3	3	3	3	1	3	3	3	30	11	1	5
1142	Klebsiella pneumoniae VRCO0062	2	2	4	3	3	3	3	1	3	3	3	30	11	1	5
1143	Klebsiella pneumoniae VRES1242	2	2	4	4	4	4	4	2	4	4	3	37	11	1	5
1144	Klebsiella pneumoniae VRES0160	2	3	6	3	3	3	2	1	3	3	3	32	11	1	7
1145	Klebsiella pneumoniae VRES0597	2	3	3	3	3	3	3	2	3	3	2	30	11	1	4
1146	Klebsiella pneumoniae VRES0589	2	3	3	3	3	3	3	2	3	3	2	30	11	1	4
1147	Klebsiella pneumoniae VRES0599	2	3	3	3	3	3	3	2	3	3	2	30	11	1	4
1148	Klebsiella pneumoniae BO2	2	3	4	4	4	4	4	2	4	4	3	38	11	1	4
1149	Klebsiella pneumoniae MGH167	1	2	4	4	4	4	4	2	4	4	3	36	11	1	5
1150	Klebsiella pneumoniae AK_991	3	3	4	4	4	4	4	2	4	4	3	39	11	1	6
1151	Klebsiella pneumoniae G3504	1	3	6	3	3	3	2	1	3	3	3	31	11	1	5
1152	Klebsiella pneumoniae MGH147	2	3	4	4	5	4	4	2	4	4	3	39	11	1	5
1153	Klebsiella pneumoniae MGH162	1	1	4	4	4	4	4	2	4	4	3	35	11	1	5
1154	Klebsiella pneumoniae MGH148	1	2	4	4	4	4	4	2	4	4	3	36	11	1	5
1155	Klebsiella pneumoniae UCI112	1	3	3	3	3	3	3	2	3	3	2	29	11	1	4
1156	Klebsiella pneumoniae PO1380	1	1	2	2	2	2	1	2	2	2	2	19	11	1	3
1157	Klebsiella pneumoniae HB_Z_2591	1	3	3	4	4	4	3	2	4	4	3	35	11	1	6
1158	Klebsiella pneumoniae G3051	3	3	4	4	4	4	4	2	4	4	3	39	11	1	5
1159	Klebsiella pneumoniae MM_MK_620	3	2	4	4	4	4	4	2	4	4	3	38	11	1	6
1160	Klebsiella pneumoniae G3435	3	2	4	4	4	4	4	2	4	4	3	38	11	1	5
1161	Klebsiella pneumoniae C10-E6-15	1	2	6	3	3	3	2	1	3	3	3	30	11	1	4
1162	Klebsiella pneumoniae C12-E8-15	2	3	6	3	3	3	2	1	3	3	3	32	11	1	3
1163	Klebsiella pneumoniae BH3183	3	2	4	5	4	4	4	2	4	4	3	39	11	1	8
1164	Klebsiella pneumoniae C11-E7-15	2	2	6	3	3	3	2	1	3	3	3	31	11	1	3
1165	Klebsiella pneumoniae MGH149	1	1	4	4	4	4	4	2	4	4	3	35	11	1	4
1166	Klebsiella pneumoniae UCI107	2	1	2	2	2	2	2	1	2	2	1	19	11	1	3
1167	Klebsiella pneumoniae MGH161	1	1	4	4	4	4	4	2	4	4	3	35	11	1	5
1168	Klebsiella pneumoniae VRCO0451	2	2	5	3	3	3	3	1	3	3	3	31	11	1	4
1169	Klebsiella pneumoniae 42364	1	4	4	3	3	3	3	1	3	3	3	31	11	1	5
1170	Klebsiella pneumoniae 39904	1	2	5	3	3	3	3	1	3	3	3	30	11	1	4
1171	Klebsiella pneumoniae 145	1	1	3	3	4	3	3	2	3	4	3	30	11	1	2
1172	Klebsiella pneumoniae H151400611	3	2	4	4	5	4	4	2	4	4	3	39	11	1	5
1173	Klebsiella pneumoniae H151400610	3	2	4	4	4	4	4	2	4	4	3	38	11	1	5
1174	Klebsiella pneumoniae H155360912	3	2	4	4	4	4	4	2	4	4	3	38	11	1	6
1175	Klebsiella pneumoniae H151440672	3	1	4	4	4	4	5	2	4	4	3	38	11	1	5
1176	Klebsiella pneumoniae H154440769	4	3	4	4	4	4	4	2	4	4	3	40	11	1	5
1177	Klebsiella pneumoniae Kp-KL49	2	2	4	4	4	4	4	2	4	4	3	37	11	1	5
1178	Klebsiella pneumoniae HH150820806-UK	2	3	4	4	4	4	4	2	4	4	3	38	11	1	5
1179	Klebsiella pneumoniae H151300628-UK	2	2	4	4	4	4	4	2	4	4	3	37	11	1	5
1180	Klebsiella pneumoniae KH43	2	2	4	4	4	4	4	2	4	4	2	36	11	1	5
1181	Klebsiella pneumoniae H151440671	3	3	4	4	4	4	4	2	4	4	3	39	11	1	5
1182	Klebsiella pneumoniae CIV-4	2	2	4	4	4	4	4	2	4	4	3	37	11	1	5
1183	Klebsiella pneumoniae PO1407	1	3	6	3	3	3	2	1	3	3	2	30	11	1	4
1184	Klebsiella pneumoniae C7-E3-14	2	4	6	3	3	3	2	1	3	3	3	33	11	1	3
1185	Klebsiella pneumoniae C6-E2-14	2	5	6	3	3	3	2	1	3	3	3	34	11	1	3
1186	Klebsiella pneumoniae KPPUTH01	3	2	3	4	4	4	4	2	4	4	3	37	11	1	5
1187	Klebsiella pneumoniae 56	1	1	4	4	4	4	4	2	4	4	3	35	11	1	5
1188	Klebsiella pneumoniae 27	2	2	6	3	3	3	2	1	3	3	3	31	11	1	5
1189	Klebsiella pneumoniae 67	3	2	4	4	4	4	4	2	4	4	3	38	11	1	5
1190	Klebsiella pneumoniae WCHKP107220	1	5	5	3	3	3	2	1	3	3	3	32	11	1	9
1191	Klebsiella pneumoniae L86	1	0	4	3	3	3	3	1	3	3	3	27	10	1	7
1192	Klebsiella pneumoniae 58	3	2	4	4	4	4	4	2	4	4	3	38	11	1	5
1193	Klebsiella pneumoniae KPPUTH07	1	2	6	3	3	3	2	1	3	3	3	30	11	1	3
1194	Klebsiella pneumoniae K7118	1	1	2	2	2	2	2	1	2	2	2	19	11	1	3
1195	Klebsiella pneumoniae K3113	2	2	3	3	3	3	3	1	3	3	3	29	11	1	6
1196	Klebsiella pneumoniae SCPM-O-B-8044	2	3	4	2	3	3	3	2	2	3	3	30	11	1	4
1197	Klebsiella pneumoniae GMR-RA-453.16	2	2	4	4	4	4	4	2	4	4	3	37	11	1	5
1198	Klebsiella pneumoniae JM2CRO	3	3	4	4	4	4	3	2	4	4	3	38	11	1	5
1199	Klebsiella pneumoniae ST-1552:K089	3	2	3	3	3	3	3	2	3	3	2	30	11	1	3
1200	Klebsiella pneumoniae 183	1	4	6	3	3	3	2	1	3	3	3	32	11	1	3
1201	Klebsiella pneumoniae ST-1552:K077	3	1	3	3	3	3	3	2	3	3	2	29	11	1	4
1202	Klebsiella pneumoniae ST-101:K085	1	3	6	3	3	3	2	1	3	3	3	31	11	1	3
1203	Klebsiella pneumoniae ST-1552:K086	1	3	3	3	3	3	2	2	4	3	2	29	11	1	3
1204	Klebsiella pneumoniae ST-1552:K061	1	3	3	3	3	3	2	2	4	3	2	29	11	1	5
1205	Klebsiella pneumoniae ST-39:K145	1	3	3	3	3	3	2	1	2	3	2	26	11	1	5
1206	Klebsiella pneumoniae ST-1552:K117	1	3	3	3	3	3	2	2	3	3	2	28	11	1	3
1207	Klebsiella pneumoniae ST-234:K080	3	2	3	3	3	3	3	2	3	3	2	30	11	1	5
1208	Klebsiella pneumoniae PV13BC	2	2	4	4	4	4	4	2	4	4	3	37	11	1	5
1209	Klebsiella pneumoniae PV2BC	2	3	4	4	4	4	4	2	4	4	3	38	11	1	5
1210	Klebsiella pneumoniae PV7BC	2	2	4	4	4	4	4	2	4	4	3	37	11	1	5
1211	Klebsiella pneumoniae CF10728	1	1	4	3	2	2	3	1	3	3	3	26	11	1	5
1212	Klebsiella pneumoniae CF119	1	1	4	3	2	2	3	1	3	3	3	26	11	1	5
1213	Klebsiella pneumoniae CF987	1	1	4	3	2	2	3	1	3	3	3	26	11	1	5
1214	Klebsiella pneumoniae CF934	1	1	3	3	2	2	3	1	3	3	3	25	11	1	5
1215	Klebsiella pneumoniae CF127	1	1	4	3	2	2	3	1	3	3	3	26	11	1	3
1216	Klebsiella pneumoniae CF969	1	1	4	3	2	2	3	1	3	3	3	26	11	1	5
1217	Klebsiella pneumoniae CF126	1	1	4	3	2	2	3	1	3	3	3	26	11	1	6
1218	Klebsiella pneumoniae CF124	1	1	4	3	2	2	3	1	3	3	3	26	11	1	5
1219	Klebsiella pneumoniae CF917	1	1	4	3	2	2	3	1	3	3	3	26	11	1	5
1220	Klebsiella pneumoniae CF125	1	1	4	3	2	2	3	1	3	3	3	26	11	1	5
1221	Klebsiella pneumoniae AUH-KIMP204	2	3	4	3	3	3	3	1	3	3	3	31	11	1	8
1222	Klebsiella pneumoniae C39	1	2	4	3	3	3	2	1	3	3	3	28	11	1	6
1223	Klebsiella pneumoniae KP1766	2	2	4	4	4	4	3	2	4	4	3	36	11	1	5
1224	Klebsiella pneumoniae KP1768	2	2	4	4	4	4	3	2	4	4	3	36	11	1	5
1225	Klebsiella pneumoniae NR5632	2	2	4	4	4	4	4	2	4	4	3	37	11	1	5
1226	Klebsiella pneumoniae COL-Kpn56	2	2	6	3	3	3	2	1	3	3	3	31	11	1	4
1231	Klebsiella pneumoniae COL-Kpn32	1	1	2	2	2	2	2	1	2	2	2	19	11	1	3
1232	Klebsiella pneumoniae COL-Kpn51	2	2	6	3	3	3	2	1	3	3	3	31	11	1	4
1233	Klebsiella pneumoniae D34	2	1	3	3	3	3	2	1	3	3	3	27	11	1	9
1235	Klebsiella pneumoniae C18	2	1	3	3	3	3	3	1	3	4	3	29	11	1	10
1236	Klebsiella pneumoniae COL-Kpn97	2	2	6	3	3	3	2	1	3	3	3	31	11	1	4
1237	Klebsiella pneumoniae COL-Kpn37	2	2	3	3	3	3	3	1	3	3	3	29	11	1	5
1238	Klebsiella pneumoniae UMB0140	2	2	2	3	3	3	3	1	3	3	3	28	11	1	5
1239	Klebsiella pneumoniae COL-Kpn43	2	2	6	3	3	3	2	1	3	3	3	31	11	1	4
1240	Klebsiella pneumoniae COL-Kpn80	2	2	6	3	3	3	2	1	3	3	3	31	11	1	5
1241	Klebsiella pneumoniae D68	1	3	4	3	3	3	3	1	3	3	3	30	11	1	8
1242	Klebsiella pneumoniae D15	1	1	3	3	4	2	2	1	6	3	2	28	11	1	3
1243	Klebsiella pneumoniae C14	1	2	2	3	3	3	3	1	3	4	3	28	11	1	6
1245	Klebsiella pneumoniae COL-Kpn55	1	2	6	3	3	3	2	1	3	3	3	30	11	1	5
1246	Klebsiella pneumoniae D20	1	2	2	3	3	3	3	1	3	3	3	27	11	1	5
1247	Klebsiella pneumoniae COL-Kpn15	1	1	4	3	3	3	3	2	3	3	3	29	11	1	3
1248	Klebsiella pneumoniae COL-Kpn132	2	1	5	4	3	3	3	1	4	3	3	32	11	1	5
1249	Klebsiella pneumoniae RUC232	2	3	4	4	4	4	5	2	4	4	3	39	11	1	5
1250	Klebsiella pneumoniae KPNIH42	2	1	4	4	4	4	4	2	4	4	3	36	11	1	5
1251	Klebsiella pneumoniae IMT38405	2	1	4	4	4	4	4	2	4	4	3	36	11	1	5
1252	Klebsiella pneumoniae PN089E1	2	4	6	3	3	3	3	1	3	3	3	34	11	1	7
1253	Klebsiella pneumoniae PN085E1IA	1	1	2	2	2	2	2	1	2	2	2	19	11	1	4
1254	Klebsiella pneumoniae HH510E2I	2	1	4	4	3	4	4	2	4	4	3	35	11	1	5
1255	Klebsiella pneumoniae PR042E3	2	2	3	2	2	2	2	1	2	2	2	22	11	1	4
1256	Klebsiella pneumoniae K5	2	3	6	3	3	3	2	1	3	3	3	32	11	1	3
1257	Klebsiella pneumoniae WCHKP020116	2	2	4	4	4	4	4	2	4	4	3	37	11	1	5
1258	Klebsiella pneumoniae K18	2	3	6	3	3	3	2	1	3	3	3	32	11	1	3
1259	Klebsiella pneumoniae K19	2	4	6	3	3	3	2	1	3	3	3	33	11	1	3
1260	Klebsiella pneumoniae K9	2	4	6	3	3	3	2	1	3	3	3	33	11	1	3
1261	Klebsiella pneumoniae SCKP020055	2	3	4	4	4	4	4	2	4	4	3	38	11	1	8
1262	Klebsiella pneumoniae K10	2	1	6	3	3	3	2	1	3	3	3	30	11	1	3
1263	Klebsiella pneumoniae AR_0142	1	1	1	3	1	1	2	2	2	2	2	18	11	1	2
1264	Klebsiella pneumoniae 616	2	2	4	4	4	4	4	2	4	4	3	37	11	1	5
1265	Klebsiella pneumoniae K13	2	3	6	3	3	3	2	1	3	3	3	32	11	1	3
1266	Klebsiella pneumoniae MM-1	2	1	4	4	4	4	4	2	4	4	3	36	11	1	5
1267	Klebsiella pneumoniae AR_0141	1	1	1	3	1	1	2	2	2	2	2	18	11	1	2
1268	Klebsiella pneumoniae KCRI-365 R0006_365	3	8	4	3	3	3	3	1	3	3	3	37	11	1	11
1269	Klebsiella pneumoniae KCRI-315 R0003_315	1	1	3	3	3	3	3	2	3	3	2	27	11	1	5
1270	Klebsiella pneumoniae WUSM_KP_78	1	1	3	2	2	2	2	1	2	2	2	20	11	1	4
1272	Klebsiella pneumoniae KPL0.1	2	2	4	4	4	4	4	2	4	4	3	37	11	1	5
1273	Klebsiella pneumoniae WUSM_KP_108	1	1	2	2	2	2	2	1	2	2	1	18	11	1	3
1274	Klebsiella pneumoniae WUSM_KP_107	1	1	5	3	3	3	3	1	3	3	3	29	11	1	5
1275	Klebsiella pneumoniae WUSM_KP_60	3	1	4	4	4	4	4	2	4	4	3	37	11	1	5
1276	Klebsiella pneumoniae WUSM_KP_40	1	2	4	4	4	4	3	2	3	4	3	34	11	1	6
1277	Klebsiella pneumoniae 5R	1	1	4	4	4	4	4	2	4	4	3	35	11	1	4
1278	Klebsiella pneumoniae Kp715	1	2	4	4	4	4	4	2	4	4	3	36	11	1	6
1279	Klebsiella pneumoniae Kp938	1	2	6	3	3	3	2	1	3	3	3	30	11	1	3
1280	Klebsiella pneumoniae AR_0140	1	1	1	3	1	1	2	2	2	2	2	18	11	1	2
1281	Klebsiella pneumoniae Kp1066	1	2	4	4	4	4	4	2	4	4	3	36	11	1	6
1282	Klebsiella pneumoniae Kp1357	1	1	4	4	4	4	4	2	4	4	3	35	11	1	6
1283	Klebsiella pneumoniae WCHKP080018	3	2	4	4	4	4	4	2	4	4	3	38	11	1	5
1284	Klebsiella pneumoniae A3-1180	2	3	3	3	3	3	3	2	3	3	3	31	11	1	2
1285	Klebsiella pneumoniae 4300STDY6636963	3	1	6	3	3	3	2	1	3	3	3	31	11	1	5
1286	Klebsiella pneumoniae 4300STDY6636979	2	1	4	4	4	4	4	2	4	4	3	36	11	1	5
1287	Klebsiella pneumoniae O7VF_Kp	2	0	4	3	3	3	3	1	3	3	3	28	10	1	5
1288	Klebsiella pneumoniae G8_Kp	4	1	3	4	3	3	3	2	3	2	3	31	11	1	3
1289	Klebsiella pneumoniae 4300STDY6636958	2	1	4	4	4	4	4	2	4	4	3	36	11	1	5
1290	Klebsiella pneumoniae 4300STDY6636964	2	2	4	4	4	4	4	2	4	4	3	37	11	1	5
1291	Klebsiella pneumoniae 4300STDY6636956	2	3	4	3	3	3	3	1	3	3	3	31	11	1	5
1292	Klebsiella pneumoniae 4300STDY6636967	2	1	4	4	4	4	4	2	4	4	3	36	11	1	5
1293	Klebsiella pneumoniae 4300STDY6636969	2	1	4	4	4	4	4	2	4	4	3	36	11	1	5
1294	Klebsiella pneumoniae 4300STDY6636949	2	1	4	4	4	4	4	2	4	4	3	36	11	1	5
1295	Klebsiella pneumoniae 4300STDY6470421	2	0	2	3	2	2	2	1	2	3	2	21	10	1	5
1296	Klebsiella pneumoniae 2D7_Kp	3	1	4	3	3	3	3	1	3	3	3	30	11	1	5
1297	Klebsiella pneumoniae 2K7_Kp	2	1	4	3	3	3	3	1	3	3	3	29	11	1	5
1298	Klebsiella pneumoniae NDM1/OXA48	1	2	5	3	3	3	2	1	3	3	3	29	11	1	5
1299	Klebsiella pneumoniae NCTC9134	2	2	3	3	3	3	3	1	3	3	3	29	11	1	6
1300	Klebsiella pneumoniae ID_53	1	4	6	4	4	4	4	2	4	4	3	40	11	1	6
1301	Klebsiella pneumoniae EuSCAPE_IT200	1	4	4	4	4	4	4	2	4	4	3	38	11	1	6
1302	Klebsiella pneumoniae 120I5	2	5	4	4	4	4	4	2	4	4	3	40	11	1	5
1303	Klebsiella pneumoniae 206	1	4	6	3	3	3	2	1	3	3	3	32	11	1	3
1304	Klebsiella pneumoniae CRE21	1	3	4	4	4	4	4	2	4	4	3	37	11	1	6
1306	Klebsiella pneumoniae LIM964	3	5	3	3	3	3	3	2	3	4	3	35	11	1	2
1307	Klebsiella pneumoniae EuSCAPE_AT026	1	1	3	2	2	2	2	1	2	2	2	20	11	1	3
1308	Klebsiella pneumoniae EuSCAPE_AT031	1	3	6	3	3	3	2	1	3	3	3	31	11	1	3
1309	Klebsiella pneumoniae EuSCAPE_IT068	3	3	4	4	4	4	4	2	4	4	3	39	11	1	5
1310	Klebsiella pneumoniae EuSCAPE_UK101	3	4	4	3	3	3	3	1	3	3	3	33	11	1	4
1311	Klebsiella pneumoniae EuSCAPE_ES204	1	4	3	3	3	3	3	2	3	3	2	30	11	1	4
1312	Klebsiella pneumoniae EuSCAPE_IT076	3	3	4	4	4	4	4	2	4	4	3	39	11	1	5
1313	Klebsiella pneumoniae EuSCAPE_RO075	2	5	5	2	3	3	3	1	2	3	3	32	11	1	5
1314	Klebsiella pneumoniae EuSCAPE_RO122	1	3	6	3	3	3	2	1	3	3	3	31	11	1	6
1315	Klebsiella pneumoniae EuSCAPE_SI002	1	3	6	3	3	3	2	1	3	3	3	31	11	1	4
1316	Klebsiella pneumoniae EuSCAPE_UK104	1	1	3	2	2	2	2	1	2	2	2	20	11	1	3
1317	Klebsiella pneumoniae EuSCAPE_RO099	1	3	6	3	3	3	2	1	3	3	3	31	11	1	5
1318	Klebsiella pneumoniae EuSCAPE_SI001	1	3	6	3	3	3	2	1	3	3	3	31	11	1	3
1319	Klebsiella pneumoniae EuSCAPE_IL084	1	3	6	3	3	3	2	1	3	3	3	31	11	1	3
1320	Klebsiella pneumoniae EuSCAPE_ES063	1	3	3	3	2	2	3	2	2	3	2	26	11	1	3
1321	Klebsiella pneumoniae EuSCAPE_RO103	1	3	6	3	3	3	2	1	3	3	3	31	11	1	5
1322	Klebsiella pneumoniae EuSCAPE_RO055	3	3	4	4	4	4	4	2	4	4	3	39	11	1	5
1323	Klebsiella pneumoniae EuSCAPE_RO119	1	1	6	3	3	3	2	1	3	3	3	29	11	1	5
1324	Klebsiella pneumoniae EuSCAPE_RO066	3	3	4	4	4	4	4	2	4	4	3	39	11	1	5
1325	Klebsiella pneumoniae EuSCAPE_ES283	1	3	6	3	3	3	1	1	3	3	3	30	11	1	3
1326	Klebsiella pneumoniae EuSCAPE_RS010	1	4	6	3	3	3	2	1	3	3	3	32	11	1	3
1327	Klebsiella pneumoniae EuSCAPE_IT261	1	1	4	3	2	2	3	1	3	2	3	25	11	1	5
1328	Klebsiella pneumoniae EuSCAPE_IT113	3	1	3	4	4	4	4	2	4	4	3	36	11	1	5
1329	Klebsiella pneumoniae EuSCAPE_IT027	1	1	3	2	2	2	2	1	2	2	2	20	11	1	3
1330	Klebsiella pneumoniae EuSCAPE_IT255	3	4	5	3	3	3	3	1	3	3	3	34	11	1	6
1331	Klebsiella pneumoniae EuSCAPE_IT161	3	3	4	4	4	4	4	2	4	4	3	39	11	1	5
1332	Klebsiella pneumoniae EuSCAPE_GR071	2	1	6	3	3	3	2	1	3	3	3	30	11	1	5
1333	Klebsiella pneumoniae EuSCAPE_IT364	1	2	6	3	3	3	2	1	4	3	4	32	11	1	6
1334	Klebsiella pneumoniae EuSCAPE_IT355	3	3	4	4	4	4	4	2	4	4	3	39	11	1	5
1335	Klebsiella pneumoniae EuSCAPE_IT185	1	1	3	2	2	2	2	1	2	2	2	20	11	1	3
1336	Klebsiella pneumoniae EuSCAPE_RS035	1	3	6	3	3	3	2	1	3	3	3	31	11	1	3
1337	Klebsiella pneumoniae EuSCAPE_RS018	1	1	6	3	3	3	2	1	3	3	3	29	11	1	3
1338	Klebsiella pneumoniae EuSCAPE_RS038	1	3	6	3	3	3	2	1	3	3	3	31	11	1	3
1339	Klebsiella pneumoniae EuSCAPE_RS025	1	3	6	3	3	3	2	1	3	3	3	31	11	1	3
1340	Klebsiella pneumoniae EuSCAPE_RS063	1	3	6	3	3	3	2	1	3	3	3	31	11	1	3
1341	Klebsiella pneumoniae EuSCAPE_RS015	1	1	6	3	3	3	2	1	3	3	3	29	11	1	4
1342	Klebsiella pneumoniae EuSCAPE_RS044	1	3	6	3	3	3	2	1	3	3	3	31	11	1	3
1343	Klebsiella pneumoniae EuSCAPE_RS058	1	0	6	3	3	3	2	1	2	3	3	27	10	1	3
1344	Klebsiella pneumoniae EuSCAPE_RS054	1	3	6	3	3	3	2	1	3	3	3	31	11	1	4
1345	Klebsiella pneumoniae EuSCAPE_IT208	1	1	6	3	3	3	2	1	6	4	3	33	11	1	5
1346	Klebsiella pneumoniae EuSCAPE_RS042	1	3	6	3	3	3	2	1	3	3	3	31	11	1	3
1347	Klebsiella pneumoniae EuSCAPE_RS052	1	4	6	3	3	3	2	1	3	3	3	32	11	1	4
1348	Klebsiella pneumoniae EuSCAPE_RS076	1	3	7	3	3	3	2	1	3	3	3	32	11	1	4
1349	Klebsiella pneumoniae EuSCAPE_RS088	1	3	6	3	3	3	2	1	3	3	3	31	11	1	4
1350	Klebsiella pneumoniae EuSCAPE_RS060	1	3	6	3	3	3	2	1	3	3	3	31	11	1	4
1351	Klebsiella pneumoniae EuSCAPE_RS079	1	1	7	3	3	3	2	1	3	3	3	30	11	1	4
1352	Klebsiella pneumoniae EuSCAPE_RS074	1	4	6	3	3	3	2	1	3	3	3	32	11	1	4
1353	Klebsiella pneumoniae EuSCAPE_RS100	1	4	6	3	3	3	2	1	3	3	3	32	11	1	4
1354	Klebsiella pneumoniae EuSCAPE_BE003	1	3	3	3	3	3	3	1	4	3	3	30	11	1	6
1355	Klebsiella pneumoniae EuSCAPE_RS086	1	3	6	3	3	3	2	1	3	3	3	31	11	1	4
1356	Klebsiella pneumoniae EuSCAPE_RS071	1	3	6	3	3	3	2	1	3	3	3	31	11	1	3
1357	Klebsiella pneumoniae EuSCAPE_RS092	1	3	6	3	3	3	2	1	3	3	3	31	11	1	4
1358	Klebsiella pneumoniae EuSCAPE_BE047	1	3	6	3	3	3	2	1	3	3	3	31	11	1	4
1359	Klebsiella pneumoniae EuSCAPE_BE067	1	3	6	3	3	3	2	1	3	3	3	31	11	1	3
1360	Klebsiella pneumoniae EuSCAPE_RS103	1	3	6	3	3	3	2	1	3	3	3	31	11	1	4
1361	Klebsiella pneumoniae EuSCAPE_RS108	1	3	6	3	3	3	2	1	3	3	3	31	11	1	4
1362	Klebsiella pneumoniae EuSCAPE_RS118	1	3	6	3	3	3	2	1	3	5	3	33	11	1	4
1363	Klebsiella pneumoniae EuSCAPE_BE031	3	3	4	4	4	4	4	2	4	4	3	39	11	1	5
1364	Klebsiella pneumoniae EuSCAPE_BE082	1	3	6	3	3	3	2	1	3	3	3	31	11	1	3
1365	Klebsiella pneumoniae EuSCAPE_RS115	1	3	6	3	3	3	2	1	3	3	3	31	11	1	3
1366	Klebsiella pneumoniae EuSCAPE_FR038	1	1	3	2	2	2	2	1	2	2	2	20	11	1	3
1367	Klebsiella pneumoniae EuSCAPE_RO056	1	2	6	3	3	3	2	1	3	3	3	30	11	1	3
1368	Klebsiella pneumoniae EuSCAPE_IT042	1	3	6	3	3	3	2	1	3	3	3	31	11	1	5
1369	Klebsiella pneumoniae EuSCAPE_IT135	1	3	4	3	3	3	3	1	3	3	3	30	11	1	7
1370	Klebsiella pneumoniae EuSCAPE_RO115	1	3	6	3	3	3	2	1	3	3	3	31	11	1	5
1371	Klebsiella pneumoniae EuSCAPE_IT400	3	3	4	4	4	4	5	2	4	4	3	40	11	1	5
1372	Klebsiella pneumoniae EuSCAPE_ES117	3	3	4	4	4	4	4	2	4	4	3	39	11	1	5
1373	Klebsiella pneumoniae EuSCAPE_IL047	3	3	4	4	4	4	4	2	4	4	3	39	11	1	5
1374	Klebsiella pneumoniae EuSCAPE_RO029	1	3	6	3	3	3	2	1	3	3	3	31	11	1	3
1375	Klebsiella pneumoniae EuSCAPE_UK079	1	3	3	3	3	3	3	1	3	3	3	29	11	1	10
1376	Klebsiella pneumoniae EuSCAPE_RO117	1	3	6	3	3	3	2	1	3	3	3	31	11	1	6
1377	Klebsiella pneumoniae EuSCAPE_ES136	1	1	3	3	3	3	3	1	3	3	3	27	11	1	4
1378	Klebsiella pneumoniae EuSCAPE_IT247	1	1	3	2	2	2	2	1	2	2	2	20	11	1	3
1379	Klebsiella pneumoniae EuSCAPE_ES142	1	4	4	3	3	3	3	1	3	3	3	31	11	1	5
1380	Klebsiella pneumoniae EuSCAPE_ES138	3	3	4	4	4	4	4	2	4	4	3	39	11	1	5
1381	Klebsiella pneumoniae EuSCAPE_UK123	1	4	3	3	3	3	3	1	3	3	3	30	11	1	5
1382	Klebsiella pneumoniae EuSCAPE_IT352	1	1	2	2	2	2	2	1	2	2	2	19	11	1	4
1383	Klebsiella pneumoniae EuSCAPE_RO107	1	3	6	3	3	3	2	1	3	3	3	31	11	1	5
1384	Klebsiella pneumoniae EuSCAPE_ES149	3	3	4	4	4	4	4	2	4	4	3	39	11	1	5
1385	Klebsiella pneumoniae EuSCAPE_RO113	1	3	6	3	3	3	2	1	3	3	3	31	11	1	5
1386	Klebsiella pneumoniae EuSCAPE_ES275	4	5	4	5	3	3	2	2	3	3	3	37	11	1	5
1387	Klebsiella pneumoniae EuSCAPE_DE043	1	5	4	2	3	3	3	2	2	3	3	31	11	1	4
1388	Klebsiella pneumoniae EuSCAPE_GR033	3	3	4	4	4	4	4	2	4	4	3	39	11	1	5
1389	Klebsiella pneumoniae EuSCAPE_RO120	2	3	7	3	3	3	5	1	4	3	3	37	11	1	6
1390	Klebsiella pneumoniae EuSCAPE_DE034	1	1	3	2	2	2	2	1	2	2	2	20	11	1	3
1391	Klebsiella pneumoniae EuSCAPE_HR057	1	3	6	3	3	3	2	1	3	3	3	31	11	1	3
1392	Klebsiella pneumoniae EuSCAPE_HR086	1	1	2	3	3	3	3	1	3	3	2	25	11	1	9
1393	Klebsiella pneumoniae EuSCAPE_RS026	1	3	6	3	3	3	2	1	3	3	3	31	11	1	4
1394	Klebsiella pneumoniae EuSCAPE_RS016	1	1	6	3	3	3	2	1	3	3	3	29	11	1	3
1395	Klebsiella pneumoniae EuSCAPE_RS034	1	4	6	3	3	3	2	1	3	3	3	32	11	1	4
1396	Klebsiella pneumoniae EuSCAPE_RS067	1	3	6	3	3	3	2	1	3	3	3	31	11	1	3
1397	Klebsiella pneumoniae EuSCAPE_RS043	1	1	6	3	3	3	2	1	3	3	3	29	11	1	4
1398	Klebsiella pneumoniae EuSCAPE_RS069	1	3	6	3	3	3	2	1	3	3	3	31	11	1	3
1399	Klebsiella pneumoniae EuSCAPE_RS068	1	3	8	3	3	3	2	1	3	3	3	33	11	1	4
1400	Klebsiella pneumoniae EuSCAPE_RS085	1	3	6	3	3	3	2	1	3	3	3	31	11	1	4
1401	Klebsiella pneumoniae EuSCAPE_BE035	3	3	4	4	4	4	4	2	4	4	3	39	11	1	5
1402	Klebsiella pneumoniae EuSCAPE_BE053	1	3	6	3	3	3	2	1	3	3	3	31	11	1	3
1403	Klebsiella pneumoniae EuSCAPE_BE061	3	3	4	4	4	4	4	2	4	4	3	39	11	1	5
1404	Klebsiella pneumoniae EuSCAPE_BE064	1	3	6	3	3	3	2	1	3	3	3	31	11	1	3
1405	Klebsiella pneumoniae EuSCAPE_BE063	1	4	3	3	3	3	3	1	3	3	3	30	11	1	6
1406	Klebsiella pneumoniae EuSCAPE_RS099	1	3	6	3	3	3	2	1	3	3	3	31	11	1	3
1407	Klebsiella pneumoniae EuSCAPE_FR054	3	3	4	4	4	4	4	2	4	4	3	39	11	1	5
1408	Klebsiella pneumoniae EuSCAPE_TR015	1	4	4	4	4	4	4	2	4	4	3	38	11	1	6
1409	Klebsiella pneumoniae EuSCAPE_ME019	1	4	5	4	4	4	4	2	4	4	3	39	11	1	6
1410	Klebsiella pneumoniae EuSCAPE_RO004	1	3	6	3	3	3	2	1	3	3	3	31	11	1	4
1411	Klebsiella pneumoniae EuSCAPE_FR044	3	3	4	4	4	4	4	2	4	4	3	39	11	1	5
1412	Klebsiella pneumoniae EuSCAPE_DE012	3	3	4	4	4	4	4	2	4	4	3	39	11	1	5
1413	Klebsiella pneumoniae EuSCAPE_RO088	1	4	6	3	3	3	2	1	3	3	3	32	11	1	3
1414	Klebsiella pneumoniae EuSCAPE_FR039	1	1	3	2	2	2	2	1	2	2	2	20	11	1	3
1415	Klebsiella pneumoniae EuSCAPE_FR003	1	3	6	3	3	3	2	1	3	3	3	31	11	1	2
1416	Klebsiella pneumoniae EuSCAPE_DE004	1	4	4	4	4	4	4	2	4	4	3	38	11	1	6
1417	Klebsiella pneumoniae EuSCAPE_FR014	3	3	4	4	4	4	4	2	4	4	3	39	11	1	5
1418	Klebsiella pneumoniae EuSCAPE_UK067	1	1	1	2	2	2	2	1	2	2	1	17	11	1	3
1419	Klebsiella pneumoniae EuSCAPE_GR131	3	2	6	4	4	4	3	2	4	4	3	39	11	1	8
1420	Klebsiella pneumoniae EuSCAPE_ES258	1	1	4	2	2	2	2	1	2	2	2	21	11	1	2
1421	Klebsiella pneumoniae EuSCAPE_IT260	1	3	6	3	3	3	2	1	3	3	3	31	11	1	5
1422	Klebsiella pneumoniae EuSCAPE_IT014	1	3	6	3	3	3	2	1	3	3	3	31	11	1	6
1423	Klebsiella pneumoniae EuSCAPE_IL026	3	1	3	4	4	4	4	2	4	4	3	36	11	1	5
1424	Klebsiella pneumoniae EuSCAPE_IT313	1	1	2	3	3	3	3	2	3	3	2	26	11	1	4
1425	Klebsiella pneumoniae EuSCAPE_IT253	3	3	4	4	4	4	4	2	4	4	3	39	11	1	5
1426	Klebsiella pneumoniae EuSCAPE_IT395	3	3	4	4	4	4	4	2	4	4	3	39	11	1	5
1427	Klebsiella pneumoniae EuSCAPE_IT385	1	4	3	3	4	4	2	2	3	3	2	31	11	1	2
1428	Klebsiella pneumoniae EuSCAPE_ES207	1	1	5	3	3	3	3	2	3	3	2	29	11	1	5
1429	Klebsiella pneumoniae EuSCAPE_IT396	3	3	4	4	4	4	4	2	4	4	3	39	11	1	5
1430	Klebsiella pneumoniae EuSCAPE_UK062	1	1	2	2	2	2	2	1	2	2	1	18	11	1	3
1431	Klebsiella pneumoniae EuSCAPE_RO023	1	3	6	3	3	3	2	1	3	3	3	31	11	1	3
1432	Klebsiella pneumoniae EuSCAPE_IT259	1	1	1	2	2	2	2	1	2	2	2	18	11	1	4
1433	Klebsiella pneumoniae EuSCAPE_ME003	3	3	4	4	4	4	4	2	5	4	3	40	11	1	5
1434	Klebsiella pneumoniae EuSCAPE_RO015	1	3	6	3	3	3	2	1	3	3	3	31	11	1	6
1435	Klebsiella pneumoniae EuSCAPE_RO083	1	3	6	3	3	3	2	1	3	3	3	31	11	1	6
1436	Klebsiella pneumoniae EuSCAPE_RS006	1	3	5	3	2	3	2	1	3	3	3	29	11	1	3
1437	Klebsiella pneumoniae EuSCAPE_PT083	3	2	3	3	3	3	3	2	3	3	3	31	11	1	5
1438	Klebsiella pneumoniae EuSCAPE_RO125	1	3	6	3	3	3	2	1	3	3	3	31	11	1	5
1439	Klebsiella pneumoniae EuSCAPE_RO010	1	3	7	3	3	3	2	1	3	3	3	32	11	1	5
1440	Klebsiella pneumoniae EuSCAPE_SI020	3	1	4	4	4	4	4	2	4	4	3	37	11	1	5
1441	Klebsiella pneumoniae EuSCAPE_RO089	1	3	6	3	3	3	2	1	3	3	3	31	11	1	6
1442	Klebsiella pneumoniae EuSCAPE_RS012	1	4	6	3	3	3	2	1	3	3	3	32	11	1	3
1443	Klebsiella pneumoniae EuSCAPE_RS017	1	1	6	3	3	3	2	1	3	3	3	29	11	1	4
1444	Klebsiella pneumoniae EuSCAPE_RS028	1	4	6	3	3	3	2	1	3	3	3	32	11	1	4
1445	Klebsiella pneumoniae EuSCAPE_RS027	1	3	6	3	3	3	2	1	3	3	3	31	11	1	3
1446	Klebsiella pneumoniae EuSCAPE_RS033	1	3	6	3	3	3	2	1	3	3	3	31	11	1	3
1447	Klebsiella pneumoniae EuSCAPE_RS050	1	3	6	3	3	3	2	1	3	3	3	31	11	1	3
1448	Klebsiella pneumoniae EuSCAPE_RS047	1	3	6	3	3	3	2	1	3	3	3	31	11	1	3
1449	Klebsiella pneumoniae EuSCAPE_TR075	1	1	3	2	2	2	2	1	2	2	2	20	11	1	3
1451	Klebsiella pneumoniae EuSCAPE_TR077	1	1	3	2	2	2	2	1	2	2	2	20	11	1	3
1452	Klebsiella pneumoniae EuSCAPE_TR186	1	3	6	3	3	3	2	1	3	3	3	31	11	1	6
1454	Klebsiella pneumoniae EuSCAPE_TR208	1	3	4	3	3	3	3	1	3	3	3	30	11	1	7
1455	Klebsiella pneumoniae EuSCAPE_TR052	1	3	6	3	3	3	2	1	3	3	3	31	11	1	3
1456	Klebsiella pneumoniae EuSCAPE_IT045	1	4	3	3	3	3	3	1	3	3	3	30	11	1	6
1457	Klebsiella pneumoniae EuSCAPE_TR224	1	1	6	3	3	3	2	1	3	3	3	29	11	1	6
1458	Klebsiella pneumoniae EuSCAPE_TR230	1	3	6	3	3	3	2	1	3	3	3	31	11	1	3
1459	Klebsiella pneumoniae EuSCAPE_ME012	1	3	6	3	3	3	2	1	3	3	3	31	11	1	3
1460	Klebsiella pneumoniae EuSCAPE_GR021	1	1	4	2	2	2	2	1	2	2	2	21	11	1	4
1461	Klebsiella pneumoniae EuSCAPE_ES148	3	3	4	4	4	4	4	2	4	4	3	39	11	1	5
1462	Klebsiella pneumoniae EuSCAPE_RO084	1	3	6	3	3	3	2	1	3	3	3	31	11	1	4
1463	Klebsiella pneumoniae EuSCAPE_RO095	1	3	6	3	3	3	2	1	3	3	3	31	11	1	6
1464	Klebsiella pneumoniae EuSCAPE_IT342	1	1	5	2	2	2	2	1	2	2	2	22	11	1	3
1465	Klebsiella pneumoniae EuSCAPE_IT201	1	3	6	3	3	3	2	1	3	3	3	31	11	1	3
1466	Klebsiella pneumoniae EuSCAPE_RO014	1	3	6	3	3	3	2	1	3	3	3	31	11	1	5
1467	Klebsiella pneumoniae EuSCAPE_SI025	1	3	6	3	3	3	2	1	3	3	3	31	11	1	5
1468	Klebsiella pneumoniae EuSCAPE_RO126	1	3	6	3	3	3	2	1	3	3	3	31	11	1	6
1469	Klebsiella pneumoniae EuSCAPE_RO123	1	3	6	3	3	3	2	1	3	3	3	31	11	1	4
1470	Klebsiella pneumoniae EuSCAPE_PT046	1	2	4	2	3	3	3	2	2	3	3	28	11	1	4
1471	Klebsiella pneumoniae EuSCAPE_RO098	1	1	3	2	2	2	2	1	2	2	2	20	11	1	3
1472	Klebsiella pneumoniae EuSCAPE_UK063	1	1	2	2	2	2	2	1	2	2	1	18	11	1	3
1473	Klebsiella pneumoniae EuSCAPE_RO082	1	3	6	3	3	3	2	1	3	3	3	31	11	1	6
1474	Klebsiella pneumoniae EuSCAPE_RO101	1	3	6	4	3	3	2	1	3	3	3	32	11	1	5
1475	Klebsiella pneumoniae EuSCAPE_RO111	1	3	6	3	3	3	2	1	3	3	3	31	11	1	5
1476	Klebsiella pneumoniae EuSCAPE_GR125	1	3	6	3	3	3	2	1	3	3	4	32	11	1	3
1477	Klebsiella pneumoniae EuSCAPE_UK081	3	3	4	4	4	4	4	2	4	4	3	39	11	1	5
1478	Klebsiella pneumoniae EuSCAPE_IT210	1	4	7	3	3	3	2	1	3	3	3	33	11	1	6
1479	Klebsiella pneumoniae EuSCAPE_IT377	3	1	4	4	4	4	4	2	4	4	3	37	11	1	5
1480	Klebsiella pneumoniae EuSCAPE_ES244	3	4	5	3	3	3	3	1	3	3	3	34	11	1	4
1481	Klebsiella pneumoniae EuSCAPE_DE010	1	3	6	3	3	3	2	1	3	3	3	31	11	1	3
1482	Klebsiella pneumoniae EuSCAPE_GR006	1	1	6	3	3	3	2	1	3	3	3	29	11	1	6
1483	Klebsiella pneumoniae EuSCAPE_IT350	1	1	2	2	2	2	2	1	2	2	2	19	11	1	4
1484	Klebsiella pneumoniae EuSCAPE_RO067	1	3	6	3	3	3	2	1	3	3	3	31	11	1	5
1485	Klebsiella pneumoniae EuSCAPE_RO026	1	3	6	3	3	3	2	1	3	3	3	31	11	1	5
1486	Klebsiella pneumoniae EuSCAPE_RO118	1	3	6	3	3	3	2	1	3	3	3	31	11	1	5
1487	Klebsiella pneumoniae EuSCAPE_HR030	1	4	4	5	4	4	4	2	4	4	3	39	11	1	8
1488	Klebsiella pneumoniae EuSCAPE_RO114	1	5	4	3	3	3	3	1	3	3	3	32	11	1	8
1489	Klebsiella pneumoniae EuSCAPE_RO012	1	3	6	3	3	3	2	1	3	3	3	31	11	1	6
1490	Klebsiella pneumoniae EuSCAPE_RO105	1	3	6	3	3	3	2	1	3	3	3	31	11	1	5
1491	Klebsiella pneumoniae EuSCAPE_RO061	1	5	6	3	3	3	2	1	3	3	3	33	11	1	5
1492	Klebsiella pneumoniae EuSCAPE_BE085	1	1	5	3	3	3	3	1	3	3	2	28	11	1	6
1493	Klebsiella pneumoniae EuSCAPE_BE083	1	3	6	3	3	3	2	1	3	3	3	31	11	1	3
1495	Klebsiella pneumoniae EuSCAPE_BE079	1	3	6	3	3	3	2	1	3	3	3	31	11	1	4
1496	Klebsiella pneumoniae EuSCAPE_IT327	1	1	3	2	2	2	2	1	2	2	2	20	11	1	3
1497	Klebsiella pneumoniae EuSCAPE_TR001	1	3	6	3	3	3	2	1	3	3	3	31	11	1	6
1498	Klebsiella pneumoniae EuSCAPE_FR043	3	3	4	4	4	4	4	2	4	4	3	39	11	1	5
1499	Klebsiella pneumoniae EuSCAPE_BE090	1	4	5	3	3	3	3	1	3	3	2	31	11	1	6
1500	Klebsiella pneumoniae EuSCAPE_TR004	1	3	6	3	3	3	2	1	2	3	3	30	11	1	5
1501	Klebsiella pneumoniae EuSCAPE_FR070	3	3	4	4	4	4	4	2	4	4	3	39	11	1	5
1502	Klebsiella pneumoniae EuSCAPE_RO008	1	4	4	4	4	4	4	3	4	4	3	39	11	1	7
1503	Klebsiella pneumoniae EuSCAPE_FR041	3	1	4	4	4	4	4	2	4	4	3	37	11	1	5
1504	Klebsiella pneumoniae EuSCAPE_FR030	3	3	4	4	4	4	4	2	4	4	3	39	11	1	5
1505	Klebsiella pneumoniae EuSCAPE_FR040	3	3	4	4	4	4	4	2	4	4	3	39	11	1	5
1506	Klebsiella pneumoniae EuSCAPE_TR125	3	3	4	4	4	4	4	2	4	4	3	39	11	1	5
1507	Klebsiella pneumoniae EuSCAPE_FR035	3	3	4	4	4	4	4	2	4	4	3	39	11	1	5
1508	Klebsiella pneumoniae EuSCAPE_FR005	3	3	4	4	4	4	4	2	4	4	3	39	11	1	5
1509	Klebsiella pneumoniae EuSCAPE_FR001	1	3	6	3	3	3	2	1	3	3	3	31	11	1	3
1510	Klebsiella pneumoniae EuSCAPE_TR280	1	3	6	3	3	3	2	1	3	3	3	31	11	1	5
1511	Klebsiella pneumoniae EuSCAPE_TR029	1	5	4	2	3	3	3	2	2	3	3	31	11	1	4
1512	Klebsiella pneumoniae EuSCAPE_TR197	1	4	4	3	3	3	3	1	3	3	3	31	11	1	5
1513	Klebsiella pneumoniae EuSCAPE_TR055	1	4	6	3	3	3	2	1	3	3	3	32	11	1	3
1514	Klebsiella pneumoniae EuSCAPE_TR207	1	3	6	3	3	3	2	1	3	3	3	31	11	1	3
1515	Klebsiella pneumoniae EuSCAPE_IT063	3	3	4	4	4	4	4	2	4	4	3	39	11	1	5
1516	Klebsiella pneumoniae EuSCAPE_GR162	1	1	6	3	3	3	2	1	3	3	3	29	11	1	6
1517	Klebsiella pneumoniae EuSCAPE_TR273	1	3	6	3	3	3	2	1	3	3	3	31	11	1	5
1518	Klebsiella pneumoniae EuSCAPE_TR305	1	1	3	1	2	2	2	1	2	2	2	19	11	1	2
1519	Klebsiella pneumoniae EuSCAPE_TR244	1	3	4	3	3	3	3	1	3	3	3	30	11	1	8
1520	Klebsiella pneumoniae EuSCAPE_TR245	1	3	6	3	3	3	3	1	3	3	3	32	11	1	8
1521	Klebsiella pneumoniae EuSCAPE_TR277	1	1	6	3	3	3	2	1	3	3	3	29	11	1	5
1522	Klebsiella pneumoniae EuSCAPE_TR274	3	3	4	4	4	4	4	2	4	4	3	39	11	1	5
1523	Klebsiella pneumoniae EuSCAPE_IT055	1	3	4	3	3	3	3	1	3	3	3	30	11	1	6
1524	Klebsiella pneumoniae EuSCAPE_TR267	3	3	4	4	4	4	4	2	4	4	3	39	11	1	5
1525	Klebsiella pneumoniae EuSCAPE_TR290	1	1	6	3	3	3	2	1	3	3	3	29	11	1	5
1526	Klebsiella pneumoniae EuSCAPE_IT018	1	4	4	4	4	4	4	2	4	4	3	38	11	1	7
1527	Klebsiella pneumoniae EuSCAPE_TR276	1	1	6	3	3	3	2	1	3	3	3	29	11	1	6
1528	Klebsiella pneumoniae EuSCAPE_TR306	1	2	4	4	3	3	3	1	3	3	3	30	11	1	5
1529	Klebsiella pneumoniae EuSCAPE_TR304	1	2	6	3	3	3	2	1	3	3	3	30	11	1	5
1530	Klebsiella pneumoniae TF06-5AC	2	1	2	2	2	2	2	1	2	2	2	20	11	1	3
1531	Klebsiella pneumoniae QMP B2-170	1	1	4	2	2	2	2	1	2	2	2	21	11	1	4
1532	Klebsiella pneumoniae AM28-14AC	2	1	5	4	3	3	3	1	3	3	3	31	11	1	7
1533	Klebsiella pneumoniae AR_0135	1	2	6	3	3	3	2	1	3	3	3	30	11	1	4
1534	Klebsiella pneumoniae KL615329	1	2	6	3	3	3	2	1	3	3	3	30	11	1	4
1535	Klebsiella pneumoniae 4300STDY6636976	3	2	6	3	3	3	2	1	3	3	3	32	11	1	4
1536	Klebsiella pneumoniae ST307PT04	2	2	4	4	4	4	4	2	4	4	3	37	11	1	5
1537	Klebsiella pneumoniae HH517E1II	1	1	2	2	2	2	0	1	2	2	2	17	10	1	3
1538	Klebsiella pneumoniae SC633656	1	2	6	3	3	3	2	1	3	3	3	30	11	1	4
1539	Klebsiella pneumoniae ST307PT02	2	2	4	4	4	4	4	2	4	4	3	37	11	1	5
1540	Klebsiella pneumoniae ST307PT03	2	2	4	4	4	4	4	2	4	4	3	37	11	1	5
1541	Klebsiella pneumoniae ST307PT01	2	2	4	4	4	3	4	2	2	4	3	34	11	1	4
1542	Klebsiella pneumoniae 1219	1	1	3	2	2	2	2	1	2	2	2	20	11	1	2
1543	Klebsiella pneumoniae SU1	1	1	3	2	2	2	2	1	2	2	2	20	11	1	4
1544	Klebsiella pneumoniae SU3	1	0	6	3	3	3	2	1	3	3	3	28	10	1	8
1546	Klebsiella pneumoniae 1009100	1	4	4	4	4	4	4	2	4	4	3	38	11	1	6
1547	Klebsiella pneumoniae Kp11_BRA7	2	2	3	3	3	3	3	2	3	3	3	30	11	1	2
1548	Klebsiella pneumoniae PN95	3	2	5	3	3	3	3	1	3	3	3	32	11	1	8
1549	Klebsiella pneumoniae CRK0135	3	2	4	4	4	4	4	2	4	4	3	38	11	1	5
1550	Klebsiella pneumoniae CRK0164	1	3	4	4	4	4	4	2	4	4	3	37	11	1	5
1551	Klebsiella pneumoniae CRK0085	1	2	5	3	3	3	2	1	3	3	3	29	11	1	8
1552	Klebsiella pneumoniae CRK0080	3	2	4	4	4	4	4	2	4	4	3	38	11	1	5
1553	Klebsiella pneumoniae CRK0014	3	1	4	4	4	4	4	2	4	4	3	37	11	1	5
1554	Klebsiella pneumoniae CRK0019	3	1	4	4	4	4	4	2	4	4	3	37	11	1	5
1555	Klebsiella pneumoniae CRK0177	3	3	4	4	4	4	4	2	4	4	3	39	11	1	5
1556	Klebsiella pneumoniae CRK0050	1	1	3	2	2	2	2	1	2	2	2	20	11	1	3
1557	Klebsiella pneumoniae CRK0072	3	1	4	4	4	4	4	2	4	4	3	37	11	1	5
1558	Klebsiella pneumoniae PN120	2	2	5	3	3	3	3	1	3	3	3	31	11	1	10
1559	Klebsiella pneumoniae PN110	3	2	5	3	3	3	3	1	3	3	3	32	11	1	10
1560	Klebsiella pneumoniae PN79	3	2	5	3	3	3	3	1	3	3	3	32	11	1	9
1561	Klebsiella pneumoniae kpneu012	1	2	6	3	3	3	2	1	3	3	2	29	11	1	3
1562	Klebsiella pneumoniae 4743	1	2	6	3	3	3	2	1	3	3	3	30	11	1	4
1563	Klebsiella pneumoniae PN118	2	2	5	3	3	3	3	1	3	3	3	31	11	1	10
1564	Klebsiella pneumoniae PN106	3	2	5	3	3	3	3	1	3	3	3	32	11	1	9
1565	Klebsiella pneumoniae kpneu006	2	2	4	4	4	4	4	2	4	4	3	37	11	1	5
1566	Klebsiella pneumoniae kpneu050	1	2	6	3	3	3	2	1	3	3	3	30	11	1	3
1567	Klebsiella pneumoniae PN100	3	2	5	3	3	3	3	1	3	3	3	32	11	1	9
1568	Klebsiella pneumoniae kpneu008	1	2	6	3	3	3	2	1	3	3	3	30	11	1	4
1569	Klebsiella pneumoniae PN107	2	2	5	3	3	3	3	1	3	3	3	31	11	1	11
1570	Klebsiella pneumoniae PN97	3	2	5	3	3	3	3	1	3	3	3	32	11	1	10
1571	Klebsiella pneumoniae kpneu033	2	2	4	4	4	4	4	2	4	4	3	37	11	1	5
1572	Klebsiella pneumoniae PN81	2	2	5	3	3	3	3	1	3	3	3	31	11	1	11
1573	Klebsiella pneumoniae PN105	3	2	5	3	3	3	3	1	3	3	3	32	11	1	11
1574	Klebsiella pneumoniae PN96	3	2	5	3	3	3	3	1	3	3	3	32	11	1	11
1575	Klebsiella pneumoniae PN114	2	2	5	3	3	3	3	1	3	3	3	31	11	1	8
1576	Klebsiella pneumoniae kpneu041	1	2	6	3	3	3	2	1	3	3	3	30	11	1	4
1577	Klebsiella pneumoniae PN98	3	2	5	3	3	3	3	1	3	3	3	32	11	1	9
1578	Klebsiella pneumoniae PN104	3	2	5	3	3	3	3	1	3	3	3	32	11	1	10
1579	Klebsiella pneumoniae kpneu015	0	2	4	4	4	4	3	2	4	4	3	34	10	1	4
1580	Klebsiella pneumoniae kpneu019	1	2	6	3	3	3	2	1	3	3	3	30	11	1	4
1581	Klebsiella pneumoniae PN84	3	2	5	3	3	3	3	1	3	3	3	32	11	1	9
1582	Klebsiella pneumoniae PN77	3	2	5	3	3	3	3	1	3	3	3	32	11	1	9
1583	Klebsiella pneumoniae I72	2	2	4	4	4	4	4	2	4	4	3	37	11	1	5
1584	Klebsiella pneumoniae SK	1	2	6	3	3	3	2	1	3	3	3	30	11	1	5
1585	Klebsiella pneumoniae SF	1	2	6	3	4	3	2	1	3	3	3	31	11	1	5
1586	Klebsiella pneumoniae HM	1	2	6	3	3	3	2	1	3	3	3	30	11	1	5
1587	Klebsiella pneumoniae 109A6	2	3	4	4	4	4	4	2	4	4	3	38	11	1	5
1588	Klebsiella pneumoniae 08EU827	1	2	6	3	3	3	2	1	3	3	3	30	11	1	5
1589	Klebsiella pneumoniae AJ218	2	2	4	4	3	3	3	1	3	3	3	31	11	1	4
1591	Klebsiella pneumoniae ICR003210	2	1	1	2	3	3	2	1	2	2	2	21	11	1	1
1592	Klebsiella pneumoniae ICR003009	2	4	4	4	4	4	4	2	4	4	3	39	11	1	5
1593	Klebsiella pneumoniae A105R2B2	1	2	3	3	3	3	3	1	3	3	3	28	11	1	9
1594	Klebsiella pneumoniae TUM14114	3	4	4	4	4	4	4	2	4	4	3	40	11	1	6
1595	Klebsiella pneumoniae TUM14124	1	1	3	2	2	2	2	1	2	2	2	20	11	1	1
1596	Klebsiella pneumoniae TUM14117	2	4	6	4	4	4	4	2	4	4	3	41	11	1	6
1597	Klebsiella pneumoniae TUM14013	3	4	6	4	4	4	4	2	4	4	3	42	11	1	6
1598	Klebsiella pneumoniae TUM14014	2	5	5	3	3	3	3	1	3	3	3	34	11	1	10
1599	Klebsiella pneumoniae TUM14008	2	1	1	2	1	1	2	2	2	2	1	17	11	1	2
1600	Klebsiella pneumoniae Kpn47	2	1	4	4	4	4	4	2	4	4	3	36	11	1	5
1601	Klebsiella pneumoniae TUM14110	2	3	4	3	3	3	3	1	3	3	3	31	11	1	9
1602	Klebsiella pneumoniae TUM14064	1	1	3	3	3	3	3	2	3	3	2	27	11	1	4
1603	Klebsiella pneumoniae RJ999	0	3	4	4	4	4	4	2	4	4	3	36	10	1	5
1604	Klebsiella pneumoniae RJ1322	2	4	4	4	4	4	4	2	4	4	3	39	11	1	5
1605	Klebsiella pneumoniae 5012STDY7626386	2	2	4	4	4	4	4	2	4	3	3	36	11	1	5
1606	Klebsiella pneumoniae 5012STDY7626402	2	3	6	3	3	3	2	1	3	3	3	32	11	1	5
1607	Klebsiella pneumoniae 5012STDY7626409	2	2	3	3	3	3	3	1	3	3	3	29	11	1	5
1608	Klebsiella pneumoniae 5012STDY7312601	2	4	6	3	3	3	3	1	3	3	3	34	11	1	5
1609	Klebsiella pneumoniae 5012STDY7626415	2	2	4	4	4	4	4	2	4	4	3	37	11	1	5
1610	Klebsiella pneumoniae 5012STDY7626368	1	0	1	3	2	2	3	1	3	3	2	21	10	1	4
1611	Klebsiella pneumoniae 5012STDY7626417	2	2	3	3	3	3	3	1	3	3	3	29	11	1	5
1612	Klebsiella pneumoniae 5012STDY7312677	2	3	3	3	3	3	3	1	3	3	3	30	11	1	7
1613	Klebsiella pneumoniae 5012STDY7626407	2	3	3	3	3	3	3	1	3	3	3	30	11	1	4
1614	Klebsiella pneumoniae 5012STDY7626423	1	1	3	2	2	2	2	1	2	2	2	20	11	1	3
1615	Klebsiella pneumoniae 5012STDY7626380	2	2	4	4	4	4	4	2	4	4	3	37	11	1	5
1616	Klebsiella pneumoniae 5012STDY7312668	2	2	4	5	4	4	3	2	4	4	3	37	11	1	6
1617	Klebsiella pneumoniae 5012STDY7626385	2	3	3	3	3	3	3	1	3	3	3	30	11	1	5
1618	Klebsiella pneumoniae 5012STDY7626418	3	2	4	3	3	3	3	1	3	3	3	31	11	1	5
1619	Klebsiella pneumoniae 5012STDY7626431	2	2	4	4	4	4	4	2	4	4	3	37	11	1	5
1620	Klebsiella pneumoniae 5012STDY7312725	1	1	3	2	2	2	2	1	2	2	2	20	11	1	3
1621	Klebsiella pneumoniae 5012STDY7626475	2	3	3	3	3	3	3	1	3	3	3	30	11	1	5
1622	Klebsiella pneumoniae 5012STDY7626538	2	2	3	3	3	3	3	1	3	3	3	29	11	1	5
1623	Klebsiella pneumoniae 5012STDY7626421	2	2	4	4	4	4	4	2	4	4	3	37	11	1	5
1624	Klebsiella pneumoniae 5012STDY7626391	2	3	4	4	4	4	4	2	4	4	3	38	11	1	5
1625	Klebsiella pneumoniae 5012STDY7312733	2	3	4	3	3	3	3	1	3	3	3	31	11	1	6
1626	Klebsiella pneumoniae 5012STDY7626378	1	1	3	2	2	2	2	1	2	2	2	20	11	1	2
1627	Klebsiella pneumoniae 5012STDY7312666	2	2	4	2	3	3	3	1	2	3	3	28	11	1	5
1628	Klebsiella pneumoniae 5012STDY7626474	2	2	3	3	3	3	3	1	3	3	3	29	11	1	5
1629	Klebsiella pneumoniae 5012STDY7626430	1	1	3	2	2	2	2	1	2	2	2	20	11	1	3
1630	Klebsiella pneumoniae 5012STDY7312730	2	4	4	4	5	4	4	2	4	4	3	40	11	1	6
1631	Klebsiella pneumoniae 5012STDY7626389	1	2	5	4	4	4	4	2	4	4	2	36	11	1	5
1632	Klebsiella pneumoniae 5012STDY7626401	2	2	4	4	4	4	4	2	4	3	3	36	11	1	5
1633	Klebsiella pneumoniae 5012STDY7626437	2	3	4	4	4	4	4	2	4	4	3	38	11	1	5
1634	Klebsiella pneumoniae 5012STDY7626399	2	2	4	4	4	4	4	2	4	4	3	37	11	1	5
1635	Klebsiella pneumoniae 5012STDY7626425	2	2	3	3	3	3	3	1	3	3	3	29	11	1	5
1636	Klebsiella pneumoniae 5012STDY7312703	2	2	4	4	4	4	4	2	4	4	3	37	11	1	5
1637	Klebsiella pneumoniae 5012STDY7312706	2	2	4	4	3	3	2	2	4	4	3	33	11	1	5
1638	Klebsiella pneumoniae MGF007	2	2	6	3	3	3	2	1	3	3	3	31	11	1	4
1639	Klebsiella pneumoniae MGF003	2	2	3	3	3	3	3	1	3	3	3	29	11	1	6
1640	Klebsiella pneumoniae 121	1	0	2	2	1	1	2	1	2	2	2	16	10	1	1
1641	Klebsiella pneumoniae SIKP092	1	2	6	3	3	3	2	1	3	3	3	30	11	1	3
1642	Klebsiella pneumoniae SIKP041	1	2	6	3	3	3	2	1	3	3	3	30	11	1	3
1643	Klebsiella pneumoniae 78	1	2	6	3	3	3	2	1	3	3	3	30	11	1	3
1644	Klebsiella pneumoniae SIKP045	1	2	6	3	3	3	2	1	3	3	3	30	11	1	3
1645	Klebsiella pneumoniae KP4CR	2	2	4	4	3	4	4	2	4	4	3	36	11	1	5
1646	Klebsiella pneumoniae KP1CR	2	2	4	4	4	4	4	2	4	4	3	37	11	1	5
1647	Klebsiella pneumoniae KP14CR	2	2	4	4	4	4	4	2	4	4	3	37	11	1	5
1648	Klebsiella pneumoniae KP16CR	2	1	6	3	3	3	2	1	3	3	3	30	11	1	5
1649	Klebsiella pneumoniae KP7CR	2	1	4	4	4	4	4	2	4	4	3	36	11	1	5
1650	Klebsiella pneumoniae KP8CR	2	2	4	4	4	4	4	2	4	4	3	37	11	1	5
1651	Klebsiella pneumoniae KP13CR	2	2	4	4	4	4	4	2	4	4	3	37	11	1	5
1652	Klebsiella pneumoniae KP3CR	2	2	4	4	4	4	4	2	4	4	3	37	11	1	5
1653	Klebsiella pneumoniae 1811130035 blood API 5215773	1	1	3	2	2	2	2	1	2	2	2	20	11	1	2
1654	Klebsiella pneumoniae 1812040001 lung abscess API 5205773	1	1	3	2	2	2	2	1	2	2	2	20	11	1	2
1655	Klebsiella pneumoniae 1812100012 lung abscess API 5205773	1	1	3	2	2	2	2	1	2	2	2	20	11	1	2
1656	Klebsiella pneumoniae 1812040001 lung abscess API 5215773	1	1	3	2	2	2	2	1	2	2	2	20	11	1	2
1657	Klebsiella pneumoniae 1811130032 blood API 5215773	1	1	3	2	2	2	2	1	2	2	2	20	11	1	2
1658	Klebsiella pneumoniae 1808200021 blood	1	1	3	2	2	2	2	1	2	2	2	20	11	1	2
1659	Klebsiella pneumoniae 1811260006 lung abscess API 7215773	1	1	3	2	2	2	2	1	2	2	2	20	11	1	2
1660	Klebsiella pneumoniae 1811130032 blood API 7205773	1	1	3	2	2	2	2	1	2	2	2	20	11	1	2
1661	Klebsiella pneumoniae 1811300002 liver API 5215773	1	1	3	2	2	2	2	1	2	2	2	20	11	1	2
1662	Klebsiella pneumoniae 1811130035 blood API 5205773	1	1	3	2	2	2	2	1	2	2	2	20	11	1	2
1663	Klebsiella pneumoniae 1808200001 feces	1	1	3	2	2	2	2	1	2	2	2	20	11	1	2
1664	Klebsiella pneumoniae 1811130034 blood API 5205773	1	1	3	2	2	2	2	1	2	2	2	20	11	1	2
1665	Klebsiella pneumoniae 1811130034 cecum API 5215773	1	1	3	2	2	2	2	1	2	2	2	20	11	1	2
1666	Klebsiella pneumoniae Kp202	1	2	6	3	3	3	2	1	3	3	3	30	11	1	4
1667	Klebsiella pneumoniae EEITKB320	3	2	5	3	4	3	3	1	3	4	3	34	11	1	7
1668	Klebsiella pneumoniae 4928STDY7071535	1	1	3	2	2	2	2	1	2	2	2	20	11	1	3
1669	Klebsiella pneumoniae 4928STDY7071533	1	1	3	2	2	2	2	1	2	2	2	20	11	1	3
1670	Klebsiella pneumoniae	2	2	6	3	3	1	2	1	2	3	3	28	11	1	2
1672	Klebsiella pneumoniae R50	2	2	3	3	3	3	2	1	3	3	3	28	11	1	5
1673	Klebsiella pneumoniae NCTC9144	2	1	4	3	3	3	2	1	3	3	2	27	11	1	4
1674	Klebsiella pneumoniae NCTC11697	1	1	4	2	2	2	2	1	2	2	2	21	11	1	4
1675	Klebsiella pneumoniae NCTC9150	2	2	5	3	3	3	2	1	3	3	3	30	11	1	8
1677	Klebsiella pneumoniae N015.H-11	0	0	2	2	1	1	2	1	2	2	2	15	9	1	2
1678	Klebsiella pneumoniae T0181B.E-9	3	3	5	3	3	3	3	1	3	3	3	33	11	1	4
1679	Klebsiella pneumoniae KCJ3K53	1	1	3	3	2	2	3	2	2	3	2	24	11	1	3
1680	Klebsiella pneumoniae P010F	1	3	3	3	3	2	3	2	3	3	2	28	11	1	3
1681	Klebsiella pneumoniae K7	1	3	4	3	3	3	3	1	3	3	3	30	11	1	4
1682	Klebsiella pneumoniae 175B8	2	2	4	4	4	4	4	2	4	4	3	37	11	1	5
1683	Klebsiella pneumoniae 198A2	2	2	4	4	4	4	4	2	4	4	3	37	11	1	5
1684	Klebsiella pneumoniae 195I4	2	2	4	4	4	4	4	2	4	4	3	37	11	1	5
1685	Klebsiella pneumoniae 182E3	2	2	4	4	4	4	4	2	4	4	3	37	11	1	5
1687	Klebsiella pneumoniae 195E5	2	2	4	4	4	4	4	2	4	4	3	37	11	1	5
1688	Klebsiella pneumoniae 177C6	1	1	4	4	4	4	4	2	4	4	3	35	11	1	5
1689	Klebsiella pneumoniae KCJ3K357	2	7	4	4	4	4	4	2	4	4	3	42	11	1	5
1690	Klebsiella pneumoniae 182E1	2	2	4	4	4	4	4	2	4	4	3	37	11	1	5
1691	Klebsiella pneumoniae 176F4	1	1	4	4	4	4	4	2	4	4	3	35	11	1	5
1692	Klebsiella pneumoniae 169F10	2	2	4	4	4	4	4	2	4	4	3	37	11	1	5
1693	Klebsiella pneumoniae 181E2	2	1	4	4	4	4	4	2	4	4	3	36	11	1	5
1694	Klebsiella pneumoniae 178A6	1	2	6	3	3	3	2	1	3	3	3	30	11	1	3
1695	Klebsiella pneumoniae 191J9	1	1	3	4	4	4	4	2	4	4	3	34	11	1	5
1696	Klebsiella pneumoniae 178J9	1	1	4	4	4	4	4	2	4	4	3	35	11	1	5
1697	Klebsiella pneumoniae 169C4	2	2	4	4	4	4	4	2	4	4	3	37	11	1	5
1698	Klebsiella pneumoniae 182E2	1	2	4	4	4	4	4	2	4	4	3	36	11	1	5
1699	Klebsiella pneumoniae 169C6	2	2	4	4	4	4	4	2	4	4	3	37	11	1	5
1700	Klebsiella pneumoniae KCJ3K84	3	1	3	3	2	2	3	2	2	3	2	26	11	1	3
1701	Klebsiella pneumoniae Kp10	1	1	2	2	2	2	2	1	2	2	2	19	11	1	3
1702	Klebsiella pneumoniae Kp8	2	2	4	4	3	3	3	2	4	4	3	34	11	1	5
1703	Klebsiella pneumoniae Kp15	2	2	3	3	3	3	3	1	3	3	3	29	11	1	6
1704	Klebsiella pneumoniae Kp33	1	1	2	2	2	2	2	1	2	2	2	19	11	1	3
1705	Klebsiella pneumoniae GM1	2	2	6	4	4	4	4	2	4	4	3	39	11	1	6
1706	Klebsiella pneumoniae 20181138	2	2	4	4	4	4	4	2	4	4	3	37	11	1	5
1707	Klebsiella pneumoniae 20180550	1	3	3	3	3	3	3	2	3	3	2	29	11	1	4
1708	Klebsiella pneumoniae 20190017	2	2	4	4	4	4	4	2	4	4	3	37	11	1	5
1709	Klebsiella pneumoniae A09/07	1	3	5	3	3	3	2	1	3	3	3	30	11	1	3
1710	Klebsiella pneumoniae LH94	2	1	3	3	3	3	3	1	3	3	3	28	11	1	5
1711	Klebsiella pneumoniae LH102-A	1	1	5	5	4	4	3	2	4	4	3	36	11	1	6
1712	Klebsiella pneumoniae 120	2	4	5	3	3	3	2	1	3	3	3	32	11	1	10
1713	Klebsiella pneumoniae 36	2	5	5	3	3	3	2	1	3	3	3	33	11	1	3
1714	Klebsiella pneumoniae 50	1	2	4	4	4	4	4	2	4	4	3	36	11	1	5
1715	Klebsiella pneumoniae 19	2	4	4	3	3	3	3	1	3	3	3	32	11	1	5
1716	Klebsiella pneumoniae 4928STDY7387852	1	1	3	2	2	2	2	1	2	2	1	19	11	1	3
1717	Klebsiella pneumoniae CriePir160	1	1	4	4	4	4	4	2	4	4	3	35	11	1	5
1718	Klebsiella pneumoniae CriePir226	1	1	4	4	4	4	4	2	4	4	3	35	11	1	5
1719	Klebsiella pneumoniae Klebsiella_pneumoniae_MC1	1	2	3	3	3	3	3	1	3	3	3	28	11	1	3
1720	Klebsiella pneumoniae RADAR27	2	3	4	3	3	3	2	1	3	3	3	30	11	1	5
1721	Klebsiella pneumoniae RADAR34	2	5	5	3	3	3	2	1	3	3	3	33	11	1	3
1722	Klebsiella pneumoniae RADAR89	1	6	5	3	3	3	2	1	3	3	3	33	11	1	3
1723	Klebsiella pneumoniae RADAR31	2	3	4	3	3	3	3	1	3	3	3	31	11	1	5
1724	Klebsiella pneumoniae RADAR42	1	2	4	4	4	4	4	2	4	4	3	36	11	1	5
1725	Klebsiella pneumoniae RADAR37	2	6	5	3	3	3	2	1	3	3	3	34	11	1	3
1726	Klebsiella pneumoniae RADAR8	1	6	4	4	4	4	4	2	4	4	3	40	11	1	5
1727	Klebsiella pneumoniae RADAR22	1	5	5	3	3	3	2	1	3	3	3	32	11	1	3
1728	Klebsiella pneumoniae RADAR30	2	2	4	3	3	3	3	1	3	3	3	30	11	1	5
1729	Klebsiella pneumoniae RADAR29	2	5	5	3	3	3	2	1	3	3	3	33	11	1	3
1730	Klebsiella pneumoniae RADAR38	1	1	4	3	3	2	3	2	3	3	3	28	11	1	6
1731	Klebsiella pneumoniae RADAR35	2	3	4	3	3	3	3	1	3	3	3	31	11	1	5
1732	Klebsiella pneumoniae RADAR28	1	4	3	3	3	3	3	2	3	3	3	31	11	1	10
1733	Klebsiella pneumoniae RADAR41	2	5	5	3	3	3	2	1	3	3	3	33	11	1	3
1734	Klebsiella pneumoniae RADAR43	2	5	5	3	3	3	2	1	3	3	3	33	11	1	3
1735	Klebsiella pneumoniae	1	1	2	2	2	2	2	1	2	2	1	18	11	1	3
1736	Klebsiella pneumoniae Kpn01732	2	2	4	4	4	4	4	2	4	4	3	37	11	1	5
1737	Klebsiella pneumoniae ST846-OXA48	2	2	5	3	3	3	2	1	3	3	3	30	11	1	5
1738	Klebsiella pneumoniae Kpn01733	2	2	4	4	4	4	4	2	4	4	3	37	11	1	5
1739	Klebsiella pneumoniae Kpn01735	1	2	6	3	3	3	2	1	3	3	3	30	11	1	3
1740	Klebsiella pneumoniae ST101-KPC2	1	3	5	3	3	3	2	1	3	3	3	30	11	1	3
1741	Klebsiella pneumoniae CPKp171210	2	2	4	4	4	4	4	2	4	4	3	37	11	1	5
1742	Klebsiella pneumoniae WCGKP294	2	2	4	4	4	4	4	2	4	4	2	36	11	1	5
1743	Klebsiella pneumoniae Kpngiani7132539	2	3	6	3	3	3	2	1	3	3	3	32	11	1	3
1744	Klebsiella pneumoniae Kpngiani7132530	2	2	4	4	4	4	4	2	4	4	3	37	11	1	5
1745	Klebsiella pneumoniae SCsl1	1	3	4	3	3	3	3	1	3	3	3	30	11	1	6
1746	Klebsiella pneumoniae Kpngiani7132606	2	3	6	3	3	3	2	1	3	3	3	32	11	1	7
1747	Klebsiella pneumoniae Kpngiani7132634	3	1	4	4	4	4	4	2	4	4	3	37	11	1	5
1748	Klebsiella pneumoniae Kpngiani7132570	2	3	6	3	3	3	2	1	3	3	3	32	11	1	7
1749	Klebsiella pneumoniae Kpngiani7132590	2	2	4	4	4	4	4	2	4	4	3	37	11	1	5
1750	Klebsiella pneumoniae Kpngiani7132581	3	2	4	4	4	4	4	2	4	4	3	38	11	1	5
1751	Klebsiella pneumoniae Kpngiani7132583	2	1	4	4	4	4	4	2	4	4	3	36	11	1	5
1752	Klebsiella pneumoniae Kpngiani7132589	2	2	4	4	4	4	4	2	4	4	3	37	11	1	5
1753	Klebsiella pneumoniae Kpngiani7132637	3	1	4	4	4	4	4	2	4	4	3	37	11	1	5
1754	Klebsiella pneumoniae Kpngiani7132636	2	2	4	4	4	4	4	2	4	4	3	37	11	1	5
1755	Klebsiella pneumoniae Kpngiani7132496	2	2	4	4	4	4	4	2	4	4	3	37	11	1	5
1756	Klebsiella pneumoniae Kpngiani7132508	2	3	6	3	3	3	2	1	3	3	3	32	11	1	3
1757	Klebsiella pneumoniae Kpngiani7132511	2	1	4	4	4	4	4	2	4	4	3	36	11	1	5
1758	Klebsiella pneumoniae ZKP50	2	5	4	5	4	4	4	2	4	4	3	41	11	1	6
1759	Klebsiella pneumoniae Kpngiani7132550	2	2	4	4	4	4	4	2	4	4	3	37	11	1	5
1760	Klebsiella pneumoniae ZKP136	3	3	4	3	3	3	3	1	3	3	3	32	11	1	5
1761	Klebsiella pneumoniae Kpngiani7132479	2	2	4	4	4	4	4	2	4	4	3	37	11	1	5
1762	Klebsiella pneumoniae Kpngiani7132529	2	3	6	3	3	3	2	1	3	3	3	32	11	1	8
1763	Klebsiella pneumoniae Kpngiani7132565	2	1	4	4	4	4	4	2	4	4	3	36	11	1	5
1764	Klebsiella pneumoniae Kpngiani7132538	2	1	6	3	3	3	2	1	3	3	3	30	11	1	3
1765	Klebsiella pneumoniae Kpngiani7132537	2	2	4	4	4	4	4	2	4	4	3	37	11	1	5
1766	Klebsiella pneumoniae Kpngiani7132599	2	3	6	3	3	3	2	1	3	3	3	32	11	1	8
1767	Klebsiella pneumoniae Kpngiani7132629	2	2	4	4	4	4	4	2	4	4	3	37	11	1	5
1768	Klebsiella pneumoniae Kpngiani7132526	2	3	6	3	3	3	2	1	3	3	3	32	11	1	8
1769	Klebsiella pneumoniae Kpngiani7132527	2	3	6	3	3	3	2	1	3	3	3	32	11	1	3
1770	Klebsiella pneumoniae Kpngiani7132516	2	1	4	4	4	4	4	2	4	4	3	36	11	1	5
1771	Klebsiella pneumoniae EuSCAPE_RS010	1	2	6	3	3	3	2	1	3	3	3	30	11	1	3
1772	Klebsiella pneumoniae EuSCAPE_RS017	1	2	6	3	3	3	2	1	3	3	3	30	11	1	4
1773	Klebsiella pneumoniae Kpngiani7132536	3	2	4	4	4	4	4	2	4	4	3	38	11	1	5
1774	Klebsiella pneumoniae ZKP199	3	2	6	5	4	4	4	2	4	4	3	41	11	1	6
1775	Klebsiella pneumoniae A7	3	2	2	3	3	3	3	2	2	3	3	29	11	1	8
1776	Klebsiella pneumoniae Kpngiani7132533	2	1	6	3	3	3	2	1	3	3	3	30	11	1	8
1777	Klebsiella pneumoniae Kpngiani7132489	2	1	4	4	4	4	4	2	4	4	3	36	11	1	5
1778	Klebsiella pneumoniae Kpngiani7132545	2	3	6	3	3	3	2	1	3	3	3	32	11	1	3
1779	Klebsiella pneumoniae Kpngiani7132528	2	3	6	3	3	3	2	1	3	3	3	32	11	1	8
1780	Klebsiella pneumoniae Kpngiani7132555	2	3	6	3	3	3	2	1	3	3	3	32	11	1	3
1781	Klebsiella pneumoniae Kpngiani7132500	2	2	4	4	4	4	4	2	4	4	3	37	11	1	5
1782	Klebsiella pneumoniae Kpngiani7132490	2	2	4	4	4	4	4	2	4	4	3	37	11	1	5
1783	Klebsiella pneumoniae Kpngiani7132569	2	1	4	4	4	4	4	2	4	4	3	36	11	1	5
1784	Klebsiella pneumoniae Kpngiani7132549	2	3	6	3	3	3	2	1	3	3	3	32	11	1	3
1785	Klebsiella pneumoniae Kpngiani7132534	2	3	6	3	3	3	2	1	3	3	3	32	11	1	8
1786	Klebsiella pneumoniae Kpngiani7132544	2	3	6	3	3	3	2	1	3	3	3	32	11	1	3
1787	Klebsiella pneumoniae Kpngiani7132535	2	2	4	4	4	4	4	2	4	4	3	37	11	1	5
1788	Klebsiella pneumoniae Kpngiani7132567	2	3	6	3	3	3	2	1	3	3	3	32	11	1	3
1789	Klebsiella pneumoniae Kpngiani7132553	2	3	6	3	3	3	2	1	3	3	3	32	11	1	3
1790	Klebsiella pneumoniae Kpngiani7132586	3	1	4	4	4	4	4	2	4	4	3	37	11	1	5
1791	Klebsiella pneumoniae ZKP203	2	3	4	3	3	3	3	1	3	3	3	31	11	1	5
1792	Klebsiella pneumoniae Kpngiani7132587	2	1	4	4	4	4	4	2	4	4	3	36	11	1	5
1793	Klebsiella pneumoniae Kpngiani7132614	3	2	4	4	4	4	4	2	4	4	3	38	11	1	5
1794	Klebsiella pneumoniae Kpngiani7132564	2	3	6	3	3	3	2	1	3	3	3	32	11	1	3
1795	Klebsiella pneumoniae Kpngiani7132584	2	2	4	4	4	4	4	2	4	4	3	37	11	1	5
1796	Klebsiella pneumoniae Kpngiani7132484	2	1	6	3	3	3	2	1	3	3	3	30	11	1	3
1797	Klebsiella pneumoniae Kpngiani7132504	2	3	6	3	3	3	2	1	3	3	3	32	11	1	3
1798	Klebsiella pneumoniae Kpngiani7132562	2	3	6	3	3	3	2	1	3	3	3	32	11	1	3
1799	Klebsiella pneumoniae Kpngiani7132588	2	1	4	4	4	4	4	2	4	4	3	36	11	1	5
1800	Klebsiella pneumoniae Kpngiani7132499	2	1	4	4	4	4	4	2	4	4	3	36	11	1	5
1801	Klebsiella pneumoniae Kpngiani7132616	2	3	6	3	3	3	2	1	3	3	3	32	11	1	3
1802	Klebsiella pneumoniae Kpngiani7132502	2	3	6	3	3	3	1	1	3	3	3	31	11	1	8
1803	Klebsiella pneumoniae Kpngiani7132542	3	1	4	4	4	4	4	2	4	4	3	37	11	1	5
1804	Klebsiella pneumoniae Kpngiani7132582	3	2	4	4	4	4	4	2	4	4	3	38	11	1	5
1805	Klebsiella pneumoniae Kpngiani7132591	2	2	4	4	4	4	4	2	4	4	3	37	11	1	5
1806	Klebsiella pneumoniae ZKP205	2	3	6	4	4	4	4	2	4	4	3	40	11	1	5
1807	Klebsiella pneumoniae 1711078	1	2	5	3	3	3	2	1	3	3	3	29	11	1	4
1808	Klebsiella pneumoniae 1011214	1	3	5	3	3	3	2	1	3	3	3	30	11	1	4
1809	Klebsiella pneumoniae EuSCAPE_TR057	1	2	6	3	3	3	2	1	3	3	3	30	11	1	3
1810	Klebsiella pneumoniae 1606286	1	4	4	4	4	4	4	2	4	4	3	38	11	1	5
1811	Klebsiella pneumoniae 1606287	1	2	4	4	4	4	4	2	4	4	3	36	11	1	5
1812	Klebsiella pneumoniae 1711082	1	2	5	3	3	3	2	1	3	3	3	29	11	1	4
1813	Klebsiella pneumoniae 186G1	1	1	2	2	2	2	2	1	2	2	2	19	11	1	4
1814	Klebsiella pneumoniae BC_4489	1	0	5	3	3	3	2	1	3	3	3	27	10	1	4
1815	Klebsiella pneumoniae BC_4486	1	3	5	3	3	3	2	1	3	3	3	30	11	1	4
1816	Klebsiella pneumoniae ID146_19	2	1	2	2	3	3	2	2	1	2	1	21	11	1	4
1817	Klebsiella pneumoniae 3682	2	3	5	3	3	3	2	1	3	3	3	31	11	1	5
1818	Klebsiella pneumoniae 1643k	1	2	4	4	4	4	4	2	4	4	3	36	11	1	5
1819	Klebsiella pneumoniae 5854	2	3	4	4	4	4	4	2	4	4	3	38	11	1	5
1820	Klebsiella pneumoniae C01	1	4	3	3	3	3	3	2	3	3	2	30	11	1	5
1821	Klebsiella pneumoniae A3	2	3	4	4	4	4	4	2	4	4	3	38	11	1	5
1822	Klebsiella pneumoniae 3264	2	3	4	4	4	4	4	2	4	4	3	38	11	1	5
1823	Klebsiella pneumoniae D30-04	2	4	3	3	3	3	3	2	3	3	2	31	11	1	3
1824	Klebsiella pneumoniae AS012251	1	1	5	3	3	3	3	2	3	3	2	29	11	1	3
1825	Klebsiella pneumoniae AS012476	2	2	4	5	4	5	4	2	4	4	3	39	11	1	6
1826	Klebsiella pneumoniae AS012475	2	2	4	5	4	4	4	2	4	4	3	38	11	1	7
1827	Klebsiella pneumoniae KPM_42	2	1	4	4	4	4	4	2	4	4	3	36	11	1	5
1828	Klebsiella pneumoniae KPM_54	2	3	5	3	3	3	2	1	3	3	3	31	11	1	8
1829	Klebsiella pneumoniae AS012284	1	2	4	4	4	4	4	2	4	4	3	36	11	1	6
1830	Klebsiella pneumoniae 20	2	2	3	2	3	3	2	1	2	2	2	24	11	1	5
1831	Klebsiella pneumoniae S54	2	5	6	3	3	3	2	1	3	3	3	34	11	1	5
1832	Klebsiella pneumoniae t12	2	1	4	4	4	4	4	2	4	4	3	36	11	1	5
1833	Klebsiella pneumoniae C23	2	1	4	4	4	4	4	2	4	4	3	36	11	1	5
1834	Klebsiella pneumoniae i7	2	1	4	4	4	4	4	2	4	4	3	36	11	1	5
1835	Klebsiella pneumoniae D32	2	1	4	4	4	4	4	2	4	4	3	36	11	1	5
1836	Klebsiella pneumoniae BP19430	2	1	4	4	4	4	4	2	4	4	3	36	11	1	7
1837	Klebsiella pneumoniae 3-K284	2	2	5	3	3	3	2	1	3	3	3	30	11	1	3
1838	Klebsiella pneumoniae UMB7783	1	1	2	2	2	2	2	1	2	2	2	19	11	1	3
1839	Klebsiella pneumoniae UMB7779	1	1	2	2	2	2	2	1	2	2	2	19	11	1	3
1840	Klebsiella pneumoniae UMB8492	1	1	2	2	2	2	2	1	2	2	2	19	11	1	3
1841	Klebsiella pneumoniae Bckp212	2	1	2	2	2	1	2	1	2	2	2	19	11	1	3
1842	Klebsiella pneumoniae A246	2	4	4	3	3	3	2	0	2	2	2	27	10	1	4
1843	Klebsiella pneumoniae KLP00161	1	1	3	2	2	2	2	1	2	2	2	20	11	1	3
1844	Klebsiella pneumoniae KLP00218	1	2	4	4	4	4	3	2	4	4	3	35	11	1	5
1845	Klebsiella pneumoniae KLP00215	1	1	3	2	2	2	2	1	2	2	2	20	11	1	3
1846	Klebsiella pneumoniae C1-73	1	3	5	3	3	3	2	1	3	3	3	30	11	1	4
1847	Klebsiella pneumoniae K1136	1	2	5	3	3	3	2	1	3	3	3	29	11	1	5
1848	Klebsiella pneumoniae SMKP03	1	1	3	2	2	2	2	1	2	2	2	20	11	1	4
1849	Klebsiella pneumoniae 20467	1	2	4	2	3	3	3	2	2	3	3	28	11	1	4
1850	Klebsiella pneumoniae MS14393	2	1	2	2	2	2	2	1	2	2	1	19	11	1	3
1851	Klebsiella pneumoniae Kp3860	2	2	3	4	3	4	4	2	4	4	3	35	11	1	4
1852	Klebsiella pneumoniae AR142_2b	2	2	4	4	4	4	4	2	4	4	3	37	11	1	5
1853	Klebsiella pneumoniae 18KM2445b	2	2	4	4	4	4	4	2	4	4	3	37	11	1	5
1854	Klebsiella pneumoniae BS68-C	1	1	2	2	2	2	2	1	2	2	1	18	11	1	4
1855	Klebsiella pneumoniae BS68R-2-A	1	1	2	2	2	2	2	1	2	2	1	18	11	1	5
1856	Klebsiella pneumoniae Q1459	2	1	4	4	4	4	4	2	4	4	3	36	11	1	5
1857	Klebsiella pneumoniae Q1460	3	1	4	4	4	4	4	2	4	4	3	37	11	1	5
1858	Klebsiella pneumoniae Q1447	2	1	4	4	4	4	4	2	4	4	3	36	11	1	5
1859	Klebsiella pneumoniae Q0897	2	1	4	4	4	4	4	2	4	4	3	36	11	1	5
1860	Klebsiella pneumoniae Q1445	2	2	4	4	4	4	4	2	4	4	3	37	11	1	5
1861	Klebsiella pneumoniae Q0892	2	2	4	4	4	4	4	2	4	4	3	37	11	1	5
1862	Klebsiella pneumoniae Q1461	2	1	4	4	4	4	4	2	4	4	3	36	11	1	5
1863	Klebsiella pneumoniae RHBSTW-00472	2	1	4	3	3	3	3	2	2	3	2	28	11	1	4
1864	Klebsiella pneumoniae C6	1	2	4	4	4	4	4	2	4	4	3	36	11	1	5
1865	Klebsiella pneumoniae G19	2	3	5	3	3	3	2	1	3	3	3	31	11	1	3
1866	Klebsiella pneumoniae B18	1	2	4	4	4	4	4	2	4	4	3	36	11	1	5
1867	Klebsiella pneumoniae C16	2	3	5	3	3	3	3	1	3	3	3	32	11	1	7
1868	Klebsiella pneumoniae RHBSTW-00610	2	2	4	3	3	3	3	1	3	3	3	30	11	1	4
1869	Klebsiella pneumoniae RHBSTW-00405	2	1	3	3	3	3	3	2	4	3	2	29	11	1	4
1870	Klebsiella pneumoniae RHBSTW-00832	2	1	4	3	3	3	3	2	2	3	2	28	11	1	4
1871	Klebsiella pneumoniae RHBSTW-00515	0	0	2	2	1	1	2	1	2	2	2	15	9	1	2
1872	Klebsiella pneumoniae WP2-S17-ESBL-02	1	2	6	3	3	3	2	1	3	3	3	30	11	1	5
1873	Klebsiella pneumoniae RHB19-C08	1	2	6	4	4	4	4	3	4	4	3	39	11	1	7
1874	Klebsiella pneumoniae MS14393	2	3	3	3	3	3	3	1	3	3	3	30	11	1	4
1875	Klebsiella pneumoniae 11366-3	1	1	4	4	4	4	4	2	4	4	3	35	11	1	6
1876	Klebsiella pneumoniae CFSAN059623	2	3	5	3	3	3	2	1	3	3	3	31	11	1	3
1877	Klebsiella pneumoniae CFSAN059616	1	1	3	2	2	2	2	1	2	2	2	20	11	1	2
1878	Klebsiella pneumoniae CFSAN059635	1	1	2	2	2	2	2	1	2	2	2	19	11	1	3
1879	Klebsiella pneumoniae UPMP1728	1	1	3	3	3	3	3	1	3	3	3	27	11	1	4
1880	Klebsiella pneumoniae CFSAN059603	2	2	3	4	4	4	4	3	4	4	3	37	11	1	4
1881	Klebsiella pneumoniae CriePir45	1	2	2	3	3	3	3	2	3	3	2	27	11	1	4
1882	Klebsiella pneumoniae CriePir28	1	2	4	2	3	3	3	2	2	3	3	28	11	1	4
1883	Klebsiella pneumoniae CriePir197	2	2	3	3	3	3	3	2	3	3	2	29	11	1	4
1884	Klebsiella pneumoniae CriePir6	1	1	4	2	2	2	2	1	2	2	2	21	11	1	3
1885	Klebsiella pneumoniae CriePir152	1	2	4	2	3	3	3	2	2	3	3	28	11	1	4
1886	Klebsiella pneumoniae H2745	0	3	3	3	3	3	3	1	3	3	3	28	10	1	8
1887	Klebsiella pneumoniae H4767	0	1	3	3	3	3	3	1	3	3	3	26	10	1	7
1888	Klebsiella pneumoniae S166-1	1	1	2	1	1	1	1	0	1	1	1	11	10	1	3
1889	Klebsiella pneumoniae ISMETT ST101 cl8	1	3	5	3	3	3	2	1	3	3	3	30	11	1	6
1890	Klebsiella pneumoniae EC03612985	2	1	4	4	4	4	4	2	4	4	3	36	11	1	5
1891	Klebsiella pneumoniae EC03607707	2	1	4	4	4	4	4	2	4	4	3	36	11	1	5
1892	Klebsiella pneumoniae ISMETT ST307 cl5	2	2	4	4	4	4	4	2	4	4	3	37	11	1	5
1893	Klebsiella pneumoniae ISMETT ST307 cl7	2	2	4	4	4	4	4	2	4	4	3	37	11	1	5
1894	Klebsiella pneumoniae ISMETT ST307 cl6	2	3	4	4	4	4	4	2	4	4	3	38	11	1	5
1895	Klebsiella pneumoniae ISMETT ST307 cl4	2	2	4	4	4	4	4	2	4	4	3	37	11	1	5
1896	Klebsiella pneumoniae EC03623002	2	1	4	4	4	4	4	2	4	4	3	36	11	1	5
1897	Klebsiella pneumoniae EC03605938	2	1	4	4	4	4	4	2	4	4	3	36	11	1	5
1898	Klebsiella pneumoniae EC03629993	2	1	4	4	4	4	4	2	4	4	3	36	11	1	5
1899	Klebsiella pneumoniae K13	1	4	5	3	3	3	2	1	3	3	3	31	11	1	3
1900	Klebsiella pneumoniae EC03607709	2	1	4	4	4	4	4	2	4	4	3	36	11	1	5
1901	Klebsiella pneumoniae S183-1	1	2	6	4	4	4	4	2	4	4	3	38	11	1	6
1902	Klebsiella pneumoniae EC03638959	2	1	4	4	4	4	4	2	4	4	3	36	11	1	5
1903	Klebsiella pneumoniae EC03632007	2	1	4	4	4	4	4	2	4	4	3	36	11	1	5
1904	Klebsiella pneumoniae Kpn02	1	1	4	4	4	4	4	2	4	4	3	35	11	1	5
1905	Klebsiella pneumoniae Kpn09	1	3	4	2	3	3	3	2	2	3	3	29	11	1	4
1906	Klebsiella pneumoniae ET12	1	1	2	2	2	2	2	1	2	2	2	19	11	1	2
1907	Klebsiella pneumoniae Kpn17	1	1	4	4	4	4	4	2	4	4	3	35	11	1	5
1908	Klebsiella pneumoniae Kpn14	1	1	4	4	4	4	4	2	4	4	3	35	11	1	5
1909	Klebsiella pneumoniae NEF278	1	2	4	4	4	4	4	2	4	4	3	36	11	1	5
1910	Klebsiella pneumoniae NEF261	1	4	4	4	4	4	4	2	4	4	3	38	11	1	5
1911	Klebsiella pneumoniae E14	0	2	6	3	4	3	2	1	2	3	2	28	10	1	5
1912	Klebsiella pneumoniae CCBH27869	0	0	4	4	4	4	4	2	4	4	3	33	9	1	5
1913	Klebsiella pneumoniae NKP30	1	3	3	2	3	3	1	2	2	2	1	23	11	1	4
1914	Klebsiella pneumoniae HH516E4IA	1	1	2	2	2	2	0	1	2	2	2	17	10	1	3
1915	Klebsiella pneumoniae KPC	1	1	3	2	2	2	2	1	2	2	2	20	11	1	3
1916	Klebsiella pneumoniae 1811300003_9L	1	1	3	2	2	2	2	1	2	2	2	20	11	1	3
1917	Klebsiella pneumoniae CCBH27152	1	2	5	3	5	3	2	1	3	3	3	31	11	1	4
1918	Klebsiella pneumoniae CCBH27134	1	1	2	2	2	2	2	1	2	2	2	19	11	1	3
1919	Klebsiella pneumoniae CCBH27755	1	2	4	4	4	4	4	2	4	4	3	36	11	1	5
1920	Klebsiella pneumoniae CCBH28005	1	2	6	3	3	3	3	1	3	3	3	31	11	1	5
1921	Klebsiella pneumoniae CCBH26672	1	1	4	4	4	4	4	2	4	4	3	35	11	1	5
1922	Klebsiella pneumoniae 4-49	1	1	2	2	2	2	2	1	2	2	2	19	11	1	3
1923	Klebsiella pneumoniae 9-2	1	5	4	3	3	3	3	1	3	3	3	32	11	1	5
1924	Klebsiella pneumoniae 6-78	1	1	3	2	2	2	2	1	2	2	2	20	11	1	4
1925	Klebsiella pneumoniae 4-72	1	2	4	4	4	4	4	2	4	4	3	36	11	1	5
1926	Klebsiella pneumoniae 4-84	1	2	5	4	4	4	5	2	4	4	3	38	11	1	5
1927	Klebsiella pneumoniae 9-31	1	2	4	4	4	4	4	2	4	4	3	36	11	1	5
1928	Klebsiella pneumoniae KP5CR	2	2	4	4	4	4	4	2	4	4	3	37	11	1	5
1929	Klebsiella pneumoniae H53	1	1	4	2	2	2	2	1	2	2	2	21	11	1	3
1930	Klebsiella pneumoniae H62	1	1	4	2	2	2	2	1	2	2	2	21	11	1	3
1931	Klebsiella pneumoniae KP50_C	1	2	3	3	2	2	3	2	2	3	2	25	11	1	3
1932	Klebsiella pneumoniae KP89_C	3	4	5	3	3	3	3	1	3	3	3	34	11	1	4
1933	Klebsiella pneumoniae 4-5	1	1	3	2	2	2	2	1	2	2	2	20	11	1	3
1934	Klebsiella pneumoniae 4-136	1	2	4	4	4	4	4	2	4	4	3	36	11	1	5
1935	Klebsiella pneumoniae KP115_C	1	2	3	3	2	2	3	2	3	3	3	27	11	1	3
1936	Klebsiella pneumoniae KP116_C	1	1	2	2	2	2	2	1	2	2	1	18	11	1	3
1937	Klebsiella pneumoniae k35	1	1	2	2	2	2	2	1	2	2	2	19	11	1	3
1938	Klebsiella pneumoniae k14	1	2	5	3	3	3	2	1	3	3	3	29	11	1	3
1939	Klebsiella pneumoniae k18	1	2	5	3	3	3	2	1	3	3	3	29	11	1	3
1940	Klebsiella pneumoniae k9	2	3	5	3	3	3	2	1	3	3	3	31	11	1	3
1941	Klebsiella pneumoniae k33	1	2	5	3	3	3	2	1	3	3	3	29	11	1	3
1942	Klebsiella pneumoniae k17	1	2	5	3	3	3	2	1	3	3	3	29	11	1	4
1943	Klebsiella pneumoniae Zam_UTH_07	2	2	4	4	4	4	4	2	4	4	3	37	11	1	5
1944	Klebsiella pneumoniae Zam_UTH_10	2	3	4	4	4	4	3	2	4	4	3	37	11	1	5
1945	Klebsiella pneumoniae k19	1	2	5	3	3	3	2	1	3	3	3	29	11	1	3
1946	Klebsiella pneumoniae M63-1	1	2	4	4	4	4	4	2	4	4	3	36	11	1	6
1947	Klebsiella pneumoniae k50	1	2	5	3	3	3	2	1	3	3	3	29	11	1	3
1948	Klebsiella pneumoniae 4-83	1	2	4	4	4	4	4	2	4	4	3	36	11	1	5
1949	Klebsiella pneumoniae 6-57	1	2	4	4	4	4	4	2	4	4	3	36	11	1	5
1950	Klebsiella pneumoniae KP37_C	2	2	3	3	3	3	3	2	3	3	3	30	11	1	5
1951	Klebsiella pneumoniae KP28_C	1	5	3	3	2	3	3	1	3	3	3	30	11	1	7
1952	Klebsiella pneumoniae KP46_C	1	5	3	3	3	3	3	1	3	3	3	31	11	1	6
1953	Klebsiella pneumoniae 4-58	1	2	4	4	4	4	4	2	4	4	3	36	11	1	5
1954	Klebsiella pneumoniae k49	1	2	5	3	3	3	2	1	3	3	3	29	11	1	3
1955	Klebsiella pneumoniae k6	1	3	5	3	3	3	2	1	3	3	3	30	11	1	3
1956	Klebsiella pneumoniae INF065	2	2	6	4	4	4	4	2	4	4	3	39	11	1	6
1957	Klebsiella pneumoniae KLEB009	1	1	2	3	3	3	3	2	3	3	2	26	11	1	4
1958	Klebsiella pneumoniae KLEB002	2	3	5	5	4	4	4	2	4	4	3	40	11	1	8
1959	Klebsiella pneumoniae KLEB007	1	1	4	4	2	2	3	1	3	3	3	27	11	1	3
1960	Klebsiella pneumoniae INF182	2	2	6	4	4	4	4	2	4	4	3	39	11	1	6
1961	Klebsiella pneumoniae Zam_UTH_05	2	2	4	4	4	4	3	2	4	4	3	36	11	1	5
1962	Klebsiella pneumoniae Zam_UTH_30	2	2	4	4	4	4	3	2	4	4	3	36	11	1	5
1963	Klebsiella pneumoniae Zam_UTH_04	2	2	4	4	4	4	3	2	4	4	3	36	11	1	5
1964	Klebsiella pneumoniae LYS105A	1	1	3	2	2	2	2	1	2	2	2	20	11	1	4
1965	Klebsiella pneumoniae GCKp30	2	2	4	4	4	4	4	2	4	4	3	37	11	1	5
1966	Klebsiella pneumoniae GCKp18	1	2	5	3	3	3	2	1	3	3	3	29	11	1	3
1967	Klebsiella pneumoniae Co6	2	2	5	3	3	3	2	1	3	3	3	30	11	1	3
1968	Klebsiella pneumoniae Co7	2	2	5	3	3	3	2	1	3	3	3	30	11	1	3
1969	Klebsiella pneumoniae Co4	0	2	5	3	3	3	2	1	3	3	3	28	10	1	3
1970	Klebsiella pneumoniae Co5	2	3	5	3	3	3	2	1	3	3	3	31	11	1	3
1971	Klebsiella pneumoniae Co1	0	2	5	3	3	3	2	1	3	3	3	28	10	1	3
1972	Klebsiella pneumoniae QU-37	1	1	2	2	2	2	2	1	2	2	2	19	11	1	3
1973	Klebsiella pneumoniae QU-17	2	5	5	3	3	3	2	1	3	3	3	33	11	1	3
1974	Klebsiella pneumoniae Co2	1	2	5	3	3	3	2	1	3	3	3	29	11	1	3
1975	Klebsiella pneumoniae RIVM_C015043	2	2	4	2	3	3	3	2	2	3	3	29	11	1	4
1976	Klebsiella pneumoniae RIVM_C015657	1	2	6	3	3	3	2	1	3	3	3	30	11	1	4
1977	Klebsiella pneumoniae Kp5165	2	2	4	4	4	4	4	2	4	4	3	37	11	1	5
1978	Klebsiella pneumoniae HMKU-VET	1	5	4	3	3	3	3	1	4	3	3	33	11	1	5
1979	Klebsiella pneumoniae 121	0	1	5	3	3	3	2	1	3	3	3	27	10	1	3
1980	Klebsiella pneumoniae Co9	1	3	5	3	3	3	2	1	3	3	3	30	11	1	3
1981	Klebsiella pneumoniae Co3	2	2	6	3	3	3	2	1	3	3	3	31	11	1	3
1982	Klebsiella pneumoniae HN432	1	2	4	4	4	4	4	2	4	4	3	36	11	1	5
1983	Klebsiella pneumoniae FDAARGOS_1324	2	2	6	3	3	3	3	1	3	3	3	32	11	1	4
1984	Klebsiella pneumoniae KPO141	1	3	5	3	3	3	2	1	3	3	3	30	11	1	8
1985	Klebsiella pneumoniae FDAARGOS_1330	1	2	4	4	4	4	4	2	4	4	3	36	11	1	6
1986	Klebsiella pneumoniae Marseille-Q1949	0	1	5	3	3	3	2	1	3	3	3	27	10	1	2
1987	Klebsiella pneumoniae FDAARGOS_1329	1	2	4	4	4	4	4	2	4	4	3	36	11	1	6
1988	Klebsiella pneumoniae FDAARGOS_1323	2	2	4	4	4	4	4	2	4	4	3	37	11	1	5
1989	Klebsiella pneumoniae KP53027	1	1	4	4	4	4	4	2	4	4	3	35	11	1	4
1990	Klebsiella pneumoniae KPA9853	1	2	6	3	3	3	2	1	3	3	3	30	11	1	4
1991	Klebsiella pneumoniae KP47693	1	2	6	3	3	3	2	1	3	3	3	30	11	1	4
1992	Klebsiella pneumoniae KP51248	1	2	6	3	3	3	2	1	3	3	3	30	11	1	3
1993	Klebsiella pneumoniae KP52813	2	2	5	3	3	3	2	1	3	3	3	30	11	1	5
1994	Klebsiella pneumoniae 181E2	1	1	4	4	4	4	4	2	4	4	3	35	11	1	5
1995	Klebsiella pneumoniae JNQH116	2	2	6	4	4	4	4	2	4	4	3	39	11	1	6
1996	Klebsiella pneumoniae KKP2	2	1	4	3	3	3	3	1	3	3	3	29	11	1	5
1997	Klebsiella pneumoniae IR5735	2	2	5	3	3	3	2	1	3	3	3	30	11	1	3
1998	Klebsiella pneumoniae KP-SC771	1	2	4	4	4	4	4	2	4	4	3	36	11	1	5
1999	Klebsiella pneumoniae KP-1673	1	2	5	3	3	3	2	1	3	3	3	29	11	1	3
2000	Klebsiella pneumoniae EC3307-F-N703-1-636	1	2	6	4	4	4	4	2	4	4	3	38	11	1	7
2001	Klebsiella pneumoniae PEROUPCH20K	2	2	4	4	4	4	4	2	4	4	3	37	11	1	5
2002	Klebsiella pneumoniae ESBL_DR09	2	2	4	4	4	4	4	2	4	4	3	37	11	1	5
2003	Klebsiella pneumoniae ET2	1	1	2	2	2	2	2	1	2	2	2	19	11	1	2
2004	Klebsiella pneumoniae ET3	1	1	2	2	2	2	2	1	2	2	2	19	11	1	2
2005	Klebsiella pneumoniae ET9	1	1	2	2	2	2	2	1	2	2	2	19	11	1	2
2006	Klebsiella pneumoniae ET7	1	1	2	2	2	2	2	1	2	2	2	19	11	1	2
2007	Klebsiella pneumoniae CGX2	1	1	3	3	3	3	3	2	3	3	2	27	11	1	4
2008	Klebsiella pneumoniae 2021EL-00139	1	2	5	4	4	4	4	2	4	4	3	37	11	1	6
2009	Klebsiella pneumoniae BC-R0495	1	2	5	3	3	3	2	1	3	3	3	29	11	1	3
2010	Klebsiella pneumoniae PS1684E	1	2	5	3	3	3	2	1	3	3	3	29	11	1	4
2011	Klebsiella pneumoniae SCPM-O-B-9329 (KPB1214/18-2)	1	2	4	4	4	4	4	2	4	4	3	36	11	1	5
2012	Klebsiella pneumoniae SCPM-O-B-9327 (KPB-1406/18-1)	2	3	4	3	3	3	3	1	3	3	3	31	11	1	5
2013	Klebsiella pneumoniae 4KXXI	1	4	5	3	3	3	3	1	3	3	3	32	11	1	7
2014	Klebsiella pneumoniae BC-R0504	1	2	5	3	3	3	2	1	3	3	3	29	11	1	3
2015	Klebsiella pneumoniae 20KXXI	1	1	3	2	2	2	2	1	2	2	2	20	11	1	4
2016	Klebsiella pneumoniae 13KXXI	1	2	3	2	2	2	2	1	3	2	2	22	11	1	3
2017	Klebsiella pneumoniae 18090400083-2	2	4	5	4	4	4	4	2	4	4	3	40	11	1	6
2018	Klebsiella pneumoniae CRE525	1	4	5	3	3	3	2	1	3	3	3	31	11	1	5
2019	Klebsiella pneumoniae 18101300137-1	2	1	2	2	2	2	2	1	2	2	1	19	11	1	3
2020	Klebsiella pneumoniae 18101500110-1	2	4	4	4	4	4	4	2	4	4	3	39	11	1	5
2021	Klebsiella pneumoniae 5KXXI	2	5	4	4	5	4	4	2	4	4	3	41	11	1	6
2022	Klebsiella pneumoniae 18091300214	2	4	4	4	4	4	4	2	4	4	3	39	11	1	5
2023	Klebsiella pneumoniae 18082100084-1	2	1	5	3	3	3	2	1	3	3	3	29	11	1	6
2024	Klebsiella pneumoniae CCUG 69694	1	2	4	4	4	4	4	2	4	4	3	36	11	1	5
2025	Klebsiella pneumoniae 43KXXI	2	5	3	3	3	3	3	1	3	3	3	32	11	1	4
2026	Klebsiella pneumoniae 18121700250-1	1	1	4	4	4	4	4	2	4	4	3	35	11	1	5
2027	Klebsiella pneumoniae 18100800043	1	1	2	3	2	2	2	2	2	2	2	21	11	1	3
2028	Klebsiella pneumoniae SCPM-O-B-8917 (7TKP/19c)	1	1	2	2	2	2	2	1	2	2	2	19	11	1	3
2029	Klebsiella pneumoniae 23	1	1	6	4	4	4	4	2	4	4	3	37	11	1	6
2030	Klebsiella pneumoniae 11311	2	2	6	4	4	4	4	2	4	4	3	39	11	1	6
2031	Klebsiella pneumoniae RGW5-1	3	2	3	4	3	3	3	2	3	2	3	31	11	1	10
2032	Klebsiella pneumoniae IT0132A	1	2	5	3	3	3	2	1	3	3	3	29	11	1	3
2033	Klebsiella pneumoniae IT0132R1	1	2	5	3	3	3	2	1	3	3	3	29	11	1	3
2034	Klebsiella pneumoniae 1101124	1	2	5	3	3	3	2	1	3	3	3	29	11	1	3
2035	Klebsiella pneumoniae IT0132R2	1	2	5	3	3	3	2	1	3	3	3	29	11	1	3
2036	Klebsiella pneumoniae FE1669	2	3	5	3	3	3	2	1	3	3	3	31	11	1	4
2037	Klebsiella pneumoniae UEB_18	2	2	3	3	3	3	3	1	3	3	3	29	11	1	5
2038	Klebsiella pneumoniae 1101433	1	2	5	3	3	3	2	1	3	3	3	29	11	1	4
2039	Klebsiella pneumoniae BC-R0133	1	3	5	3	3	3	2	1	3	3	3	30	11	1	3
2040	Klebsiella pneumoniae RGF4-1	3	2	3	4	3	3	3	2	3	2	3	31	11	1	10
2041	Klebsiella pneumoniae HA2-7	1	4	5	3	3	3	2	1	3	3	3	31	11	1	4
2042	Klebsiella pneumoniae RGF99-1	1	1	3	2	2	2	2	1	2	2	2	20	11	1	4
2043	Klebsiella pneumoniae CQ8	1	1	2	2	2	3	3	2	3	3	2	24	11	1	4
2044	Klebsiella pneumoniae RGF172-1	1	1	3	2	2	2	2	1	2	2	2	20	11	1	4
2045	Klebsiella pneumoniae 04	2	5	5	3	3	3	2	1	3	3	3	33	11	1	3
2046	Klebsiella pneumoniae UPMP 796	1	4	2	3	3	3	3	1	3	3	3	29	11	1	4
2047	Klebsiella pneumoniae UPMP 715	1	2	3	3	3	3	3	1	3	3	3	28	11	1	5
2048	Klebsiella pneumoniae KPC58	1	4	5	3	3	3	2	1	3	3	3	31	11	1	6
2049	Klebsiella pneumoniae KPC284	1	4	5	3	3	3	2	1	3	3	3	31	11	1	3
2050	Klebsiella pneumoniae SCC15	1	3	4	2	3	3	3	2	2	3	3	29	11	1	4
2051	Klebsiella pneumoniae CDI231	2	2	4	2	3	3	3	2	2	3	3	29	11	1	4
2052	Klebsiella pneumoniae EN5395	2	5	5	3	3	3	2	1	3	3	3	33	11	1	3
2053	Klebsiella pneumoniae EN5387	3	1	5	3	3	3	2	1	3	3	3	30	11	1	5
2054	Klebsiella pneumoniae Kp1	1	1	2	2	2	2	2	1	1	2	2	18	11	1	3
2055	Klebsiella pneumoniae 20190017	1	2	4	4	4	4	4	2	4	4	3	36	11	1	5
2056	Klebsiella pneumoniae 239	1	1	3	2	2	2	1	1	2	2	2	19	11	1	2
2057	Klebsiella pneumoniae 20180550	1	3	3	3	3	3	5	2	4	4	2	33	11	1	5
2058	Klebsiella pneumoniae A0907	1	3	5	3	3	3	2	1	3	3	3	30	11	1	3
[truncated: 7,513 more rows]

## Sheet: Description
Column	Description
Genome_ID	Genome ID number
Genome Name	Genome name
COG3516 (TssB)	Number of COG3516 identified in genome
COG3517 (TssC)	Number of COG3517 identified in genome
COG3157 (TssD/Hcp)	Number of COG3157 identified in genome
COG3521 (TssJ)	Number of COG3521 identified in genome
COG3522 (TssK)	Number of COG3522 identified in genome
COG3455 (TssL)	Number of COG3455 identified in genome
COG3523 (TssM/IcmF)	Number of COG3523 identified in genome
COG3518 (TssE)	Number of COG3518 identified in genome
COG3519 (TssF)	Number of COG3519 identified in genome
COG3520 (TssG)	Number of COG3520 identified in genome
COG3515 (TssA/impA)	Number of COG3515 identified in genome
Sum	Total number of T6SS core proteins in genome
Count	Number of different T6SS core proteins in genome
Above	Above Threshold (at least 9 T6SS core proteins)
COG3501 (TssI/VgrG)	Number of COG3501 identified in genome
