# Supplementary material for: A new class of type VI secretion system effectors can carry two toxic domains and are recognized through the WHIX motif for export
Source: PLoS Biol. 2025 Mar 17;23(3):e3003053. doi: 10.1371/journal.pbio.3003053 (PMC12135965; doi:10.1371/journal.pbio.3003053)
Supplement: S1 Data — (ZIP) [file pbio.3003053.s019.zip]

Archive with 1 entries (1 files):
- Fig 1B clustalo.fas.treefile
