# Supplementary material for: A new class of type VI secretion system effectors can carry two toxic domains and are recognized through the WHIX motif for export
Source: PLoS Biol. 2025 Mar 17;23(3):e3003053. doi: 10.1371/journal.pbio.3003053 (PMC12135965; doi:10.1371/journal.pbio.3003053)
Supplement: S1 Data — (ZIP) [file pbio.3003053.s019.zip › Fig 1B clustalo.fas.treefile]

(WP_284006092.1:0.0069592794,((((WP_014341598.1:0.0092368792,WP_014341592.1:0.0017485975):0.0300321259,(WP_217243754.1:0.0126025302,WP_250980771.1:0.0114379948):0.0069308166):0.0012856949,WP_134705446.1:0.0236015894):0.0226667483,WP_238484729.1:0.0028141053):0.0061785135,(((((((((((WP_053074692.1:0.0309159502,WP_199533716.1:0.0273526820):0.3129429040,WP_133522780.1:0.2597649063):0.0328025932,(WP_139877087.1:0.1494730713,(WP_252145876.1:0.1376678687,(((((((((WP_045336548.1:0.0038574366,((WP_248595739.1:0.0012833535,WP_257393645.1:0.0000010765):0.0025686238,WP_063945414.1:0.0000010765):0.0012839420):0.0000022030,(WP_249278881.1:0.0000010765,WP_252098163.1:0.0000010765):0.0012832500):0.0012838457,(((((WP_234783481.1:0.0025691888,WP_234782795.1:0.0012853436):0.0012829621,WP_234942810.1:0.0012836750):0.0000010765,WP_223826515.1:0.0012840484):0.0000010765,WP_229692790.1:0.0000010765):0.0000010765,(WP_234942648.1:0.0025653798,WP_228100604.1:0.0000010765):0.0012829792):0.0000023106):0.1661739039,(WP_061709050.1:0.0434520679,((WP_260609651.1:0.0085951891,WP_285111341.1:0.0182410614):0.0106356960,((WP_236277340.1:0.0052012220,(WP_163363089.1:0.0000010765,WP_248725360.1:0.0025908127):0.0051994062):0.0100733296,WP_100167587.1:0.0121865359):0.0127185957):0.0186324951):0.0312875248):0.0177794475,(((WP_080347027.1:0.0026207389,WP_225247907.1:0.0000010765):0.0013093045,WP_045911796.1:0.0000023433):0.0758518455,(((((WP_265186628.1:0.0013066335,(WP_217704467.1:0.0026045476,WP_200509405.1:0.0000010765):0.0012997951):0.0052307879,WP_126314933.1:0.0000010765):0.0013004676,WP_226839797.1:0.0000022657):0.0052138770,WP_072200919.1:0.0000023711):0.0039221622,(WP_074171628.1:0.0000010765,WP_261319858.1:0.0012989634):0.0025967566):0.0224850201):0.0183262247):0.0258934160,((((((((((WP_249424252.1:0.0060180751,(WP_233475000.1:0.0114552239,WP_284592780.1:0.0123262504):0.0030528497):0.0090276081,WP_254547684.1:0.0144349404):0.0041013665,WP_260467678.1:0.0137652249):0.0060553978,((((((((WP_047343813.1:0.0000010765,WP_248228587.1:0.0013079994):0.0837046805,(WP_233210341.1:0.0243915701,(WP_227005754.1:0.0038777134,(WP_000125550.1:0.0074402859,(WP_079798947.1:0.0016555763,WP_058345283.1:0.0022199474):0.0064936043):0.0016697060):0.0060010844):0.0340251442):0.0417933436,WP_228303768.1:0.0144262384):0.0138119428,(((((((WP_047955324.1:0.0000010765,WP_068794479.1:0.0026104506):0.0052435397,WP_254695866.1:0.0039354018):0.0012955391,WP_262365179.1:0.0026140496):0.0013082628,WP_232946471.1:0.0013060468):0.0013054456,WP_279256801.1:0.0039302283):0.0000010765,(WP_236900100.1:0.0026113625,((WP_262485858.1:0.0013045067,WP_047742530.1:0.0000010765):0.0000010765,WP_250898730.1:0.0013042651):0.0013045633):0.0000010765):0.0000010765,WP_032681312.1:0.0013058300):0.0118712692):0.0066872005,WP_241211054.1:0.0273646729):0.0201904352,((((WP_142473399.1:0.0045427380,WP_227676908.1:0.0055034238):0.0166321275,WP_228751058.1:0.0065698253):0.0012929465,WP_235891242.1:0.0078538457):0.0118857389,(WP_227636206.1:0.0012997267,WP_227862265.1:0.0013007251):0.0026276895):0.0085508185):0.0144467347,WP_235894141.1:0.0147582699):0.0094124646,((WP_248230440.1:0.0310402236,((WP_254242856.1:0.0026140903,WP_261802884.1:0.0026190435):0.0038958696,(WP_227506973.1:0.0052549206,(WP_258924463.1:0.0000010765,WP_258959445.1:0.0000010765):0.0026072676):0.0026498051):0.0234521534):0.0170694499,WP_268197192.1:0.0227809734):0.0066187515):0.0089001121):0.0066120571,(((((WP_148373452.1:0.0014982611,(WP_229296000.1:0.0052138746,WP_114499517.1:0.0000010765):0.0000010765):0.0023743724,(WP_148865307.1:0.0014909222,(WP_154914909.1:0.0000010765,(WP_201160357.1:0.0000010765,WP_131930123.1:0.0000010765):0.0000029673):0.0000029656):0.0028217586):0.0068696919,(((WP_241189493.1:0.0118742247,WP_154944977.1:0.0000010765):0.0000025365,WP_154948480.1:0.0000010765):0.0000010765,WP_241182532.1:0.0000010765):0.0072405579):0.0085887808,(WP_224235075.1:0.0061210930,WP_265670449.1:0.0122579050):0.0173360754):0.0039089440,WP_241449373.1:0.0214010277):0.0049223125):0.0107056177,(WP_254877486.1:0.0262676896,WP_263070431.1:0.0208632695):0.0093582701):0.0050492221,((WP_054180879.1:0.0000010765,WP_054181236.1:0.0013209412):0.0525174286,WP_233465197.1:0.0229191999):0.0079698768):0.0052578436,(WP_070984095.1:0.0205430878,WP_257952469.1:0.0280435492):0.0135186648):0.0101579337,(WP_227668856.1:0.0567179920,(WP_150345260.1:0.0165745423,WP_174330032.1:0.0098753233):0.0171460379):0.0068094444):0.0078050127,(((WP_230327642.1:0.0000010765,WP_240854692.1:0.0000010765):0.0000026099,(WP_230389208.1:0.0000010765,WP_226295725.1:0.0000010765):0.0012992150):0.0923793642,(WP_042284663.1:0.0132542524,(WP_200034490.1:0.0114582026,WP_205612425.1:0.0086664030):0.0099802819):0.0572119640):0.0159704176):0.0124982103):0.0029613631,(((((((((((WP_086631604.1:0.0000010765,WP_116288184.1:0.0013009207):0.0012788287,((WP_166689288.1:0.0025988151,(WP_048332846.1:0.0013023663,((((WP_250950813.1:0.0013008594,(WP_163583507.1:0.0012994072,WP_032415061.1:0.0000010765):0.0000010765):0.0013009097,WP_086549548.1:0.0000010765):0.0013008507,WP_267199855.1:0.0013024921):0.0013035167,WP_086531851.1:0.0026077924):0.0000010765):0.0039123199):0.0000010765,WP_110534579.1:0.0000010765):0.0000010765):0.0012786396,((((WP_130957410.1:0.0039232631,WP_210724558.1:0.0013010679):0.0000010765,WP_285286828.1:0.0000010765):0.0013004951,WP_263087494.1:0.0012990456):0.0000010765,(WP_227366993.1:0.0000010765,WP_262362156.1:0.0000010765):0.0000010765):0.0000010765):0.0012786381,(((WP_227545612.1:0.0000010765,WP_269233174.1:0.0013019961):0.0118901320,(WP_268116665.1:0.0000023238,(WP_227656910.1:0.0000010765,WP_262871873.1:0.0013003205):0.0012984957):0.0052341151):0.0012824684,WP_246841901.1:0.0000010765):0.0000010765):0.0064775142,((((WP_257214405.1:0.0000010765,(WP_246845963.1:0.0117849373,WP_227818491.1:0.0000023177):0.0012751967):0.0000010765,(WP_228740171.1:0.0012999415,WP_255117391.1:0.0000010765):0.0039028221):0.0195320219,WP_064114847.1:0.0000010765):0.0181928055,WP_264955256.1:0.0039368221):0.0012449417):0.0052170102,((WP_255057158.1:0.0052480454,WP_136865525.1:0.0013078396):0.0000010765,WP_136846457.1:0.0000010765):0.0026079678):0.0090672896,(((WP_117136088.1:0.0039219686,WP_267669545.1:0.0026230242):0.0118993549,(((((((((WP_225368665.1:0.0000010765,WP_132380230.1:0.0026119915):0.0065871382,WP_241500612.1:0.0013086669):0.0000010765,(((WP_225974921.1:0.0000000000,WP_228710583.1:0.0000000000):0.0000000000,WP_228710035.1:0.0000000000):0.0000010765,WP_032440672.1:0.0000010765):0.0000010765):0.0000010765,WP_227642740.1:0.0000010765):0.0000010765,WP_227640162.1:0.0013084697):0.0013103497,WP_228290739.1:0.0000010765):0.0013096654,WP_065764097.1:0.0000010765):0.0013101682,(WP_057209149.1:0.0013100770,WP_064190709.1:0.0000010765):0.0000010765):0.0052822984,WP_065772094.1:0.0000010765):0.0000027658):0.0039904018,((((WP_274729197.1:0.0205598205,WP_117067371.1:0.0033924508):0.0027730886,(WP_257739301.1:0.0132785099,(WP_258313734.1:0.0026273418,(WP_259271063.1:0.0000010765,WP_227642082.1:0.0000010765):0.0000010765):0.0000010765):0.0043546717):0.0040444569,WP_064839087.1:0.0152879161):0.0013929390,WP_211832163.1:0.0018891957):0.0059741606):0.0066599585):0.0119333006,((((((((((WP_227655089.1:0.0018301058,((WP_065788498.1:0.0039221844,WP_222926880.1:0.0000010765):0.0013061407,WP_222920708.1:0.0000010765):0.0026285132):0.0000010765,WP_055316471.1:0.0000010765):0.0000010765,WP_109224547.1:0.0013051664):0.0052457385,((((WP_124035352.1:0.0013094671,WP_065773255.1:0.0000010765):0.0039553099,WP_203196680.1:0.0000010765):0.0013085371,WP_117030991.1:0.0000010765):0.0000010765,WP_277460330.1:0.0013091561):0.0013169300):0.0013108812,WP_087836005.1:0.0000010765):0.0039275914,WP_259387703.1:0.0039526548):0.0056516423,((WP_228706368.1:0.0000010765,WP_228299532.1:0.0000010765):0.0013033757,((WP_255054123.1:0.0000000000,WP_227504936.1:0.0000000000):0.0000010765,WP_305218496.1:0.0000010765):0.0000010765):0.0102152106):0.0053079460,(((((((WP_223371093.1:0.0000010765,WP_250889421.1:0.0000010765):0.0000010765,WP_248753016.1:0.0087349284):0.0043927068,WP_235364548.1:0.0013045148):0.0172576823,WP_227642409.1:0.0105075497):0.0039245180,(WP_260679735.1:0.0000010765,(WP_227640323.1:0.0000010765,WP_060175886.1:0.0000010765):0.0000010765):0.0026071716):0.0013162387,WP_064165399.1:0.0000010765):0.0013056305,(WP_228299660.1:0.0013042326,WP_048265640.1:0.0000010765):0.0000010765):0.0095958936):0.0077961623,(((((((((WP_023316941.1:0.0067855894,WP_178941584.1:0.0033443867):0.0013092903,WP_142907270.1:0.0021994675):0.0046610702,WP_214018629.1:0.0000010765):0.0026171677,WP_228308366.1:0.0000010765):0.0039538987,(((((((((WP_080911184.1:0.0013055347,WP_080823721.1:0.0000010765):0.0013052808,WP_080896258.1:0.0000010765):0.0013055394,WP_082222733.1:0.0013062192):0.0000010765,WP_246842642.1:0.0000010765):0.0000010765,WP_256868544.1:0.0000010765):0.0000010765,WP_080902549.1:0.0013051701):0.0065994746,(WP_082226393.1:0.0013091342,WP_259272061.1:0.0000010765):0.0026173656):0.0026301040,(WP_114690942.1:0.0000010765,WP_229982591.1:0.0000010765):0.0000010765):0.0013104143,WP_228307126.1:0.0000010765):0.0000010765):0.0019283015,WP_214018353.1:0.0015169110):0.0021780340,(((WP_117061887.1:0.0000010765,WP_153931969.1:0.0013019347):0.0052365192,(WP_259392327.1:0.0012965335,WP_259677612.1:0.0000010765):0.0091663620):0.0159132760,WP_285208815.1:0.0066316738):0.0147190172):0.0079247115,WP_065907536.1:0.0011822945):0.0051711533,(((WP_256776240.1:0.0000022039,((WP_285292193.1:0.0013018070,(WP_083565243.1:0.0000010765,WP_032438337.1:0.0013013769):0.0000010765):0.0019361375,(((((WP_305230433.1:0.0065354483,WP_117006264.1:0.0013040910):0.0000010765,((WP_136398201.1:0.0000000000,WP_270022760.1:0.0000000000):0.0000000000,WP_256755039.1:0.0000000000):0.0000010765):0.0000010765,WP_227643473.1:0.0000010765):0.0000010765,(WP_228299962.1:0.0013024203,((WP_227667877.1:0.0013018696,WP_225368524.1:0.0013003238):0.0000010765,WP_227130466.1:0.0000010765):0.0000010765):0.0013010372):0.0032414737,WP_270034364.1:0.0019784085):0.0026138424):0.0045974727):0.0078682162,(WP_227507026.1:0.0026101648,WP_167590669.1:0.0065344397):0.0012880992):0.0075421888,WP_130950118.1:0.0030188903):0.0065980244):0.0088652485):0.0030964278,(WP_285208818.1:0.0104179217,WP_065899710.1:0.0074986335):0.0063466709):0.0000022865):0.0044554208,WP_228714415.1:0.0062494406):0.0076653749,WP_224421664.1:0.0177748938):0.0180016800,(((WP_080835554.1:0.0000010765,WP_080898091.1:0.0000010765):0.0012837945,WP_122533325.1:0.0013008618):0.0116233422,WP_117106878.1:0.0133929496):0.0168266504):0.0396368640):0.0088277584,(WP_231568153.1:0.0596217384,(WP_240515185.1:0.0036071965,(WP_256666758.1:0.0039013811,((WP_236547293.1:0.0000010765,WP_252074831.1:0.0000010765):0.0000010765,WP_242064962.1:0.0012988895):0.0000010765):0.0095501750):0.0446297996):0.0161203643):0.0092034518,((((((((WP_000125542.1:0.0000010765,WP_252356225.1:0.0000010765):0.0053255348,(WP_137587849.1:0.0013248794,WP_137594902.1:0.0000010765):0.0026590730):0.0067046540,WP_250298835.1:0.0074389972):0.0044631441,(WP_250264064.1:0.0013311557,WP_256127122.1:0.0013306318):0.0053328803):0.0000027093,WP_218077169.1:0.0039916690):0.0000010765,((((WP_236942007.1:0.0066090518,((((WP_250667323.1:0.0013305789,WP_250910023.1:0.0000010765):0.0013290770,WP_244568346.1:0.0013278125):0.0000010765,WP_244588311.1:0.0000010765):0.0000010765,(WP_061356769.1:0.0013270743,((WP_249941895.1:0.0000000000,WP_252402207.1:0.0000000000):0.0000010765,WP_250667856.1:0.0000010765):0.0000010765):0.0013270317):0.0000010765):0.0013159156,(WP_241556776.1:0.0000023765,((WP_097762327.1:0.0013116883,WP_105289567.1:0.0013105734):0.0013113707,WP_170898804.1:0.0000010765):0.0026197597):0.0039398183):0.0001705347,WP_256127595.1:0.0026663248):0.0011397705,((WP_281988851.1:0.0080529106,(WP_130560446.1:0.0000010765,WP_153686529.1:0.0026535219):0.0053228859):0.0013277273,WP_224476443.1:0.0053245478):0.0000023504):0.0013134736):0.0013890681,(((((((((((((WP_111951156.1:0.0000010765,WP_112022769.1:0.0013264172):0.0093553090,WP_225882969.1:0.0053100585):0.0094118017,WP_158181190.1:0.0013254314):0.0000010765,WP_236486682.1:0.0013256072):0.0000010765,WP_250143457.1:0.0000010765):0.0000010765,WP_096970658.1:0.0000010765):0.0000010765,WP_137499789.1:0.0013106530):0.0000010765,((WP_272725566.1:0.0053156058,(WP_249820885.1:0.0000010765,WP_250113606.1:0.0000010765):0.0013246241):0.0000010765,WP_241956718.1:0.0026210915):0.0013102046):0.0026269172,((((WP_247178639.1:0.0026602771,(WP_160524329.1:0.0000010765,WP_243043260.1:0.0000010765):0.0026633666):0.0000010765,(WP_249941781.1:0.0013499784,WP_222689554.1:0.0013286858):0.0000010765):0.0000010765,WP_086624608.1:0.0000010765):0.0000010765,WP_000125544.1:0.0000010765):0.0093501020):0.0000010765,((WP_201489635.1:0.0052692530,(WP_160527093.1:0.0013275655,(WP_109863011.1:0.0000010765,WP_185159616.1:0.0013129184):0.0000010765):0.0013137035):0.0013118337,(WP_252516559.1:0.0039910894,WP_262813885.1:0.0013269681):0.0000010765):0.0013138147):0.0000010765,((WP_032211049.1:0.0215321146,(WP_137566574.1:0.0025090637,WP_250152770.1:0.0068222124):0.0026516984):0.0014895506,((((((WP_213846488.1:0.0039960592,WP_112793980.1:0.0000010765):0.0000021159,WP_249825174.1:0.0026600949):0.0013281142,(WP_160522424.1:0.0026591450,WP_097509797.1:0.0013278364):0.0013267535):0.0000022941,(WP_126723076.1:0.0013278498,WP_252344110.1:0.0013268518):0.0013280798):0.0080225776,WP_141220400.1:0.0122923823):0.0026539087,(WP_001601250.1:0.0013421908,WP_138183392.1:0.0000010765):0.0000010765):0.0026545218):0.0013164603):0.0026359599,(WP_222699534.1:0.0013301627,WP_253180151.1:0.0000010765):0.0026603754):0.0026362655,(((WP_061361411.1:0.0000010765,WP_250385849.1:0.0000010765):0.0013240526,WP_163516270.1:0.0013125904):0.0079305571,((((WP_254669310.1:0.0026290763,WP_032175867.1:0.0013136715):0.0013114675,WP_063103280.1:0.0013159070):0.0065950912,(WP_250693977.1:0.0013316208,WP_250667640.1:0.0013312115):0.0039974500):0.0000023472,WP_155851418.1:0.0013143554):0.0013172175):0.0000021776):0.0025921752):0.0498824329,(((WP_240726340.1:0.0000010765,WP_240727908.1:0.0013045620):0.0269396573,(WP_130210732.1:0.0013001781,((WP_130238306.1:0.0000000000,WP_240782234.1:0.0000000000):0.0000010765,WP_130261393.1:0.0000010765):0.0000010765):0.0166852729):0.0077557916,WP_250910876.1:0.0180360737):0.0263393721):0.0364833327):0.0420980664):0.0837257211):0.0418630319):0.0181462698,((WP_053010303.1:0.0166304956,(WP_145579715.1:0.0013759023,WP_145579717.1:0.0037891774):0.0246288911):0.0628484094,(((WP_222424608.1:0.0095462494,WP_222424685.1:0.0089591198):0.0738609857,(WP_115115028.1:0.0172291161,(WP_049600623.1:0.0000010765,WP_042818028.1:0.0012960766):0.0299070251):0.0359292472):0.0151720332,(WP_145567154.1:0.0232259312,((((WP_049559883.1:0.0000010765,WP_100286035.1:0.0000010765):0.0012891678,WP_087795688.1:0.0012904566):0.0050675041,(WP_145512387.1:0.0000010765,WP_246104022.1:0.0012903880):0.0066075556):0.0170765694,(WP_145510206.1:0.0067995003,(WP_051957622.1:0.0107337020,(WP_289816957.1:0.0062553727,(WP_265525608.1:0.0064294270,(WP_145587702.1:0.0012772122,WP_145591151.1:0.0000010765):0.0000010765):0.0014369740):0.0183497383):0.0301643498):0.0298321173):0.0105457530):0.0344023341):0.0179872217):0.0863822764):0.0188090243,WP_241673527.1:0.1298138197):0.0478450018,(WP_208111340.1:0.2182358980,(WP_161985822.1:0.0522694739,(WP_268197040.1:0.0000010765,WP_268197042.1:0.0000010765):0.1354052940):0.0622650429):0.0312519072):0.0372394067,(WP_279767988.1:0.1769820042,(WP_007890092.1:0.0341985647,WP_271461417.1:0.0403819284):0.0946537684):0.1729390137):0.0612383692,WP_232887358.1:0.2708162102):0.0968634881,(((WP_105720436.1:0.0137365431,WP_275886110.1:0.0105610332):0.0884910444,(((WP_284028712.1:0.0026308031,WP_161577668.1:0.0000010765):0.0013125968,WP_283987910.1:0.0013163555):0.0515927102,((((WP_105653046.1:0.0052924351,WP_283008843.1:0.0013197505):0.0000027658,WP_105620129.1:0.0026395523):0.0013194019,((WP_158699144.1:0.0013200818,WP_234005195.1:0.0000010765):0.0026399271,WP_032969520.1:0.0000010765):0.0000027658):0.0159434859,(WP_175567479.1:0.0165105347,((WP_104671979.1:0.0052687468,WP_158680710.1:0.0000021314):0.0099029598,((WP_063264664.1:0.0119251079,(WP_162618492.1:0.0000010765,WP_237724258.1:0.0013152211):0.0000010765):0.0017628028,((((WP_105583440.1:0.0000000000,WP_162619252.1:0.0000000000):0.0000000000,WP_142407929.1:0.0000000000):0.0000010765,WP_105596216.1:0.0000010765):0.0000010765,WP_209641730.1:0.0026308441):0.0061567762):0.0038979715):0.0138918819):0.0103035416):0.0252126079):0.0830410687):0.2669914726,(WP_120134847.1:0.2116829113,((WP_237424661.1:0.0053941380,(WP_077064455.1:0.0013413923,WP_214517566.1:0.0000010765):0.0000010765):0.1441879471,(WP_208659836.1:0.0626187561,(WP_020455207.1:0.0904413262,(WP_108090449.1:0.0093893064,WP_028019681.1:0.0026714103):0.0576224075):0.0220589054):0.0685012986):0.1037744684):0.1021421241):0.0580271021):0.1284111931,((((((((WP_056241412.1:0.1599249573,WP_219845781.1:0.1657957796):0.0859212118,((((((WP_237658007.1:0.1048443474,((WP_248225796.1:0.0170556095,(WP_241771473.1:0.0015552770,(WP_242657678.1:0.0000010765,WP_248198413.1:0.0000010765):0.0000010765):0.0036101299):0.0258059030,(WP_248766530.1:0.0165286888,WP_242673397.1:0.0096015090):0.0064940152):0.0294566867):0.0205851529,(((WP_181182299.1:0.0000010765,WP_077950784.1:0.0000010765):0.0015699918,(((WP_162786007.1:0.0000010765,WP_072158793.1:0.0015711612):0.0015700904,WP_172953648.1:0.0015695078):0.0000010765,WP_079813566.1:0.0000010765):0.0000010765):0.0371821373,(((WP_262191397.1:0.0015714833,((WP_224255604.1:0.0015690061,(WP_049102868.1:0.0000010765,WP_227635479.1:0.0000010765):0.0016382472):0.0000010765,WP_259653171.1:0.0000010765):0.0000010765):0.0286749049,WP_254797893.1:0.0104492302):0.0189288325,((WP_239608561.1:0.0513335755,((WP_258458777.1:0.0447019379,(WP_239608552.1:0.0109530356,WP_230351270.1:0.0047242711):0.0103637412):0.0041665836,(WP_034458314.1:0.0031613902,WP_064554689.1:0.0031481667):0.0293760661):0.0075124561):0.0126706857,WP_227409069.1:0.0390517742):0.0123675795):0.0041156119):0.0126613201):0.0201779615,(((WP_097513094.1:0.0034883995,(WP_127766476.1:0.0000010765,WP_000114959.1:0.0000010765):0.0028882465):0.0656954709,(((((((((WP_167852933.1:0.0470303025,WP_265189907.1:0.0169889892):0.0150125455,(WP_075183645.1:0.0174942922,(WP_258868597.1:0.0015785571,((WP_022651328.1:0.0000010765,WP_278018830.1:0.0000010765):0.0000010765,WP_065187023.1:0.0015798326):0.0000010765):0.0132140133):0.0031377346):0.0000027658,((((((WP_256658813.1:0.0129399998,(WP_226327769.1:0.0000010765,WP_241509056.1:0.0015756000):0.0015580806):0.0063481884,WP_282280174.1:0.0000010765):0.0100822698,(WP_227524087.1:0.0015756799,(WP_228742349.1:0.0015855857,WP_243806148.1:0.0000010765):0.0015802172):0.0095349996):0.0016702622,WP_236947868.1:0.0000010765):0.0000010765,WP_258133507.1:0.0015745038):0.0091779987,WP_241516611.1:0.0088271146):0.0053328137):0.0055046483,(((((WP_227665762.1:0.0031754306,(WP_227667645.1:0.0000010765,WP_233426599.1:0.0000010765):0.0000010765):0.0128065112,WP_227544928.1:0.0000010765):0.0047537369,(WP_226908484.1:0.0063498516,((WP_258923046.1:0.0000000000,WP_243414578.1:0.0000000000):0.0000010765,WP_227670274.1:0.0000010765):0.0000010765):0.0063491586):0.0100347687,(WP_023344626.1:0.0240098663,(((((WP_021241770.1:0.0000000000,WP_249415335.1:0.0000000000):0.0000010765,WP_243408369.1:0.0000010765):0.0000010765,WP_248273741.1:0.0015860583):0.0063640233,(WP_235610603.1:0.0031803858,WP_240520131.1:0.0000010765):0.0015860000):0.0015854041,(WP_253181826.1:0.0000010765,WP_259493078.1:0.0000010765):0.0000010765):0.0108776411):0.0050399818):0.0017899088,(WP_228303769.1:0.0101896464,(WP_271074684.1:0.0094411187,((WP_117123218.1:0.0000010765,WP_207159895.1:0.0000010765):0.0000010765,(WP_227667086.1:0.0015836690,((WP_077258940.1:0.0000010765,WP_224252337.1:0.0000010765):0.0000010765,WP_117122782.1:0.0015839249):0.0000010765):0.0095752095):0.0032736856):0.0037092374):0.0031497907):0.0024782907):0.0049957116,(WP_219993138.1:0.0015716923,WP_268197118.1:0.0031716413):0.0071330970):0.0026125117,(((WP_285199677.1:0.0000010765,(WP_285199155.1:0.0000010765,WP_277476023.1:0.0000010765):0.0000010765):0.0210259648,WP_259600673.1:0.0186405080):0.0084445013,((WP_249215885.1:0.0442889137,WP_126522362.1:0.0073498023):0.0037346826,WP_181619598.1:0.0290420893):0.0024141465):0.0070688975):0.0031608508,WP_080350998.1:0.0141874308):0.0017181728,WP_265189933.1:0.0425218506):0.0015861946,((((((((WP_110234360.1:0.0000010765,WP_117111992.1:0.0015742509):0.0015760592,(((((WP_259074388.1:0.0015778228,(WP_235289847.1:0.0015759246,WP_131027641.1:0.0015755236):0.0000010765):0.0000010765,((WP_077257302.1:0.0000000000,WP_228296500.1:0.0000000000):0.0000000000,WP_101855917.1:0.0000000000):0.0000010765):0.0000010765,WP_086631532.1:0.0000010765):0.0000010765,WP_228744135.1:0.0015741560):0.0000010765,WP_129678795.1:0.0015738991):0.0015742206):0.0000010765,WP_257394920.1:0.0000010765):0.0000010765,WP_305211671.1:0.0015761889):0.0076042872,((((((((((WP_077264340.1:0.0031532307,WP_227628140.1:0.0000010765):0.0000010765,((((WP_117075755.1:0.0000010765,WP_094315815.1:0.0000010765):0.0015746582,WP_269689266.1:0.0015796363):0.0000010765,WP_241184377.1:0.0015746676):0.0000010765,(((((((((((((((((WP_025368037.1:0.0000000000,WP_135711427.1:0.0000000000):0.0000000000,WP_130973595.1:0.0000000000):0.0000000000,WP_009309565.1:0.0000000000):0.0000000000,WP_259431209.1:0.0000000000):0.0000000000,WP_260479436.1:0.0000000000):0.0000000000,WP_149036913.1:0.0000000000):0.0000000000,WP_227641979.1:0.0000000000):0.0000000000,WP_130957498.1:0.0000000000):0.0000000000,WP_117031404.1:0.0000000000):0.0000000000,WP_284130461.1:0.0000000000):0.0000000000,WP_077259512.1:0.0000000000):0.0000000000,WP_256756322.1:0.0000000000):0.0000000000,WP_277458298.1:0.0000000000):0.0000000000,WP_227639604.1:0.0000000000):0.0000000000,WP_104460142.1:0.0000000000):0.0000000000,WP_117095772.1:0.0000000000):0.0000000000,WP_257796745.1:0.0000000000):0.0000010765):0.0000010765):0.0000010765,WP_077254137.1:0.0000010765):0.0000010765,(WP_207148853.1:0.0015747943,WP_148831948.1:0.0015764775):0.0000010765):0.0000010765,(WP_259493843.1:0.0015747581,(WP_085898595.1:0.0015746748,WP_220467984.1:0.0015753099):0.0000010765):0.0000010765):0.0000010765,(WP_077274118.1:0.0015749187,WP_077267875.1:0.0015745717):0.0000010765):0.0000010765,(WP_253884240.1:0.0015745974,WP_077267413.1:0.0015744605):0.0000010765):0.0000010765,(WP_104456560.1:0.0015746743,WP_265930901.1:0.0015749577):0.0000010765):0.0000010765,WP_223175369.1:0.0015746154):0.0000010765,(WP_227659191.1:0.0000010765,WP_240245666.1:0.0288763814):0.0000010765):0.0050586817):0.0047336767,(WP_099718619.1:0.0015728982,WP_238645914.1:0.0015716355):0.0171880816):0.0051003323,WP_271070105.1:0.0216451633):0.0032732411,WP_251026460.1:0.0143003916):0.0016718213):0.0096708121):0.0047788777,(WP_239506068.1:0.0031920013,(WP_259385460.1:0.0015722998,WP_301986242.1:0.0000010765):0.0015307925):0.0443130361):0.0152079222):0.0110707418,((WP_230979187.1:0.2462281284,((WP_080169326.1:0.0030984346,WP_154807720.1:0.0048281193):0.0449088000,((((WP_234783787.1:0.0015884630,(((WP_224743064.1:0.0000000000,WP_284994283.1:0.0000000000):0.0000010765,WP_257394671.1:0.0000010765):0.0000010765,WP_237764388.1:0.0015888010):0.0000010765):0.0144153959,(WP_023344618.1:0.0015864301,WP_095429236.1:0.0015863616):0.0000010765):0.0015933781,(WP_271074692.1:0.0031754485,WP_235610601.1:0.0063660211):0.0000026314):0.0310948641,(((((((WP_165278006.1:0.0242931963,WP_080823612.1:0.0000010765):0.0015842393,WP_167879106.1:0.0000010765):0.0015833990,WP_181945954.1:0.0015821905):0.0000010765,((((((WP_181815191.1:0.0000010765,WP_173017202.1:0.0015778039):0.0015802749,WP_305230700.1:0.0015829224):0.0015836122,(WP_225002553.1:0.0000010765,WP_256799584.1:0.0000010765):0.0015826291):0.0000010765,(((((((((WP_077258325.1:0.0000000000,WP_247184888.1:0.0000000000):0.0000000000,WP_077254815.1:0.0000000000):0.0000000000,WP_077266248.1:0.0000000000):0.0000000000,WP_263756936.1:0.0000000000):0.0000000000,WP_285304060.1:0.0000000000):0.0000000000,WP_171992465.1:0.0000000000):0.0000000000,WP_185953716.1:0.0000000000):0.0000000000,WP_118213813.1:0.0000000000):0.0000000000,WP_134370608.1:0.0000000000):0.0000010765):0.0000010765,(WP_282812471.1:0.0015824595,WP_159224673.1:0.0015833974):0.0000010765):0.0000010765,WP_077260168.1:0.0000010765):0.0000010765):0.0000010765,(WP_181876925.1:0.0015824841,WP_096812616.1:0.0015827774):0.0000010765):0.0000010765,WP_158414491.1:0.0015828087):0.0031147969,((((((WP_259614505.1:0.0015835710,WP_279279382.1:0.0015868049):0.0000010765,((((WP_228716758.1:0.0015868645,(WP_227662449.1:0.0000010765,WP_285813891.1:0.0000010765):0.0015843946):0.0000010765,((WP_226957122.1:0.0015845648,WP_223355435.1:0.0015836461):0.0000010765,WP_228703350.1:0.0015836450):0.0000010765):0.0000010765,(WP_259272534.1:0.0015845639,WP_258963660.1:0.0015837550):0.0000010765):0.0000010765,(WP_227648496.1:0.0015831527,WP_244632687.1:0.0015845204):0.0000010765):0.0000010765):0.0000010765,((((((((WP_223168856.1:0.0000000000,WP_259273291.1:0.0000000000):0.0000000000,WP_227606153.1:0.0000000000):0.0000000000,WP_255984151.1:0.0000000000):0.0000000000,WP_255201848.1:0.0000000000):0.0000000000,WP_242033410.1:0.0000000000):0.0000000000,WP_228710027.1:0.0000000000):0.0000000000,WP_258378607.1:0.0000000000):0.0000000000,WP_256947848.1:0.0000000000):0.0000010765):0.0000010765,WP_223175065.1:0.0000010765):0.0000010765,WP_259271184.1:0.0015839620):0.0000010765,WP_258958454.1:0.0015837910):0.0112391699):0.0308493734):0.0107370629):0.0236270323):0.0226869989,(((((((((((((((((((((WP_236916888.1:0.0000010765,WP_239930348.1:0.0016322124):0.0197461328,((WP_105572902.1:0.0000010765,WP_234007279.1:0.0000010765):0.0016328062,WP_234006881.1:0.0065333595):0.0000010765):0.0049649727,(WP_165770863.1:0.0082218409,(WP_108463508.1:0.0032479592,((((WP_171966582.1:0.0016271768,WP_162618493.1:0.0016264420):0.0000010765,WP_105628835.1:0.0000010765):0.0000010765,WP_110868784.1:0.0000010765):0.0000010765,WP_167578844.1:0.0016254927):0.0032711413):0.0016414433):0.0032078070):0.0065453550,WP_283006823.1:0.0016856379):0.0117305861,WP_234005203.1:0.0046414313):0.0669311369,(WP_007667201.1:0.0000010765,WP_082363088.1:0.0016156531):0.0826605774):0.0132019818,((((WP_249263823.1:0.0032704313,WP_254865740.1:0.0000010765):0.0000010765,WP_306292189.1:0.0000010765):0.0016331594,WP_234700510.1:0.0000010765):0.0622932380,WP_024548927.1:0.0545900616):0.0136014002):0.0113127738,(((((WP_285149748.1:0.0016326243,WP_285157352.1:0.0000010765):0.0000010765,WP_285143866.1:0.0016303561):0.0444229569,(WP_185805871.1:0.0032635479,((WP_165556524.1:0.0000010765,WP_165602154.1:0.0000010765):0.0016388686,(((WP_219284187.1:0.0016365196,WP_165602941.1:0.0016327257):0.0000010765,WP_165601992.1:0.0000010765):0.0000010765,WP_120242489.1:0.0016322455):0.0016337621):0.0049510562):0.0296708051):0.0021362966,(WP_148242104.1:0.0274768290,WP_154971653.1:0.0266299611):0.0099434612):0.0117913097,(WP_248078829.1:0.0251198446,WP_194302096.1:0.0251468514):0.0097282152):0.0046394018):0.0965940356,WP_223563027.1:0.0271663304):0.0019771236,(WP_242673396.1:0.0319239705,(WP_233424201.1:0.0048378107,((WP_146144447.1:0.0000010765,WP_151206532.1:0.0000010765):0.0016210643,WP_155410540.1:0.0032389759):0.0016443187):0.0418351305):0.0048421149):0.0105748663,((((WP_199952720.1:0.0032341232,(WP_159121034.1:0.0032473317,((WP_188332456.1:0.0000000000,WP_262756172.1:0.0000000000):0.0000010765,WP_160956328.1:0.0000010765):0.0000010765):0.0016146609):0.0016154748,WP_199965587.1:0.0000023144):0.0067390503,((((((WP_121529347.1:0.0000010765,WP_275391325.1:0.0000010765):0.0048646946,WP_227409512.1:0.0016201183):0.0016169238,WP_137347712.1:0.0016183308):0.0000010765,(WP_185656232.1:0.0000000000,WP_249359789.1:0.0000000000):0.0000010765):0.0000010765,WP_199978720.1:0.0000010765):0.0000010765,WP_262785989.1:0.0016178707):0.0030000138):0.0048864595,(WP_162620717.1:0.0016175144,(WP_176722631.1:0.0016136228,WP_239176322.1:0.0000010765):0.0016134951):0.0019548162):0.0206559262):0.0110017634,((((WP_224231748.1:0.0000000000,WP_279934347.1:0.0000000000):0.0000010765,WP_224357254.1:0.0000010765):0.0016172422,(((WP_224246969.1:0.0000000000,WP_228728879.1:0.0000000000):0.0000000000,WP_255256993.1:0.0000000000):0.0000010765,WP_226331377.1:0.0000010765):0.0000010765):0.0000010765,(WP_224359164.1:0.0016171099,(WP_224232403.1:0.0000010765,WP_224251659.1:0.0016177259):0.0000010765):0.0032407218):0.0260348250):0.0082885304,((((((((WP_181251674.1:0.0066784796,WP_077259545.1:0.0000010765):0.0016585760,WP_155046466.1:0.0016154664):0.0000010765,WP_077266161.1:0.0000010765):0.0000010765,WP_232554272.1:0.0016131530):0.0291046544,((((WP_265801876.1:0.0016163979,WP_177342530.1:0.0016169053):0.0000010765,WP_025105891.1:0.0000010765):0.0000010765,WP_258182381.1:0.0000010765):0.0000010765,WP_116281043.1:0.0016185773):0.0130245669):0.0032651951,(WP_077268141.1:0.0032388285,(WP_114415503.1:0.0016178296,((WP_159109740.1:0.0000000000,WP_077265414.1:0.0000000000):0.0000010765,WP_285284340.1:0.0000010765):0.0000010765):0.0000010765):0.0083038485):0.0016280833,((WP_183442164.1:0.0081460955,WP_023290564.1:0.0032356054):0.0016050214,(((((WP_110244206.1:0.0000000000,WP_259608783.1:0.0000000000):0.0000000000,WP_181573386.1:0.0000000000):0.0000000000,WP_241515188.1:0.0000000000):0.0000010765,WP_180263932.1:0.0000010765):0.0000010765,((WP_087827451.1:0.0000010765,WP_250681142.1:0.0000010765):0.0000010765,WP_274490591.1:0.0016153743):0.0032474122):0.0016219196):0.0099779106):0.0058321741,(WP_285148508.1:0.0156472470,WP_285157359.1:0.0135215664):0.0134556946):0.0025406224):0.0018271860,((WP_025204519.1:0.0015703618,WP_080456905.1:0.0016854545):0.0099852878,(WP_080472762.1:0.0065328575,(WP_079231197.1:0.0000010765,WP_080471942.1:0.0016172214):0.0116063285):0.0065346718):0.0081244903):0.0040864381,WP_082363085.1:0.0179080429):0.0036432250,(((((((WP_020884769.1:0.0000010765,WP_230074981.1:0.0000010765):0.0064678852,WP_229216848.1:0.0032427488):0.0097101283,(WP_223398219.1:0.0164060373,(WP_196298470.1:0.0000010765,(WP_257805876.1:0.0016161684,(WP_277493340.1:0.0000010765,WP_279258164.1:0.0016163656):0.0032365539):0.0000010765):0.0015641098):0.0017549679):0.0016195903,WP_284943046.1:0.0030383211):0.0018326388,WP_270489660.1:0.0064979797):0.0016397071,WP_164724154.1:0.0065137124):0.0081724805,WP_237424236.1:0.0560837991):0.0133189390):0.0183541538,WP_234300101.1:0.0284741788):0.0072174430,((WP_130259219.1:0.0271584798,(WP_240727312.1:0.0000010765,WP_240730929.1:0.0000010765):0.0149241970):0.0089149860,((WP_240782764.1:0.0246344890,WP_240725722.1:0.0150134353):0.0090207407,(WP_135408874.1:0.0032580040,WP_240725484.1:0.0048771426):0.0108451646):0.0064892913):0.0079288809):0.0217459191,(((((((WP_105490463.1:0.0000010765,WP_244596896.1:0.0000010765):0.0111221029,(((((((((((WP_236942926.1:0.0062828178,(WP_250997097.1:0.0016370224,WP_244441919.1:0.0016387916):0.0013140946):0.0022316866,WP_251296917.1:0.0032761501):0.0065600250,(WP_251005567.1:0.0081954569,WP_244588159.1:0.0000026670):0.0048962778):0.0000026659,(((WP_244568347.1:0.0000000000,WP_250692769.1:0.0000000000):0.0000010765,WP_250189063.1:0.0000010765):0.0000024750,WP_244588819.1:0.0016346688):0.0032740794):0.0016283808,WP_249415895.1:0.0049025902):0.0032522674,WP_272716575.1:0.0032477396):0.0000010765,(WP_244598980.1:0.0000010765,WP_250152772.1:0.0049209996):0.0016305565):0.0049039029,WP_262824874.1:0.0032614233):0.0032530233,(WP_252494190.1:0.0016273375,((WP_247148218.1:0.0016277045,WP_240726883.1:0.0016217217):0.0000010765,WP_252370455.1:0.0032699876):0.0016230361):0.0000026513):0.0081640236,WP_250694989.1:0.0000010765):0.0065005795,WP_251039088.1:0.0000010765):0.0119477869):0.0150677918,(WP_267196538.1:0.0101826426,(WP_105477349.1:0.0000010765,WP_105495317.1:0.0016314420):0.0128870801):0.0041676734):0.0049002588,(((((WP_272725572.1:0.0016310242,WP_115423830.1:0.0000010765):0.0000010765,WP_112794262.1:0.0016288206):0.0128308339,(WP_161620222.1:0.0016366896,(WP_250349428.1:0.0032720992,WP_281324567.1:0.0065471770):0.0000023971):0.0069296033):0.0049173173,(WP_029392916.1:0.0016253924,WP_201479283.1:0.0000010765):0.0102008479):0.0034293114,((WP_001562967.1:0.0016325274,(WP_073568938.1:0.0016280873,WP_097498469.1:0.0000010765):0.0000010765):0.0016365567,(WP_001562061.1:0.0016317608,(WP_073569164.1:0.0016343120,WP_097746376.1:0.0000010765):0.0016352007):0.0049035459):0.0011262849):0.0049687580):0.0020692271,WP_137487484.1:0.0032745113):0.0043250162,(((WP_250188223.1:0.0131860119,(WP_218075458.1:0.0065820060,(WP_127677884.1:0.0049318236,(WP_105279934.1:0.0016375590,WP_286635027.1:0.0032812224):0.0016412686):0.0000010765):0.0049297833):0.0080474327,(WP_250668089.1:0.0160741018,(WP_234626310.1:0.0016331506,WP_254881533.1:0.0016394964):0.0054569825):0.0047924578):0.0018213979,WP_042342623.1:0.0032742643):0.0038550983):0.0018980637,((WP_061358656.1:0.0000010765,WP_158126853.1:0.0016341577):0.0139928860,WP_137520925.1:0.0140527649):0.0081010852):0.0256767747):0.0099436677,(WP_038396831.1:0.0168935581,WP_234700514.1:0.0077937908):0.0364037336):0.0043745915,WP_085520983.1:0.0360119482):0.0406716418):0.1007718706):0.0424732456,((((WP_049613038.1:0.0047107660,((WP_050143533.1:0.0000000000,WP_145560375.1:0.0000000000):0.0000010765,WP_050536152.1:0.0000010765):0.0047391895):0.0000010765,WP_167312039.1:0.0047151273):0.0030881180,(WP_080984016.1:0.0094677215,(WP_004392182.1:0.0000010765,(WP_219648150.1:0.0000010765,WP_145586728.1:0.0000010765):0.0031462462):0.0031434268):0.0016290742):0.0705917863,(WP_115631978.1:0.0292378453,(WP_243739114.1:0.0323295712,(WP_226812147.1:0.0101285328,WP_232922138.1:0.0149012691):0.0085818451):0.0141661739):0.0660994895):0.0180215006):0.1092855968,WP_149330618.1:0.2626067321):0.0322495495):0.0705162115,(((((((((WP_164456817.1:0.0000000000,WP_282553077.1:0.0000000000):0.0000000000,WP_225829594.1:0.0000000000):0.0000010765,WP_206092970.1:0.0000010765):0.0000010765,WP_282552869.1:0.0015122091):0.0000029701,WP_272525889.1:0.0027907329):0.0074030261,WP_272572882.1:0.0032430735):0.0094610531,((WP_273849665.1:0.0094853445,((WP_074561683.1:0.0000010765,WP_210849253.1:0.0015154124):0.0057315168,(WP_273849661.1:0.0033840067,WP_286439714.1:0.0072599929):0.0030445355):0.0015454055):0.0030800846,(WP_124724933.1:0.0030372869,WP_273849664.1:0.0000010765):0.0018019940):0.0541938176):0.3004899384,(((((((((WP_181480316.1:0.0584524798,(WP_051997340.1:0.0229981209,(WP_052956370.1:0.0232062513,(WP_241501623.1:0.0000010765,WP_241544889.1:0.0000010765):0.0186007773):0.0054023214):0.0134523102):0.0090625725,WP_226693117.1:0.0227346539):0.0280496314,WP_210831367.1:0.0284997589):0.0076468006,WP_196714072.1:0.0490466878):0.0091464174,(WP_272578384.1:0.0130842452,(WP_249999110.1:0.0000010765,WP_272690427.1:0.0015001674):0.0284448880):0.0068554194):0.0120225363,(WP_276122834.1:0.0000010765,(WP_208852752.1:0.0000010765,WP_282561559.1:0.0000010765):0.0014993178):0.0325507337):0.0039991930,WP_272691323.1:0.0250093049):0.0104935852,WP_225575767.1:0.0457952363):0.0113436340,WP_006662534.1:0.0410007560):0.1729919044):0.3354476101,(WP_222233598.1:0.0073764761,WP_271461412.1:0.0130668675):0.3405276276):0.0820692278):0.0663923132,((WP_206737114.1:0.0015012784,WP_203250364.1:0.0017407615):0.2087036059,((((WP_256852673.1:0.0672203523,(((WP_212708899.1:0.0015652625,WP_212710808.1:0.0000010765):0.0900791082,WP_168780233.1:0.0544232090):0.0136610789,((WP_185749275.1:0.0687731421,(WP_137230009.1:0.0000010765,WP_137270031.1:0.0015700736):0.0201674798):0.0168812929,(((WP_267432425.1:0.0015760968,WP_267436023.1:0.0000010765):0.0111718874,(WP_181638479.1:0.0166625710,WP_146197262.1:0.0000010765):0.0063536893):0.0313454757,WP_139177203.1:0.0234084781):0.0203034555):0.0082212272):0.0491535288):0.0651016929,(WP_052018930.1:0.0869505720,WP_033783778.1:0.0545494925):0.0292245242):0.0154965652,(WP_182014669.1:0.0485052976,WP_072307926.1:0.0460158467):0.0340348359):0.0163208904,(WP_206612512.1:0.0000010765,WP_229655751.1:0.0000010765):0.0836559194):0.1355152221):0.0970552697):0.0961005529,(((((((((((WP_052043326.1:0.0029765599,(WP_080167710.1:0.0000010765,(WP_058345785.1:0.0000010765,(WP_079799444.1:0.0025188745,WP_140198268.1:0.0000010765):0.0000010765):0.0025086101):0.0000010765):0.0000010765,WP_079832515.1:0.0029882146):0.0241842475,(WP_174341786.1:0.0348241319,WP_075181752.1:0.0219329354):0.0240772187):0.0263543714,(((((WP_135383416.1:0.0017417564,WP_130259263.1:0.0000010765):0.0000010765,WP_131162574.1:0.0017451584):0.0966849032,(WP_051640453.1:0.0000010765,WP_264386117.1:0.0000010765):0.0468287138):0.0072674086,(WP_032640586.1:0.0000010765,WP_045890169.1:0.0017393936):0.0723236540):0.0062134386,(((WP_261640624.1:0.0052030383,WP_261665557.1:0.0000010765):0.0074254587,((WP_261653466.1:0.0017310158,WP_261666545.1:0.0000010765):0.0017252819,(WP_261640578.1:0.0000010765,WP_261665556.1:0.0052146536):0.0034886354):0.0065471521):0.1015235888,(WP_206612517.1:0.0445353524,WP_229655789.1:0.0208531915):0.0107835421):0.0278728256):0.0132565678):0.0049224081,(((WP_248226377.1:0.0069278848,WP_223560582.1:0.0034308523):0.0354566685,WP_181620008.1:0.0317681516):0.0100591259,(WP_046881759.1:0.0284815689,(((WP_070795412.1:0.0017294222,WP_070790058.1:0.0000010765):0.0017279222,(WP_079817746.1:0.0017296994,WP_023247212.1:0.0000010765):0.0000010765):0.0017326352,((((WP_085348024.1:0.0034640925,(WP_063389931.1:0.0000010765,(WP_079813765.1:0.0000010765,(WP_053511033.1:0.0000010765,WP_267286323.1:0.0017280620):0.0017278277):0.0000010765):0.0000010765):0.0000010765,WP_154714138.1:0.0034610140):0.0017293603,WP_121767600.1:0.0017271664):0.0000010765,WP_070804307.1:0.0000010765):0.0017258765):0.0212891439):0.0090694993):0.0106832826):0.0113264320,(((WP_130224926.1:0.0099054759,(WP_135381334.1:0.0000026171,(WP_135408945.1:0.0017284671,WP_138158686.1:0.0000010765):0.0104206265):0.0042159352):0.0398191105,(WP_213846166.1:0.0225014983,((((((((((WP_057698560.1:0.0051469353,WP_105492494.1:0.0072757825):0.0102940739,((WP_108631613.1:0.0000010765,WP_158181476.1:0.0000010765):0.0000010765,WP_160460644.1:0.0051522515):0.0053067902):0.0034258027,(WP_158131045.1:0.0000010765,WP_164475979.1:0.0051363648):0.0053165623):0.0201192336,WP_144429210.1:0.0025831568):0.0070108939,(((WP_218077202.1:0.0140809032,(WP_089608319.1:0.0034637520,WP_137547131.1:0.0017279486):0.0034677737):0.0045443703,(WP_061358689.1:0.0000010765,((WP_222689771.1:0.0017287852,WP_201792539.1:0.0000010765):0.0000010765,WP_204360419.1:0.0017291965):0.0051942621):0.0023982799):0.0024099522,WP_218072784.1:0.0052717192):0.0029578307):0.0068587322,WP_248871973.1:0.0121598827):0.0122727485,((WP_134235416.1:0.0000010765,WP_263774705.1:0.0000010765):0.0000010765,WP_260835216.1:0.0000010765):0.0102423367):0.0050888968,WP_201792642.1:0.0139176488):0.0038552391,WP_001546282.1:0.0104683926):0.0023110464,(((((WP_195807839.1:0.0000010765,WP_252499454.1:0.0000010765):0.0034491511,(WP_158179499.1:0.0034150147,(WP_089643521.1:0.0017250136,WP_201491156.1:0.0000010765):0.0000010765):0.0017065036):0.0034196432,(WP_089527487.1:0.0000010765,WP_222673181.1:0.0017279722):0.0000010765):0.0051381217,WP_112041973.1:0.0000010765):0.0034106837,WP_097316298.1:0.0051801424):0.0061738780):0.0162650302):0.0349844944):0.0233314750,(WP_090136803.1:0.0466588033,WP_211990693.1:0.0516806211):0.0068416125):0.0126934869):0.0016999640,(WP_239176598.1:0.0317667994,(WP_179367246.1:0.0051730220,(((WP_050595297.1:0.0051720830,(WP_095428486.1:0.0000010765,WP_135346348.1:0.0000010765):0.0017208129):0.0000010765,WP_084833055.1:0.0000010765):0.0000010765,((WP_063417560.1:0.0000000000,WP_084833245.1:0.0000000000):0.0000000000,WP_248247050.1:0.0000000000):0.0000010765):0.0000010765):0.0194312129):0.0069213472):0.0141515851,WP_058345289.1:0.0209485940):0.3528013664,(WP_053528922.1:0.0113744622,(WP_154714522.1:0.0016750656,WP_154714708.1:0.0000010765):0.0073509173):0.1932679034):0.1340740854,(WP_237425475.1:0.0731276274,WP_256852385.1:0.0786695298):0.1463163386):0.2011814248,(((((WP_158699997.1:0.0153311017,((WP_282985479.1:0.0119532335,(((WP_158695274.1:0.0068096271,WP_282898306.1:0.0000010765):0.0016922511,WP_282902807.1:0.0000010765):0.0033879276,WP_158699892.1:0.0016889735):0.0016897953):0.0016928985,WP_155885183.1:0.0033859643):0.0017001784):0.0033904385,WP_284007227.1:0.0068251138):0.0029447331,(WP_158699199.1:0.0051010922,WP_161592576.1:0.0068069521):0.0015114673):0.0000028149,WP_234013947.1:0.0125665951):0.0531992347,((WP_243757141.1:0.0285148767,(WP_284028631.1:0.0171555008,(WP_015741077.1:0.0113515757,(WP_161577674.1:0.0033897807,WP_283986914.1:0.0085415199):0.0057480779):0.0044812048):0.0119793225):0.0063852033,((((WP_231692284.1:0.0035191650,WP_260265793.1:0.0087075246):0.0222308113,WP_194565128.1:0.0000010765):0.0067804199,(WP_105653048.1:0.0033721769,WP_282901499.1:0.0057111358):0.0084273161):0.0158387239,(((WP_236916890.1:0.0000010765,WP_253206575.1:0.0000010765):0.0067790336,WP_239930347.1:0.0051145998):0.0137134491,((((WP_202631110.1:0.0000010765,WP_208094763.1:0.0000010765):0.0000010765,(WP_204353553.1:0.0033987894,((WP_176686671.1:0.0000010765,WP_208092862.1:0.0000010765):0.0016911798,((WP_181365810.1:0.0000000000,WP_204598646.1:0.0000000000):0.0000010765,WP_181397897.1:0.0000010765):0.0000010765):0.0067977102):0.0067841551):0.0034004310,WP_270854497.1:0.0050840597):0.0056108994,((((WP_105551960.1:0.0000000000,WP_165770550.1:0.0000000000):0.0000010765,WP_161593582.1:0.0000010765):0.0084088288,(WP_161575533.1:0.0000010765,WP_171966351.1:0.0000010765):0.0000010765):0.0087935854,(WP_217706165.1:0.0062682181,(WP_133061391.1:0.0074528259,WP_142969239.1:0.0029562169):0.0048690051):0.0018079689):0.0049414138):0.0064852113):0.0070057006):0.0155893078):0.0814468585):0.3088934955):0.1068747218):0.0532778560,WP_200874179.1:0.3478275886):0.1273168346,((WP_255296566.1:0.0007235477,WP_051462553.1:0.0104850570):0.5141788427,((WP_157825426.1:0.0138203092,(WP_195825954.1:0.0064147595,WP_259229963.1:0.0145922774):0.0023922495):0.1102756293,((((WP_013577834.1:0.0156964451,WP_134705444.1:0.0039238654):0.0170138769,WP_122096719.1:0.0214750699):0.0098089157,(WP_014341595.1:0.0090175534,WP_095925789.1:0.0084194653):0.0067094052):0.0106967974,(WP_240785623.1:0.0160213205,WP_284006094.1:0.0016657961):0.0169259604):0.1240322252):0.2352915624):0.1329245810):0.1210055399,(((((((((WP_256982356.1:0.2778815443,((WP_062088695.1:0.1299876182,WP_158940295.1:0.1865996817):0.2018813217,((((WP_133663806.1:0.0129874391,WP_133662686.1:0.0113317690):0.0015032806,WP_133662354.1:0.0000020585):0.1505905267,WP_133662365.1:0.0580845399):0.2546470860,(((((WP_289665964.1:0.4058291521,WP_157003136.1:0.2153774475):0.0464755593,WP_219801204.1:0.2211320895):0.0351475281,WP_184057947.1:0.1303466179):0.0701764400,WP_136896307.1:0.1636880516):0.0829391787,WP_052321692.1:0.2873135932):0.1819125183):0.3849434084):0.1697730657):0.0871714818,(((((WP_043356625.1:0.0323678711,(WP_200876844.1:0.0272173693,(WP_174428733.1:0.0146386950,WP_193692232.1:0.0197390133):0.0091234062):0.0101452178):0.0153184819,WP_006160952.1:0.0269206868):0.0805301587,((WP_211943114.1:0.0771950668,WP_092293509.1:0.0704640182):0.2522250678,WP_143093843.1:0.3624103276):0.0562678927):0.2208224203,(((((((WP_124684510.1:0.3199711735,WP_237718216.1:0.1240316448):0.0345601519,(WP_224000711.1:0.2418972711,((WP_019450572.1:0.1259804038,WP_225934526.1:0.1662812805):0.0223732406,(WP_223505688.1:0.0015229161,WP_223505792.1:0.0031740683):0.1021811183):0.0310254834):0.0224959554):0.0570492285,(WP_209805231.1:0.0073944704,(WP_029045795.1:0.0032070596,WP_209775222.1:0.0047321001):0.0087417544):0.1605305028):0.0684258272,(((((WP_092598603.1:0.0261430795,WP_249641085.1:0.0330659471):0.3030243442,WP_092603257.1:0.2014755633):0.0472685425,WP_224080833.1:0.1335345377):0.0383665493,WP_019447394.1:0.2191822139):0.0270373169,(WP_276101280.1:0.1525163979,(WP_224445726.1:0.0237378299,((WP_035881457.1:0.0046961122,WP_008644481.1:0.0015718941):0.0035018447,(WP_060784361.1:0.0026572048,(WP_024570744.1:0.0000010765,WP_104669912.1:0.0046985040):0.0052526175):0.0094901104):0.0227438113):0.0649082360):0.0653024360):0.0480691598):0.0453704120,WP_082079552.1:0.1791498122):0.0462527200,((((WP_153139632.1:0.0273943389,(((((WP_146153399.1:0.0030679640,WP_149029745.1:0.0045855192):0.0120459062,(WP_252890680.1:0.0152455042,WP_253044936.1:0.0047025808):0.0031696419):0.0047226555,WP_183797511.1:0.0031609796):0.0090367259,WP_216751403.1:0.0031720130):0.0020991566,(WP_052660648.1:0.0055426434,WP_178370774.1:0.0097526036):0.0047057280):0.0225555150):0.1448416832,WP_211610606.1:0.0850729587):0.0796421166,(WP_169483444.1:0.0631578684,WP_169488816.1:0.0187054678):0.0841838186):0.0301116893,((WP_090683370.1:0.0000010765,WP_175772653.1:0.0000010765):0.1041026991,(WP_216854968.1:0.1588288119,(((WP_229013406.1:0.1263910326,WP_229012440.1:0.0794769685):0.0225755548,(WP_102129279.1:0.0867268948,WP_172311618.1:0.0687055888):0.0120614407):0.0177663813,WP_115101714.1:0.0811545191):0.0253236307):0.0194777928):0.0250717589):0.0267545633):0.0413151045,(WP_260335498.1:0.1363237728,(WP_154671710.1:0.0466871666,(WP_184030322.1:0.0329905626,((WP_187616124.1:0.0043949433,WP_262413581.1:0.0016962974):0.0200120197,(WP_121324174.1:0.0114366839,WP_121324178.1:0.0131464617):0.0093898574):0.0113894531):0.0237471152):0.0460449751):0.1440634298):0.0352361680):0.0419454834,(((((WP_150600067.1:0.0276048923,WP_150559640.1:0.0326893894):0.4968830839,(((WP_075159639.1:0.0000010765,WP_075160779.1:0.0000010765):0.2364514826,WP_137334133.1:0.1467504137):0.0538937706,((((((((WP_230975155.1:0.0279377588,((((WP_230954352.1:0.0029626862,WP_230953067.1:0.0014787166):0.0000010765,WP_230949490.1:0.0000010765):0.0014787046,WP_230946913.1:0.0000010765):0.0179459450,(((WP_231755539.1:0.0044039706,WP_260438325.1:0.0103430050):0.0157189517,(WP_076474538.1:0.0295906652,(WP_060307800.1:0.0044076209,WP_060256003.1:0.0029113210):0.0065733712):0.0115216134):0.0021966084,(((WP_059967193.1:0.0000010765,WP_060304511.1:0.0000010765):0.0014721817,WP_069237564.1:0.0000010765):0.0105709673,((((((((((((((((WP_059910752.1:0.0029275432,(WP_060203991.1:0.0029251592,WP_060011157.1:0.0073451350):0.0014529591):0.0058743577,(WP_059846781.1:0.0014612763,(WP_059871418.1:0.0014596831,WP_060264889.1:0.0014594921):0.0014639635):0.0014624494):0.0000010765,WP_059939326.1:0.0000010765):0.0000010765,(WP_060024778.1:0.0000010765,WP_060209044.1:0.0000010765):0.0014651346):0.0000025456,WP_060164420.1:0.0073550210):0.0088770768,WP_232445762.1:0.0014694901):0.0000024437,WP_059812272.1:0.0044429065):0.0014727179,WP_232482178.1:0.0044185417):0.0000025135,(((((((WP_232438675.1:0.0029284214,(WP_232442019.1:0.0029381119,(((WP_232434515.1:0.0000000000,WP_232459171.1:0.0000000000):0.0000010765,WP_232435914.1:0.0000010765):0.0000010765,WP_232445074.1:0.0029348981):0.0029369079):0.0014603638):0.0029263224,WP_232469934.1:0.0014609503):0.0029266194,WP_232446646.1:0.0000010765):0.0029386684,WP_232457796.1:0.0014663548):0.0029348633,WP_060098902.1:0.0000010765):0.0059025330,WP_071775829.1:0.0000010765):0.0014717082,((((WP_232429969.1:0.0000010765,WP_232445231.1:0.0000010765):0.0044098063,((WP_071748461.1:0.0014725813,WP_060062503.1:0.0014729818):0.0000010765,WP_060969442.1:0.0000010765):0.0000027658):0.0029460705,WP_059481091.1:0.0044317935):0.0014684509,WP_059933713.1:0.0029620099):0.0014715357):0.0000010765):0.0044270243,(WP_059833300.1:0.0014759265,((WP_080411904.1:0.0000010765,WP_080433226.1:0.0000010765):0.0000010765,(WP_232441914.1:0.0000010765,WP_256250308.1:0.0029316733):0.0029336227):0.0044217183):0.0044197394):0.0000010765,(WP_232439118.1:0.0058973174,((WP_232443061.1:0.0029443024,WP_232458868.1:0.0044239589):0.0044287586,WP_071773442.1:0.0044417921):0.0014708014):0.0000025234):0.0044374051,WP_082062444.1:0.0029595154):0.0014615827,WP_232467537.1:0.0044172502):0.0026014385,(WP_071750787.1:0.0000010765,WP_045564517.1:0.0000010765):0.0018148187):0.0014642174,(WP_080418187.1:0.0029499883,(((((WP_080402875.1:0.0000000000,WP_080415182.1:0.0000000000):0.0000000000,WP_080406741.1:0.0000000000):0.0000000000,WP_080421578.1:0.0000000000):0.0000010765,WP_080404236.1:0.0000010765):0.0000010765,WP_080410529.1:0.0014739253):0.0000010765):0.0085506714):0.0047739358,WP_232454244.1:0.0058837406):0.0042945738):0.0046441655):0.0081815523):0.0215924873):0.0118570109,(WP_059841067.1:0.0044549983,WP_060069451.1:0.0029332852):0.0172738802):0.0819652145,WP_114179273.1:0.1161619249):0.0135473685,((WP_184006432.1:0.0795774081,WP_184011111.1:0.0443659897):0.0247774441,WP_246530454.1:0.0558350325):0.1054970361):0.0043593279,(((WP_174385511.1:0.0368036203,(WP_175832071.1:0.0110237382,(WP_212168494.1:0.0014264395,WP_212203968.1:0.0015499658):0.0171141287):0.0176689772):0.0429531910,(((WP_069617564.1:0.0608513902,(WP_212090060.1:0.0206012958,WP_226210469.1:0.0231534284):0.0062761775):0.0095509517,WP_124477742.1:0.0311005042):0.0055402603,(WP_089468910.1:0.0008387481,WP_301737495.1:0.0082322280):0.0408970900):0.0427905998):0.0489222041,((WP_059690133.1:0.0176828130,((WP_236873235.1:0.0316595036,WP_082721915.1:0.0093595057):0.0022786558,WP_223963591.1:0.0053466342):0.0180206056):0.0651831723,(((WP_175997918.1:0.0400378413,WP_241302373.1:0.0311171203):0.0155852065,((WP_257129978.1:0.0578448790,(WP_177318444.1:0.0450075182,(WP_175898173.1:0.0000010765,WP_264165316.1:0.0000010765):0.0364044727):0.0177801572):0.0183642395,(((((WP_175862720.1:0.0192276432,((WP_301766020.1:0.0044321913,WP_175898113.1:0.0000010765):0.0000027658,WP_226159462.1:0.0029566767):0.0047456440):0.0104667896,((WP_124917991.1:0.0000010765,WP_175829249.1:0.0029462022):0.0027777593,(WP_153489876.1:0.0000010765,(WP_111939159.1:0.0000010765,WP_233342734.1:0.0014792427):0.0029644594):0.0212594177):0.0183650716):0.0072650002,(WP_238594155.1:0.0219522845,(WP_202967908.1:0.0104073099,WP_208457036.1:0.0000010765):0.0107454648):0.0205160448):0.0056900368,((WP_175957601.1:0.0419398627,WP_175960472.1:0.0327673734):0.0061405164,(((WP_072439259.1:0.0000010765,WP_072467043.1:0.0014852285):0.0154250311,(WP_175909519.1:0.0183592428,WP_226261030.1:0.0029075453):0.0146801935):0.0082528859,WP_174420106.1:0.0180111762):0.0037939208):0.0112387910):0.0083013849,WP_258283226.1:0.0351911052):0.0068487107):0.0099660913):0.0408438680,((((((WP_217484269.1:0.0152042883,(WP_241020853.1:0.0108765668,WP_226205812.1:0.0146221796):0.0054906788):0.0021718167,WP_175840314.1:0.0120408055):0.0440414662,WP_089497480.1:0.0308361810):0.0161631968,((WP_218828875.1:0.0000010765,WP_218829603.1:0.0000010765):0.0392170696,WP_254609328.1:0.0391325939):0.0064185142):0.0489102594,(WP_006756609.1:0.0184020454,(WP_179231765.1:0.0092190606,WP_302107404.1:0.0000010765):0.0129857563):0.0573507935):0.0232641062,(WP_124649415.1:0.0228795452,WP_132019973.1:0.0244158854):0.0621020696):0.0161092600):0.0415415608):0.0209543670):0.0150633140):0.0182887720,((((((WP_212201317.1:0.0060645241,((WP_244141287.1:0.0030377418,(((WP_301814064.1:0.0015162972,WP_059696775.1:0.0000010765):0.0000010765,WP_212152584.1:0.0000010765):0.0000010765,WP_176300113.1:0.0015174388):0.0000010765):0.0015159806,WP_059605203.1:0.0000010765):0.0000025823):0.0045519105,((WP_226188293.1:0.0015147393,WP_230946803.1:0.0015140802):0.0000010765,((WP_230939093.1:0.0000000000,WP_014726089.1:0.0000000000):0.0000010765,WP_258366846.1:0.0000010765):0.0000010765):0.0000025777):0.0015146423,(WP_230942868.1:0.0015144467,WP_230955008.1:0.0000010765):0.0000010765):0.1295197926,((WP_212177706.1:0.0416835866,WP_249173257.1:0.0361788229):0.0092672305,(WP_212177708.1:0.0190972043,((WP_249188892.1:0.0000025716,WP_301858964.1:0.0044680225):0.0103463292,((WP_222179043.1:0.0120076081,WP_244096327.1:0.0000010765):0.0054346849,WP_261312448.1:0.0020044306):0.0287165498):0.0246229906):0.0083139922):0.0164903602):0.0113017350,(((WP_266233879.1:0.0716117688,WP_124656508.1:0.0484044115):0.0111362690,((((((WP_069243171.1:0.0104692437,WP_245163678.1:0.0194489014):0.0247148073,(WP_040140375.1:0.0135054973,(WP_209821799.1:0.0081714837,WP_209825444.1:0.0159004725):0.0102429425):0.0127360569):0.0606881623,(((WP_059868145.1:0.0029729625,WP_060329771.1:0.0014591142):0.0146124106,((((WP_059848979.1:0.0029704692,(WP_059809798.1:0.0000010765,WP_196786517.1:0.0000010765):0.0000010765):0.0014822697,WP_060339759.1:0.0000010765):0.0014816640,WP_196786226.1:0.0000010765):0.0000010765,WP_196489199.1:0.0014784816):0.0033028429):0.0065762162,WP_230958505.1:0.0111075268):0.0301028473):0.0137039686,((WP_232450351.1:0.0000010765,WP_256249791.1:0.0000010765):0.0436679335,(WP_059981406.1:0.0084677424,(((WP_232437724.1:0.0000000000,WP_232456271.1:0.0000000000):0.0000000000,WP_232470073.1:0.0000000000):0.0000010765,WP_232438160.1:0.0000010765):0.0140643431):0.0194819757):0.0107253810):0.0109290771,((WP_060252862.1:0.0350207931,WP_175897029.1:0.0392832362):0.0150616113,(WP_200031959.1:0.0470538352,(WP_230943091.1:0.0000010765,WP_254218415.1:0.0000010765):0.0252665513):0.0165415267):0.0101571540):0.0200726095,((WP_230508656.1:0.0876712488,(WP_233411623.1:0.0342034477,(WP_042303930.1:0.0211815606,WP_277599727.1:0.0166576988):0.0264766315):0.0263807957):0.0070017983,WP_048244985.1:0.0618500010):0.0097848853):0.0041859406):0.0075322755,((WP_232431107.1:0.0248819791,(WP_257010598.1:0.0145041587,(((WP_232430347.1:0.0029660019,(WP_232427147.1:0.0029713517,WP_232427548.1:0.0000010765):0.0000025563):0.0014830323,WP_230463806.1:0.0014849955):0.0000010765,WP_232430752.1:0.0044557107):0.0076776264):0.0074892427):0.0140122577,(WP_260437574.1:0.0528511024,(WP_230954299.1:0.0416845477,((((((((((((((WP_198433148.1:0.0015027120,WP_198294279.1:0.0000010765):0.0000010765,WP_196222315.1:0.0015023763):0.0261182270,WP_060003836.1:0.0060892545):0.0035761911,WP_063906348.1:0.0038565131):0.0045312913,WP_071763575.1:0.0053608050):0.0051745381,(WP_063909659.1:0.0015055197,WP_088509761.1:0.0075441376):0.0030196550):0.0152345852,((((WP_232458835.1:0.0015061540,WP_256252651.1:0.0000010765):0.0015063640,(((((WP_232455465.1:0.0030130624,(WP_232437994.1:0.0030134991,WP_232441027.1:0.0000010765):0.0015059217):0.0000010765,WP_232428051.1:0.0015068686):0.0000010765,(WP_232436717.1:0.0000000000,WP_232445310.1:0.0000000000):0.0000010765):0.0000010765,(WP_232443016.1:0.0030166334,WP_232484204.1:0.0015059484):0.0000010765):0.0000010765,WP_232438329.1:0.0000010765):0.0000010765):0.0000010765,WP_232446557.1:0.0015069766):0.0030173933,((WP_232444239.1:0.0030060096,WP_256253525.1:0.0000010765):0.0015033455,((WP_232444604.1:0.0000000000,WP_232441471.1:0.0000000000):0.0000010765,WP_232446185.1:0.0000010765):0.0000010765):0.0015006930):0.0045175175):0.0000010765,((WP_232433348.1:0.0000000000,WP_232441353.1:0.0000000000):0.0000010765,WP_232439329.1:0.0000010765):0.0000010765):0.0000010765,(WP_232451585.1:0.0014921340,WP_232456449.1:0.0045249459):0.0060459870):0.0015013243,(WP_232467946.1:0.0030010245,WP_232441877.1:0.0030040647):0.0045110368):0.0000010765,WP_232452309.1:0.0030013090):0.0055201453,WP_232454287.1:0.0080573517):0.0064113674,(WP_179296938.1:0.0021379199,WP_179298375.1:0.0000010765):0.0028501739):0.0099907354,WP_196222232.1:0.0150090185):0.0088513338):0.0145394938):0.0634592883):0.0141839242):0.0073839047):0.0080633232,((((WP_166722178.1:0.0059028128,(WP_228909324.1:0.0000010765,WP_229050584.1:0.0014692718):0.0029473888):0.0015915458,(((WP_012365524.1:0.0014727866,(WP_105786630.1:0.0000010765,WP_212080064.1:0.0014721609):0.0029485152):0.0015367280,((WP_212115334.1:0.0044106194,(((WP_175663212.1:0.0000000000,WP_175789948.1:0.0000000000):0.0000000000,WP_175722367.1:0.0000000000):0.0000010765,WP_175701232.1:0.0000010765):0.0044173782):0.0000010765,WP_175702106.1:0.0014686246):0.0058342881):0.0014862962,WP_175677259.1:0.0073483692):0.0014142656):0.0638098424,((WP_085040701.1:0.0423831968,WP_166886373.1:0.0277606637):0.0051370404,(WP_226272812.1:0.0377919108,(WP_174999740.1:0.0437058420,WP_254603561.1:0.0122241127):0.0088342788):0.0100900804):0.0164224987):0.0450322349,WP_254609628.1:0.0850488403):0.0214196004):0.0044749545):0.0064522409,(WP_081077199.1:0.1566029454,WP_231616444.1:0.1085846198):0.0174405368):0.0271852812,WP_051156512.1:0.2774635744):0.0905974109):0.0529261410):0.0400025482,WP_237179626.1:0.4966253160):0.0564513813,(WP_061149379.1:0.2078735212,((WP_250468792.1:0.0018355918,WP_250528016.1:0.0012155445):0.1324565206,((WP_162068637.1:0.0074981888,WP_197919670.1:0.0154007786):0.0755035434,(WP_086974000.1:0.0681862042,(WP_250502310.1:0.0089795205,((WP_063936109.1:0.0014807401,WP_174447723.1:0.0000010765):0.0029704032,(WP_250434977.1:0.0000010765,WP_250529127.1:0.0014854440):0.0014849567):0.0014502205):0.0968532430):0.0468349467):0.0950769156):0.0747308888):0.1430482876):0.1165954106,((((((WP_137956042.1:0.1186269483,(WP_018437791.1:0.0000010765,(WP_152852409.1:0.0000010765,WP_176136010.1:0.0000010765):0.0000010765):0.1090826894):0.0237494702,WP_221305793.1:0.0967070426):0.0256091158,(WP_015003353.1:0.1194824333,WP_238464557.1:0.1035300142):0.0389433354):0.0203768308,WP_245639645.1:0.1177461455):0.0174756796,WP_233800190.1:0.1039896303):0.1627753876,((WP_260858306.1:0.1401788780,(WP_028225440.1:0.0373172895,(WP_254333385.1:0.0029864980,(WP_254353952.1:0.0000010765,WP_266233864.1:0.0000010765):0.0000010765):0.0196868911):0.0952998735):0.0766872017,(WP_152495062.1:0.1800455751,(WP_233805179.1:0.1428370803,(WP_015002259.1:0.0207976763,WP_035484023.1:0.0271089672):0.1534328214):0.0627509444):0.0481334934):0.0968875647):0.0894854986):0.0538761066):0.1491238401):0.6179067390,(((((((((((((((((WP_105952845.1:0.0000010765,WP_111360242.1:0.0000010765):0.0012428397,WP_217087397.1:0.0083629651):0.0161596942,(WP_035950525.1:0.0084924240,(((((WP_155822117.1:0.0011890084,WP_217098770.1:0.0011905178):0.0000010765,WP_261536272.1:0.0035711445):0.0046910473,WP_060244460.1:0.0244221729):0.0118793786,WP_217110696.1:0.0000010765):0.0034887608,WP_177322588.1:0.0024133377):0.0161457472):0.0000022281):0.0181736078,((((((((((((((((WP_105762765.1:0.0097573838,(WP_254213972.1:0.0000010765,WP_263075422.1:0.0000010765):0.0012099920):0.0000010765,(WP_105838534.1:0.0012084178,WP_249485475.1:0.0000010765):0.0012097973):0.0000010765,(WP_006410441.1:0.0000000000,WP_244253708.1:0.0000000000):0.0000010765):0.0000010765,((WP_088924802.1:0.0036340188,WP_217076365.1:0.0024247749):0.0000010765,(WP_254215623.1:0.0024198681,WP_150331621.1:0.0000010765):0.0024215193):0.0000010765):0.0000010765,(WP_261541059.1:0.0012099019,WP_258181594.1:0.0012098323):0.0000010765):0.0000010765,(((WP_217119370.1:0.0024305557,(WP_249461724.1:0.0000010765,WP_252477908.1:0.0000010765):0.0012152172):0.0024353941,(WP_105792176.1:0.0024354733,(WP_069221623.1:0.0012104089,(WP_244104632.1:0.0000010765,WP_217252599.1:0.0000010765):0.0000010765):0.0000010765):0.0024226459):0.0000010765,WP_105807038.1:0.0000010765):0.0000010765):0.0000010765,(WP_105847937.1:0.0000010765,WP_258178853.1:0.0000010765):0.0012097110):0.0000010765,WP_006399033.1:0.0012100449):0.0012120317,WP_244143577.1:0.0024242648):0.0261039576,WP_155818764.1:0.0070228627):0.0013589859,WP_212164776.1:0.0023947427):0.0036021466,(WP_217098535.1:0.0083969268,WP_261528948.1:0.0023910934):0.0000010765):0.0048012120,WP_088927660.1:0.0096515966):0.0048018745,WP_155291472.1:0.0060029055):0.0022310408,((((WP_105764521.1:0.0011900529,WP_217084361.1:0.0000010765):0.0071654699,(WP_217111681.1:0.0011892278,WP_217117141.1:0.0023763376):0.0011904153):0.0023911952,(((WP_249177831.1:0.0000010765,WP_261526936.1:0.0000010765):0.0011869509,(WP_105837291.1:0.0011894363,WP_175848594.1:0.0000010765):0.0011932803):0.0047627102,(WP_261508842.1:0.0083708855,(WP_217263752.1:0.0071909621,(WP_105844329.1:0.0011929323,WP_155754400.1:0.0000010765):0.0000010765):0.0012121318):0.0036049634):0.0012022414):0.0048248167,WP_155639462.1:0.0023575835):0.0086393716):0.0242274424,WP_105772541.1:0.0062574786):0.0284832029):0.0632656506,((((((((((((WP_241510307.1:0.0069319085,(WP_245169476.1:0.0034685789,(WP_082744621.1:0.0000010765,WP_083262756.1:0.0000010765):0.0046213792):0.0000022004):0.0011522425,WP_124608814.1:0.0034656833):0.0000021884,(WP_226227430.1:0.0023117772,(WP_124669906.1:0.0023070172,WP_226252229.1:0.0034703200):0.0023156297):0.0011516999):0.0011527880,WP_233622758.1:0.0023088893):0.0000021551,(WP_226193968.1:0.0069532861,WP_301741002.1:0.0023152277):0.0023056655):0.0243252019,(WP_226155693.1:0.0011615725,(WP_301942026.1:0.0023188889,WP_244135644.1:0.0092406445):0.0011468719):0.0336271030):0.0393183350,(((((WP_126369527.1:0.0408173697,(WP_175928607.1:0.0296377371,(((WP_089469957.1:0.0057981479,WP_301737727.1:0.0034653813):0.0127074076,WP_175882878.1:0.0118690646):0.0025526675,WP_244107303.1:0.0068819914):0.0034561907):0.0128248867):0.0149603906,WP_059836251.1:0.0246259586):0.0082199472,WP_256086276.1:0.0279947834):0.0032878948,(WP_027780828.1:0.0000010765,WP_105131688.1:0.0011669460):0.0321409412):0.0160981221,(WP_254616700.1:0.0310734877,((((WP_226159709.1:0.0011608977,WP_146253936.1:0.0011601727):0.0000010765,WP_175852980.1:0.0000010765):0.0000010765,WP_175861476.1:0.0011596355):0.0111560816,(WP_230980653.1:0.0075613469,(WP_230959763.1:0.0023889025,((WP_059707238.1:0.0046529956,WP_059729930.1:0.0011618788):0.0011545755,WP_175888875.1:0.0011591714):0.0022548274):0.0133951313):0.0118586476):0.0159396441):0.0069205743):0.0149083276):0.0133369258,((WP_175005392.1:0.0381374664,((WP_006478882.1:0.0033981134,(WP_260435233.1:0.0022927642,WP_245170147.1:0.0022943394):0.0034955800):0.0208472208,((WP_175790252.1:0.0022961465,(WP_244098953.1:0.0000010765,WP_244103671.1:0.0000010765):0.0023036287):0.0069586493,WP_249203255.1:0.0046004609):0.0167553243):0.0042186850):0.0103996153,(((((((WP_069585973.1:0.0034944349,WP_274923277.1:0.0000010765):0.0000010765,WP_039351139.1:0.0000010765):0.0000010765,WP_235442638.1:0.0000010765):0.0000010765,WP_223075863.1:0.0011624678):0.0000027658,WP_278131009.1:0.0034884977):0.0430529215,((WP_254609159.1:0.0000010765,WP_254613821.1:0.0011605212):0.0027767216,((WP_235356179.1:0.0000010765,WP_239468976.1:0.0000010765):0.0046691557,WP_245171236.1:0.0000010765):0.0113013624):0.0081839063):0.0136132878,(WP_226277682.1:0.0254553147,WP_069251788.1:0.0213573948):0.0189519571):0.0180455365):0.0276053453):0.0106845938,WP_244119184.1:0.0604143279):0.0073977600,WP_269508465.1:0.0731423332):0.0182347018,(((((WP_206122073.1:0.0204493977,((((WP_071332431.1:0.0034707438,WP_047849811.1:0.0011555158):0.0000010765,WP_089447854.1:0.0000010765):0.0000010765,WP_089485579.1:0.0000010765):0.0000010765,WP_124577261.1:0.0023113675):0.0017624969):0.0242946326,(WP_301942344.1:0.0104106237,(WP_212272438.1:0.0012552343,WP_249216138.1:0.0000010765):0.0155942012):0.0211088725):0.0229767377,((WP_234621001.1:0.0011507636,((WP_023476485.1:0.0000010765,WP_226240339.1:0.0000010765):0.0000010765,WP_124592090.1:0.0011508757):0.0000010765):0.0398386504,(WP_232348355.1:0.0138764733,(((WP_080322622.1:0.0119920575,(WP_260430634.1:0.0000010765,WP_175875349.1:0.0023042768):0.0170155357):0.0055443229,(WP_089467363.1:0.0138922080,WP_301739040.1:0.0116967925):0.0029482261):0.0027861578,(WP_151065724.1:0.0089405302,(WP_260430013.1:0.0057760381,(((WP_124554944.1:0.0000010765,WP_124846367.1:0.0000010765):0.0011472466,(WP_124631080.1:0.0000010765,WP_176015770.1:0.0011510440):0.0022993852):0.0000010765,WP_124653177.1:0.0011468332):0.0046063233):0.0083431873):0.0026391027):0.0216024603):0.0151404288):0.0113784918):0.0520939605,(WP_254624720.1:0.0215462136,(WP_301800781.1:0.0408356601,(WP_085040073.1:0.0255668975,WP_213346337.1:0.0110117605):0.0122209098):0.0087692274):0.0394979886):0.0113230311,((WP_244100059.1:0.0183712555,((WP_244108334.1:0.0086805504,WP_304589588.1:0.0065693201):0.0034234658,WP_244109234.1:0.0063897014):0.0122816914):0.0362778188,(WP_242431769.1:0.0128019496,WP_260428160.1:0.0282886910):0.0399212671):0.0230509670):0.0157236945):0.0120296997,(((WP_081075947.1:0.0088599522,WP_081896814.1:0.0016793360):0.0315855741,((WP_226204613.1:0.0011613182,WP_230945795.1:0.0000010765):0.0186776100,(WP_226160172.1:0.0021242793,(WP_226129860.1:0.0000010765,WP_226191337.1:0.0011559781):0.0013608043):0.0303857565):0.0185241544):0.0770629625,WP_244109302.1:0.0554165132):0.0323262777):0.0505664124):0.3373271639,((((WP_260175379.1:0.2518647298,(WP_124149295.1:0.1237983500,(WP_183733470.1:0.0380457923,WP_042298566.1:0.0466099647):0.1980598328):0.0843467315):0.0366184218,(WP_080180564.1:0.0626805748,WP_241017309.1:0.0560400087):0.0579777271):0.0413297765,(WP_156992588.1:0.0287027967,WP_134754111.1:0.0164595007):0.1174197944):0.0774737312,((((((((((((WP_244125640.1:0.0061909979,WP_160639480.1:0.0074514416):0.0080562572,WP_060004712.1:0.0068650670):0.0045372540,(WP_186267899.1:0.0056473581,WP_244118963.1:0.0042750007):0.0027792904):0.0035484725,((WP_167232920.1:0.0185206598,(WP_124095983.1:0.0022419875,WP_186052291.1:0.0014822939):0.0049983616):0.0080349992,WP_186130813.1:0.0034548853):0.0015261337):0.0024849931,(WP_025097327.1:0.0134370192,WP_167241522.1:0.0074497874):0.0025678670):0.0033192423,((((WP_186061910.1:0.0000010765,WP_244131771.1:0.0037130475):0.0049613217,(((((WP_244111441.1:0.0049616678,(WP_186160573.1:0.0012345648,WP_244123741.1:0.0000010765):0.0000010765):0.0049576541,(((((((((WP_186012976.1:0.0112066915,WP_186039956.1:0.0012377281):0.0000010765,WP_105827354.1:0.0000010765):0.0000010765,WP_260531761.1:0.0024749018):0.0024769967,WP_126241670.1:0.0012351423):0.0000010765,WP_186081775.1:0.0012355894):0.0012348007,WP_186066595.1:0.0024721384):0.0000022067,WP_244125920.1:0.0012352269):0.0012357766,(WP_186042029.1:0.0000021986,WP_186130599.1:0.0012354593):0.0012364989):0.0000029273,(WP_186076781.1:0.0012345886,WP_186117537.1:0.0000022033):0.0049542811):0.0012371581):0.0012343773,((((WP_186079048.1:0.0062074306,(WP_105820816.1:0.0000010765,WP_186161986.1:0.0012351012):0.0049669679):0.0012266930,(WP_186036584.1:0.0000010765,WP_250805598.1:0.0000010765):0.0000010765):0.0012380948,WP_301864807.1:0.0024785362):0.0000010765,(WP_036055402.1:0.0012353460,WP_186135749.1:0.0000010765):0.0024752038):0.0024759722):0.0000010765,(((WP_244120636.1:0.0037045145,WP_186163253.1:0.0000020302):0.0012341362,WP_186237593.1:0.0012356294):0.0000010765,(((WP_186028258.1:0.0037118092,WP_244120939.1:0.0000010765):0.0012348684,(WP_186181448.1:0.0000010765,WP_244129052.1:0.0000010765):0.0012348385):0.0000010765,WP_186215766.1:0.0012349931):0.0000010765):0.0000010765):0.0000022654,WP_186074066.1:0.0124399793):0.0012418811):0.0012256000,((WP_080959476.1:0.0012354300,WP_186124802.1:0.0000010765):0.0024751805,(((((WP_258181970.1:0.0012367309,WP_301799113.1:0.0000010765):0.0000010765,WP_244118149.1:0.0012377164):0.0024758572,WP_172877964.1:0.0024710920):0.0000010765,WP_186034098.1:0.0012354262):0.0012351966,WP_244133416.1:0.0012355761):0.0012357959):0.0012412763):0.0031607545,WP_186026209.1:0.0042771799):0.0064995968):0.0016510906,((WP_244133909.1:0.0060366994,WP_226284919.1:0.0025153614):0.0050923895,(WP_181278540.1:0.0075882041,(WP_186084588.1:0.0092933573,(WP_186125554.1:0.0000010765,WP_217052745.1:0.0024766363):0.0018889588):0.0037248471):0.0023224817):0.0025619339):0.0283490144,(((((((((((((((WP_251119242.1:0.0000010765,(WP_173941275.1:0.0011644859,(WP_171467053.1:0.0000010765,WP_257811975.1:0.0000010765):0.0000010765):0.0011624081):0.0000010765,WP_039203085.1:0.0000010765):0.0000010765,((WP_012735340.1:0.0000000000,WP_257814143.1:0.0000000000):0.0000000000,WP_257777574.1:0.0000000000):0.0000010765):0.0000010765,WP_257820347.1:0.0011625182):0.0000010765,(WP_257835424.1:0.0058168998,WP_252836628.1:0.0000010765):0.0035006203):0.0034941141,WP_013699816.1:0.0011630365):0.0023345710,WP_186011454.1:0.0164808107):0.0058756466,WP_233635289.1:0.0012054943):0.0046267811,((WP_186126706.1:0.0011647734,WP_186239619.1:0.0011607569):0.0070190243,WP_186159352.1:0.0035101031):0.0011557354):0.0000010765,(((WP_217195513.1:0.0046827745,((WP_186164592.1:0.0034911294,WP_186185086.1:0.0000010765):0.0023306622,WP_186122969.1:0.0000010765):0.0046903712):0.0026426317,((WP_186135090.1:0.0034881423,WP_017917808.1:0.0000010765):0.0067119089,(((((WP_186071857.1:0.0011631004,WP_186075316.1:0.0000010765):0.0035864903,(WP_186166155.1:0.0012467710,WP_186289432.1:0.0034260245):0.0023233156):0.0046051573,WP_186117854.1:0.0035147016):0.0011624545,WP_098153283.1:0.0011679034):0.0023347177,WP_186161224.1:0.0000010765):0.0038190953):0.0011566493):0.0031988188,WP_186067606.1:0.0011685965):0.0011646448):0.0023305635,((WP_165650518.1:0.0082143439,(WP_244117210.1:0.0023403643,WP_244133042.1:0.0000010765):0.0082590965):0.0034884605,WP_186183811.1:0.0058447798):0.0000010765):0.0000020985,((WP_186156183.1:0.0081849995,((((((((WP_186047004.1:0.0011631947,WP_186169442.1:0.0011616834):0.0070080980,WP_186129846.1:0.0011626679):0.0000010765,WP_186159097.1:0.0000010765):0.0000010765,(WP_186204812.1:0.0011630554,(WP_186190970.1:0.0011614490,((WP_186020741.1:0.0000000000,WP_186106789.1:0.0000000000):0.0000010765,WP_186022157.1:0.0000010765):0.0000010765):0.0011620990):0.0000010765):0.0000010765,WP_186095998.1:0.0000010765):0.0000010765,(WP_186082308.1:0.0011622868,WP_186110275.1:0.0000010765):0.0011625607):0.0011623361,(WP_186012365.1:0.0000010765,WP_186216346.1:0.0011618469):0.0058288512):0.0000010765,(WP_186052007.1:0.0081733062,WP_145757869.1:0.0011624880):0.0000010765):0.0035177639):0.0034998077,((((WP_186259251.1:0.0059651431,(((WP_186208358.1:0.0058475943,WP_186144947.1:0.0011567245):0.0023364586,WP_186222170.1:0.0000010765):0.0015401069,WP_186042571.1:0.0007884913):0.0030391089):0.0060673794,(WP_186262499.1:0.0030020486,(WP_186030348.1:0.0011634021,WP_270176446.1:0.0023289058):0.0016606289):0.0064982154):0.0029920044,WP_013691778.1:0.0086775946):0.0018596729,WP_186223915.1:0.0000010765):0.0011658157):0.0011643872):0.0016932213,WP_186019490.1:0.0076713977):0.0035108646,WP_217070815.1:0.0099213057):0.0030223460,((((((((((((WP_105853380.1:0.0078139328,(WP_105829701.1:0.0041099200,WP_126243082.1:0.0016197318):0.0067262596):0.0049524566,WP_124084051.1:0.0079563434):0.0013465778,WP_244117857.1:0.0145368262):0.0040616231,(WP_186035702.1:0.0139135255,(WP_186058149.1:0.0000010765,WP_186095010.1:0.0000010765):0.0057736870):0.0011703691):0.0011507046,(WP_186153281.1:0.0046004593,(WP_241171289.1:0.0057502571,(WP_186098569.1:0.0011457508,WP_186268464.1:0.0000010765):0.0034445018):0.0023060471):0.0034099261):0.0012764257,WP_301739293.1:0.0114576223):0.0023129399,((WP_186033942.1:0.0080801876,WP_105858034.1:0.0046042346):0.0023013682,((WP_046577833.1:0.0011499595,WP_186091504.1:0.0000010765):0.0069337085,WP_186166294.1:0.0023040808):0.0011437211):0.0022053320):0.0024007833,(WP_103691617.1:0.0011516877,WP_124094777.1:0.0000010765):0.0034625854):0.0000024079,WP_186120438.1:0.0046066048):0.0023085234,((((WP_105819097.1:0.0011477925,WP_186174605.1:0.0000010765):0.0069271338,((WP_244111015.1:0.0046570302,WP_244116023.1:0.0046666012):0.0153297198,WP_217195598.1:0.0056556506):0.0025548078):0.0000023530,WP_186087342.1:0.0057597310):0.0034453667,(WP_186107042.1:0.0022830497,WP_217068106.1:0.0046201609):0.0069335062):0.0000028348):0.0027821224,(WP_036032617.1:0.0034581621,WP_301766215.1:0.0011512845):0.0029895767):0.0023237938,WP_124076935.1:0.0087822949):0.0051180271):0.0045334890):0.0153091804,((WP_169511133.1:0.0011627844,WP_251107604.1:0.0011668022):0.0345430686,(WP_252836586.1:0.0061905835,((WP_257758118.1:0.0000010765,WP_257829884.1:0.0011653306):0.0044419152,((WP_245163856.1:0.0023351635,WP_257820065.1:0.0046793047):0.0009269696,WP_257818976.1:0.0014075270):0.0046856105):0.0010645843):0.0053638140):0.0208649472):0.0659449573,(((((((WP_301867198.1:0.0035254783,WP_208451566.1:0.0011739813):0.0000010765,WP_208451880.1:0.0000010765):0.0000010765,(WP_208455717.1:0.0011743530,WP_186106586.1:0.0011734006):0.0000010765):0.0000010765,(WP_208455290.1:0.0011737267,WP_208453722.1:0.0011735063):0.0000010765):0.0011735349,WP_208458283.1:0.0000010765):0.0011734579,WP_208448887.1:0.0023507254):0.0047453743,(((WP_208449301.1:0.0000010765,WP_208455877.1:0.0011777813):0.0070976856,((((WP_208454975.1:0.0011776255,WP_208446924.1:0.0011784581):0.0000010765,((WP_200054342.1:0.0000000000,WP_244104307.1:0.0000000000):0.0000010765,WP_208450260.1:0.0000010765):0.0000010765):0.0000010765,WP_208457276.1:0.0011769542):0.0023546935,(WP_206427845.1:0.0000010765,WP_208455612.1:0.0023542196):0.0023552271):0.0000021731):0.0023552100,((WP_208452229.1:0.0011756393,WP_208452908.1:0.0000010765):0.0000010765,WP_208450025.1:0.0011753108):0.0023567865):0.0035272423):0.0942553876):0.0524327822,((((WP_060061996.1:0.0060335201,WP_301847324.1:0.0012032716):0.0000010765,WP_244112046.1:0.0012027982):0.0196408356,((((((WP_301820143.1:0.0024153069,(WP_043291375.1:0.0000010765,(WP_011885475.1:0.0000010765,WP_014723329.1:0.0000010765):0.0000010765):0.0012065251):0.0036289859,(WP_059462095.1:0.0000010765,((WP_059735821.1:0.0000010765,WP_301815040.1:0.0000010765):0.0012061583,WP_060122283.1:0.0000010765):0.0024164329):0.0024143842):0.0036283755,(WP_059495460.1:0.0000010765,((WP_059580880.1:0.0000010765,WP_059719195.1:0.0012039259):0.0012051890,(WP_059702320.1:0.0024109889,WP_249191232.1:0.0024144581):0.0024175457):0.0024104442):0.0000010765):0.0097187882,WP_254617286.1:0.0048443229):0.0023951712,WP_226129817.1:0.0024407822):0.0011578899,((WP_244101316.1:0.0000010765,WP_269015792.1:0.0012085881):0.0012060510,WP_248312848.1:0.0012137709):0.0036877132):0.0154431390):0.0843082587,(((((((((((((((((((((((WP_258170977.1:0.0023538699,(WP_217123979.1:0.0023525716,WP_254215571.1:0.0000010765):0.0011747399):0.0000010765,((WP_261505171.1:0.0011749974,(WP_249485846.1:0.0011736720,WP_043279776.1:0.0000010765):0.0011745529):0.0000010765,WP_088923602.1:0.0000010765):0.0000010765):0.0011763492,WP_088926002.1:0.0000010765):0.0023535843,WP_105800730.1:0.0000010765):0.0023553374,(WP_048805205.1:0.0023661754,(WP_254212527.1:0.0011816112,(WP_254210324.1:0.0000010765,WP_254211011.1:0.0011814377):0.0000010765):0.0047386949):0.0011748122):0.0047390105,(WP_105768204.1:0.0000010765,WP_253576553.1:0.0011790267):0.0000010765):0.0011791422,(WP_111310303.1:0.0000010765,WP_111314694.1:0.0000010765):0.0023596510):0.0011772896,((WP_249481848.1:0.0011750018,WP_258179130.1:0.0011754384):0.0000010765,WP_249169094.1:0.0000010765):0.0000010765):0.0009714861,(WP_244138618.1:0.0035414823,(WP_233625823.1:0.0023629314,WP_261526254.1:0.0011796141):0.0000010765):0.0011789709):0.0000010765,WP_258179252.1:0.0011789651):0.0000010765,WP_249487060.1:0.0000010765):0.0000010765,WP_244130945.1:0.0011787128):0.0000010765,WP_059875470.1:0.0023629934):0.0001992443,((WP_254224762.1:0.0035417185,WP_230948677.1:0.0023569571):0.0011795629,WP_253605263.1:0.0023643821):0.0011723338):0.0011777106,WP_232078714.1:0.0035380217):0.0000010765,(WP_230955667.1:0.0000010765,WP_254225210.1:0.0000010765):0.0011746390):0.0000010765,WP_254211988.1:0.0000010765):0.0000010765,WP_254214214.1:0.0023497585):0.0000021387,(WP_254218019.1:0.0011741717,((WP_244122402.1:0.0000010765,WP_254208684.1:0.0000010765):0.0000010765,WP_249170468.1:0.0011743556):0.0000010765):0.0011723260):0.0493568352,((((WP_045552497.1:0.0000010765,WP_222198450.1:0.0000010765):0.0050204459,WP_212221146.1:0.0022388271):0.0023257086,(WP_176076726.1:0.0038226891,WP_249188822.1:0.0107239853):0.0049164822):0.0103496084,(WP_006764636.1:0.0014492626,WP_244096397.1:0.0141637807):0.0433145435):0.0345689759):0.0584198455,(WP_235879283.1:0.0112369184,WP_257775694.1:0.0115438899):0.0934663283):0.0108369630,WP_246327085.1:0.0986816351):0.0159212190,(((WP_175724047.1:0.0970919993,(((WP_081059996.1:0.0033170331,WP_226102934.1:0.0046140257):0.0103963405,(WP_081333452.1:0.0155087101,(((((WP_260435395.1:0.0033890421,(WP_226160252.1:0.0011290480,WP_080982039.1:0.0000010765):0.0011301653):0.0000010765,WP_226113387.1:0.0000010765):0.0000010765,(WP_226180886.1:0.0022605355,WP_244115877.1:0.0011289800):0.0000010765):0.0000010765,WP_226254956.1:0.0011290230):0.0065127505,((WP_080334307.1:0.0000010765,WP_204383772.1:0.0011348427):0.0000010765,(WP_209927716.1:0.0022667321,WP_301777923.1:0.0011345140):0.0045473523):0.0037313201):0.0049578823):0.0053181124):0.1449834588,((((WP_175670756.1:0.0000010765,WP_175700919.1:0.0023094706):0.0306125551,(((WP_175870885.1:0.0064729103,(WP_124758887.1:0.0069808276,WP_226225452.1:0.0046497113):0.0011719958):0.0020216552,(WP_175840825.1:0.0058178402,WP_302107305.1:0.0000010765):0.0028562070):0.0054301555,(WP_176042691.1:0.0131204519,(WP_226231009.1:0.0022552740,(WP_176097704.1:0.0000010765,WP_200060874.1:0.0011277109):0.0000010765):0.0150866011):0.0173766744):0.0219186789):0.0245736204,(((((WP_059733812.1:0.0104431156,WP_059716586.1:0.0011360985):0.0023162441,WP_060038842.1:0.0023029648):0.0000010765,WP_059659572.1:0.0000010765):0.0011480275,WP_059776867.1:0.0046174651):0.0155386190,(WP_175748877.1:0.0107874609,(WP_124715472.1:0.0098085741,((WP_060351205.1:0.0000027657,WP_124490369.1:0.0046276956):0.0023288190,((WP_124596610.1:0.0034722715,WP_059961970.1:0.0011573817):0.0023114057,WP_124481996.1:0.0000027208):0.0081188703):0.0061203716):0.0050256646):0.0082052237):0.0290037753):0.0052011748,((WP_244098981.1:0.0011599129,WP_244101292.1:0.0000010765):0.0456462367,(WP_244105534.1:0.0023245051,(WP_081467198.1:0.0000010765,WP_244100191.1:0.0011608713):0.0000010765):0.0391837460):0.0077389643):0.0437115299):0.0352268548):0.0166969920,(((WP_230945027.1:0.0000010765,(WP_244138167.1:0.0000010765,WP_249208163.1:0.0000010765):0.0011744686):0.0024326469,((WP_224019578.1:0.0000010765,WP_226147921.1:0.0000010765):0.0000010765,WP_230944008.1:0.0023550729):0.0178061262):0.0521527448,(((WP_261314061.1:0.0310297916,((((WP_244105258.1:0.0035188838,(WP_244099097.1:0.0000010765,WP_244100359.1:0.0000010765):0.0000010765):0.0000010765,(WP_244098876.1:0.0000010765,WP_267998208.1:0.0000010765):0.0011708912):0.0070819247,(WP_244122194.1:0.0044194784,WP_244130422.1:0.0030327367):0.0066713399):0.0057899942,((((WP_212150269.1:0.0058734068,WP_175770348.1:0.0023171238):0.0095168780,(WP_006397359.1:0.0000010765,((WP_077216280.1:0.0011809022,WP_077181033.1:0.0000010765):0.0011812612,WP_006481774.1:0.0000010765):0.0000010765):0.0047456297):0.0023163041,(WP_122659605.1:0.0023367280,WP_270178132.1:0.0059101585):0.0082896317):0.0011752137,(((WP_235355510.1:0.0035274617,(WP_226208987.1:0.0011723386,WP_245163561.1:0.0000010765):0.0035355618):0.0047314510,(WP_275925632.1:0.0058993031,(WP_261798518.1:0.0011727905,WP_244130149.1:0.0023482165):0.0000010765):0.0011720338):0.0011754883,WP_249509954.1:0.0035254140):0.0000010765):0.0058138466):0.0065271576):0.0302027291,(WP_175696820.1:0.0252429537,WP_262534466.1:0.0099119243):0.0039497023):0.0107841518,WP_025369953.1:0.0274656028):0.0099955311):0.0134140006):0.0114564717,((WP_236849278.1:0.0406895938,((WP_254214380.1:0.0023651078,WP_231136775.1:0.0011835230):0.0011543766,(WP_254208591.1:0.0011826425,((WP_258179852.1:0.0011838708,WP_232078706.1:0.0011828239):0.0000010765,WP_231132731.1:0.0000010765):0.0000010765):0.0012112849):0.0463346723):0.0187778466,WP_009913755.1:0.0632096474):0.0110697010):0.0121444950):0.0197280355):0.0271610736):0.0349395046,(WP_166954959.1:0.0115913112,(WP_027792265.1:0.0000010765,WP_175862345.1:0.0011603925):0.0293769307):0.1522553027):0.0990455862):0.0425322746):0.0418607555,((WP_090683973.1:0.0000010765,WP_156126622.1:0.0025586235):0.2512647120,(((WP_281000168.1:0.1470766346,(WP_081935678.1:0.0942147221,WP_280998721.1:0.0641761120):0.0407353564):0.0479824092,(WP_281003716.1:0.0945876797,(WP_137955986.1:0.0656551382,((WP_258167882.1:0.0117123691,WP_244146538.1:0.0095169667):0.0544203956,(WP_114155640.1:0.0264538792,WP_201129020.1:0.0196086716):0.0268461819):0.0286519990):0.0124978156):0.0144970871):0.0355961467,(WP_096717552.1:0.1419586421,(WP_091796341.1:0.0243696718,WP_128576084.1:0.0089047545):0.0831824920):0.0417705990):0.0591774820):0.1017342497):0.0763092554,(((((WP_230965277.1:0.1293857150,(((WP_206132579.1:0.0047511167,WP_174938462.1:0.0035693320):0.0009948963,WP_174932563.1:0.0013852093):0.0796424771,((WP_174976644.1:0.0000010765,WP_237433952.1:0.0000010765):0.0132995940,(WP_175241110.1:0.0000010765,WP_174946466.1:0.0049093640):0.0362952674):0.1011766584):0.0481331954):0.0987093418,WP_174923605.1:0.1177503930):0.0314004051,(WP_204356211.1:0.0314779212,(WP_226223938.1:0.0262693929,(WP_275923307.1:0.0071970333,(WP_234621265.1:0.0016893148,WP_265206280.1:0.0072625464):0.0076105436):0.0055807314):0.0175644429):0.1035961136):0.0269722482,((((((((((((WP_301819357.1:0.0023857883,WP_196773810.1:0.0011901546):0.0000010765,WP_175995327.1:0.0011908747):0.0000010765,(((((WP_175992681.1:0.0000000000,WP_212184094.1:0.0000000000):0.0000000000,WP_200091159.1:0.0000000000):0.0000000000,WP_301772680.1:0.0000000000):0.0000000000,WP_176322841.1:0.0000000000):0.0000000000,WP_175949668.1:0.0000000000):0.0000010765):0.0000010765,((WP_176322192.1:0.0011903042,WP_176315750.1:0.0011907844):0.0000010765,WP_196482170.1:0.0000010765):0.0000010765):0.0000010765,(WP_212170453.1:0.0011905916,(WP_176031670.1:0.0011909895,WP_175464273.1:0.0011907111):0.0000010765):0.0000010765):0.0000010765,WP_175899597.1:0.0000010765):0.0000010765,(WP_249470856.1:0.0000010765,(WP_174479787.1:0.0011554329,((WP_175658140.1:0.0000010765,WP_196305094.1:0.0000010765):0.0000010765,WP_196483837.1:0.0000010765):0.0000010765):0.0011557715):0.0011560296):0.0023128397,WP_196773619.1:0.0000010765):0.0023151000,WP_196481305.1:0.0000010765):0.0024633587,WP_212186285.1:0.0000010765):0.1038667910,(((WP_176091082.1:0.0037937463,WP_228888696.1:0.0114840673):0.0071799972,((((((((WP_175711633.1:0.0000000000,WP_186381697.1:0.0000000000):0.0000010765,WP_212055060.1:0.0000010765):0.0000010765,WP_175805888.1:0.0024924646):0.0113584058,(WP_175709277.1:0.0036337966,WP_175714790.1:0.0000027657):0.0036276840):0.0011804503,WP_011657435.1:0.0036484457):0.0012027586,WP_212087297.1:0.0072634329):0.0000010765,(WP_229079304.1:0.0048558015,WP_229060629.1:0.0023714672):0.0024109665):0.0060022085,WP_126228198.1:0.0012183784):0.0153114233):0.0274890403,(WP_226225151.1:0.0517680201,(((WP_226197957.1:0.0143529570,WP_179254154.1:0.0132718476):0.0020266171,((WP_175978127.1:0.0035947654,(WP_053059936.1:0.0027391453,WP_206150247.1:0.0056965098):0.0046239253):0.0061942549,(WP_260430193.1:0.0129828839,((WP_226212103.1:0.0000020777,WP_089467642.1:0.0035922797):0.0060003861,((WP_059546067.1:0.0011986305,WP_222188506.1:0.0012005187):0.0000010765,WP_209820876.1:0.0024010684):0.0096856771):0.0033058444):0.0076609581):0.0040360931):0.0044216846,WP_124903626.1:0.0160070640):0.0211944289):0.0089433248):0.0099512753):0.0168701549,((((((((((WP_185735872.1:0.0041672351,WP_132026183.1:0.0077428604):0.0071138802,WP_185643410.1:0.0139877093):0.0064325258,(WP_081069477.1:0.0119760851,WP_269113346.1:0.0023193533):0.0034695974):0.0036238828,(WP_059906885.1:0.0059899675,WP_280990006.1:0.0071796866):0.0023464788):0.0047880489,WP_126284749.1:0.0047873158):0.0047675796,(((WP_198293994.1:0.0058536864,(WP_198342412.1:0.0011879692,WP_174959822.1:0.0071999994):0.0061243340):0.0035808408,WP_198294243.1:0.0065434316):0.0017800284,WP_196222303.1:0.0044717783):0.0014724065):0.0059796583,(WP_080425029.1:0.0072002656,((WP_198364091.1:0.0000010765,WP_198386181.1:0.0000010765):0.0023815583,WP_198391018.1:0.0000010765):0.0011878596):0.0011892366):0.0068449166,WP_176728749.1:0.0049517454):0.0023365116,(WP_198371694.1:0.0011925841,WP_198390436.1:0.0011880597):0.0081515931):0.0061957088,((((((WP_198375241.1:0.0081480607,WP_177314196.1:0.0023233814):0.0011635628,WP_080433533.1:0.0058052826):0.0011467323,WP_198388854.1:0.0023155507):0.0000010765,WP_198363024.1:0.0000010765):0.0000010765,WP_198389005.1:0.0011561266):0.0000010765,(((WP_198361661.1:0.0023125521,WP_177314143.1:0.0000010765):0.0034741853,WP_198351370.1:0.0000020709):0.0022125457,WP_198344855.1:0.0010723361):0.0013416670):0.0039403228):0.0414632455):0.0613110125):0.0923465243,((WP_175735751.1:0.0225361640,(WP_175892021.1:0.0000010765,WP_244116717.1:0.0000010765):0.0328296676):0.0678876664,((WP_198363070.1:0.0691636562,((WP_179296675.1:0.0046689771,WP_198362671.1:0.0034495826):0.0147595947,((((WP_059615624.1:0.0092965377,(WP_059766928.1:0.0011546923,WP_060066495.1:0.0000010765):0.0011541756):0.0000010765,(WP_059795755.1:0.0000010765,WP_060378223.1:0.0000010765):0.0011542244):0.0000010765,(WP_059641158.1:0.0023171739,(WP_232467468.1:0.0023596460,(WP_059661785.1:0.0000010765,WP_059786751.1:0.0011539196):0.0000010765):0.0011535382):0.0011555928):0.0042350024,WP_060170248.1:0.0015570330):0.0115803487):0.0099519808):0.0154402530,(WP_124470772.1:0.0433419548,WP_232458622.1:0.0209802793):0.0135827959):0.0552551718):0.0650652675):0.2097190185):0.2341382821,(WP_146012018.1:0.1654537160,WP_102646418.1:0.2123440214):0.2880713171):0.0565714901,(((WP_082852641.1:0.3696089966,(WP_090863622.1:0.1423997676,((WP_026225428.1:0.0878652557,WP_027796318.1:0.0997191903):0.0767873837,(WP_218162524.1:0.1429085797,((WP_242684193.1:0.1103188936,WP_201695352.1:0.1375266401):0.0401711578,((((WP_175938877.1:0.0000010765,WP_206467311.1:0.0000010765):0.2420579864,WP_218741864.1:0.1609289317):0.0305117333,WP_162601020.1:0.1743067931):0.0212427351,((WP_109483696.1:0.1659599038,(WP_205802642.1:0.1441709964,((WP_063803409.1:0.0054192141,WP_063825950.1:0.0034787756):0.0386245777,(WP_042315334.1:0.0380876603,(((WP_009771568.1:0.0101113013,WP_114223049.1:0.0078473379):0.0022138662,(WP_007740602.1:0.0011142778,WP_086914513.1:0.0000010765):0.0000010765):0.0035273178,WP_079503246.1:0.0065507204):0.0203547051):0.0136489700):0.0622497032):0.0227287039):0.1185185746,(WP_205195094.1:0.1644082182,(WP_074263023.1:0.0839638914,WP_090873575.1:0.0608353889):0.0501794987):0.0546397404):0.0289683268):0.0885576621):0.0218722273):0.0572648161):0.0651187565):0.1683413997):0.1641220853,(WP_074263003.1:0.2955989686,WP_114196344.1:0.1574500013):0.0937673069):0.0269963918,((WP_017774499.1:0.0000010765,WP_126876720.1:0.0012309754):0.1863872999,(WP_224005270.1:0.0722003121,WP_129562396.1:0.0644914763):0.1235787249):0.1806035117):0.0692340501):0.1395266771,(((WP_019466345.1:0.2249085258,WP_128899071.1:0.1656692904):0.1600705832,(((((((WP_234486649.1:0.0051423107,WP_266210501.1:0.0000010765):0.0000010765,WP_244179569.1:0.0000010765):0.0000010765,WP_234487599.1:0.0024559926):0.0000010765,(WP_211707998.1:0.0049324322,WP_244864120.1:0.0024548959):0.0049701732):0.2624811654,((WP_147316331.1:0.1838025942,WP_206363328.1:0.1583303641):0.0427860190,WP_115782173.1:0.1897553275):0.0493543922):0.0853764049,WP_245763393.1:0.2404611739):0.0460686108,(WP_121278928.1:0.2690163428,((((WP_195760472.1:0.0306119378,(WP_198386495.1:0.0031566028,WP_198363050.1:0.0019585649):0.0404116408):0.0710032455,(WP_256702013.1:0.1026982427,(WP_162634036.1:0.0072213972,WP_280785268.1:0.0055721054):0.0647087726):0.0441091807):0.1706007586,(WP_124800575.1:0.2243130956,WP_238467428.1:0.1467191573):0.0586648678):0.0408891147,(((WP_062917164.1:0.0013313334,WP_224101798.1:0.0079586332):0.0027943158,(((WP_107203740.1:0.0079546656,WP_148654609.1:0.0026669742):0.0013196054,WP_176054589.1:0.0026389357):0.0000010765,WP_225033058.1:0.0039862067):0.0038570357):0.0495863284,(WP_174485068.1:0.0204454829,(WP_207633841.1:0.0047781775,(WP_007732485.1:0.0023877000,WP_114221977.1:0.0047841361):0.0000010765):0.0323902082):0.0138831475):0.1457886704):0.0945458897):0.0447711686):0.0601901048):0.4001979526,(WP_207306779.1:0.0000021352,(WP_131085521.1:0.0022110354,(WP_131078613.1:0.0078844499,WP_143707125.1:0.0000027657):0.0078957798):0.0101616479):0.4296685977):0.0892785472):0.1110172227,((((((((WP_186267658.1:0.0025106189,((WP_060006180.1:0.0000010765,WP_124093893.1:0.0000010765):0.0000010765,WP_186050695.1:0.0012542992):0.0000010765):0.0025110405,WP_186102124.1:0.0037642278):0.0000010765,(WP_186251335.1:0.0012510370,(WP_186094096.1:0.0000010765,(WP_036052169.1:0.0000010765,WP_186087434.1:0.0012530029):0.0012525858):0.0000010765):0.0025060407):0.0012514592,(WP_186168439.1:0.0012507777,WP_105819312.1:0.0000010765):0.0000010765):0.0012511182,(WP_200118173.1:0.0012525843,WP_124076087.1:0.0000010765):0.0000010765):0.0717635659,(((WP_152554262.1:0.0040084739,((((((((((((((((((((((((((((WP_186262069.1:0.0039915397,WP_186044022.1:0.0013260387):0.0000010765,WP_186145407.1:0.0013266406):0.0000010765,WP_186208894.1:0.0013267052):0.0013277941,WP_186011718.1:0.0013284347):0.0039911936,(WP_160293028.1:0.0000010765,WP_186190634.1:0.0013275733):0.0026605319):0.0000010765,WP_186267523.1:0.0000010765):0.0000010765,((((WP_186140651.1:0.0022110905,WP_186113845.1:0.0013281859):0.0000014917,WP_186053361.1:0.0013299816):0.0000010765,WP_160639264.1:0.0000010765):0.0000010765,(WP_186132565.1:0.0013312574,WP_186108363.1:0.0013294875):0.0000010765):0.0013294571):0.0013273586,WP_186014493.1:0.0013270143):0.0000010765,(WP_186234420.1:0.0013273241,WP_186102747.1:0.0013300541):0.0000010765):0.0000010765,(((WP_124094508.1:0.0013303217,WP_186067176.1:0.0000010765):0.0026635461,WP_123037060.1:0.0013271337):0.0000010765,((WP_186030989.1:0.0066772986,WP_186247517.1:0.0000023659):0.0013280057,(WP_186229781.1:0.0000010765,WP_186100134.1:0.0000010765):0.0000023629):0.0013291785):0.0000010765):0.0000010765,WP_186046319.1:0.0000010765):0.0000010765,(((WP_172877494.1:0.0000010765,WP_186185171.1:0.0000010765):0.0000010765,WP_186264568.1:0.0026616941):0.0013275968,WP_181278193.1:0.0013269486):0.0000010765):0.0000010765,WP_186140523.1:0.0000010765):0.0000010765,WP_201446206.1:0.0013271579):0.0000010765,WP_124076479.1:0.0013264750):0.0013266306,(((((WP_186112726.1:0.0013259417,WP_217062577.1:0.0000010765):0.0026550867,((((WP_186057323.1:0.0000000000,WP_186111531.1:0.0000000000):0.0000010765,WP_186105773.1:0.0000010765):0.0000010765,WP_155301647.1:0.0026541966):0.0000010765,(WP_217071199.1:0.0013246620,(WP_186193480.1:0.0013264550,WP_186028895.1:0.0000010765):0.0000010765):0.0026537638):0.0013254556):0.0000010765,WP_186143456.1:0.0013289326):0.0000010765,WP_124083941.1:0.0000010765):0.0000010765,WP_186136166.1:0.0013270975):0.0026580316):0.0000010765,((((WP_186147678.1:0.0000010765,WP_186177969.1:0.0000010765):0.0039924669,WP_186016602.1:0.0053398367):0.0000010765,(((WP_186115471.1:0.0013289380,WP_145757348.1:0.0000010765):0.0026586090,((((WP_127841010.1:0.0000000000,WP_186148434.1:0.0000000000):0.0000000000,WP_186191282.1:0.0000000000):0.0000010765,WP_186023113.1:0.0000010765):0.0026655420,WP_217068840.1:0.0000010765):0.0000010765):0.0026602502,WP_146127940.1:0.0013277358):0.0000010765):0.0013262288,WP_186154575.1:0.0000010765):0.0000020455):0.0000010765,WP_186270610.1:0.0000010765):0.0000010765,(WP_301799376.1:0.0013288219,(WP_186107492.1:0.0000010765,WP_186168735.1:0.0000010765):0.0013273840):0.0000010765):0.0000010765,((WP_217194869.1:0.0000000000,WP_186160965.1:0.0000000000):0.0000000000,WP_186161945.1:0.0000000000):0.0000010765):0.0000010765,(WP_157627722.1:0.0013301132,WP_186041311.1:0.0026597988):0.0000010765):0.0000010765,WP_133167843.1:0.0069987246):0.0013274157,(WP_186094665.1:0.0013274521,WP_186103543.1:0.0000010765):0.0013269217):0.0000010765,((((WP_186059237.1:0.0000010765,(WP_186196300.1:0.0040113978,(((WP_186129660.1:0.0000000000,WP_186096840.1:0.0000000000):0.0000010765,WP_186109952.1:0.0000010765):0.0000010765,(WP_127837664.1:0.0000010765,(WP_186024862.1:0.0000010765,WP_186072017.1:0.0000010765):0.0026640790):0.0000021941):0.0000010765):0.0026634876):0.0026643311,WP_186062373.1:0.0013314341):0.0014707732,WP_186074706.1:0.0038517338):0.0013303254,(WP_186134466.1:0.0000010765,WP_186165225.1:0.0013276282):0.0025095639):0.0014736627):0.0000010765,WP_186201751.1:0.0000010765):0.0013281375,WP_186119346.1:0.0026586847):0.0026611136,WP_146128368.1:0.0000010765):0.0026667474,WP_301865991.1:0.0040014015):0.0040112468):0.0013290740,WP_166912920.1:0.0026657995):0.0000022401,WP_167241933.1:0.0026717819):0.0728851118):0.1068686308,(WP_115535258.1:0.0662049541,WP_162877994.1:0.1061841184):0.0912686435):0.4609818884,(((((WP_277430993.1:0.1796223365,(WP_073432962.1:0.1077881956,(WP_205807887.1:0.0301404306,(WP_227244386.1:0.0126762725,(WP_238268326.1:0.0113114040,(WP_224030891.1:0.0060094592,WP_180724436.1:0.0086770183):0.0053578376):0.0223791129):0.0126144937):0.0634273851):0.0618702064):0.0573386435,((((WP_146014038.1:0.2192467261,WP_200571490.1:0.0447599357):0.1022016365,(WP_035552980.1:0.0239597238,WP_144138441.1:0.0489979353):0.0337019762):0.0112673930,WP_106280969.1:0.0536228753):0.0508307832,WP_176080452.1:0.1681345379):0.0684682489):0.0265756794,WP_146055280.1:0.1157960054):0.0257790843,WP_144137652.1:0.1629848589):0.0392701786,((((WP_224022535.1:0.0013380740,((WP_155624875.1:0.0013298870,WP_155626891.1:0.0013283700):0.0000010765,WP_155625938.1:0.0026591167):0.0026559967):0.0074716946,(WP_124083875.1:0.0039856488,(WP_186115971.1:0.0013299724,(WP_171466622.1:0.0000010765,WP_186090967.1:0.0013299263):0.0000010765):0.0094364678):0.0088627061):0.1566050745,((((WP_283731031.1:0.0013242994,WP_144417681.1:0.0000010765):0.0013239770,((WP_186202893.1:0.0013231712,WP_146129420.1:0.0000010765):0.0000010765,WP_186118488.1:0.0000010765):0.0000010765):0.0013225060,(((WP_186150948.1:0.0000010765,WP_186231593.1:0.0000010765):0.0014047416,WP_126242634.1:0.0000010765):0.0014029595,WP_186026088.1:0.0000010765):0.0013268935):0.0068154888,(WP_217059077.1:0.0000010765,(WP_186192683.1:0.0014069720,WP_186259136.1:0.0000010765):0.0070464318):0.0046479354):0.1247136803):0.0254744664,WP_246793373.1:0.1018489201):0.0388604864):0.3635020718):0.2769499587):0.0888427767,((WP_283222401.1:0.0943637397,(WP_253118596.1:0.0352183895,(WP_180846301.1:0.0112692567,WP_197592966.1:0.0022703820):0.0138233519):0.0260548285):0.0368565304,((WP_229289897.1:0.0057971442,WP_208082471.1:0.0009545670):0.0019119346,WP_117310640.1:0.0000029474):0.0381310982):0.7647910552):0.0728138792,(((((((WP_066098758.1:0.0096067353,WP_147675725.1:0.0094272143):0.2323512986,(WP_152248985.1:0.0232523395,((WP_014501360.1:0.0015156682,WP_048485126.1:0.0105984967):0.0074352752,(WP_075241483.1:0.0013553358,WP_075241825.1:0.0000010765):0.0113270580):0.0549213823):0.1630675121):0.0444502660,(WP_206232971.1:0.0763336507,((((WP_014502415.1:0.0012310451,(WP_048483125.1:0.0000010765,WP_229694908.1:0.0000010765):0.0000010765):0.0024523135,(WP_012445676.1:0.0024641286,((WP_014502406.1:0.0012301024,WP_075240691.1:0.0012302267):0.0000010765,((((((WP_011259950.1:0.0000000000,WP_237384669.1:0.0000000000):0.0000000000,WP_027704232.1:0.0000000000):0.0000000000,WP_113336115.1:0.0000000000):0.0000000000,WP_237384788.1:0.0000000000):0.0000000000,WP_075247897.1:0.0000000000):0.0000010765,WP_044756533.1:0.0000010765):0.0000010765):0.0000010765):0.0061974814):0.0062394329,(WP_241442769.1:0.0012383609,(((((WP_132718620.1:0.0074452817,WP_241442770.1:0.0000010765):0.0012314411,((WP_131078542.1:0.0012307943,WP_242629032.1:0.0000010765):0.0012318793,WP_044750761.1:0.0012321666):0.0000010765):0.0000010765,WP_044750745.1:0.0000010765):0.0000010765,(WP_131083963.1:0.0000000000,WP_048484265.1:0.0000000000):0.0000010765):0.0000024579,(WP_101837929.1:0.0049558004,WP_242628802.1:0.0000010765):0.0012337828):0.0099465484):0.0049803508):0.0028728154,(((WP_285957180.1:0.0099991287,WP_241442772.1:0.0012277095):0.0028522485,WP_053501982.1:0.0071531075):0.0111733874,((((((WP_237651497.1:0.0075045339,WP_142742313.1:0.0075085673):0.0011988954,(((((WP_108084766.1:0.0074670548,(WP_187514807.1:0.0000010765,WP_304481881.1:0.0000010765):0.0000010765):0.0000025318,(((WP_304532359.1:0.0012367942,(WP_149507768.1:0.0000010765,WP_304532356.1:0.0000010765):0.0000010765):0.0012381554,WP_003469730.1:0.0000010765):0.0000022916,WP_058363493.1:0.0012378760):0.0012376443):0.0012362230,(WP_206730239.1:0.0012376797,WP_206711895.1:0.0000010765):0.0000023933):0.0012381880,WP_237654425.1:0.0000010765):0.0000022937,(WP_206711896.1:0.0049607924,(WP_153476802.1:0.0012385578,(WP_058361088.1:0.0012383763,WP_233700467.1:0.0000010765):0.0000010765):0.0024819937):0.0012381543):0.0024854516):0.0013578992,WP_237654761.1:0.0048676583):0.0125207684,WP_149507769.1:0.0029277309):0.0053915221,WP_237653376.1:0.0000027685):0.0012746133,WP_088061365.1:0.0149123350):0.0052622171):0.0030826438):0.0499674105):0.1166896517):0.1981402962,(WP_180679891.1:0.3595094741,(((WP_194034107.1:0.0459157817,(WP_194036744.1:0.0507429610,WP_228482200.1:0.0260023980):0.0674521384):0.1223276400,(WP_052497648.1:0.0888842351,(WP_194036740.1:0.0097289921,WP_194340804.1:0.0124629356):0.0758835700):0.0468073114):0.1902056009,((WP_058834442.1:0.1845444256,WP_134673596.1:0.2390167713):0.3176952691,WP_162454636.1:0.4365482984):0.0996599417):0.0317293128):0.0406315815):0.1178580689,WP_215498866.1:0.2862128642):0.1036533872,WP_182337925.1:0.5875741219):0.0637494548,(WP_144898349.1:0.2283599394,WP_218511031.1:0.3019656515):0.1484130373):0.2016127644):0.1523629802,(((((((((((((WP_141099375.1:0.0504305164,(WP_151187473.1:0.0082166938,WP_192225483.1:0.0086019261):0.0730440904):0.3493233979,((WP_156160349.1:0.0512835945,WP_192382986.1:0.0447765070):0.2460403569,(WP_054907840.1:0.0980272830,(WP_151189062.1:0.0330669111,(WP_192210398.1:0.0018326557,(WP_138213102.1:0.0174235568,WP_285887900.1:0.0072192872):0.0385009995):0.0271928458):0.0711234035):0.1728109286):0.0703292759):0.1213026427,(((((((((WP_162998796.1:0.0297372347,(WP_162998776.1:0.0000010765,WP_164657361.1:0.0014607800):0.0255024905):0.0348681722,WP_164632024.1:0.0160394368):0.0185734575,WP_163017375.1:0.0241500719):0.5386333370,WP_163034655.1:0.2574651155):0.0484363099,((((((((WP_205896180.1:0.2355509972,(WP_020799673.1:0.0000010765,WP_168758303.1:0.0058249124):0.0743925867):0.0218130386,WP_008059200.1:0.0542284605):0.1916779088,(WP_240963497.1:0.0361237921,((WP_191994365.1:0.0498801865,WP_169840431.1:0.0321879779):0.0091916634,(WP_225441921.1:0.0104614133,WP_240963545.1:0.0075932582):0.0198475651):0.0285748973):0.0205240505):0.1280704146,(((((((WP_060539418.1:0.0114650516,WP_218423498.1:0.0201604063):0.0726812448,(WP_224789693.1:0.0255619575,WP_223592196.1:0.0196620751):0.0235814858):0.0372949337,WP_224791498.1:0.0231772216):0.0398049868,(WP_223465880.1:0.0234724839,WP_223543150.1:0.0249281420):0.0126448605):0.0311369997,(WP_095942008.1:0.0063127556,WP_223542012.1:0.0069223335):0.0342332172):0.0163988323,WP_223460806.1:0.0308462360):0.0542004494,(WP_102672515.1:0.0761342827,(WP_064677284.1:0.0083844655,WP_256579082.1:0.0159288460):0.0636046360):0.0126420031):0.0492284573):0.0466615579,(WP_060542679.1:0.0038100139,WP_218424272.1:0.0095765353):0.2711655498):0.0782921323,((((WP_218277060.1:0.2303851008,((WP_060540473.1:0.0013218406,(WP_218423855.1:0.0000010765,WP_218423904.1:0.0029478029):0.0016546740):0.0288937545,(WP_150725433.1:0.0137990263,(WP_223465847.1:0.0122495213,(WP_052960578.1:0.0088783731,WP_223467399.1:0.0182354240):0.0131208599):0.0121854058):0.0335090344):0.1360485483):0.0469194461,(((WP_130210775.1:0.1717255030,(WP_057395915.1:0.0356692916,WP_217837884.1:0.0575536754):0.1166610260):0.0298142515,WP_102136438.1:0.1066565973):0.0163761526,(WP_277535953.1:0.0770799014,(WP_158249418.1:0.0000010765,WP_259334697.1:0.0000010765):0.0811406236):0.0400036358):0.0312684881):0.0579337684,(((WP_128869387.1:0.0052227383,WP_228761594.1:0.0148638791):0.1708933404,(WP_150749084.1:0.0027087931,WP_150782952.1:0.0045351303):0.0444082767):0.0754254626,(WP_064675878.1:0.0349801146,(WP_064677092.1:0.0235944314,WP_168187328.1:0.0267862842):0.0227408071):0.0342070192):0.0379854528):0.0258993399,((WP_150640960.1:0.1076835684,WP_150801725.1:0.0289894603):0.0283704055,WP_224795760.1:0.0594128905):0.0477796047):0.0332995739):0.0313383233,(WP_223515516.1:0.0120516885,(WP_177336973.1:0.0178923673,WP_223593746.1:0.0184491539):0.0131625000):0.2260417743):0.0883561954,((((((WP_081567208.1:0.1958277192,WP_282371809.1:0.2243066922):0.0448419783,WP_120129042.1:0.2067905612):0.0978132960,WP_259103820.1:0.1973105656):0.0439546805,(WP_231286351.1:0.1529667936,(WP_219916145.1:0.0147434667,WP_258648266.1:0.0295696739):0.1210193801):0.1196339072):0.0174893284,(((((WP_150105130.1:0.1085328592,WP_197844928.1:0.1623684106):0.3015175085,((WP_198742036.1:0.0078593593,WP_218570250.1:0.0059489086):0.0901586635,(WP_012315095.1:0.0889553632,(WP_182774218.1:0.0463944816,((WP_205885078.1:0.0015597368,WP_218571730.1:0.0015563802):0.0165002292,(WP_193754408.1:0.0031219390,WP_197844930.1:0.0170300244):0.0089542605):0.0533852204):0.0572710339):0.0310643949):0.1681865161):0.0663951973,(WP_220453795.1:0.0323935972,(WP_274120997.1:0.0015048839,WP_289514694.1:0.0030180894):0.0358237635):0.1586174421):0.1001371928,(((WP_169952886.1:0.0259396645,(WP_106119992.1:0.0000010765,WP_198832176.1:0.0014900161):0.0250628134):0.0529013263,(((WP_122721696.1:0.0030126836,WP_122426823.1:0.0000010765):0.0638760510,((WP_170041195.1:0.0000010765,WP_172311687.1:0.0000010765):0.0473125001,WP_305394696.1:0.0376510478):0.0280303969):0.0209598100,(WP_170057155.1:0.0149894460,(WP_169952880.1:0.0014877872,WP_170058844.1:0.0000010765):0.0111441123):0.0531793394):0.0160977993):0.1096019939,(WP_122758906.1:0.1386670850,(WP_152514722.1:0.0370436954,(WP_101220867.1:0.0244999303,(WP_122721695.1:0.0000010765,WP_122426821.1:0.0000010765):0.0376482201):0.0163237860):0.0664993714):0.0794406111):0.0821968542):0.1499209155,(WP_178119044.1:0.0894446629,(WP_166365225.1:0.0467257268,(WP_166359588.1:0.0444638419,WP_166359738.1:0.0516047010):0.0087042010):0.0339679630):0.1421788357):0.0225793013):0.0211656385,((((((WP_164444739.1:0.1523299195,(WP_141099694.1:0.0675456082,(WP_177084185.1:0.0355221562,(WP_177121775.1:0.0076620118,WP_177133595.1:0.0098487468):0.0135463399):0.0394811909):0.0499713199):0.0480109950,((WP_143481188.1:0.0029407251,WP_262050361.1:0.0014378579):0.1501721516,(((WP_169884985.1:0.0066215702,WP_152480452.1:0.0076826291):0.0049036237,(((WP_301556086.1:0.0014585748,(WP_169866202.1:0.0000010765,WP_261754510.1:0.0073464444):0.0058884286):0.0058812571,(WP_126587400.1:0.0000010765,WP_146013209.1:0.0000010765):0.0030073636):0.0044059792,WP_275959561.1:0.0000010765):0.0046900182):0.0556355808,(WP_305394396.1:0.0436459291,(((WP_250924759.1:0.0552596312,((WP_170058848.1:0.0061382119,WP_170041319.1:0.0044529473):0.0015216384,WP_170057267.1:0.0016434166):0.0348659127):0.0157175977,WP_223016837.1:0.0343252013):0.0169317772,WP_261754307.1:0.0433696218):0.0111196593):0.0536219641):0.0250077679):0.0224165901):0.0193311525,((WP_192301131.1:0.0074448460,(WP_305392492.1:0.0073423612,WP_305392554.1:0.0060364417):0.0091703934):0.0517677738,(WP_257780841.1:0.0242458898,(WP_207042453.1:0.0225650860,WP_257780784.1:0.0179521640):0.0212330874):0.0338147137):0.1738016393):0.0093124788,(WP_262667042.1:0.1434525408,(WP_262667720.1:0.0000010765,WP_064452116.1:0.0000010765):0.0858054043):0.0210308232):0.0388212113,(((WP_262376927.1:0.0090779945,WP_262381026.1:0.0056832814):0.1600580387,(WP_218669536.1:0.0329750662,(WP_241092154.1:0.0168046904,WP_216091138.1:0.0435147792):0.0268041389):0.1210454809):0.0130154172,(((WP_169952175.1:0.0014159621,WP_172312592.1:0.0029370817):0.0805485002,(WP_247292323.1:0.0349738317,WP_247294475.1:0.0184067370):0.0286094042):0.0146422008,WP_256588937.1:0.0635314130):0.0119187928):0.0144253936):0.0316842239,WP_150652856.1:0.1300954319):0.0787789582):0.0258300555):0.0294878638):0.0551718613,((((WP_160285495.1:0.0000010765,WP_052355143.1:0.0000010765):0.0071318827,WP_160287196.1:0.0021615552):0.3180917493,((WP_236206665.1:0.1072300229,(WP_228723514.1:0.0000010765,(WP_236209816.1:0.0014664998,WP_271659382.1:0.0014684141):0.0058948452):0.0492356614):0.2157108737,(WP_003457443.1:0.0778086936,WP_215372084.1:0.0928612452):0.1389501451):0.1319205713):0.1632360300,WP_139199071.1:0.1807235901):0.0291778862):0.0473553631,(WP_207885643.1:0.1264001435,(WP_192432649.1:0.1217510655,WP_285888551.1:0.0735555330):0.0787766155):0.3115531336):0.0563314794,(WP_093426629.1:0.3424089098,(WP_207266349.1:0.1510984902,(WP_180204623.1:0.0931517662,(WP_217835848.1:0.0623317003,WP_223515946.1:0.0921948761):0.0391351898):0.0886137293):0.1361023011):0.0815618131):0.0313337596,(((WP_082450639.1:0.0250178955,WP_236200010.1:0.0286881550):0.2507249422,(((WP_082073197.1:0.0410380205,WP_271411944.1:0.0342961875):0.0599822509,(((WP_285960487.1:0.0153637110,WP_285961918.1:0.0213951156):0.0388704530,((WP_236233460.1:0.0220910857,(WP_265168367.1:0.0153282431,WP_265168532.1:0.0139198835):0.0151248228):0.0033272121,WP_236235032.1:0.0228717584):0.0089594083):0.1038569884,(WP_280282977.1:0.0433819859,(WP_268130353.1:0.0056661144,WP_140422107.1:0.0309097457):0.0434060040):0.0662617934):0.0573387217):0.0489219596,(WP_139210189.1:0.0853006109,WP_152224120.1:0.1593152552):0.0793352177):0.1646389084):0.0380370151,WP_162945846.1:0.2038182166):0.0568853978):0.1163769785):0.1648710264,WP_192210721.1:0.3850671568):0.2995773988,(WP_241587654.1:0.0488013697,WP_254795478.1:0.0367041701):0.3832366383):0.0551436810,((((WP_244214172.1:0.1097984932,((((((WP_045159589.1:0.0064357387,WP_196111771.1:0.0048303901):0.0015935860,WP_061374491.1:0.0015987632):0.0000010765,WP_048328084.1:0.0000010765):0.0000010765,(((WP_279648092.1:0.0032025109,WP_049341029.1:0.0000010765):0.0000010765,WP_254162073.1:0.0015987543):0.0032030310,((WP_125856651.1:0.0000010765,WP_125873021.1:0.0000010765):0.0016004823,WP_125871968.1:0.0000010765):0.0031989025):0.0000010765):0.0015806335,WP_181091951.1:0.0016243990):0.0831494063,(WP_264591947.1:0.0647344317,(WP_102826859.1:0.0111637085,WP_015278875.1:0.0123478207):0.0461921595):0.0098284444):0.0347986227):0.0262545868,WP_213662316.1:0.1449862812):0.0290654942,((WP_244153924.1:0.0959860425,(((WP_256218088.1:0.0579358373,WP_177342771.1:0.0158477970):0.0187632150,WP_249929079.1:0.0422673632):0.0412626277,(WP_181104881.1:0.0362727246,(WP_256049995.1:0.0125306149,WP_256058031.1:0.0293621777):0.0200595680):0.0252797635):0.0096766100):0.0172393627,WP_090347235.1:0.0419736622):0.0336692818):0.2806603926,(WP_092426971.1:0.1877116110,(((WP_181295371.1:0.0364889473,WP_206678896.1:0.0217963351):0.1454103537,WP_255979060.1:0.1033762388):0.0599005989,(((((WP_102847694.1:0.0267315430,WP_021209908.1:0.0064056445):0.0055715480,WP_102851262.1:0.0150320259):0.0092219287,WP_212619740.1:0.0025516474):0.0055415665,WP_241785061.1:0.0156163347):0.0076931341,(WP_045163058.1:0.0216666434,WP_239611787.1:0.0202031924):0.0239119890):0.0739456663):0.1090919234):0.0555587450):0.0647178102):0.0589457301,(((WP_285261198.1:0.2465334513,((WP_255836388.1:0.0078653502,WP_208707760.1:0.0083312666):0.0831579152,(WP_025166579.1:0.0573730433,(WP_079203943.1:0.0424204908,WP_289635895.1:0.0216094814):0.0371833228):0.0347235156):0.0392062448):0.0408662271,((((((WP_045160045.1:0.0145574734,WP_239609598.1:0.0101719883):0.1048151084,((WP_248493766.1:0.0356234480,WP_222909565.1:0.0354550652):0.0552419477,(WP_082082169.1:0.0299930244,WP_128119603.1:0.0447358261):0.0539624549):0.0118281505):0.0222452636,((((WP_148925921.1:0.0627755845,WP_019340474.1:0.0464842361):0.0220317236,(WP_234484698.1:0.0392633912,WP_159969106.1:0.0733534124):0.0273884722):0.0570940264,WP_245962095.1:0.1373708376):0.0120720517,(((((((WP_255848275.1:0.0021272349,(WP_232019501.1:0.0016460081,WP_230697842.1:0.0050133807):0.0048471516):0.0259715106,WP_226930469.1:0.0129906610):0.0053092123,WP_245891003.1:0.0165538433):0.0065551792,WP_230485927.1:0.0167620480):0.0022918536,((((WP_256359719.1:0.0097403556,((WP_063540343.1:0.0000010765,WP_267931681.1:0.0000010765):0.0016108725,WP_256365782.1:0.0000010765):0.0065090323):0.0089442028,WP_023445802.1:0.0154549169):0.0048167556,((WP_270054398.1:0.0102151846,WP_249345310.1:0.0075853776):0.0015894250,WP_052813479.1:0.0108388322):0.0045464366):0.0000010765,WP_234463096.1:0.0092011233):0.0044789221):0.1155081784,(((((((WP_064481262.1:0.0085648768,WP_256044761.1:0.0503051637):0.0407035529,((((WP_258189156.1:0.0734576864,WP_236690576.1:0.0315974290):0.0175177924,(WP_014822133.1:0.0235314468,(WP_126190262.1:0.0202621527,WP_279645502.1:0.0225605752):0.0097329295):0.0067443787):0.0158071947,(WP_024161916.1:0.0506795649,WP_243607709.1:0.0277360723):0.0082056384):0.0048860102,WP_045632424.1:0.0220006896):0.0116235455):0.0074488873,((WP_014595373.1:0.0000010765,WP_084904829.1:0.0016327725):0.0068302666,(WP_270067223.1:0.0078010957,(WP_020309183.1:0.0016229273,(WP_240787225.1:0.0000010765,WP_260465662.1:0.0000010765):0.0000010765):0.0085488673):0.0189547482):0.0132063390):0.0151417493,((WP_200629518.1:0.0219388435,WP_213151667.1:0.0140314311):0.0122300952,(WP_102839184.1:0.0163381332,(WP_165562475.1:0.0087691479,((WP_200290377.1:0.0179535316,WP_269262957.1:0.0034224158):0.0042739757,WP_237146337.1:0.0056488784):0.0201807417):0.0082473531):0.0064529019):0.0061360932):0.0046098057,(((WP_228207827.1:0.0329727789,WP_234174203.1:0.0164905690):0.0206067715,(WP_003298392.1:0.0197905821,WP_226686335.1:0.0082131428):0.0142939731):0.0033607359,(WP_285360408.1:0.0089222589,(WP_218422082.1:0.0117565870,WP_208217163.1:0.0099014583):0.0076382816):0.0056582929):0.0078911203):0.0042708706,(WP_301632949.1:0.0190624521,WP_256678722.1:0.0324298933):0.0118253316):0.0077709342,WP_237255226.1:0.0447659525):0.0134287526):0.0064522127,((WP_076545093.1:0.0233609581,WP_267936206.1:0.0132182127):0.0036513280,(WP_090522896.1:0.0178654328,WP_253750962.1:0.0113508609):0.0022501651):0.0495248592):0.0357789830):0.0219393040):0.0095386018,(WP_234303103.1:0.0459039567,(WP_102828226.1:0.0334718359,(WP_301619538.1:0.0168034767,(WP_155551298.1:0.0195511945,WP_242683886.1:0.0356959882):0.0229090449):0.0261599405):0.0328391682):0.0408596650):0.1237237947,((WP_241663993.1:0.0284595758,((WP_181071979.1:0.0229361416,WP_138486674.1:0.0110824016):0.0051203760,WP_138406387.1:0.0104397722):0.0216001009):0.0642374687,(WP_122109519.1:0.0400846060,((((WP_037002159.1:0.0385716424,(WP_230874114.1:0.0619385769,(WP_064493699.1:0.0000010765,WP_280057689.1:0.0016395311):0.0287123631):0.0369475494):0.0249455409,WP_178094194.1:0.0460455781):0.0196110396,(WP_238589599.1:0.0033175887,WP_243699075.1:0.0000010765):0.0108451539):0.0291590458,WP_239690009.1:0.0309716665):0.0423480561):0.0330509566):0.0312066461):0.0505050941,((WP_253162332.1:0.1252357239,(WP_170910838.1:0.0115083317,((WP_301361776.1:0.0032271714,WP_214332164.1:0.0000010765):0.0016305105,(WP_122076784.1:0.0000010765,WP_213908580.1:0.0016101708):0.0015888903):0.0031577666):0.0596727869):0.0554751944,WP_264146971.1:0.0574600719):0.1040700944):0.0593288280):0.1559819753,WP_087518817.1:0.4204382395):0.0723379953):0.0500240207,(((WP_282342495.1:0.1662646169,WP_090231361.1:0.0669957934):0.2277810000,(WP_150368444.1:0.0045946426,WP_258679577.1:0.0019113792):0.4278154203):0.0378340322,((WP_197872489.1:0.0092995752,WP_239383582.1:0.0633108126):0.4774936031,((((((WP_165892181.1:0.0295390655,WP_131345393.1:0.0298516355):0.0219104669,WP_242672496.1:0.0434411929):0.0087008277,WP_232487156.1:0.0336896279):0.0165438406,WP_242671616.1:0.0216837689):0.0175592367,WP_131348871.1:0.0188790131):0.3413397099,(WP_225592280.1:0.2001676485,((WP_182851765.1:0.0161046678,(((((WP_142012157.1:0.0131577254,(WP_236211759.1:0.0066466976,WP_268194159.1:0.0066735743):0.0039938719):0.0014301536,((WP_205895214.1:0.0048072518,(WP_069564568.1:0.0035188972,(WP_165678426.1:0.0026461898,(WP_165669134.1:0.0013208305,WP_165671572.1:0.0000010765):0.0000010765):0.0031735862):0.0026536969):0.0044965585,(((WP_236215142.1:0.0099559556,WP_205886410.1:0.0073621673):0.0013130698,(WP_279863498.1:0.0100232320,WP_279803608.1:0.0074515337):0.0039901268):0.0026440942,WP_044410619.1:0.0087072911):0.0019070615):0.0000029646):0.0039630057,WP_222901022.1:0.0053140725):0.0000010765,((WP_165682046.1:0.0120634881,WP_165673785.1:0.0026386934):0.0026576522,WP_069560749.1:0.0039946318):0.0000029840):0.0026212096,WP_172432672.1:0.0066682839):0.0027609807):0.2057189569,(WP_095599780.1:0.0923114959,WP_254348241.1:0.1583261735):0.0489995743):0.0478093365):0.0749030959):0.0674091649):0.0361270580):0.1564980138):0.0316012403,((WP_059228787.1:0.2097772615,((WP_156930143.1:0.0859433400,((WP_152643583.1:0.0117533427,WP_197851054.1:0.0016737099):0.0015853562,WP_108582740.1:0.0034518525):0.0894199940):0.1445710477,(WP_058773661.1:0.1425908899,(WP_144961114.1:0.0200737868,WP_181084701.1:0.0073242375):0.1246650880):0.0774815244):0.0432415705):0.4947413841,(WP_177144207.1:0.0157028234,WP_100940766.1:0.0000027038):0.5753678746):0.1169773761):0.0349324120,((((((((((WP_198696890.1:0.2098013742,((WP_259740275.1:0.0700074175,WP_262113099.1:0.0281338536):0.0699521212,(((((WP_052967798.1:0.0203377856,WP_008007632.1:0.0229697662):0.0532854339,((WP_102717300.1:0.0026981076,(WP_085746822.1:0.0000010765,(WP_102685888.1:0.0000010765,WP_236192141.1:0.0000010765):0.0013490571):0.0000027658):0.1141746817,((((WP_223007029.1:0.0095257095,(WP_135296848.1:0.0013434239,WP_095668003.1:0.0000010765):0.0053948692):0.0163052039,(WP_083353832.1:0.0094997553,WP_186531055.1:0.0067794202):0.0051281880):0.0019088524,(WP_221398344.1:0.0012023540,(WP_160042358.1:0.0000010765,WP_305440504.1:0.0013425815):0.0068857966):0.0152304080):0.0531784084,(((WP_083367537.1:0.0016463602,(WP_134785006.1:0.0013342134,WP_247839619.1:0.0000010765):0.0039723844):0.0901059683,(WP_007954394.1:0.0613201309,(WP_134176417.1:0.0059418458,WP_212545354.1:0.0106889561):0.0305033152):0.0113025660):0.0289319154,(WP_166221876.1:0.0458900956,(((WP_201236285.1:0.0140223669,((WP_034152079.1:0.0040884290,WP_123417714.1:0.0054509234):0.0000010765,WP_099757529.1:0.0040891018):0.0045175443):0.0072669656,WP_093096889.1:0.0044997597):0.0162627246,(WP_025112689.1:0.0169868894,(((WP_215500532.1:0.0000010765,WP_274658737.1:0.0013635783):0.0096418237,(WP_226500772.1:0.0054647572,((WP_095137714.1:0.0013605692,WP_253149808.1:0.0000010765):0.0000010765,WP_166495208.1:0.0013632048):0.0068171267):0.0054937060):0.0045471948,(WP_169842926.1:0.0013451281,WP_207848613.1:0.0000010765):0.0077103342):0.0028687655):0.0116436715):0.0059859715):0.0195919493):0.0649266845):0.0493376532):0.0243337391):0.0271875850,(WP_192408878.1:0.0449247929,WP_223490332.1:0.0378470954):0.0381578297):0.0203653144,(WP_123367545.1:0.0327677394,(WP_017341525.1:0.0147385796,WP_259154047.1:0.0205810806):0.0027187529):0.0575133596):0.0149876740,WP_259497613.1:0.0562541095):0.0107716695):0.0211819270):0.0334471452,(WP_177035062.1:0.0822856234,(WP_010565797.1:0.0027795266,WP_262050945.1:0.0086678676):0.0877027210):0.0973970570):0.1942075898,(((((WP_208605251.1:0.0641974933,(WP_206736599.1:0.0067133624,WP_060840253.1:0.0000027657):0.0127129114):0.0060723409,WP_275927441.1:0.0256234166):0.0052328411,WP_218281264.1:0.0161264436):0.0379120859,((WP_275929077.1:0.0181043684,WP_210458156.1:0.0166596284):0.0044620398,WP_253128471.1:0.0053200121):0.0126665892):0.2650099539,(((((((WP_231103286.1:0.0559786776,(WP_241176314.1:0.0114822751,WP_253366413.1:0.0480835599):0.0187105046):0.0243703951,(WP_277589851.1:0.0131776963,((WP_274330969.1:0.0027243216,WP_124312408.1:0.0000010765):0.0000010765,WP_007923697.1:0.0013587821):0.0149017752):0.0111112808):0.0339844362,WP_009046203.1:0.0151860285):0.0120213866,WP_240317542.1:0.0094144242):0.0130549780,WP_239691124.1:0.0068638811):0.0065420485,((WP_238437618.1:0.0054910557,WP_259699062.1:0.0097099508):0.0133408944,(WP_241392752.1:0.0081104935,WP_239694129.1:0.0027354181):0.0072862324):0.0066667042):0.0274763521,WP_274321395.1:0.0358674433):0.1176518932):0.0626040039):0.0188895732,((((WP_253546053.1:0.0313089442,WP_223569289.1:0.0405702901):0.0498198553,(WP_018927452.1:0.0346439207,(WP_123376089.1:0.0472994387,(WP_258710743.1:0.0231260808,(((WP_085685933.1:0.0108535620,(WP_262159210.1:0.0081175049,(WP_169432481.1:0.0000010765,WP_207865412.1:0.0000010765):0.0095000886):0.0000028114):0.0013853730,WP_064600453.1:0.0040221680):0.0013363004,WP_039765164.1:0.0041083371):0.0231788042):0.0060651332):0.0125901346):0.0531491383):0.0967727917,((WP_141125941.1:0.0040574320,WP_077575062.1:0.0000027657):0.0814470423,(WP_221730923.1:0.0436059316,((WP_258612861.1:0.0026946448,(WP_245006791.1:0.0013459742,WP_228758828.1:0.0000010765):0.0000010765):0.0268513912,(((WP_252143333.1:0.0242052314,WP_262141236.1:0.0078527948):0.0198654014,WP_244142233.1:0.0106281412):0.0056547311,WP_102620684.1:0.0141566161):0.0077722241):0.0071329975):0.0392254968):0.0636735228):0.0293906426,WP_175391294.1:0.1578864473):0.0344605327):0.0332278309,WP_095126898.1:0.1773244585):0.0706079917,(WP_260410177.1:0.1584754078,WP_024678232.1:0.1588452062):0.0319101658):0.0939869538,((WP_123408671.1:0.0267800535,WP_028620465.1:0.0805093411):0.0177214567,(WP_054617054.1:0.0000010765,WP_254744506.1:0.0013508888):0.0943580416):0.1545600035):0.0840632324,((WP_008375615.1:0.1351799572,((WP_256656993.1:0.0277577274,(WP_223553713.1:0.0143979119,(WP_008038070.1:0.0000010765,WP_225609013.1:0.0013013419):0.0040317395):0.0281873417):0.0505560074,(((WP_248742399.1:0.0463792145,(((WP_256575510.1:0.0000000000,WP_256578071.1:0.0000000000):0.0000010765,WP_256575664.1:0.0000010765):0.0316640412,(WP_239778414.1:0.0012947073,WP_236170287.1:0.0012888362):0.0235114782):0.0387204139):0.0421286929,(((WP_237143796.1:0.0000010765,WP_256675235.1:0.0000010765):0.0170563975,(WP_234451684.1:0.0012914826,WP_273877361.1:0.0000010765):0.0093701166):0.0418618805,((WP_252873582.1:0.0013607681,WP_130926257.1:0.0024803195):0.0097616603,(WP_210553346.1:0.0124007290,WP_228734171.1:0.0071136132):0.0137445576):0.0235287508):0.0276676856):0.0202078758,WP_185752671.1:0.0606035018):0.0912403254):0.1540760990):0.0257823441,(WP_248807352.1:0.0325591567,(WP_103498141.1:0.0085499111,WP_248803779.1:0.0046225334):0.0340803771):0.0868186800):0.1084281370):0.1049968601,(WP_143481222.1:0.2214658054,((WP_127646202.1:0.0000010765,WP_282412661.1:0.0013513181):0.1483356020,(WP_139273136.1:0.0967624253,(WP_139834942.1:0.1318530496,WP_201190494.1:0.0958374205):0.0656214653):0.0197243833):0.0438636553):0.3545427703):0.0580550811,(WP_218177078.1:0.0394650361,(WP_256145667.1:0.0071707748,(WP_248764273.1:0.0013631003,(WP_177101569.1:0.0040833498,WP_248767640.1:0.0013602926):0.0040892097):0.0010222856):0.0573855005):0.4119054994):0.0842375856):0.0419797377,((((WP_217682763.1:0.1678146285,(WP_084311526.1:0.0631524102,(WP_254471234.1:0.0000010765,WP_254503847.1:0.0012695658):0.0576467384):0.0558008791):0.3048351153,WP_226283441.1:0.1073146255):0.0653708051,(WP_051879286.1:0.0064896600,WP_256512749.1:0.0121692364):0.0847681233):0.1513582585,(WP_121358110.1:0.0132251093,(WP_124199693.1:0.0166353107,WP_196187184.1:0.0026501419):0.0155098778):0.2283492063):0.3063117724):0.1223807154,((((((WP_277691513.1:0.0299529960,WP_279865775.1:0.0368868780):0.0022741309,WP_068828722.1:0.0153944966):0.2361302045,WP_187803822.1:0.1598406654):0.1426417043,(WP_182832581.1:0.0424086635,WP_192327650.1:0.0828363978):0.0446647011):0.0747723904,(WP_272794480.1:0.2490053869,WP_183087800.1:0.0527668567):0.0827909550):0.1288677253,(WP_269379546.1:0.1195473594,(WP_025166580.1:0.3057094077,((WP_074915483.1:0.0118665333,WP_072426377.1:0.0141427941):0.0298819805,(WP_090431491.1:0.0276135539,(WP_268180279.1:0.0209509704,WP_277373432.1:0.0156455353):0.0397679015):0.0543204224):0.0403387374):0.2513788250):0.1454240605):0.1185379117):0.2429712385,((((WP_254611929.1:0.0000010765,WP_261455204.1:0.0037996354):0.0067202058,(WP_024527677.1:0.0050909657,WP_230326613.1:0.0050753812):0.0022243982):0.7870040161,((WP_261822149.1:0.0020656677,((WP_114986926.1:0.0038873190,WP_126467909.1:0.0029143666):0.0000010765,WP_074823326.1:0.0019423773):0.0028168190):0.2878948593,WP_157952977.1:0.3864877264):0.5004856836):0.0438884034,((WP_039105218.1:0.1581667206,(WP_086336786.1:0.0192965732,(WP_065601696.1:0.0139984015,WP_086287144.1:0.0190970747):0.0111253893):0.0788596729):0.7451476214,(WP_144091245.1:0.2746735887,((WP_267356180.1:0.0101111138,WP_267369845.1:0.0039128268):0.2897792822,(WP_144091743.1:0.0377887339,(((WP_065601887.1:0.0000010765,WP_084390538.1:0.0017647902):0.0053012395,(WP_086272541.1:0.0050872561,WP_086337476.1:0.0000010765):0.0035100603):0.0017498765,WP_086288642.1:0.0000010765):0.0134604310):0.2877854829):0.0600876576):0.5606094954):0.4422754122):0.0958380442):0.0989408849):0.1784393043,(WP_187673915.1:0.5187650207,(WP_253335636.1:0.6949738157,(WP_201131789.1:0.1764414490,((WP_279970900.1:0.2253165489,WP_124313955.1:0.1469258591):0.0512258422,(WP_057387877.1:0.0038392389,WP_070747560.1:0.0040573252):0.1428770180):0.0778588646):0.4077650924):0.2391496465):0.3694152624):0.1072465006,(((WP_095412713.1:0.0640445566,(((WP_124544400.1:0.0098088302,(WP_176115358.1:0.0060873271,(((((((WP_059695228.1:0.0036571039,WP_124816363.1:0.0024303064):0.0024337920,WP_272545065.1:0.0012174172):0.0012134108,WP_134255976.1:0.0036560759):0.0000010765,WP_060373545.1:0.0012138703):0.0000022502,WP_060208349.1:0.0060867720):0.0012142109,((((WP_176100538.1:0.0048630546,WP_060359778.1:0.0024309375):0.0000010765,WP_136469389.1:0.0000010765):0.0012136572,WP_124840280.1:0.0000010765):0.0000010765,WP_200059576.1:0.0024434749):0.0012131648):0.0000027658,WP_226255812.1:0.0048629518):0.0073031007):0.0013265947):0.0137377694,(WP_174992890.1:0.0437968126,(WP_126361791.1:0.0291878966,(((WP_226143985.1:0.0173585138,(((((WP_226164960.1:0.0098597798,WP_226286033.1:0.0073787919):0.0036773634,WP_301837208.1:0.0073771616):0.0012110385,((WP_226204992.1:0.0012210491,WP_226281697.1:0.0000010765):0.0000010765,WP_124469658.1:0.0012209905):0.0024489761):0.0012102052,WP_104766518.1:0.0024624108):0.0036810654,WP_176130823.1:0.0061476730):0.0023946462):0.0125079908,((((((((((WP_059531441.1:0.0160383135,WP_059733066.1:0.0012188899):0.0073729581,(WP_059677404.1:0.0000010765,WP_192389525.1:0.0000010765):0.0073646427):0.0012056776,((WP_174415927.1:0.0061311414,WP_175927515.1:0.0048937751):0.0012137674,(((((WP_124589139.1:0.0061073351,WP_124624202.1:0.0048706330):0.0036582854,WP_113046085.1:0.0024378472):0.0012172575,WP_059620241.1:0.0024317070):0.0000025076,WP_060057683.1:0.0073248294):0.0107902948,(WP_060233134.1:0.0039681418,WP_060072726.1:0.0045847919):0.0024334702):0.0051917572):0.0024482421):0.0012283895,WP_226204204.1:0.0012240096):0.0024418487,WP_059650309.1:0.0048983092):0.0036783090,WP_059687963.1:0.0073632383):0.0012184529,(WP_060051263.1:0.0061275490,WP_059489208.1:0.0024429996):0.0000010765):0.0013377547,WP_081077410.1:0.0000010765):0.0013117450,((WP_222154345.1:0.0000010765,WP_226146566.1:0.0012177212):0.0096017409,WP_060221849.1:0.0075839210):0.0012370859):0.0071134692,WP_059589110.1:0.0098249671):0.0000029233):0.0019535451,WP_249453051.1:0.0152486144):0.0062433924):0.0011638530):0.0019684665):0.0181797714,(WP_175865151.1:0.0075755384,WP_192386591.1:0.0145912293):0.0382475015):0.0361511395):0.0514274539,(WP_205184531.1:0.0397824653,(WP_218829714.1:0.0024245807,WP_205822659.1:0.0000010765):0.0369304819):0.0980865495):0.2011682862,(WP_273829799.1:0.1920994870,(WP_020298695.1:0.0405594564,WP_078468980.1:0.0435855333):0.0942038326):0.1868933334):0.7368781918):0.1113831858):0.3708858100,((((((((WP_279470396.1:0.0031610553,(WP_279481748.1:0.0000010765,(WP_279453978.1:0.0024349987,WP_279454288.1:0.0000010765):0.0000011817):0.0024327065):0.0081365040,(WP_279439061.1:0.0034610208,WP_279622745.1:0.0048859048):0.0085806678):0.3448159505,(((WP_232010634.1:0.0000010765,WP_232010635.1:0.0000010765):0.0952054937,(((((WP_060828743.1:0.0082911473,WP_065559840.1:0.0000010765):0.0000010765,WP_235605809.1:0.0025804373):0.0159963218,(WP_065559853.1:0.0000010765,WP_065559858.1:0.0000010765):0.0000010765):0.0026303211,(((((WP_061866516.1:0.0000010765,WP_258305169.1:0.0000010765):0.0133773582,WP_050856694.1:0.0000029634):0.0079490751,((((WP_014702342.1:0.0000000000,WP_257812080.1:0.0000000000):0.0000000000,WP_257812032.1:0.0000000000):0.0000000000,WP_257811984.1:0.0000000000):0.0000000000,WP_257812113.1:0.0000000000):0.0000010765):0.0000027658,WP_061866522.1:0.0000010765):0.0000010765,(WP_060828926.1:0.0042791922,WP_252997195.1:0.0000010765):0.0038415129):0.0000010765):0.0000028989,(WP_218962954.1:0.0150614123,WP_257824267.1:0.0000025199):0.0026011025):0.1178801198):0.1933912369,((WP_257793526.1:0.0077034455,(WP_059368742.1:0.0000010765,WP_164028195.1:0.0058289138):0.0098872710):0.3064586796,((WP_005703995.1:0.0000010765,(WP_111711243.1:0.0000010765,WP_225791890.1:0.0000010765):0.0053246193):0.1290135032,(((WP_243584633.1:0.0208413563,(WP_255308525.1:0.0050890189,WP_284173518.1:0.0039703867):0.0244203956):0.0609870162,WP_160222558.1:0.0596748816):0.0359893037,((WP_240483144.1:0.0767420697,((WP_239403584.1:0.0104578196,WP_065295908.1:0.0021695014):0.0036204123,(WP_111301008.1:0.0033950242,WP_111711288.1:0.0000010765):0.0047415024):0.0162533727):0.0048354079,WP_240483145.1:0.0203747427):0.0402780071):0.1391604483):0.0633867730):0.0226598344):0.1028693314):0.9735043548,(WP_129083070.1:0.4891231016,WP_140544058.1:0.5078018668):0.7191842738):0.3651437591,(WP_132701262.1:0.8406885892,WP_119911121.1:0.8308316156):0.4267613103):0.2183663336,(((((WP_174505733.1:1.8557445658,(((WP_062055727.1:0.5878248254,(WP_176029823.1:0.4167225784,((WP_024481096.1:0.0087200856,(WP_257289329.1:0.0052634442,WP_034666755.1:0.0153638345):0.0097659738):0.0142572051,(WP_282116359.1:0.0160836765,WP_218691703.1:0.0098702292):0.0086942049):0.4761390244):0.1122278631):0.1075879138,WP_101018142.1:0.6685608863):0.1466623245,WP_062059870.1:0.6498137150):0.1867707050):0.2334821144,((WP_074538136.1:0.0191296363,(WP_025616542.1:0.0401498732,WP_158978760.1:0.0142607340):0.3683387590):0.0285416667,WP_218736041.1:0.0091188276):0.7388213166):0.0828753804,((WP_108869613.1:0.9393699133,WP_212923029.1:1.2151291467):0.1157058583,(WP_140592829.1:0.5940819230,(WP_149625758.1:0.6959303081,(WP_203000331.1:0.5190964622,((WP_216067554.1:0.0439493763,WP_303420984.1:0.0885121899):0.1635761347,(WP_150938135.1:0.0702836987,(WP_082935839.1:0.1145460378,(WP_067144789.1:0.0315001437,WP_102995690.1:0.0189003929):0.0465670695):0.1419137035):0.0927227289):0.4427056279):0.1670231207):0.2760964591):0.0936634466):0.0526522706):0.1395920097,WP_101262510.1:1.1412195101):0.0867936239,((WP_096427685.1:0.1118247727,WP_101261234.1:0.4823534985):0.1264217406,(WP_289530322.1:0.1512532261,(WP_052343316.1:0.1490170424,(WP_301192421.1:0.0888255050,WP_301202435.1:0.0326447986):0.1270833265):0.1993052125):0.1338429390):0.5074614613):0.3888260679):0.1899850725,(((((WP_148300459.1:1.4632834972,((WP_044238255.1:0.6060609933,(WP_272421927.1:0.0000010765,WP_272459081.1:0.0018094966):0.6259376112):0.2187810196,(WP_266216180.1:0.9529243871,(WP_181197892.1:0.5299412237,WP_284721687.1:0.7334598411):0.2236509432):0.1218289823):0.1238650274):0.1945313220,WP_105011323.1:1.2387254753):0.4018134517,(((WP_267540890.1:1.2675517173,(WP_206728780.1:0.1198080060,WP_253987132.1:0.1506844397):1.0295219830):0.1017447485,((WP_143195715.1:0.4521009016,WP_253985173.1:0.4121918888):0.9004702472,WP_253985202.1:0.6918636051):0.3618773433):0.5129047774,(WP_203408261.1:0.1925171712,WP_203409596.1:0.1475293760):1.0503077214):0.3380626183):0.5048583516,((((WP_183378055.1:1.0270570984,(WP_263511422.1:0.7252852184,(WP_082107153.1:0.2656195135,WP_083300889.1:0.3283692640):0.1813705729):0.0753672708):0.0770368585,(WP_106993969.1:0.9749357787,((((((WP_065809074.1:0.0000010765,WP_181946218.1:0.0000010765):0.0022101048,WP_165455345.1:0.0022108557):0.0000010765,WP_225371912.1:0.0022107797):0.0000010765,WP_191975334.1:0.0022083614):0.0000010765,WP_181943559.1:0.0022076070):0.2149548492,(WP_248215477.1:0.0118606835,WP_262814635.1:0.0136144473):0.1692935750):0.3667756332):0.1154682850):0.6281237255,(((WP_199030609.1:0.8494983095,(WP_175607936.1:0.4273984529,WP_057930215.1:0.9850955979):0.4420390326):0.2432455888,(WP_129563892.1:0.4275073446,((WP_059982524.1:0.0000010765,WP_124483623.1:0.0018536668):0.0321144211,((((((WP_157647018.1:0.0074349490,WP_157653632.1:0.0037042008):0.0000010765,((((((WP_157640791.1:0.0000010765,WP_157645021.1:0.0018470770):0.0036997295,(WP_157647464.1:0.0000010765,WP_157660336.1:0.0000010765):0.0018489324):0.0000010765,(WP_157658571.1:0.0037073037,WP_045566757.1:0.0018483543):0.0000010765):0.0000010765,WP_155016945.1:0.0000010765):0.0000010765,(WP_157652535.1:0.0018485891,WP_071763565.1:0.0018489847):0.0000010765):0.0000010765,WP_157645311.1:0.0038890654):0.0037013251):0.0018488576,(WP_157643379.1:0.0000010765,WP_157652147.1:0.0000010765):0.0000010765):0.0018477343,WP_071762835.1:0.0018506377):0.0018457790,((WP_157378872.1:0.0000010765,WP_157636810.1:0.0018573835):0.0000010765,(WP_157654630.1:0.0018545365,(WP_157649804.1:0.0000010765,WP_157651111.1:0.0018557692):0.0000010765):0.0037125969):0.0018635025):0.0018630784,WP_157377819.1:0.0037204921):0.0340176610):0.5432219016):0.2410533145):0.1179677593,(WP_092318101.1:0.6044097570,WP_192555159.1:0.5258365111):0.2470373463):0.1901927474):0.4990631310,WP_101944205.1:1.3165329440):0.5683926457):0.0868922577,(WP_242395903.1:1.3306967322,WP_281319639.1:0.6305216395):0.3611438980):0.2737032181):0.0561042743,WP_301768420.1:1.6891952600):0.0957359202):0.2389997673,(WP_110189209.1:0.0147266475,WP_279789604.1:0.0123051462):1.4558312557):0.1375168850,(((((((((((((((WP_007894618.1:0.0094850748,(WP_105342322.1:0.0068424186,(WP_038980701.1:0.0000010765,WP_048396252.1:0.0000010765):0.0042351558):0.0017956716):0.0604461103,(((WP_273896028.1:0.0041638657,WP_248740390.1:0.0027770459):0.0013788371,WP_225739930.1:0.0000010765):0.2218826653,((WP_282479481.1:0.0027646298,WP_178122763.1:0.0013773070):0.0027612579,WP_185753132.1:0.0000010765):0.0651241354):0.0559790233):0.0155442213,(WP_231990951.1:0.0013618734,WP_238706174.1:0.0000010765):0.0981271152):0.0303428489,(((((((WP_189654613.1:0.0000010765,(WP_227973309.1:0.0000010765,WP_282383028.1:0.0000010765):0.0000010765):0.0150828214,((WP_073470899.1:0.0000010765,WP_243241286.1:0.0000010765):0.0000010765,WP_258717394.1:0.0040762503):0.0112142881):0.0266090631,(((WP_134334180.1:0.0000010765,WP_285413351.1:0.0000010765):0.0013898181,WP_163973724.1:0.0013298297):0.0395329826,WP_249483112.1:0.0154485796):0.0216156042):0.1836903991,WP_192345063.1:0.0258854613):0.0588030184,(WP_258671643.1:0.0000010765,WP_305410527.1:0.0000010765):0.0237087939):0.0353126924,WP_214379830.1:0.1013547548):0.0405883506,WP_305424506.1:0.0573126285):0.0841966908):0.0287963645,((WP_054048394.1:0.0699588162,(WP_109520684.1:0.0780989996,((WP_223415116.1:0.0296846866,(WP_208670857.1:0.0108398337,WP_109785750.1:0.0075773195):0.0182833688):0.0022535020,(WP_056738651.1:0.0154686451,WP_201184660.1:0.0225735913):0.0079545825):0.0264205853):0.0459631570):0.0765642362,((WP_271470269.1:0.0658960578,WP_271471433.1:0.0285120030):0.3667606013,(WP_227746017.1:0.0198375184,WP_164486214.1:0.0334922164):0.1160943978):0.0647258070):0.0343871996):0.0424494780,(((((WP_256586012.1:0.0469033491,((WP_258041321.1:0.0000025402,WP_254151917.1:0.0027537174):0.0198250501,WP_024643829.1:0.0152478857):0.0089339717):0.0073539885,((((((((WP_205470267.1:0.0055371659,WP_122585238.1:0.0013806797):0.0000010765,WP_029244043.1:0.0000010765):0.0000010765,WP_122569704.1:0.0013820222):0.0000010765,WP_217661976.1:0.0013811540):0.0013774104,WP_122770089.1:0.0013868014):0.0055654248,(WP_231503462.1:0.0000010765,WP_241091897.1:0.0000010765):0.0041444375):0.0000021652,((((WP_235806257.1:0.0013851669,WP_235155730.1:0.0027617632):0.0041465252,WP_244997229.1:0.0013792048):0.0000010765,WP_241004906.1:0.0013790622):0.0000010765,(WP_240994598.1:0.0013778754,(WP_231991790.1:0.0013776432,WP_241092217.1:0.0027653784):0.0041482619):0.0000010765):0.0055280431):0.0013798006,WP_241088147.1:0.0013805878):0.0166956080):0.0756382028,((WP_240997896.1:0.0059399151,WP_258198154.1:0.0024010346):0.0341847217,((WP_235810120.1:0.0000027657,WP_237613844.1:0.0055536266):0.0282249616,((((WP_116866658.1:0.0169880411,((WP_024652743.1:0.0000000000,WP_152092395.1:0.0000000000):0.0000010765,WP_103713671.1:0.0000010765):0.0027027229):0.0097754839,WP_003413662.1:0.0056185290):0.0019075219,(WP_096134064.1:0.0100502481,((((((WP_241089230.1:0.0000010765,WP_241151916.1:0.0027616200):0.0111513470,(WP_241113290.1:0.0000027657,((WP_241089356.1:0.0000000000,WP_241153258.1:0.0000000000):0.0000010765,WP_241152303.1:0.0000010765):0.0041603809):0.0027808504):0.0069484988,WP_057443256.1:0.0000010765):0.0013808293,(WP_058418367.1:0.0013856660,WP_226992670.1:0.0000010765):0.0000010765):0.0092465786,WP_230853368.1:0.0009964057):0.0046592816,WP_024643727.1:0.0107062057):0.0109959011):0.0033047705):0.0133242322,WP_236274775.1:0.0279112599):0.0137799897):0.0479753901):0.1033658253):0.0607685753,((WP_282316062.1:0.0612467262,(((WP_152745183.1:0.0068499413,WP_152749255.1:0.0041038678):0.0016915346,WP_099235293.1:0.0010399807):0.0710234305,(WP_262050207.1:0.0000010765,WP_275968792.1:0.0000010765):0.1289974448):0.0719436245):0.0211907613,(((WP_122842187.1:0.0244829275,WP_261735515.1:0.0110413988):0.0165195048,((WP_186619277.1:0.0013977181,WP_186649591.1:0.0000010765):0.0242637750,((((WP_064365125.1:0.0014113324,WP_116658124.1:0.0014003980):0.0204162037,WP_253497231.1:0.0097310580):0.0081047586,((WP_129997952.1:0.0000010765,WP_130928414.1:0.0000010765):0.0127892073,WP_090287568.1:0.0127966018):0.0029818859):0.0058078870,WP_208939237.1:0.0139739193):0.0051308042):0.0072881093):0.1663919625,((WP_185036837.1:0.0000010765,WP_186613304.1:0.0014140642):0.0937704279,((((((((WP_225926699.1:0.0000010765,WP_252885019.1:0.0013997293):0.1327649519,WP_236192335.1:0.0172746800):0.0283261467,(((WP_285418956.1:0.0623855586,(WP_253277660.1:0.0027846660,WP_258639733.1:0.0000026472):0.0331571503):0.0160501343,WP_257030803.1:0.0234827310):0.0028057237,WP_256671879.1:0.0174194136):0.0052368623):0.0050343132,(((WP_205350834.1:0.0515558923,WP_176704424.1:0.0219442508):0.0079216886,(WP_176247710.1:0.0000010765,WP_227233930.1:0.0000010765):0.0065836784):0.0071549819,WP_256576002.1:0.0089291580):0.0109493627):0.0067977516,((WP_177490475.1:0.0065634272,(WP_176470056.1:0.0000010765,WP_223026517.1:0.0014091932):0.0075984760):0.0357933475,(WP_247267175.1:0.0193503460,(WP_205884900.1:0.0000010765,(WP_256198925.1:0.0098446165,WP_246881615.1:0.0000010765):0.0155838753):0.0084047203):0.0201459695):0.0158583557):0.0079300667,(WP_246883781.1:0.0177543358,WP_236187588.1:0.0018262367):0.0108059758):0.0015301990,WP_178083440.1:0.0132208017):0.0557580929,((WP_217894454.1:0.0208746176,(WP_285407873.1:0.0220729177,(WP_007962336.1:0.0079216161,(WP_027610393.1:0.0056444402,WP_103483737.1:0.0028146769):0.0039242071):0.0031511005):0.0058922928):0.0144782562,(WP_064589833.1:0.0070545615,WP_203420019.1:0.0000010765):0.0061705609):0.0560999625):0.0213564664):0.0519998377):0.0515761737):0.0385024818):0.0136704529,((WP_256582879.1:0.0680984424,(WP_140675571.1:0.0546185116,WP_213937822.1:0.0656112136):0.0999910423):0.0339137714,((((WP_240335045.1:0.0027783749,WP_263963183.1:0.0013862977):0.0078553710,(WP_263948815.1:0.0055579066,WP_263961622.1:0.0041622987):0.0038480429):0.0291673939,(WP_025260167.1:0.0000010765,WP_177434653.1:0.0013885359):0.0126800474):0.0087371771,((WP_232924505.1:0.0155397440,WP_236249853.1:0.0127548718):0.0128224750,((WP_260407287.1:0.0044079427,WP_260417843.1:0.0109829670):0.0102994484,(WP_304576161.1:0.0160486345,(WP_236123956.1:0.0112469316,WP_236250129.1:0.0055559212):0.0095805160):0.0051186863):0.0096086889):0.0046200990):0.1346424834):0.0670623386):0.0345930136):0.0586232952,((WP_158836371.1:0.0361826565,WP_201229313.1:0.0148664104):0.1000327860,(((((WP_186546058.1:0.0000010765,WP_264364259.1:0.0027461043):0.0068777858,WP_225914406.1:0.0041154938):0.0007366863,WP_242207846.1:0.0035774695):0.0034540967,WP_256588384.1:0.0004238329):0.0781721329,(WP_289204079.1:0.0219530074,(WP_244220761.1:0.0180943133,(WP_256575368.1:0.0054788397,(WP_258712623.1:0.0000010765,WP_260404180.1:0.0013673318):0.0000010765):0.0000020928):0.0071786383):0.1150804999):0.0385623160):0.2011309496):0.1233789734,(((WP_232849499.1:0.0047594285,WP_263963180.1:0.0115876487):0.0741903953,(((((WP_103302633.1:0.1160836319,(((WP_187677124.1:0.0221809231,(WP_235374454.1:0.0055062829,WP_225930778.1:0.0026373180):0.0421131175):0.0434061570,(((((WP_225927651.1:0.0000000000,WP_263469971.1:0.0000000000):0.0000010765,WP_241662901.1:0.0000010765):0.0000010765,WP_249121398.1:0.0013575750):0.0418288239,(((WP_243432827.1:0.0026992760,(WP_257221740.1:0.0013480475,WP_241664262.1:0.0000010765):0.0013483864):0.0000010765,((WP_224787274.1:0.0000000000,WP_252887017.1:0.0000000000):0.0000010765,WP_256584352.1:0.0000010765):0.0000010765):0.0000023653,(WP_236167778.1:0.0013491236,WP_252868477.1:0.0000023669):0.0013494436):0.0318967251):0.0381004852,(WP_093429646.1:0.0067715221,(WP_133335635.1:0.0013518739,WP_238156314.1:0.0031500007):0.0000025086):0.0323621922):0.0139143309):0.0128475487,(WP_256579597.1:0.0176161201,(WP_134828520.1:0.0100325846,((WP_256578432.1:0.0013791106,WP_256579230.1:0.0040508613):0.0132858707,(WP_265812870.1:0.0105593620,(WP_064379821.1:0.0013522573,WP_236196231.1:0.0000010765):0.0030536550):0.0123462368):0.0000024403):0.0101420048):0.0309395250):0.0359632477):0.1675930196,((WP_152747694.1:0.2511519506,(WP_221178763.1:0.0876696502,(WP_154502248.1:0.0014095936,WP_145306544.1:0.0000010765):0.1170913768):0.0369905033):0.0334485938,(WP_231669693.1:0.2302381377,(WP_222589038.1:0.0909775689,(((WP_262136608.1:0.0641558414,WP_186620190.1:0.0481029293):0.0179910800,(WP_260521534.1:0.0249521778,(WP_108589163.1:0.0016780385,WP_222017603.1:0.0067826379):0.0181243079):0.0347117345):0.0052730522,WP_008030633.1:0.0340667715):0.0748354483):0.0766624684):0.1641286022):0.0357352323):0.0619602894,(((WP_200992237.1:0.0013421412,(WP_216705858.1:0.0000010765,WP_304574534.1:0.0000010765):0.0013345145):0.0053531616,(WP_221613705.1:0.0013382943,(WP_221578282.1:0.0000010765,WP_221605575.1:0.0013380670):0.0000010765):0.0081593029):0.1212203612,((((((WP_163001086.1:0.0013439614,WP_163005852.1:0.0000010765):0.0000010765,(WP_213674071.1:0.0013450094,((WP_162868287.1:0.0000010765,WP_163004528.1:0.0000010765):0.0000010765,WP_162876847.1:0.0013451083):0.0000010765):0.0040477883):0.0122496592,(WP_122550037.1:0.0095409916,WP_245006193.1:0.0000027657):0.0095703396):0.0070510696,((((((WP_122424038.1:0.0000010765,WP_122532234.1:0.0013511179):0.0040526223,WP_122490636.1:0.0013471309):0.0000010765,WP_122434082.1:0.0013493545):0.0000010765,WP_096767346.1:0.0000010765):0.0000010765,WP_217386409.1:0.0013482724):0.0013503173,WP_217663785.1:0.0013462181):0.0038337953):0.0262838679,((WP_080399289.1:0.0000010765,WP_080399611.1:0.0013469009):0.0152704869,(WP_122448538.1:0.0149867156,(WP_237613808.1:0.0121137188,((((WP_258041319.1:0.0149811828,WP_254151913.1:0.0013308497):0.0040646414,((WP_236473533.1:0.0027201397,WP_158661206.1:0.0000010765):0.0000010765,WP_180246726.1:0.0013472629):0.0042964953):0.0053968924,(((WP_249724669.1:0.0054658524,WP_277264299.1:0.0107665025):0.0040267704,(WP_167338287.1:0.0013390683,WP_153222129.1:0.0040258048):0.0053039607):0.0014173180,WP_236469485.1:0.0067168343):0.0011129641):0.0016874021,(WP_162886821.1:0.0082919268,WP_103360164.1:0.0119337579):0.0053887736):0.0066470876):0.0080062982):0.0069556075):0.0275401654):0.0844621665,((((WP_236274772.1:0.0162266135,WP_046271618.1:0.0136906145):0.0103639151,(WP_122448228.1:0.0110240693,((WP_017702047.1:0.0000010765,WP_020342472.1:0.0000010765):0.0000010765,WP_122318284.1:0.0093185430):0.0118795869):0.0214064048):0.0057456088,WP_103689882.1:0.0169974453):0.0477159746,((((WP_158178397.1:0.0013385333,((WP_004882990.1:0.0000000000,WP_122411420.1:0.0000000000):0.0000010765,WP_069143508.1:0.0000010765):0.0000010765):0.0000010765,WP_122581187.1:0.0013387996):0.0013398039,WP_122586777.1:0.0000010765):0.0384864032,((WP_210043690.1:0.0402640760,WP_163023459.1:0.0063698284):0.0125514719,((WP_217384395.1:0.0013335733,WP_163005740.1:0.0000010765):0.0000010765,WP_164454509.1:0.0013332404):0.0166638393):0.0174791461):0.0357111811):0.0172131824):0.0681723871):0.0316853446):0.0174565988,(WP_169857202.1:0.0617040348,WP_101208406.1:0.0816840856):0.0929470125):0.1075527747,(WP_259645057.1:0.0310449186,(WP_263941971.1:0.0014464349,WP_263943264.1:0.0026203846):0.0045166122):0.0234274538):0.0764314144):0.1871804295,(((((((WP_038359317.1:0.0000010765,(WP_064116453.1:0.0013897683,WP_007920306.1:0.0000010765):0.0013900691):0.0151126167,(WP_086792448.1:0.0111229451,WP_192559313.1:0.0191725263):0.0100825441):0.1185492345,WP_007934561.1:0.0321868727):0.0699955123,WP_140664833.1:0.0639142085):0.0078641503,WP_123515728.1:0.0581004735):0.0188557236,WP_231986530.1:0.0492080909):0.0353305707,WP_038635858.1:0.0837613535):0.1506029364):0.0402140040):0.0765004524,(WP_259698362.1:0.0000022541,WP_240049797.1:0.0040360133):0.4194800802):0.1111473807,(WP_008078700.1:0.0601438466,(WP_008073429.1:0.0580858260,(WP_225136791.1:0.0115678560,((WP_150649046.1:0.0069188457,(WP_252877120.1:0.0041534109,WP_256807623.1:0.0000010765):0.0027664958):0.0005663468,(WP_175552684.1:0.0013778154,WP_180698055.1:0.0013772885):0.0021904359):0.0075298266):0.0338905641):0.0452952192):0.2948920746):0.1459407788,((((WP_257604405.1:0.6089435702,WP_241151077.1:0.4656035249):0.1924125071,(WP_271472605.1:0.1588762118,(WP_015475517.1:0.1896577861,(WP_160488002.1:0.0926578341,WP_241587662.1:0.0714296535):0.0582970074):0.0497364506):0.1505025415):0.0499339656,(WP_289925674.1:0.0017608028,(WP_150348402.1:0.0027575252,WP_181124004.1:0.0000010765):0.0037644360):0.5906041840):0.0408223205,((WP_290023070.1:0.0600834834,((WP_063342119.1:0.0752748553,(WP_064621114.1:0.1021678931,(WP_122596742.1:0.0000027923,WP_146038498.1:0.0096927854):0.1062301237):0.0514972346):0.0122439743,WP_123581109.1:0.0566304346):0.0316952275):0.3925002421,((((WP_124337366.1:0.0371902399,WP_274305012.1:0.0313335211):0.0220397480,(WP_274321390.1:0.0013915532,(WP_124339281.1:0.0000010765,WP_124345329.1:0.0013931869):0.0000010765):0.0223518764):0.0129439183,(WP_148558604.1:0.0000010765,WP_156162109.1:0.0013962713):0.0323672421):0.2363956902,((WP_081480354.1:0.1802803213,WP_123474152.1:0.0773211855):0.1465781879,((WP_262193143.1:0.0563761762,(WP_101161681.1:0.0137474895,WP_201136233.1:0.0086332381):0.0130381070):0.1662232801,(WP_071552768.1:0.0860700175,WP_086945188.1:0.0574637703):0.0512910624):0.0747200877):0.1058213832):0.1014488908):0.0674125070):0.0739937105):0.1423259743,((WP_156480475.1:0.0405827491,WP_280055088.1:0.0240983863):0.3027738605,(WP_280001504.1:0.3252036952,(WP_074868307.1:0.1434689023,(WP_160013797.1:0.0236192600,(WP_256665620.1:0.0236603004,(WP_108538014.1:0.0000010765,WP_267809700.1:0.0011344588):0.0223449988):0.0135418983):0.1050955211):0.1440391805):0.1584545065):0.2290189521):0.1444114306,((WP_201090682.1:0.7701003730,(WP_217332126.1:0.4264998851,WP_201090668.1:0.3788255233):0.4593513857):0.1053850951,(WP_201093496.1:0.1029084828,WP_201094609.1:0.0978719531):0.6692925060):0.1235477474):0.1077200647,(WP_126979395.1:1.1481733540,(((WP_111930162.1:0.0124974974,WP_272629860.1:0.0195271068):0.0967763214,(WP_179704721.1:0.0073817586,WP_179742734.1:0.0058173001):0.0287533166):0.0213858328,(WP_035550064.1:0.0039186460,WP_176058221.1:0.0012828738):0.0135126173):0.8398345162):0.2433714650):0.0905746932,(WP_024871922.1:0.6417052157,(WP_015878834.1:0.1208724955,WP_024870786.1:0.1374309265):0.8059624962):0.2963086151):0.1117449545):0.0649126413,((((((WP_042040041.1:0.0115672590,WP_224431803.1:0.0067188309):0.0031899506,WP_259237785.1:0.0031984517):0.0065253396,WP_259270311.1:0.0042088014):0.2700818536,((WP_052449413.1:0.0148305807,(WP_042045350.1:0.0098288036,WP_302342608.1:0.0181657983):0.0054327896):0.1723257764,((((((WP_290041786.1:0.0426983990,(((((((((((WP_043135932.1:0.0343710519,(WP_290076941.1:0.0031102913,(WP_211183104.1:0.0097805320,WP_220085148.1:0.0026486214):0.0153632465):0.0102489286):0.0046341593,(WP_290073924.1:0.0260626366,WP_265421367.1:0.0183067080):0.0127936391):0.0079038892,WP_277736228.1:0.0258365036):0.0083517058,WP_087755869.1:0.0275644791):0.0087671336,(WP_282790477.1:0.0015854845,WP_290020093.1:0.0044657589):0.0147655815):0.0144334469,WP_290026512.1:0.0195066643):0.0039543245,(WP_265431686.1:0.0221029312,(WP_275908924.1:0.0085762919,((WP_212539873.1:0.0090498714,(WP_290067613.1:0.0136604994,WP_159166196.1:0.0113920782):0.0102710673):0.0000010765,(WP_131730992.1:0.0000010765,WP_290045989.1:0.0014433475):0.0113547805):0.0133461699):0.0094463418):0.0112002260):0.0165962518,(WP_265456054.1:0.0109992345,WP_270690536.1:0.0097578792):0.0091268288):0.0030598921,WP_059112420.1:0.0228388027):0.0130370860,WP_275919057.1:0.0187374791):0.0215092235,WP_271770956.1:0.0198375434):0.0130495008):0.0154997695,((WP_103470584.1:0.0140160070,WP_241325804.1:0.0189928632):0.0509630107,((WP_270823962.1:0.0491599773,(WP_139439459.1:0.0245397721,WP_139744844.1:0.0260421231):0.0139030738):0.0127007087,((WP_283941435.1:0.0536759194,(((((((WP_225633226.1:0.0270367398,WP_052445743.1:0.0046030025):0.0102341080,WP_052449245.1:0.0136623934):0.0106630241,(WP_223380035.1:0.0133437043,WP_124238303.1:0.0180703314):0.0063568148):0.0032584851,WP_061475645.1:0.0126000058):0.0049086966,(WP_201976791.1:0.0165586801,WP_268855159.1:0.0194219172):0.0067034710):0.0468819196,(WP_218327951.1:0.0433873563,(WP_052100911.1:0.0212166166,(WP_218292292.1:0.0000010765,WP_218388152.1:0.0120732943):0.0259745531):0.0346699511):0.0458441840):0.0194752549,((WP_208621097.1:0.0451101451,WP_050720097.1:0.0358745922):0.0170040291,WP_042642420.1:0.0348287652):0.0269847177):0.0191825772):0.0204351750,WP_224160290.1:0.0879327110):0.0140130669):0.0070076356):0.0117247700):0.0063501209,((((((WP_103254839.1:0.0122555826,WP_257726371.1:0.0050302671):0.0105073704,(((WP_052130436.1:0.0126731977,(((((WP_076362755.1:0.0158355194,((WP_039214575.1:0.0253082208,(((WP_252377033.1:0.0257412584,WP_219252790.1:0.0203299654):0.0222231594,(WP_268032638.1:0.0169157419,WP_282465960.1:0.0047428046):0.0096673080):0.0108208485,(WP_077095951.1:0.0000010765,WP_190283627.1:0.0000010765):0.0197404172):0.0062517714):0.0108094786,((WP_213343547.1:0.0076100517,WP_290035890.1:0.0172670332):0.0031001623,(((WP_095592916.1:0.0014498142,WP_211050728.1:0.0014497052):0.0000010765,WP_206865327.1:0.0014494415):0.0141576673,WP_260753795.1:0.0142984753):0.0106887310):0.0093372559):0.0131971120):0.0097605406,(WP_301481375.1:0.0116303141,(((WP_052455407.1:0.0177114915,WP_201900920.1:0.0101464670):0.0000027658,WP_214005783.1:0.0028867021):0.0072790764,(((WP_201890978.1:0.0000010765,WP_275873205.1:0.0000010765):0.0043318090,WP_201888948.1:0.0043331138):0.0000010765,WP_236276807.1:0.0028833138):0.0043296808):0.0000027658):0.0045508273):0.0079489569,(WP_239053401.1:0.0057817318,WP_266140541.1:0.0043279815):0.0000010765):0.0072377603,((WP_261999797.1:0.0178366259,WP_139736888.1:0.0000010765):0.0028851159,WP_151028075.1:0.0101900577):0.0000010765):0.0205891800,WP_263308584.1:0.0057502460):0.0369127030):0.0084578821,(WP_048207471.1:0.0109003861,(WP_266136160.1:0.0037629830,(WP_167826290.1:0.0086620302,(WP_103259957.1:0.0000010765,WP_182951291.1:0.0000010765):0.0057760382):0.0049131938):0.0029709077):0.0046269559):0.0021807274,WP_279986450.1:0.0121344016):0.0039697149):0.0212796812,((WP_252604548.1:0.0416383202,(WP_052444037.1:0.0071576464,WP_054545054.1:0.0106682893):0.0157262917):0.0191972836,WP_268038807.1:0.0166886950):0.0141827443):0.0116491381,((((WP_254199823.1:0.0229653409,(WP_118881401.1:0.0000010765,WP_203134068.1:0.0000010765):0.0061426460):0.0047947793,(WP_241870803.1:0.0157137932,(WP_201973284.1:0.0160272345,(WP_139389078.1:0.0014393167,WP_139392719.1:0.0000010765):0.0000024507):0.0020234069):0.0048750754):0.0063662798,WP_201903047.1:0.0106436335):0.0060129440,((WP_200891482.1:0.0127861601,WP_052449592.1:0.0209897463):0.0115923417,((WP_274181215.1:0.0292049048,(WP_244088574.1:0.0076479584,WP_269381197.1:0.0041598796):0.0297819151):0.0147106650,(WP_073349885.1:0.0000010765,WP_247146299.1:0.0000010765):0.0374476731):0.0275205693):0.0083696010):0.0051012370):0.0055343334,WP_257684342.1:0.0356290529):0.0092673648,WP_219281436.1:0.0385836649):0.0213206548):0.0201347483,((WP_275930817.1:0.0087279247,WP_275930821.1:0.0186609177):0.0020595947,WP_212512710.1:0.0317058703):0.0252233645):0.0128032567,(((WP_050490161.1:0.0086958985,WP_201298762.1:0.0206336420):0.0132467660,((WP_158109895.1:0.0132503869,WP_275057589.1:0.0043674942):0.0050711909,((WP_050498466.1:0.0014314917,WP_209297053.1:0.0029273908):0.0120557946,(WP_158113002.1:0.0043622154,(WP_236767911.1:0.0014499727,WP_245133142.1:0.0014462707):0.0058094852):0.0048482049):0.0050545040):0.0024452543):0.0064640886,(((((((WP_239693824.1:0.0102085603,(WP_201907488.1:0.0058515712,WP_255938218.1:0.0043723240):0.0360526371):0.0314752262,WP_257496400.1:0.0238869347):0.0000020224,(WP_236283327.1:0.0071227326,WP_021229698.1:0.0208803831):0.0074933292):0.0013814146,WP_076495669.1:0.0207346672):0.0102050720,((((WP_216978140.1:0.0145241928,(WP_058053608.1:0.0147482239,WP_033136227.1:0.0046229611):0.0000027090):0.0117801875,WP_069555922.1:0.0061078532):0.0036291382,WP_181363456.1:0.0109444459):0.0227259616,(WP_204807554.1:0.0054771363,WP_219925235.1:0.0136635808):0.0133032176):0.0078563141):0.0080712690,WP_235695661.1:0.0201303490):0.0262177109,WP_265775453.1:0.0156593281):0.0276860898):0.0235767068):0.0353622047,(WP_084978027.1:0.0246300182,(WP_219258184.1:0.0305198621,WP_230431870.1:0.0190611856):0.0147140286):0.1555150757):0.0915939697):0.1707007587):0.3161218548,((((((WP_201965402.1:0.0000010765,WP_219271186.1:0.0016649414):0.0490988662,WP_236351591.1:0.0033971691):0.0299628432,(((WP_236399960.1:0.0066574323,(((WP_216975692.1:0.0016559067,(WP_080771418.1:0.0016526706,WP_219295863.1:0.0000010765):0.0016562368):0.0016551560,(WP_124928682.1:0.0000010765,(WP_139743517.1:0.0000010765,WP_265759984.1:0.0000010765):0.0016552242):0.0016555684):0.0016582922,WP_139436752.1:0.0016574049):0.0016606454):0.0000010765,WP_265061384.1:0.0049968048):0.0000026083,WP_139748091.1:0.0049730472):0.0128364836):0.0202858305,((WP_268014833.1:0.0049643551,((WP_242764666.1:0.0049577408,WP_080631386.1:0.0016525054):0.0000010765,(WP_279451027.1:0.0033074267,(((WP_279972580.1:0.0016482702,WP_201891661.1:0.0016506400):0.0000010765,WP_123245997.1:0.0000010765):0.0000010765,(WP_267997061.1:0.0016475002,WP_139752655.1:0.0000010765):0.0016477569):0.0016501821):0.0000010765):0.0016499130):0.0099942019,(WP_208199950.1:0.0039247124,WP_244365926.1:0.0094713154):0.0086268446):0.0171671730):0.0155072449,(((((((((WP_081934688.1:0.0601784479,(((((WP_080689759.1:0.0000010765,WP_201889290.1:0.0000010765):0.0000010765,WP_270828730.1:0.0016628876):0.0050102660,(WP_080631881.1:0.0050074903,WP_099358354.1:0.0000010765):0.0033375164):0.0157287939,(WP_259232222.1:0.0100196087,WP_290021930.1:0.0158523465):0.0151660419):0.0054612769,(WP_211067353.1:0.0016590761,(((WP_081086222.1:0.0000000000,WP_241416291.1:0.0000000000):0.0000010765,WP_130632555.1:0.0000010765):0.0000010765,WP_201354163.1:0.0016598523):0.0000010765):0.0097794070):0.0283415480):0.0202351201,WP_211029370.1:0.0085457207):0.0429963070,WP_268009127.1:0.0015778912):0.0084392479,WP_201988590.1:0.0016508142):0.0065952764,(WP_103827142.1:0.0049255024,WP_202002492.1:0.0016399334):0.0000026068):0.0328640417,WP_082035413.1:0.0169383335):0.0052436660,WP_265775455.1:0.0265012604):0.0000021708,WP_139410255.1:0.0092637344):0.0234673727,WP_302247730.1:0.0250664600):0.0000023627):0.3423709021,(WP_004579321.1:0.1883317111,(WP_207389230.1:0.1115500727,(WP_203141920.1:0.0598794304,WP_223808068.1:0.0646307387):0.0380836558):0.1535115246):0.2477729317):0.3321904194):0.2624232050,(((((((((WP_155651950.1:0.0058593226,WP_155689998.1:0.0092309753):0.0456113361,WP_063658829.1:0.0034360621):0.0062960827,WP_236782109.1:0.0065126102):0.3222310379,((WP_234494476.1:0.0306652994,WP_252013536.1:0.0199556329):0.2758749387,(((WP_019274928.1:0.2497206452,(((((((((((((WP_254230116.1:0.0110895615,WP_253819322.1:0.0073335692):0.0073292160,WP_229628848.1:0.0000010765):0.0028544552,(WP_242456997.1:0.0000010765,WP_253815900.1:0.0018112215):0.0140998632):0.0032039972,WP_254230471.1:0.0018236099):0.0055725558,WP_172853543.1:0.0107797135):0.0055316443,((WP_081305614.1:0.0086884287,(WP_252037023.1:0.0078193051,WP_281629563.1:0.0087063480):0.0073602603):0.0041139736,WP_152561995.1:0.0036551259):0.0092639749):0.0040406382,WP_254313904.1:0.0069708341):0.0018331953,WP_253822797.1:0.0069453534):0.0039171883,WP_171340451.1:0.0020932099):0.0054344682,WP_251768414.1:0.0000010765):0.0018250994,WP_235284511.1:0.0036795320):0.0018355734,((((WP_239864800.1:0.0073842565,WP_239874274.1:0.0036291563):0.0073874749,WP_239835668.1:0.0018220413):0.0036778978,(WP_006961879.1:0.0166263496,WP_277685047.1:0.0092870417):0.0036573881):0.0013311055,WP_171747521.1:0.0161179610):0.0009032641):0.0000023104,(((WP_095559969.1:0.0129010820,WP_099608107.1:0.0073163883):0.0036736050,(WP_227495727.1:0.0091806195,WP_040122119.1:0.0018136413):0.0018589157):0.0018092345,WP_253816588.1:0.0073644385):0.0018322910):0.0915499200):0.0539130043,WP_081693197.1:0.1588617496):0.0936720278,((((((WP_213972217.1:0.0074085172,(WP_258674259.1:0.0092176814,(WP_081007922.1:0.0000010765,WP_222133090.1:0.0000010765):0.0073620444):0.0000020523):0.0055081509,((((WP_258870112.1:0.0055175970,WP_238967253.1:0.0036611651):0.0000010765,WP_132937158.1:0.0000010765):0.0018287857,WP_258483379.1:0.0000010765):0.0000010765,(((((WP_238762595.1:0.0036627963,(((((((((((((WP_258687011.1:0.0055397474,(WP_182036066.1:0.0000010765,WP_193448473.1:0.0036807584):0.0000010765):0.0055228820,WP_182018665.1:0.0018325835):0.0000010765,WP_213965444.1:0.0000010765):0.0000010765,WP_104980542.1:0.0018312072):0.0000010765,WP_225311791.1:0.0000010765):0.0036973479,WP_215810341.1:0.0018298513):0.0000010765,WP_258514439.1:0.0018299837):0.0000010765,(((((((WP_237309495.1:0.0055505844,((((((WP_257897976.1:0.0018315328,WP_301568533.1:0.0000010765):0.0018350614,WP_225496066.1:0.0018317357):0.0000010765,(WP_258587314.1:0.0018294266,WP_006741081.1:0.0018334940):0.0000010765):0.0000010765,WP_257889715.1:0.0000010765):0.0000010765,WP_213867633.1:0.0000010765):0.0000010765,WP_270007082.1:0.0018297656):0.0000010765):0.0000024733,((((WP_250154620.1:0.0054948889,WP_250158237.1:0.0055088847):0.0000028422,WP_258664952.1:0.0000010765):0.0018293166,WP_213963692.1:0.0000028414):0.0018294145,(WP_250156173.1:0.0018304867,(WP_258642116.1:0.0000010765,WP_254694357.1:0.0000010765):0.0000010765):0.0000010765):0.0018310392):0.0000011025,WP_238843218.1:0.0000010765):0.0018279088,((((((((WP_104976193.1:0.0000010765,WP_238778161.1:0.0000010765):0.0036824705,WP_258458577.1:0.0000021434):0.0018437170,(((((WP_285399191.1:0.0018291652,WP_253657225.1:0.0018296633):0.0000010765,WP_242013374.1:0.0018316838):0.0000010765,(WP_017820367.1:0.0000000000,WP_238959077.1:0.0000000000):0.0000010765):0.0000010765,WP_250155902.1:0.0000010765):0.0000010765,WP_258659632.1:0.0018307515):0.0000022974):0.0018371020,WP_258509914.1:0.0018298179):0.0000010765,WP_213906996.1:0.0018294542):0.0000010765,WP_005373349.1:0.0000010765):0.0000010765,WP_267923364.1:0.0000010765):0.0000010765,(WP_213885477.1:0.0000010765,WP_206225656.1:0.0018398569):0.0018343580):0.0018301900):0.0000010765,(((WP_154204269.1:0.0000000000,WP_248486436.1:0.0000000000):0.0000010765,WP_182039768.1:0.0000010765):0.0000010765,(WP_213966592.1:0.0018297029,WP_258494672.1:0.0018299023):0.0000010765):0.0018311079):0.0000010765,(((((WP_005386124.1:0.0000000000,WP_258492623.1:0.0000000000):0.0000000000,WP_258635246.1:0.0000000000):0.0000000000,WP_213910156.1:0.0000000000):0.0000000000,WP_230818657.1:0.0000000000):0.0000000000,WP_242539560.1:0.0000000000):0.0000010765):0.0000010765,((WP_242532903.1:0.0000010765,WP_225477454.1:0.0000010765):0.0018313800,WP_256900093.1:0.0018342846):0.0000010765):0.0000010765):0.0000010765,(WP_238952720.1:0.0036644658,(WP_258457267.1:0.0018278361,WP_191115754.1:0.0000010765):0.0018305372):0.0000010765):0.0000010765,((WP_249371658.1:0.0055720147,WP_167416121.1:0.0000010765):0.0018329094,(WP_222712085.1:0.0018317011,WP_171345602.1:0.0018308814):0.0018317336):0.0000010765):0.0000010765,(WP_064354679.1:0.0018289334,WP_233272541.1:0.0000010765):0.0000010765):0.0000010765,WP_203345356.1:0.0000010765):0.0000010765,WP_213962662.1:0.0036631513):0.0018302303):0.0000010765,WP_213866785.1:0.0000010765):0.0000010765,(WP_250156261.1:0.0036759938,WP_250154950.1:0.0000010765):0.0000010765):0.0018288770,(WP_086047483.1:0.0018283151,WP_170890156.1:0.0000010765):0.0018291200):0.0000010765,WP_225466142.1:0.0000010765):0.0018293887):0.0036767407):0.0074377919,((WP_239073817.1:0.0036346026,(((WP_301645362.1:0.0054641989,WP_301612694.1:0.0000010765):0.0000026387,(WP_258792751.1:0.0000010765,WP_253658170.1:0.0018149221):0.0018155094):0.0000010765,(WP_301658517.1:0.0018168660,WP_237284963.1:0.0000010765):0.0018153274):0.0000010765):0.0037036436,((((WP_243327960.1:0.0045507517,(WP_258665202.1:0.0000010765,((WP_245151474.1:0.0000010765,WP_268853310.1:0.0018144065):0.0072751236,(WP_237310874.1:0.0073135726,(WP_258430557.1:0.0018086907,(WP_301949012.1:0.0018234386,WP_226420497.1:0.0000010765):0.0000010765):0.0018090046):0.0018157857):0.0091354549):0.0027765795):0.0018259809,WP_170901829.1:0.0046319106):0.0026699735,WP_170892069.1:0.0054583946):0.0000010765,WP_242446590.1:0.0018169854):0.0017538058):0.0174977589):0.0198298853,(((((WP_102504247.1:0.0000010765,WP_108156832.1:0.0018294733):0.0351812255,WP_228011018.1:0.0103682833):0.0187681926,((((((((WP_228175100.1:0.0036176449,WP_255986520.1:0.0000010765):0.0215457284,WP_240694481.1:0.0022734225):0.0045823003,(WP_199455090.1:0.0184681615,WP_077263003.1:0.0079403317):0.0074307385):0.0103885564,WP_005532457.1:0.0047830049):0.0053898771,(WP_045417480.1:0.0015661380,WP_233967762.1:0.0039335061):0.0072210233):0.0019449225,WP_047482042.1:0.0123638794):0.0000022691,(WP_255958692.1:0.0096739328,WP_045414813.1:0.0035048118):0.0103393385):0.0034435448,WP_176310334.1:0.0102114413):0.0034480028):0.0027822251,(WP_249632936.1:0.0215299730,(((WP_102544050.1:0.0018390812,WP_241908681.1:0.0000010765):0.0018255040,(WP_229635002.1:0.0000010765,WP_241905466.1:0.0018309267):0.0018275998):0.0054934516,(WP_241908501.1:0.0036565143,(WP_136993530.1:0.0036549960,WP_136994545.1:0.0000010765):0.0036708201):0.0036777871):0.0042571080):0.0072445957):0.0018971546,WP_104024017.1:0.0257421941):0.0029608105):0.0043339572,(WP_102306973.1:0.0204529885,WP_193836269.1:0.0128220806):0.0022143868):0.0359471828,WP_009842246.1:0.0159969545):0.2440109726):0.0495039315):0.2065874348):0.2639689002,WP_245696724.1:0.8025681898):0.1475414334,WP_093272047.1:0.7507822454):0.2933949023,(((WP_250684394.1:0.0282257624,WP_248142037.1:0.0649519159):0.1448669008,WP_211650663.1:0.1314770807):0.0580460404,((WP_218385234.1:0.0764546086,(WP_027250863.1:0.0142566936,WP_237796260.1:0.0042888380):0.0580896217):0.1061856732,((WP_192016381.1:0.0056804806,WP_303460040.1:0.0000010765):0.0788085858,(WP_046220139.1:0.0091621720,WP_120512814.1:0.0175803734):0.0533495573):0.0363651651):0.0672096795):0.7575831430):0.2482003871,WP_126798318.1:1.4373528764):0.2236562223,(((WP_004412482.1:0.3873647016,(WP_250614752.1:0.4904136036,(((((WP_115426702.1:0.0052556197,(WP_005304271.1:0.0057464971,(WP_136039692.1:0.0000010765,WP_106223737.1:0.0044950170):0.0017655209):0.0085995333):0.0072060780,(((((WP_154140787.1:0.0114799466,WP_138242204.1:0.0075651939):0.0044918533,WP_069531219.1:0.0029831235):0.0029811586,(WP_197573956.1:0.0105124325,(WP_238071298.1:0.0014889030,WP_237033854.1:0.0000010765):0.0074990064):0.0014710751):0.0014928670,WP_176284422.1:0.0044973867):0.0019428285,WP_065170876.1:0.0090320038):0.0000010765):0.0008802741,WP_106340302.1:0.0031300423):0.3667292728,WP_107286874.1:0.2455434221):0.0949542303,((((((((WP_238055809.1:0.0014072502,(WP_229519546.1:0.0014008612,WP_239983900.1:0.0000010765):0.0014009082):0.0085337925,WP_069531388.1:0.0042319802):0.0028068993,((((WP_146130731.1:0.0056814469,WP_136039176.1:0.0053074246):0.0017614401,((WP_115060610.1:0.0000010765,WP_237041763.1:0.0014038800):0.0013992457,(WP_252689432.1:0.0000010765,WP_197673582.1:0.0014022392):0.0042308551):0.0028159984):0.0014099397,WP_238088827.1:0.0028237012):0.0013707481,WP_237031182.1:0.0056892189):0.0014075261):0.0056671622,WP_218137597.1:0.0084746268):0.0014002982,(WP_081282987.1:0.0000010765,WP_272469274.1:0.0028111191):0.0014058128):0.0013988453,((WP_188007362.1:0.0042322025,(WP_238070811.1:0.0042176371,WP_237031760.1:0.0028269682):0.0013951904):0.0014056887,WP_284634670.1:0.0014104700):0.0000010765):0.0041711399,WP_176848848.1:0.0156202159):0.0055577476,WP_106224166.1:0.0044690460):0.2020198351):0.1554916685):0.1723407884):0.2083124219,(WP_143693163.1:0.2275670237,WP_073585848.1:0.2265761415):1.0898149965):0.1265441590,(WP_013796982.1:0.7337289080,(WP_196123115.1:0.3356982033,WP_068713694.1:0.5520098899):0.6076294183):0.1966478096):0.3172542056):0.1914901239):0.2452074873):0.0925241106,(((((((((WP_106911234.1:0.0592095218,WP_152107815.1:0.0112686834):0.0046867655,(WP_152148521.1:0.0126320285,(((WP_192437222.1:0.0015916794,WP_010862292.1:0.0055173191):0.0055860449,WP_116546904.1:0.0056373485):0.0017667277,((WP_207541367.1:0.0000010765,WP_047707457.1:0.0000010765):0.0014067060,WP_218564018.1:0.0028224145):0.0024756127):0.0055157950):0.0016720378):0.0076063498,WP_218575519.1:0.0107835444):0.0182898270,WP_152117462.1:0.0058222595):0.0262685196,((WP_152136083.1:0.0140917863,WP_064977345.1:0.0013982414):0.0013642631,WP_152115775.1:0.0056546566):0.0103788039):0.1845101777,(WP_139426278.1:0.2828864335,(WP_302342610.1:0.1098265000,((((WP_042035385.1:0.0235404259,WP_275930217.1:0.0363685304):0.0369997319,WP_244463040.1:0.0143767522):0.0233378103,(WP_271786418.1:0.0180711300,(WP_290019107.1:0.0041663200,WP_290065617.1:0.0000010765):0.0134472876):0.0241330118):0.0280670797,((WP_235695459.1:0.0337515470,(WP_223290093.1:0.0124123722,(WP_224162200.1:0.0233295826,WP_235512955.1:0.0123882298):0.0088006205):0.0161309146):0.0235942891,(((((WP_233716082.1:0.0159869226,WP_235671535.1:0.0163674243):0.0127773457,(WP_139740952.1:0.0102438413,((WP_115523176.1:0.0000010765,WP_115571754.1:0.0000010765):0.0000010765,WP_115545188.1:0.0013811053):0.0106068469):0.0067200661):0.0030732991,WP_225315447.1:0.0243773681):0.0111720006,((WP_146045093.1:0.0013855000,WP_235630069.1:0.0013858084):0.0100809502,(((((((((WP_267529655.1:0.0265709294,(WP_052443842.1:0.0390238348,WP_139730154.1:0.0445026676):0.0176463798):0.0156561273,WP_258223155.1:0.0103120325):0.0098018161,(WP_236285495.1:0.0013878305,WP_202801610.1:0.0000010765):0.0155103319):0.0059677543,((WP_085946058.1:0.0000010765,WP_139403220.1:0.0000010765):0.0075860324,(WP_230848172.1:0.0000010765,WP_234781320.1:0.0000010765):0.0078374836):0.0041165601):0.0039297005,(WP_242526730.1:0.0097790310,(WP_236763852.1:0.0000028694,(WP_236662274.1:0.0027780505,WP_156152910.1:0.0013811646):0.0055577931):0.0083449346):0.0127550010):0.0009807552,WP_252353451.1:0.0187393165):0.0111810697,WP_257619449.1:0.0088399664):0.0072770004,WP_236348427.1:0.0105947713):0.0098549903,((((WP_241097967.1:0.0013902460,WP_251650615.1:0.0013851694):0.0097210957,(WP_232535755.1:0.0097737854,((WP_279700196.1:0.0140199474,((WP_124250507.1:0.0027813916,WP_236664006.1:0.0027785501):0.0000010765,(WP_117404272.1:0.0000010765,WP_257620927.1:0.0000010765):0.0013883226):0.0097373014):0.0021619433,WP_254204941.1:0.0024736179):0.0157243685):0.0117136391):0.0055127420,(WP_244463600.1:0.0196673016,((((((WP_266140873.1:0.0008504724,(WP_230581455.1:0.0000010765,WP_254197018.1:0.0014009111):0.0076364083):0.0137413271,(WP_267999553.1:0.0073837233,WP_279484472.1:0.0042476623):0.0203959246):0.0051080993,((WP_252450916.1:0.0000010765,WP_263676571.1:0.0000010765):0.0083873961,(WP_240038008.1:0.0027966281,WP_262351568.1:0.0055979448):0.0000010765):0.0014876452):0.0027872518,WP_045790041.1:0.0099326472):0.0096467187,(((((WP_227656846.1:0.0087463287,(WP_227656847.1:0.0000010765,WP_289974244.1:0.0014000895):0.0013820910):0.0127220819,((((((WP_279488301.1:0.0214428999,WP_139477952.1:0.0098992330):0.0000027658,WP_235675001.1:0.0056518801):0.0014062056,(WP_011705729.1:0.0028193312,WP_166464440.1:0.0042303821):0.0028152908):0.0000010765,(((WP_275202149.1:0.0000010765,WP_270830996.1:0.0028210653):0.0128577590,WP_113994249.1:0.0014074053):0.0014053438,WP_187267415.1:0.0070687078):0.0000010765):0.0000027598,(WP_260392277.1:0.0014071622,WP_301285031.1:0.0028179097):0.0014036901):0.0028235584,WP_223951288.1:0.0042172294):0.0000010765):0.0070386885,WP_270814325.1:0.0027871790):0.0013872406,(WP_242795188.1:0.0084942603,WP_049048603.1:0.0000010765):0.0013973229):0.0041907075,WP_230581643.1:0.0028035921):0.0041935700):0.0013570842,(WP_240040014.1:0.0056072172,((WP_235333202.1:0.0000010765,WP_235195047.1:0.0000010765):0.0013984580,WP_240687602.1:0.0000010765):0.0014007065):0.0014223710):0.0170832809):0.0151071259):0.0132732988,(WP_235672071.1:0.0000010765,WP_253182215.1:0.0013912703):0.0100547804):0.0075954289):0.0346057653):0.0047507312):0.0056162588,WP_139428667.1:0.0252436975):0.0442360305):0.0172361681):0.0451410312):0.0611762898):0.1001644207):0.1772468638,((((((((((WP_215801807.1:0.0378272680,WP_236662837.1:0.0200718250):0.0242423424,(WP_168754807.1:0.0105941396,(((WP_246771378.1:0.0000010765,WP_197918157.1:0.0000010765):0.0102349471,(((WP_139724156.1:0.0014507089,(WP_139430716.1:0.0014496525,WP_274437128.1:0.0000010765):0.0000010765):0.0247340019,WP_231504400.1:0.0032842494):0.0028869607,WP_197069438.1:0.0091585387):0.0128141303):0.0000027658,(WP_252477221.1:0.0058321498,(((((WP_202970012.1:0.0073260571,WP_228520117.1:0.0014517669):0.0000010765,WP_155398508.1:0.0014521479):0.0000010765,(WP_273766853.1:0.0043632113,WP_211162435.1:0.0014515633):0.0000010765):0.0000010765,WP_207138682.1:0.0014515305):0.0000024852,((WP_219588013.1:0.0014523946,WP_274278108.1:0.0014511437):0.0000010765,WP_257620696.1:0.0014503250):0.0014508560):0.0073345269):0.0043801605):0.0083540118):0.0069422863):0.0174059725,WP_265437146.1:0.0191611999):0.0090450206,WP_218408765.1:0.0205917379):0.0072763557,(((((WP_197970291.1:0.0136946391,WP_213319481.1:0.0057198747):0.0247465951,WP_202043801.1:0.0029833604):0.0085795397,(WP_234839500.1:0.0029047652,WP_279989584.1:0.0043676762):0.0015765509):0.0100710944,WP_233466789.1:0.0061033940):0.0191112417,(WP_201934434.1:0.0029044702,WP_209791843.1:0.0014491385):0.0072648504):0.0046504990):0.0105066581,(WP_213344924.1:0.0080554175,WP_205599392.1:0.0100017605):0.0091673855):0.0000010841,((WP_234567969.1:0.0048038805,WP_290028532.1:0.0188247228):0.0152725271,WP_289983097.1:0.0112762973):0.0072269077):0.0065271001,(WP_241342239.1:0.0250700893,(WP_244464594.1:0.0053407399,WP_264304769.1:0.0121009845):0.0108838718):0.0092710459):0.0111303324,WP_157774634.1:0.0360160436):0.0145864254,WP_042653501.1:0.0311270037):0.4101895572):0.0539451543,WP_201796725.1:0.3202120528):0.5533009307,WP_261921702.1:0.9453680517):0.7152619734):0.3097713214,(((((((WP_206098204.1:0.0072760003,WP_271461236.1:0.0066261085):0.4247033676,(WP_245250930.1:0.1847343011,WP_201023816.1:0.1749109505):0.2010722323):0.0705488514,(((((WP_046481532.1:0.0364684239,WP_162200242.1:0.0157897905):0.0907354491,((WP_180558005.1:0.0090948544,(WP_244073897.1:0.0056419573,(WP_096133075.1:0.0020075271,(WP_000703217.1:0.0000010765,WP_286333083.1:0.0041990324):0.0066614587):0.0033467105):0.0065653401):0.1211107245,(((((((((((WP_249417542.1:0.0000010765,(WP_220131145.1:0.0035754392,WP_279271360.1:0.0000010765):0.0000010765):0.0624568782,(WP_286589117.1:0.0238765455,(WP_279271572.1:0.0051119368,(WP_181631881.1:0.0000026274,WP_181637571.1:0.0069188391):0.0017964641):0.0235213709):0.0249890055):0.0593169488,WP_176166806.1:0.0264298986):0.0526343212,WP_244284065.1:0.0157393670):0.0567503415,(WP_196216322.1:0.0073523451,WP_254866161.1:0.0136825189):0.0043621468):0.0254620047,WP_225905868.1:0.0147696082):0.0271355453,WP_219141026.1:0.0116417455):0.0189866072,((WP_125873113.1:0.0034688808,WP_141022781.1:0.0017353901):0.0000010765,WP_227012520.1:0.0000010765):0.0543237921):0.0423862212,(WP_115276857.1:0.0101087377,WP_157698291.1:0.0169269534):0.0600931708):0.0270843183,(((((((((((WP_249326907.1:0.0246662363,WP_265187096.1:0.0000010765):0.0017345825,WP_233099135.1:0.0017335883):0.0000010765,((((WP_226877249.1:0.0000000000,WP_229692591.1:0.0000000000):0.0000000000,WP_232964416.1:0.0000000000):0.0000000000,WP_260478538.1:0.0000000000):0.0000000000,WP_230858115.1:0.0000000000):0.0000010765):0.0000010765,WP_237766357.1:0.0000010765):0.0000010765,WP_243452357.1:0.0017354039):0.0000010765,WP_233094077.1:0.0000010765):0.0000010765,WP_237765032.1:0.0020482679):0.0104728770,WP_232936598.1:0.0017418691):0.0017323076,WP_074135042.1:0.0000010765):0.0729373485,(WP_237765034.1:0.0000010765,(WP_232936597.1:0.0017494830,WP_237765168.1:0.0000010765):0.0024892120):0.0470330099):0.0265230387,WP_139821430.1:0.0246652239):0.0532532628):0.0292732457,(((WP_237585083.1:0.0000020728,WP_246849017.1:0.0057419783):0.0028700709,((WP_245152753.1:0.0000010765,WP_233679860.1:0.0000010765):0.0089566232,(WP_256859360.1:0.0051839812,(WP_256859882.1:0.0017304423,(WP_240196305.1:0.0000010765,WP_254867000.1:0.0000010765):0.0017115424):0.0017146961):0.0017501764):0.0000020990):0.0121121742,(WP_254892922.1:0.0102298651,WP_228409273.1:0.0070889091):0.0018892945):0.0850022897):0.0365342649):0.0547285026):0.1034062636,((((((((((((WP_237765884.1:0.0000010765,WP_237766439.1:0.0000010765):0.0034551788,(WP_240618753.1:0.0017901923,WP_240980555.1:0.0000010765):0.0017899949):0.0017174023,WP_234979065.1:0.0000027635):0.0050451072,(WP_045895789.1:0.0034368379,(WP_223866310.1:0.0000010765,WP_249039491.1:0.0017165603):0.0000010765):0.0018375527):0.0067432330,(WP_061856441.1:0.0121299237,WP_155033346.1:0.0051255852):0.0112979248):0.0130814975,WP_229690277.1:0.0091812660):0.0135137694,((WP_048338983.1:0.0000010765,WP_109963008.1:0.0000010765):0.0000010765,((WP_080398030.1:0.0000010765,WP_152691392.1:0.0000010765):0.0000010765,(WP_228099919.1:0.0000010765,WP_234941586.1:0.0017780754):0.0017784279):0.0017259510):0.0180118997):0.0476722169,(WP_243428348.1:0.0712866611,WP_243428349.1:0.0389039156):0.0627420737):0.0169598977,(WP_231501500.1:0.0401106378,WP_088205564.1:0.0299768821):0.0340581713):0.0155153431,(WP_248228592.1:0.0434280267,WP_237658008.1:0.0460794173):0.0254377497):0.0204402451,WP_259281646.1:0.0807426417):0.0058205777,(((((WP_284592783.1:0.0664571960,((WP_226295720.1:0.0648890690,((WP_213223829.1:0.0000010765,WP_142473402.1:0.0000010765):0.0000010765,WP_142983536.1:0.0034490337):0.0637773722):0.0085064694,(WP_263070429.1:0.0149830344,WP_230351265.1:0.0308472913):0.0480871316):0.0046361216):0.0096630615,(WP_226858894.1:0.0069929593,WP_263611671.1:0.0034690523):0.0458542043):0.0078588912,(((((((WP_249272880.1:0.0024130938,WP_226998817.1:0.0024118744):0.0024332205,WP_220531889.1:0.0057672448):0.0343029862,WP_240515179.1:0.0308705156):0.0090641320,((((((((((((((WP_207304651.1:0.0024266638,WP_228296497.1:0.0173887430):0.0019005279,(WP_259074132.1:0.0024181078,(((WP_227667697.1:0.0024178471,WP_227667120.1:0.0024188927):0.0000010765,WP_197725014.1:0.0000010765):0.0000010765,((WP_197724854.1:0.0000000000,WP_204780112.1:0.0000000000):0.0000000000,WP_218190571.1:0.0000000000):0.0000010765):0.0000010765):0.0000010765):0.0095216467,WP_225386353.1:0.0000010765):0.0056755114,WP_207305252.1:0.0000010765):0.0057002635,((WP_259608285.1:0.0000010765,WP_206069231.1:0.0000010765):0.0000010765,WP_211772878.1:0.0000010765):0.0000010765):0.0037810387,((WP_264971077.1:0.0000010765,(((WP_235290005.1:0.0000010765,WP_247098704.1:0.0000010765):0.0048221540,((WP_218571365.1:0.0000010765,(WP_264973928.1:0.0000010765,WP_227538958.1:0.0000010765):0.0000010765):0.0017308029,WP_242628437.1:0.0000010765):0.0017263788):0.0000010469,WP_230138561.1:0.0000010765):0.0000017617):0.0000012026,(WP_023297747.1:0.0017406874,(WP_227543363.1:0.0000010765,WP_236040138.1:0.0000010765):0.0000010765):0.0000010765):0.0017102307):0.0052303161,(WP_008804609.1:0.0017278454,(WP_207305353.1:0.0000010765,WP_217432029.1:0.0000010765):0.0034597650):0.0000010765):0.0017304471,WP_162893547.1:0.0048236348):0.0024168515,(WP_131032864.1:0.0048269908,(WP_242627956.1:0.0000010765,WP_242901417.1:0.0017320526):0.0043105984):0.0045302055):0.0046827417,WP_224421667.1:0.0215851021):0.0020851042,(((((((WP_142392822.1:0.0000000000,WP_173018237.1:0.0000000000):0.0000000000,WP_228260286.1:0.0000000000):0.0000000000,WP_254056044.1:0.0000000000):0.0000010765,WP_121592948.1:0.0000010765):0.0000010765,WP_118213961.1:0.0023511917):0.0000010765,((WP_227508448.1:0.0000010765,WP_255984199.1:0.0000010765):0.0000010765,WP_228714434.1:0.0023348476):0.0070574884):0.0166387439,((WP_239270492.1:0.0000010765,WP_258219212.1:0.0000010765):0.0024072185,WP_258219215.1:0.0097024379):0.0048073011):0.0000023036):0.0055106817,WP_216093337.1:0.0073305279):0.0111956260,WP_254732757.1:0.0245979356):0.0036985815,((WP_305174791.1:0.0023933669,(((((WP_046653593.1:0.0000000000,WP_222846060.1:0.0000000000):0.0000000000,WP_275549878.1:0.0000000000):0.0000000000,WP_226335527.1:0.0000000000):0.0000000000,WP_256755615.1:0.0000000000):0.0000010765,WP_205330252.1:0.0000010765):0.0000010765):0.0000010765,WP_277449986.1:0.0000010765):0.0000010765):0.0314273498):0.0209035577,(WP_023294224.1:0.0218585934,(((((((WP_220428416.1:0.0000000000,WP_198080546.1:0.0000000000):0.0000010765,WP_219821846.1:0.0000010765):0.0000010765,WP_282812733.1:0.0052003748):0.0193551641,WP_274920150.1:0.0000010765):0.0121176320,((WP_305230949.1:0.0034505709,WP_196535425.1:0.0000010765):0.0017235852,((WP_217896200.1:0.0034471966,WP_196530245.1:0.0034532655):0.0000010765,WP_202021382.1:0.0000010765):0.0017233824):0.0000010765):0.0069203792,(WP_227544907.1:0.0034524495,(WP_227638583.1:0.0000010765,WP_258963214.1:0.0017271718):0.0017285259):0.0000010765):0.0051612962,WP_224423924.1:0.0070148135):0.0167490360):0.0157052264):0.0209694513,WP_240494336.1:0.0635272608):0.0057720780,(WP_231568206.1:0.0690333535,((WP_025105897.1:0.0000010765,WP_165370635.1:0.0000010765):0.0034604796,WP_142402427.1:0.0000010765):0.0309249148):0.0189452546):0.0130227048):0.0046324372,((((WP_048335904.1:0.0000010765,WP_226909190.1:0.0000010765):0.0051784606,(WP_275257195.1:0.0017311078,WP_236948404.1:0.0000010765):0.0017294254):0.0000010765,(WP_123235754.1:0.0000010765,WP_228725310.1:0.0000010765):0.0034470756):0.0050171505,((((((WP_140414718.1:0.0000010765,WP_264947435.1:0.0000010765):0.0017246800,WP_289552266.1:0.0017246389):0.0000010765,WP_142375725.1:0.0017253051):0.0017246385,(((((WP_241515641.1:0.0000010765,WP_243806461.1:0.0017239725):0.0034468804,((WP_214632678.1:0.0000010765,WP_277556328.1:0.0000010765):0.0034407685,WP_135732489.1:0.0000010765):0.0034437749):0.0000010765,WP_023289954.1:0.0000010765):0.0000010765,WP_282280670.1:0.0017320816):0.0000027004,(WP_117128939.1:0.0017251054,WP_232711827.1:0.0000010765):0.0017249273):0.0017253638):0.0000010765,WP_259608781.1:0.0000010765):0.0000010765,(WP_218781700.1:0.0000010765,WP_223064163.1:0.0000010765):0.0051880726):0.0018866249):0.0494646325):0.0137043047,(WP_271074677.1:0.0663794431,(WP_042293172.1:0.0017025832,WP_200034494.1:0.0017747354):0.0544750792):0.0081739896):0.0189608968):0.0476413726):0.0334610100,(((((WP_234013989.1:0.0000010765,WP_234015989.1:0.0028242545):0.0092429388,WP_237727242.1:0.0086939479):0.0018464811,WP_234012876.1:0.0029171443):0.0085063471,(WP_105720433.1:0.0134849377,(((((WP_282984764.1:0.0051558791,WP_038883755.1:0.0051648486):0.0017205688,WP_234013044.1:0.0000010765):0.0000010765,WP_105654209.1:0.0017192905):0.0000010765,WP_105746391.1:0.0017230485):0.0017179857,WP_282979605.1:0.0034416556):0.0038422574):0.0003236052):0.1371454388,(((WP_225805850.1:0.0093904783,WP_234011210.1:0.0070916259):0.0207820068,((((WP_081376331.1:0.0174143159,(WP_230582329.1:0.0000010765,WP_043056456.1:0.0000010765):0.0189174750):0.0068610082,(WP_260265792.1:0.0067470182,((WP_231692283.1:0.0000010765,WP_234005918.1:0.0000010765):0.0016877892,WP_282901502.1:0.0034180289):0.0052301552):0.0034034227):0.0000024586,((WP_234006890.1:0.0016980947,WP_234012016.1:0.0016991637):0.0051263235,WP_253907051.1:0.0016849793):0.0154296029):0.0026223742,WP_234007332.1:0.0043420537):0.0168351108):0.0256726746,(WP_283986919.1:0.0239918612,(WP_161577667.1:0.0135750045,(WP_243757140.1:0.0294549452,(WP_282913999.1:0.0058152656,WP_283986917.1:0.0114293088):0.0081574246):0.0217381947):0.0277077366):0.0251023146):0.0959626391):0.0899051479):0.0575221384,WP_151995160.1:0.1752439747):0.1357928435):0.4596908356,((((WP_200874805.1:0.1187244878,(WP_002440979.1:0.1004484797,(((WP_002439459.1:0.0324850912,WP_231889202.1:0.0228647921):0.0141771362,WP_223582858.1:0.0083625105):0.0154601867,(WP_125366796.1:0.0100964747,WP_210405011.1:0.0100433886):0.0166804720):0.0249551116):0.0461271802):0.2001591430,((WP_185749329.1:0.0685858411,(WP_262764593.1:0.0480842346,(((WP_239632169.1:0.0000010765,WP_248182411.1:0.0035008560):0.0117697027,WP_244940632.1:0.0023265070):0.0052732830,(WP_240152755.1:0.0029640844,WP_262820462.1:0.0022845499):0.0017815814):0.0244159313):0.0329832099):0.1157107502,((WP_182015450.1:0.0446174964,WP_242462213.1:0.0373510070):0.0217715581,(((((((((((((WP_014715906.1:0.0052603372,(WP_014715900.1:0.0071085082,WP_014715907.1:0.0107316567):0.0090305509):0.0826003845,WP_082917871.1:0.0295076825):0.0107975450,WP_289367456.1:0.0233171399):0.0031315099,(((WP_251005947.1:0.0454406154,((((((((((WP_161736659.1:0.0197063302,((((WP_223817309.1:0.0000010765,((WP_223817308.1:0.0088867374,WP_223818273.1:0.0000010765):0.0017634219,WP_231515232.1:0.0000010765):0.0196061396):0.0178919340,WP_223821175.1:0.0000010765):0.0124140400,WP_150020050.1:0.0000010765):0.0139367774,WP_223817790.1:0.0056040421):0.0343184289):0.0252776099,WP_123800380.1:0.0392352494):0.0165032824,WP_253380301.1:0.0273500811):0.0153208502,WP_246842106.1:0.0393888994):0.0063572682,(WP_223605060.1:0.0035330613,WP_226908429.1:0.0035307577):0.0063248697):0.0042206424,((((((WP_126534705.1:0.0107113296,WP_223539326.1:0.0035357110):0.0196243645,WP_223539801.1:0.0129258300):0.0016757832,WP_262821699.1:0.0121804559):0.0056944039,(WP_262766450.1:0.0088955007,(WP_069719715.1:0.0071049871,WP_240152742.1:0.0107376837):0.0089308086):0.0000010765):0.0019634444,(WP_260466993.1:0.0124410448,WP_233456534.1:0.0053803733):0.0035580736):0.0123484300,WP_248063156.1:0.0155454698):0.0022581301):0.0052853477,WP_223579826.1:0.0058656100):0.0068930197,WP_241739879.1:0.0038377183):0.0165084574,WP_248183669.1:0.0155835142):0.0138322824,WP_063443815.1:0.0307404128):0.0058461190):0.0092770219,((WP_239633015.1:0.0125240254,WP_248183679.1:0.0125640890):0.0183437469,WP_212474724.1:0.0215593154):0.0016928809):0.0067281649,WP_050861766.1:0.0151608419):0.0041929743):0.0096666817,WP_180253900.1:0.0291681626):0.0027865484,WP_302219034.1:0.0475053032):0.0071877563,WP_232012212.1:0.0336054986):0.0066103811,((WP_271123422.1:0.0366027739,WP_032651258.1:0.0350527250):0.0136845899,WP_246085531.1:0.0219674028):0.0038115301):0.0076995956,WP_265194679.1:0.0541266477):0.0112505313,WP_233592665.1:0.0539603619):0.0170214701,WP_235033710.1:0.0395894028):0.0118318074,(WP_125310746.1:0.0356357474,((WP_223564071.1:0.0018113076,((((WP_258994849.1:0.0125035069,(WP_239101930.1:0.0048657492,WP_192072756.1:0.0088360258):0.0041759735):0.0070319701,WP_240769897.1:0.0060723932):0.0028811322,WP_227438905.1:0.0179367707):0.0000028180,(WP_258994851.1:0.0000022744,(WP_228312507.1:0.0000010765,WP_277972598.1:0.0035454510):0.0058978802):0.0029400747):0.0089273548):0.0052734361,WP_080701314.1:0.0018228827):0.0195096685):0.0215554254):0.0111347282,(WP_255315096.1:0.0234874044,(WP_016535698.1:0.0000010765,WP_255315098.1:0.0000010765):0.0192536349):0.0361706442):0.0272047728):0.1002696296):0.0807174052):0.1916242670,(((((WP_086873290.1:0.3378154461,((WP_285154786.1:0.0106726868,WP_285155063.1:0.0035519000):0.0215631656,((WP_129324081.1:0.0301861681,WP_134708235.1:0.0142669347):0.0038712699,WP_129996770.1:0.0109253448):0.0166712261):0.2000640497):0.1759702069,(((WP_240703866.1:0.0500641139,WP_285154765.1:0.1176583033):0.1192408901,((WP_230479641.1:0.0144432517,(WP_223386117.1:0.0017219728,((WP_099330451.1:0.0000010765,((WP_257211079.1:0.0038221846,((((((WP_099336716.1:0.0000010765,((((((((((((WP_127133436.1:0.0034440696,WP_168421795.1:0.0017182955):0.0000010765,((((WP_004161800.1:0.0000000000,WP_004165211.1:0.0000000000):0.0000000000,WP_223414812.1:0.0000000000):0.0000000000,WP_004155390.1:0.0000000000):0.0000010765,WP_099349983.1:0.0000010765):0.0000010765):0.0000010765,WP_099349958.1:0.0034406667):0.0051658179,WP_099330556.1:0.0034395541):0.0000010765,WP_099330557.1:0.0000010765):0.0000010765,WP_227118999.1:0.0000010765):0.0000010765,(WP_099336726.1:0.0000010765,WP_257213587.1:0.0000010765):0.0017192518):0.0034424815,(WP_099330520.1:0.0000010765,WP_257212210.1:0.0000010765):0.0000010765):0.0034395603,WP_168409998.1:0.0017189769):0.0000010765,WP_099319732.1:0.0000010765):0.0000010765,WP_168428830.1:0.0000010765):0.0000010765,(WP_257213059.1:0.0000010765,(((WP_099258313.1:0.0000010765,WP_257211042.1:0.0000010765):0.0000010765,(WP_240152616.1:0.0051751500,WP_257211291.1:0.0017220689):0.0086322532):0.0068957233,WP_099258506.1:0.0000010765):0.0155706279):0.0000010765):0.0069333584):0.0034487048,WP_204162476.1:0.0017218929):0.0000010765,((((WP_257211060.1:0.0000010765,WP_257211224.1:0.0000010765):0.0018196199,WP_257213034.1:0.0000010765):0.0018205780,(WP_248408337.1:0.0000010765,WP_004155385.1:0.0000010765):0.0000010765):0.0017194065,WP_127133435.1:0.0017250032):0.0000010765):0.0000010765,WP_004161798.1:0.0000010765):0.0000010765,WP_013034834.1:0.0000010765):0.0000010765,WP_257211041.1:0.0000010765):0.0034516186):0.0000010765,WP_264071304.1:0.0000010765):0.0034545596):0.0034544988,WP_099330453.1:0.0000010765):0.0017301752):0.0108313028):0.1075874562,((WP_242514480.1:0.0083802910,WP_242514481.1:0.0114099786):0.0665043187,(WP_212601973.1:0.0181872781,((WP_072186187.1:0.0248269196,WP_235082551.1:0.0034841820):0.0069747307,WP_225365472.1:0.0000010765):0.0107306345):0.1086413003):0.0757313978):0.0310203316):0.1152615700,(WP_234676092.1:0.2867477088,(WP_207220714.1:0.2068995684,(WP_244173037.1:0.1631400364,(WP_043952831.1:0.0276400861,(WP_064564762.1:0.0000010765,WP_227122651.1:0.0035354322):0.0099481050):0.1199962706):0.0229874452):0.0443713205):0.0744356478):0.1310914748):0.0756364295,(((((((WP_050094681.1:0.0000010765,WP_145531595.1:0.0035066688):0.0281417278,WP_222424501.1:0.0092392457):0.0153311713,((((WP_145488759.1:0.0035362594,WP_145590872.1:0.0017720434):0.0197098710,((((WP_145603079.1:0.0053177833,WP_145584780.1:0.0017698422):0.0017590100,WP_226715475.1:0.0035295756):0.0000010765,WP_087816655.1:0.0000010765):0.0017641574,WP_265534817.1:0.0000020966):0.0055642640):0.0177777575,WP_241915708.1:0.0023060813):0.0026645243,WP_050290041.1:0.0163961499):0.0068615402):0.0052807318,(WP_050297504.1:0.0000010765,WP_271293925.1:0.0035121472):0.0100736177):0.0181213728,(WP_050140765.1:0.0259290007,(WP_186378264.1:0.0078485677,WP_206197187.1:0.0120760342):0.0104528418):0.0593132532):0.0440847105,(WP_246169911.1:0.0536009117,(WP_050535537.1:0.0313336277,WP_198431999.1:0.0432830833):0.0389315693):0.0723929686):0.0819521268,((WP_202693933.1:0.2254923860,WP_114191649.1:0.0495889415):0.0920169388,WP_241939903.1:0.1009784572):0.0563398600):0.1443050407):0.0425535406,WP_222423283.1:0.2047475045):0.0841680136,WP_241783412.1:0.2867697674):0.0676020716):0.1639901718,((((WP_241767155.1:0.0948616838,((((WP_047744659.1:0.0076697363,WP_229216817.1:0.0075181687):0.0132980195,(WP_044857913.1:0.0000010765,(WP_241211227.1:0.0000010765,(WP_241213694.1:0.0000010765,(WP_223862524.1:0.0000010765,WP_249221880.1:0.0000010765):0.0050121629):0.0000010765):0.0000027221):0.0061915309):0.0144650377,WP_047356487.1:0.0059258679):0.0170780155,(((((WP_237730733.1:0.0099950724,WP_268195446.1:0.2984181224):0.0221740746,(WP_079782422.1:0.0101363539,WP_256861906.1:0.0119762919):0.0097574722):0.0034747805,((WP_259600836.1:0.0261183019,(WP_238086297.1:0.0016671512,WP_253743127.1:0.0000010765):0.0093899898):0.0084267071,WP_232471719.1:0.0149301967):0.0072589755):0.0079365448,(WP_249215786.1:0.0558576210,((WP_248247079.1:0.0479323399,WP_174341258.1:0.0224054349):0.0029003325,((WP_105461200.1:0.0046756527,(WP_105485496.1:0.0050608380,((WP_050940521.1:0.0050546041,((WP_111986312.1:0.0000010765,WP_249941892.1:0.0000010765):0.0016835670,((WP_137508508.1:0.0000010765,WP_252147413.1:0.0000010765):0.0016832448,WP_133142149.1:0.0067553378):0.0000010765):0.0067561114):0.0000010765,WP_243043306.1:0.0000010765):0.0000010765):0.0037793761):0.0016378264,WP_244581361.1:0.0089192552):0.0302105987):0.0129547143):0.0158530908):0.0017000041,WP_239699389.1:0.0237700165):0.0083601328):0.0477965898):0.2358702908,((WP_050537433.1:0.0033407972,WP_145561044.1:0.0000010765):0.0064265446,(WP_050537506.1:0.0050283210,(WP_049648726.1:0.0000010765,WP_049678502.1:0.0033339075):0.0050248686):0.0002614172):0.1811830056):0.0427639249,(((((WP_289817166.1:0.0167048926,(((WP_145510736.1:0.0000010765,WP_246585587.1:0.0000010765):0.0000010765,WP_246103998.1:0.0016726611):0.0098903359,(WP_219647286.1:0.0067061580,(WP_050095180.1:0.0033531773,((WP_050118215.1:0.0000010765,WP_100286224.1:0.0000010765):0.0000010765,WP_057634801.1:0.0016771463):0.0016765502):0.0000010765):0.0052495675):0.0187752206):0.0338896564,(WP_222423448.1:0.0083683401,(WP_265534661.1:0.0000010765,WP_261372603.1:0.0066952038):0.0100912482):0.0108757572):0.0113807308,(WP_050538558.1:0.0000010765,WP_100188854.1:0.0026293163):0.0081477819):0.0020038361,(((((WP_053094511.1:0.0147979326,WP_145560808.1:0.0108717612):0.0336607963,WP_053094507.1:0.0210105965):0.0195969900,WP_222424601.1:0.0125212156):0.0091579747,WP_054878644.1:0.0149292963):0.0145577404,WP_244293893.1:0.0028511795):0.0073574293):0.0343661051,WP_050537162.1:0.2925141110):0.1411717456):0.5384989040,(((((((WP_057083632.1:0.0168979144,((WP_022631657.1:0.0000000000,WP_023641248.1:0.0000000000):0.0000010765,WP_174254521.1:0.0000010765):0.0088126624):0.0068330598,WP_171852361.1:0.0065522461):0.0020191532,((((WP_226054264.1:0.0155633363,WP_263064244.1:0.0051359295):0.0021162520,WP_171850840.1:0.0047125498):0.0017090909,WP_216284469.1:0.0030016575):0.0020668559,WP_224062421.1:0.0017518622):0.0017017023):0.0019759001,(WP_202607334.1:0.0082457716,WP_284603740.1:0.0037248361):0.0017074333):0.0025958930,((WP_050570297.1:0.0034029520,(WP_052303367.1:0.0034014662,WP_238550330.1:0.0017006561):0.0017015169):0.0017039517,WP_171860070.1:0.0017051971):0.0022199632):0.0585932662,(((WP_201743382.1:0.0034544298,(WP_072025422.1:0.0017583609,WP_201743424.1:0.0050219247):0.0051020446):0.0541932195,(((((WP_049869989.1:0.0085487725,WP_052210138.1:0.0085534953):0.0033824633,WP_100848669.1:0.0034074276):0.0068495216,(((WP_049842696.1:0.0085717466,WP_121479525.1:0.0051326323):0.0000023153,WP_049855309.1:0.0000010765):0.0017076480,WP_107758510.1:0.0000020666):0.0017085908):0.0000010765,(WP_161130960.1:0.0034180062,WP_245167267.1:0.0051304626):0.0034195976):0.0018753719,(WP_239788308.1:0.0015396205,WP_276219097.1:0.0052995554):0.0034127048):0.0064076314):0.0096837113,WP_050569916.1:0.0187570121):0.0570351256):0.4251795568,(((WP_262771767.1:0.0134587989,WP_025203032.1:0.0206261312):0.0595256886,((((WP_164095590.1:0.0313184761,WP_147839122.1:0.0331752370):0.0169391140,(WP_103950326.1:0.0278780084,(WP_147882621.1:0.0186237703,(WP_260595612.1:0.0072928681,WP_262771815.1:0.0162234824):0.0102031464):0.0132751702):0.0095008061):0.0287388809,(WP_048794674.1:0.0248108208,WP_103948094.1:0.0315570454):0.0084412926):0.0178994746,WP_163306402.1:0.0411169348):0.0242697850):0.4350249324,(WP_024549785.1:0.1078473913,(WP_051640493.1:0.0470474201,(WP_031520940.1:0.0054971314,WP_264384378.1:0.0224056085):0.0501872723):0.1052817656):0.2921553714):0.2501117453):0.0982483220):0.1508831591):0.1817407456):0.0912297843,(((WP_214086493.1:0.0066680901,WP_054481528.1:0.0000010765):0.0033637689,WP_149617602.1:0.0016236034):0.0712452775,(WP_049584247.1:0.0255824937,(((WP_214090360.1:0.0226929007,WP_217469876.1:0.0074665789):0.0055034610,WP_214039324.1:0.0062185247):0.0054651429,WP_246545284.1:0.0154803614):0.0077588896):0.0275691605):0.8181135709):0.1200047384,(((((WP_034794244.1:0.0000010765,WP_128124374.1:0.0000010765):0.0381075226,WP_185688962.1:0.0124005129):0.0090515659,WP_185688837.1:0.0060610011):0.3795141804,((WP_132923284.1:0.0228031717,WP_203524164.1:0.0062573900):0.3014767449,((WP_197969163.1:0.1233547824,((WP_241939441.1:0.0029453245,WP_121814726.1:0.0000010765):0.0020917913,WP_232887461.1:0.0018343422):0.1186434950):0.1296026315,((WP_204772286.1:0.0102605628,(WP_202713818.1:0.0034706091,((((WP_059177915.1:0.0000010765,WP_284554371.1:0.0016947273):0.0050928831,WP_239608003.1:0.0034031136):0.0000010765,WP_131486731.1:0.0017112399):0.0016985246,WP_252686096.1:0.0016963435):0.0033279142):0.0017556294):0.0907327523,((WP_096073008.1:0.0657524311,(((WP_108417123.1:0.0000010765,WP_182402926.1:0.0050538314):0.0367767951,(((((((WP_248217267.1:0.0016812039,(WP_127348538.1:0.0000010765,(WP_196361740.1:0.0000010765,WP_270280505.1:0.0000010765):0.0016896574):0.0033844480):0.0188473769,WP_146027807.1:0.0033933292):0.0048680283,(WP_136486665.1:0.0084645080,WP_248038403.1:0.0016867608):0.0006746995):0.0029533036,(WP_224066260.1:0.0084652086,WP_102863625.1:0.0000010765):0.0016893644):0.0033783357,(WP_100171045.1:0.0000010765,WP_248071466.1:0.0000010765):0.0000010765):0.0000010765,WP_248033927.1:0.0016873718):0.0041758065,WP_082131792.1:0.0043024672):0.0104648454):0.0017842012,WP_193526863.1:0.0249613416):0.0172900172):0.0577943668,(((((((WP_223564252.1:0.0019852292,WP_052061770.1:0.0000010765):0.0000037259,WP_197980991.1:0.0000027007):0.0675501244,(WP_197732143.1:0.0035513036,WP_266307257.1:0.0169573233):0.0316564752):0.1001359811,WP_156263718.1:0.0996730362):0.0131262604,(WP_121815585.1:0.0784975989,((WP_108417960.1:0.0538247100,(WP_264547238.1:0.0560007201,WP_103061439.1:0.0253791972):0.0050403744):0.0017041418,(WP_247863248.1:0.0471333926,(WP_228205537.1:0.0330640374,WP_269292037.1:0.0435439916):0.0086670285):0.0018169122):0.0139935956):0.0080670166):0.0080995877,WP_137765444.1:0.0819916671):0.0140678916,WP_271265896.1:0.1036382060):0.0339714180):0.0223452837):0.0967948556):0.1703487381):0.1394185228):0.4358903204,WP_234619554.1:0.7227819479):0.3416670919):0.1662935348,WP_051434145.1:1.5949728654):0.3462119814):0.7310138118):0.2061610850):0.2546716137,(WP_195825951.1:0.0048071316,WP_275859689.1:0.0137635931):0.1302186190):0.1545305344);
