# Supplementary material for: A new class of type VI secretion system effectors can carry two toxic domains and are recognized through the WHIX motif for export
Source: PLoS Biol. 2025 Mar 17;23(3):e3003053. doi: 10.1371/journal.pbio.3003053 (PMC12135965; doi:10.1371/journal.pbio.3003053)
Supplement: S2 Data — (XLSX) [file pbio.3003053.s020.xlsx]

## Sheet: Fig 3A
Time [min]	pGFPCyto				pAwe1Cyto				pAwe1Peri				pAwe11-147Peri				pAwe1700-862Peri				pAwe1148-699Peri
	Sample 1	Sample 2	Sample 3	Sample 4	Sample 1	Sample 2	Sample 3	Sample 4	Sample 1	Sample 2	Sample 3	Sample 4	Sample 1	Sample 2	Sample 3	Sample 4	Sample 1	Sample 2	Sample 3	Sample 4	Sample 1	Sample 2	Sample 3	Sample 4
9	0.006	0.004	0.005	0.005	0.003	0.005	0.001	0.002	0.008	0.005	0.007	0.005	0.002	0.003	0.003	0.003	0.002	0.002	0.003	0.004	0.007	0.004	0.009	0.005
19	0.006	0.005	0.005	0.006	0.004	0.005	0.001	0.003	0.009	0.006	0.006	0.006	0.002	0.003	0.003	0.004	0.002	0.002	0.004	0.004	0.007	0.004	0.01	0.005
29	0.007	0.006	0.006	0.007	0.003	0.007	0.001	0.003	0.009	0.007	0.007	0.007	0.003	0.004	0.004	0.004	0.003	0.003	0.004	0.004	0.008	0.005	0.011	0.006
39	0.009	0.007	0.007	0.008	0.005	0.011	0.002	0.004	0.01	0.007	0.008	0.009	0.004	0.005	0.005	0.005	0.004	0.004	0.005	0.005	0.009	0.006	0.012	0.008
49	0.01	0.009	0.008	0.009	0.005	0.011	0.003	0.005	0.012	0.008	0.009	0.012	0.005	0.006	0.006	0.006	0.006	0.005	0.006	0.006	0.01	0.008	0.013	0.009
59	0.012	0.01	0.009	0.01	0.006	0.009	0.005	0.006	0.013	0.01	0.01	0.013	0.006	0.007	0.007	0.007	0.007	0.006	0.007	0.008	0.012	0.009	0.014	0.01
69	0.014	0.013	0.012	0.013	0.008	0.01	0.006	0.009	0.015	0.012	0.013	0.015	0.008	0.009	0.009	0.009	0.009	0.008	0.009	0.009	0.014	0.011	0.016	0.012
79	0.017	0.016	0.014	0.015	0.01	0.012	0.009	0.011	0.018	0.015	0.016	0.018	0.01	0.011	0.011	0.011	0.011	0.01	0.011	0.012	0.016	0.014	0.018	0.014
89	0.021	0.019	0.018	0.019	0.013	0.017	0.011	0.014	0.022	0.018	0.019	0.021	0.012	0.014	0.013	0.014	0.013	0.012	0.014	0.014	0.02	0.017	0.022	0.018
99	0.024	0.023	0.02	0.022	0.016	0.019	0.015	0.016	0.025	0.021	0.023	0.024	0.015	0.016	0.016	0.016	0.016	0.015	0.017	0.017	0.024	0.021	0.025	0.021
109	0.031	0.028	0.025	0.027	0.019	0.022	0.018	0.02	0.031	0.025	0.027	0.028	0.019	0.02	0.02	0.02	0.02	0.018	0.02	0.021	0.028	0.026	0.028	0.026
119	0.039	0.034	0.031	0.033	0.026	0.028	0.023	0.025	0.036	0.031	0.033	0.034	0.024	0.025	0.024	0.024	0.024	0.023	0.024	0.026	0.034	0.031	0.034	0.032
129	0.044	0.042	0.037	0.041	0.031	0.037	0.029	0.033	0.046	0.04	0.04	0.041	0.03	0.029	0.031	0.031	0.03	0.029	0.031	0.032	0.041	0.037	0.042	0.037
139	0.049	0.046	0.044	0.046	0.036	0.04	0.035	0.035	0.045	0.041	0.04	0.042	0.035	0.036	0.038	0.036	0.034	0.033	0.034	0.034	0.044	0.039	0.045	0.041
149	0.063	0.06	0.055	0.058	0.046	0.049	0.046	0.044	0.055	0.049	0.049	0.054	0.045	0.044	0.047	0.044	0.043	0.045	0.041	0.041	0.049	0.049	0.055	0.053
159	0.071	0.067	0.065	0.069	0.055	0.055	0.056	0.054	0.06	0.056	0.057	0.062	0.054	0.052	0.056	0.052	0.05	0.056	0.049	0.049	0.06	0.059	0.065	0.064
169	0.084	0.08	0.066	0.078	0.068	0.067	0.066	0.067	0.066	0.063	0.064	0.069	0.063	0.063	0.063	0.063	0.06	0.068	0.059	0.06	0.073	0.071	0.076	0.076
179	0.098	0.092	0.074	0.081	0.081	0.08	0.079	0.079	0.071	0.069	0.07	0.074	0.073	0.073	0.073	0.074	0.072	0.082	0.071	0.07	0.09	0.085	0.089	0.088
189	0.115	0.105	0.097	0.101	0.095	0.095	0.093	0.094	0.079	0.076	0.078	0.08	0.085	0.087	0.088	0.087	0.085	0.091	0.083	0.083	0.111	0.1	0.107	0.104
199	0.13	0.12	0.142	0.132	0.119	0.11	0.121	0.114	0.088	0.086	0.087	0.089	0.104	0.105	0.107	0.102	0.095	0.092	0.098	0.102	0.122	0.126	0.13	0.12
209	0.14	0.147	0.145	0.15	0.127	0.133	0.135	0.122	0.096	0.096	0.096	0.096	0.126	0.121	0.125	0.126	0.111	0.11	0.112	0.11	0.157	0.14	0.144	0.127
219	0.172	0.18	0.188	0.173	0.158	0.154	0.16	0.169	0.105	0.104	0.103	0.102	0.129	0.132	0.133	0.133	0.123	0.121	0.119	0.125	0.171	0.173	0.183	0.166
229	0.199	0.204	0.17	0.182	0.175	0.176	0.172	0.175	0.115	0.113	0.113	0.11	0.149	0.147	0.146	0.148	0.126	0.13	0.127	0.13	0.203	0.194	0.198	0.189
239	0.234	0.227	0.205	0.227	0.196	0.195	0.196	0.2	0.126	0.121	0.121	0.12	0.167	0.169	0.165	0.164	0.139	0.142	0.137	0.142	0.207	0.21	0.219	0.202
249	0.27	0.29	0.226	0.24	0.227	0.213	0.229	0.232	0.137	0.132	0.132	0.131	0.177	0.186	0.183	0.183	0.152	0.153	0.151	0.154	0.239	0.237	0.232	0.25
259	0.286	0.292	0.245	0.267	0.233	0.28	0.242	0.272	0.149	0.141	0.143	0.141	0.196	0.195	0.198	0.198	0.164	0.166	0.164	0.166	0.255	0.287	0.283	0.264
269	0.306	0.304	0.282	0.31	0.26	0.281	0.261	0.291	0.159	0.154	0.155	0.155	0.215	0.213	0.218	0.218	0.18	0.177	0.175	0.175	0.295	0.292	0.289	0.271
279	0.34	0.346	0.308	0.324	0.289	0.327	0.299	0.31	0.177	0.166	0.17	0.169	0.228	0.229	0.228	0.232	0.192	0.187	0.187	0.184	0.311	0.323	0.318	0.33
289	0.352	0.368	0.336	0.355	0.308	0.35	0.331	0.317	0.189	0.177	0.184	0.183	0.247	0.243	0.248	0.249	0.202	0.196	0.194	0.195	0.336	0.344	0.334	0.325
299	0.433	0.432	0.381	0.374	0.343	0.388	0.343	0.361	0.2	0.188	0.198	0.196	0.259	0.256	0.26	0.257	0.206	0.2	0.2	0.2	0.364	0.383	0.358	0.368
309	0.464	0.458	0.421	0.419	0.365	0.402	0.371	0.393	0.21	0.194	0.206	0.204	0.276	0.269	0.269	0.271	0.211	0.205	0.204	0.202	0.38	0.409	0.409	0.403
319	0.476	0.458	0.445	0.412	0.403	0.419	0.391	0.411	0.213	0.198	0.211	0.211	0.282	0.277	0.281	0.284	0.216	0.208	0.203	0.201	0.4	0.429	0.427	0.408
329	0.493	0.496	0.465	0.447	0.394	0.426	0.404	0.431	0.213	0.202	0.22	0.216	0.296	0.292	0.294	0.291	0.212	0.206	0.206	0.202	0.454	0.462	0.453	0.446
339	0.499	0.507	0.471	0.48	0.416	0.447	0.436	0.451	0.215	0.202	0.222	0.22	0.303	0.299	0.301	0.299	0.211	0.202	0.199	0.196	0.465	0.458	0.475	0.481
349	0.537	0.534	0.482	0.53	0.45	0.463	0.479	0.464	0.215	0.203	0.225	0.221	0.306	0.305	0.306	0.302	0.204	0.192	0.201	0.191	0.488	0.482	0.478	0.485
359	0.576	0.557	0.537	0.523	0.457	0.511	0.468	0.504	0.212	0.201	0.227	0.222	0.312	0.309	0.315	0.307	0.191	0.183	0.204	0.184	0.48	0.52	0.483	0.519
369	0.565	0.578	0.537	0.549	0.484	0.494	0.438	0.517	0.206	0.197	0.225	0.22	0.313	0.31	0.317	0.309	0.186	0.175	0.201	0.174	0.507	0.558	0.521	0.521
379	0.604	0.601	0.563	0.577	0.475	0.451	0.425	0.508	0.197	0.189	0.223	0.216	0.314	0.312	0.317	0.312	0.175	0.165	0.193	0.162	0.508	0.524	0.519	0.539
389	0.612	0.619	0.563	0.579	0.504	0.475	0.493	0.484	0.191	0.181	0.218	0.212	0.314	0.311	0.318	0.312	0.167	0.158	0.186	0.152	0.526	0.559	0.536	0.521
399	0.627	0.643	0.59	0.61	0.475	0.511	0.507	0.496	0.177	0.168	0.208	0.203	0.31	0.311	0.315	0.31	0.162	0.153	0.177	0.145	0.526	0.575	0.544	0.545
409	0.669	0.66	0.585	0.604	0.499	0.57	0.526	0.541	0.165	0.156	0.197	0.194	0.309	0.312	0.314	0.31	0.157	0.145	0.168	0.137	0.553	0.591	0.552	0.586
419	0.682	0.658	0.621	0.615	0.519	0.539	0.49	0.573	0.154	0.146	0.184	0.177	0.306	0.31	0.314	0.311	0.152	0.138	0.16	0.132	0.56	0.577	0.572	0.574
429	0.686	0.675	0.63	0.636	0.524	0.545	0.498	0.585	0.146	0.138	0.175	0.173	0.309	0.317	0.315	0.305	0.145	0.133	0.153	0.126	0.55	0.58	0.592	0.593
439	0.709	0.711	0.638	0.659	0.526	0.557	0.507	0.587	0.14	0.133	0.17	0.165	0.313	0.325	0.32	0.31	0.14	0.128	0.15	0.123	0.565	0.585	0.582	0.591
449	0.75	0.727	0.662	0.678	0.555	0.607	0.512	0.595	0.136	0.13	0.165	0.162	0.317	0.329	0.32	0.315	0.135	0.123	0.147	0.12	0.592	0.596	0.591	0.603
459	0.744	0.727	0.694	0.674	0.573	0.614	0.539	0.597	0.135	0.126	0.163	0.162	0.316	0.323	0.314	0.312	0.129	0.119	0.145	0.115	0.592	0.603	0.593	0.612
469	0.779	0.766	0.675	0.715	0.57	0.583	0.573	0.581	0.134	0.124	0.162	0.159	0.309	0.316	0.307	0.31	0.126	0.116	0.142	0.113	0.603	0.607	0.591	0.608
479	0.794	0.809	0.697	0.753	0.564	0.6	0.606	0.584	0.134	0.124	0.162	0.158	0.308	0.315	0.307	0.31	0.122	0.113	0.139	0.11	0.599	0.611	0.617	0.631
489	0.823	0.806	0.759	0.793	0.608	0.635	0.587	0.641	0.134	0.124	0.161	0.158	0.306	0.314	0.306	0.312	0.118	0.11	0.139	0.107	0.617	0.627	0.626	0.626
499	0.832	0.841	0.771	0.786	0.548	0.624	0.583	0.63	0.134	0.125	0.16	0.158	0.306	0.312	0.306	0.31	0.115	0.108	0.14	0.105	0.611	0.631	0.626	0.649
509	0.852	0.856	0.779	0.795	0.593	0.655	0.569	0.648	0.133	0.126	0.161	0.158	0.305	0.309	0.303	0.308	0.112	0.104	0.14	0.101	0.63	0.616	0.625	0.641
519	0.855	0.876	0.798	0.838	0.613	0.657	0.605	0.672	0.133	0.126	0.162	0.157	0.297	0.304	0.297	0.301	0.108	0.1	0.136	0.094	0.64	0.617	0.635	0.632
529	0.886	0.885	0.817	0.848	0.626	0.695	0.603	0.702	0.132	0.126	0.162	0.158	0.301	0.305	0.3	0.307	0.105	0.097	0.138	0.091	0.625	0.638	0.651	0.639
539	0.888	0.878	0.822	0.853	0.606	0.671	0.631	0.674	0.131	0.124	0.163	0.157	0.294	0.301	0.293	0.299	0.101	0.092	0.135	0.086	0.606	0.63	0.618	0.649
549	0.897	0.886	0.831	0.848	0.588	0.69	0.66	0.698	0.129	0.124	0.163	0.157	0.29	0.299	0.29	0.299	0.094	0.087	0.134	0.081	0.613	0.62	0.628	0.633
559	0.921	0.902	0.859	0.877	0.645	0.717	0.665	0.701	0.127	0.12	0.163	0.157	0.287	0.296	0.286	0.297	0.089	0.082	0.132	0.076	0.626	0.63	0.637	0.644
569	0.928	0.946	0.869	0.893	0.624	0.709	0.695	0.731	0.124	0.119	0.162	0.157	0.287	0.298	0.288	0.299	0.083	0.077	0.13	0.072	0.626	0.65	0.643	0.65
579	0.944	0.938	0.883	0.91	0.662	0.779	0.7	0.738	0.12	0.114	0.159	0.156	0.289	0.297	0.29	0.299	0.079	0.073	0.126	0.069	0.631	0.629	0.647	0.661
589	0.965	0.952	0.898	0.915	0.679	0.811	0.711	0.744	0.116	0.109	0.157	0.155	0.295	0.298	0.293	0.3	0.075	0.07	0.123	0.067	0.631	0.662	0.647	0.645
599	0.982	0.973	0.914	0.929	0.679	0.789	0.723	0.744	0.112	0.105	0.156	0.151	0.29	0.296	0.289	0.296	0.072	0.066	0.118	0.065	0.615	0.647	0.642	0.66

## Sheet: Fig 3B
Attacker	Prey plasmid	0 h			4 h
		Sample 1	Sample 2	Sample 3	Sample 1	Sample 2	Sample 3
WT+pEmpty	pEmpty	1714286	2285714	2857143	2285.71	1857.14	8142.86
∆tssB+pEmpty	pEmpty	3142857	2285714	2285714	48571429	31428571	34285714
∆awe1+pEmpty	pEmpty	2571429	1857143	2142857	31428571	48571429	50000000
∆awe1+pAwe1	pEmpty	1571429	2857143	1571429	157143	71428.6	142857
∆awe1+pAwe1	pAwiU	2285714	1428571	1857143	228571	200000	314286
∆awe1+pAwe1	pAwiD	1285714	2714286	1428571	47142857	34285714	24285714
∆awe1+pAwe1	pAwiU+AwiD	2857143	1285714	2142857	47142857	47142857	44285714
∆awe1+pAwe1(148-862)	pEmpty	2285714	3000000	2571429	457143	614286	885714
∆awe1+pAwe1(148-862)	pAwiU	2428571	1857143	1714286	628571	600000	742857
∆awe1+pAwe1(148-862)	pAwiD	2285714	1428571	1714286	48571429	37142857	62857143
∆awe1+pAwe1(148-862)	pAwiU+AwiD	2857143	2000000	1571429	51428571	51428571	84285714
∆awe1+pAwe1(1-699)	pEmpty	3142857	1857143	2285714	40000000	34285714	37142857

## Sheet: Fig 3C
Attacker plasmid	Prey plasmid	0 h			4 h
		Sample 1	Sample 2	Sample 3	Sample 1	Sample 2	Sample 3
pEmpty	pEmpty	571429	714286	1428571	4142857	3714286	4571429
pAwe1(148-862)	pEmpty	1142857	857143	857143	3285714	2857143	1571429
pAwe1	pEmpty	1571429	1000000	1142857	2857.14	8571.43	8571.43
pAwe1	pAwiU	1142857	714286	714286	1428.57	2857.14	8571.43
pAwe1	pAwiD	1000000	1142857	1142857	28571.4	28571.4	28571.4
pAwe1	pAwiU+AwiD	285714	857143	285714	428571	1285714	857143
pAwe1(1-699)	pEmpty	1142857	1142857	1000000	171429	114286	100000
pAwe1(1-699)	pAwiU	1142857	1285714	1142857	2285714	1714286	1000000
pAwe1(1-699)	pAwiD	1000000	714286	571429	45714.3	27142.9	27142.9
pAwe1(148-862)	pEmpty	571429	1142857	1000000	428.571	1142.86	2000
pAwe1(148-862)	pAwiU	1000000	1142857	571429	2000	2571.43	1428.57
pAwe1(148-862)	pAwiD	857143	857143	2000000	428571	1714286	2000000
