# Supplementary material for: A new class of type VI secretion system effectors can carry two toxic domains and are recognized through the WHIX motif for export
Source: PLoS Biol. 2025 Mar 17;23(3):e3003053. doi: 10.1371/journal.pbio.3003053 (PMC12135965; doi:10.1371/journal.pbio.3003053)
Supplement: S3 Data — (XLSX) [file pbio.3003053.s021.xlsx]

## Sheet: Fig 4C
Attacker	0 h			4 h
	Sample 1	Sample 2	Sample 3	Sample 1	Sample 2	Sample 3
WT + pEmpty	3000000	2285714	857143	1285.71	4857.14	1285.71
ΔtssB + pEmpty	2142857	1428571	2857143	30000000	38571429	44285714
ΔvgrG4 + pEmpty	2142857	2857143	2571429	25714286	25714286	47142857
ΔvgrG4 + pVgrG4	1428571	1571429	1571429	21428.6	48571.4	54285.7
ΔvgrG4 + pVgrG41-680	2571429	3571429	2000000	28571429	25714286	20000000
