# Supplementary material for: A new class of type VI secretion system effectors can carry two toxic domains and are recognized through the WHIX motif for export
Source: PLoS Biol. 2025 Mar 17;23(3):e3003053. doi: 10.1371/journal.pbio.3003053 (PMC12135965; doi:10.1371/journal.pbio.3003053)
Supplement: S4 Data — (XLSX) [file pbio.3003053.s022.xlsx]

## Sheet: S2D Fig
	0 h			4 h; 23°C; LB			4 h; 23°C; MLB			4 h; 30°C; LB			4 h; 30°C; MLB			4 h; 37°C; LB			4 h; 37°C; MLB
	Sample 1	Sample 2	Sample 3	Sample 1	Sample 2	Sample 3	Sample 1	Sample 2	Sample 3	Sample 1	Sample 2	Sample 3	Sample 1	Sample 2	Sample 3	Sample 1	Sample 2	Sample 3	Sample 1	Sample 2	Sample 3
WT + pEmpty	2571429	1857143	1428571	142.857	142.857	142.857	457143	428571	557143	142.857	142.857	142.857	428571	385714	414286	142.857	2857.14	428.571	414286	300000	542857
ΔtssB + pEmpty	1571429	1571429	1857143	11428571	11428571	12857143	2000000	1714286	2142857	57142857	50000000	52857143	12857143	15714286	18571429	314000000	486000000	443000000	68571429	72857143	68571429
ΔtssB + pTssB	2714286	2285714	2571429	1285.71	142.857	285.714	471429	657143	542857	142.857	142.857	142.857	57142.9	100000	71428.6	5857.14	428.571	285.714	700000	571429	128571
