# Supplementary material for: A new class of type VI secretion system effectors can carry two toxic domains and are recognized through the WHIX motif for export
Source: PLoS Biol. 2025 Mar 17;23(3):e3003053. doi: 10.1371/journal.pbio.3003053 (PMC12135965; doi:10.1371/journal.pbio.3003053)
Supplement: S5 Data — (XLSX) [file pbio.3003053.s023.xlsx]

## Sheet: S3A Fig
Attacker	Prey plasmid	0 h			4 h
		Sample 1	Sample 2	Sample 3	Sample 1	Sample 2	Sample 3
WT	pEmpty	2571429	2142857	2571429	3142.86	5142.86	4714.29
ΔtssB	pEmpty	2714286	1857143	2428571	71428571	28571429	28571429
WT	pImm	2285714	3000000	3142857	85714286	57142857	57142857

## Sheet: S3B Fig
Attacker	Prey plasmid	0 h			4 h
		Sample 1	Sample 2	Sample 3	Sample 1	Sample 2	Sample 3
WT	pEmpty	2571429	3142857	3285714	11428.6	12857.1	22857.1
ΔtssB	pEmpty	3285714	2428571	3428571	30000000	32857143	55714286
WT	pImm	2285714	2857143	1571429	40000000	38571429	42857143

## Sheet: S3C Fig
Attacker	Prey plasmid	0 h			4 h
		Sample 1	Sample 2	Sample 3	Sample 1	Sample 2	Sample 3
WT	pEmpty	2142857	2428571	2428571	857.143	1571.43	142.857
ΔtssB	pEmpty	3142857	2285714	4285714	38571429	44285714	32857143
WT	pImm	3285714	1714286	3571429	14285714	11428571	8571429
