# Supplementary material for: A new class of type VI secretion system effectors can carry two toxic domains and are recognized through the WHIX motif for export
Source: PLoS Biol. 2025 Mar 17;23(3):e3003053. doi: 10.1371/journal.pbio.3003053 (PMC12135965; doi:10.1371/journal.pbio.3003053)
Supplement: S6 Data — (XLSX) [file pbio.3003053.s024.xlsx]

## Sheet: S6B Fig
Attacker	0 h			4 h
	Sample 1	Sample 2	Sample 3	Sample 1	Sample 2	Sample 3
WT	2571429	2000000	3000000	142.857	142.857	142.857
ΔtssB	1428571	2571429	1714286	28571429	32857143	41428571
ΔvgrG4	1571429	857143	2857143	714.286	428.571	1000
